# Supplementary material for: How single mutations affect viral escape from broad and narrow antibodies to H1 influenza hemagglutinin
Source: Nat Commun. 2018 Apr 11;9:1386. doi: 10.1038/s41467-018-03665-3 (PMC5895760; doi:10.1038/s41467-018-03665-3)
Supplement: Supplementary file 3 — Supplementary Data 1(CSV 5 kb) [file 41467_2018_3665_MOESM3_ESM.csv]

original	new
1	-9
2	-8
3	-7
4	-6
5	-5
6	-4
7	-3
8	-2
9	-1
10	1
11	2
12	3
13	4
14	5
15	6
16	7
17	10
18	11
19	12
20	13
21	14
22	15
23	16
24	17
25	18
26	19
27	20
28	21
29	22
30	23
31	24
32	25
33	26
34	27
35	28
36	29
37	30
38	31
39	32
40	33
41	34
42	35
43	36
44	37
45	38
46	39
47	40
48	41
49	42
50	43
51	44
52	45
53	46
54	47
55	48
56	49
57	50
58	51
59	52
60	53
61	54
62	55
63	56
64	56A
65	57
66	58
67	59
68	60
69	61
70	62
71	63
72	64
73	65
74	66
75	67
76	68
77	69
78	70
79	71
80	72
81	73
82	74
83	75
84	76
85	77
86	78
87	78A
88	79
89	80
90	81
91	82
92	83
93	84
94	85
95	86
96	87
97	88
98	89
99	90
100	91
101	92
102	93
103	93A
104	94
105	95
106	96
107	97
108	98
109	99
110	100
111	101
112	102
113	103
114	104
115	105
116	106
117	107
118	108
119	109
120	110
121	111
122	112
123	113
124	114
125	115
126	116
127	117
128	118
129	119
130	119A
131	119B
132	119C
133	120
134	121
135	122
136	123
137	124
138	125
139	126
140	127
141	128
142	129
143	130
144	131
145	132
146	133
147	134
148	135
149	136
150	137
151	138
152	139
153	140
154	141
155	142
156	143
157	144
158	145
159	146
160	147
161	148
162	149
163	150
164	151
165	152
166	153
167	154
168	155
169	156
170	157
171	158
172	159
173	160
174	161
175	162
176	163
177	164
178	165
179	166
180	167
181	168
182	169
183	170
184	171
185	172
186	173
187	174
188	175
189	176
190	177
191	178
192	179
193	180
194	181
195	182
196	183
197	184
198	185
199	186
200	187
201	188
202	189
203	190
204	191
205	192
206	193
207	194
208	195
209	196
210	197
211	198
212	199
213	200
214	201
215	202
216	203
217	204
218	205
219	206
220	207
221	208
222	209
223	210
224	211
225	212
226	213
227	214
228	215
229	216
230	217
231	218
232	219
233	220
234	221
235	222
236	223
237	224
238	225
239	226
240	227
241	228
242	229
243	230
244	231
245	232
246	233
247	234
248	235
249	236
250	237
251	238
252	239
253	240
254	241
255	242
256	243
257	244
258	245
259	246
260	247
261	248
262	249
263	250
264	251
265	252
266	253
267	254
268	255
269	256
270	257
271	258
272	259
273	260
274	261
275	262
276	263
277	263A
278	264
279	265
280	266
281	267
282	268
283	269
284	270
285	271
286	272
287	273
288	274
289	275
290	276
291	277
292	278
293	279
294	280
295	281
296	282
297	283
298	284
299	285
300	286
301	287
302	288
303	289
304	290
305	291
306	292
307	293
308	294
309	295
310	296
311	297
312	298
313	299
314	300
315	301
316	302
317	303
318	304
319	305
320	306
321	307
322	308
323	309
324	310
325	311
326	312
327	313
328	314
329	315
330	316
331	317
332	318
333	319
334	320
335	321
336	322
337	323
338	324
339	325
340	326
341	327
342	327A
343	328
344	(HA2)1
345	(HA2)2
346	(HA2)3
347	(HA2)4
348	(HA2)5
349	(HA2)6
350	(HA2)7
351	(HA2)8
352	(HA2)9
353	(HA2)10
354	(HA2)11
355	(HA2)12
356	(HA2)13
357	(HA2)14
358	(HA2)15
359	(HA2)16
360	(HA2)17
361	(HA2)18
362	(HA2)19
363	(HA2)20
364	(HA2)21
365	(HA2)22
366	(HA2)23
367	(HA2)24
368	(HA2)25
369	(HA2)26
370	(HA2)27
371	(HA2)28
372	(HA2)29
373	(HA2)30
374	(HA2)31
375	(HA2)32
376	(HA2)33
377	(HA2)34
378	(HA2)35
379	(HA2)36
380	(HA2)37
381	(HA2)38
382	(HA2)39
383	(HA2)40
384	(HA2)41
385	(HA2)42
386	(HA2)43
387	(HA2)44
388	(HA2)45
389	(HA2)46
390	(HA2)47
391	(HA2)48
392	(HA2)49
393	(HA2)50
394	(HA2)51
395	(HA2)52
396	(HA2)53
397	(HA2)54
398	(HA2)55
399	(HA2)56
400	(HA2)57
401	(HA2)58
402	(HA2)59
403	(HA2)60
404	(HA2)61
405	(HA2)62
406	(HA2)63
407	(HA2)64
408	(HA2)65
409	(HA2)66
410	(HA2)67
411	(HA2)68
412	(HA2)69
413	(HA2)70
414	(HA2)71
415	(HA2)72
416	(HA2)73
417	(HA2)74
418	(HA2)75
419	(HA2)76
420	(HA2)77
421	(HA2)78
422	(HA2)79
423	(HA2)80
424	(HA2)81
425	(HA2)82
426	(HA2)83
427	(HA2)84
428	(HA2)85
429	(HA2)86
430	(HA2)87
431	(HA2)88
432	(HA2)89
433	(HA2)90
434	(HA2)91
435	(HA2)92
436	(HA2)93
437	(HA2)94
438	(HA2)95
439	(HA2)96
440	(HA2)97
441	(HA2)98
442	(HA2)99
443	(HA2)100
444	(HA2)101
445	(HA2)102
446	(HA2)103
447	(HA2)104
448	(HA2)105
449	(HA2)106
450	(HA2)107
451	(HA2)108
452	(HA2)109
453	(HA2)110
454	(HA2)111
455	(HA2)112
456	(HA2)113
457	(HA2)114
458	(HA2)115
459	(HA2)116
460	(HA2)117
461	(HA2)118
462	(HA2)119
463	(HA2)120
464	(HA2)121
465	(HA2)122
466	(HA2)123
467	(HA2)124
468	(HA2)125
469	(HA2)126
470	(HA2)127
471	(HA2)128
472	(HA2)129
473	(HA2)130
474	(HA2)131
475	(HA2)132
476	(HA2)133
477	(HA2)134
478	(HA2)135
479	(HA2)136
480	(HA2)137
481	(HA2)138
482	(HA2)139
483	(HA2)140
484	(HA2)141
485	(HA2)142
486	(HA2)143
487	(HA2)144
488	(HA2)145
489	(HA2)146
490	(HA2)147
491	(HA2)148
492	(HA2)149
493	(HA2)150
494	(HA2)151
495	(HA2)152
496	(HA2)153
497	(HA2)154
498	(HA2)155
499	(HA2)156
500	(HA2)157
501	(HA2)158
502	(HA2)159
503	(HA2)160
504	(HA2)161
505	(HA2)162
506	(HA2)163
507	(HA2)164
508	(HA2)165
509	(HA2)166
510	(HA2)167
511	(HA2)168
512	(HA2)169
513	(HA2)170
514	(HA2)171
515	(HA2)172
516	(HA2)173
517	(HA2)174
518	(HA2)175
519	(HA2)176
520	(HA2)177
521	(HA2)178
522	(HA2)179
523	(HA2)180
524	(HA2)181
525	(HA2)182
526	(HA2)183
527	(HA2)184
528	(HA2)185
529	(HA2)186
530	(HA2)187
531	(HA2)188
532	(HA2)189
533	(HA2)190
534	(HA2)191
535	(HA2)192
536	(HA2)193
537	(HA2)194
538	(HA2)195
539	(HA2)196
540	(HA2)197
541	(HA2)198
542	(HA2)199
543	(HA2)200
544	(HA2)201
545	(HA2)202
546	(HA2)203
547	(HA2)204
548	(HA2)205
549	(HA2)206
550	(HA2)207
551	(HA2)208
552	(HA2)209
553	(HA2)210
554	(HA2)211
555	(HA2)212
556	(HA2)213
557	(HA2)214
558	(HA2)215
559	(HA2)216
560	(HA2)217
561	(HA2)218
562	(HA2)219
563	(HA2)220
564	(HA2)221
565	(HA2)222
566	(HA2)223
