# Supplementary material for: How single mutations affect viral escape from broad and narrow antibodies to H1 influenza hemagglutinin
Source: Nat Commun. 2018 Apr 11;9:1386. doi: 10.1038/s41467-018-03665-3 (PMC5895760; doi:10.1038/s41467-018-03665-3)
Supplement: Supplementary file 4 — Supplementary Data 2(TXT 32 kb) [file 41467_2018_3665_MOESM4_ESM.txt]

>H1|A/WSN/1933
ATGAAGGCAAAACTACTGGTCCTGTTATATGCATTTGTAGCTACAGATGCAGACACAATATGTATAGGCT
ACCATGCGAACAACTCAACCGACACTGTTGACACAATATTCGAGAAGAATGTGGCAGTGACACATTCTGT
TAACCTGCTCGAAGACAGACACAACGGGAAACTATGTAAATTAAAAGGAATAGCCCCACTACAATTGGGG
AAATGTAACATCACCGGATGGCTCTTGGGAAATCCAGAATGCGACTCACTGCTTCCAGCGAGATCATGGT
CCTACATTGTAGAAACACCAAACTCTGAGAATGGAGCATGTTATCCAGGAGATTTCATCGACTATGAGGA
ACTGAGGGAGCAATTGAGCTCAGTATCATCATTAGAAAGATTCGAAATATTTCCCAAGGAAAGTTCATGG
CCCAACCACACATTCAACGGAGTAACAGTATCATGCTCCCATAGGGGAAAAAGCAGTTTTTACAGAAATT
TGCTATGGCTGACGAAGAAGGGGGATTCATACCCAAAGCTGACCAATTCCTATGTGAACAATAAAGGGAA
AGAAGTCCTTGTACTATGGGGTGTTCATCACCCGTCCAGCAGTGATGAGCAACAGAGTCTCTATAGTAAT
GGAAATGCTTATGTCTCTGTAGCGTCTTCAAATTATAACAGGAGATTCACCCCGGAAATAGCTGCAAGGC
CCAAAGTAAAAGATCAACATGGGAGGATGAACTATTACTGGACCTTGCTAGAACCCGGAGACACAATAAT
ATTTGAGGCAACTGGTAATCTAATAGCACCATGGTATGCTTTCGCACTGAGTAGAGGGTTTGAGTCCGGC
ATCATCACCTCAAACGCGTCAATGCATGAGTGTAACACGAAGTGTCAAACACCCCAGGGATCTATAAACA
GCAATCTCCCTTTCCAGAATATACACCCAGTCACAATAGGAGAGTGCCCAAAATATGTCAGGAGTACCAA
ATTGAGGATGGTTACAGGACTAAGAAACATCCCATCCATTCAATACAGAGGTCTATTTGGAGCCATTGCT
GGTTTTATTGAGGGGGGATGGACTGGAATGATAGATGGATGGTATGGTTATCATCATCAGAATGAACAGG
GATCAGGCTATGCAGCGGATCAAAAAAGCACACAGAATGCCATTAACGGGATTACAAACAAGGTGAACTC
TGTTATCGAGAAAATGAACACTCAATTCACAGCTGTGGGTAAAGAATTCAACAACTTAGAAAAAAGGATG
GAAAATTTAAATAAAAAAGTTGATGATGGGTTTCTGGACATTTGGACATATAATGCAGAATTGTTAGTTC
TACTGGAAAATGAAAGAACTTTGGATTTCCATGACTTAAATGTGAAGAATCTGTACGAGAAAGTAAAAAG
CCAATTAAAGAATAATGCCAAAGAAATCGGAAATGGGTGTTTTGAGTTCTACCACAAGTGTGACAATGAA
TGCATGGAAAGTGTAAGAAATGGGACTTATGATTATCCAAAATATTCAGAAGAATCAAAGTTGAACAGGG
AAAAGATAGATGGAGTGAAATTGGAATCAATGGGGGTGTATCAGATTCTGGCGATCTACTCAACTGTCGC
CAGTTCACTGGTGCTTTTGGTCTCCCTGGGGGCAATCAGTTTCTGGATGTGTTCTAATGGGTCTTTGCAG
TGCAGAATATGCATCTGA
>pdmH1|A/California/04/2009
ATGAAGGCAATACTAGTAGTTCTGCTATATACATTTGCAACCGCAAATGCAGACACATTATGTATAGGTT
ATCATGCGAACAATTCAACAGACACTGTAGACACAGTACTAGAAAAGAATGTAACAGTAACACACTCTGT
TAACCTTCTAGAAGACAAGCATAACGGGAAACTATGCAAACTAAGAGGGGTAGCCCCATTGCATTTGGGT
AAATGTAACATTGCTGGCTGGATCCTGGGAAATCCAGAGTGTGAATCACTCTCCACAGCAAGCTCATGGT
CCTACATTGTGGAAACACCTAGTTCAGACAATGGAACGTGTTACCCAGGAGATTTCATCGATTATGAGGA
GCTAAGAGAGCAATTGAGCTCAGTGTCATCATTTGAAAGGTTTGAGATATTCCCCAAGACAAGTTCATGG
CCCAATCATGACTCGAACAAAGGTGTAACGGCAGCATGTCCTCATGCTGGAGCAAAAAGCTTCTACAAAA
ATTTAATATGGCTAGTTAAAAAAGGAAATTCATACCCAAAGCTCAGCAAATCCTACATTAATGATAAAGG
GAAAGAAGTCCTCGTGCTATGGGGCATTCACCATCCATCTACTAGTGCTGACCAACAAAGTCTCTATCAG
AATGCAGATACATATGTTTTTGTGGGGTCATCAAGATACAGCAAGAAGTTCAAGCCGGAAATAGCAATAA
GACCCAAAGTGAGGGATCAAGAAGGGAGAATGAACTATTACTGGACACTAGTAGAGCCGGGAGACAAAAT
AACATTCGAAGCAACTGGAAATCTAGTGGTACCGAGATATGCATTCGCAATGGAAAGAAATGCTGGATCT
GGTATTATCATTTCAGATACACCAGTCCACGATTGCAATACAACTTGTCAAACACCCAAGGGTGCTATAA
ACACCAGCCTCCCATTTCAGAATATACATCCGATCACAATTGGAAAATGTCCAAAATATGTAAAAAGCAC
AAAATTGAGACTGGCCACAGGATTGAGGAATATCCCGTCTATTCAATCTAGAGGCCTATTTGGGGCCATT
GCCGGTTTCATTGAAGGGGGGTGGACAGGGATGGTAGATGGATGGTACGGTTATCACCATCAAAATGAGC
AGGGGTCAGGATATGCAGCCGACCTGAAGAGCACACAGAATGCCATTGACGAGATTACTAACAAAGTAAA
TTCTGTTATTGAAAAGATGAATACACAGTTCACAGCAGTAGGTAAAGAGTTCAACCACCTGGAAAAAAGA
ATAGAGAATTTAAATAAAAAAGTTGATGATGGTTTCCTGGACATTTGGACTTACAATGCCGAACTGTTGG
TTCTATTGGAAAATGAAAGAACTTTGGACTACCACGATTCAAATGTGAAGAACTTATATGAAAAGGTAAG
AAGCCAGCTAAAAAACAATGCCAAGGAAATTGGAAACGGCTGCTTTGAATTTTACCACAAATGCGATAAC
ACGTGCATGGAAAGTGTCAAAAATGGGACTTATGACTACCCAAAATACTCAGAGGAAGCAAAATTAAACA
GAGAAGAAATAGATGGGGTAAAGCTGGAATCAACAAGGATTTACCAGATTTTGGCGATCTATTCAACTGT
CGCCAGTTCATTGGTACTGGTAGTCTCCCTGGGGGCAATCAGTTTCTGGATGTGCTCTAATGGGTCTCTA
CAGTGTAGAATATGTATTTAA
>H2|A/Japan/305/1957
ATGGCCATCATTTATCTCATTCTCCTGTTCACAGCAGTGAGAGGGGACCAGATATGCATTGGATACCATG
CCAATAATTCCACAGAGAAGGTCGACACAAATCTAGAGCGGAACGTCACTGTGACTCATGCCAAGGACAT
TCTTGAGAAGACCCATAACGGAAAGTTATGCAAACTAAACGGAATCCCTCCACTTGAACTAGGGGACTGT
AGCATTGCCGGATGGCTCCTTGGAAATCCAGAATGTGATAGGCTTCTAAGTGTGCCAGAATGGTCCTATA
TAATGGAGAAAGAAAACCCGAGAGACGGTTTGTGTTATCCAGGCAGCTTCAATGATTATGAAGAATTGAA
ACATCTCCTCAGCAGCGTGAAACATTTCGAGAAAGTAAAGATTCTGCCCAAAGATAGATGGACACAGCAT
ACAACAACTGGAGGTTCACGGGCCTGCGCGGTGTCTGGTAATCCATCATTTTTCAGGAACATGGTCTGGC
TGACAAAGGAAGGATCAGATTATCCGGTTGCCAAAGGATCGTACAACAATACAAGCGGAGAACAAATGCT
AATAATTTGGGGGGTGCACCATCCCATTGATGAGACAGAACAAAGAACATTGTACCAGAATGTGGGAACC
TATGTTTCCGTAGGCACATCAACATTGAACAAAAGGTCAACCCCAGAAATAGCAACAAGGCCTAAAGTGA
ATGGACAAGGAGGTAGAATGGAATTCTCTTGGACCCTCTTGGATATGTGGGACACCATAAATTTTGAGAG
TACTGGTAATCTAATTGCACCAGAGTATGGATTCAAAATATCGAAAAGAGGTAGTTCAGGGATCATGAAA
ACAGAAGGAACACTTGAGAACTGTGAGACCAAATGCCAAACTCCTTTGGGAGCAATAAATACAACATTGC
CTTTTCACAATGTCCACCCACTGACAATAGGTGAGTGCCCCAAATATGTAAAATCGGAGAAGTTGGTCTT
AGCAACAGGACTAAGGAATGTTCCCCAGATTGAATCAAGAGGATTGTTTGGGGCAATAGCTGGTTTTATA
GAAGGAGGATGGCAAGGAATGGTTGATGGTTGGTATGGATACCATCACAGCAATGACCAAGGATCAGGGT
ATGCAGCAGACAAAGAATCCACTCAAAAGGCATTTGATGGAATCACCAACAAGGTAAATTCTGTGATTGA
AAAGATGAACACCCAATTTGAAGCTGTTGGGAAGGAATTCGGTAACTTAGAGAGAAGACTGGAGAACTTG
AACAAAAGGATGGAAGACGGGTTTCTAGATGTGTGGACATACAATGCTGAGCTTCTAGTTCTGATGGAAA
ATGAGAGGACACTTGACTTTCATGATTCTAATGTCAAGAATCTGTATGATAAAGTCAGAATGCAGCTGAG
AGACAACGTCAAAGAACTAGGAAATGGATGTTTTGAATTTTATCACAAATGTGATGATGAATGCATGAAT
AGTGTGAAAAACGGGACGTATGATTATCCCAAGTATGAAGAAGAGTCTAAACTAAATAGAAATGAAATCA
AAGGGGTAAAATTGAGCAGCATGGGGGTTTATCAAATCCTTGCCATTTATGCTACAGTAGCAGGTTCTCT
GTCACTGGCAATCATGATGGCTGGGATCTCTTTCTGGATGTGCTCCAACGGGTCTCTGCAGTGCAGGATC
TGCATATGA
>H3|A/Aichi/2/1968
ATGAAGACCATCATTGCTTTGAGCTACATTTTCTGTCTGGCTCTCGGCCAAGACCTTCCAGGAAATGACA
ACAGCACAGCAACGCTGTGCCTGGGACATCATGCGGTGCCAAACGGAACACTAGTGAAAACAATCACAGA
TGATCAGATTGAAGTGACTAATGCTACTGAGCTAGTTCAGAGCTCCTCAACGGGGAAAATATGCAACAAT
CCTCATCGAATCCTTGATGGAATAGACTGCACACTGATAGATGCTCTATTGGGGGACCCTCATTGTGATG
TTTTTCAAAATGAGACATGGGACCTTTTCGTTGAACGCAGCAAAGCTTTCAGCAACTGTTACCCTTATGA
TGTGCCAGATTATGCCTCCCTTAGGTCACTAGTTGCCTCGTCAGGCACTCTGGAGTTTATCACTGAGGGT
TTCACTTGGACTGGGGTCACTCAGAATGGGGGAAGCAATGCTTGCAAAAGGGGACCTGGTAGCGGTTTTT
TCAGTAGACTGAACTGGTTGACCAAATCAGGAAGCACATATCCAGTGCTGAACGTGACTATGCCAAACAA
TGACAATTTTGACAAACTATACATTTGGGGGATTCACCACCCGAGCACGAACCAAGAACAAACCAGCCTG
TATGTTCAAGCATCAGGGAGAGTCACAGTCTCTACCAGGAGAAGCCAGCAAACTATAATCCCGAATATCG
GGTCCAGACCCTGGGTAAGGGGTCTGTCTAGTAGAATAAGCATCTATTGGACAATAGTTAAGCCGGGAGA
CGTACTGGTAATTAATAGTAATGGGAACCTAATCGCTCCTCGGGGTTATTTCAAAATGCGCACTGGGAAA
AGCTCAATAATGAGGTCAGATGCACCTATTGATACCTGTATTTCTGAATGCATCACTCCAAATGGAAGCA
TTCCCAATGACAAGCCCTTTCAAAACGTAAACAAGATCACATATGGAGCATGCCCCAAGTATGTTAAGCA
AAACACCCTGAAGTTGGCAACAGGGATGCGGAATGTACCAGAGAAACAAACTAGAGGCCTATTCGGCGCA
ATAGCAGGTTTCATAGAAAATGGTTGGGAGGGAATGATAGACGGTTGGTACGGTTTCAGGCATCAAAATT
CTGAGGGCACAGGACAAGCAGCAGATCTTAAAAGCACTCAAGCAGCCATCGACCAAATCAATGGGAAATT
GAACAGGGTAATCGAGAAGACGAACGAGAAATTCCATCAAATCGAAAAGGAATTCTCAGAAGTAGAAGGG
AGAATTCAGGACCTCGAGAAATACGTTGAAGACACTAAAATAGATCTCTGGTCTTACAATGCGGAGCTTC
TTGTCGCTCTGGAGAATCAACATACAATTGACCTGACTGACTCGGAAATGAACAAGCTGTTTGAAAAAAC
AAGGAGGCAACTGAGGGAAAATGCTGAAGAGATGGGCAATGGTTGCTTCAAAATATACCACAAATGTGAC
AACGCTTGCATAGAGTCAATCAGAAATGGTACTTATGACCATGATGTATACAGAGACGAAGCATTAAACA
ACCGGTTTCAGATCAAAGGTGTTGAACTGAAGTCTGGATACAAAGACTGGATCCTGTGGATTTCCTTTGC
CATATCATGCTTTTTGCTTTGTGTTGTTTTGCTGGGGTTCATCATGTGGGCCTGCCAGAGAGGCAACATT
AGGTGCAACATTTGCATTTGA
>H4|A/swine/Ontario/01911-2/99
ATGCTATCAATCGCGATTCTGTTTCTGCTCATAGCAGAGGGCTCCTCTCAAAATTACACAGGAAATCCTG
TGATATGCCTGGGGCACCATGCTGTGTCCAATGGGACAATGGTGAAAACCTTGACAGATGACCAAATAGA
AGTTGTCACTGCCCAGGAATTAGTGGAATCGCAACATCTACCGGAATTGTGTCCTAGCCCTCTAAGATTA
GTAGACGGGCAAACTTGCGATATCGTCAATGGTGCTCTGGGAAGCCCTGGCTGTGATCACCTGAATGGTG
CGGAGTGGGATGTCTTCATAGAGCGACCCACCGCTGTGGACACTTGTTACCCATTTGATGTGCCAGATTA
TCAGAGCCTACGGAGCATCTTGGCAAACAATGGAAAATTTGAGTTCATTGCTGAGGAATTCCAATGGAAC
ACAGTCAAACAAAATGGGAAATCCGGGGCATGCAAAAGAGCAAATGTGAATGACTTCTTCAACAGACTGA
ATTGGCTGACCAAATCTGATGGAAATGCATACCCACTCCAGAATTTGACAAAAGTCAACAACGGGGACTA
CGCAAGACTTTACATATGGGGGGTTCACCATCCTTCAACCGACACAGAACAAACCAACCTATATAAAAAC
AACCCCGGAAGAGTGACTGTTTCTACCCAAACCAGTCAAACAAGTGTAGTACCAAACATTGGCAGTAGAC
CATGGGTGAGAGGCCTAAGCAGCAGGATCAGCTTCTACTGGACAATTGTGGAACCAGGAGATCTCATCGT
CTTCAACACCATAGGGAATCTAATTGCTCCGAGAGGTCATTACAAACTCAACAGCCAAAAGAAGAGTACA
ATTCTAAATACTGCAGTTCCCATAGGATCTTGCGTTAGTAAGTGCCACACTGACAAGGGTTCAATCTCTA
CAACTAAACCCTTTCAGAACATCTCGAGAATATCAATTGGGGATTGTCCCAAATATGTCAAACAGGGATC
TTTGAAACTTGCTACGGGAATGAGGAGCATCCTTGAGAAGGCAACCAGAGGACTATTTGGTGCAATTGCT
GGGTTCATAGAGAATGGCTGGCAAGGTCTGATTGATGGTTGGTACGGATTTAGGCACCAAAATGCAGAAG
GAACAGGGACAGCTGCAGATCTCAAGTCGACCCAGGCAGCCATTGACCAAATTAATGGAAAGTTAAATCG
CCTCATTGGGAAGCCAAATGAGAAATACCACCAGATCGAAAAGGAATTCGAACAAGTAGAGGGGAGAATT
CAGGACTTAGAGAAGTATGTTGAAGACACGAAGATTGATCTGTGGTCTTACAATGCTGAACTGTTGGTAG
CATTAGAAAATCAACATACCATAGACGTGACAGATTCCGAAATGAACAAACTCTTTGAAAGAGTTAGACA
CCAGCTACGAGAGAATGCTGAGGACAAAGGGAATGGATGTTTTGAAATTTTCCATCAATGTGACAACAGT
TGCATTGAAAGCATAAGGAACGGGACATATGACCATGATATTTACAGAGACGAGGCAATCAATAACAGAT
TCCAGATACAAGGAGTCAAATTGATTCAAGGATACAAGGACATTATCCTCTGGTTTTCCTTTTCCATATC
ATGCTTCTTGCTCGTTGCACTGCTTTTAGCCTTTATTTTGTGGGCTTGTCAGAATGGAAACATCCGGTGC
CAGATTTGCATTTAA
>H5|A/Viet Nam/1203/2004
ATGGAGAAAATAGTGCTTCTTTTTGCAATAGTCAGTCTTGTTAAAAGTGATCAGATTTGCATTGGTTACC
ATGCAAACAACTCGACAGAGCAGGTTGACACAATAATGGAAAAGAACGTTACTGTTACACATGCCCAAGA
CATACTGGAAAAGAAACACAACGGGAAGCTCTGCGATCTAGATGGAGTGAAGCCTCTAATTTTGAGAGAT
TGTAGCGTAGCTGGATGGCTCCTCGGAAACCCAATGTGTGACGAATTCATCAATGTGCCGGAATGGTCTT
ACATAGTGGAGAAGGCCAATCCAGTCAATGACCTCTGTTACCCAGGGGATTTCAATGACTATGAAGAATT
GAAACACCTATTGAGCAGAATAAACCATTTTGAGAAAATTCAGATCATCCCCAAAAGTTCTTGGTCCAGT
CATGAAGCCTCATTAGGGGTGAGCTCAGCATGTCCATACCAGGGAAAGTCCTCCTTTTTCAGAAATGTGG
TATGGCTTATCAAAAAGAACAGTACATACCCAACAATAAAGAGGAGCTACAATAATACCAACCAAGAAGA
TCTTTTGGTACTGTGGGGGATTCACCATCCTAATGATGCGGCAGAGCAGACAAAGCTCTATCAAAACCCA
ACCACCTATATTTCCGTTGGGACATCAACACTAAACCAGAGATTGGTACCAAGAATAGCTACTAGATCCA
AAGTAAACGGGCAAAGTGGAAGGATGGAGTTCTTCTGGACAATTTTAAAGCCGAATGATGCAATCAACTT
CGAGAGTAATGGAAATTTCATTGCTCCAGAATATGCATACAAAATTGTCAAGAAAGGGGACTCAACAATT
ATGAAAAGTGAATTGGAATATGGTAACTGCAACACCAAGTGTCAAACTCCAATGGGGGCGATAAACTCTA
GCATGCCATTCCACAATATACACCCTCTCACCATTGGGGAATGCCCCAAATATGTGAAATCAAACAGATT
AGTCCTTGCGACTGGGCTCAGAAATAGCCCTCAAAGAGAGAGAAGAAGAAAAAAGAGAGGATTATTTGGA
GCTATAGCAGGTTTTATAGAGGGAGGATGGCAGGGAATGGTAGATGGTTGGTATGGGTACCACCATAGCA
ATGAGCAGGGGAGTGGGTACGCTGCAGACAAAGAATCCACTCAAAAGGCAATAGATGGAGTCACCAATAA
GGTCAACTCGATCATTGACAAAATGAACACTCAGTTTGAGGCCGTTGGAAGGGAATTTAACAACTTAGAA
AGGAGAATAGAGAATTTAAACAAGAAGATGGAAGACGGGTTCCTAGATGTCTGGACTTATAATGCTGAAC
TTCTGGTTCTCATGGAAAATGAGAGAACTCTAGACTTTCATGACTCAAATGTCAAGAACCTTTACGACAA
GGTCCGACTACAGCTTAGGGATAATGCAAAGGAGCTGGGTAACGGTTGTTTCGAGTTCTATCATAAATGT
GATAATGAATGTATGGAAAGTGTAAGAAATGGAACGTATGACTACCCGCAGTATTCAGAAGAAGCGAGAC
TAAAAAGAGAGGAAATAAGTGGAGTAAAATTGGAATCAATAGGAATTTACCAAATACTGTCAATTTATTC
TACAGTGGCGAGTTCCCTAGCACTGGCAATCATGGTAGCTGGTCTATCCTTATGGATGTGCTCCAATGGG
TCGTTACAATGCAGAATTTGCATTTAA
>H6|A/chicken/Taiwan/0705/99
ATGATTGCAATCATTGTAATAGCGACACTGGCAGCAGCCGGAAAGTCTGACAAGATCTGCATTGGGTATC
ACGCCAACAATTCAACAACACAAGTGGATACAATACTTGAGAAGAATGTCACCGTCACACACTCAGTTGA
ATTGCTGGAGAATCAGAAGGAAGAAAGATTCTGCAAGATCATGAACAAGTCCCCTCTCGATCTAAGGGAA
TGCACCATAGAGGGTTGGATCTTGGGGAATCCTAAATGCGACTTATTGCTTGGTGATCAAAGCTGGTCAT
ATATAGTGGAAAGGCCTACTGCTCAAAATGGGATTTGCTACCCAGGAGCTTTGAATGAAGTAGAAGAACT
GAAAGCACTTATAGGATCAGGAGAAAGGGTAGAGAGATTTGAGATGTTTCCCAAAAGTACATGGGCAGGA
GTAGATACCAGCAGTGGGGTGACAAACGCTTGCCCTTCTTATACTATTGGTTCATCTTTCTACAGAAACC
TCGTATGGATAATAAAAACTAATTCAGCAGCATATCCGGTAATTAAAGGGACTTACAACAACACTGGAAA
CCAGCCAATACTTTATTTCTGGGGTGTTCACCATCCTCCTAACACCGGGGTGCAAGACACCCTGTATGGC
TCTGGTGAGAGATACGTTAGAATGGGAACTGATAGCATGAATTTTGCCAAGAGTCCGGAAATTGCAGAAA
GACCTGTTGTGAACGGTCAAAGAGGCAGAATTGATTATTACTGGTCTGTTTTAAAACCAGGGGAAACCTT
GAATGTGGAGTCCAATGGAAATCTAATCGCACCTTGGTATGCATACAAATTTGTCAGCACAAATAAAAAG
GGAGCCGTCTTCAAGTCAAATTTACCAATCGAGAACTGCGATGCCACATGCCAGACTATTGCAGGAGTAC
TAAGGACAAATAAAACATTTCAGAATGTGAGCCCGCTGTGGATAGGAGAATGCCCCAAATATGTGAAAAG
TGAAAGTCTTAGGCTTGCAACTGGACTGAGAAATATTCCACAGATTAAAACTAGAGGAATTTTCGGAGCT
ATCGCAGGTTTTATTGAAGGAGGATGGACTGGAATGATAGATGGGTGGTATGGCTATCACCATGAAAATT
CTCAAGGCTCAGGATATGCAGCAGACAGAGAAAGCACTCAAAAGGCTATAGACGGAATTACAAATAAGGT
CAATTCCATCATTGACAAAATGAACACACAATTCGAAGCTGTTGACCACGAATTTTCAAACCTGGAGAGA
AGAATTGGCAATCTGAACAAAAGAATGGAAGATGGATTTCTGGATGTTTGGACATACAATGCTGAACTGT
TGGTTCTTCTTGAAAATGAAAGAACACTAGACCTGCATGACGCGAATGTGAAGAACCTATATGAAAAGGT
CAAATCGCAGCTAAGGGACAATGCTAATGATCTGGGAAATGGGTGCTTTGAATTTTGGCATAAATGTGAC
AATGAGTGCATCGAGTCTGTCAAAAATGGTACCTATGACTATCCCAAATACCAGGATGAGAGTAAATTAA
ACAGGCATAAAATAGAATCGGTGAAACTAGAGAATCTTGGTGTGTATCAAATTCTTGCTATCTATAGTAC
GGTATCGAGCAGTCTAGTCTTGGTAGGGCTGATCATAGCAATAGGTCTTTGGATGTGTTCAAATGGTTCA
ATGCAATGCAGGATATGTATATAA
>H7|A/Netherlands/219/2003
ATGAACACTCAAATCCTGGTATTCGCTCTGGTGGCGAGCATTCCGACAAATGCAGACAAGATCTGCCTTG
GGCATCATGCCGTGTCAAACGGGACTAAAGTAAACACATTAACTGAGAGAGGAGTGGAAGTCGTTAATGC
AACTGAAACGGTGGAACGAACAAACGTTCCCAGGATCTGCTCAAAAGGGAAAAGGACAGTTGACCTCGGT
CAATGTGGACTTCTGGGAACAATCACTGGGCCACCCCAATGTGACCAATTCCTAGAATTTTCGGCCGACT
TAATTATTGAGAGGCGAGAAGGAAGTGATGTCTGTTATCCTGGGAAATTCGTGAATGAAGAAGCTCTGAG
GCAAATTCTCAGAGAGTCAGGCGGAATTGACAAGGAGACAATGGGATTCACCTACAGCGGAATAAGAACT
AATGGAACAACCAGTGCATGTAGGAGATCAGGATCTTCATTCTATGCAGAGATGAAATGGCTCCTGTCAA
ACACAGACAATGCTGCTTTCCCGCAAATGACTAAGTCATACAAGAACACAAGGAAAGACCCAGCTCTGAT
AATATGGGGGATCCACCATTCCGGATCAACTACAGAACAGACCAAGCTATATGGGAGTGGAAACAAACTG
ATAACAGTTGGGAGTTCTAATTACCAACAGTCCTTTGTACCGAGTCCAGGAGCGAGACCACAAGTGAATG
GCCAATCTGGAAGAATTGACTTTCATTGGCTGATACTAAACCCTAATGACACGGTCACTTTCAGTTTCAA
TGGGGCCTTCATAGCTCCAGACCGTGCAAGCTTTCTGAGAGGGAAGTCCATGGGAATTCAGAGTGAAGTA
CAGGTTGATGCCAATTGTGAAGGAGATTGCTATCATAGTGGAGGGACAATAATAAGTAATTTGCCCTTTC
AGAACATAAATAGCAGGGCAGTAGGAAAATGTCCGAGATATGTTAAGCAAGAGAGTCTGCTGTTGGCAAC
AGGAATGAAGAATGTTCCCGAAATCCCAAAGAGGAGGAGGAGAGGCCTATTTGGTGCTATAGCGGGTTTC
ATTGAAAATGGATGGGAAGGTTTGATTGATGGGTGGTATGGCTTCAGGCATCAAAATGCACAAGGGGAGG
GAACTGCTGCAGATTACAAAAGCACCCAATCAGCAATTGATCAAATAACAGGGAAATTAAATCGGCTTAT
AGAAAAAACTAACCAACAGTTTGAGTTAATAGACAACGAATTCACTGAGGTTGAAAGGCAAATTGGCAAT
GTGATAAACTGGACCAGAGATTCCATGACAGAAGTGTGGTCCTATAACGCTGAACTCTTAGTAGCAATGG
AGAATCAGCACACAATTGATCTGGCCGACTCAGAAATGAACAAACTGTACGAACGAGTGAAGAGACAACT
GAGAGAGAATGCCGAAGAAGATGGCACTGGTTGCTTCGAAATATTTCACAAGTGTGATGACGACTGCATG
GCCAGTATTAGAAACAACACCTATGATCACAGCAAGTACAGGGAAGAAGCAATACAAAATAGAATACAGA
TTGACCCAGTCAAACTAAGCAGCGGCTACAAAGATGTGATACTTTGGTTTAGCTTCGGGGCATCATGTTT
CATACTTCTGGCCATTGCAATGGGCCTTGTCTTCATATGTGTGAAGAATGGAAACATGCGGTGCACTATT
TGTATATAA
>H8|A/turkey/Ontario/6118/1968
ATGGAGAAATTCATCGCAATAGCAATGCTCTTGGCGAGCACAAATGCATACGATAGGATATGCATTGGGT
ACCAATCAAACAACTCCACAGACACAGTGAACACTCTCATAGAACAGAATGTGCCAGTCACCCAAACAAT
GGAGCTCGTGGAAACAGAGAAACATCCCGCTTATTGTAACACTGATTTAGGTGCCCCATTGGAACTGCGA
GACTGCAAGATTGAGGCAGTAATCTATGGGAACCCCAAGTGTGACATCCATCTGAAGGATCAAGGTTGGT
CATACATAGTGGAGAGGCCCAGCGCACCAGAAGGGATGTGTTACCCTGGATCTGTGGAAAATCTAGAAGA
ACTGAGGTTTGTCTTCTCCAGTGCTGCATCTTACAAGAGAATAAGACTATTTGACTATTCCAGGTGGAAT
GTGACTAGATCTGGAACGAGTAAAGCATGCAATGCATCAACAGGTGGCCAATCCTTCTATAGGAGCATCA
ATTGGTTGACCAAAAAGAAACCAGACACTTATGACTTCAATGAAGGAGCTTATGTTAATAATGAAGATGG
AGACATCATTTTCTTATGGGGGATCCATCATCCGCCGGACACAAAAGAGCAGACAACACTATATAAAAAT
GCAAACACTTTGAGTAGTGTTACTACTAACACTATAAACAGAAGCTTTCAACCAAATATTGGTCCCAGAC
CATTAGTAAGAGGACAGCAAGGGAGGATGGATTACTATTGGGGCATTCTGAAAAGAGGGGAGACTCTGAA
GATCAGGACCAACGGAAATTTAATCGCACCTGAATTTGGCTATCTGCTCAAAGGTGAAAGCTACGGCAGA
ATAATTCAAAATGAGGATATACCCATCGGGAACTGTAACACAAAATGTCAAACATATGCGGGAGCAATCA
ATAGCAGCAAACCCTTTCAGAATGCAAGTAGGCATTACATGGGAGAATGTCCCAAATATGTGAAGAAGGC
AAGCTTGCGACTTGCAGTTGGGCTTAGGAATACGCCTTCTGTTGAACCCAGAGGACTGTTTGGAGCCATT
GCTGGTTTCATTGAAGGAGGATGGTCTGGAATGATTGATGGGTGGTATGGATTTCATCACAGCAATTCAG
AGGGAACAGGAATGGCAGCTGACCAGAAATCAACACAAGAAGCCATCGATAAGATCACCAATAAAGTCAA
CAATATAGTTGACAAGATGAACAGGGAGTTTGAAGTTGTGAATCATGAGTTCTCTGAAGTTGAAAAAAGA
ATAAACATGATAAACGATAAAATAGATGACCAAATTGAAGATCTTTGGGCTTACAATGCAGAGCTCCTTG
TGCTCTTAGAGAACCAGAAAACGCTAGACGAACATGATTCCAATGTCAAAAACCTTTTTGATGAAGTGAA
AAGGAGACTGTCAGCCAATGCAATAGATGCTGGGAACGGTTGCTTTGACATACTTCACAAATGCGACAAT
GAGTGTATGGAAACTATAAAGAACGGAACTTACGATCATAAGGAATATGAAGAGGAGGCTAAACTAGAAA
GGAGCAAGATAAATGGAGTAAAACTAGAAGAGAACACCACTTACAAAATTCTTAGCATTTACAGTACAGT
GGCGGCCAGTCTTTGCTTGGCAATCCTGATTGCTGGAGGTTTAATCCTGGGCATGCAAAATGGATCTTGT
AGATGCATGTTCTGTATTTGA
>H9|A/swine/Hong Kong/9/98
ATGGAAGCAGCATCACTAATAACTATACTACTAGTAGTAACAGCAAGCAATGCAGATAAAATCTGCATCG
GCTACCAATCAACAAACTCCACAGAAACTGTAGACACGCTAACAGAAACCAATGTTCCTGTGACACATGC
CAAAGAATTGCTCCACACAGAGCACAATGGGATGCTGTGTGCAACAAATCTGGGACATCCTCTTATTCTA
GACACCTGTACCATTGAAGGACTGATCTATGGCAACCCTTCTTGTGATCTGCTGTTGGGAGGAAGAGAAT
GGTCCTACATCGTCGAAAGACCATCGGCTGTTAATGGAATGTGTTACCCCGGGAACGTAGAAAATCTAGA
GGAACTAAGGTCACTTTTTAGTTCTGCTAGTTCCTACCAAAGAATCCAGATCTTTCCAGACACAATCTGG
AATGTGTCTTACAGTGGAACAAGCAAAGCATGTTCAGATTCATTCTACAGGAGCATGAGATGGTTGACTC
AAAAGAACAATGCTTACCCTATTCAAGACGCCCAATACACAAACAATAGAGGGAAGAGCATTCTTTTCAT
GTGGGGCATAAATCACCCACCCACTGATACTGTACAGACCAATCTGTACACAAGGACTGACACAACAACA
AGTGTGACAACAGAAGATATAAATAGGACCTTCAAACCAGTGATAGGGCCAAGGCCCCTTGTCAATGGTC
TGCATGGAAGAATTGATTATTACTGGTCAGTATTGAAACCAGGTCAGACGTTACGAGTAAGATCCAATGG
GAATCTAATCGCTCCATGGTATGGACACATTCTTTCAGGAGAGAGCCACGGAAGAATCCTGAAGACTGAT
TTAAACAGTGGTAACTGTGTAGTGCAATGTCAGACAGAAAGAGGTGGCTTAAACACTACATTGCCATTCC
ACAATGTCAGTAAATATGCATTTGGAAACTGCCCAAAATATGTTGGAGTAAAGAGTCTCAAACTGGCAGT
TGGTCTGAGGAATGTGCCTGCTAGATCAAGTAGAGGACTATTTGGGGCCATAGCTGGATTCATAGAGGGA
GGTTGGCCAGGGCTAGTTGCTGGTTGGTATGGGTTCCAGCATTCAAATGATCAAGGGGTTGGTATGGCTG
CAGATAGAGACTCAACTCAAAAGGCAATTGACAAAATAACATCCAAAGTGAATAATATAGTCGATAAAAT
GAACAAGCAATATGGAATTATTGATCATGAATTCAGCGAGATTGAAACTAGACTCAATATGATCAATAAT
AAGATTGATGACCAAATACAAGACATATGGACATATAATGCAGAATTGCTAGTGCTGCTTGAAAACCAGA
AAACACTCGATGAGCATGATGCGAATGTAAACAATCTATATAACAAAGTGAAGAGGGCACTGGGTTCCAA
TGCAATGGAAGATGGGAAAGGATGTTTTGAGCTATACCACAAATGTGATGACCAGTGCATGGAGACAATT
CGGAACGGGACCTACAACAGGAGAAAATATAAAGAGGAATCAAAATTAGAAAGACAGAAAATAGAAGGGA
TCAAGCTGGAATCTGAAGGAACTTACAAAATCCTCACCATTTATTCGACTGTCGCCTCATCTCTTGTGAT
TGCAATGGGGTTTGCTGCCTTCTTGTTCTGGGCCATGTCC
>H10|A/mallard/Bavaria/3/2006
ATGTACAAAATAGTAGTAATAATCGCGCTCCTTGGAGCTGTGAAAGGTCTTGATAAAATCTGCCTAGGAC
ATCATGCAGTGGCCAATGGGACCATCGTAAAAACTCTCACAAACGAACAGGAAGAGGTGACCAATGCTAC
TGAAACAGTGGAGAGTACAAGCCTAAACAGATTATGTATGAAAGGAAGAAACCATAAAGACCTGGGCAAC
TGCCATCCGATAGGAATGTTAATAGGAACACCAGCTTGTGATCTGCATCTTACAGGGACATGGGACACTC
TCATTGAACGAGAGAATGCTATTGCTTACTGCTACCCTGGAGCAACCGTAAATGAAGAAGCACTGAGGCA
GAAAATAATGGAGAGTGGAGGGATCAGCAAAATAAGCACTGGCTTCACTTATGGATCTTCCATAAATTCG
GCCGGAACCACTAAAGCATGCATGAGGAATGGAGGGAATAGCTTTTATGCAGAGCTCAAGTGGCTGGTAT
CAAAGAGCAAAGGACAAAACTTCCCCCAGACCACGAACACTTACAGAAACACGGACACGGCTGAACACAT
CATAATGTGGGGAATTCATCACCCTTCTAGCACCCAAGAGAAGAATGATCTATATGGGACACAATCACTG
TCCATATCGGTCGGGAGTTCCACTTACCAGAACAATTTTGTTCCGGTTGTTGGAGCAAGACCTCAGGTCA
ATGGACAAAGTGGAAGAATCGATTTTCACTGGACACTAGTACAGCCAGGTGATAATATCACCTTCTCACA
CAATGGGGGTCTGATAGCACCGAGCCGAGTTAGCAAATTAATTGGAAGAGGATTGGGGATTCAATCAGAC
GCACCAATAGACAACAATTGTGAGTCTAAATGTTTTTGGAGAGGGGGTTCTATAAATACAAGGCTCCCTT
TCCAAAATTTGTCACCAAGAACAGTGGGTCAATGTCCTAAATATGTGAACAAAAAGAGCTTGATGCTTGC
AACAGGAATGAGAAACGTGCCAGAAATAATGCAAGGGAGAGGTCTATTTGGTGCAATAGCGGGATTTATA
GAGAATGGGTGGGAAGGAATGGTAGATGGCTGGTATGGTTTCAGACACCAAAATGCTCAGGGCACAGGCC
AAGCCGCTGATTACAAGAGTACTCAGGCAGCTATTGACCAAATCACTGGAAAACTGAATAGACTTATTGA
GAAAACCAATACTGAGTTCGAGTCAATAGAATCTGAGTTCAGTGAGATCGAACACCAGATCGGTAATGTC
ATCAATTGGACTAAGGATTCAATAACCGACATCTGGACTTATCAGGCTGAGCTATTGGTAGCAATGGAGA
ACCAGCATACAATCGATATGGCTGACTCAGAGATGTTGAATCTATATGAAAGAGTGAGGAAACAACTCAG
GCAGAATGCAGAAGAAGACGGAAAAGGATGTTTTGAGATATATCATGCTTGTGATGACTCATGCATGGAG
AGCATAAGAAACAACACCTACGACCATTCACAGTACAGAGAAGAAGCTCTTTTGAACAGACTGAATATCA
ACCCAGTGACACTCTCTTCTGGCTATAAAGACATCATCCTTTGGTTTAGCTTCGGGGCATCATGTTTTGT
TCTTCTAGCCGTTGTCATGGGTCTTGTCTTCTTCTGTCTGAAGAATGGAAACATGCGATGCACAATCTGT
ATTTAG
>H11|A/duck/England/1/1956
ATGGAGAAAACACTGCTATTTGCAGCTATTTTCCTTTGTGTGAAAGCAGATGAGATCTGTATCGGGTATT
TAAGCAACAACTCGACAGACAAAGTTGACACAATAATTGAGAACAATGTCACGGTCACTAGCTCAGTGGA
ACTGGTTGAGACAGAACACACTGGATCATTCTGTTCAATCAATGGAAAACAACCAATAAGCCTTGGAGAT
TGTTCATTTGCTGGATGGATATTAGGAAACCCTATGTGTGATGAACTAATTGGAAAGACTTCATGGTCTT
ACATTGTGGAAAAACCCAATCCAACAAATGGAATCTGTTACCCAGGAACTTTAGAGAGTGAAGAAGAACT
AAGACTGAAATTCAGTGGAGTTTTAGAATTTAACAAATTCGAAGTATTCACATCAAATGGATGGGGTGCT
GTAAATTCAGGAGTAGGAGTAACCGCTGCATGCAAATTCGGGGGTTCTAATTCTTTCTTTCGAAACATGG
TATGGCTGATACACCAATCAGGAACATATCCTGTAATAAAGAGAACCTTTAACAACACCAAAGGGAGAGA
TGTACTGATTGTTTGGGGAATTCATCATCCTGCTACACTGACAGAACATCAAGATCTGTATAAAAAGGAC
AGCTCCTATGTAGCAGTGGGTTCAGAGACCTACAACAGAAGATTCACTCCAGAAATCAACACTAGGCCCA
GAGTCAATGGACAGGCCGGACGGATGACATTCTACTGGAAGATAGTCAAACCAGGAGAATCAATAACATT
CGAATCTAATGGGGCGTTCCTAGCTCCTAGATATGCTTTTGAGATTGTCTCTGTTGGAAATGGGAAACTG
TTCAGGAGCGAACTGAACATTGAATCATGCTCTACCAAATGTCAAACAGAAATAGGAGGAATTAATACGA
ACAAAAGCTTCCACAATGTTCACAGAAACACTATCGGGGATTGCCCCAAGTATGTGAATGTCAAATCCTT
AAAGCTTGCAACAGGACCTAGAAATGTCCCAGCAATAGCATCGAGAGGCTTGTTTGGAGCAATAGCTGGA
TTCATAGAAGGGGGATGGCCTGGACTGATCAATGGATGGTATGGGTTCCAACACAGGAACGAAGAAGGAA
CAGGCATTGCAGCAGACAAGGAGTCAACTCAAAAGGCAATAGACCAGATAACATCCAAGGTAAATAACAT
CGTTGACAGGATGAATACAAACTTTGAGTCTGTGCAACACGAATTCAGTGAAATAGAGGAAAGAATAAAT
CAATTATCAAAACACGTAGATGATTCTGTGGTTGACATCTGGTCATATAATGCACAGCTTCTCGTTTTAC
TTGAAAATGAGAAGACACTGGACCTCCATGACTCAAATGTCAGGAACCTCCATGAGAAAGTCAGAAGAAT
GCTAAAGGACAATGCCAAAGATGAGGGGAACGGATGCTTCACCTTTTACCATAAGTGTGACAATAAATGC
ATTGAACGAGTTAGAAACGGAACATATGATCATAAAGAATTCGAGGAGGAATCAAAAATCAATCGCCAGG
AGATTGAAGGGGTGAAACTAGATTCTAGTGGGAATGTGTATAAAATACTGTCAATTTACAGCTGCATTGC
AAGCAGTCTTGTATTGGCAGCACTCATCATGGGGTTCATGTTTTGGGCATGCAGTAATGGATCATGTAGA
TGTACCATTTGCATTTAG
>H12|A/duck/Alberta/60/1976
ATGGAAAAATTCATCATTTTGAGTACTGTCTTGGCAGCAAGCTTTGCATATGACAAAATTTGCATTGGAT
ACCAAACAAACAACTCGACTGAAACGGTAAACACACTAAGTGAACAAAACGTTCCGGTGACGCAGGTGGA
AGAACTTGTACATGGTGGGATTGATCCGATCCTGTGTGGAACGGAACTAGGATCACCACTAGTGCTTGAT
GACTGTTCATTAGAGGGTCTAATCCTAGGCAATCCCAAATGTGATCTTTATTTGAATGGCAGGGAATGGT
CATACATAGTAGAGAGGCCCAAAGAGATGGAAGGAGTTTGCTATCCAGGGTCAATTGAAAACCAGGAAGA
GCTAAGATCTCTGTTTTCTTCCATCAAAAAATATGAAAGAGTGAAGATGTTTGATTTCACCAAATGGAAT
GTCACATACACTGGGACCAGCAAGGCCTGCAATAATACATCAAACCAAGGCTCATTCTATAGGAGCATGA
GATGGTTGACCTTAAAATCAGGACAATTTCCAGTCCAAACAGATGAGTACAAGAACACCAGAGATTCAGA
CATTGTATTCACCTGGGCCATTCACCACCCACCAACATCTGATGAACAAGTAAAATTATACAAAAATCCT
GATACTCTCTCTTCAGTCACCACCGATGAAATCAATAGGAGCTTCAAGCCTAATATAGGGCCAAGACCAC
TCGTGAGAGGACAACAAGGGAGAATGGATTACTACTGGGCTGTTCTTAAACCTGGACAAACAGTCAAAAT
ACAAACCAATGGTAATCTTATTGCACCTGAATATGGTCACTTAATCACAGGGAAATCACATGGCAGGATA
CTCAAGAATAATTTGCCCATGGGACAGTGTGTGACTGAATGTCAATTGAACGAGGGTGTAATGAACACAA
GCAAACCTTTCCAGAACACTAGTAAGCACTATATTGGGAAATGCCCCAAATACATACCATCAGGGAGTTT
AAAATTGGCAATAGGGCTCAGGAATGTCCCACAAGTTCAAGATCGGGGGCTCTTTGGAGCAATTGCAGGT
TTCATAGAAGGCGGATGGCCAGGGCTAGTGGCTGGTTGGTACGGATTTCAGCATCAAAATGCGGAGGGGA
CAGGCATAGCTGCAGACAGAGACAGCACCCAAAGGGCAATAGACAATATGCAAAACAAACTCAACAATGT
CATCGACAAAATGAATAAACAATTTGAAGTGGTGAATCATGAGTTTTCAGAAGTGGAAAGCAGAATAAAC
ATGATTAATTCCAAAATTGATGATCAGATAACTGACATATGGGCATACAATGCTGAATTGCTTGTCCTAT
TGGAAAATCAGAAGACATTAGATGAGCATGACGCTAATGTAAGGAATCTACATGATCGGGTCAGAAGAGT
CCTGAGGGAAAATGCAATTGACACAGGAGACGGCTGCTTTGAGATTTTACATAAATGTGACAACAATTGT
ATGGACACGATTAGAAACGGGACATACAATCACAAAGAGTATGAGGAAGAAAGCAAAATCGAACGACAGA
AAGTCAATGGTGTGAAACTTGAGGAGAATTCTACATATAAAATTCTGAGCATCTACAGCAGTGTTGCCTC
AAGCTTAGTTCTACTGCTCATGATTATTGGGGGTTTCATTTTCGGGTGTCAAAATGGAAATGTTCGTTGT
ACTTTCTGTATTTAA
>H13|A/gull/Maryland/704/1977
ATGGCTCTAAATGTCATTGCAACTTTGACACTTATAAGTGTATGTGTACATGCAGACAGAATATGCGTGG
GGTATCTGAGCACCAATTCATCAGAAAGGGTCGACACGCTCCTTGAAAATGGGGTCCCAGTCACCAGCTC
CATTGATCTGATTGAGACAAACCACACAGGAACATACTGTTCTCTAAATGGAGTCAGTCCAGTGCATTTG
GGAGATTGCAGCTTTGAAGGATGGATTGTAGGAAACCCAGCCTGCACCAGCAACTTTGGGACCAGAGAGT
GGTCATACCTGATTGAGGACCCCGCGGCCCCTCATGGGCTTTGCTACCCTGGAGAATTAAACAACAATGG
TGAACTCAGACACTTGTTCAGTGGAATCAGGTCATTCAGTAGAACGGAATTGATCCCACCTACCTCCTGG
GGGGAAGTACTTGACGGTACAACATCTGCTTGCAGAGATAACACGGGAACCAACAGCTTCTATCGAAATT
TAGTTTGGTTTATAAAGAAGAATAATAGATATCCAGTTATCAGTAAGACCTACAACAATACAACGGGAAG
GGATGTTTTAGTTTTATGGGGAATACATCACCCAGTGTCTGTGGATGAGACAAAGACTCTGTATGTCAAT
AGTGATCCATACACACTGGTTTCCACCAAGTCTTGGAGCGAGAAATATAAACTAGAAACGGGAGTCCGAC
CTGGCTATAATGGACAGAGGAGCTGGATGAAAATTTATTGGTCTTTGATACATCCAGGGGAGATGATTAC
TTTCGAGAGTAATGGTGGATTTTTAGCCCCAAGATATGGGTACATAATTGAAGAATATGGAAAAGGAAGG
ATTTTCCAGAGTCGCATCAGAATGTCTAGGTGCAACACCAAGTGCCAGACTTCGGTTGGAGGGATAAACA
CAAACAGAACGTTCCAAAACATCGATAAGAATGCTCTTGGTGACTGTCCCAAATACATAAAGTCTGGCCA
ACTCAAGCTAGCCACTGGACTCAGAAATGTGCCAGCTATATCGAATAGAGGATTGTTCGGAGCAATTGCA
GGGTTCATAGAAGGAGGCTGGCCAGGTTTAATCAATGGTTGGTACGGTTTTCAGCATCAAAATGAACAGG
GAACAGGAATAGCTGCAGACAAAGAATCAACACAGAAAGCTATAGACCAGATAACAACCAAAATAAATAA
CATTATTGATAAAATGAATGGGAACTATGATTCAATTAGGGGTGAATTCAATCAAGTTGAGAAGCGTATA
AACATGCTTGCAGACAGAATAGATGATGCCGTGACGGACATTTGGTCATACAATGCCAAACTTCTTGTAT
TGCTGGAAAATGATAAAACTTTAGATATGCATGATGCTAATGTAAAGAATTTACATGAGCAAGTACGAAG
AGAATTGAAGGACAATGCAATTGACGAAGGAAATGGCTGTTTTGAACTCCTTCATAAATGCAATGACTCC
TGCATGGAAACTATAAGAAATGGAACGTATGACCACACTGAGTATGCAGAGGAGTCAAAGTTAAAGAGGC
AAGAAATCGATGGGATCAAACTCAAATCAGAAGACAACGTTTACAAAGCATTATCAATATACAGTTGCAT
TGCAAGTAGTGTTGTACTAGTAGGACTCATACTCTCTTTCATCATGTGGGCCTGTAGTAGTGGGAATTGC
CGATTCAATGTTTGTATATAA
>H14|A/mallard/Astrakhan/263/1982
ATGATTGCACTCATATTGGTTGCACTGGCTCTGAGCCACACTGCTTATTCTCAGATCACAAATGGGACAA
CAGGAAACCCCATTATATGCTTGGGGCATCATGCAGTGGAAAACGGCACATCTGTTAAAACACTAACAGA
CAATCACGTAGAAGTTGTGTCAGCTAAAGAATTAGTTGAGACGAACCACACTGATGAACTGTGCCCAAGC
CCCTTGAAGCTTGTCGACGGGCAAGACTGCGACCTCATCAATGGTGCATTGGGGAGTCCAGGCTGTGACC
GTTTGCAGGACACCACTTGGGATGTCTTCATTGAAAGGCCCACTGCAGTAGACACATGTTATCCATTCGA
CGTCCCAGATTACCAGAGTCTCAGAAGCATCCTAGCAAGCAGTGGGAGTTTGGAGTTCATCGCCGAACAA
TTCACCTGGAATGGTGTCAAAGTTGACGGATCAAGCAGTGCTTGTTTGAGGGGCGGTCGCAACAGCTTCT
TCTCCCGACTAAACTGGCTAACCAAAGCAACAAATGGAAACTATGGACCTATTAACGTCACTAAAGAAAA
TACGGGCTCTTATGTCAGGCTCTATCTCTGGGGAGTGCATCACCCATCAAGCGATAATGAGCAAACGGAT
CTCTACAAGGTGGCAACAGGGAGAGTAACAGTATCTACCCGCTCGGACCAAATCAGTATTGTTCCCAATA
TAGGAAGTAGACCGAGGGTAAGGAATCAGAGCGGCAGGATAAGCATCTACTGGACCCTAGTAAACCCAGG
GGACTCCATCATTTTCAACAGTATTGGGAATTTGATTGCACCAAGAGGCCACTACAAAATAAGCAAATCT
ACTAAGAGCACAGTGCTTAAAAGTGACAAAAGGATTGGGTCATGCACAAGCCCTTGCTTAACTGATAAAG
GTTCGATCCAAAGTGACAAACCTTTTCAGAATGTATCAAGGATTGCTATAGGAAACTGCCCGAAATATGT
AAAGCAAGGGTCCCTGATGTTAGCAACTGGAATGCGCAACATCCCTGGCAAACAGGCAAAGGGCTTATTT
GGGGCAATTGCTGGATTCATTGAAAATGGTTGGCAAGGCCTGATTGATGGGTGGTATGGATTCAGGCACC
AAAATGCTGAAGGAACAGGAACTGCTGCAGACCTGAAGTCAACTCAGGCAGCCATTGATCAGATAAATGG
CAAGCTGAACAGATTGATAGAGAAGACAAATGAAAAATATCACCAAATAGAAAAGGAATTCGAACAGGTG
GAAGGAAGAATACAAGACCTTGAGAAGTACGTTGAGGACACTAAGATTGATTTGTGGTCATACAATGCTG
AATTGCTAGTAGCACTAGAGAATCAGCACACAATAGATGTCACAGACTCCGAAATGAACAAGCTTTTTGA
AAGAGTAAGAAGGCAATTAAGAGAGAATGCAGAAGATCAAGGCAACGGTTGTTTCGAGATATTCCATCAG
TGTGACAACAATTGTATAGAAAGCATTAGAAACGGAACTTATGACCACAACATCTACAGGGATGAAGCCA
TCAACAATCGAATCAAAATAAATCCTGTCACTTTGACGATGGGGTACAAGGACATAATCCTGTGGATTTC
TTTCTCCATGTCATGCTTTGTCTTCGTGGCACTGATTCTGGGATTTGTTCTATGGGCTTGTCAAAACGGG
AATATCCGATGCCAAATCTGTATATAA
>H15|A/mallard duck/Sweden/139579/2012
ATGAACACTCAAATTATTGCCATTCTAGCCCTCGGGCTGTCAGTAGTAAAATCTGACAAGATTTGCCTTG
GACACCATGCTGTTGCAAATGGAACAAAAGTCAACACACTAACTGAAAAAGGAGTAGAAGTGGTCAATGC
CACAGAAACTGTGGAGACAACCAGCATAAATAAGGTGTGCACAAAAGGGAGAAAAGCTGTGGACCTGGGA
TTTTGTGGCATACTGGGAACCATCATCGGACCTCCACAATGTGATCTTTACCTTGACTTCAAAGCTGATC
TGATAATAGAACGAAGGAATTCAAGTGATACATGTTACCCAGGAAAGTTCAGTAATGAAGAGGCATTGAG
ACAGATAATCAGGGAATCTGGAGGAATCGACAAGGAGACAATGGGCTTTAGATACTCAGGAATAAGGACA
GATGGAGTGACCAGTGCTTGCAAAAGGACGGGGTCATCCTTTTACTCAGAAATGAAATGGCTTTTGTCCA
GCAGGAGTAACCAGGTGTTCCCACAACTAAACCAGACATATAAGAATACCAGAAAAGAACCAGCCCTAAT
AGTATGGGGAATACATCATTCAAGTTCTTTGGAGGAGCAAAACCAGCTATATGGAACTGGGAATAAGCTG
ATAACAGTAGGAAGCTCAAAGTACCAACAATCATTCTCACCAAGTCCAGGAGCTAGACCCAAAGTGAATG
GTCAAGCAGGGAGGATCGACTTCCATTGGATGCTACTAGACCCAGGAGATACAGTCACTTTTACCTTCAA
TGGTGCGTTCATAGCCCCTGACAGAGCCAGCTTTCTCCGCTCTAATGCCCTTTCAGGAGTTGAATACAAT
GGGAAATCACTGGGAATACAGAGTGATGCACAACTCGATGACTCATGTGAAGGGGAATGTTTCTACAGTG
GAGGAACGATTAATAGCCCGTTACCGTTCCAAAACATCGATAGCAGAGCAGTCGGAAAATGTCCCAGGTA
TGTGAAGCAGTCAAGTCTCCCACTGGCATTAGGAATGAAGAATGTACCAGAGAAGACACATACCAGGGGA
TTGTTCGGCGCGATAGCAGGGTTTATCGAAAATGGATGGGAAGGGCTTATTGATGGATGGTATGGATTTA
GGCACCAGAATGCACAAGGACAGGGAACAGCCGCTGATTATAAAAGTACTCAGGCCGCAATTGACCAGAT
AACCGGGAAGCTCAATAGGTTGATTGAGAAAACCAATCAACAGTTCGAGCTCATCGACAATGAGTTTACC
GAAGTGGAACAGCAAATAGGCAATGTTATAAACTGGACAAGGGATTCTCTTACTGAGATTTGGTCATACA
ATGCCGAATTACTGGTGGCAATGGAAAATCAACACACAATTGACCTTGCAGACTCTGAGATGAACAAACT
CTATGAGAGAGTGAGGAGGCAATTAAGGGAGAATGCCGAGGAGGATGGGACTGGATGTTTTGAGATATTC
CATAGATGTGACGATCAATGTATGGAGAGTATACGAAACAACACTTACAATCACACTGAATATCGACAGG
AGTCTCTACAAAATAGGATAATGATCGATCCAGTGAAGCTCAATAGTGGGTACAAAGATGTAATACTATG
GTTTAGCTTCGGGGCATCATGTTTCATGCTTCTAGCCATTGCAATGGGCCTTATTTTCATGTGTGTGAAA
AACGGGAATCTGCGGTGCACTATCTGTATATAA
>H16|A/black headed gull/Mongolia/1756/2006
ATGATGGTCAAATTGCTCTACTTTCTCATCATAGTGTTTGGCAGATATTCAAAAGCAGACAAAATATGCA
TAGGATACCTAAGCAATAATTCAACAGATAAAGTAGACACACTAACAGAAAACGGAGTTCCTGTGACCAG
CTCAGTGGATCTTGTAGAGACAAATCATACTGGAACATACTGCTCACTGAATGGAGTCAGCCCGGTCCAT
CTTGGTGACTGCAGCTTTGAGGGATGGATTGTAGGAAACCCCTCCTGTGCCACCAACATCAACATCAGAG
AGTGGTCATATTTGATCGAAGATCCTAATGCCCCTCACAAACTCTGCTTCCCGGGGGAATTGGACAACAA
TGGTGAGCTGCGACACCTTTTCAGTGGAGTGAACTCTTTTAGCAGAACAGAATTGATAAACCCCAGCAAA
TGGGGGAATGTCCTGGATGGAGTAACTGCTTCATGTCTCGATAGAGGAGCAAGTAGTTTTTACAGGAATC
TGGTCTGGCTGGTAAAGCAGAATGGGAAATATCCTATAATAAAAGGGGATTATAACAACACAACAGGAAG
AGATGTTTTGGTGCTTTGGGGAATCCACCACCCAGATTCGGAAACAACAGCCACAAATCTATATGTCAAC
AAAAACCCTTACACATTAGTATCAACAAAAGAGTGGAGCAAACGCTATGAACTCGAGATTGGAACCAGAA
TAGGTGACGGACAAAGGAGCTGGATGAAACTATATTGGCATCTCATGCGCCCAGGCGAAAGGATAACGTT
TGAGAGCAATGGAGGCCTTATAGCACCCAGGTACGGATATATCATTGAGAAATACGGTTCGGGACGAATT
TTCCAGAGTGGAGTGAGAGTGGCCAGATGCAACACAAAGTGCCAAACGTCAGTAGGTGGGATAAACACCA
ACAAAACTTTCCAGAACATAGACAGGAATGCCATTGGAGACTGCCCAAAGTACATAAAGTCTGGGCAACT
AAAACTTGCTACTGGCCTGAGAAATGTTCCATCCATTAATGAAAGAGGCCTGTTTGGTGCAATTGCAGGA
TTCATAGAAGGAGGATGGCCTGGCCTGATTAATGGATGGTATGGTTTCCAGCATCAGAACGAACAAGGGA
CTGGCATTGCTGCAGATAAAGCTTCCACCCAGAAAGCAATAGATGAAATAACAACGAAAATTAACAATAT
AATAGAGAAGATGAACGGAAACTATGATTCAATAAGAGGAGAGTTCAATCAGGTAGAAAAGAGAATTAAC
ATGCTAGCTGATCGTGTTGATGATGCAGTAACCGATGTTTGGTCATACAATGCTAAACTTCTTGTACTAC
TTGAAAATGGTAGAACATTAGACTTGCATGACGCAAATGTCAGAAACTTACATGATCAGGTCAAAAGGGC
ATTGAAGAATAATGCAATTGACGAAGGAGATGGTTGCTTCAATCTTCTTCACAAGTGCAATGACTCATGC
ATGGAAACCATTAGAAATGGTACCTACAATCATGAAGATTACAAGGAAGAATCACAACTGAAGAGACAGG
AGATTGAGGGGATAAAATTGAAGACTGAAGACAATGTTTATAAAATACTGTCGATTTATAGCTGCATTGC
AAGCAGTACTGTGCTGGTAGGTCTCATACTTGCATTTATAATGTGGGCATGCAGCAGTGGAAATTGCCGG
TTCAGTGTGTGTATATAA
>H17|A/little yellow-shouldered bat/Guatemala/060/2010
ATGGAGCTGATTATCCTACTAATCCTTCTCAATCCCTATACTTTTGTGTTAGGGGACAGAATATGCATAG
GCTATCAAGCAAACCAAAATAACCAAACGGTTAACACTCTGCTAGAACAGAATGTTCCAGTTACCGGAGC
GCAGGAAATACTAGAAACCAATCACAACGGAAAATTATGCAGCCTAAATGGAGTCCCACCATTGGACCTA
CAATCATGCACTCTAGCCGGGTGGTTATTGGGGAATCCGAACTGTGACAACCTATTGGAAGCGGAAGAAT
GGTCGTATATAAAAATAAATGAAAATGCCCCTGACGATCTTTGCTTCCCTGGAAACTTCGAAAACTTACA
GGACTTACTACTAGAAATGTCAGGAGTTCAAAATTTCACCAAGGTGAAACTATTCAACCCCCAAAGTATG
ACTGGGGTGACTACCAATAATGTCGACCAGACTTGCCCTTTTGAAGGGAAACCATCTTTCTACAGAAACC
TCAACTGGATACAAGGGAATAGCGGTTTACCTTTCAATATAGAAATCAAGAATCCAACTAGCAATCCATT
GCTCCTTCTCTGGGGGATCCACAACACCAAGGATGCAGCACAACAAAGAAATCTCTATGGGAATGATTAC
TCTTATACTATTTTTAACTTTGGGGAGAAAAGTGAAGAATTTCGACCTGACATCGGGCAAAGAGATGAAA
TCAAAGCCCATCAAGACAGAATCGATTACTACTGGGGAAGCCTACCAGCGCAGAGCACTCTAAGGATAGA
ATCAACCGGAAATCTAATCGCACCAGAATATGGCTTTTATTACAAGCGAAAAGAGGGGAAAGGGGGGCTA
ATGAAAAGTAAGCTGCCAATTAGTGACTGCTCAACCAAATGCCAAACACCCCTAGGAGCTCTCAACAGCA
CCCTGCCCTTTCAAAACGTCCATCAACAAACAATTGGTAATTGTCCCAAATATGTGAAAGCTACCTCCTT
GATGCTTGCCACAGGGCTAAGAAACAACCCCCAAATGGAGGGAAGAGGTCTCTTTGGAGCCATTGCCGGG
TTCATTGAAGGAGGGTGGCAAGGGATGATTGATGGTTGGTATGGATACCACCACGAGAATCAAGAAGGAA
GCGGTTACGCTGCTGACAAAGAAGCCACCCAAAAGGCTGTCGATGCCATAACGAACAAAGTTAACAGTAT
TATTGACAAAATGAACAGCCAATTTGAATCCAACATCAAAGAGTTCAACAGGTTGGAACTCAGGATACAA
CACCTAAGTGATAGAGTTGATGATGCGTTACTTGACATTTGGTCCTATAATACTGAATTACTTGTCCTCT
TAGAAAATGAAAGAACCCTTGATTTCCATGATGCTAACGTAAAGAACCTCTTTGAAAAAGTGAAGGCCCA
ATTGAAGGACAATGCAATAGATGAGGGAAATGGTTGCTTTCTACTTCTACACAAGTGTAACAACTCTTGC
ATGGACGACATAAAGAATGGGACATACAAATACATGGACTATAGGGAAGAGTCACACATCGAAAAACAAA
AAATCGATGGAGTAAAACTAACTGATTACTCTAGATACTATACCATGACTCTGTACTCTACCATTGCATC
ATCCGTCGTGCTTGGCTCATTGATAATAGCCGCTTTTCTTTGGGGGTGCCAAAAAGGCTCAATCCAATGT
AAAATATGCATATAG
>H18|A/dark fruit-eating bat/Bolivia/PBV780-781/2011
ATGATTACAATACTTATCTTGGTACTCCCTATTGTTGTAGGTGACCAGATATGCATTGGCTATCATTCAA
ACAATTCAACACAAACAGTAAATACTCTCCTCGAATCAAATGTACCAGTAACTTCCTCTCACAGCATCCT
AGAAAAAGAACACAATGGTTTGCTGTGCAAGCTAAAGGGGAAAGCACCCTTAGATCTTATTGACTGCTCT
CTTCCTGCATGGCTTATGGGAAACCCAAAATGTGATGAACTTTTAACAGCAAGTGAATGGGCCTACATAA
AAGAAGACCCAGAGCCTGAAAATGGAATATGTTTCCCAGGAGATTTTGATTCTTTGGAGGATCTGATTTT
ATTGGTTTCCAACACTGACCATTTCAGAAAAGAAAAAATAATAGACATGACCAGATTCTCTGATGTGACC
ACAAACAATGTAGACAGTGCATGCCCATATGACACGAATGGTGCTTCCTTTTACAGAAATTTAAATTGGG
TGCAGCAAAACAAAGGCAAGCAACTGATTTTTCACTACCAGAATTCCGAGAACAACCCACTCTTAATAAT
TTGGGGAGTGCACCAGACATCTAATGCTGCAGAACAAAACACTTACTATGGCTCACAAACTGGCTCAACA
ACCATCACTATTGGGGAAGAAACAAACACTTATCCATTAGTGATAAGTGAAAGTTCTATTCTTAACGGTC
ACTCTGATAGAATAAATTATTTTTGGGGAGTTGTCAATCCTAATCAGAATTTTTCAATTGTCAGTACAGG
AAATTTCATCTGGCCAGAATACGGATACTTTTTCCAAAAAACAACTAATATAAGTGGAATAATAAAGTCA
AGTGAAAAGATAAGTGATTGCGACACAATCTGCCAGACAAAAATTGGGGCAATAAACAGCACACTGCCTT
TTCAGAATATCCATCAAAATGCGATTGGAGACTGTCCTAAATATGTGAAAGCTCAAGAACTTGTTCTTGC
AACTGGATTAAGAAACAATCCAATAAAAGAAACAAGGGGGCTTTTTGGTGCAATTGCAGGTTTCATTGAG
GGAGGATGGCAAGGATTGATTGATGGTTGGTATGGATATCACCACCAAAACTCAGAAGGTTCAGGCTATG
CTGCTGACAAAGAAGCAACCCAGAAAGCTGTTGATGCAATAACCACAAAAGTAAACAACATAATAGACAA
AATGAACACACAATTTGAATCAACTGCCAAAGAGTTCAACAAAATTGAGATGAGGATAAAACATCTCAGT
GACAGAGTTGATGATGGCTTCTTGGATGTTTGGAGTTACAATGCTGAATTACTCGTTTTGCTGGAAAATG
AAAGAACTCTGGACTTCCATGATGCAAATGTCAACAATTTGTACCAAAAAGTAAAAGTCCAGTTGAAAGA
CAATGCAATTGACATGGGAAACGGCTGCTTCAAGATTCTACACAAATGCAACAACACATGTATGGATGAC
ATTAAAAATGGAACATACAATTATTATGAATACAGAAAGGAAAGCCACTTGGAGAAACAAAAAATTGACG
GTGTGAAGCTATCAGAAAACAGCTCATATAAAATAATGATCATTTACTCAACAGTGGCAAGTTCAGTAGT
GCTTGGCTTGATTATACTAGCCGCAATTGAATGGGGCTGTTTTAAAGGGAACCTGCAATGCAGAATATGT
ATTTGA
