# Supplementary material for: How single mutations affect viral escape from broad and narrow antibodies to H1 influenza hemagglutinin
Source: Nat Commun. 2018 Apr 11;9:1386. doi: 10.1038/s41467-018-03665-3 (PMC5895760; doi:10.1038/s41467-018-03665-3)
Supplement: Supplementary file 5 — Supplementary Data 3(ZIP 19513 kb) [file 41467_2018_3665_MOESM5_ESM.zip]

Archive with 770 entries (762 files):
- analysis_code/
- analysis_code/.gitignore
- analysis_code/analysis_notebook.ipynb
- analysis_code/data/
- analysis_code/data/H1toH3_renumber.csv
- analysis_code/data/Overall-WSNHA_merged_prefs_rescaled_H3numbering.csv
- analysis_code/data/samples.csv
- analysis_code/data/WSN_HA_reference.fa
- analysis_code/README.md
- analysis_code/results/
- analysis_code/results/codoncounts/
- analysis_code/results/codoncounts/batch.csv
- analysis_code/results/codoncounts/L1-C179-1ug-ml-r1.log
- analysis_code/results/codoncounts/L1-C179-1ug-ml-r1_bcstats.csv
- analysis_code/results/codoncounts/L1-C179-1ug-ml-r1_codoncounts.csv
- analysis_code/results/codoncounts/L1-C179-1ug-ml-r1_readsperbc.csv
- analysis_code/results/codoncounts/L1-C179-1ug-ml-r1_readstats.csv
- analysis_code/results/codoncounts/L1-C179-1ug-ml-r2.log
- analysis_code/results/codoncounts/L1-C179-1ug-ml-r2_bcstats.csv
- analysis_code/results/codoncounts/L1-C179-1ug-ml-r2_codoncounts.csv
- analysis_code/results/codoncounts/L1-C179-1ug-ml-r2_readsperbc.csv
- analysis_code/results/codoncounts/L1-C179-1ug-ml-r2_readstats.csv
- analysis_code/results/codoncounts/L1-C179-1ug-ml-r3.log
- analysis_code/results/codoncounts/L1-C179-1ug-ml-r3_bcstats.csv
- analysis_code/results/codoncounts/L1-C179-1ug-ml-r3_codoncounts.csv
- analysis_code/results/codoncounts/L1-C179-1ug-ml-r3_readsperbc.csv
- analysis_code/results/codoncounts/L1-C179-1ug-ml-r3_readstats.csv
- analysis_code/results/codoncounts/L1-C179-2ug-ml.log
- analysis_code/results/codoncounts/L1-C179-2ug-ml_bcstats.csv
- analysis_code/results/codoncounts/L1-C179-2ug-ml_codoncounts.csv
- analysis_code/results/codoncounts/L1-C179-2ug-ml_readsperbc.csv
- analysis_code/results/codoncounts/L1-C179-2ug-ml_readstats.csv
- analysis_code/results/codoncounts/L1-FI6v3-100ng-ml-r1.log
- analysis_code/results/codoncounts/L1-FI6v3-100ng-ml-r1_bcstats.csv
- analysis_code/results/codoncounts/L1-FI6v3-100ng-ml-r1_codoncounts.csv
- analysis_code/results/codoncounts/L1-FI6v3-100ng-ml-r1_readsperbc.csv
- analysis_code/results/codoncounts/L1-FI6v3-100ng-ml-r1_readstats.csv
- analysis_code/results/codoncounts/L1-FI6v3-100ng-ml-r2.log
- analysis_code/results/codoncounts/L1-FI6v3-100ng-ml-r2_bcstats.csv
- analysis_code/results/codoncounts/L1-FI6v3-100ng-ml-r2_codoncounts.csv
- analysis_code/results/codoncounts/L1-FI6v3-100ng-ml-r2_readsperbc.csv
- analysis_code/results/codoncounts/L1-FI6v3-100ng-ml-r2_readstats.csv
- analysis_code/results/codoncounts/L1-FI6v3-200ng-ml-r1.log
- analysis_code/results/codoncounts/L1-FI6v3-200ng-ml-r1_bcstats.csv
- analysis_code/results/codoncounts/L1-FI6v3-200ng-ml-r1_codoncounts.csv
- analysis_code/results/codoncounts/L1-FI6v3-200ng-ml-r1_readsperbc.csv
- analysis_code/results/codoncounts/L1-FI6v3-200ng-ml-r1_readstats.csv
- analysis_code/results/codoncounts/L1-FI6v3-200ng-ml-r2.log
- analysis_code/results/codoncounts/L1-FI6v3-200ng-ml-r2_bcstats.csv
- analysis_code/results/codoncounts/L1-FI6v3-200ng-ml-r2_codoncounts.csv
- analysis_code/results/codoncounts/L1-FI6v3-200ng-ml-r2_readsperbc.csv
- analysis_code/results/codoncounts/L1-FI6v3-200ng-ml-r2_readstats.csv
- analysis_code/results/codoncounts/L1-H17L10-3ug-ml.log
- analysis_code/results/codoncounts/L1-H17L10-3ug-ml_bcstats.csv
- analysis_code/results/codoncounts/L1-H17L10-3ug-ml_codoncounts.csv
- analysis_code/results/codoncounts/L1-H17L10-3ug-ml_readsperbc.csv
- analysis_code/results/codoncounts/L1-H17L10-3ug-ml_readstats.csv
- analysis_code/results/codoncounts/L1-H17L19-10ug-ml-r1.log
- analysis_code/results/codoncounts/L1-H17L19-10ug-ml-r1_bcstats.csv
- analysis_code/results/codoncounts/L1-H17L19-10ug-ml-r1_codoncounts.csv
- analysis_code/results/codoncounts/L1-H17L19-10ug-ml-r1_readsperbc.csv
- analysis_code/results/codoncounts/L1-H17L19-10ug-ml-r1_readstats.csv
- analysis_code/results/codoncounts/L1-H17L19-10ug-ml-r2.log
- analysis_code/results/codoncounts/L1-H17L19-10ug-ml-r2_bcstats.csv
- analysis_code/results/codoncounts/L1-H17L19-10ug-ml-r2_codoncounts.csv
- analysis_code/results/codoncounts/L1-H17L19-10ug-ml-r2_readsperbc.csv
- analysis_code/results/codoncounts/L1-H17L19-10ug-ml-r2_readstats.csv
- analysis_code/results/codoncounts/L1-H17L19-1ug-ml-r1.log
- analysis_code/results/codoncounts/L1-H17L19-1ug-ml-r1_bcstats.csv
- analysis_code/results/codoncounts/L1-H17L19-1ug-ml-r1_codoncounts.csv
- analysis_code/results/codoncounts/L1-H17L19-1ug-ml-r1_readsperbc.csv
- analysis_code/results/codoncounts/L1-H17L19-1ug-ml-r1_readstats.csv
- analysis_code/results/codoncounts/L1-H17L19-1ug-ml-r2.log
- analysis_code/results/codoncounts/L1-H17L19-1ug-ml-r2_bcstats.csv
- analysis_code/results/codoncounts/L1-H17L19-1ug-ml-r2_codoncounts.csv
- analysis_code/results/codoncounts/L1-H17L19-1ug-ml-r2_readsperbc.csv
- analysis_code/results/codoncounts/L1-H17L19-1ug-ml-r2_readstats.csv
- analysis_code/results/codoncounts/L1-H17L7-15ug-ml.log
- analysis_code/results/codoncounts/L1-H17L7-15ug-ml_bcstats.csv
- analysis_code/results/codoncounts/L1-H17L7-15ug-ml_codoncounts.csv
- analysis_code/results/codoncounts/L1-H17L7-15ug-ml_readsperbc.csv
- analysis_code/results/codoncounts/L1-H17L7-15ug-ml_readstats.csv
- analysis_code/results/codoncounts/L1-mock-r1-A.log
- analysis_code/results/codoncounts/L1-mock-r1-A_bcstats.csv
- analysis_code/results/codoncounts/L1-mock-r1-A_codoncounts.csv
- analysis_code/results/codoncounts/L1-mock-r1-A_readsperbc.csv
- analysis_code/results/codoncounts/L1-mock-r1-A_readstats.csv
- analysis_code/results/codoncounts/L1-mock-r1-B.log
- analysis_code/results/codoncounts/L1-mock-r1-B_bcstats.csv
- analysis_code/results/codoncounts/L1-mock-r1-B_codoncounts.csv
- analysis_code/results/codoncounts/L1-mock-r1-B_readsperbc.csv
- analysis_code/results/codoncounts/L1-mock-r1-B_readstats.csv
- analysis_code/results/codoncounts/L1-mock-r2-A.log
- analysis_code/results/codoncounts/L1-mock-r2-A_bcstats.csv
- analysis_code/results/codoncounts/L1-mock-r2-A_codoncounts.csv
- analysis_code/results/codoncounts/L1-mock-r2-A_readsperbc.csv
- analysis_code/results/codoncounts/L1-mock-r2-A_readstats.csv
- analysis_code/results/codoncounts/L1-mock-r2-B.log
- analysis_code/results/codoncounts/L1-mock-r2-B_bcstats.csv
- analysis_code/results/codoncounts/L1-mock-r2-B_codoncounts.csv
- analysis_code/results/codoncounts/L1-mock-r2-B_readsperbc.csv
- analysis_code/results/codoncounts/L1-mock-r2-B_readstats.csv
- analysis_code/results/codoncounts/L1-S139-100ug-ml.log
- analysis_code/results/codoncounts/L1-S139-100ug-ml_bcstats.csv
- analysis_code/results/codoncounts/L1-S139-100ug-ml_codoncounts.csv
- analysis_code/results/codoncounts/L1-S139-100ug-ml_readsperbc.csv
- analysis_code/results/codoncounts/L1-S139-100ug-ml_readstats.csv
- analysis_code/results/codoncounts/L1-S139-200ug-ml.log
- analysis_code/results/codoncounts/L1-S139-200ug-ml_bcstats.csv
- analysis_code/results/codoncounts/L1-S139-200ug-ml_codoncounts.csv
- analysis_code/results/codoncounts/L1-S139-200ug-ml_readsperbc.csv
- analysis_code/results/codoncounts/L1-S139-200ug-ml_readstats.csv
- analysis_code/results/codoncounts/L1-S139-300ug-ml.log
- analysis_code/results/codoncounts/L1-S139-300ug-ml_bcstats.csv
- analysis_code/results/codoncounts/L1-S139-300ug-ml_codoncounts.csv
- analysis_code/results/codoncounts/L1-S139-300ug-ml_readsperbc.csv
- analysis_code/results/codoncounts/L1-S139-300ug-ml_readstats.csv
- analysis_code/results/codoncounts/L2-C179-1ug-ml.log
- analysis_code/results/codoncounts/L2-C179-1ug-ml_bcstats.csv
- analysis_code/results/codoncounts/L2-C179-1ug-ml_codoncounts.csv
- analysis_code/results/codoncounts/L2-C179-1ug-ml_readsperbc.csv
- analysis_code/results/codoncounts/L2-C179-1ug-ml_readstats.csv
- analysis_code/results/codoncounts/L2-C179-2ug-ml.log
- analysis_code/results/codoncounts/L2-C179-2ug-ml_bcstats.csv
- analysis_code/results/codoncounts/L2-C179-2ug-ml_codoncounts.csv
- analysis_code/results/codoncounts/L2-C179-2ug-ml_readsperbc.csv
- analysis_code/results/codoncounts/L2-C179-2ug-ml_readstats.csv
- analysis_code/results/codoncounts/L2-FI6v3-100ng-ml.log
- analysis_code/results/codoncounts/L2-FI6v3-100ng-ml_bcstats.csv
- analysis_code/results/codoncounts/L2-FI6v3-100ng-ml_codoncounts.csv
- analysis_code/results/codoncounts/L2-FI6v3-100ng-ml_readsperbc.csv
- analysis_code/results/codoncounts/L2-FI6v3-100ng-ml_readstats.csv
- analysis_code/results/codoncounts/L2-FI6v3-200ng-ml.log
- analysis_code/results/codoncounts/L2-FI6v3-200ng-ml_bcstats.csv
- analysis_code/results/codoncounts/L2-FI6v3-200ng-ml_codoncounts.csv
- analysis_code/results/codoncounts/L2-FI6v3-200ng-ml_readsperbc.csv
- analysis_code/results/codoncounts/L2-FI6v3-200ng-ml_readstats.csv
- analysis_code/results/codoncounts/L2-H17L10-3ug-ml.log
- analysis_code/results/codoncounts/L2-H17L10-3ug-ml_bcstats.csv
- analysis_code/results/codoncounts/L2-H17L10-3ug-ml_codoncounts.csv
- analysis_code/results/codoncounts/L2-H17L10-3ug-ml_readsperbc.csv
- analysis_code/results/codoncounts/L2-H17L10-3ug-ml_readstats.csv
- analysis_code/results/codoncounts/L2-H17L19-10ug-ml.log
- analysis_code/results/codoncounts/L2-H17L19-10ug-ml_bcstats.csv
- analysis_code/results/codoncounts/L2-H17L19-10ug-ml_codoncounts.csv
- analysis_code/results/codoncounts/L2-H17L19-10ug-ml_readsperbc.csv
- analysis_code/results/codoncounts/L2-H17L19-10ug-ml_readstats.csv
- analysis_code/results/codoncounts/L2-H17L19-1ug-ml.log
- analysis_code/results/codoncounts/L2-H17L19-1ug-ml_bcstats.csv
- analysis_code/results/codoncounts/L2-H17L19-1ug-ml_codoncounts.csv
- analysis_code/results/codoncounts/L2-H17L19-1ug-ml_readsperbc.csv
- analysis_code/results/codoncounts/L2-H17L19-1ug-ml_readstats.csv
- analysis_code/results/codoncounts/L2-H17L7-15ug-ml.log
- analysis_code/results/codoncounts/L2-H17L7-15ug-ml_bcstats.csv
- analysis_code/results/codoncounts/L2-H17L7-15ug-ml_codoncounts.csv
- analysis_code/results/codoncounts/L2-H17L7-15ug-ml_readsperbc.csv
- analysis_code/results/codoncounts/L2-H17L7-15ug-ml_readstats.csv
- analysis_code/results/codoncounts/L2-mock-A.log
- analysis_code/results/codoncounts/L2-mock-A_bcstats.csv
- analysis_code/results/codoncounts/L2-mock-A_codoncounts.csv
- analysis_code/results/codoncounts/L2-mock-A_readsperbc.csv
- analysis_code/results/codoncounts/L2-mock-A_readstats.csv
- analysis_code/results/codoncounts/L2-mock-B.log
- analysis_code/results/codoncounts/L2-mock-B_bcstats.csv
- analysis_code/results/codoncounts/L2-mock-B_codoncounts.csv
- analysis_code/results/codoncounts/L2-mock-B_readsperbc.csv
- analysis_code/results/codoncounts/L2-mock-B_readstats.csv
- analysis_code/results/codoncounts/L2-S139-100ug-ml.log
- analysis_code/results/codoncounts/L2-S139-100ug-ml_bcstats.csv
- analysis_code/results/codoncounts/L2-S139-100ug-ml_codoncounts.csv
- analysis_code/results/codoncounts/L2-S139-100ug-ml_readsperbc.csv
- analysis_code/results/codoncounts/L2-S139-100ug-ml_readstats.csv
- analysis_code/results/codoncounts/L2-S139-200ug-ml.log
- analysis_code/results/codoncounts/L2-S139-200ug-ml_bcstats.csv
- analysis_code/results/codoncounts/L2-S139-200ug-ml_codoncounts.csv
- analysis_code/results/codoncounts/L2-S139-200ug-ml_readsperbc.csv
- analysis_code/results/codoncounts/L2-S139-200ug-ml_readstats.csv
- analysis_code/results/codoncounts/L2-S139-300ug-ml.log
- analysis_code/results/codoncounts/L2-S139-300ug-ml_bcstats.csv
- analysis_code/results/codoncounts/L2-S139-300ug-ml_codoncounts.csv
- analysis_code/results/codoncounts/L2-S139-300ug-ml_readsperbc.csv
- analysis_code/results/codoncounts/L2-S139-300ug-ml_readstats.csv
- analysis_code/results/codoncounts/L3-C179-1ug-ml.log
- analysis_code/results/codoncounts/L3-C179-1ug-ml_bcstats.csv
- analysis_code/results/codoncounts/L3-C179-1ug-ml_codoncounts.csv
- analysis_code/results/codoncounts/L3-C179-1ug-ml_readsperbc.csv
- analysis_code/results/codoncounts/L3-C179-1ug-ml_readstats.csv
- analysis_code/results/codoncounts/L3-C179-2ug-ml.log
- analysis_code/results/codoncounts/L3-C179-2ug-ml_bcstats.csv
- analysis_code/results/codoncounts/L3-C179-2ug-ml_codoncounts.csv
- analysis_code/results/codoncounts/L3-C179-2ug-ml_readsperbc.csv
- analysis_code/results/codoncounts/L3-C179-2ug-ml_readstats.csv
- analysis_code/results/codoncounts/L3-FI6v3-100ng-ml.log
- analysis_code/results/codoncounts/L3-FI6v3-100ng-ml_bcstats.csv
- analysis_code/results/codoncounts/L3-FI6v3-100ng-ml_codoncounts.csv
- analysis_code/results/codoncounts/L3-FI6v3-100ng-ml_readsperbc.csv
- analysis_code/results/codoncounts/L3-FI6v3-100ng-ml_readstats.csv
- analysis_code/results/codoncounts/L3-FI6v3-200ng-ml.log
- analysis_code/results/codoncounts/L3-FI6v3-200ng-ml_bcstats.csv
- analysis_code/results/codoncounts/L3-FI6v3-200ng-ml_codoncounts.csv
- analysis_code/results/codoncounts/L3-FI6v3-200ng-ml_readsperbc.csv
- analysis_code/results/codoncounts/L3-FI6v3-200ng-ml_readstats.csv
- analysis_code/results/codoncounts/L3-H17L10-3ug-ml.log
- analysis_code/results/codoncounts/L3-H17L10-3ug-ml_bcstats.csv
- analysis_code/results/codoncounts/L3-H17L10-3ug-ml_codoncounts.csv
- analysis_code/results/codoncounts/L3-H17L10-3ug-ml_readsperbc.csv
- analysis_code/results/codoncounts/L3-H17L10-3ug-ml_readstats.csv
- analysis_code/results/codoncounts/L3-H17L19-10ug-ml.log
- analysis_code/results/codoncounts/L3-H17L19-10ug-ml_bcstats.csv
- analysis_code/results/codoncounts/L3-H17L19-10ug-ml_codoncounts.csv
- analysis_code/results/codoncounts/L3-H17L19-10ug-ml_readsperbc.csv
- analysis_code/results/codoncounts/L3-H17L19-10ug-ml_readstats.csv
- analysis_code/results/codoncounts/L3-H17L19-1ug-ml.log
- analysis_code/results/codoncounts/L3-H17L19-1ug-ml_bcstats.csv
- analysis_code/results/codoncounts/L3-H17L19-1ug-ml_codoncounts.csv
- analysis_code/results/codoncounts/L3-H17L19-1ug-ml_readsperbc.csv
- analysis_code/results/codoncounts/L3-H17L19-1ug-ml_readstats.csv
- analysis_code/results/codoncounts/L3-H17L7-15ug-ml.log
- analysis_code/results/codoncounts/L3-H17L7-15ug-ml_bcstats.csv
- analysis_code/results/codoncounts/L3-H17L7-15ug-ml_codoncounts.csv
- analysis_code/results/codoncounts/L3-H17L7-15ug-ml_readsperbc.csv
- analysis_code/results/codoncounts/L3-H17L7-15ug-ml_readstats.csv
- analysis_code/results/codoncounts/L3-mock-A.log
- analysis_code/results/codoncounts/L3-mock-A_bcstats.csv
- analysis_code/results/codoncounts/L3-mock-A_codoncounts.csv
- analysis_code/results/codoncounts/L3-mock-A_readsperbc.csv
- analysis_code/results/codoncounts/L3-mock-A_readstats.csv
- analysis_code/results/codoncounts/L3-mock-B.log
- analysis_code/results/codoncounts/L3-mock-B_bcstats.csv
- analysis_code/results/codoncounts/L3-mock-B_codoncounts.csv
- analysis_code/results/codoncounts/L3-mock-B_readsperbc.csv
- analysis_code/results/codoncounts/L3-mock-B_readstats.csv
- analysis_code/results/codoncounts/L3-S139-100ug-ml.log
- analysis_code/results/codoncounts/L3-S139-100ug-ml_bcstats.csv
- analysis_code/results/codoncounts/L3-S139-100ug-ml_codoncounts.csv
- analysis_code/results/codoncounts/L3-S139-100ug-ml_readsperbc.csv
- analysis_code/results/codoncounts/L3-S139-100ug-ml_readstats.csv
- analysis_code/results/codoncounts/L3-S139-200ug-ml.log
- analysis_code/results/codoncounts/L3-S139-200ug-ml_bcstats.csv
- analysis_code/results/codoncounts/L3-S139-200ug-ml_codoncounts.csv
- analysis_code/results/codoncounts/L3-S139-200ug-ml_readsperbc.csv
- analysis_code/results/codoncounts/L3-S139-200ug-ml_readstats.csv
- analysis_code/results/codoncounts/L3-S139-300ug-ml.log
- analysis_code/results/codoncounts/L3-S139-300ug-ml_bcstats.csv
- analysis_code/results/codoncounts/L3-S139-300ug-ml_codoncounts.csv
- analysis_code/results/codoncounts/L3-S139-300ug-ml_readsperbc.csv
- analysis_code/results/codoncounts/L3-S139-300ug-ml_readstats.csv
- analysis_code/results/codoncounts/summary.log
- analysis_code/results/codoncounts/summary_bcstats.pdf
- analysis_code/results/codoncounts/summary_codonmuttypes.csv
- analysis_code/results/codoncounts/summary_codonmuttypes.pdf
- analysis_code/results/codoncounts/summary_codonntchanges.pdf
- analysis_code/results/codoncounts/summary_cumulmutcounts.pdf
- analysis_code/results/codoncounts/summary_depth.pdf
- analysis_code/results/codoncounts/summary_mutfreq.pdf
- analysis_code/results/codoncounts/summary_readsperbc.pdf
- analysis_code/results/codoncounts/summary_readstats.pdf
- analysis_code/results/codoncounts/summary_singlentchanges.pdf
- analysis_code/results/codoncounts/WTplasmid.log
- analysis_code/results/codoncounts/WTplasmid_bcstats.csv
- analysis_code/results/codoncounts/WTplasmid_codoncounts.csv
- analysis_code/results/codoncounts/WTplasmid_readsperbc.csv
- analysis_code/results/codoncounts/WTplasmid_readstats.csv
- analysis_code/results/fracsurvive/
- analysis_code/results/fracsurvive/antibody_C179_median.csv
- analysis_code/results/fracsurvive/antibody_C179_median_avgsite.csv
- analysis_code/results/fracsurvive/antibody_FI6v3_median.csv
- analysis_code/results/fracsurvive/antibody_FI6v3_median_avgsite.csv
- analysis_code/results/fracsurvive/antibody_H17L10_median.csv
- analysis_code/results/fracsurvive/antibody_H17L10_median_avgsite.csv
- analysis_code/results/fracsurvive/antibody_H17L19_median.csv
- analysis_code/results/fracsurvive/antibody_H17L19_median_avgsite.csv
- analysis_code/results/fracsurvive/antibody_H17L7_median.csv
- analysis_code/results/fracsurvive/antibody_H17L7_median_avgsite.csv
- analysis_code/results/fracsurvive/antibody_S139_median.csv
- analysis_code/results/fracsurvive/antibody_S139_median_avgsite.csv
- analysis_code/results/fracsurvive/batch.csv
- analysis_code/results/fracsurvive/C179-1ug-ml-replicate-1a.log
- analysis_code/results/fracsurvive/C179-1ug-ml-replicate-1a_mutfracsurvive.csv
- analysis_code/results/fracsurvive/C179-1ug-ml-replicate-1a_sitefracsurvive.csv
- analysis_code/results/fracsurvive/C179-1ug-ml-replicate-1b.log
- analysis_code/results/fracsurvive/C179-1ug-ml-replicate-1b_mutfracsurvive.csv
- analysis_code/results/fracsurvive/C179-1ug-ml-replicate-1b_sitefracsurvive.csv
- analysis_code/results/fracsurvive/C179-1ug-ml-replicate-1c.log
- analysis_code/results/fracsurvive/C179-1ug-ml-replicate-1c_mutfracsurvive.csv
- analysis_code/results/fracsurvive/C179-1ug-ml-replicate-1c_sitefracsurvive.csv
- analysis_code/results/fracsurvive/C179-1ug-ml-replicate-2.log
- analysis_code/results/fracsurvive/C179-1ug-ml-replicate-2_mutfracsurvive.csv
- analysis_code/results/fracsurvive/C179-1ug-ml-replicate-2_sitefracsurvive.csv
- analysis_code/results/fracsurvive/C179-1ug-ml-replicate-3.log
- analysis_code/results/fracsurvive/C179-1ug-ml-replicate-3_mutfracsurvive.csv
- analysis_code/results/fracsurvive/C179-1ug-ml-replicate-3_sitefracsurvive.csv
- analysis_code/results/fracsurvive/C179-2ug-ml-replicate-1.log
- analysis_code/results/fracsurvive/C179-2ug-ml-replicate-1_mutfracsurvive.csv
- analysis_code/results/fracsurvive/C179-2ug-ml-replicate-1_sitefracsurvive.csv
- analysis_code/results/fracsurvive/C179-2ug-ml-replicate-2.log
- analysis_code/results/fracsurvive/C179-2ug-ml-replicate-2_mutfracsurvive.csv
- analysis_code/results/fracsurvive/C179-2ug-ml-replicate-2_sitefracsurvive.csv
- analysis_code/results/fracsurvive/C179-2ug-ml-replicate-3.log
- analysis_code/results/fracsurvive/C179-2ug-ml-replicate-3_mutfracsurvive.csv
[truncated: 470 more entries]
