# Supplementary material for: How single mutations affect viral escape from broad and narrow antibodies to H1 influenza hemagglutinin
Source: Nat Commun. 2018 Apr 11;9:1386. doi: 10.1038/s41467-018-03665-3 (PMC5895760; doi:10.1038/s41467-018-03665-3)
Supplement: Supplementary file 5 — Supplementary Data 3(ZIP 19513 kb) [file 41467_2018_3665_MOESM5_ESM.zip › analysis_code/data/Overall-WSNHA_merged_prefs_rescaled_H3numbering.csv]

site	A	C	D	E	F	G	H	I	K	L	M	N	P	Q	R	S	T	V	W	Y
-8	0.0192063	0.0859221	0.00194554	0.00917324	0.09427200000000001	0.00917532	0.0327435	0.086069	0.05714450000000001	0.111447	0.0385804	0.0652312	0.0147599	0.042348500000000004	0.0138317	0.043724599999999995	0.165757	0.043911900000000004	0.00543081	0.0593254
-7	0.110257	0.017369299999999997	0.03895680000000001	0.015038999999999999	0.045739499999999995	0.00245942	0.0117642	0.05854680000000001	0.00745129	0.244419	0.0655346	0.0849693	0.0126861	0.0193003	0.0301325	0.030406	0.0223274	0.0785193	0.023672	0.08045039999999999
-6	0.150044	0.046961	0.00534562	0.020625400000000002	0.0206882	0.018183099999999997	0.0267027	0.0309062	0.0938202	0.05264540000000001	0.0642591	0.053674599999999996	0.0417358	0.0562133	0.07406030000000001	0.0619194	0.0767773	0.0556905	0.027922199999999998	0.0218255
-5	0.171049	0.115902	0.00538325	0.011117	0.23367600000000002	0.00615171	0.041813699999999995	0.0495491	0.0359029	0.215957	0.0174257	0.00421664	0.00283774	0.00757609	0.00352551	0.00275523	0.00758698	0.014743299999999999	0.0286964	0.024134299999999997
-4	0.0251068	0.0192669	0.00858371	0.00326892	0.21692899999999998	0.00158437	0.0557501	0.0838594	0.00287993	0.22610100000000002	0.0530977	0.00201708	0.00478379	0.0513837	0.00557156	0.026075099999999997	0.00553581	0.033979	0.138934	0.035292199999999996
-3	0.019537099999999998	0.114451	0.00228911	0.014668299999999999	0.11624300000000001	0.00226977	0.00162505	0.0754226	0.0247703	0.197489	0.11209300000000001	0.00982167	0.000264567	0.00690423	0.0450232	0.00243785	0.0218546	0.12650899999999998	0.08882960000000001	0.0174968
-2	0.0197678	0.0147334	0.00125594	0.00216914	0.213792	0.00424228	0.00586444	0.0887602	0.00344528	0.480997	0.0355259	0.00361127	0.00372954	0.0137006	0.00618073	0.021838	0.00862863	0.0393796	0.025172299999999998	0.00720619
-1	0.00214087	0.120984	0.00220739	0.00285044	0.04869930000000001	0.09817580000000001	0.00289497	0.043992500000000004	0.00199588	0.291302	0.105175	0.00909867	0.00661324	0.00342498	0.00773482	0.00341508	0.00603373	0.125102	0.047606800000000005	0.07055299999999999
1	0.0448689	0.0691064	0.00256721	0.00144578	0.259894	0.00417131	0.0131608	0.113656	0.0752915	0.0655765	0.0489138	0.00274877	0.00108679	0.00408726	0.00451775	0.11568900000000001	0.0352206	0.0163329	0.00526209	0.116404
2	0.0892678	0.043493000000000004	0.00213303	0.013959200000000001	0.191174	0.010051000000000001	0.029694400000000003	0.0657993	0.00190115	0.15451900000000002	0.028101599999999997	0.014429499999999998	0.00470741	0.0255803	0.0036474000000000003	0.0705211	0.041602	0.139347	0.0509379	0.019134900000000003
3	0.0553102	0.127246	0.00304618	0.00162171	0.14410599999999998	0.0977668	0.00756077	0.08822150000000001	0.00211472	0.0862073	0.017003400000000002	0.00384645	0.00353455	0.00407571	0.0138374	0.135104	0.00916523	0.154836	0.0414664	0.00393051
4	0.0746298	0.0194155	0.00568323	0.113677	0.013988200000000001	0.00815781	0.0291347	0.0592305	0.00670675	0.00657637	0.0231284	0.00916926	0.00493451	0.026741	0.026489699999999998	0.156824	0.033362300000000004	0.365392	0.00911705	0.00764155
5	0.315917	0.050587599999999996	0.015497499999999999	0.0711485	0.03180209999999999	0.0219727	0.0223523	0.00995448	0.0152564	0.071374	0.032770099999999996	0.06463490000000001	0.009031299999999999	0.124226	0.0222194	0.0361345	0.021607599999999998	0.018924	0.026495400000000002	0.0180942
6	0.0321377	0.05989069999999999	0.00623495	0.00744443	0.00247631	0.00805496	0.00301051	0.262273	0.00792996	0.00071779	0.0468398	0.00512289	0.0433619	0.00192568	0.00161758	0.0434667	0.341149	0.111881	0.0103704	0.00409412
7	0.143484	0.00925603	0.334922	0.0348404	0.00353462	0.013257299999999998	0.0628614	0.00985444	0.09131439999999999	0.012882900000000001	0.0883563	0.012006200000000002	0.000698519	0.00940902	0.0758521	0.0269335	0.013801499999999998	0.0160978	0.0178433	0.0227947
10	0.78254	0.008114699999999999	0.0228696	0.010364100000000001	0.00383302	0.047787300000000005	0.010615000000000001	0.0106019	0.00823779	0.00166139	0.0121667	0.00774389	0.00305756	0.00775994	0.00167338	0.0274967	0.0045816	0.0125647	0.013791299999999998	0.00253931
11	0.00988166	0.00286988	0.756404	0.0210355	0.00177012	0.062479999999999994	0.00330945	0.0015720999999999999	0.00764133	0.0006578069999999999	0.0065821	0.020622099999999997	0.00294479	0.00494442	0.00539679	0.00128762	0.004869	0.0202437	0.00723576	0.0582514
12	0.000620245	0.000768994	0.00302666	0.0249071	0.00469647	0.000317133	0.0396045	0.028039099999999997	0.0631086	0.22132600000000002	0.0277882	0.049741900000000006	0.000233296	0.197518	0.07890269999999999	0.09443739999999999	0.08453510000000002	0.047117	0.00245518	0.030856799999999997
13	0.00153767	0.00192662	0.00850381	0.00619165	0.00286526	0.00101971	0.0016269000000000001	0.737059	0.10447200000000001	0.0412615	0.0218226	0.00387461	0.0055949	0.012237200000000002	0.00171687	0.00328974	0.0104909	0.027113599999999998	0.00250073	0.00489531
14	0.00178647	0.8532719999999999	0.0738716	0.00110349	0.00657352	0.000825091	0.001234	0.000901283	0.00615013	0.00241081	0.00434535	0.00186147	0.00380321	0.00230008	0.0031793000000000004	0.0025925	0.00122799	0.00649505	0.0227581	0.00330883
15	0.00599753	0.0042380000000000004	0.029806700000000002	0.0036688000000000003	0.0023377	0.000762797	0.0050783	0.792502	0.00769475	0.042034300000000004	0.00629027	0.00679197	0.00056528	0.00254424	0.00111649	0.00363477	0.00502009	0.0467836	0.00360357	0.0295284
16	0.00279127	0.00601757	0.00607575	0.00251599	0.00120865	0.8382299999999999	0.00250227	0.00126968	0.00252269	0.00199587	0.00352554	0.00233414	0.00574129	0.0023305	0.00260377	0.10438299999999999	0.000663198	0.00649519	0.00463863	0.00215485
17	0.00262267	0.010484	0.00254452	0.00427929	0.0746321	0.000220759	0.0079505	0.00538978	0.010260700000000001	0.0008758069999999999	0.019212	0.00149911	0.000273321	0.0321099	0.00132417	0.00778164	0.118487	0.0196112	0.030012	0.6504300000000001
18	0.0539362	0.00944875	0.00377073	0.00233011	0.00103941	0.00228624	0.50016	0.021236	0.0435533	0.146706	0.0169973	0.00934024	0.00239966	0.0693669	0.00190663	0.0115698	0.0316703	0.0488717	0.00296104	0.0204502
19	0.634555	0.0284274	0.000925857	0.00706323	0.0021049	0.00211229	0.00160147	0.00219465	0.00135957	0.00055093	0.00600021	0.0424036	0.0005881080000000001	0.00293417	0.000537019	0.0631166	0.00607597	0.09865800000000001	0.00338168	0.0954092
20	0.00488182	0.00128684	0.010248299999999998	0.00138699	0.014181200000000001	0.00155272	0.010774200000000001	0.00527457	0.012786	0.000674094	0.00249552	0.904819	0.000523351	0.00127192	0.00868982	0.0109859	0.00208731	0.00040733699999999997	0.00275456	0.00291899
21	0.06485969999999999	0.000996304	0.030108600000000003	0.00463183	0.00265346	0.00265958	0.00102213	0.00114728	0.0049744	0.0007462969999999999	0.00369076	0.8281620000000001	0.00047948800000000003	0.00221976	0.000811703	0.00450592	0.00166961	0.00145917	0.0408959	0.00230616
22	0.0722043	0.018169400000000002	0.000551469	0.019622	0.00172911	0.00775169	0.00779065	0.00107702	0.014467600000000002	0.0009493889999999999	0.00491426	0.052432400000000004	0.00200176	0.00544597	0.00163964	0.730155	0.0440699	0.00436405	0.00765994	0.00300403
23	0.00220979	0.00172827	0.00192299	0.00418352	0.00219697	0.00302215	0.018149099999999998	0.00300704	0.00271415	0.000986987	0.00684668	0.0753079	0.00933639	0.00242594	0.000892973	0.039155199999999994	0.724835	0.00101443	0.09868560000000001	0.00137885
24	0.00843118	0.00187552	0.6406149999999999	0.0552969	0.00397678	0.00329266	0.0204834	0.00402185	0.00861028	0.00165215	0.00313366	0.010095200000000002	0.000579843	0.09349060000000001	0.0010052	0.000714848	0.08816210000000001	0.0358674	0.00605374	0.0126419
25	0.00757838	0.006539399999999999	0.00203076	0.23831	0.00163659	0.00477494	0.00303006	0.0105648	0.00284532	0.0446169	0.0340758	0.00956118	0.00296787	0.00906406	0.0509709	0.0175271	0.52894	0.018724900000000003	0.0051336	0.00110693
26	0.00617705	0.00526526	0.0473784	0.00274702	0.00499976	0.00318454	0.00159788	0.0666654	0.0221416	0.032492099999999996	0.00390256	0.00114327	0.000475503	0.00357064	0.000968563	0.00676606	0.00121927	0.784563	0.00240335	0.00233885
27	0.00245249	0.00206725	0.8738309999999999	0.0171083	0.00727192	0.0118792	0.00377064	0.00175566	0.00146945	0.00228686	0.00981139	0.018467700000000004	0.00672815	0.0026355999999999997	0.00210245	0.00134519	0.00654112	0.00937954	0.00464938	0.0144464
28	0.00486127	0.00253968	0.00243012	0.00199553	0.00232207	0.00117953	0.00537205	0.00612252	0.00920572	0.0014039999999999999	0.00518957	0.00920693	0.00148872	0.00671615	0.00162692	0.0372885	0.89428	0.0015515999999999998	0.00191617	0.00330339
29	0.0160904	0.014302	0.00166199	0.00203741	0.0158014	0.00266327	0.00171577	0.6547569999999999	0.00652113	0.0442043	0.129359	0.00231786	0.012622399999999999	0.00638834	0.00204843	0.00299026	0.054414699999999996	0.0104116	0.00351238	0.016179699999999998
30	0.00521414	0.022395599999999998	0.0454317	0.00490983	0.014192700000000003	0.00102179	0.000607503	0.011815299999999999	0.0046473	0.063436	0.005872100000000001	0.00342195	0.00167313	0.0387824	0.141521	0.404893	0.211581	0.000533914	0.00440466	0.013645099999999999
31	0.108358	0.00165988	0.014094799999999998	0.599685	0.00504311	0.00833463	0.00718506	0.00309243	0.00701554	0.0006729510000000001	0.0044976999999999994	0.0159548	0.000439904	0.150369	0.0116455	0.029850099999999997	0.00446378	0.00403743	0.0200629	0.00353735
32	0.00730126	0.00697604	0.00290036	0.0124064	0.00220407	0.037313599999999995	0.00706436	0.00200478	0.46419399999999994	0.00108221	0.0172376	0.0115228	0.00408269	0.00224789	0.382975	0.00153193	0.0257192	0.00231679	0.00497804	0.00394036
33	0.00992163	0.00335444	0.010271200000000001	0.0251978	0.00338883	0.0202517	0.0101737	0.00174791	0.0379613	0.000954975	0.0076572	0.807283	0.00211003	0.011993700000000001	0.00895863	0.0183505	0.0046733	0.00326291	0.0048354	0.00765193
34	0.00953729	0.013126400000000002	0.00331791	0.00975015	0.00498715	0.0105541	0.00407671	0.092852	0.00415282	0.0108591	0.017091099999999998	0.017622400000000003	0.00213763	0.0107072	0.00184072	0.000936546	0.0039717	0.763451	0.015560399999999999	0.0034676999999999998
35	0.124676	0.14279	0.0107228	0.013011700000000001	0.0668819	0.0207027	0.014727100000000002	0.0392088	0.0923324	0.00494725	0.014951499999999998	0.00269535	0.189893	0.0102364	0.0334462	0.010937700000000002	0.025288099999999997	0.142679	0.0259569	0.013914099999999999
36	0.0590284	0.0213892	0.0187194	0.0265998	0.014996500000000001	0.0125335	0.0539153	0.059871600000000004	0.027029900000000003	0.00238658	0.038169800000000004	0.0276372	0.017412	0.0251275	0.00648768	0.010329799999999998	0.012583	0.518534	0.023350799999999998	0.0238975
37	0.00554913	0.00153666	0.010894899999999999	0.00499128	0.0138797	0.00218132	0.00379535	0.0074399	0.0150031	0.0048036	0.00576772	0.00572163	0.000410606	0.00427352	0.0016750999999999997	0.00654702	0.882	0.0112258	0.00835982	0.00394424
38	0.0300842	0.00373097	0.026201799999999997	0.00675552	0.038387199999999996	0.0062217	0.691176	0.00139828	0.00147407	0.00497147	0.024929	0.00960333	0.0029934000000000002	0.025286799999999998	0.00295604	0.10469500000000001	0.00164464	0.00104102	0.00743949	0.00900939
39	0.0171303	0.00740089	0.00646426	0.00344698	0.0315702	0.00228765	0.0391448	0.00619642	0.0117966	0.026144099999999997	0.013122499999999999	0.013750499999999999	0.00549466	0.00639879	0.00231148	0.699839	0.011299600000000002	0.00373876	0.0853454	0.00711743
40	0.0116955	0.00555368	0.0033884	0.00340419	0.0892592	0.00292707	0.00646436	0.07521599999999999	0.0690761	0.0318205	0.028186799999999998	0.00120432	0.00046321	0.0467779	0.017058700000000003	0.00339335	0.0217218	0.405841	0.00618207	0.17036600000000002
41	0.0007991910000000001	0.00198065	0.0278937	0.0257685	0.00509919	0.00224322	0.00122853	0.00142149	0.00851533	0.000897711	0.00544673	0.7233510000000001	0.00998251	0.00436944	0.00432665	0.0863921	0.06826010000000002	0.00250731	0.017279	0.0022375
42	0.0005812069999999999	0.00469092	0.00269344	0.00497912	0.040524300000000006	0.0007369789999999999	0.00291707	0.01976	0.00248212	0.8788229999999999	0.00640599	0.0017269000000000002	0.00953028	0.00819277	0.0023706	0.00150929	0.00199018	0.00214428	0.00343946	0.00450211
43	0.00396116	0.0038842	0.0325903	0.00138515	0.00515996	0.00179617	0.00169879	0.00337153	0.00307952	0.9004700000000001	0.00819626	0.000923048	0.00309789	0.00246411	0.0007652280000000001	0.00535039	0.000663188	0.0128516	0.00413483	0.00415646
44	0.26341	0.0588285	0.024183700000000002	0.255764	0.0081113	0.00376402	0.0032259999999999997	0.0465646	0.00931905	0.011674799999999999	0.00240695	0.0008975910000000001	0.00012684100000000001	0.014599100000000002	0.00251481	0.00122014	0.0591615	0.22527800000000003	0.00212932	0.00682004
45	0.130744	0.00290066	0.28844699999999995	0.047548900000000005	0.00127977	0.0472365	0.0535513	0.00655917	0.0202303	0.013281	0.0187828	0.05676269999999999	0.000673265	0.00290531	0.00549159	0.132071	0.0828768	0.03772059999999999	0.0060048	0.0449317
46	0.099346	0.00166593	0.00710894	0.317542	0.029922700000000003	0.07231560000000001	0.038911	0.012937	0.025914	0.025752499999999998	0.052202899999999997	0.0308068	9.25451e-05	0.06617050000000001	0.03457059999999999	0.0693622	0.0575424	0.0360858	0.00862969	0.0131208
47	0.041623	0.00330305	0.00360667	0.00372196	0.00142174	0.00234342	0.609023	0.00766687	0.00333566	0.000536221	0.0219419	0.00646365	0.0181285	0.0160906	0.0146766	0.0208438	0.14297100000000001	0.00730049	0.00569265	0.0693095
48	0.00164492	0.00190552	0.012621700000000001	0.00502469	0.08167689999999998	0.00509078	0.00424997	0.00528061	0.0179599	0.000899818	0.007743000000000001	0.7759159999999999	0.000957446	0.00709504	0.00111179	0.033590499999999995	0.0294916	0.00179653	0.00423986	0.00170304
49	0.0206449	0.00368703	0.013400200000000001	0.0412461	0.013716299999999999	0.552018	0.0488794	0.0307472	0.00846057	0.000452297	0.154299	0.0134297	0.00139412	0.0166382	0.012184100000000002	0.0337724	0.0113556	0.00281178	0.011311700000000001	0.00955149
50	0.154324	0.00538133	0.00317466	0.00075746	0.22473600000000002	0.00642512	0.053516999999999995	0.0014138	0.240736	0.0183384	0.0589276	0.00710965	0.000965165	0.0709804	0.046026599999999994	0.000564896	0.00138652	0.03969980000000001	0.038546199999999996	0.026989799999999998
51	0.000995815	0.00434155	0.00142296	0.0101252	0.00479021	0.00108763	0.00585792	0.046224400000000006	0.00362082	0.8572489999999999	0.0102691	0.00729062	0.00626125	0.00516121	0.00624284	0.00276516	0.00189159	0.00338872	0.013062700000000002	0.00795124
52	0.00128084	0.8788590000000001	0.00462956	0.00862674	0.00800515	0.00446113	0.00165259	0.00355258	0.00130375	0.00273526	0.0121686	0.00482211	0.00111258	0.0305659	0.00194002	0.00184984	0.0008977089999999999	0.00308291	0.00553612	0.0229178
53	0.0375142	0.00135447	0.00776481	0.00504558	0.0538281	0.000665912	0.06054580000000001	0.000609397	0.16264800000000001	0.0363244	0.015098400000000001	0.11745699999999999	0.000131794	0.019679099999999998	0.20497600000000002	0.076126	0.0336094	0.000158298	0.00663553	0.159827
54	0.000398888	0.00085248	0.00107671	0.00437748	0.00449239	0.00149238	0.0006014	0.258585	0.000987376	0.5506260000000001	0.0197793	0.00236988	0.0015162	0.00068753	0.000556366	0.00154072	0.00181469	0.127306	0.00165987	0.019278999999999998
55	0.0269183	0.000711394	0.07585639999999999	0.0385129	0.0276528	0.023609900000000003	0.289729	0.000293471	0.127484	0.00247949	0.00948978	0.185671	0.000170598	0.0560768	0.0249748	0.00801495	0.00134906	0.00034787800000000003	0.0234725	0.0771857
56	0.00167019	0.00306138	0.0183269	0.010665000000000001	0.00648819	0.728644	0.0966089	0.0017710999999999998	0.00785505	0.000804765	0.0064938999999999995	0.0391361	0.00120159	0.009160799999999998	0.00857138	0.0410871	0.00445612	0.00587987	0.00521175	0.00290635
56A	0.0123015	0.00373722	0.00910341	0.0231426	0.00676192	0.00947651	0.08927639999999999	0.230766	0.09484780000000001	0.0141821	0.0315608	0.056113699999999996	0.00033051300000000005	0.053949199999999996	0.186449	0.00637487	0.015546	0.150282	0.00363848	0.0021601
57	0.111686	0.000919028	0.0235291	0.323347	0.00643152	0.0296053	0.0457209	0.00170916	0.0994079	0.029972700000000005	0.056743299999999997	0.0561349	0.0449629	0.0485125	0.0295705	0.0184691	0.027369499999999998	0.0049628	0.00490741	0.0360388
58	0.0642239	0.00337434	0.00334053	0.00284607	0.00298581	0.00586712	0.00643939	0.0026293	0.00325038	0.00199904	0.00847836	0.00184832	0.8756299999999999	0.00140347	0.000904472	0.00259427	0.00175406	0.00148747	0.00581059	0.00313291
59	0.00092717	0.00428548	0.00190283	0.00215102	0.013958400000000001	0.000692412	0.00942256	0.0398904	0.00470699	0.826525	0.0139805	0.00584836	0.00475971	0.00399549	0.00643829	0.00221176	0.0059015	0.0343041	0.0120666	0.00603177
60	0.0351601	0.00240299	0.207231	0.12401	0.0191837	0.00951823	0.0111646	0.08660599999999999	0.00643185	0.0709376	0.12795	0.00365477	0.011077	0.0680975	0.04773259999999999	0.0187081	0.0322158	0.0718126	0.014430000000000002	0.031675299999999997
61	0.000593464	0.00150806	0.00432421	0.0087366	0.011292700000000001	0.00866568	0.00127593	0.012323700000000002	0.000907	0.904574	0.00672793	0.00373287	0.000705788	0.000882532	0.013041899999999999	0.0099231	0.00166187	0.00335583	0.00450555	0.00126184
62	0.018622	0.00252437	0.05906030000000001	0.07756360000000001	0.018972700000000002	0.302423	0.101479	0.00121595	0.0728656	0.0504698	0.0336744	0.0358235	0.00356309	0.10630099999999999	0.0748182	0.0192802	0.00895465	0.0017929000000000003	0.00177706	0.00881907
63	0.05700449999999999	0.00173011	0.00353922	0.031958600000000004	0.00827808	0.10048	0.00529819	0.0230118	0.048081900000000004	0.0127292	0.0273007	0.013775	0.187629	0.0220583	0.026275299999999998	0.024214700000000002	0.35672	0.00644386	0.0185023	0.0249697
64	0.00179382	0.916058	0.00122818	0.00160174	0.00633792	0.000831629	0.00131221	0.00188998	0.00268394	0.00143342	0.0430995	0.00146274	0.000516321	0.00210461	0.00425071	0.00107141	0.000577983	0.00438875	0.00258758	0.00476908
65	0.0259777	0.00897233	0.0560745	0.023648699999999998	0.0009621380000000001	0.0707183	0.00857193	0.000494621	0.0117134	0.000584592	0.019836000000000003	0.312207	0.00055834	0.0466591	0.00721901	0.24476599999999998	0.157269	0.00040040800000000005	0.00208735	0.00127868
66	0.000445873	0.00512002	0.000359665	0.000573772	0.0628382	0.000475728	0.000930202	0.392543	0.000635805	0.255135	0.0427473	0.000909498	0.0235081	0.00196492	0.000480147	0.000175146	0.00371854	0.20501100000000003	0.00206004	0.000368255
67	0.0276551	0.028363	0.000301992	0.00404022	0.0037561	0.0109452	0.0124387	0.207352	0.00917628	0.113401	0.030538799999999998	0.0156906	0.0452625	0.0095947	0.00582951	0.018415599999999997	0.261969	0.18548399999999998	0.00238377	0.007401100000000001
68	0.0476894	0.00195194	0.00230382	0.00819369	0.00143309	0.903101	0.00122222	0.000668858	0.00464618	0.00123061	0.00545179	0.00160784	0.000493049	0.00193763	0.00297172	0.0017339000000000002	0.000793781	0.0078073000000000005	0.00356025	0.00120215
69	0.000803692	0.00871348	0.00194856	0.00309943	0.00239197	0.00718839	0.00211151	0.00355229	0.0041034999999999995	0.00754751	0.00282897	0.0040595	0.000431625	0.00330116	0.00144295	0.00102869	0.00113133	0.00726507	0.933707	0.00334335
70	0.00189544	0.00128957	0.00545091	0.00185276	0.00895532	0.00266552	0.00399975	0.00595647	0.00147767	0.788194	0.029432	0.00262691	0.015248300000000001	0.00125756	0.00256214	0.0689494	0.0009301089999999999	0.0530744	0.00286041	0.00132135
71	0.00477705	0.00149703	0.000891822	0.00158252	0.00351307	0.00032722599999999996	0.000705957	0.0912877	0.000813758	0.803604	0.014022	0.00626578	0.026164099999999996	0.00146854	0.010818099999999999	0.0015829000000000001	0.00750066	0.00660985	0.00872846	0.00783919
72	0.018437000000000002	0.00106084	0.0005938030000000001	0.00279921	0.000650627	0.9488209999999999	0.00081849	0.00040826699999999997	0.0021269	0.00026304400000000004	0.00266864	0.00121519	0.00100004	0.00238891	0.00281596	0.000559006	0.000645957	0.00910346	0.00261327	0.00101027
73	0.0113654	0.00165834	0.011038899999999999	0.00241237	0.000688507	0.000994617	0.152922	0.00565405	0.00634747	0.00119625	0.00142082	0.743129	9.64897e-05	0.00235274	0.00199834	0.0453202	0.00700016	0.0016910999999999999	0.00163884	0.0010743
74	0.00161033	0.00292292	0.00377466	0.00493996	0.000891228	0.0010119999999999999	0.08237169999999999	0.0009442589999999999	0.00182449	0.00472312	0.00246793	0.00096576	0.877949	0.00130479	0.00107279	0.00314021	0.00361027	0.00186735	0.00154187	0.00106554
75	0.126074	0.00897842	0.0449675	0.352153	0.0121934	0.0448546	0.00626577	0.00784422	0.00993141	0.02756	0.032348400000000006	0.0981199	0.000105976	0.0271284	0.000714365	0.019568400000000003	0.0248502	0.00933357	0.019762599999999998	0.127246
76	0.00102267	0.9374379999999999	0.00206706	0.0019743	0.00671428	0.00413251	0.0010579	0.00135076	0.0018894000000000003	0.000187934	0.00385202	0.00372605	0.00102346	0.00175336	0.00606605	0.00200441	0.0015201	0.00348674	0.0147715	0.0039613
77	0.00560792	0.00527285	0.74516	0.170492	0.00150895	0.00574675	0.00340765	0.00102278	0.0006526009999999999	0.00487886	0.00402956	0.00833193	0.00091071	0.0106072	0.000461439	0.00249131	0.0152519	0.00237855	0.00201654	0.00977112
78	0.0482589	0.00309672	0.145422	0.073144	0.028341200000000004	0.015567600000000001	0.102302	0.07192380000000001	0.00400656	0.10723099999999999	0.031133099999999997	0.022577200000000002	0.0229187	0.040506400000000005	0.011361399999999999	0.055447300000000005	0.021203299999999998	0.0390159	0.0117285	0.144813
78A	0.00737082	0.00355766	0.00987447	0.00180892	0.00178518	0.00105937	0.00378409	0.131525	0.00137313	0.782871	0.017096599999999997	0.00104075	0.00393565	0.00653129	0.00577697	0.00175584	0.00592585	0.00644322	0.00387174	0.00261259
79	0.024498699999999998	0.00101168	0.00547866	0.0803414	0.018359999999999998	0.00724183	0.014125799999999997	0.196643	0.0235926	0.245061	0.133202	0.00533233	0.00156236	0.0554203	0.000482629	0.013007900000000001	0.010154799999999999	0.025107499999999998	0.128945	0.010431600000000001
80	0.0325217	0.00011065100000000001	0.121058	0.060408800000000006	0.124454	0.08657260000000001	0.035302099999999996	0.07535610000000001	0.0146233	0.142769	0.038478899999999996	0.0358278	0.05418330000000001	0.00620054	0.00842677	0.026076799999999997	0.0351348	0.029357599999999998	0.00735098	0.0657859
81	0.0625625	0.00276913	0.035831699999999994	0.068136	0.116678	0.0123221	0.0473727	0.174458	0.0431568	0.05261319999999999	0.08026760000000001	0.0184729	0.012600100000000001	0.0375515	0.00935448	0.0412545	0.127924	0.025178799999999998	0.00459236	0.0269033
82	0.0195234	0.00267005	0.0108412	0.115034	0.0162272	0.0272019	0.132348	0.0390189	0.0355236	0.046794800000000004	0.06653669999999999	0.14344300000000001	0.00193257	0.035818800000000005	0.11858099999999999	0.0287216	0.035831199999999994	0.07301260000000001	0.00772965	0.0432108
83	0.0104488	0.000992709	0.070775	0.0542002	0.036626900000000004	0.0330551	0.057774	0.050957499999999996	0.016914500000000002	0.0156447	0.173548	0.0370466	0.0335325	0.156182	0.0100037	0.08558439999999999	0.05714630000000001	0.026136200000000002	0.012899700000000002	0.0605308
84	0.00125191	0.051795400000000005	0.029740100000000002	0.0048323	0.20862600000000003	0.00278312	0.00234209	0.00383227	0.0109881	0.018324	0.0042417	0.00368752	0.00142928	0.00424035	0.00385365	0.00124344	0.00114181	0.00176833	0.639783	0.00409547
85	0.05755740000000001	0.0041013	0.00380793	0.00287616	0.00609987	0.14621199999999998	0.00179839	0.000693425	0.0007338210000000001	0.000461738	0.00290982	0.0008866480000000001	0.00506293	0.00442883	0.000545586	0.742093	0.00172272	0.000726816	0.0127615	0.00452016
86	0.000622511	0.00578199	0.00308254	0.000561951	0.00753138	0.00128418	0.00433659	0.00033426699999999996	0.0017838	0.000697676	0.00177515	0.00250689	0.00076132	0.00276721	0.00127695	0.0035409	0.00159543	0.000791331	0.00177038	0.957198
87	0.000535005	0.00902553	0.0013638	0.00108367	0.00612843	0.000729005	0.00186203	0.775596	0.000847027	0.031362799999999996	0.00395867	0.00504168	0.000490422	0.00290441	0.00068619	0.00359469	0.0036665	0.144738	0.00527459	0.00111183
88	0.0312881	0.00372211	0.00439714	0.00630078	0.000926493	0.00107657	0.00630597	0.18268099999999998	0.00127104	0.00493629	0.00449559	0.00159222	0.00065521	0.00196837	0.000308399	0.000663415	0.00297729	0.739183	0.00398542	0.00126529
89	0.0011795	0.00209035	0.013666	0.814767	0.00890528	0.00731513	0.00128159	0.0418107	0.00426218	0.00596947	0.00574975	0.00137598	0.00153016	0.0427842	0.000694492	0.00289281	0.00310909	0.0357794	0.0028629000000000003	0.00197387
90	0.134217	0.00148414	0.0798527	0.104226	0.00193761	0.010401100000000002	0.0328228	0.00590098	0.0126249	0.0400558	0.00134303	0.0118627	0.0138672	0.261258	0.0594134	0.09485239999999999	0.07414660000000001	0.0310858	0.0198121	0.00883512
91	0.100749	0.00041438	0.0437194	0.0569919	0.0218456	0.0686685	0.0985172	0.048687	0.014449100000000001	0.0314242	0.0470717	0.018256	0.13571	0.0668816	0.0224799	0.020388800000000002	0.018509900000000003	0.060814599999999996	0.0922795	0.0321412
92	0.0237578	0.010574600000000002	0.35804600000000003	0.025296400000000004	0.105745	0.14359	0.00865327	0.0186535	0.0098917	0.0385235	0.013151900000000001	0.1265	0.00112836	0.016030799999999998	0.041882499999999996	0.0288375	0.00732378	0.00867344	0.00601286	0.00772592
93	0.03861269999999999	0.0144786	0.00167068	0.003911199999999999	0.00680024	0.102726	0.000961194	0.00128547	0.00033381400000000004	0.00016932099999999997	0.00361154	0.107668	0.11558199999999999	0.262773	0.00100654	0.160663	0.08626089999999999	0.0762948	0.00507876	0.010112000000000001
93A	0.028065100000000003	0.0146387	0.0617673	0.24624200000000002	0.011985700000000002	0.0229656	0.052776300000000005	0.12241199999999999	0.0175845	0.026227800000000003	0.0238737	0.0463716	0.0605346	0.0841973	0.0123611	0.0173345	0.047964599999999996	0.07897710000000001	0.0127529	0.0109667
94	0.0205252	0.0216571	0.00478329	0.158108	0.129898	0.00229503	0.24783000000000002	0.039763400000000004	0.0107178	0.0269244	0.00816927	0.061400800000000005	0.000199095	0.038506099999999994	0.00460742	0.016788900000000002	0.00837131	0.0422898	0.09630230000000001	0.0608628
95	0.0337299	0.00271184	0.00675622	0.00809296	0.00330646	0.8518309999999999	0.00598227	0.0005187659999999999	0.0144721	0.000406184	0.00481751	0.00637493	0.00266935	0.00126125	0.00662501	0.028863	0.000982447	0.00540341	0.00857039	0.00662481
96	0.22107399999999996	0.0203492	0.00325564	0.06462380000000001	0.024872	0.00219995	0.00285778	0.00392899	0.0014443	0.08570760000000001	0.00769677	0.0123277	0.27809	0.0230618	0.000242157	0.06691269999999999	0.00680649	0.160621	0.00387733	0.010050700000000001
97	0.00164488	0.944952	0.00113998	0.00100522	0.00214863	0.000636991	0.00128748	0.00145203	0.00240624	0.00039889900000000003	0.0141325	0.00143047	0.000621425	0.0009475439999999999	0.00138076	0.00312184	0.00132317	0.00058188	0.0109865	0.008402
98	0.00258302	0.00330451	0.00193307	0.00116781	0.0271204	0.0014054	0.00465951	0.00373724	0.00112101	0.00239939	0.00634793	0.00387039	0.000982045	0.0024608	0.000921937	0.00171374	0.00368466	0.00447149	0.0130938	0.9130219999999999
99	0.00202579	0.00141405	0.0015074	0.00286619	0.00103398	0.000832194	0.00252094	0.000849787	0.0010914000000000002	0.00913783	0.00215069	0.00129967	0.93571	0.00288832	0.00127017	0.00189233	0.00292795	0.015357599999999999	0.0102959	0.00292748
100	0.00117782	0.0058841	0.00154997	0.0203255	0.00435773	0.9169	0.0007430960000000001	0.00110645	0.0021261	0.000229703	0.0135125	0.00119077	0.00126904	0.00130234	0.00544588	0.00161949	0.00146438	0.00743032	0.00859492	0.00376966
101	0.0958607	0.00851284	0.273134	0.132572	0.0107625	0.0474153	0.013096200000000002	0.027231099999999998	0.0163013	0.0449245	0.020181400000000002	0.0560416	0.06079349999999999	0.0211202	0.00910369	0.0368143	0.034504900000000005	0.0480786	0.00732771	0.0362239
102	0.000292902	0.00189312	0.00188598	0.00108268	0.0498124	0.000253336	0.00802313	0.230537	0.000833703	0.469884	0.0414319	0.0016930999999999997	0.000938598	0.00150257	0.000643763	0.0009690839999999999	0.020455900000000003	0.0900846	0.0770253	0.0007569769999999999
103	0.20091900000000001	0.032244999999999996	0.028982799999999996	0.0124332	0.054963	0.0466065	0.112251	0.0544067	0.0220231	0.029004900000000004	0.0458969	0.044235199999999995	0.000132616	0.057966899999999995	0.00957861	0.103689	0.07740570000000001	0.0109136	0.0134928	0.042853300000000004
104	0.132339	0.00268752	0.457679	0.0858062	0.00785719	0.00435188	0.05375800000000001	0.00033548199999999996	0.00110148	0.0553217	0.0333419	0.0419962	0.00127222	0.0532034	0.0005159930000000001	0.048209300000000004	0.000922188	0.000367421	0.00716389	0.0117696
105	0.0272818	0.00708987	0.00337515	0.00169838	0.0279786	0.017033700000000002	0.00623805	0.18951400000000002	0.00163268	0.0752007	0.04011819999999999	0.0113562	0.0177824	0.028936700000000003	0.00287295	0.126384	0.0334249	0.011694	0.00477736	0.36561
106	0.0773654	0.00481471	0.0050115	0.591583	0.013612299999999999	0.022599099999999997	0.0193933	0.000587526	0.00531061	0.00124145	0.00619188	0.000720013	0.07661710000000001	0.15424300000000002	0.000490467	0.00398831	0.000660216	0.00504889	0.00417536	0.0063457999999999995
107	0.00252752	0.00127348	0.00599376	0.907947	0.00362952	0.00363443	0.00312764	0.00670958	0.014705200000000002	0.00043800199999999994	0.00953224	0.00377036	0.00266912	0.00296176	0.0007503210000000001	0.00172364	0.0130488	0.00119637	0.013173599999999999	0.00118735
108	0.0009145210000000001	0.00131324	0.00315047	0.000934484	0.00508537	0.000480412	0.00042595400000000004	0.012963399999999998	0.00094442	0.9398700000000001	0.012748700000000002	0.00102829	0.00274418	0.00747148	0.000502741	0.000256813	0.000884291	0.00308664	0.00242913	0.00276584
109	0.0023736	0.00970736	0.0006759719999999999	0.00180961	0.07798619999999999	0.00170332	0.12323900000000002	0.034332	0.0345272	0.011889	0.00857739	0.00548339	0.0005147169999999999	0.00148506	0.43383599999999994	0.00168089	0.015519999999999999	0.0174007	0.027306099999999996	0.189952
110	0.00490271	0.00368166	0.00919189	0.8832690000000001	0.00473324	0.0035986999999999994	0.00567599	0.0017692	0.0359271	0.00138678	0.00798804	0.00610239	0.000404031	0.00386252	0.00323654	0.00551379	0.00128034	0.00148132	0.00966802	0.00632676
111	0.0060793	0.00452199	0.00462105	0.00504205	0.00644378	0.00176038	0.100522	0.00421073	0.00922279	0.00471461	0.00766367	0.00600645	0.000461775	0.713864	0.0601275	0.0158777	0.0142017	0.00367191	0.0116421	0.0193446
112	0.00181569	0.00149679	0.0035770000000000003	0.00184178	0.00781267	0.000227349	0.0026949	0.13542200000000001	0.00238028	0.7854220000000001	0.00995391	0.00105732	0.0007922119999999999	0.00288349	0.000493499	0.019972900000000002	0.00123685	0.014400299999999998	0.00511614	0.00140267
113	0.0432298	0.0520113	0.00389288	0.025160599999999998	0.0608693	0.257427	0.024886900000000003	0.0356594	0.0118276	0.015594899999999998	0.0347403	0.06531290000000001	0.0008632280000000001	0.0387526	0.0161366	0.165772	0.09961160000000001	0.017765200000000002	0.00540452	0.025081400000000004
114	0.102107	0.00386995	0.02949	0.08360880000000001	0.0341589	0.09834630000000001	0.00660473	0.041891199999999996	0.00202051	0.05150319999999999	0.034084699999999996	0.00608238	0.00167166	0.109804	0.0216324	0.24616	0.027980900000000003	0.050959199999999996	0.00454273	0.043481099999999995
115	0.130184	0.0218633	0.000844681	0.00135801	0.017041499999999998	0.0007813910000000001	0.000791018	0.259025	0.00123897	0.024740900000000003	0.0166158	0.00116111	0.000205102	0.000775337	0.000315798	0.020184200000000003	0.24892199999999998	0.246819	0.00413652	0.00299788
116	0.018133700000000003	0.00214138	0.0710153	0.0557066	0.0525202	0.034777300000000004	0.00429905	0.12127	0.034499800000000004	0.126595	0.016267	0.019456499999999998	0.00245389	0.0626529	0.0497784	0.10276400000000001	0.13556700000000002	0.0400343	0.0110476	0.0390199
117	0.0462209	0.00245679	0.0969669	0.0755714	0.0263388	0.0343211	0.0121056	0.00216768	0.0939968	0.0413788	0.014956299999999999	0.0159171	0.001592	0.232368	0.0539995	0.124146	0.0561256	0.0395986	0.00459035	0.0251827
118	0.14904	0.00263712	0.00160374	0.000815163	0.0376205	0.010792200000000002	0.0104549	0.09984169999999999	0.00324699	0.274418	0.173701	0.000390484	0.000607263	0.00415033	0.00026947	0.019429599999999998	0.06373780000000001	0.0452802	0.0890225	0.0129404
119	0.0097882	0.00166953	0.0876676	0.619772	0.00167016	0.00231829	0.0475322	0.012657999999999999	0.0200199	0.00622514	0.0549462	0.00788213	0.00178543	0.00485029	0.00130993	0.03153	0.043901800000000005	0.029588099999999996	0.00378219	0.0111026
119A	0.00176953	0.00471893	0.00463537	0.00432566	0.00318436	0.00612199	0.00420667	0.00801784	0.0390181	0.00122846	0.00883498	0.00276594	0.00634973	0.00256335	0.8884200000000001	0.00130459	0.00336901	0.0020318	0.00505457	0.00207937
119B	0.00299697	0.00387927	0.005751699999999999	0.00438193	0.836901	0.0050758999999999995	0.00420389	0.0249748	0.00437761	0.00729351	0.00791559	0.00305133	0.00260961	0.00393186	0.0011114	0.00486481	0.00307369	0.011234000000000001	0.012813499999999999	0.0495577
119C	0.035049800000000006	0.0101442	0.0174832	0.661516	0.00402756	0.00334817	0.00319407	0.00543996	0.025996	0.00923059	0.00947709	0.0158977	0.107303	0.022432499999999998	0.00207338	0.00839412	0.0144889	0.029918200000000002	0.0101353	0.0044493
120	0.028195299999999996	0.011050299999999999	0.00574434	0.00533208	0.0193099	0.00208047	0.00358084	0.625604	0.00701085	0.11831400000000002	0.11438399999999999	0.0101016	0.00155241	0.00268668	0.00197167	0.00118844	0.00427191	0.0168111	0.012690799999999999	0.00811886
121	0.00334605	0.00833891	0.00727247	0.00253593	0.8478040000000001	0.000566911	0.00229411	0.00609737	0.00482392	0.00371506	0.0618207	0.00187912	0.00050728	0.00169671	0.0007416430000000001	0.00266705	0.00125799	0.00228704	0.00698553	0.033362300000000004
122	0.0186007	0.00100671	0.472149	0.0745324	0.00485961	0.00832594	0.00482524	0.00129967	0.0610182	0.000705113	0.00136667	0.0733215	0.174604	0.0287131	0.00787114	0.049246899999999996	0.00697687	0.00375383	0.0021252	0.00469789
123	0.0577538	0.00688848	0.0398758	0.0490216	0.22401300000000002	0.0239864	0.0077748	0.00643595	0.131406	0.0785067	0.017035599999999998	0.00271015	0.0267103	0.0294005	0.0146937	0.0477471	0.043864999999999994	0.0829655	0.0311663	0.0780428
124	0.15695499999999998	0.000182472	0.15930899999999998	0.28255	0.00863278	0.0336378	0.0204823	0.0139859	0.00162337	0.0166019	0.022652000000000002	0.10490899999999999	0.00597555	0.00741579	0.00020604	0.0733776	0.052200300000000005	0.023715200000000002	0.00920187	0.00638577
125	0.0589053	0.0007889360000000001	0.011647399999999999	0.0486528	0.018161700000000003	0.15362699999999999	0.0152225	0.08377319999999999	0.0045512	0.0481407	0.0442255	0.274292	0.00862924	0.031111400000000004	0.0117383	0.0660178	0.0217662	0.019515400000000002	0.0241922	0.055041599999999996
126	0.42624300000000004	0.00240142	0.000493342	0.000444729	0.016016899999999997	0.0175149	0.0128565	0.00682408	0.0063708	0.00193853	0.0245674	0.0143606	0.000129739	0.0454531	0.00357515	0.0744461	0.090325	0.0456387	0.200424	0.00997541
127	0.0009290160000000001	0.00706775	0.0007322110000000001	0.000999506	0.12067	0.00243828	0.00436551	0.000573791	0.000719548	0.00199785	0.0120588	0.0005636209999999999	0.000162263	0.0007692660000000001	0.00067584	0.000239733	0.0007793339999999999	0.00130983	0.77483	0.0681186
128	0.013555200000000002	0.0157581	0.00932874	0.0898213	0.0101166	0.0251148	0.00177901	0.022703599999999997	0.00588384	0.017654	0.08593560000000001	0.0146518	0.39816799999999997	0.14461500000000002	0.020338400000000003	0.0466755	0.048251999999999996	0.0235336	0.00204246	0.00407281
129	0.000440423	0.00210606	0.00337365	0.00342667	0.000506917	0.00171367	0.00885266	0.00236705	0.0032247	0.00310338	0.00128173	0.9441729999999999	0.00223288	0.00764382	0.00117317	0.00438356	0.0007467760000000001	0.0008981880000000001	0.00357851	0.00477325
130	0.0037056999999999997	0.000447021	0.00191221	0.00183537	0.0830692	0.000141708	0.256329	0.00385873	0.000473601	0.00623712	0.0183071	0.0501421	0.000215816	0.015162100000000001	0.00194195	0.0590976	0.0554134	0.018884	0.00435933	0.41846700000000003
131	0.00488819	0.00122167	0.0100511	0.00453046	0.00239705	0.261507	0.00147883	0.00910637	0.0772282	0.000994588	0.00257127	0.00104824	0.0018567	0.00235267	0.0005817369999999999	0.01222	0.602657	0.00040766	0.00183924	0.00106139
132	0.056635000000000005	0.006803699999999999	0.23045	0.527943	0.06929860000000002	0.00596298	0.00394906	0.00579519	0.000737785	0.00320484	0.0117251	0.0168933	0.000267553	0.00794173	0.000757917	0.0106956	0.00294521	0.00492705	0.0258425	0.00722397
133	0.05650830000000001	0.0021179000000000003	0.0659276	0.07881419999999999	0.06782250000000001	0.032298400000000005	0.0554596	0.00536583	0.00585816	0.00675955	0.022953900000000003	0.0702398	0.012745000000000001	0.23321399999999998	0.018015299999999998	0.00543764	0.00636103	0.054918299999999996	0.0038874	0.195296
134	0.039710199999999994	0.00355409	0.025693599999999997	0.020715	0.0113689	0.659137	0.0246293	0.020455599999999997	0.0375039	0.0134149	0.00594609	0.026553300000000002	0.00685414	0.023204699999999998	0.0111974	0.012009200000000001	0.013169499999999999	0.013864099999999999	0.0224428	0.00857628
135	0.030042400000000004	0.00026775700000000003	0.00700331	0.00808628	0.00334212	0.00500211	0.0174426	0.3041	0.035230300000000006	0.00848442	0.013981799999999999	0.0222938	0.00409043	0.00465887	0.031366200000000004	0.11620499999999999	0.271061	0.11112899999999999	0.00136317	0.00484889
136	0.00111531	0.00239104	0.00092564	0.00185361	0.000459008	0.0008292089999999999	0.00455105	0.00418967	0.00167442	0.000288967	0.00344287	0.0026224	0.00124237	0.00120662	0.000344056	0.80199	0.164484	0.00134047	0.00250673	0.00254257
137	0.337762	0.000838141	0.00180618	0.00394016	0.10800599999999999	0.0131136	0.00563504	0.00581385	0.0010512	0.048075900000000005	0.00659103	0.00729854	0.000880522	0.125169	0.0003173	0.22773000000000002	0.023412099999999998	0.011992200000000001	0.05155740000000001	0.0190085
138	0.29439099999999996	0.015065700000000001	0.00577537	0.00435131	0.00956004	0.0091274	0.011661399999999999	0.00156061	0.012102799999999999	0.12196199999999999	0.0236963	0.007163200000000001	0.00126984	0.00561079	0.0062445	0.429245	0.030240899999999998	0.00560674	0.00167634	0.00368916
139	0.00578316	0.8891969999999999	0.00458446	0.00525786	0.00882894	0.00932813	0.00238287	0.000917117	0.00591611	0.00283731	0.00301492	0.00142538	0.00620671	0.00366168	0.00286562	0.010014299999999999	0.00504708	0.00394479	0.0105208	0.018265700000000003
140	0.012708200000000001	0.00201564	0.00542358	0.0919757	0.013228299999999998	0.0792268	0.024066999999999998	0.0882283	0.0274808	0.028455	0.00910866	0.143257	0.130024	0.0905123	0.028087	0.0206966	0.114896	0.0381665	0.00383233	0.04861
141	0.196728	0.015339799999999999	0.102422	0.059874199999999995	0.00657487	0.00128078	0.0286996	0.0331497	0.00714276	0.00824014	0.0546986	0.035752	0.0012814	0.034920099999999996	0.0370548	0.0638003	0.195319	0.081224	0.0216837	0.014815
142	0.052127599999999996	0.00048132	0.00286353	0.0497406	0.0163174	0.051925400000000003	0.0629295	0.068389	0.029309699999999998	0.072078	0.0282933	0.09653400000000001	0.000169509	0.0823355	0.051268600000000004	0.049452300000000005	0.0424221	0.055752300000000005	0.00886569	0.17874500000000001
143	0.130476	0.00449279	0.213308	0.0658953	0.00321413	0.10560399999999999	0.037342400000000005	0.00112157	0.0443614	0.00127447	0.0478195	0.045899	0.000828512	0.104629	0.00751955	0.143512	0.017697	0.00684775	0.00854248	0.00961613
144	0.0179553	0.0009368369999999999	0.06833610000000001	0.11763699999999999	0.00872625	0.10855899999999999	0.05658440000000001	0.059618899999999996	0.0379504	0.022507299999999997	0.0612997	0.0395633	0.00120004	0.0436255	0.00794938	0.056835699999999996	0.23401999999999998	0.031991700000000005	0.00254358	0.022159099999999998
145	0.227123	0.000540958	0.013451300000000001	0.00614185	0.00290847	0.00189837	0.0747256	0.0173415	0.0521192	0.138105	0.0579835	0.00526164	0.123649	0.042632800000000005	0.00575458	0.044168400000000003	0.138523	0.00423774	0.00339575	0.0400376
146	0.0939977	0.00128166	0.0737136	0.175954	0.00267985	0.227694	0.0763852	0.00109539	0.025640499999999997	0.00456645	0.013290799999999998	0.0141893	0.00105616	0.0961591	0.00203475	0.126157	0.057576499999999996	0.00085058	0.00403365	0.00164391
147	0.00276331	0.00369009	0.00325846	0.0013545	0.903516	0.00223674	0.00819926	0.00105963	0.00133046	0.00130015	0.0415629	0.00154029	0.00118295	0.000844503	0.000858455	0.00227895	0.00136696	0.00639399	0.00686749	0.0083944
148	0.000476434	0.00352213	0.00619797	0.00501918	0.124129	0.0005760569999999999	0.012524500000000001	0.0010742	0.000593393	0.000884838	0.00240838	0.00172727	0.00101742	0.00290069	0.00045152	0.0008751960000000001	0.00289481	0.000639371	0.00709658	0.824991
149	0.00325058	0.0043326	0.00223864	0.00427262	0.00105356	0.007966500000000001	0.124043	0.0008994410000000001	0.168719	0.000485371	0.0032269	0.115256	0.000518641	0.00464159	0.48253999999999997	0.062999	0.00731195	0.000649184	0.00237846	0.00321649
150	0.0006859860000000001	0.0021614	0.00809439	0.00147113	0.000891972	0.000393403	0.00722542	0.00377181	0.010412000000000001	0.000144168	0.00194128	0.9370129999999999	0.00034965800000000003	0.00163936	0.00023642400000000003	0.00554903	0.0130352	0.000535906	0.00256679	0.00188131
151	0.000276316	0.00434209	0.00140121	0.00115626	0.0176702	0.00084145	0.00125725	0.218543	0.00172453	0.6243529999999999	0.061250599999999995	0.00163924	0.0006963360000000001	0.00150243	0.000291909	0.00308471	0.000500267	0.051822	0.00678899	0.00085813
152	0.0253495	0.00392861	0.00494824	0.0063504	0.07106	0.020069099999999996	0.027088400000000002	0.017256599999999997	0.00401778	0.5400020000000001	0.0100991	0.0188696	0.000905632	0.00627914	0.00270845	0.00820951	0.00146613	0.19858800000000001	0.00614797	0.026656400000000004
153	0.00108435	0.00638589	0.00133782	0.0022982	0.00307358	0.00132863	0.00284092	0.000575221	0.0007502860000000001	0.00155664	0.00531415	0.000840916	0.00150704	0.00121282	0.013584700000000002	0.00236635	0.00109917	0.00091469	0.951255	0.0006732210000000001
154	0.00133877	0.00251505	0.000545106	0.0010595999999999997	0.00025906400000000004	0.000285042	0.00025610000000000005	0.217302	0.000703418	0.300215	0.00516622	0.00113332	0.00407431	0.00184614	0.000242883	8.38984e-05	0.00406644	0.45661199999999996	0.00156346	0.0007316839999999999
155	0.00806475	0.0124243	0.00385754	0.0072310000000000004	0.0131644	0.0472306	0.00882838	0.0153382	0.0166761	0.101495	0.020131200000000002	0.00752515	0.00021930400000000003	0.07091839999999999	0.0134744	0.0348744	0.479983	0.011778299999999998	0.00228803	0.124497
156	0.246018	0.015544200000000001	0.00021041	0.0502639	0.00177718	0.0810421	0.0229862	0.00729281	0.0840661	0.019273	0.036485500000000004	0.0128457	0.0008146039999999999	0.0750194	0.053185199999999995	0.136378	0.0753795	0.0798842	0.0013097000000000002	0.00022512200000000002
157	0.169153	0.00380153	0.026367400000000003	0.045399199999999994	0.034504900000000005	0.0111609	0.0297594	0.017042500000000002	0.0972377	0.045906800000000005	0.12568800000000002	0.050543	0.0006908369999999999	0.025313299999999997	0.109411	0.0672242	0.0225607	0.011745299999999998	0.014723500000000002	0.0917663
158	0.047418	0.00048587	0.118125	0.0723099	0.0501976	0.0801655	0.014122999999999998	0.00315402	0.00516714	0.06842360000000001	0.0253614	0.23778200000000002	0.000490861	0.11059000000000001	0.000686862	0.0965545	0.0405073	0.00457163	0.00199036	0.021894900000000002
159	0.0238217	0.000586762	0.186251	0.573704	0.000590784	0.00331402	0.00532677	0.0356819	0.000684855	0.00373503	0.010083100000000001	0.0183491	0.0261385	0.014698500000000001	0.00017973400000000002	0.0279137	0.0428651	0.0204555	0.000683235	0.00493664
160	0.00946324	8.62375e-05	0.206655	0.14343399999999998	0.0523179	0.00724863	0.041439300000000005	0.014958500000000001	0.000464501	0.0156981	0.00757482	0.0810268	0.00252042	0.010143899999999999	0.00205928	0.0379123	0.08402430000000001	0.158394	0.035453	0.0891258
161	0.0005937690000000001	0.00443325	0.015604300000000002	0.00260617	0.0446641	0.000903775	0.00461247	0.00135156	0.000950885	0.000541639	0.00768981	0.00646205	0.0005095519999999999	0.0014342	0.000822374	0.00196114	0.000995223	0.000473246	0.157228	0.746162
162	0.0893133	0.0079593	0.058139199999999995	0.04575069999999999	0.00805748	0.07769580000000001	0.0482774	0.020184200000000003	0.145475	0.0333751	0.0707586	0.033536	0.0176101	0.0451515	0.0468894	0.105323	0.0280183	0.0372323	0.0115359	0.06971720000000001
163	0.021643	0.0045263000000000005	0.00592968	0.0186041	0.0573606	0.00755316	0.235323	0.0331969	0.05123099999999999	0.11976300000000001	0.105601	0.0150332	0.06376659999999999	0.0443232	0.0125449	0.0284009	0.0659867	0.0337856	0.00857292	0.0668548
164	0.152481	0.00255513	0.000218286	0.00036621099999999997	0.0157793	0.000493969	0.0042771	0.0896203	0.000307393	0.0835568	0.027670499999999997	0.000574616	9.656069999999999e-05	0.00043034400000000004	0.000201628	0.0143106	0.08163730000000001	0.515763	0.0047431	0.00491699
165	0.245454	0.00210563	0.00950659	0.046446499999999995	0.05624640000000001	0.0100211	0.0468412	0.021825	0.010266299999999999	0.138253	0.0089002	0.013202700000000001	0.000212623	0.00884804	0.00708433	0.099775	0.131375	0.07080030000000001	0.0408268	0.032010000000000004
166	0.0606004	0.005825899999999999	0.010482	0.0218886	0.0743656	0.07465089999999999	0.0037489000000000003	0.010003100000000001	0.0291199	0.0116822	0.0297661	0.135415	0.00537446	0.079888	0.0059415	0.291905	0.0726205	0.0707493	0.00161892	0.0043536
167	0.0536231	0.00240708	0.0196232	0.186609	0.0716789	0.0166835	0.0116834	0.013387799999999998	0.0233615	0.0188397	0.032843300000000006	0.08292139999999999	0.00165547	0.0430289	0.0220734	0.140046	0.06903569999999999	0.0849592	0.0637607	0.041779000000000004
168	0.00047506400000000003	0.00621858	0.00395017	0.000975631	0.11720799999999999	0.000283845	0.00385353	0.000656783	0.00176241	0.000567108	0.00486958	0.00236558	0.00365673	0.00127189	0.000290431	0.0007779089999999999	0.000432045	0.0005052640000000001	0.252155	0.597725
169	0.0384835	0.0379094	0.00814523	0.00902007	0.0485283	0.00169021	0.016303	0.0381071	0.020349799999999998	0.030326099999999998	0.09019479999999999	0.0227475	0.00190903	0.0963179	0.0278089	0.0196761	0.160421	0.08162480000000001	0.204246	0.0461907
170	0.00203545	0.0253457	0.00525148	0.00418356	0.0035799	0.000606124	0.00744347	0.00220986	0.0128638	0.00042003900000000004	0.00359057	0.9097959999999999	0.00116253	0.00145511	0.000513703	0.00843869	0.00374533	0.0008043610000000001	0.00398646	0.00256798
171	0.012790000000000001	0.0055121	0.0843164	0.058103699999999994	0.00369276	0.0367711	0.0101116	0.0161481	0.0661245	0.0670904	0.043830900000000006	0.0673175	0.000140859	0.0670559	0.0152374	0.20912600000000003	0.11926400000000001	0.08364169999999999	0.007045699999999999	0.0266802
172	0.048798699999999993	0.00429477	0.00297474	0.0276099	0.0783804	0.019106	0.00674306	0.0637945	0.225794	0.08232880000000001	0.114133	0.0304695	0.0008056830000000001	0.138269	0.0547303	0.00130512	0.00188778	0.0705723	0.0175746	0.010427200000000001
173	0.0597554	0.00084373	0.100827	0.145811	0.00299366	0.21347	0.0192821	0.00112828	0.041987000000000003	0.0378782	0.010278200000000001	0.00362521	0.0186439	0.00397989	0.10420499999999999	0.134545	0.0855753	0.00583727	0.00813772	0.0011970999999999998
174	0.0223183	0.07411269999999999	0.00160155	0.030250799999999998	0.00290994	0.0079359	0.00907326	0.0559367	0.22356900000000002	0.047108	0.0184323	0.10951500000000002	0.000255534	0.095205	0.11043199999999999	0.025247799999999997	0.094193	0.06802860000000001	0.00183196	0.00204291
175	0.014654200000000001	0.00169777	0.147429	0.20848699999999998	0.052846699999999996	0.00468325	0.0545924	0.0127846	0.00899665	0.0666096	0.0120166	0.00480967	0.14974500000000002	0.0844832	0.016608	0.05225930000000001	0.0248782	0.0462815	0.028285400000000006	0.00785152
176	0.00525698	0.00603943	0.00164454	0.00150073	0.00156315	0.00386426	0.00110928	0.151531	0.000962107	0.034105800000000006	0.0117228	0.0008750930000000001	0.000537268	0.00108011	0.0006214090000000001	0.000720788	0.00575533	0.767467	0.00216177	0.0014817
177	0.00587473	0.00123	0.00122638	0.00308936	0.00957107	0.00046726300000000004	0.00294059	0.00576852	0.000631544	0.9092290000000001	0.0374815	0.00173524	0.00339283	0.00330045	0.00061197	0.00047226099999999997	0.0008919010000000001	0.00898685	0.00217369	0.000925055
178	0.00594972	0.00896341	0.000660278	0.00358703	0.00596081	0.0007938169999999999	0.00170007	0.262459	0.000402195	0.224225	0.025766300000000002	0.00072625	0.000335141	0.00110573	0.0008079589999999999	0.000348532	0.000915604	0.449097	0.00298027	0.00321552
179	0.00420292	0.00157678	0.00115642	0.00143917	0.039054900000000004	0.00093371	0.00142611	0.143927	0.00127312	0.609762	0.0519991	0.00104822	0.00515364	0.00802313	0.00136361	0.000556559	0.0079305	0.10848699999999999	0.00548028	0.00520513
180	0.00097076	0.00339137	0.00148085	0.00177443	0.104394	0.00241356	0.00204845	0.0005927969999999999	0.00478194	0.00319936	0.00404471	0.000858881	0.00105342	0.0018543	0.00214883	0.00125571	0.000792328	0.0042032	0.8276190000000001	0.031122000000000004
181	0.24484099999999998	0.00314512	0.00600877	0.00182086	0.0007995119999999999	0.727321	0.0009074310000000001	0.00050879	0.0012052999999999999	0.000256179	0.00173451	0.00120314	0.00075988	0.0022443000000000003	0.000264267	0.00241834	0.000258839	0.00169467	0.00193505	0.0006735739999999999
182	0.0158485	0.0077214	0.00584001	0.00106289	0.0163981	0.00157569	0.000621688	0.160348	0.00078736	0.0774482	0.026030599999999997	0.000820807	0.000591462	0.0009662039999999999	0.000222334	0.000310857	0.00165429	0.67306	0.00593254	0.00275862
183	0.00117222	0.00184681	0.00318385	0.0019817999999999997	0.00237246	0.000947264	0.941946	0.0007907130000000001	0.00103096	0.000962454	0.00169811	0.00578473	0.000702322	0.00696462	0.018215799999999997	0.000553025	0.000952464	0.000582371	0.00461611	0.00369632
184	0.0481261	0.0113837	0.218631	0.0239768	0.048051800000000006	0.00269155	0.096462	0.0197541	0.00103249	0.00927865	0.0667528	0.28366399999999997	0.000129985	0.049660699999999995	0.00231599	0.041771800000000005	0.00439651	0.00733097	0.0292563	0.0353334
185	0.0250387	0.015499200000000001	0.00866982	0.00814388	0.00779506	0.00630499	0.022218099999999998	0.00738722	0.00368151	0.00925028	0.014064199999999999	0.00641019	0.7470319999999999	0.00952896	0.00332405	0.0386649	0.0054937	0.033273199999999996	0.0189418	0.00927784
186	0.008198	0.015406	0.0116104	0.0556703	0.401063	0.032514299999999996	0.0184829	0.0182547	0.0102821	0.00190767	0.0232147	0.0121881	0.024499700000000003	0.0146329	0.011466500000000001	0.257214	0.012802000000000001	0.026040300000000002	0.0264036	0.0181487
187	0.0182016	0.042531400000000004	0.00863918	0.0166978	0.0105331	0.131807	0.020649400000000002	0.017349	0.05911469999999999	0.0273684	0.0189667	0.0345726	0.00680267	0.014736700000000002	0.0166337	0.463699	0.0490474	0.013565200000000001	0.0202639	0.00882151
188	0.17835399999999998	0.0146371	0.0675341	0.029399	0.0135713	0.0341661	0.13830399999999998	0.053704199999999994	0.00861967	0.16058599999999998	0.018456900000000002	0.024258900000000003	0.00956828	0.0660911	0.0108446	0.0511952	0.03934	0.010012	0.028939599999999996	0.0424184
189	0.0190447	0.0006779239999999999	0.214579	0.560675	0.00770133	0.00899049	0.00824379	0.041506699999999994	0.00784719	0.0132733	0.00614943	0.014897799999999998	0.00154293	0.0162033	0.0008680560000000001	0.0432694	0.00586591	0.0173107	0.00191222	0.00944148
190	0.00566799	0.00600493	0.00723759	0.911499	0.000696703	0.00246932	0.00528778	0.00359947	0.00819646	0.00191907	0.00501234	0.00149505	0.00036420699999999996	0.00737838	0.0103603	0.000803103	0.00960255	0.00255912	0.00830308	0.00154322
191	0.11518900000000001	0.00176505	0.00158883	0.015021799999999998	0.00119168	0.000556517	0.016236	0.000526186	0.00540745	0.0007087910000000001	0.010694200000000001	0.00219921	0.00053439	0.816705	0.000949214	0.00481636	0.0009787889999999999	0.00119882	0.00273611	0.000996374
192	0.102269	0.00059883	0.136714	0.159751	0.00734556	0.0050756	0.0112972	0.22313200000000002	0.00849305	0.013597899999999998	0.02418	0.14527	0.00024854200000000003	0.0546529	0.00206237	0.0152274	0.013687799999999998	0.0363793	0.0110368	0.028980400000000003
193	0.0258031	0.013768899999999999	0.125855	0.43528900000000004	0.0123046	0.0597539	0.0180093	0.025294	0.00230397	0.017188299999999997	0.0251623	0.0145375	7.72585e-05	0.0109693	0.00032876199999999997	0.10023	0.0431057	0.0362748	0.0006839960000000001	0.0330603
194	0.00196272	0.022514700000000002	0.0009494039999999999	0.0033825	0.00271258	0.00033136699999999995	0.0340425	0.032432499999999996	0.0144734	0.717681	0.12447799999999999	0.00184033	0.000436934	0.00419991	0.00571527	0.00114387	0.00264669	0.011209	0.00796982	0.00987789
195	0.00041937	0.00282955	0.00255945	0.00127133	0.00336782	0.000768927	0.00879227	0.000871947	0.00151688	0.000460986	0.00255279	0.00394875	0.00053206	0.00123783	0.0005543330000000001	0.00177183	0.0005112609999999999	0.000490676	0.00299618	0.9625459999999999
196	0.16742100000000001	0.00391814	0.06289360000000001	0.032423400000000005	0.018056299999999997	0.236646	0.0176132	0.0114818	0.00413773	0.0384896	0.0587494	0.0672556	0.0452372	0.033613199999999996	0.010589200000000002	0.06815639999999999	0.0879187	0.00943955	0.00452669	0.021434099999999998
197	0.1053	0.00082829	0.0189475	0.0232453	0.013310299999999999	0.07019299999999999	0.0567244	0.153594	0.0475823	0.0167346	0.050182300000000006	0.035908800000000005	0.02611	0.039495499999999996	0.05380259999999999	0.0751493	0.126962	0.0675687	0.0054271	0.012933600000000002
198	0.12425599999999999	0.000729032	0.047849	0.0160887	0.027114999999999997	0.0982312	0.0368949	0.019906	0.0220308	0.042877099999999994	0.030941500000000004	0.0514056	0.271189	0.00827033	0.00185517	0.0632699	0.09153389999999999	0.015041899999999999	0.0153328	0.015181899999999998
199	0.09038969999999999	0.00034388199999999994	0.026793	0.21818400000000002	0.0925168	0.03872009999999999	0.0457848	0.018990200000000002	0.031383299999999996	0.019689599999999998	0.021939	0.077675	0.0917651	0.09525449999999999	0.00930643	0.00409902	0.00352548	0.0845703	0.012777799999999999	0.016291899999999998
200	0.102139	0.0237291	0.010907	0.000541431	0.00683893	0.0266377	0.0471464	0.00701114	0.10526600000000001	0.00222982	0.0156867	0.051269600000000005	0.10396	0.00252484	0.0213717	0.20428	0.0632319	0.197186	0.00117383	0.00686957
201	0.00776466	0.020687200000000003	0.00584846	0.233436	0.0341194	0.00398775	0.0497991	0.0442647	0.0244733	0.013612799999999998	0.063804	0.00846428	0.00127026	0.0461836	0.0121836	0.0232147	0.00387438	0.117254	0.0146704	0.27108699999999997
202	0.018648599999999998	0.00209151	0.00261047	0.00236708	0.00941126	0.000578172	0.00140936	0.146136	0.00189935	0.0196921	0.00905642	0.00125598	0.00037613800000000004	0.00277659	0.00054917	0.000437047	0.00402416	0.770071	0.00473513	0.00187497
203	0.0671813	0.00473903	0.0304481	0.00044337300000000005	0.0671852	0.0024546999999999998	0.00342203	0.11736600000000001	0.00513138	0.026932599999999998	0.0735158	0.00297239	0.001131	0.170299	0.06204	0.128558	0.0311985	0.0672846	0.0229502	0.114747
204	0.00271138	0.0036604999999999997	0.00328648	0.00450623	0.00234251	0.00163968	0.00536378	0.0185726	0.0016695	0.00380342	0.00858317	0.00181176	0.0008497460000000001	0.00265406	0.00104046	0.000601861	0.0025889	0.9271469999999999	0.00471943	0.00244755
205	0.052896900000000004	0.0215862	0.00242046	0.0086839	0.0394841	0.00165868	0.11141400000000001	0.018842599999999998	0.000997714	0.026747900000000005	0.022934299999999998	0.00175287	0.000157353	0.0183862	0.00186256	0.108404	0.0298094	0.0340574	0.47882299999999994	0.0190799
206	0.179064	0.043373300000000004	0.0126278	0.00237166	0.00802028	0.0739511	0.0156984	0.00413171	0.041487800000000005	0.00340348	0.0101654	0.00267391	0.00138117	0.033817599999999996	0.000850873	0.411372	0.0757456	0.0184665	0.0549155	0.00648207
207	0.0208354	0.00266029	0.022568900000000003	0.0120759	0.049694999999999996	0.03451219999999999	0.04279380000000001	0.00256259	0.048144400000000004	0.062139599999999996	0.21715500000000001	0.0737689	0.0590601	0.033271300000000004	0.247723	0.0247416	0.0216663	0.0103839	0.00383626	0.010404799999999999
208	0.076624	0.0147489	0.19527	0.0263976	0.00358398	0.08429980000000001	0.033569	0.00135672	0.017621900000000003	0.154424	0.010460899999999999	0.09305110000000001	0.00110586	0.024808700000000003	0.0572573	0.029479	0.0853482	0.00637698	0.0354016	0.048815199999999996
209	0.00649458	0.0113962	0.00513519	0.00318225	0.25624	0.000454462	0.056728	0.049033600000000004	0.00681407	0.044648900000000005	0.130761	0.00154768	9.60058e-05	0.007569800000000001	0.00694654	0.019128400000000004	0.028442099999999998	0.0327731	0.08745130000000001	0.245157
210	0.0236833	0.00855234	0.040101300000000006	0.122244	0.280014	0.0186604	0.06643389999999999	0.0751308	0.00102883	0.0480202	0.00270086	0.0405585	1.1134300000000001e-05	0.0101338	0.00148035	0.00103715	0.00041773300000000005	0.0474349	0.00384993	0.208506
211	0.07821239999999999	0.0143153	0.0018364000000000002	0.0140951	0.018780099999999997	0.12424500000000001	0.1881	0.00614784	0.0683249	0.016595099999999998	0.012214299999999999	0.09501489999999999	0.00020004900000000002	0.08601669999999999	0.162052	0.0496866	0.0179453	0.013641899999999998	0.025535	0.0070417000000000006
212	0.012691	0.010748299999999999	0.00347492	0.00285164	0.0415707	0.00925901	0.00995623	0.025680400000000003	0.0859569	0.122011	0.058497400000000005	0.00538823	0.000482259	0.063584	0.485285	0.0040714	0.00161937	0.017851699999999998	0.011906100000000001	0.027114199999999998
213	0.00232293	0.032816000000000005	0.0368768	0.024786000000000002	0.16413699999999998	0.000762796	0.04394530000000001	0.154569	0.0006533530000000001	0.0314214	0.07708150000000001	0.00133117	9.63575e-05	0.014203200000000001	0.000615707	0.023225700000000002	0.0259744	0.24725	0.0343222	0.08361
214	0.045905699999999994	0.0101052	0.00147656	0.0255291	0.0665308	0.00374665	0.014341299999999998	0.310273	0.0555297	0.060007500000000005	0.0455452	0.0140629	0.000174937	0.0214399	0.0199285	0.0408937	0.0721183	0.0862625	0.0535964	0.052532100000000005
215	0.147948	0.00700183	0.00124555	0.0037449	0.00106091	0.0140357	0.00185178	0.220185	0.00346599	0.00834795	0.00386819	0.051096300000000004	0.251021	0.000613636	0.0023799	0.0755304	0.0512719	0.146579	0.00123125	0.00752111
216	0.020362099999999998	0.0187044	0.019092500000000002	0.09008719999999999	0.160942	0.0496444	0.029707400000000002	0.0028336999999999998	0.00100867	0.00801306	0.00301408	0.00374686	0.00159366	0.024567500000000003	0.00754392	0.0696865	0.102914	0.018227700000000003	0.259246	0.10906400000000001
217	0.0137369	0.032901400000000004	0.00177838	0.00289158	0.029057999999999997	0.00123454	0.025147799999999998	0.184205	0.00886786	0.0753971	0.0157327	0.0186565	0.0202465	0.0380622	0.0059565	0.0154692	0.0279427	0.43427299999999996	0.00736791	0.0410745
218	0.0373014	0.011078200000000002	0.00911158	0.000112811	0.0381688	0.00215015	0.0299298	0.00657638	0.00220584	0.07618630000000001	0.0223069	0.00493159	6.0993000000000004e-05	0.116599	0.00644665	0.043228699999999995	0.114097	0.24560700000000002	0.135019	0.0988827
219	0.0162088	0.0110382	0.012714299999999998	0.0920296	0.173619	0.00734248	0.0300055	0.124313	0.0170766	0.09691810000000001	0.0759859	0.0188078	0.0266186	0.0157235	0.00979128	0.013421100000000002	0.00689391	0.0567562	0.100738	0.09399860000000002
220	0.00732772	0.0016472000000000001	0.00525775	0.00358385	0.0080155	0.00189478	0.0169578	0.00524634	0.135694	0.00261727	0.00371702	0.0081466	0.000521606	0.00191593	0.768992	0.00404069	0.0017772999999999999	0.00181203	0.012142	0.00869327
221	0.0393413	0.0068077	0.00036123199999999996	0.0055082	0.0534636	0.00463389	0.028523000000000003	0.0505339	0.145776	0.0990461	0.0532058	0.05999630000000001	0.117122	0.0223023	0.07226210000000001	0.023408500000000002	0.0598784	0.12046	0.0129937	0.024375400000000002
222	0.0672064	0.029987200000000002	0.00192597	0.00920354	0.0322204	0.00295324	0.00173616	0.048593800000000006	0.0423597	0.25966999999999996	0.0290533	0.0116789	0.021924799999999998	0.015957299999999997	0.140441	0.035189599999999994	0.0443078	0.179732	0.00887862	0.0169811
223	0.09486499999999999	0.00892225	0.026195299999999998	0.0207743	0.0442938	0.0007310239999999999	0.0320106	0.240281	0.0271168	0.0718623	0.09123389999999999	0.0433592	0.00038308099999999996	0.0728308	0.027670499999999997	0.047662800000000005	0.020733	0.09525700000000001	0.0284058	0.00541134
224	0.00959884	0.0029816999999999995	0.00746929	0.000866751	0.0691962	0.0127189	0.10494500000000001	0.008259200000000001	0.0128961	0.261812	0.135127	0.13936400000000002	0.000119404	0.0652049	0.0408517	0.026377099999999997	0.00486183	0.00806556	0.0231491	0.066136
225	0.00269461	0.00155189	0.46295699999999995	0.181507	0.00281563	0.0177586	0.00649546	0.00254365	0.00525822	0.000842564	0.013313900000000002	0.0120264	0.000573226	0.00719769	0.0010765999999999998	0.00704486	0.257851	0.00219612	0.0105512	0.00374338
226	0.0369413	0.00574279	0.00957626	0.00672883	0.00425587	0.000712792	0.241186	0.0314616	0.011981100000000001	0.016246	0.31093699999999996	0.051918399999999996	0.00108955	0.199958	0.00804777	0.0125795	0.015071200000000002	0.0292618	0.00456654	0.00173799
227	0.0235962	0.00175313	0.00823936	0.0666807	0.00610143	0.0165572	0.0190487	0.260754	0.00344502	0.05372280000000001	0.150841	0.0488108	0.0645515	0.109768	0.015004399999999998	0.0231453	0.091134	0.0227229	0.00379415	0.0103286
228	0.00135132	0.00354741	0.00915157	0.014348699999999999	0.0037743000000000004	0.887726	0.0125659	0.00210754	0.00314501	0.00320029	0.0089485	0.0181607	0.00144711	0.00402981	0.00324876	0.00605019	0.00274012	0.00577414	0.00457001	0.00411232
229	0.00255366	0.00147682	0.00386435	0.00214753	0.00851971	0.0020058	0.00357055	0.0136577	0.0111168	0.013166800000000001	0.00798647	0.00215674	0.000285885	0.0043189	0.8192969999999999	0.00608236	0.0056630000000000005	0.00826871	0.07937469999999999	0.0044863
230	0.000501086	0.00251326	0.00224758	0.00616289	0.07104769999999999	0.000624079	0.00295532	0.027226	0.00592648	0.00593043	0.84655	0.00328608	0.0007072710000000001	0.00850543	0.00217675	0.00397506	0.00466351	0.00202851	0.00132902	0.00164366
231	0.05065719999999999	0.00223428	0.007732600000000001	0.0237291	0.11470999999999999	0.0122304	0.13106600000000002	0.0448189	0.0144398	0.07110830000000001	0.049201	0.12912300000000002	0.00129826	0.181814	0.0211206	0.0139213	0.00445246	0.013600999999999999	0.019563	0.0931786
232	0.0047428	0.00206072	0.00366532	0.00093532	0.0260822	0.00092928	0.0294916	0.00174979	0.00220063	0.000791869	0.013402299999999999	0.0037054	0.00159474	0.00112326	0.00341161	0.00420481	0.00916522	0.00274207	0.00465442	0.8833469999999999
233	0.014262700000000001	0.010032600000000001	0.0011139000000000001	0.00173515	0.0230416	0.00865344	0.43192700000000006	0.00276875	0.000453556	0.026406400000000003	0.00747749	0.00492551	0.000391781	0.00332353	0.000178288	0.00026189299999999997	0.000528291	0.000546975	0.00373248	0.45823800000000003
234	0.00023615099999999998	0.0037193000000000005	0.0011328	0.00035610199999999996	0.00386171	0.0006957339999999999	0.000397829	0.00019703	0.000446163	0.000500653	0.00113441	0.000611518	0.000205208	0.000633063	0.000452388	0.000154282	0.000258838	0.000175424	0.9805590000000001	0.00427269
235	0.07528589999999999	0.0271654	0.0121084	0.013519999999999999	0.0144534	0.0005069769999999999	0.204301	0.08543339999999999	0.00881184	0.05356419999999999	0.0659857	0.00688826	0.000209315	0.0132505	0.0106527	0.067674	0.194839	0.0734525	0.0178586	0.054038499999999996
236	0.00202156	0.00508413	0.000349974	0.0010557000000000001	0.0113787	0.00076643	0.000449809	0.28589499999999995	0.00739991	0.35931599999999997	0.10923	0.00106613	0.000284595	0.00122731	0.00510505	0.00276482	0.0473772	0.155676	0.00314196	0.000409374
237	0.000950789	0.00161026	0.000985296	0.000838395	0.000670004	0.000244884	0.00034636199999999996	0.147019	0.00060117	0.431094	0.00936654	0.000271897	0.00430834	0.00197247	0.00012241700000000002	0.000212883	0.00120536	0.39466	0.003042	0.000477095
238	0.0778716	0.00347943	0.0212167	0.08492469999999999	0.026841300000000002	0.0494786	0.044141	0.013796000000000001	0.0475541	0.082939	0.0469642	0.029546499999999996	0.0709365	0.11631099999999998	0.0741383	0.060889	0.06280219999999999	0.024825599999999996	0.012167200000000001	0.0491769
239	0.0921291	0.00118628	0.0418508	0.0716544	0.00550403	0.00875888	0.0708543	0.021672900000000002	0.012513600000000001	0.00196878	0.00549266	0.00455796	0.567473	0.0483854	0.0116501	0.0184637	0.00343052	0.00821815	0.00280803	0.00142696
240	0.038662800000000004	0.00177543	0.0206115	0.212615	0.018897999999999998	0.268177	0.026695299999999998	0.000264603	0.0279281	0.0304356	0.09973439999999999	0.0428394	0.000290877	0.017230000000000002	0.023785	0.0541827	0.04626369999999999	0.00587201	0.033692400000000004	0.0300459
241	0.14361	0.00469343	0.123572	0.165121	0.00186081	0.07534110000000001	0.046952999999999995	0.000714785	0.0247918	8.77019e-05	0.00318714	0.00973281	7.45354e-05	0.338343	0.000235705	0.046625599999999996	0.00108265	0.00053097	0.0035561	0.00988578
242	0.041321300000000005	0.0157336	0.00929047	0.119299	0.074226	0.0192382	0.131028	0.0185174	0.0245462	0.00307195	0.0229729	0.05701799999999999	0.00042203900000000003	0.0493219	0.0112129	0.0734525	0.102583	0.144596	0.030304	0.051845
243	0.00107662	0.00115294	0.000899932	0.000517518	0.00206391	0.00124959	0.000289981	0.582935	0.00260773	0.204477	0.0603874	0.0010472	0.000354775	0.00122979	0.00159421	0.000313071	0.00242009	0.131802	0.000858617	0.00272147
244	0.05545119999999999	0.0190324	0.0139679	0.013378999999999999	0.07934400000000001	0.0141566	0.00948757	0.0586947	0.0404103	0.0681039	0.0975931	0.0130154	2.9316100000000002e-05	0.0713824	0.00130866	0.0392842	0.0283723	0.0396454	0.293479	0.043863099999999995
245	0.00034972	0.00103786	0.000503159	0.00101261	0.640562	0.00036366800000000004	0.00326702	0.083041	0.00102876	0.198247	0.00447144	0.000866153	0.000571074	0.00156824	0.00020407900000000002	0.00312266	0.000705969	0.015760200000000002	0.0218533	0.021463999999999997
246	0.00642684	0.00860445	0.0355229	0.667371	0.00346012	0.0103728	0.0464559	0.0105193	0.0131429	0.000500397	0.0208744	0.00690531	0.00041742	0.0150934	0.0222458	0.07233560000000001	0.021285	0.0317272	0.00457183	0.00216736
247	0.72765	0.00950601	0.00560795	0.00749681	0.00281032	0.043665800000000005	0.022478599999999998	0.00337989	0.00718636	0.0101359	0.010762	0.00660741	0.00045425699999999996	0.00296452	0.00042264099999999997	0.10300899999999999	0.0152286	0.00603714	0.0112584	0.00333822
248	0.024375900000000002	0.00103622	0.00500612	0.0414928	0.0404918	0.00578279	0.00243562	0.00708702	0.0050501999999999995	0.0188356	0.021537999999999998	0.060908699999999996	0.000285451	0.0464597	0.00275658	0.282647	0.381328	0.033157	0.00647497	0.012850700000000001
249	0.00301327	0.00742869	0.00433688	0.00867274	0.00254176	0.95026	0.00119659	0.00115162	0.00129244	0.0007817760000000001	0.0034364000000000005	0.000936467	0.0011987999999999999	0.00095	0.000188417	0.00242311	0.000306678	0.00115257	0.00793616	0.000795774
250	0.00555075	0.00118864	0.005312699999999999	0.00591665	0.00359603	0.00216605	0.00168524	0.00130929	0.00147088	0.000225627	0.00183149	0.9565020000000001	0.000665404	0.000487625	0.00023836599999999997	0.00304609	0.00121394	0.000555962	0.00356044	0.00347653
251	0.00107578	0.00305625	0.0005772230000000001	0.00127306	0.0598646	0.000411625	0.00122509	0.0367459	0.000837301	0.606526	0.0273092	0.000887656	0.00264242	0.00107774	0.000264109	0.000354506	0.00016450599999999997	0.00594485	0.195143	0.054619100000000004
252	0.062021900000000005	0.000861781	0.00430175	0.0005657780000000001	0.00047074	0.000268721	0.00195662	0.391221	0.00107532	0.40344800000000003	0.0330281	0.0005233	0.00027689	0.000831787	0.000204985	0.000175125	0.00252902	0.0931342	0.000745747	0.00235933
253	0.79878	0.013737799999999998	0.00485369	0.00614184	0.00156583	0.00204884	0.00621532	0.00676792	0.00304733	0.00282313	0.030753700000000002	0.00183199	0.00282876	0.006149100000000001	0.000696984	0.0136736	0.0139187	0.0737284	0.00788741	0.00254957
254	0.00257577	0.00196574	0.00168782	0.0012699000000000002	0.00495813	0.00038461699999999997	0.00117084	0.00180342	0.0025112	0.00929742	0.0100688	0.010089299999999999	0.9376549999999999	0.00194978	0.00356446	0.00287856	0.00100812	0.00153291	0.00286668	0.000761231
255	0.032804599999999996	0.050232	0.00249205	0.035137	0.0111331	0.039320999999999995	0.11355699999999999	0.0188472	0.00725889	0.08254349999999999	0.0874066	0.0749055	0.00032627599999999996	0.0173657	0.019290900000000003	0.0382841	0.029726599999999995	0.0792341	0.236973	0.023159799999999998
256	0.000861564	0.0162075	0.000893202	0.000766231	0.11502799999999999	0.000984896	0.191176	0.0038279000000000004	0.008291799999999998	0.000899275	0.033513999999999995	0.010392	0.00021297599999999997	0.0194609	0.00129883	0.000933628	0.00300696	0.00230158	0.07145069999999999	0.518492
257	0.641406	0.00102644	0.0050071000000000004	0.000905482	0.00048761199999999995	0.294783	0.000835287	0.000303483	0.000478565	0.00023773400000000002	0.00333683	0.00121433	0.000330577	0.00094072	0.000142218	0.0379994	0.00255365	0.00302292	0.00363853	0.00134948
258	0.00104113	0.00138347	0.00145596	0.00625833	0.667254	0.000330176	0.07532639999999999	0.00185848	0.00915267	0.0121485	0.00850378	0.00118727	0.000113303	0.000864055	0.000288085	0.001986	0.00118266	0.0009202430000000001	0.11933900000000001	0.0894064
259	0.110725	0.0026406999999999997	0.0007709819999999999	0.13525	0.0018989999999999999	0.0378195	0.00252952	0.05183430000000001	0.0692752	0.055390499999999995	0.0554135	0.00012783	3.98338e-05	0.0507204	0.00756625	0.16033499999999998	0.139185	0.105169	0.0008092619999999999	0.0124997
260	0.0186006	0.0268553	0.000760272	0.00123388	0.0169156	0.000264755	0.0003096	0.181302	0.000398855	0.264704	0.0180435	0.00051038	0.00100504	0.00248625	0.00045892	0.000227545	0.00886217	0.454712	0.00162399	0.0007244139999999999
261	0.0549519	0.0036641999999999994	0.0546944	0.045939	0.012293	0.0410425	0.0494386	0.022911599999999997	0.026099	0.023393	0.05699069999999999	0.0415888	5.98239e-05	0.020066999999999998	0.031661400000000006	0.11014600000000001	0.0618741	0.19341	0.11555499999999999	0.0342206
262	0.00375762	0.00164424	0.00151998	0.0021401	0.00638471	0.00477523	0.031632299999999995	0.0035686999999999997	0.09095110000000001	0.00105945	0.00825049	0.00811394	0.00722003	0.0091613	0.760273	0.0125743	0.010465299999999999	0.00232083	0.00174171	0.0324457
263	0.0617984	0.0288738	0.058714800000000004	0.030846699999999998	0.00332696	0.10725599999999999	0.0198363	0.00258407	0.0190414	0.00694653	0.0335138	0.328384	0.000269497	0.044001900000000004	0.0324657	0.16403099999999998	0.0389219	0.00483422	0.00640914	0.00794417
263A	0.0566606	0.00268625	0.0582192	0.015225200000000001	0.0552672	0.0237591	0.0395941	0.047869	0.052173800000000006	0.0515486	0.014659	0.0223425	0.0523914	0.0640953	0.056110900000000005	0.0683695	0.22790300000000002	0.0508096	0.017194099999999997	0.0231216
264	0.06831060000000001	0.00412647	0.150701	0.06722869999999999	0.022371900000000004	0.040516699999999996	0.0440499	0.025449799999999998	0.0469445	0.05728490000000001	0.00454083	0.091376	0.09593380000000001	0.0481572	0.0332059	0.0296767	0.0253606	0.0124389	0.025133000000000003	0.10719300000000001
265	0.135456	0.00966243	0.011005299999999999	0.00566066	0.00774973	0.104217	0.0632185	0.00261355	0.00508247	0.0272545	0.00833451	0.341733	0.00326155	0.0209891	0.0140034	0.174092	0.0268783	0.0264875	0.00949645	0.00280362
266	0.12046099999999998	0.00626003	0.00388364	0.00203325	0.00192814	0.695706	0.00586022	0.00513859	0.00272932	0.00278938	0.0053979	0.0202974	0.00786288	0.00754217	0.00533197	0.0335151	0.0501517	0.0092665	0.00509003	0.00875498
267	0.00133058	0.00122965	0.00343318	0.000656916	0.13463	0.000964476	0.000915589	0.680242	0.00119762	0.05763009999999999	0.00576809	0.00249724	0.00056606	0.0008538189999999999	0.000839608	0.000925035	0.0048267	0.0896699	0.00306609	0.00875823
268	0.00195723	0.00302439	0.00685703	0.0113058	0.0822341	0.00048716300000000004	0.00107496	0.607854	0.00378152	0.147149	0.07231	0.00356246	0.00113003	0.00487854	0.000782548	0.00188295	0.00727186	0.0357023	0.00380947	0.00294454
269	0.0362035	0.019539400000000002	0.00209719	0.029822300000000003	0.030151	0.000733205	0.013377799999999999	0.022300099999999996	0.01429	0.13839300000000002	0.0504601	0.0349455	0.00044856	0.11530599999999999	0.0467759	0.0850186	0.11553800000000002	0.21725	0.00177346	0.0255771
270	0.0225639	0.0005131480000000001	0.00044532400000000003	0.00041735800000000005	0.00143764	0.00311011	0.00181958	0.00108468	0.0009481610000000001	0.0008108760000000001	0.00196795	0.005087899999999999	0.00287563	0.00212736	0.000496182	0.789561	0.15398399999999998	0.00663872	0.00341709	0.0006943030000000001
271	0.0818913	0.00185299	0.04912	0.131912	0.0144215	0.037850999999999996	0.0369666	0.029979500000000003	0.010823600000000001	0.021511000000000002	0.00915075	0.176827	0.00734511	0.0312435	0.028562599999999997	0.0414594	0.119184	0.141307	0.00769996	0.020890799999999998
272	0.109857	0.0208163	0.00217302	0.016069	0.014096100000000002	0.00534114	0.0235665	0.07858689999999999	0.100257	0.304884	0.09336599999999999	0.017012400000000004	0.000258693	0.025302	0.08970539999999999	0.016501	0.0416254	0.0296394	0.00572168	0.00522055
273	0.041417	0.000617838	0.0318632	0.233985	0.00878772	0.05361180000000001	0.019497	0.044954	0.042515199999999996	0.0442255	0.0125486	0.0122986	0.15274200000000002	0.026557599999999997	0.029683299999999996	0.139501	0.0792403	0.0161764	0.00321237	0.00656629
274	0.0132529	0.00750773	0.000501457	0.00795794	0.06994410000000001	0.00907612	0.0329164	0.0433751	0.00379475	0.23520300000000002	0.125026	0.00529939	0.0541589	0.00951239	0.018281099999999998	0.0146561	0.07477919999999999	0.0938755	0.015187	0.165694
275	0.0712565	0.00379662	0.133271	0.0654905	0.0463978	0.140008	0.12724100000000002	0.012169200000000002	0.00734847	0.017897299999999998	0.0327222	0.0210663	0.00010348200000000001	0.0680066	0.00784978	0.0931047	0.06654310000000001	0.0407936	0.00262846	0.0423056
276	0.030936599999999998	0.000457051	0.146412	0.315629	0.016578799999999998	0.0382486	0.00388225	0.0169429	0.00393499	0.0251072	0.019856799999999997	0.0650032	0.0957414	0.052625599999999995	0.000382079	0.06884630000000001	0.06231659999999999	0.0102858	0.00684133	0.0199711
277	0.00101698	0.9686950000000001	0.00176169	0.00218815	0.000882758	0.0008701360000000001	0.00177457	0.00263338	0.00103321	0.00060613	0.00469724	0.00133534	0.00043809400000000004	0.00135835	0.0006546459999999999	0.000567841	0.00073177	0.00107172	0.00325456	0.00442854
278	0.00240728	0.00379415	0.10926500000000001	0.057714	0.0169111	0.0007788360000000001	0.0471286	0.0297465	0.00166121	0.00488427	0.0190948	0.34486	0.000164177	0.023993900000000002	0.000898775	0.14002699999999998	0.0827627	0.037087699999999994	0.015161500000000001	0.0616594
279	0.19867200000000002	0.0120825	0.00341247	0.000986441	0.000700419	0.00199871	0.00194789	0.0009270960000000001	0.00238399	0.00039398300000000004	0.014584999999999999	0.00236007	0.000733493	0.00035694199999999996	0.00129084	0.048729400000000006	0.692142	0.0140267	0.00134131	0.000928908
280	0.17572000000000002	0.000996572	0.0149995	0.012663500000000001	0.0329045	0.0165232	0.0477457	0.0395121	0.10299100000000001	0.0491327	0.00933219	0.072214	0.00887485	0.055490599999999994	0.180221	0.11202000000000001	0.0156156	0.030552199999999998	0.0101149	0.0123758
281	0.000407321	0.9602139999999999	0.00117422	0.00116224	0.00226517	0.0012449000000000002	0.00083514	0.000950476	0.00092356	0.000577311	0.0015422	0.005671	0.00224361	0.00585663	0.0013064	0.00114648	0.0009418689999999999	0.00166909	0.00230701	0.00756139
282	0.00232476	0.00189546	0.00600018	0.018633700000000003	0.0112397	0.00170593	0.013199299999999999	0.011264	0.00675168	0.000899689	0.0294005	0.00565077	0.00241132	0.8676709999999999	0.00320738	0.00268763	0.00182919	0.00368967	0.00496211	0.00457618
283	0.0132792	0.00420002	0.00127558	0.00140241	0.00167201	0.00129832	0.00342331	0.00843622	0.00634388	0.011325700000000001	0.00193149	0.00458826	0.0036137	0.0039366	0.00156979	0.35196	0.572742	0.00152158	0.00291484	0.00256533
284	0.0268135	0.0137104	0.00224762	0.00611734	0.00281181	0.00442497	0.010774500000000001	0.00107088	0.00303951	0.00127682	0.00594198	0.00143383	0.859452	0.00878797	0.0009240089999999999	0.018222099999999998	0.0139189	0.00878491	0.00596182	0.004285300000000001
285	0.0163352	0.027617700000000002	0.0472544	0.016893099999999998	0.0321932	0.004295	0.0702803	0.0955304	0.00743671	0.044872300000000004	0.152317	0.0353241	0.0192247	0.0397497	0.0104443	0.0369211	0.0633371	0.10659300000000001	0.0373503	0.13603099999999999
286	0.000659014	0.000496681	0.00163348	0.0169852	0.0006883810000000001	0.9444799999999999	0.00545428	0.0038391999999999996	0.00103238	0.00119351	0.00501433	0.00116403	0.0013770999999999998	0.00273438	0.00187609	0.000878205	0.00410856	0.00447283	0.00116061	0.0007515989999999999
287	0.766309	0.000717098	0.00589866	0.00935269	0.000613114	0.00464157	0.000560222	0.00200353	0.00054531	0.000542635	0.00208632	0.00549567	0.0007649639999999999	0.0146129	0.00222836	0.164375	0.00647208	0.00502063	0.00198094	0.00577854
288	0.00488752	0.0127119	0.00197261	0.00081635	0.0141292	0.000597387	0.0035836999999999996	0.622488	0.034306699999999996	0.13258399999999998	0.017781900000000003	0.000608631	0.000360735	0.000504959	0.000803928	0.00087904	0.00559379	0.116004	0.019217599999999998	0.0101685
289	0.160868	0.00253868	0.05454830000000001	0.140694	0.0474408	0.0213898	0.037122699999999995	0.0120249	0.0150879	0.0497593	0.0279125	0.07577350000000001	0.0179725	0.040812400000000006	0.025322099999999997	0.022321599999999997	0.153427	0.0504015	0.00371971	0.040861699999999994
290	0.06380090000000001	0.00183871	0.00333378	0.00832815	0.00362497	0.10271199999999998	0.00559457	0.013213599999999999	0.00592883	0.00452072	0.00410875	0.0247533	0.00259422	0.00410623	0.00458945	0.669189	0.0623726	0.000885696	0.00422333	0.010281100000000001
291	0.11391	0.0017517	0.193883	0.00427288	0.029404400000000004	0.14685499999999999	0.022703499999999998	0.0172105	0.0176147	0.1034	0.0166337	0.125911	0.013213299999999997	0.00470531	0.0620646	0.07957869999999999	0.019456099999999997	0.020038099999999996	0.00213351	0.00526019
292	0.051405200000000005	0.149426	0.00096947	0.00477098	0.014850899999999998	0.000166937	0.029686	0.0129029	0.048554400000000005	0.22212300000000001	0.0069669	0.00106299	0.00119975	0.00617288	0.339094	0.0738072	0.00568459	0.00449415	0.002274	0.0243884
293	0.00322603	0.00266908	0.0007408769999999999	0.00133672	0.0010749000000000002	0.00249111	0.00144519	0.00285536	0.00560268	0.0134326	0.00347702	0.00152405	0.9415319999999999	0.001516	0.00157814	0.00861035	0.0008875739999999999	0.00266376	0.00166535	0.00167165
294	0.00406847	0.00115168	0.000539731	0.00267782	0.898509	0.000833403	0.00109278	0.0027434	0.0024086	0.00971994	0.0189302	0.000622923	0.000765947	0.00227538	0.00125845	0.00274691	0.00308938	0.00347504	0.00729835	0.0357926
295	0.000869117	0.0010619000000000002	0.00107666	0.0036331	0.000836611	0.00041341699999999996	0.00491894	0.00113829	0.00094952	0.000650479	0.00388925	0.00268541	0.00271383	0.9670569999999999	0.00296594	0.00141893	0.00107627	0.000243037	0.000731431	0.00167092
296	0.00155228	0.00672982	0.00409721	0.00159114	0.00388641	0.00117203	0.0117477	0.00129891	0.011348200000000001	0.00258337	0.0143243	0.849208	0.0017172999999999997	0.0044805	0.00160507	0.0130035	0.00139448	0.0582841	0.00401273	0.00596315
297	0.000469461	0.0156822	0.00123509	0.00164235	0.000942315	0.000268842	0.00291715	0.5691689999999999	0.00182493	0.0124684	0.00840289	0.00935044	0.000729359	0.00130145	0.00210758	0.0007776069999999999	0.00289997	0.36353	0.00234078	0.00193992
298	0.116388	0.00796314	0.09801760000000001	0.00136215	0.00339854	0.029075	0.16886600000000002	0.000548061	0.000355744	0.000140884	0.00107906	0.0489643	0.0008150939999999999	0.000793163	0.000879386	0.44987200000000005	0.0641504	0.00101271	0.00270666	0.0036118
299	0.293523	0.000546542	0.00117532	0.00670787	0.0044013	0.00404857	0.104054	0.00146492	0.086939	0.00138635	0.00311509	0.000622615	0.30233699999999997	0.00967679	0.0854725	0.00850655	0.00638849	0.0023752	0.0662784	0.010981200000000002
300	0.0049991	0.00194848	0.0355144	0.0034900999999999995	0.0393856	0.00127501	0.0719526	0.035931300000000006	0.0109215	0.0216533	0.127895	0.128228	0.000109134	0.0381699	0.0237114	0.016012600000000002	0.0179223	0.0968095	0.00764211	0.31642800000000004
301	0.06654810000000001	0.0377041	0.000358895	0.000323794	0.0271197	0.178294	0.017353999999999998	0.0124069	0.00113616	0.00246514	0.00243993	0.0074581000000000005	0.000231485	0.00642198	0.00346425	0.059275800000000003	0.198784	0.13260999999999998	0.00392918	0.24167399999999997
302	0.00107051	0.00238953	0.00351541	0.0007272019999999999	0.00228831	0.00145535	0.00097679	0.656896	0.00887339	0.061057299999999995	0.0174298	0.00113311	0.00253019	0.0028458000000000003	0.00220167	0.000991683	0.00252189	0.22723200000000002	0.00136452	0.00249872
303	0.000437765	0.00103342	0.00139073	0.00499692	0.00141313	0.9652379999999999	0.000552883	0.00159347	0.00532138	0.00140516	0.00170517	0.00298839	0.000851638	0.00208978	0.00128009	0.000823481	0.00170134	0.000526103	0.0040219999999999995	0.000629244
304	0.0345055	0.00231203	0.100006	0.170795	0.00607119	0.00220742	0.138715	0.013853399999999998	0.0221171	0.013662899999999999	0.028854599999999998	0.0639037	0.00018573599999999998	0.10155299999999999	0.053644500000000005	0.0937948	0.13833199999999998	0.0124569	0.00226917	0.000760467
305	0.00427115	0.943317	0.00420052	0.00111354	0.00698071	0.000614786	0.0024346999999999997	0.00241581	0.00216192	0.00212991	0.00348476	0.00331117	0.00179843	0.00247826	0.00189594	0.00120121	0.000940958	0.00301541	0.00677086	0.00546269
306	0.0629099	0.00231051	0.00107785	0.0011415	0.00210617	0.0220525	0.000841352	0.000504193	0.00113364	0.00216956	0.00401562	0.0007047980000000001	0.880576	0.00475837	0.00141106	0.002303	0.00140284	0.00469619	0.0014234000000000002	0.00246157
307	0.00858628	0.00208267	0.000991703	0.00121357	0.00128096	0.00256915	0.014774200000000001	0.0839678	0.219181	0.0355098	0.0190467	0.00435333	0.000134509	0.0150024	0.461717	0.010707799999999998	0.0666008	0.049904000000000004	0.00197218	0.00040378
308	0.00188114	0.00345478	0.00181467	0.00111371	0.421177	0.00041068699999999997	0.014722299999999999	0.00245817	0.00104631	0.000661129	0.00583231	0.000748136	0.0006282880000000001	0.0017881	0.000156754	0.000703678	0.00102408	0.000457171	0.00629304	0.533629
309	0.00139017	0.0009319310000000001	0.00189664	0.00070969	0.000796284	0.00231048	0.0010199999999999999	0.435644	0.000729831	0.121894	0.00159769	0.00373666	0.00232191	0.000795935	0.00017571900000000002	0.000910395	0.00398935	0.417195	0.00139618	0.000558088
310	0.020896400000000002	0.000653066	0.00123525	0.0022142	0.00168423	0.00212628	0.0677265	0.000244505	0.243769	0.0223358	0.00488748	0.00230776	0.00126506	0.0137839	0.5306270000000001	0.00284099	0.0736281	0.000573665	0.0025265	0.00467488
311	0.0254419	0.0187186	0.013863	0.00045337800000000005	0.00145042	0.00295983	0.00114864	0.00668888	0.00530238	0.0341852	0.00149271	0.00291625	0.000968867	0.00252922	0.000414144	0.8527870000000001	0.0235495	0.00116969	0.0009551680000000001	0.00300535
312	0.117085	0.00572755	0.013375899999999998	0.0249178	0.024865599999999998	0.07511419999999999	0.0137459	0.0698429	0.019431599999999997	0.0497099	0.178571	0.0104285	0.0223112	0.08894819999999999	0.0687161	0.04053880000000001	0.128405	0.035263	0.00335057	0.00965089
313	0.21819899999999998	0.00286966	0.00212981	0.00456848	0.000397575	0.00968059	0.0410546	0.00377653	0.471895	0.000384862	0.010446700000000001	0.043236199999999995	0.000386277	0.05636119999999999	0.0418004	0.0487275	0.038347000000000006	0.00181191	0.00152761	0.00239891
314	0.000265418	0.000834902	0.00135674	0.00160288	0.00327165	0.00137847	0.000770539	0.08891639999999999	0.000672576	0.886067	0.00402191	0.0008344569999999999	0.000609366	0.00119858	0.000183833	0.00182577	0.0006820589999999999	0.00166689	0.00100634	0.00283434
315	0.015677200000000002	0.0045279	0.0007341219999999999	0.00283498	0.0006568769999999999	0.00614198	0.00775454	0.00135938	0.0327994	0.00311015	0.0055172	0.00452201	0.000645605	0.00118782	0.824715	0.0232655	0.0129149	0.0217071	0.022216299999999998	0.00771201
316	0.0009281760000000001	0.00355009	0.00384402	0.00115075	0.013193799999999999	0.00305806	0.000600707	0.00558304	0.0022769	0.101422	0.842276	0.00473369	0.00036757	0.00124222	0.0020046	0.000722128	0.0030476999999999995	0.00710038	0.00186159	0.0010365
317	0.14859	0.0598086	0.0028633000000000005	0.00319779	0.00183482	0.00485676	0.00174473	0.00435821	0.00204479	0.000639061	0.00266077	0.00244324	0.000665868	0.00586314	0.00029211	0.00506346	0.00118849	0.746909	0.00306982	0.00190618
318	0.00281036	0.00174828	0.0014233	0.00136552	0.00185679	0.0006322809999999999	0.00290179	0.0146863	0.00790912	0.00805016	0.00384399	0.000802074	0.000739501	0.0065	0.00204505	0.00201232	0.916906	0.0125165	0.00952582	0.00172508
319	0.00110492	0.00393509	0.00467989	0.00640404	0.00094999	0.939858	0.00197529	0.00106279	0.00473039	0.000346761	0.00342115	0.00101435	0.000896168	0.00286705	0.0161918	0.000418065	0.00304054	0.00288731	0.0025456999999999997	0.00167114
320	0.00046426199999999995	0.0010317	0.00345087	0.000588039	0.000913163	0.000242582	0.000524026	0.00178518	0.00311954	0.685398	0.040013	0.00305677	0.077073	0.00540346	0.000470119	0.000233632	0.0028873	0.15476199999999998	0.0175182	0.0010649000000000001
321	0.00132277	0.00231944	0.00345116	0.00571905	0.00395153	0.00308946	0.00894136	0.00589854	0.0181386	0.0016705	0.0028195	0.00199571	0.00157207	0.00270263	0.9231809999999999	0.00245396	0.00241092	0.00143444	0.00489962	0.00202759
322	0.0007610789999999999	0.00169577	0.00673562	0.00374163	0.00200777	0.000425414	0.00273604	0.00798214	0.00624662	0.000625324	0.00304896	0.944451	0.00260913	0.00421681	0.00119083	0.00232678	0.00356758	0.000553744	0.0031866	0.001891
323	0.038927699999999996	0.0085021	0.030861400000000004	0.0145986	0.00826604	0.0036813	0.021857299999999996	0.028996499999999998	0.277731	0.0962003	0.0142031	0.16035	0.00013922	0.0312263	0.084866	0.07332589999999999	0.07382430000000001	0.00992131	0.0007751460000000001	0.0217463
324	0.0907572	0.00970809	0.00517261	0.0171785	0.00196059	0.013344100000000001	0.273283	0.00139794	0.0200987	0.00440756	0.00584782	0.010581299999999998	0.402355	0.0307445	0.013446000000000001	0.00247265	0.000844322	0.011284899999999999	0.00432328	0.0807917
325	0.189328	0.00205682	0.00250923	0.0028504999999999997	0.00285647	0.04974	0.0101262	0.0576142	0.00403632	0.0166152	0.0118581	0.00314121	0.062292999999999994	0.352248	0.06677050000000001	0.0905767	0.0352358	0.0320601	0.000487643	0.00759526
326	0.00359249	0.00522334	0.00120206	0.00206213	0.0122762	0.000278516	0.012615600000000001	0.125933	0.21100100000000002	0.04694280000000001	0.13975	0.00220116	0.0035332000000000002	0.0573914	0.291576	0.000975128	0.00582503	0.0720667	0.000803192	0.00475081
327	0.0501186	0.00269309	0.00562234	0.0876453	0.0035605	0.00741947	0.056505999999999994	0.00577072	0.00714015	0.00151035	0.00644285	0.0126984	0.00104008	0.6526270000000001	0.0195835	0.0284247	0.0433378	0.00171916	0.00299963	0.00314034
327A	0.003943	0.0160125	0.0009698539999999999	0.0009647610000000001	0.06585160000000001	0.000342035	0.0380202	0.00465342	0.00824001	0.00905479	0.00318038	0.0137666	0.0018788000000000001	0.00383588	0.010887	0.00134363	0.0264255	0.00532424	0.0290473	0.756259
328	0.000659788	0.0005934790000000001	0.000507547	0.00202218	0.000320412	0.00236605	0.000330757	0.00268938	0.682938	0.000324045	0.00622839	0.000306747	0.0009980739999999998	0.00160393	0.29425100000000004	0.000177729	0.00210152	0.00010815299999999999	0.0011542	0.00031839
(HA2)1	0.0427086	0.00473046	0.00532524	0.0102682	0.00701406	0.899927	0.00360487	0.000483174	0.00148708	0.0008427560000000001	0.00183444	0.00331044	0.0008919819999999999	0.0014232000000000001	0.00193067	0.00267062	0.0008869489999999999	0.00365907	0.0049074	0.00209394
(HA2)2	0.00291154	0.0009215	0.0007534789999999999	0.00138214	0.00407859	0.000303849	0.00186927	0.136756	0.000376455	0.488525	0.165994	0.00039379199999999996	0.00486503	0.00463886	0.00045039	0.00187425	0.0008896139999999999	0.176467	0.00150794	0.00504186
(HA2)3	0.00198202	0.00133609	0.000637953	0.0007186030000000001	0.807709	0.0009943789999999999	0.01791	0.018825599999999998	0.000377901	0.09589199999999999	0.0124431	0.00162843	0.0007267910000000001	0.000937875	0.00100027	0.00127467	0.00059577	0.013857299999999998	0.00531569	0.015837
(HA2)4	0.0848434	0.010448899999999999	0.0016644000000000001	0.00638929	0.00303015	0.41845299999999996	0.03129	0.000968369	0.0265842	0.0761218	0.0271022	0.0367536	0.000568894	0.048894400000000005	0.0570789	0.0643817	0.0678102	0.019699	0.00500903	0.012908500000000002
(HA2)5	0.921657	0.00178862	0.00515132	0.00103556	0.00235344	0.00400827	0.00201268	0.000967627	0.00378858	0.00199761	0.028258	0.00425889	0.00079133	0.00213913	0.00043373800000000003	0.00415482	0.00466167	0.00592747	0.00353192	0.00108264
(HA2)6	0.00447459	0.00424576	0.00157658	0.00085113	0.00110665	0.00045474400000000004	0.000919196	0.5891569999999999	0.0007126010000000001	0.015622200000000001	0.0361337	0.000930351	0.00020068400000000002	0.00037486800000000004	8.01961e-05	0.000492908	0.00343375	0.337808	0.000874458	0.000550727
(HA2)7	0.781146	0.00473683	0.00521466	0.00150957	0.00481849	0.00765823	0.00353337	0.00216953	0.00344716	0.000714161	0.00281275	0.0008232410000000001	0.000356992	0.00100036	0.0007137789999999999	0.151008	0.00503193	0.00274697	0.0160463	0.00451163
(HA2)8	0.0007186730000000001	0.00318103	0.00218856	0.00320249	0.00188189	0.956219	0.00235207	0.000777151	0.00201815	0.000743627	0.00231796	0.00335224	0.00122823	0.00143217	0.00121449	0.00167645	0.00526815	0.00217362	0.00689156	0.0011619999999999998
(HA2)9	0.00334731	0.00103711	0.000692888	0.000583753	0.9562350000000001	0.00214318	0.000653541	0.00315816	0.000273585	0.00470601	0.00129755	0.000462355	0.00476679	0.000471923	0.00024761900000000003	0.0005343219999999999	0.00043911	0.00192896	0.0114764	0.005544100000000001
(HA2)10	0.000994733	0.000875375	0.00163126	0.000438529	0.0042861999999999996	0.00104579	0.00188503	0.619158	0.000269178	0.093934	0.0134934	0.0016952000000000002	0.00023381700000000001	0.0007031289999999999	0.00055531	0.0007316019999999999	0.00387112	0.252724	0.00100647	0.000467729
(HA2)11	0.00206693	0.00425858	0.0017603999999999999	0.931484	0.00114809	0.00144016	0.00141498	0.00508673	0.00432244	0.00647332	0.00652721	0.00162234	0.000670393	0.00473202	0.00306878	0.00200357	0.00258937	0.0137704	0.00215476	0.00340518
(HA2)12	0.00114862	0.00147923	0.00108901	0.00375742	0.00220072	0.967836	0.00108264	0.000940975	0.00202894	0.000265568	0.00174743	0.00424417	0.000358555	0.00144847	0.00397279	0.0009066230000000001	0.0007685610000000001	0.00116998	0.00136371	0.00219086
(HA2)13	0.00159904	0.00099093	0.0208921	0.00421385	0.000356786	0.950145	0.000578711	0.000499831	0.0007307769999999999	0.000526249	0.00272729	0.00550446	0.00143849	0.000643541	0.00191487	0.00249921	0.000391168	0.00195726	0.00137821	0.00101262
(HA2)14	0.00026100200000000003	0.00365618	0.00550261	0.00106315	0.00135059	0.00147034	0.000545471	0.00217625	0.000317427	0.00140988	0.026629000000000003	0.000536907	0.000324668	0.00048667800000000005	0.00362919	0.00024958	0.000265394	0.000389863	0.946477	0.00325925
(HA2)15	0.00169995	0.020558700000000003	0.0418027	0.0118113	0.00547231	5.40879e-05	0.092303	0.1687	0.00044099	0.16200699999999998	0.000388159	0.00783822	0.09500089999999999	0.00432649	0.00073133	0.038718	0.305742	0.0182222	0.000176298	0.024006
(HA2)16	0.08296060000000001	0.00346209	0.00179119	0.015472999999999999	0.00187519	0.8255309999999999	0.00132241	0.00173616	0.00351846	0.00107335	0.00642909	0.000902435	0.00029304099999999996	0.021297999999999997	0.00464533	0.00697471	0.00328071	0.0016608	0.0120885	0.00368388
(HA2)17	0.0006735939999999999	0.000857107	0.000579001	0.00017098900000000003	0.000466299	0.00011586200000000001	0.000742302	0.00163903	0.00190453	0.696504	0.290518	0.00031644700000000003	0.000451101	8.77014e-05	0.000195721	4.61056e-05	0.00118106	0.00239531	0.000946042	0.00020968
(HA2)18	0.00225767	0.00229322	0.000843309	0.0022372	0.00454912	0.000239973	0.00983923	0.09332889999999999	0.769071	0.0250312	0.00757447	0.000231894	4.00973e-05	0.00517958	0.00527452	0.00319874	0.00763615	0.05528859999999999	0.00358714	0.00229805
(HA2)19	0.00281495	0.00127941	0.925199	0.00768843	0.00224433	0.00252367	0.00112114	0.00160974	0.00381546	0.00181566	0.00362712	0.018468900000000003	0.00057009	0.00403097	0.0006808280000000001	0.00442051	0.00355499	0.00206606	0.00508374	0.00738471
(HA2)20	0.000650477	0.0005968880000000001	0.00158972	0.00403805	0.00440358	0.889059	0.00117244	0.00253499	0.00268427	0.00166731	0.011202600000000002	0.000609053	0.00225662	0.0216452	0.036061300000000004	0.00245165	0.000956348	0.00480651	0.00698441	0.00462918
(HA2)21	0.000647607	0.012712799999999998	0.00146611	0.00170808	0.019664700000000004	0.00319233	0.00073406	0.00514569	0.00208282	0.00479424	0.00535234	0.0027321	0.000387297	0.000712957	0.00153152	0.000389941	0.00136162	0.0013224999999999999	0.896409	0.0376525
(HA2)22	0.00423696	0.00531029	0.00394677	0.00103027	0.009816799999999999	0.0038255000000000003	0.00732459	0.00113385	0.00134373	0.00120508	0.00525386	0.0040188	0.00042268	0.00283562	0.00046085699999999996	0.00415506	0.00167069	0.0101426	0.00581966	0.9260459999999999
(HA2)23	0.000409799	0.00301233	0.00861461	0.00237905	0.00233814	0.8875879999999999	0.0046351000000000005	0.00215305	0.00983613	0.000402279	0.0029719	0.00619151	0.00134781	0.00416903	0.00116085	0.00301278	0.0009326339999999999	0.0007400839999999999	0.0103251	0.04777940000000001
(HA2)24	0.000899739	0.00730469	0.00388757	0.00151668	0.10347100000000001	0.000666265	0.00486579	0.00182804	0.00313643	0.00110733	0.0885627	0.0092866	0.000964137	0.000890046	0.000558379	0.00192795	0.00157658	0.00132425	0.00092093	0.765305
(HA2)25	0.040825400000000005	0.0318771	0.00240034	0.00202778	0.0691842	0.000678617	0.437503	0.0004359	0.00355778	0.0672449	0.045364	0.00755574	0.000393625	0.0404035	0.0709023	0.00152971	0.00118617	0.00111774	0.0423978	0.133414
(HA2)26	0.000306053	0.192184	0.00070507	0.00020826	0.114133	0.00022422400000000003	0.115156	0.0485586	0.00206093	0.0008252289999999999	0.18704	0.00868992	0.000381271	0.14058800000000002	0.000818756	0.00492734	0.090665	0.0745692	0.0035622	0.0143965
(HA2)27	0.017150799999999997	0.0491825	0.0149517	0.0890214	0.00722246	0.000145434	0.019878299999999998	0.08731549999999999	0.07231280000000001	0.0272726	0.0194457	0.0367064	0.000497272	0.11541199999999999	0.0222678	0.115327	0.041924199999999995	0.154497	0.0519962	0.057473300000000005
(HA2)28	0.000576799	0.00103733	0.0089754	0.00509836	0.00077429	0.000327276	0.00498496	0.00175424	0.00487888	0.00243998	0.00202144	0.949189	0.00171514	0.00177101	0.000466367	0.0048402	0.00191967	0.00368385	0.00184233	0.00170305
(HA2)29	0.0965793	0.0037933999999999997	0.259979	0.371386	0.00191762	0.0306944	0.00175042	0.00106098	0.00835941	0.011030799999999999	0.026632799999999998	0.00263386	0.000238869	0.0032031	0.0009011389999999999	0.165419	0.00889452	0.00044385400000000004	0.0008649189999999999	0.00421636
(HA2)30	0.047424	0.00216402	0.0242209	0.10553499999999999	0.079514	0.00253313	0.00370233	0.00100675	0.00251904	0.0369084	0.029557599999999996	0.00377099	0.000995229	0.585611	0.0044129	0.00508316	0.00158103	0.00120335	0.00591129	0.0563461
(HA2)31	0.00040929599999999997	0.00188419	0.00237682	0.00286229	0.000459775	0.964051	0.00281019	0.00151981	0.000712759	0.00224231	0.00182297	0.00440831	0.00229427	0.00151719	0.00133786	0.00324437	0.00256851	0.00107616	0.00174809	0.000653905
(HA2)32	0.0868251	0.0381601	0.0343149	0.09207869999999999	0.018879	0.00357658	0.032593000000000004	0.00738656	0.00650557	0.00226915	0.09133200000000001	0.019511900000000002	0.000891669	0.0562173	0.010663500000000001	0.390984	0.0424503	0.0247104	0.00811949	0.0325307
(HA2)33	0.144818	0.0067875	0.00968927	0.016197	0.0108455	0.6151479999999999	0.00425196	0.00588415	0.00542829	0.010886100000000001	0.015206899999999999	0.013910599999999999	0.000592386	0.014080200000000003	0.0089501	0.040724800000000005	0.010188899999999999	0.030075900000000003	0.00223717	0.0340967
(HA2)34	0.00127655	0.00337617	0.00178027	0.00034186300000000003	0.15959600000000002	0.00128727	0.00315523	0.00303115	0.00173494	0.00077025	0.00172416	0.0008287489999999999	0.000303248	0.00127325	0.00019455700000000001	0.000559805	0.000598065	0.0005637109999999999	0.00445064	0.813154
(HA2)35	0.533732	0.08231419999999999	0.000183222	0.00566151	0.0150137	0.000542989	0.00169211	0.0170147	0.00058913	0.00143263	0.00617773	0.000705083	0.000754077	0.0005030319999999999	0.000290148	0.11343299999999999	0.00340338	0.193134	0.00117215	0.0222506
(HA2)36	0.951348	0.00224526	0.000373089	0.00340182	0.000584454	0.00213543	0.000392439	0.000886871	0.00120208	0.0011009000000000001	0.00154322	0.00034818699999999996	0.000543125	0.000625481	0.00148153	0.0245544	0.00322374	0.00224517	0.0006883039999999999	0.00107698
(HA2)37	0.00292191	0.00120884	0.915767	0.00537477	0.000947006	0.00507288	0.00478164	0.043743800000000006	0.00314245	0.000637635	0.00245881	0.00601343	0.00044248800000000005	0.00157063	0.000518066	0.000349499	0.00056824	0.000946992	0.00152632	0.00200797
(HA2)38	0.07532919999999999	0.00304047	0.000262492	0.021906099999999998	0.0156119	0.000472889	0.170948	0.15603	0.0753624	0.0518725	0.0957862	0.000234718	0.000155127	0.11596600000000001	0.08533980000000001	0.00113573	0.007918399999999999	0.06870789999999999	0.0174854	0.0364352
(HA2)39	0.0697278	0.00792002	0.025656799999999997	0.06689160000000001	0.015620400000000001	0.0167625	0.023869099999999997	0.00916704	0.183152	0.0244084	0.0264125	0.00206026	0.0149174	0.20371	0.18853	0.028386599999999998	0.028852600000000003	0.0452356	0.0102141	0.00850579
(HA2)40	0.115765	0.055601300000000006	0.000519958	0.00959431	0.000666959	0.00262169	0.0005687530000000001	0.00727499	0.031509699999999995	0.000757745	0.00141712	0.0072091	0.00035194400000000003	0.00365066	0.00124756	0.369788	0.389083	0.0005061859999999999	0.00134135	0.000524691
(HA2)41	0.00102758	0.0107355	0.00117188	0.00138552	0.000439748	0.00079839	0.0214887	0.00128424	0.00140262	0.000572345	0.0021638	0.014860499999999999	0.000479561	0.000552687	0.00227595	0.0383407	0.896819	0.00228154	0.00123202	0.000687617
(HA2)42	0.103328	0.00135578	0.0142597	0.0579529	0.000870552	0.000533134	0.00230447	0.000842524	0.00173478	0.00305939	0.00599362	0.00995424	0.00137695	0.767968	0.00230292	0.00920695	0.00660033	0.00595214	0.00293875	0.00146499
(HA2)43	0.0260623	0.00528154	0.0682	0.0246621	0.0143135	0.0114583	0.0662596	0.08806130000000001	0.0949513	0.102725	0.0436465	0.06426849999999999	0.000118656	0.0993996	0.19635899999999998	0.0414054	0.0304036	0.0166624	0.000447891	0.00531371
(HA2)44	0.9469780000000001	0.0023078000000000005	0.00423186	0.00254138	0.00119019	0.00119888	0.00242463	0.00107352	0.00204006	0.000790859	0.00234432	0.00277052	0.00219226	0.00267646	0.000841162	0.00555155	0.00552336	0.00867341	0.00210641	0.00254375
(HA2)45	0.00329076	0.00133128	0.00150733	0.0008987460000000001	0.038581	0.000627458	0.000875962	0.57512	0.000492665	0.060267799999999996	0.131454	0.00487192	0.0006233769999999999	0.00252283	0.00022553700000000002	0.00030692400000000003	0.00486671	0.145988	0.00250779	0.023640400000000002
(HA2)46	0.055405899999999994	0.00325765	0.0334698	0.0374085	0.0112355	0.00102728	0.0282125	0.0253739	0.0174423	0.0166766	0.0015271	0.30067699999999997	0.000134351	0.123668	0.11890899999999999	0.067445	0.12363900000000001	0.0111777	0.018344	0.00496793
(HA2)47	0.025062400000000002	0.00961718	8.89985e-05	0.00433629	0.00884311	0.011664200000000001	0.0285983	0.0410656	0.0900716	0.06906319999999999	0.0465675	0.000473326	1.5746099999999998e-05	0.215346	0.144794	0.254684	0.030154200000000003	0.0170075	0.00240474	0.000141977
(HA2)48	0.00164152	0.00540089	0.0034508000000000004	0.00425471	0.00258882	0.00113978	0.00136745	0.671719	0.00517209	0.0356608	0.013170900000000001	0.00335177	0.0007078869999999999	0.00104527	0.00040665	0.00287917	0.00250112	0.240411	0.00191163	0.00121857
(HA2)49	0.10495299999999999	0.00107869	0.00413185	0.0546759	0.000987682	0.00592037	0.0567871	0.012162799999999998	0.0256073	0.00601675	0.01218	0.047693599999999996	0.000574599	0.08589989999999999	0.0866578	0.0697063	0.356063	0.002774	0.00183957	0.0642896
(HA2)50	0.00969531	0.015857	0.0123742	0.00286805	0.0025001999999999997	0.00486243	0.0389096	0.017450999999999998	0.00413358	0.00426832	0.0391929	0.543203	0.00052514	0.059534300000000005	0.0889997	0.005457	0.126653	0.015568700000000001	0.00519406	0.00275225
(HA2)51	0.000752883	0.000995313	0.00118496	0.025530599999999997	0.000929382	0.00202939	0.00443863	0.00183511	0.6654180000000001	0.0011192	0.07463919999999999	0.00402559	0.000758012	0.00784578	0.196448	0.00474807	0.0027258000000000004	0.00043764	0.00248091	0.00165816
(HA2)52	0.0009695719999999999	0.00131476	0.00034858	0.00144002	0.00196107	0.000347286	0.0054996	0.512369	0.00041704599999999996	0.0351284	0.0153042	0.000452327	0.000941769	0.00697208	0.00043933300000000003	0.000378468	0.00046448	0.40967700000000007	0.00064109	0.00493343
(HA2)53	0.002698	0.00435832	0.00875486	0.0043317	0.00244171	0.00127647	0.0116854	0.00198197	0.0072907	0.00826763	0.00777534	0.56418	0.000476541	0.00559349	0.0144589	0.311728	0.0299805	0.00533442	0.00426359	0.00312222
(HA2)54	0.141628	0.0813745	0.00158567	0.01782	0.00996819	0.024252000000000003	0.00939623	0.00757408	0.010700399999999999	0.00383136	0.0231664	0.0963311	0.00176951	0.0971116	0.00706884	0.275431	0.163761	0.0100098	0.00700356	0.010216
(HA2)55	0.00344962	0.0336236	0.00757347	0.00130718	0.053628699999999994	0.00186707	0.00174986	0.205273	0.00127413	0.029642099999999998	0.006067899999999999	0.0243002	0.000340119	0.00490054	0.000367178	0.00275187	0.0009201560000000001	0.570505	0.00557318	0.0448855
(HA2)56	0.00219398	0.00301438	0.00112553	0.00126228	0.00217396	0.000321801	0.0008566000000000001	0.695354	0.0006453359999999999	0.0811697	0.025540900000000002	0.00142397	0.00196191	0.00260865	0.00273196	0.000860558	0.00224955	0.172287	0.00086576	0.00135266
(HA2)57	0.141152	0.00142932	0.0352751	0.307181	0.00550758	0.0117243	0.029171199999999998	0.018442700000000003	0.00597923	0.00542041	0.028432799999999998	0.017553400000000004	0.00040439999999999996	0.25005900000000003	0.0150435	0.0844482	0.024371900000000002	0.00429989	0.0110871	0.00301689
(HA2)58	0.0867635	0.00856413	0.0007821869999999999	0.00573678	0.00130592	0.000986168	0.032899300000000006	0.119038	0.354045	0.0151292	0.07058110000000001	0.00698635	0.00116047	0.0375687	0.0814554	0.013105700000000001	0.0546682	0.102526	0.0052752	0.00142257
(HA2)59	0.00689235	0.00884346	0.00562485	0.000699732	0.0119883	0.000454241	0.00113599	0.245164	0.00411625	0.145818	0.45338999999999996	0.00782495	0.000490002	0.00110502	0.00108402	0.00042423	0.00542077	0.07277280000000001	0.0198163	0.00693498
(HA2)60	0.0659726	0.00598338	0.00932643	0.0039350999999999995	0.014175499999999999	0.0514475	0.028579000000000004	0.019300400000000002	0.0160721	0.00115867	0.015012399999999999	0.380689	0.000834993	0.0696692	0.0543922	0.15806900000000002	0.05562040000000001	0.00387115	0.00254762	0.0433438
(HA2)61	0.152839	0.010992700000000001	0.00161991	0.00724135	0.0376788	0.123956	0.031094200000000002	0.0097481	0.0283671	0.094045	0.08508099999999999	0.0312964	0.0119846	0.053150699999999995	0.0980553	0.09527680000000001	0.0880403	0.0262718	0.007426100000000001	0.00583492
(HA2)62	0.142373	0.0298726	0.00474414	0.0246152	0.0158982	0.203255	0.0797937	0.00114502	0.018931200000000002	0.00022234799999999998	0.0110758	0.00386698	0.00147097	0.32011300000000004	0.124929	0.000514936	0.00181425	0.0143959	0.0005323390000000001	0.000437238
(HA2)63	0.04246919999999999	0.002194	0.00857966	0.00136588	0.357871	0.020049599999999997	0.00441935	0.0649911	0.00115221	0.09886110000000001	0.117279	0.0551504	0.00049725	0.00856105	0.011193799999999999	0.00625146	0.00305242	0.0102205	0.0678579	0.11798299999999999
(HA2)64	0.0241157	0.0392511	0.00145603	0.015149600000000001	0.00816563	0.00764261	0.0438074	0.0175792	0.0177873	0.0228383	0.00739906	0.116874	0.0166107	0.0464593	0.161525	0.0868909	0.171938	0.127126	0.013937200000000002	0.0534476
(HA2)65	0.0739999	0.0208706	0.0156203	0.0165615	0.0386351	0.014997700000000001	0.00708339	0.0264167	0.0330364	0.0337212	0.24093699999999998	0.00112063	0.00405614	0.08014389999999999	0.046206199999999996	0.0674796	0.08341219999999999	0.0955568	0.0412966	0.058848199999999996
(HA2)66	0.28378400000000004	0.06846580000000001	0.00720404	0.00192618	0.013215200000000002	0.0161116	0.00845318	0.0382378	0.0133993	0.0798049	0.013985299999999997	0.0092038	0.0009044639999999999	0.0730832	0.064246	0.023979	0.039892000000000004	0.23251599999999997	0.00286879	0.00871889
(HA2)67	0.0154222	0.00264368	0.105625	0.00491056	0.00512589	0.141272	0.00411226	0.00308448	0.00521709	0.0252874	0.00439872	0.0187541	0.01974	0.025269999999999997	0.359237	0.1375	0.0266123	0.016688599999999998	0.00941402	0.069685
(HA2)68	0.04531280000000001	0.00961185	0.00130301	0.00956623	0.009053299999999999	0.191448	0.061587	0.013685299999999997	0.348165	0.00672374	0.005919399999999999	0.00882277	0.00528253	0.0889127	0.00202448	0.0510423	0.0444813	0.05216609999999999	0.0240143	0.020878400000000002
(HA2)69	0.0758398	0.0122929	0.0380735	0.0434464	0.10833399999999999	0.00321096	0.027186000000000002	0.07502180000000001	0.06745110000000001	0.023915000000000002	0.0101433	0.0130054	0.00010562200000000001	0.125666	0.027370599999999995	0.019906200000000002	0.135594	0.168048	0.00582215	0.0195665
(HA2)70	0.00105815	0.00300277	0.00206646	0.00131933	0.7760020000000001	0.00614714	0.00248989	0.00704362	0.0019569	0.00184401	0.00297133	0.00305431	0.00352751	0.00319292	0.00060819	0.005661600000000001	0.00094613	0.00193295	0.140654	0.0345218
(HA2)71	0.056707600000000004	0.00160584	0.00599654	0.000772777	0.000592239	0.302352	0.013135599999999999	0.00120859	0.01901	9.8522e-05	0.00254214	0.327639	0.00150911	0.00452755	0.000851165	0.166954	0.08872039999999999	0.00122808	0.00249675	0.00205218
(HA2)72	0.0591288	0.0105648	0.024277	0.047876199999999994	0.06626510000000001	0.0211582	0.009490100000000001	0.12345199999999999	0.0155875	0.08024210000000001	0.028084699999999997	0.07408880000000001	0.00655097	0.042817900000000006	0.0512322	0.05051780000000001	0.0695516	0.0886317	0.0606948	0.06978730000000001
(HA2)73	0.00129691	0.00682704	0.00137223	0.0033244999999999998	0.193228	0.0009366369999999999	0.0035601999999999995	0.0165262	0.03159240000000001	0.37392800000000004	0.0683561	0.00811342	0.0010092	0.0159451	0.169619	0.00171616	0.00145843	0.015343899999999999	0.00784468	0.078002
(HA2)74	0.00294742	0.00468728	0.012339900000000001	0.890799	0.00320655	0.00494014	0.00500185	0.00398794	0.016768099999999998	0.00147509	0.00718004	0.00220128	0.00293921	0.00625272	0.0132774	0.00201689	0.0028519	0.00562722	0.00653109	0.004969100000000001
(HA2)75	0.0135738	0.00986479	0.00316593	0.014551300000000001	0.03214790000000001	0.00134622	0.00832745	0.00462371	0.463012	0.0870693	0.00615589	0.0201211	0.00169619	0.00695838	0.30385100000000004	0.00303888	0.00792246	0.00194383	0.00658078	0.00404904
(HA2)76	0.00413393	0.00533138	0.00584059	0.0098754	0.00592402	0.021157299999999997	0.00678717	0.00545049	0.0147303	0.00374973	0.00305372	0.00732987	0.00620148	0.00783752	0.813793	0.00920404	0.0290235	0.00241148	0.030583	0.00758201
(HA2)77	0.00591681	0.00465611	0.0440724	0.00552794	0.0775941	0.00219082	0.00870934	0.0544773	0.0102411	0.156104	0.530148	0.00790746	0.00278097	0.026597700000000002	0.00175791	0.00596606	0.010286	0.00765948	0.0326036	0.00480297
(HA2)78	0.029267900000000003	0.00533946	0.020258599999999998	0.301483	0.018653299999999998	0.030907900000000002	0.011707500000000001	0.00339889	0.034855300000000006	0.00566686	0.0124152	0.0145546	0.00109624	0.391631	0.00921025	0.0867205	0.00232944	0.00532584	0.0051321000000000006	0.010047
(HA2)79	0.053870900000000006	0.00368808	0.016121899999999998	0.00975373	0.00782646	0.0301034	0.0140557	0.012959799999999999	0.0145899	0.0080179	0.0203703	0.5272140000000001	0.00415564	0.00772546	0.00287093	0.109324	0.131145	0.00541067	0.0119331	0.00886314
(HA2)80	0.00434422	0.00491775	0.00550112	0.00593307	0.016537299999999998	0.00325969	0.00387605	0.007247399999999999	0.010660700000000002	0.847369	0.021808900000000003	0.00321858	0.00558634	0.00489603	0.0007121260000000001	0.0073377	0.003164	0.0296166	0.00921017	0.00480287
(HA2)81	0.0328753	0.0203984	0.016725200000000003	0.00444053	0.014154399999999998	0.00499368	0.0439203	0.0576188	0.0131774	0.00209866	0.0125401	0.654109	0.014637700000000002	0.0172487	0.00110078	0.00225991	0.00399941	0.00232329	0.054622800000000006	0.026755900000000003
(HA2)82	0.025143799999999997	0.00114394	0.00520743	0.00938093	0.00154994	0.000436755	0.0192351	0.00190449	0.493501	0.00279593	0.00374364	0.058878999999999994	0.000542526	0.0406221	0.288559	0.00908073	0.00839306	0.026118000000000002	0.00296212	0.000800395
(HA2)83	0.00308942	0.00162606	0.00341137	0.014122899999999999	0.00458839	0.00133185	0.00697282	0.00300946	0.8674799999999999	0.00211871	0.00883272	0.00900954	0.000762489	0.00785613	0.051155400000000004	0.00335049	0.00385684	0.00256351	0.00315042	0.00171097
(HA2)84	0.00593251	0.00972568	0.00741411	0.00263938	0.00657094	0.00324964	0.00270888	0.130641	0.0133716	0.015864600000000003	0.0506557	0.00189968	0.00367441	0.0026065999999999997	0.00241632	0.00814265	0.011120399999999999	0.604498	0.0136003	0.10326800000000001
(HA2)85	0.00497688	0.00294987	0.73234	0.040959699999999995	0.00740169	0.00305641	0.00551975	0.00242781	0.005839899999999999	0.00121598	0.0187247	0.042493300000000005	0.00430952	0.00917503	0.00168711	0.00701733	0.077752	0.00986197	0.00811461	0.0141767
(HA2)86	0.014066899999999999	0.00252722	0.7633	0.024993500000000002	0.00470912	0.00939133	0.00827106	0.00459698	0.00394348	0.00164018	0.011431299999999998	0.0391918	0.00301054	0.068884	0.00298339	0.00807645	0.00548666	0.00410918	0.00923031	0.0101562
(HA2)87	0.00378587	0.00233881	0.00550055	0.0169963	0.00163333	0.886619	0.0022586	0.00750545	0.00416447	0.00626371	0.016488	0.00459429	0.00128293	0.0174553	0.00296545	0.00320827	0.00192951	0.00227288	0.00536258	0.00737489
(HA2)88	0.00192478	0.00318159	0.00256424	0.0036185	0.653925	0.00540687	0.00211564	0.00738509	0.00159707	0.282321	0.00885067	0.00708762	0.0012893	0.00160926	0.00133199	0.00127751	0.000727777	0.00414087	0.00386928	0.00577551
(HA2)89	0.0022534000000000005	0.005677300000000001	0.00274976	0.0160485	0.0469575	0.00453691	0.033848500000000004	0.0509204	0.00952811	0.47240600000000005	0.0160352	0.0135149	0.0037898000000000003	0.12481300000000001	0.010973100000000001	0.00332899	0.0413151	0.0534441	0.059077199999999996	0.028782
(HA2)90	0.0303913	0.0243025	0.581129	0.11262	0.00176054	0.020372499999999998	0.0216365	0.00377114	0.00235651	0.002029	0.00754428	0.016565200000000002	0.00104279	0.0574823	0.00173468	0.0813627	0.0116605	0.00409526	0.00615319	0.01199
(HA2)91	0.00152698	0.00137335	0.00183235	0.00239864	0.05500650000000001	0.0007254389999999999	0.00105734	0.4315	0.00172482	0.334433	0.0133589	0.00153926	0.000604267	0.00216469	0.000680113	0.000756963	0.00106765	0.139512	0.006372399999999999	0.00236536
(HA2)92	0.00179126	0.00849441	0.00428196	0.00463915	0.00265724	0.00199184	0.0112759	0.00659782	0.00257433	0.00147629	0.00434243	0.00218123	0.00653936	0.00175068	0.007846800000000001	0.000551091	0.00259867	0.00167063	0.92214	0.0045985
(HA2)93	0.00475401	0.0057567	0.00511566	0.014900299999999998	0.00926382	0.00436862	0.00713379	0.00668044	0.00503847	0.00123251	0.00875686	0.00370431	0.00113903	0.0301702	0.014974200000000002	0.0143502	0.841773	0.0012396	0.0099902	0.00965832
(HA2)94	0.0228601	0.0156717	0.00724164	0.00349394	0.0101374	0.00465165	0.00972927	0.00521499	0.00215654	0.00544551	0.00938072	0.0170308	0.00402523	0.00323899	0.00162435	0.023763	0.00271613	0.00399685	0.0265009	0.8211200000000001
(HA2)95	0.00169424	0.00430324	0.0282004	0.0257315	0.00468314	0.00117665	0.037543099999999996	0.00253897	0.00456772	0.014671	0.00455695	0.587871	0.000885979	0.218448	0.000612257	0.014047299999999999	0.0118693	0.00427645	0.020293400000000003	0.0120287
(HA2)96	0.434867	0.00588316	0.00363712	0.0370502	0.00157455	0.0020312999999999998	0.0048666000000000004	0.250711	0.00260198	0.021903400000000003	0.00570921	0.132127	0.002595	0.00208048	0.000587395	0.0398332	0.019819	0.024498	0.00520186	0.00242265
(HA2)97	0.00555736	0.0024023000000000004	0.00752507	0.92385	0.00208284	0.00200801	0.0065084999999999995	0.00403326	0.00468399	0.000545591	0.00465161	0.005184899999999999	0.00120802	0.00894382	0.00135478	0.011353799999999999	0.0017495999999999998	0.000972752	0.00397225	0.00141152
(HA2)98	0.00120163	0.00696485	0.00367634	0.00522685	0.060387	0.000824614	0.00851121	0.066052	0.00258823	0.654863	0.07915269999999999	0.00438166	0.00335178	0.0195913	0.010580899999999999	0.00445979	0.0136434	0.018137	0.023408900000000003	0.012996500000000001
(HA2)99	0.038655	0.00178749	0.00184985	0.08411489999999999	0.0950803	0.00244849	0.06168390000000001	0.161833	0.00239226	0.39769	0.044175599999999995	0.00225332	0.00336856	0.00366174	0.00270196	0.00552385	0.015726300000000002	0.0696225	0.00232177	0.00310912
(HA2)100	0.00324709	0.00977288	0.00737179	0.00459351	0.012897899999999999	0.018064900000000002	0.00414352	0.20191099999999998	0.025038400000000002	0.013155799999999999	0.028915100000000003	0.00687263	0.00161353	0.0120692	0.000972452	0.00299577	0.05114	0.588309	0.00341601	0.0034991999999999996
(HA2)101	0.00531263	0.00170498	0.00209134	0.00383442	0.00177492	0.00216914	0.00246416	0.00658544	0.0009992080000000001	0.9170149999999999	0.00506662	0.00692755	0.0139203	0.00503104	0.000726992	0.000502073	0.00579338	0.012140100000000001	0.00515991	0.0007810639999999999
(HA2)102	0.008787	0.00374497	0.00339916	0.00920456	0.11926800000000001	0.00252539	0.00382097	0.05191180000000001	0.0177446	0.45417399999999997	0.0918086	0.00905028	0.00853555	0.0148678	0.0035207999999999997	0.00377756	0.050001199999999996	0.00388979	0.07645260000000001	0.0635152
(HA2)103	0.00221793	0.0016249000000000003	0.029439799999999995	0.8536309999999999	0.00221271	0.00507124	0.00579652	0.00192038	0.00971475	0.000857813	0.00592768	0.0278382	0.00465477	0.0246899	0.00257863	0.00231919	0.00485815	0.00346637	0.00614332	0.00503658
(HA2)104	0.00168929	0.00197634	0.00566922	0.00370952	0.00130306	0.00548116	0.011904999999999999	0.014352100000000001	0.0222712	0.000518305	0.07472419999999999	0.829311	0.00113617	0.00782004	0.000587128	0.00392765	0.00443438	0.00170165	0.00385496	0.003628
(HA2)105	0.00705827	0.0029774000000000003	0.0243765	0.600885	0.0027976	0.0179606	0.015073900000000001	0.00167008	0.0132356	0.00732295	0.00625938	0.00260123	0.00602564	0.017456799999999998	0.0147441	0.0355158	0.0650201	0.00710713	0.00907302	0.14283900000000002
(HA2)106	0.00292273	0.00468859	0.0150483	0.00705882	0.00266837	0.00628789	0.035381	0.0245589	0.0150066	0.000745523	0.00868005	0.0052341	0.00289845	0.00811694	0.7481220000000001	0.0069368	0.015109000000000001	0.0009097589999999999	0.08644439999999999	0.00318123
(HA2)107	0.00621181	0.00268867	0.0209642	0.00345861	0.00189894	0.000836135	0.00420092	0.00636268	0.00150215	0.00120045	0.00538338	0.00229778	0.00274645	0.00143758	0.0210429	0.00256726	0.9072530000000001	0.00246524	0.00131255	0.00416943
(HA2)108	0.000539157	0.0017367	0.0016294	0.00451514	0.00578724	0.00218158	0.00300306	0.00311274	0.00196915	0.8486049999999999	0.00991365	0.0314293	0.00121689	0.00243754	0.0444586	0.00860703	0.00159584	0.00461359	0.012686200000000002	0.00996261
(HA2)109	0.03282430000000001	0.0022584	0.621933	0.00983262	0.00967411	0.007105500000000001	0.00810052	0.0274265	0.00756026	0.00103299	0.00939102	0.0253142	0.00325249	0.00751225	0.00293768	0.177099	0.014910299999999998	0.012712600000000001	0.007196300000000001	0.011925299999999998
(HA2)110	0.000991596	0.00740904	0.004679399999999999	0.00615187	0.7530789999999999	0.0208704	0.00400696	0.013899200000000002	0.00250999	0.049520499999999995	0.0208605	0.00283406	0.00636501	0.00791999	0.00114731	0.010625399999999998	0.004077	0.00364104	0.060518100000000005	0.0188935
(HA2)111	0.00161556	0.00255249	0.0043975	0.00492756	0.00598419	0.00286629	0.772824	0.00494675	0.00718511	0.0034779000000000003	0.00907523	0.00320051	0.0018108	0.00744506	0.00261249	0.00238965	0.151481	0.0018533000000000002	0.00354143	0.00581295
(HA2)112	0.025887200000000003	0.00155439	0.453453	0.27382199999999995	0.0032865000000000004	0.00780506	0.013781100000000001	0.00564259	0.00685768	0.0399481	0.027430700000000002	0.020849200000000002	0.00247581	0.0086213	0.00668897	0.0467421	0.0142473	0.013944899999999998	0.00874416	0.0182187
(HA2)113	0.0219355	0.00177511	0.031547700000000005	0.018499	0.115719	0.0568271	0.11550099999999999	0.0429413	0.0357123	0.1554	0.0782927	0.050296	0.00118675	0.0267889	0.07552110000000001	0.0225577	0.1011	0.0214887	0.00604782	0.0208623
(HA2)114	0.012019	0.00150136	0.00715353	0.00239813	0.00181007	0.0012505	0.00436611	0.00232379	0.0230785	0.00387626	0.0419471	0.7236060000000001	0.0006818210000000001	0.15002000000000001	0.000653132	0.00579142	0.0116466	0.00191426	0.00206976	0.00189259
(HA2)115	0.00677069	0.00351595	0.00192341	0.00742805	0.0016695999999999998	0.00042061199999999995	0.00716294	0.17713199999999998	0.0093041	0.153445	0.015906200000000002	0.00324242	0.00282407	0.0397445	0.00174698	0.00385607	0.00319336	0.556863	0.00219521	0.00165566
(HA2)116	0.00785943	0.00327123	0.0263726	0.0175667	0.00177692	0.0082954	0.0162352	0.0009152689999999999	0.670186	0.00594174	0.025237	0.0284243	0.0307668	0.0172659	0.10784200000000001	0.00133844	0.00942289	0.00120295	0.0125939	0.00748586
(HA2)117	0.138253	0.00320807	0.013306899999999998	0.019136	0.00105953	0.010123100000000001	0.017484299999999998	0.00186137	0.231287	0.00136367	0.0166545	0.168881	0.000772482	0.145324	0.0126441	0.122636	0.0811799	0.00948633	0.00315843	0.00218
(HA2)118	0.00161121	0.00276657	0.00388417	0.00442305	0.010501700000000001	0.00116602	0.005029100000000001	0.28106	0.00264267	0.630642	0.00740909	0.00449712	0.00855437	0.0121108	0.00198852	0.00227488	0.00207414	0.00660086	0.00548304	0.00528069
(HA2)119	0.00180791	0.00404661	0.00775105	0.0028598000000000004	0.170062	0.00156212	0.00888705	0.021196200000000002	0.00546642	0.00207041	0.00544838	0.00325288	0.00224207	0.0046318	0.00545909	0.000907852	0.00107856	0.00126915	0.00398425	0.746016
(HA2)120	0.015532599999999999	0.00138786	0.24624200000000002	0.245811	0.0150856	0.0128119	0.00875269	0.0061782	0.011102299999999999	0.00264374	0.0483714	0.0943268	0.0005570919999999999	0.0858991	0.00275502	0.0538138	0.06261810000000001	0.00730837	0.0110698	0.06773269999999999
(HA2)121	0.0704308	0.00168535	0.010125700000000001	0.0764298	0.011904600000000001	0.0698933	0.00932575	0.013870799999999999	0.43112399999999995	0.00384487	0.0150183	0.10543	0.00315896	0.05331419999999999	0.0671063	0.017465	0.0227388	0.00362911	0.00610245	0.00740185
(HA2)122	0.0650601	0.0494142	0.00301214	0.006665300000000001	0.00466633	0.0014022	0.00551884	0.0184453	0.00695222	0.020963	0.013885	0.0045031	0.00371141	0.00446344	0.00173045	0.0116967	0.143958	0.625498	0.00450831	0.00394541
(HA2)123	0.0748554	0.0218384	0.00549045	0.011698	0.013696799999999999	0.058758000000000005	0.0322539	0.00357678	0.5416770000000001	0.00412839	0.012510700000000001	0.024759700000000003	0.00412796	0.0178185	0.13046300000000002	0.00897649	0.00829338	0.00264468	0.013728	0.00870457
(HA2)124	0.155819	0.0142857	0.022194	0.0397586	0.0007668369999999999	0.0844363	0.0114377	0.0177805	0.08107400000000001	0.0128075	0.00855137	0.0408893	0.00113481	0.0188577	0.129138	0.116362	0.12306900000000001	0.109556	0.00873054	0.00335091
(HA2)125	0.0352029	0.13376	0.00234737	0.00735171	0.00163122	0.00238437	0.00490514	0.06014780000000001	0.00970335	0.156209	0.201625	0.0169886	0.000360775	0.128451	0.0806298	0.0978625	0.0233382	0.0341226	0.00116752	0.00181095
(HA2)126	0.0011125	0.00449599	0.00339984	0.00233139	0.0067975	0.0020737	0.00814944	0.09974010000000001	0.00168228	0.782346	0.00736104	0.00401959	0.00798363	0.00576442	0.00105921	0.00905689	0.0132382	0.029741200000000002	0.00727878	0.00236835
(HA2)127	0.051529399999999996	0.00415774	0.0331711	0.010654299999999998	0.048057499999999996	0.0658222	0.0160566	0.0247223	0.188897	0.0229245	0.0233778	0.16741099999999998	0.00154449	0.062413800000000005	0.120518	0.0252606	0.0462339	0.0118507	0.0657366	0.00966142
(HA2)128	0.0326492	0.00389564	0.0290175	0.0357718	0.00992719	0.032326	0.00396705	0.00197376	0.00902237	0.02175	0.0231447	0.293588	0.000850266	0.18979000000000001	0.00989639	0.045776800000000006	0.13203800000000002	0.024865900000000003	0.0709878	0.0287626
(HA2)129	0.0124037	0.046405400000000006	0.00688898	0.00166324	0.00154268	0.00344534	0.0134827	0.00277704	0.029202	0.000332486	0.005952000000000001	0.822119	0.00132143	0.00247639	0.00040213699999999995	0.018278299999999997	0.0209815	0.00315216	0.00343045	0.00374255
(HA2)130	0.652644	0.00300881	0.00497883	0.0037770000000000004	0.100385	0.0527059	0.00234011	0.00178354	0.00261232	0.00120296	0.00794082	0.00150203	0.00101948	0.00190713	0.00221417	0.00404143	0.00540394	0.0642277	0.00205466	0.0842505
(HA2)131	0.06912639999999999	0.0022461	0.00362913	0.19269	0.034709199999999996	0.00798782	0.0244547	0.013338299999999997	0.045760699999999994	0.0684114	0.23349899999999998	0.0997319	0.0008269260000000001	0.0636614	0.0405202	0.000120448	0.0008952519999999999	0.0123316	0.0109552	0.0751038
(HA2)132	0.0203631	0.00187818	0.0444205	0.597891	0.00242597	0.00284201	0.00200942	0.073899	0.011559999999999999	0.0078081999999999995	0.00426204	0.0462824	0.0446642	0.0213459	0.00148067	0.0129178	0.0113303	0.08833400000000001	0.00309805	0.00118741
(HA2)133	0.015025899999999998	0.017040599999999996	0.012351899999999999	0.00631885	0.00723662	0.00381512	0.031016200000000004	0.11733099999999999	0.0639211	0.118724	0.13885699999999998	0.0180312	0.00190395	0.0426173	0.0235052	0.0989167	0.0774493	0.176536	0.0148738	0.014528200000000002
(HA2)134	0.0038568000000000005	0.0102659	0.00765538	0.0119417	0.0392228	0.704638	0.0207452	0.000644199	0.0150917	0.0176758	0.0108559	0.0237025	0.00483125	0.016269799999999997	0.024896	0.017078799999999998	0.0190084	0.00346089	0.0074297	0.0407293
(HA2)135	0.0191378	0.0026721	0.019148599999999998	0.00314582	0.00478299	0.00864011	0.10984300000000001	0.0116789	0.027721100000000002	0.015870099999999998	0.0157285	0.6273880000000001	0.00120617	0.0171893	0.0274053	0.00552767	0.0215291	0.00238153	0.00605082	0.052953
(HA2)136	0.00134489	0.011142	0.00522299	0.013513299999999999	0.00372747	0.6370239999999999	0.011349600000000001	0.023012599999999998	0.026781	0.0756918	0.018240799999999998	0.0106328	0.000898657	0.025827099999999995	0.07548350000000001	0.00113191	0.00222609	0.0011957	0.0165615	0.038992
(HA2)137	0.00125753	0.774911	0.00158584	0.00162973	0.0332343	0.00366109	0.00207773	0.00171083	0.00886592	0.00353064	0.00541412	0.00294409	0.00340695	0.00221965	0.115837	0.00163791	0.00214825	0.00993102	0.013916	0.0100807
(HA2)138	0.0009371280000000001	0.0126602	0.00467968	0.00264726	0.579987	0.0037569	0.00816648	0.00491363	0.00285583	0.134472	0.0142482	0.00336914	0.00275085	0.00244707	0.022440900000000003	0.009004600000000001	0.0032659	0.160695	0.00183929	0.024862000000000002
(HA2)139	0.018377	0.000901687	0.442461	0.14991500000000002	0.00333809	0.0253896	0.00508106	0.028827600000000002	0.0680915	0.0602952	0.00646093	0.051829999999999994	0.00145702	0.0147354	0.0187822	0.023501400000000002	0.0319704	0.0225028	0.013333100000000002	0.012748700000000002
(HA2)140	0.000633471	0.00236627	0.00847946	0.00479805	0.7599739999999999	0.00253733	0.036356	0.00363674	0.0256402	0.0354509	0.00649009	0.00357596	0.0209857	0.0356225	0.0017744	0.00707483	0.00379022	0.00924787	0.00259115	0.0289746
(HA2)141	0.00578872	0.012338799999999999	0.00483728	0.00359128	0.054187	0.00168885	0.0942055	0.00360003	0.00253825	0.23107800000000003	0.0991192	0.020133	0.00182549	0.00636302	0.0676587	0.000959055	0.00400109	0.00106866	0.04984469999999999	0.335173
(HA2)142	0.00730019	0.0150315	0.00666812	0.015910399999999998	0.00323118	0.00175385	0.741789	0.00214406	0.0133838	0.00702301	0.00378387	0.00653657	0.010280500000000001	0.010510799999999999	0.0191086	0.00219159	0.0118566	0.0227923	0.0019315	0.0967721
(HA2)143	0.0700349	0.00660406	0.0452305	0.027086700000000002	0.0102915	0.0305577	0.0196426	0.177306	0.160741	0.0698276	0.0180951	0.00360615	0.00870079	0.103349	0.0649236	0.0794539	0.0208993	0.045264599999999995	0.00102021	0.0373643
(HA2)144	0.00298259	0.8860540000000001	0.00377988	0.0122463	0.00410884	0.00383805	0.00239483	0.00157273	0.00211718	0.00301958	0.00316433	0.00381139	0.00119997	0.00358573	0.0146251	0.013927000000000002	0.0238875	0.000633504	0.00743852	0.00561288
(HA2)145	0.0109611	0.0074122	0.392485	0.00553794	0.0011083	0.00771997	0.0111251	0.0015653	0.00276468	0.00275837	0.00323147	0.202151	0.069051	0.00396179	0.07066489999999999	0.15406199999999998	0.015239700000000002	0.000971471	0.00292659	0.0343014
(HA2)146	0.00343898	0.00548712	0.026111900000000004	0.00170535	0.00513647	0.00149376	0.00807761	0.00427337	0.00504168	0.00111882	0.00548735	0.778101	0.00922014	0.047385500000000004	0.0008484810000000001	0.00464194	0.0669549	0.0129782	0.00838528	0.00411244
(HA2)147	0.104077	0.00512115	0.06575210000000001	0.0732808	0.00604483	0.03586369999999999	0.0741268	0.0556059	0.00717917	0.038412800000000004	0.052212800000000004	0.246396	0.0276786	0.010731999999999998	0.043706699999999994	0.0345607	0.0494166	0.020753999999999998	0.0422571	0.00682134
(HA2)148	0.00220392	0.736985	0.00388795	0.00522967	0.0108352	0.00377985	0.00556358	0.00711819	0.00479132	0.00602315	0.155302	0.00518938	0.00349261	0.00521409	0.00175416	0.00393527	0.00722618	0.0019425	0.018319299999999997	0.0112069
(HA2)149	0.00124866	0.00154588	0.00220685	0.00418773	0.00234749	0.00146343	0.0120527	0.06472080000000001	0.00912765	0.013193700000000001	0.719525	0.00441798	0.00240728	0.115602	0.00078182	0.00245623	0.018332400000000002	0.0203597	0.00200921	0.00201249
(HA2)150	0.146953	0.00430684	0.108028	0.141152	0.00549725	0.23163899999999998	0.0889074	0.00526453	0.0151964	0.0038604	0.035151199999999994	0.043914800000000004	0.0010151	0.02308	0.0219002	0.0627147	0.0101523	0.0059659	0.0280168	0.0172843
(HA2)151	0.10869000000000001	0.00762429	0.00851852	0.10105399999999999	0.00790766	0.00633462	0.0566798	0.00512635	0.05033769999999999	0.00431345	0.0582947	0.0826667	0.00126888	0.0420414	0.054015499999999994	0.241029	0.159478	0.0009114339999999999	0.00216525	0.00154315
(HA2)152	0.0113831	0.00455331	0.00249528	0.00483065	0.0030166999999999998	0.0342755	0.00494525	0.08106630000000001	0.00276861	0.00718971	0.00610975	0.00320027	0.0139827	0.00369519	0.0176099	0.0360154	0.0042477	0.746842	0.00368077	0.00809199
(HA2)153	0.00382668	0.0105736	0.00461193	0.040280699999999996	0.00558989	0.00183094	0.00182122	0.00633755	0.43855600000000006	0.00108136	0.01601	0.00303306	0.00207017	0.0101108	0.42611499999999997	0.00357227	0.00338454	0.0149376	0.0020565	0.00420014
(HA2)154	0.04240069999999999	0.00691429	0.0059742	0.061174599999999996	0.022006099999999997	0.057147199999999995	0.022958900000000004	0.149802	0.0554545	0.0356845	0.161527	0.028633999999999996	2.2737199999999996e-05	0.13586700000000002	0.019883900000000003	0.108598	0.0414204	0.0374024	0.00104351	0.00608461
(HA2)155	0.0645911	0.00214552	0.0199762	0.04062380000000001	0.00579078	0.563764	0.0329567	0.013451900000000001	0.010828299999999999	0.00902423	0.0355145	0.0335333	0.00176248	0.0233101	0.0222025	0.05335209999999999	0.0179308	0.00461347	0.0153083	0.029319900000000003
(HA2)156	0.00824116	0.020731599999999996	0.053115800000000005	0.047675300000000004	0.016561799999999998	0.012812299999999999	0.00453306	0.137668	0.0286559	0.0829834	0.17161400000000002	0.00348274	0.00037829	0.14207999999999998	0.011827200000000001	0.09149349999999999	0.0294399	0.115976	0.00283501	0.017895400000000002
(HA2)157	0.00167039	0.017070500000000002	0.00412574	0.00657904	0.00948789	0.00117625	0.0135774	0.00247078	0.00386639	0.029943900000000002	0.016753099999999996	0.005554600000000001	0.0111405	0.00970004	0.0011075999999999998	0.0109759	0.0035085	0.00132557	0.035264300000000005	0.814702
(HA2)158	0.0430652	0.00606164	0.103524	0.0183947	0.00508349	0.00192124	0.0696435	0.015444	0.0877696	0.03301130000000001	0.12023699999999998	0.135784	0.00791332	0.0140761	0.0189418	0.228766	0.0125723	0.017508199999999998	0.029373900000000005	0.0309099
(HA2)159	0.10576600000000001	0.0180313	0.00790937	0.015634000000000002	0.0212027	0.0803963	0.17593699999999998	0.00497773	0.00323476	0.0452276	0.00730241	0.0206734	0.0311119	0.0257686	0.0105542	0.020441	0.026524799999999998	0.0241535	0.0568283	0.298325
(HA2)160	0.0271286	0.168378	0.0211537	0.0504008	0.053828999999999995	0.0233953	0.0388676	0.10493699999999999	0.0462061	0.0465731	0.100495	0.0188644	0.136573	0.00443175	0.0552953	0.0199317	0.0285026	0.03490719999999999	0.00984985	0.010281
(HA2)161	0.028322700000000003	0.00344921	0.005368100000000001	0.00838929	0.031735	0.03324880000000001	0.062914	0.020703599999999996	0.150634	0.163037	0.0345754	0.00693986	0.000677709	0.0211864	0.25854099999999997	0.0477865	0.016965200000000003	0.0197562	0.00992235	0.07584760000000002
(HA2)162	0.00454839	0.011033	0.00669784	0.00633175	0.0365785	0.00180574	0.021991999999999998	0.0204762	0.0106033	0.00188347	0.0156612	0.0124796	0.00479567	0.05037	0.013356100000000001	0.00355277	0.029759699999999997	0.00106921	0.0617645	0.685241
(HA2)163	0.0995641	0.0155715	0.00116251	0.0365032	0.0273562	0.0148644	0.156775	0.0193144	0.00915047	0.243696	0.00390809	0.0162319	0.00259443	0.019159799999999998	0.0158441	0.057438199999999995	0.0454237	0.030629700000000003	0.135224	0.049587599999999996
(HA2)164	0.075943	0.0222261	0.0480714	0.0865832	0.0338234	0.0719987	0.019558900000000004	0.183145	0.0372315	0.158496	0.0076946	0.00917446	0.0263668	0.0113735	0.0572127	0.024130900000000004	0.0395164	0.0345315	0.0348423	0.018078900000000002
(HA2)165	0.288189	0.00766057	0.0628807	0.14263	0.046137199999999996	0.00412783	0.00631439	0.07645310000000001	0.00729447	0.145669	0.0119994	0.00407358	0.00864822	0.0598485	0.00133095	0.03301269999999999	0.0158828	0.0486964	0.0188598	0.010290700000000002
(HA2)166	0.09888380000000001	0.038431900000000005	0.000715192	0.0004021	0.0008459339999999999	0.0889687	0.000325315	0.13186199999999998	0.00576472	0.16200699999999998	0.018635299999999997	0.00104613	0.000323769	0.00286487	0.00866285	0.0849665	0.298008	0.05513150000000001	0.000717128	0.00143717
(HA2)167	0.107359	0.00501418	0.011060500000000001	0.0565803	0.05404	0.0669038	0.05261369999999999	0.030633499999999998	0.08001810000000001	0.0571227	0.0505236	0.0564538	0.00111368	0.0347593	0.0332708	0.0863187	0.0327416	0.073436	0.0711566	0.0388804
(HA2)168	0.0752645	0.025480900000000004	0.00461633	0.0283279	0.0193938	0.0609183	0.015833700000000003	0.015871	0.017964599999999997	0.22915700000000003	0.156909	0.0305164	0.0333084	0.0116906	0.0179453	0.10164	0.0644076	0.0775518	0.00683731	0.00636512
(HA2)169	0.0242116	0.0125058	0.0150434	0.0172299	0.014037	0.0171294	0.00977055	0.370132	0.118842	0.021978099999999997	0.0347693	0.061937099999999995	0.00158133	0.0572999	0.0734673	0.048155800000000006	0.0217593	0.05750159999999999	0.00601229	0.016635900000000002
(HA2)170	0.0348797	0.00460675	0.0110325	0.0156998	0.025049599999999998	0.00485888	0.055662800000000005	0.0667929	0.09058510000000002	0.0314879	0.0221728	0.0202611	0.00403555	0.0507832	0.196293	0.0364626	0.032876300000000004	0.014128299999999998	0.255658	0.0266736
(HA2)171	0.010775100000000001	0.00147783	0.0178641	0.155331	0.0176345	0.0289717	0.009298299999999999	0.36018	0.017885400000000003	0.016399599999999997	0.0258142	0.0565523	0.020306900000000003	0.0124689	0.125393	0.0646379	0.038429000000000005	0.00336109	0.00404303	0.013175999999999998
(HA2)172	0.0190603	0.000941197	0.0308731	0.023202900000000002	0.0167809	0.0901949	0.0153754	0.0338237	0.0735076	0.0104834	0.042199099999999996	0.32752600000000004	0.05298340000000001	0.030713400000000002	0.0130934	0.0492335	0.0585841	0.0715787	0.00650322	0.0333415
(HA2)173	0.000791225	0.000488925	0.00177993	0.00505572	0.00055956	0.00187889	0.00171036	0.532133	0.150756	0.030780900000000003	0.013597399999999999	0.00681986	0.0007638460000000001	0.00268563	0.00296328	0.0007568560000000001	0.00243887	0.241169	0.00210404	0.000766964
(HA2)174	0.038044800000000004	0.07687619999999999	0.09012560000000001	0.0152411	0.041177899999999996	0.029742599999999998	0.060565999999999995	0.0277186	0.0922895	0.071753	0.030277699999999998	0.00878317	0.00716909	0.105403	0.0962086	0.0874549	0.0365816	0.0252472	0.0063713	0.0529687
(HA2)175	0.0864028	7.83771e-05	0.0133507	0.0161479	0.0171509	0.041656	0.0356922	0.132044	0.00694246	0.0292187	0.11598699999999999	0.027462200000000003	0.0543606	0.11338699999999999	0.0433214	0.0654997	0.09753939999999998	0.046405	0.0413469	0.016006700000000002
(HA2)176	0.055636	0.00226829	0.00202391	0.00933217	0.0263197	0.00212127	0.0037969	0.07872180000000001	0.00365846	0.173834	0.017337900000000003	0.00526719	0.009790700000000001	0.00815664	0.0149629	0.00107071	0.0640153	0.508479	0.00252217	0.010685
(HA2)177	0.014306200000000002	0.000996982	0.0169601	0.282973	0.00540153	0.00426195	0.357415	0.0110823	0.0595703	0.00954647	0.0236429	0.029037200000000003	0.0129243	0.0109782	0.0502854	0.052424599999999995	0.0225792	0.02369	0.00828656	0.00363764
(HA2)178	0.00625509	0.000946219	0.00116838	0.00253463	0.0105335	0.00718487	0.014215100000000001	0.0956932	0.00163457	0.132117	0.0763005	0.00228315	0.00180277	0.14845999999999998	0.00525214	0.0728484	0.140747	0.259587	0.0177785	0.00265715
(HA2)179	0.0832145	0.00213481	0.0137191	0.266771	0.00843622	0.0262825	0.00986208	0.00137323	0.0338779	0.102628	0.0246708	0.042646300000000005	0.00064445	0.0156025	0.0213113	0.0998915	0.055252499999999996	0.06847260000000001	0.0997258	0.023483700000000003
(HA2)180	0.017246400000000002	0.00324249	0.0749283	0.0125262	0.028252299999999998	0.0179267	0.101991	0.115001	0.049851400000000004	0.013981700000000001	0.0230535	0.00685939	0.0875865	0.0213517	0.21544000000000002	0.10348199999999999	0.027910200000000003	0.0440396	0.00710902	0.028219400000000002
(HA2)181	0.030261	0.025165	0.030024400000000003	0.022352700000000003	0.00721791	0.0379235	0.0139845	0.0338136	0.00905797	0.0757543	0.11345699999999999	0.09343560000000001	0.080701	0.154334	0.00833108	0.030284600000000002	0.0663523	0.13909100000000002	0.0120089	0.016449099999999998
(HA2)182	0.0207764	0.010493299999999999	0.145266	0.0269558	0.0520881	0.23779899999999998	0.0201643	0.0122008	0.00617164	0.00834844	0.00844566	0.00134957	0.17832	0.0115181	0.0116709	0.184106	0.021812	0.00969155	0.00862117	0.024201300000000002
(HA2)183	0.0565216	0.0046743999999999996	0.0125659	0.0143919	0.0418651	0.016893400000000003	0.011170600000000001	0.148033	0.020445400000000002	0.14285799999999998	0.06408480000000001	0.0222482	0.0922992	0.0227358	0.00887817	0.0161131	0.01468	0.11623199999999999	0.0633865	0.109923
(HA2)184	0.0108652	0.00883239	0.00566952	0.0555581	0.0918997	0.028364499999999997	0.107189	0.054022900000000006	0.00220429	0.0211609	0.0325478	0.00424722	0.013199700000000002	0.0115542	0.011780200000000001	0.0360546	0.129886	0.0707063	0.039150800000000006	0.265108
(HA2)185	0.040599699999999996	0.00187844	0.14426	0.0536456	0.019271299999999998	0.34878000000000003	0.065687	0.00538392	0.0111565	0.00538845	0.0167612	0.0152398	0.025203299999999998	0.11068900000000001	0.032242200000000006	0.040385500000000005	0.0147018	0.028045499999999998	0.017529	0.00315219
(HA2)186	0.00961496	0.0504441	0.00437405	0.00428416	0.128665	0.02174	0.0572976	0.29731799999999997	0.023544700000000002	0.040786	0.0746687	0.010229700000000001	0.00297321	0.036702	0.00343052	0.0174893	0.03995	0.0249945	0.116601	0.0348922
(HA2)187	0.0161006	0.0314125	0.00170018	0.00660749	0.0272847	0.000494291	0.00272038	0.00733157	0.00712166	0.846843	0.010239100000000001	0.00152929	0.00133567	0.00329901	0.00550135	0.00100649	0.0132119	0.00257836	0.008815799999999999	0.00486643
(HA2)188	0.760389	0.0198252	0.00434608	0.00718963	0.00105679	0.0144059	0.00491017	0.0184607	0.00608994	0.0199546	0.00353775	0.00468658	0.00154854	0.00307157	0.000860572	0.0852773	0.029644099999999996	0.011482700000000002	0.00201896	0.00124352
(HA2)189	0.022904400000000002	0.00979615	0.00867849	0.022251499999999997	0.061479599999999995	0.0370661	0.073399	0.511839	0.021756400000000002	0.0210478	0.0325476	0.015182900000000001	0.00969227	0.0152733	0.0324861	0.00943746	0.0405606	0.020215	0.025050599999999996	0.00933567
(HA2)190	0.0263306	0.0277637	0.013310299999999999	0.0265558	0.018678	0.010903200000000002	0.0603068	0.00980145	0.00963609	0.025453599999999996	0.0163036	0.0352854	0.014385399999999998	0.014968899999999999	0.00759215	0.0164582	0.0119792	0.0801634	0.0207551	0.553369
(HA2)191	0.020445599999999998	0.016187899999999998	0.013757299999999998	0.0643387	0.00794771	0.030932599999999998	0.013252000000000002	0.055577999999999995	0.020572	0.0554279	0.023316999999999997	0.013679399999999998	0.013233799999999999	0.0713002	0.00475608	0.517756	0.0232217	0.00363978	0.022313999999999997	0.00834184
(HA2)192	0.039176300000000004	0.0612645	0.00773514	0.025535299999999997	0.025780599999999997	0.19958900000000002	0.028279000000000002	0.015224200000000002	0.09689210000000001	0.013893299999999999	0.0205572	0.013650399999999998	0.0298698	0.00668914	0.00121895	0.059478199999999995	0.26821300000000003	0.0661097	0.0176487	0.00319515
(HA2)193	0.0604447	0.0634917	0.00764462	0.000485642	0.0791027	0.00342101	0.0123027	0.0726154	0.00039095300000000004	0.03413309999999999	0.00498274	0.0513866	0.00018691	0.00040026	0.00041919900000000004	0.000730373	0.024708599999999997	0.577234	0.00397389	0.00194529
(HA2)194	0.8219709999999999	0.0401418	0.004932	0.00131719	0.000534187	0.0021511	0.00249803	0.017337	0.00129619	0.0120085	0.012193700000000002	0.00129218	0.00051268	0.00164035	0.000470206	0.00775085	0.0474327	0.021992400000000002	0.0014606	0.00106709
(HA2)195	0.142808	0.025772700000000003	0.0614274	0.000833967	0.0008436889999999999	0.0135011	0.0007261230000000001	0.00423466	0.00537238	0.0324275	0.00305622	0.0378642	0.00160698	0.00303363	0.00155904	0.519068	0.0793008	0.0639774	0.00136594	0.00122048
(HA2)196	0.0736736	0.00648615	0.00327226	0.00116602	0.0022971	0.0134065	0.00290908	0.00174729	0.00424756	0.027174700000000003	0.00614242	0.00541429	0.00542265	0.00326445	0.0009213260000000001	0.7701819999999999	0.0544398	0.00830123	0.00608845	0.0034429
(HA2)197	0.061511300000000005	0.0130891	0.00032957900000000004	0.000983428	0.14724	0.00792777	0.00160265	0.14011500000000002	0.00035869	0.219658	0.0660887	0.00209888	0.00186278	0.00406908	0.00809904	0.0630511	0.0603361	0.158657	0.0280285	0.014892099999999998
(HA2)198	0.00853506	0.013783000000000002	0.00380208	0.00237431	0.0619525	0.000909877	0.00226784	0.297298	0.0009585419999999999	0.049962	0.0259048	0.00236121	0.0206858	0.0026538	0.000450973	0.000925817	0.162164	0.289132	0.0472075	0.00667092
(HA2)199	0.08089960000000002	0.020474000000000003	0.00376232	0.00548739	0.026057599999999997	0.0300399	0.00436283	0.05487430000000001	0.00333642	0.297347	0.24355900000000003	0.000823293	0.00552399	0.00843652	0.000571318	0.0277627	0.0981896	0.0353599	0.00146971	0.051662599999999996
(HA2)200	0.400512	0.0110133	0.00139494	0.000677326	0.0140661	0.0156625	0.00132126	0.04843309999999999	0.0635756	0.175033	0.0204019	0.0051471	0.000424879	0.000759549	0.000259619	0.158498	0.0168617	0.0378769	0.00919055	0.018889700000000002
(HA2)201	0.0209611	0.00162777	0.00375377	0.00202846	0.00789821	0.00670575	0.00148487	0.00735714	0.00199229	0.000718175	0.00816726	0.020678	0.00170645	0.00128679	0.00044612300000000004	0.0204681	0.040862199999999994	0.778125	0.0305772	0.0431551
(HA2)202	0.031114199999999998	0.00250635	0.177271	0.00137041	0.0486028	0.000523066	0.00766425	0.000559562	0.00189025	0.0572763	0.00411609	0.00215398	0.025903199999999998	0.00795302	0.00657139	0.5334479999999999	0.0783432	0.00174509	0.00492321	0.00606411
(HA2)203	0.00250746	0.00128711	0.00648169	0.000735137	0.0170912	0.0013997	0.0009299919999999999	0.00128992	0.000508613	0.891425	0.00385373	0.000383479	0.00599745	0.0023872	0.00232928	0.000967722	0.00309821	0.00835344	0.0166519	0.0323213
(HA2)204	0.0369207	0.00112692	0.00214953	0.0175762	0.00136792	0.809429	0.00158455	0.00182641	0.0024608	0.00127787	0.06362340000000001	0.0022838	0.000828205	0.00268017	0.0053229	0.00153201	0.0371052	0.00498387	0.00420931	0.00171073
(HA2)205	0.9314520000000001	0.00280881	0.00166547	0.00616437	0.0007110110000000001	0.00309112	0.00221219	0.000573811	0.0007086789999999999	0.00044417	0.00213091	0.000923903	0.000295136	0.00479166	0.0005023180000000001	0.00492338	0.016656599999999997	0.00243228	0.0127715	0.00474033
(HA2)206	0.0704183	0.06291820000000001	0.00252626	0.00146291	0.00998651	0.0033516999999999996	0.0724477	0.5366380000000001	0.00128384	0.131623	0.0147852	0.00597077	0.000573333	0.00167263	0.00070167	0.00840698	0.00758312	0.0531321	0.00986141	0.00465671
(HA2)207	0.0735854	0.11376900000000001	0.00224305	0.00319715	0.0292747	0.145628	0.00218181	0.00911603	0.002353	0.148835	0.0574375	0.0171506	0.00246988	0.0833995	0.00226144	0.194583	0.08302960000000001	0.0200896	0.008069499999999999	0.0013259
(HA2)208	0.0478612	0.00679222	0.00215129	0.0811396	0.240825	0.037957599999999994	0.010396299999999999	0.0845335	0.00182968	0.05926990000000001	0.00680898	0.017346900000000002	0.00495365	0.0253532	0.000279433	0.0146565	0.0327036	0.201952	0.00973022	0.11345899999999999
(HA2)209	0.0186949	0.0119662	0.011829600000000001	0.00554168	0.169909	0.0234283	0.00475425	0.035860199999999995	0.00510663	0.00669615	0.07131030000000001	0.00567613	0.00125435	0.014846600000000001	0.00430385	0.00299283	0.00503015	0.017971099999999997	0.51494	0.0678881
(HA2)210	0.140086	0.00136642	0.00249045	0.00282199	0.00489726	0.142327	0.017103999999999998	0.0258401	0.00574803	0.00938124	0.452058	0.00803413	0.00118407	0.00400294	0.0872986	0.063449	0.0232095	0.00129203	0.00666074	0.000748955
(HA2)211	0.0702317	0.36530100000000004	0.00360874	0.00231181	0.026533099999999997	0.0027314	0.00273955	0.216179	0.00233864	0.0943422	0.036079	0.00264131	0.00134501	0.0133034	0.00509745	0.014416499999999999	0.014590100000000002	0.10841600000000001	0.012161100000000001	0.00563314
(HA2)212	0.07974730000000001	0.00152219	0.051694500000000004	0.10335599999999999	0.011851700000000001	0.0105498	0.014522299999999998	0.012934799999999998	0.00959001	0.04592430000000001	0.052910000000000006	0.0117249	0.000656718	0.19531700000000002	0.0106651	0.142127	0.026091500000000004	0.0360094	0.027255200000000004	0.155551
(HA2)213	0.00696015	0.00325387	0.015304399999999998	0.00265667	0.00353997	0.00107421	0.0255683	0.100314	0.0314092	0.0501885	0.0558186	0.249877	0.000251053	0.00455814	0.0178729	0.05186469999999999	0.0619256	0.0804237	0.00881753	0.228321
(HA2)214	0.0221205	0.000808645	0.00918252	0.011724799999999999	0.00518652	0.741648	0.0108913	0.00101805	0.013127000000000002	0.00242507	0.00290821	0.044508	0.000639839	0.09117130000000001	0.0163578	0.0049606	0.00185096	0.0113699	0.00624086	0.00186003
(HA2)215	0.025815300000000003	0.00148889	0.00117791	0.030033999999999998	0.079218	0.00100371	0.00470624	0.014837600000000001	0.0025077	0.047968699999999996	0.0173538	0.0133391	0.00143224	0.28949	0.001382	0.29654899999999995	0.115094	0.0406572	0.00324701	0.0126973
(HA2)216	0.00304449	0.0378485	0.000781895	0.00113762	0.00761251	0.0005093340000000001	0.00222861	0.0112179	0.00379407	0.7331979999999999	0.0163597	0.00107402	0.000652692	0.0619044	0.00044840099999999996	0.00145065	0.00363273	0.101591	0.00956703	0.00194714
(HA2)217	0.013758600000000001	0.00642371	0.00401049	0.0140463	0.00181405	0.0260014	0.0102125	0.00294714	0.0207206	0.0085369	0.087411	0.009942200000000002	0.012127200000000001	0.538583	0.0355911	0.0486432	0.0469721	0.106255	0.00354476	0.00245926
(HA2)218	0.048350800000000006	0.431588	0.00184572	0.00207213	0.0921337	0.00506174	0.00329279	0.130386	0.00299108	0.0839213	0.0170225	0.00397093	0.000873128	0.0122169	0.00281938	0.0007122910000000001	0.00287669	0.0855065	0.014315399999999999	0.0580433
(HA2)219	0.0486434	0.00310977	0.025286000000000003	0.0268277	0.00479276	0.00922385	0.0360344	0.025058900000000002	0.0401142	0.0340255	0.06317959999999999	0.0286098	0.00104302	0.08614019999999999	0.371133	0.044451300000000006	0.11949800000000001	0.02501	0.0038104	0.00400836
(HA2)220	0.157997	0.00419318	0.0028684	0.0104679	0.00807032	0.000815247	0.00230443	0.680192	0.00361885	0.0442648	0.0176663	0.00200483	0.00185566	0.00258308	0.00042811199999999997	0.00114642	0.00345843	0.0505101	0.00355406	0.00200052
(HA2)221	0.00642218	0.696515	0.00597557	0.00612063	0.025285299999999997	0.00728587	0.020453	0.031823500000000005	0.00415077	0.013275899999999998	0.0125322	0.111324	0.00288411	0.004744699999999999	0.00269292	0.00931771	0.010684200000000001	0.00501808	0.0121771	0.011318
(HA2)222	0.0125416	0.015536099999999999	0.00369337	0.00216558	0.0158219	0.00050136	0.00209341	0.45547200000000004	0.00122209	0.380352	0.0239432	0.00486256	0.000569616	0.00300522	0.000431047	0.00112505	0.0134725	0.0347715	0.0120874	0.016333100000000003
