# Supplementary material for: How single mutations affect viral escape from broad and narrow antibodies to H1 influenza hemagglutinin
Source: Nat Commun. 2018 Apr 11;9:1386. doi: 10.1038/s41467-018-03665-3 (PMC5895760; doi:10.1038/s41467-018-03665-3)
Supplement: Supplementary file 5 — Supplementary Data 3(ZIP 19513 kb) [file 41467_2018_3665_MOESM5_ESM.zip › analysis_code/data/samples.csv]

name	run	antibody	ug/ml_Ab	libfracsurvive
L1-FI6v3-100ng-ml-r1	SRR5930379	FI6v3	0.1	0.01662
L1-FI6v3-100ng-ml-r2	SRR5930376	FI6v3	0.1	0.0139
L1-FI6v3-200ng-ml-r1	SRR5930378	FI6v3	0.2	0.00465
L1-FI6v3-200ng-ml-r2	SRR5930383	FI6v3	0.2	0.00345
L2-FI6v3-100ng-ml	SRR5930381	FI6v3	0.1	0.02322
L2-FI6v3-200ng-ml	SRR5930380	FI6v3	0.2	0.00278
L3-FI6v3-100ng-ml	SRR5930384	FI6v3	0.1	0.00903
L3-FI6v3-200ng-ml	SRR5930375	FI6v3	0.2	0.00144
L1-S139-100ug-ml	SRR6116992	S139	100.0	0.0249
L1-S139-200ug-ml	SRR6116993	S139	200.0	0.0147
L1-S139-300ug-ml	SRR6116994	S139	300.0	0.0127
L2-S139-100ug-ml	SRR6116990	S139	100.0	0.0219
L2-S139-200ug-ml	SRR6116995	S139	200.0	0.0172
L2-S139-300ug-ml	SRR6116996	S139	300.0	0.00854
L3-S139-100ug-ml	SRR6117015	S139	100.0	0.0518
L3-S139-200ug-ml	SRR6117012	S139	200.0	0.0406
L3-S139-300ug-ml	SRR6117013	S139	300.0	0.0375
L1-C179-1ug-ml-r1	SRR6116997	C179	1.0	0.00941
L1-C179-1ug-ml-r2	SRR6117006	C179	1.0	0.0089
L1-C179-1ug-ml-r3	SRR6117007	C179	1.0	0.0096
L1-C179-2ug-ml	SRR6116998	C179	2.5	0.0045
L2-C179-1ug-ml	SRR6117010	C179	1.0	0.00554
L2-C179-2ug-ml	SRR6117011	C179	2.5	0.00198
L3-C179-1ug-ml	SRR6117016	C179	1.0	0.00256
L3-C179-2ug-ml	SRR6117017	C179	2.5	0.001
L1-H17L19-1ug-ml-r1	SRR4841570	H17L19	1.0	0.0074
L1-H17L19-1ug-ml-r2	SRR4841573	H17L19	1.0	0.00646
L1-H17L19-10ug-ml-r1	SRR4841567	H17L19	10.0	0.00295
L1-H17L19-10ug-ml-r2	SRR4841574	H17L19	10.0	0.00231
L2-H17L19-1ug-ml	SRR4841572	H17L19	1.0	0.01849
L2-H17L19-10ug-ml	SRR4841575	H17L19	10.0	0.00437
L3-H17L19-1ug-ml	SRR4841595	H17L19	1.0	0.01809
L3-H17L19-10ug-ml	SRR4841596	H17L19	10.0	0.00434
L1-H17L10-3ug-ml	SRR4841597	H17L10	3.0	0.00189
L2-H17L10-3ug-ml	SRR4841598	H17L10	3.0	0.00169
L3-H17L10-3ug-ml	SRR4841599	H17L10	3.0	0.00149
L1-H17L7-15ug-ml	SRR4841600	H17L7	15.0	0.00151
L2-H17L7-15ug-ml	SRR4841601	H17L7	15.0	0.00119
L3-H17L7-15ug-ml	SRR4841602	H17L7	15.0	0.00124
L1-mock-r1-A	SRR4841578	none	0.0	1.0
L1-mock-r2-A	SRR4841581	none	0.0	1.0
L2-mock-A	SRR4841580	none	0.0	1.0
L3-mock-A	SRR4841582	none	0.0	1.0
L1-mock-r1-B	SRR6117000	none	0.0	1.0
L1-mock-r2-B	SRR6117001	none	0.0	1.0
L2-mock-B	SRR6117002	none	0.0	1.0
L3-mock-B	SRR6117003	none	0.0	1.0
WTplasmid	SRR6116999	none	0.0	1.0
