# Supplementary material for: How single mutations affect viral escape from broad and narrow antibodies to H1 influenza hemagglutinin
Source: Nat Commun. 2018 Apr 11;9:1386. doi: 10.1038/s41467-018-03665-3 (PMC5895760; doi:10.1038/s41467-018-03665-3)
Supplement: Supplementary file 5 — Supplementary Data 3(ZIP 19513 kb) [file 41467_2018_3665_MOESM5_ESM.zip › analysis_code/results/codoncounts/batch.csv]

name	R1	R1trim	R2trim
L1-FI6v3-100ng-ml-r1	L1-FI6v3-100ng-ml-r1_R1.fastq.gz	200	170
L1-FI6v3-100ng-ml-r2	L1-FI6v3-100ng-ml-r2_R1.fastq.gz	200	170
L1-FI6v3-200ng-ml-r1	L1-FI6v3-200ng-ml-r1_R1.fastq.gz	200	170
L1-FI6v3-200ng-ml-r2	L1-FI6v3-200ng-ml-r2_R1.fastq.gz	200	170
L2-FI6v3-100ng-ml	L2-FI6v3-100ng-ml_R1.fastq.gz	200	170
L2-FI6v3-200ng-ml	L2-FI6v3-200ng-ml_R1.fastq.gz	200	170
L3-FI6v3-100ng-ml	L3-FI6v3-100ng-ml_R1.fastq.gz	200	170
L3-FI6v3-200ng-ml	L3-FI6v3-200ng-ml_R1.fastq.gz	200	170
L1-S139-100ug-ml	L1-S139-100ug-ml_R1.fastq.gz	190 175 175 175 190 190	180 180 180 180 190 190
L1-S139-200ug-ml	L1-S139-200ug-ml_R1.fastq.gz	190 175 175 175 190 190	180 180 180 180 190 190
L1-S139-300ug-ml	L1-S139-300ug-ml_R1.fastq.gz	190 175 175 175 190 190	180 180 180 180 190 190
L2-S139-100ug-ml	L2-S139-100ug-ml_R1.fastq.gz	190 175 175 175 190 190	180 180 180 180 190 190
L2-S139-200ug-ml	L2-S139-200ug-ml_R1.fastq.gz	190 175 175 175 190 190	180 180 180 180 190 190
L2-S139-300ug-ml	L2-S139-300ug-ml_R1.fastq.gz	190 175 175 175 190 190	180 180 180 180 190 190
L3-S139-100ug-ml	L3-S139-100ug-ml_R1.fastq.gz	190 175 175 175 190 190	180 180 180 180 190 190
L3-S139-200ug-ml	L3-S139-200ug-ml_R1.fastq.gz	190 175 175 175 190 190	180 180 180 180 190 190
L3-S139-300ug-ml	L3-S139-300ug-ml_R1.fastq.gz	190 175 175 175 190 190	180 180 180 180 190 190
L1-C179-1ug-ml-r1	L1-C179-1ug-ml-r1_R1.fastq.gz	200	170
L1-C179-1ug-ml-r2	L1-C179-1ug-ml-r2_R1.fastq.gz	200	170
L1-C179-1ug-ml-r3	L1-C179-1ug-ml-r3_R1.fastq.gz	200	170
L1-C179-2ug-ml	L1-C179-2ug-ml_R1.fastq.gz	200	170
L2-C179-1ug-ml	L2-C179-1ug-ml_R1.fastq.gz	200	170
L2-C179-2ug-ml	L2-C179-2ug-ml_R1.fastq.gz	200	170
L3-C179-1ug-ml	L3-C179-1ug-ml_R1.fastq.gz	200	170
L3-C179-2ug-ml	L3-C179-2ug-ml_R1.fastq.gz	200	170
L1-H17L19-1ug-ml-r1	L1-H17L19-1ug-ml-r1_R1.fastq.gz	200	170
L1-H17L19-1ug-ml-r2	L1-H17L19-1ug-ml-r2_R1.fastq.gz	200	170
L1-H17L19-10ug-ml-r1	L1-H17L19-10ug-ml-r1_R1.fastq.gz	200	170
L1-H17L19-10ug-ml-r2	L1-H17L19-10ug-ml-r2_R1.fastq.gz	200	170
L2-H17L19-1ug-ml	L2-H17L19-1ug-ml_R1.fastq.gz	200	170
L2-H17L19-10ug-ml	L2-H17L19-10ug-ml_R1.fastq.gz	200	170
L3-H17L19-1ug-ml	L3-H17L19-1ug-ml_R1.fastq.gz	200	170
L3-H17L19-10ug-ml	L3-H17L19-10ug-ml_R1.fastq.gz	200	170
L1-H17L10-3ug-ml	L1-H17L10-3ug-ml_R1.fastq.gz	200	170
L2-H17L10-3ug-ml	L2-H17L10-3ug-ml_R1.fastq.gz	200	170
L3-H17L10-3ug-ml	L3-H17L10-3ug-ml_R1.fastq.gz	200	170
L1-H17L7-15ug-ml	L1-H17L7-15ug-ml_R1.fastq.gz	200	170
L2-H17L7-15ug-ml	L2-H17L7-15ug-ml_R1.fastq.gz	200	170
L3-H17L7-15ug-ml	L3-H17L7-15ug-ml_R1.fastq.gz	200	170
L1-mock-r1-A	L1-mock-r1-A_R1.fastq.gz	200	170
L1-mock-r2-A	L1-mock-r2-A_R1.fastq.gz	200	170
L2-mock-A	L2-mock-A_R1.fastq.gz	200	170
L3-mock-A	L3-mock-A_R1.fastq.gz	200	170
L1-mock-r1-B	L1-mock-r1-B_R1.fastq.gz	200	170
L1-mock-r2-B	L1-mock-r2-B_R1.fastq.gz	200	170
L2-mock-B	L2-mock-B_R1.fastq.gz	200	170
L3-mock-B	L3-mock-B_R1.fastq.gz	200	170
WTplasmid	WTplasmid_R1.fastq.gz	200	170
