# Supplementary material for: How single mutations affect viral escape from broad and narrow antibodies to H1 influenza hemagglutinin
Source: Nat Commun. 2018 Apr 11;9:1386. doi: 10.1038/s41467-018-03665-3 (PMC5895760; doi:10.1038/s41467-018-03665-3)
Supplement: Supplementary file 5 — Supplementary Data 3(ZIP 19513 kb) [file 41467_2018_3665_MOESM5_ESM.zip › analysis_code/results/codoncounts/L1-C179-1ug-ml-r1_readsperbc.csv]

number of reads	number of barcodes
1	217456
2	106286
3	106852
4	109578
5	109857
6	104052
7	93414
8	78560
9	63378
10	48931
11	35851
12	25514
13	17541
14	11730
15	7296
16	4452
17	2558
18	1460
19	842
20	437
21	236
22	129
23	50
24	27
25	21
26	8
27	5
28	2
29	5
30	2
31	1
35	1
