# Supplementary material for: How single mutations affect viral escape from broad and narrow antibodies to H1 influenza hemagglutinin
Source: Nat Commun. 2018 Apr 11;9:1386. doi: 10.1038/s41467-018-03665-3 (PMC5895760; doi:10.1038/s41467-018-03665-3)
Supplement: Supplementary file 5 — Supplementary Data 3(ZIP 19513 kb) [file 41467_2018_3665_MOESM5_ESM.zip › analysis_code/results/codoncounts/L1-C179-1ug-ml-r2.log]

2017-10-05 10:33:18,426 - INFO - Beginning execution of dms2_bcsubamp in directory /fh/fast/bloom_j/computational_notebooks/jbloom/2017/HA_antibody_ease_of_escape/analysis_code

2017-10-05 10:33:18,426 - INFO - Progress is being logged to ./results/codoncounts/L1-C179-1ug-ml-r2.log
2017-10-05 10:33:20,327 - INFO - Version information:
	Time and date: Thu Oct  5 10:33:18 2017
	Platform: Linux-3.13.0-49-generic-x86_64-with-Ubuntu-14.04-trusty
	Python version: 3.4.0 (default, Apr 11 2014, 13:05:11)  [GCC 4.8.2]
	dms_tools2 version: 2.1a0
	Bio version: 1.70
	HTSeq version: 0.9.1
	pandas version: 0.20.3
	numpy version: 1.13.1
	IPython version: 6.1.0
	matplotlib version: 2.0.2
	plotnine version: 0.2.1
	natsort version: 5.1.0
	pystan version: 2.16.0.0
	scipy version: 0.19.1
	seaborn version: 0.8.0
	phydmslib version: 2.1.3
	jupyter version: 1.0.0

2017-10-05 10:33:20,327 - INFO - Parsed the following arguments:
	fastqdir = ./results/FASTQ_files/
	outdir = ./results/codoncounts/
	minreads = 2
	bcinfo = False
	alignspecs = ['1,285,36,37', '286,570,31,32', '571,855,37,32', '856,1140,31,36', '1141,1425,29,33', '1426,1698,40,43']
	minq = 15
	minconcur = 0.75
	bclen = 8
	R1trim = [200]
	R2trim = [170]
	refseq = ./data/WSN_HA_reference.fa
	R1 = ['L1-C179-1ug-ml-r2_R1.fastq.gz']
	use_existing = yes
	ncpus = -1
	chartype = codon
	maxmuts = 4
	purgebc = 0
	name = L1-C179-1ug-ml-r2
	minfraccall = 0.95
	R2 = None
	purgeread = 0

2017-10-05 10:33:20,353 - INFO - Read refseq of 1698 codons from ./data/WSN_HA_reference.fa
2017-10-05 10:33:20,355 - INFO - Reads are in these FASTQ pairs:
	./results/FASTQ_files/L1-C179-1ug-ml-r2_R1.fastq.gz and ./results/FASTQ_files/L1-C179-1ug-ml-r2_R2.fastq.gz

2017-10-05 10:33:20,355 - INFO - Now parsing read pairs...
2017-10-05 10:33:28,974 - INFO - Reads parsed so far: 500000
2017-10-05 10:33:37,771 - INFO - Reads parsed so far: 1000000
2017-10-05 10:33:46,053 - INFO - Reads parsed so far: 1500000
2017-10-05 10:33:54,005 - INFO - Reads parsed so far: 2000000
2017-10-05 10:34:02,687 - INFO - Reads parsed so far: 2500000
2017-10-05 10:34:10,412 - INFO - Reads parsed so far: 3000000
2017-10-05 10:34:18,418 - INFO - Reads parsed so far: 3500000
2017-10-05 10:34:26,180 - INFO - Reads parsed so far: 4000000
2017-10-05 10:34:34,162 - INFO - Reads parsed so far: 4500000
2017-10-05 10:34:42,165 - INFO - Reads parsed so far: 5000000
2017-10-05 10:34:49,931 - INFO - Reads parsed so far: 5500000
2017-10-05 10:34:57,819 - INFO - Reads parsed so far: 6000000
2017-10-05 10:35:07,213 - INFO - Reads parsed so far: 6500000
2017-10-05 10:35:14,943 - INFO - Reads parsed so far: 7000000
2017-10-05 10:35:15,042 - INFO - Parsed 7006498 reads, found 1053921 unique barcodes.
2017-10-05 10:35:15,044 - INFO - Summary stats on reads:
fail filter  low Q barcode    total
          0         518010  7006498
2017-10-05 10:35:15,044 - INFO - Writing these stats to ./results/codoncounts/L1-C179-1ug-ml-r2_readstats.csv

2017-10-05 10:35:15,773 - INFO - Number of reads per barcode:
                 number of barcodes
number of reads                    
1                            202036
2                             95173
3                             92437
4                             92073
5                             88245
6                             80010
7                             71062
8                             60546
9                             49976
10                            41020
11                            33243
12                            27173
13                            22970
14                            19160
15                            16277
16                            13432
17                            11308
18                             9105
19                             7509
20                             5915
21                             4496
22                             3281
23                             2385
24                             1748
25                             1164
26                              820
27                              500
28                              338
29                              203
30                              122
31                               78
32                               45
33                               28
34                               19
35                                8
36                                4
37                                3
38                                2
39                                3
41                                1
45                                2
46                                1
2017-10-05 10:35:15,773 - INFO - Writing these stats to ./results/codoncounts/L1-C179-1ug-ml-r2_readsperbc.csv

2017-10-05 10:35:15,778 - INFO - Examining the 1053921 barcodes to build and align subamplicons...
2017-10-05 10:35:24,874 - INFO - Barcodes examined so far: 200000
2017-10-05 10:35:33,945 - INFO - Barcodes examined so far: 400000
2017-10-05 10:35:43,049 - INFO - Barcodes examined so far: 600000
2017-10-05 10:35:52,146 - INFO - Barcodes examined so far: 800000
2017-10-05 10:36:01,450 - INFO - Barcodes examined so far: 1000000
2017-10-05 10:36:03,906 - INFO - Examined all barcodes. Summary stats:
aligned  not alignable  too few reads    total
 797897          53988         202036  1053921
2017-10-05 10:36:03,906 - INFO - Writing these stats to ./results/codoncounts/L1-C179-1ug-ml-r2_bcstats.csv

2017-10-05 10:36:03,920 - INFO - Writing the counts of each codon identity at each site to ./results/codoncounts/L1-C179-1ug-ml-r2_codoncounts.csv

2017-10-05 10:36:03,946 - INFO - Successful completion of dms2_bcsubamp
