# Supplementary material for: How single mutations affect viral escape from broad and narrow antibodies to H1 influenza hemagglutinin
Source: Nat Commun. 2018 Apr 11;9:1386. doi: 10.1038/s41467-018-03665-3 (PMC5895760; doi:10.1038/s41467-018-03665-3)
Supplement: Supplementary file 5 — Supplementary Data 3(ZIP 19513 kb) [file 41467_2018_3665_MOESM5_ESM.zip › analysis_code/results/codoncounts/L1-C179-1ug-ml-r2_codoncounts.csv]

site	wildtype	AAA	AAC	AAG	AAT	ACA	ACC	ACG	ACT	AGA	AGC	AGG	AGT	ATA	ATC	ATG	ATT	CAA	CAC	CAG	CAT	CCA	CCC	CCG	CCT	CGA	CGC	CGG	CGT	CTA	CTC	CTG	CTT	GAA	GAC	GAG	GAT	GCA	GCC	GCG	GCT	GGA	GGC	GGG	GGT	GTA	GTC	GTG	GTT
1	ATG	0	0	1	0	0	0	4	0	0	0	0	0	3	0	168260	1	0	0	0	0	0	0	0	0	0	0	0	0	0	0	0	0	0	0	0	0	0	0	0	0	0	0	0	0	0	0	5	0
2	AAG	4	0	167554	41	3	0	5	22	0	0	18	0	0	0	10	27	0	97	97	0	7	0	31	21	0	0	0	0	0	0	0	63	0	0	18	0	24	0	0	0	3	0	1	0	0	0	0	0
3	GCA	0	0	0	0	9	0	0	0	0	0	0	0	1	0	0	0	0	0	0	0	0	0	0	0	0	0	0	0	0	0	0	0	0	0	0	0	168087	0	15	70	1	0	0	0	14	0	0	0
4	AAA	168053	78	3	0	2	0	0	3	8	0	10	0	1	0	0	0	0	3	0	0	0	0	0	0	0	0	0	0	0	0	0	0	7	0	0	0	0	0	0	0	0	0	0	0	0	57	0	0
5	CTA	0	0	0	0	0	0	0	0	0	0	0	0	59	0	0	0	3	0	0	0	7	0	0	0	0	0	0	0	168170	0	13	0	0	0	0	0	0	0	0	0	0	0	0	0	0	0	0	0
6	CTG	0	0	0	0	0	0	0	0	0	0	0	0	0	0	3	0	0	0	0	0	0	0	7	0	0	0	5	0	2	0	168030	1	0	0	0	0	0	0	0	0	0	0	0	0	0	0	1	0
7	GTC	0	0	0	0	0	0	0	0	0	0	0	0	0	1	0	0	0	0	0	0	0	0	0	0	0	0	0	0	0	0	0	0	0	0	0	0	0	6	0	0	0	0	0	0	3	167857	12	4
8	CTG	0	0	0	0	0	0	0	0	0	0	0	0	0	0	5	0	0	0	5	0	0	0	48	0	0	0	1	0	34	0	168113	4	0	0	0	0	0	0	0	0	0	0	0	0	0	0	0	0
9	TTA	0	0	0	0	0	0	0	0	0	0	0	0	0	0	0	0	0	0	0	0	0	0	0	0	0	0	0	0	126	0	0	1	0	0	0	0	0	0	0	0	0	0	0	0	1	7	0	0
10	TAT	0	0	0	0	0	0	0	0	0	0	0	0	51	0	4	0	0	0	0	5	0	0	0	0	0	0	0	0	0	0	0	0	0	0	0	0	0	0	0	0	0	0	0	0	0	0	0	0
11	GCA	0	0	0	0	14	0	0	0	0	0	0	0	0	0	0	1	0	0	0	0	0	0	0	0	0	0	0	0	0	0	0	0	0	0	0	1	167831	0	263	9	0	0	0	0	45	0	0	0
12	TTT	12	0	0	0	0	0	0	0	0	0	0	0	50	0	3	0	0	0	0	0	0	0	0	0	0	0	0	0	0	0	0	58	0	0	0	0	0	0	0	0	0	0	0	0	0	4	0	7
13	GTA	0	0	0	0	0	0	0	0	0	0	0	0	4	0	27	0	0	0	0	0	0	0	0	0	0	0	0	0	0	0	0	0	7	0	0	0	44	0	0	0	0	0	0	0	168046	0	42	0
14	GCT	0	0	0	0	0	0	0	5	0	0	0	0	0	0	0	0	0	0	0	0	0	0	0	0	9	0	0	0	0	0	0	0	0	0	0	3	3	30	0	168071	0	0	0	0	0	0	0	4
15	ACA	1	0	0	0	168113	5	51	12	1	0	0	0	12	0	0	0	0	0	0	0	1	0	0	0	0	0	0	0	0	0	0	0	0	0	0	0	8	0	0	0	0	0	0	0	0	0	0	0
16	GAT	0	0	0	3	0	0	0	0	0	0	0	0	0	0	0	0	0	0	0	0	0	0	0	0	0	0	0	0	0	0	0	0	1	4	31	168194	0	0	0	0	0	0	0	4	0	0	0	0
17	GCA	0	0	0	0	26	0	0	0	0	0	0	0	0	0	0	0	0	0	0	0	0	0	0	0	0	0	0	0	0	0	0	0	4	0	0	0	167975	2	110	5	0	0	0	0	29	0	0	0
18	GAC	0	3	0	0	0	0	0	0	0	0	0	0	0	0	0	0	0	0	0	0	0	0	0	0	0	0	0	0	0	0	0	0	2	168000	4	6	0	0	0	0	0	13	0	0	0	0	0	0
19	ACA	0	0	7	0	167928	2	56	35	0	0	30	46	1	0	0	0	4	0	0	1	0	0	0	0	0	0	0	0	0	0	0	0	0	0	0	0	5	0	0	0	0	0	0	0	0	0	0	0
20	ATA	0	0	0	0	6	0	0	0	0	0	0	0	168076	0	8	88	0	0	0	0	0	0	0	0	0	0	0	0	0	0	0	0	0	0	0	0	0	0	0	0	0	0	0	0	4	0	0	0
21	TGT	0	0	0	0	0	0	0	0	0	0	0	0	0	0	0	0	0	0	0	0	0	0	0	0	0	0	0	7	0	0	0	0	0	0	0	0	0	0	0	0	0	0	0	0	0	0	0	0
22	ATA	4	0	0	0	4	0	0	0	0	0	0	0	168156	1	27	2	0	0	0	0	0	0	0	0	0	0	0	0	0	0	0	0	0	0	0	0	0	0	0	0	0	0	0	0	6	0	0	0
23	GGC	0	0	0	0	0	0	0	0	0	3	0	0	0	0	0	0	0	0	0	0	0	0	0	0	0	0	0	0	0	0	0	0	0	8	0	0	0	0	0	0	2	168066	0	2	0	1	0	0
24	TAC	0	0	0	0	0	0	0	0	0	0	0	0	0	0	0	0	0	14	0	0	0	0	0	0	0	0	4	0	0	0	0	0	0	0	0	0	0	0	0	0	0	0	0	0	0	0	0	0
25	CAT	0	0	0	4	0	0	0	0	0	0	0	0	0	0	0	0	0	50	0	168141	0	0	0	2	0	0	0	31	0	0	0	1	0	0	0	0	0	0	0	0	0	0	0	0	0	0	0	0
26	GCG	0	0	0	0	0	0	6	0	0	0	0	0	0	0	0	0	0	0	0	0	0	0	0	0	0	0	0	0	0	0	0	0	0	0	1	0	67	0	167890	0	0	0	2	0	0	0	25	0
27	AAC	2	168086	2	9	0	1	0	0	0	10	0	0	0	0	0	0	0	0	0	0	0	0	0	0	0	0	0	0	0	0	0	0	0	14	0	0	0	0	0	0	0	0	0	0	0	0	0	0
28	AAC	0	168222	0	6	0	0	0	0	0	3	0	0	0	2	0	0	0	0	0	0	0	0	0	0	0	0	0	0	0	0	0	0	0	10	0	0	0	0	0	0	0	0	0	0	0	0	0	0
29	TCA	0	22	0	0	1	0	0	0	0	0	0	0	0	0	0	0	0	0	0	0	16	0	0	0	0	0	0	0	0	0	0	0	0	0	0	0	0	0	0	7	0	0	0	0	0	0	0	0
30	ACC	0	7	0	0	2	168055	0	10	0	49	0	0	0	3	0	0	0	0	0	0	0	0	0	0	0	0	0	0	0	0	0	0	0	0	0	0	0	4	0	0	0	0	0	0	0	0	0	0
31	GAC	0	30	0	0	0	0	0	0	0	0	0	0	0	0	0	0	0	0	0	0	0	0	0	0	0	0	0	0	0	0	0	0	2	168075	1	9	0	0	0	0	0	39	0	0	0	0	0	0
32	ACT	0	0	0	4	2	64	2	168123	0	0	0	0	0	0	0	2	0	0	0	0	0	0	0	0	0	0	0	0	0	0	0	0	0	0	0	0	0	0	0	1	0	0	0	0	0	0	0	0
33	GTT	0	0	0	0	0	0	0	0	0	0	0	0	0	0	0	12	0	0	0	0	0	0	0	0	0	0	0	0	0	0	0	0	0	0	0	0	0	0	0	4	0	0	0	0	1	71	0	168078
34	GAC	0	4	0	0	0	0	0	0	0	0	0	0	0	0	0	0	0	0	0	0	0	0	0	0	0	0	0	0	0	0	0	0	2	168043	1	14	0	0	0	0	0	2	0	0	0	0	0	0
35	ACA	0	0	0	0	168022	1	26	2	0	0	0	0	3	0	0	0	0	0	0	0	1	0	0	0	0	0	0	0	0	0	0	0	0	0	0	0	9	0	0	0	0	0	0	0	0	0	0	0
36	ATA	0	0	0	0	8	0	0	0	0	0	0	0	167948	0	9	0	0	0	0	0	0	0	0	0	0	0	0	0	3	0	0	0	0	0	0	0	0	0	0	0	0	0	0	0	5	0	0	0
37	CTC	0	0	0	0	0	4	13	0	0	167	53	0	0	10	0	0	0	1	0	0	0	11	0	0	5	1	0	0	8	167801	0	7	0	0	0	0	0	0	0	0	0	0	0	0	0	0	0	0
38	GAG	0	0	14	0	0	0	0	0	0	0	0	0	0	0	0	0	0	0	0	0	0	0	0	0	0	0	0	0	0	0	0	0	8	0	167786	1	0	0	0	0	0	0	8	0	0	0	1	0
39	AAG	8	0	167688	1	0	0	1	0	0	0	7	0	0	0	2	0	0	0	0	0	0	0	0	0	0	0	0	0	0	0	0	0	0	0	7	0	0	0	0	0	0	0	0	0	0	0	0	0
40	AAT	0	3	12	167914	0	0	0	0	0	0	0	22	0	0	0	0	0	0	0	0	0	0	0	0	0	0	0	0	0	0	0	0	0	0	0	5	0	0	0	0	0	0	0	0	0	0	0	0
41	GTG	0	0	0	0	0	0	0	0	0	0	0	0	0	0	9	0	0	0	0	0	0	0	0	0	0	0	0	0	0	0	0	0	0	0	1	0	0	0	3	0	0	0	3	0	57	62	167467	1
42	GCA	0	0	0	0	7	0	0	0	0	0	0	0	0	0	0	0	0	0	0	0	0	0	0	0	0	0	0	0	0	0	0	0	1	0	0	0	167556	0	20	2	0	0	0	0	34	0	0	0
43	GTG	0	0	0	0	0	0	0	0	0	0	0	0	0	0	10	0	0	0	0	0	0	0	0	0	0	0	0	0	0	0	0	0	0	0	1	0	0	0	1	0	0	0	0	0	1	0	167412	2
44	ACA	1	0	0	0	167516	1	31	1	0	0	0	0	2	0	0	0	0	0	0	0	1	0	0	0	0	0	0	0	0	0	0	0	0	0	0	0	16	0	0	0	0	0	0	0	0	0	0	0
45	CAT	0	0	0	0	0	0	0	0	0	75	0	43	0	0	0	0	0	4	2	167322	0	0	0	0	0	0	0	6	0	0	0	0	0	0	0	0	12	0	0	125	0	0	153	0	0	0	0	0
46	TCT	0	0	0	0	0	0	0	0	0	0	0	0	0	0	0	0	0	0	0	0	0	0	0	15	0	0	0	0	0	0	0	0	0	0	0	0	0	0	0	0	0	0	0	0	0	0	0	0
47	GTT	0	0	0	0	0	0	0	0	0	0	0	0	0	0	0	24	7	0	0	0	0	0	0	0	42	0	188	10	0	0	0	18	0	0	0	0	0	0	0	5	0	0	0	0	1	40	0	167128
48	AAC	1	167630	0	13	0	6	0	0	0	4	0	0	0	1	0	0	0	2	0	0	0	0	0	0	0	0	0	0	0	0	0	0	0	14	0	0	0	0	0	0	0	0	0	0	0	0	0	0
49	CTG	0	0	0	0	0	0	0	0	0	0	0	0	0	0	2	0	0	2	0	0	0	0	17	1	0	0	0	0	54	1	166874	4	0	0	0	0	0	0	0	0	0	0	0	0	0	0	0	0
50	CTC	0	0	0	0	0	0	0	0	0	0	0	0	0	2	0	0	0	0	0	0	0	10	0	0	0	0	0	0	1	167281	0	4	1	0	0	0	0	0	0	1	0	0	0	0	0	0	0	0
51	GAA	6	0	0	0	0	0	0	7	0	0	0	0	0	2	0	0	0	0	0	0	0	0	0	0	0	0	0	0	0	0	0	0	167443	4	11	7	0	53	0	0	14	0	0	0	0	0	0	0
52	GAC	0	9	0	0	0	0	0	0	0	0	0	0	0	0	0	0	0	0	0	0	0	0	0	0	0	0	0	0	0	0	0	0	10	168057	1	81	0	0	1	0	0	11	0	0	0	0	1	0
53	AGC	0	26	0	0	0	0	0	0	1	167636	0	151	24	2	0	0	0	0	0	0	0	0	0	0	0	1	0	0	0	0	13	0	1	0	0	0	0	0	0	0	12	125	0	1	0	0	0	3
54	CAC	0	1	0	0	0	0	0	0	0	0	0	0	0	0	0	0	0	168126	1	3	0	0	0	0	0	1	0	0	0	0	0	0	0	0	0	0	0	0	0	0	0	0	0	0	0	0	0	0
55	AAC	3	168056	0	20	0	0	0	0	0	9	0	0	0	0	0	0	0	1	0	0	0	0	0	0	0	0	0	0	0	0	0	0	0	23	0	0	0	0	0	0	0	0	0	0	0	0	0	0
56	GGG	0	0	0	0	0	0	2	0	0	0	4	0	0	0	0	0	0	1	0	0	0	0	0	0	0	0	5	0	0	0	0	0	0	0	12	0	0	0	0	0	8	0	166635	3	0	0	1	0
57	AAA	167459	1	1	0	1	0	0	0	2	0	0	0	0	0	0	0	0	0	0	12	0	0	0	0	47	0	0	0	0	0	0	0	11	0	0	0	0	0	0	0	2	0	0	0	0	0	0	0
58	CTA	0	2	0	0	0	0	0	1	0	0	0	0	2	0	0	0	1	0	0	0	16	0	0	0	1	0	0	0	166399	0	7	1	0	0	0	0	0	0	0	0	0	0	0	0	0	0	0	0
59	TGT	0	0	0	0	0	0	0	0	0	0	0	0	0	0	0	0	0	0	0	0	0	0	0	0	0	0	0	14	0	0	0	0	0	0	0	0	0	0	0	0	0	0	0	2	0	0	0	0
60	AAA	167589	1	22	1	1	0	0	0	7	0	0	76	0	0	0	0	0	0	0	0	0	0	0	0	0	0	10	0	0	0	0	0	17	0	0	0	0	0	0	1	0	0	0	0	0	0	0	0
61	TTA	0	0	0	0	0	0	0	0	0	0	0	0	91	0	0	1	0	0	0	0	1	0	0	0	0	0	0	0	49	0	0	75	0	0	0	0	0	0	0	0	0	0	0	0	1	0	0	0
62	AAA	166470	3	442	17	0	0	0	0	41	0	1	0	0	0	14	0	2	0	0	0	0	0	0	0	0	0	0	0	0	0	0	0	6	0	0	0	0	0	0	0	0	30	0	0	0	0	0	0
63	GGA	0	0	0	0	0	0	0	0	65	0	0	0	0	0	0	0	0	0	0	0	0	0	0	0	0	0	0	0	0	0	0	0	4	0	0	0	0	0	0	0	167493	0	5	0	1	0	0	0
64	ATA	0	0	0	0	4	0	0	0	0	0	0	0	167050	2	43	0	0	0	0	1	0	0	0	0	0	0	0	0	1	0	0	0	0	0	0	0	0	0	0	0	0	0	0	0	10	0	0	0
65	GCC	0	0	0	0	0	4	0	0	0	0	0	0	0	0	0	0	0	0	0	0	2	33	0	0	0	0	0	0	0	0	0	0	55	3	0	0	0	167709	0	2	0	0	0	0	0	10	0	0
66	CCA	0	0	0	0	2	0	0	0	0	0	0	0	0	0	0	0	2	0	0	0	167370	0	11	0	0	0	0	0	4	0	0	0	0	0	0	0	1	0	0	0	0	0	0	0	0	0	0	0
67	CTA	0	0	0	0	0	0	0	0	0	0	0	0	3	0	0	0	0	0	0	0	64	0	0	0	0	0	0	0	167169	43	10	0	0	0	0	0	0	0	0	0	0	0	0	0	0	0	0	0
68	CAA	1	0	0	0	0	0	0	0	0	0	0	23	0	0	0	0	167601	2	22	0	0	0	11	0	7	0	0	0	1	4	13	0	0	0	0	0	0	0	0	0	0	0	0	0	0	0	0	0
69	TTG	0	0	0	0	0	0	0	0	0	0	0	0	0	0	1	0	0	0	0	0	0	0	0	0	0	0	0	0	0	0	3	0	0	0	0	0	0	0	0	0	0	0	0	0	0	0	7	0
70	GGG	0	0	0	0	0	0	0	0	0	0	3	0	0	0	26	0	0	0	0	0	0	0	0	0	0	0	0	0	0	0	0	0	0	0	20	0	0	0	0	0	109	0	167859	32	0	0	2	0
71	AAA	168085	2	2	21	0	0	0	0	4	1	0	0	0	0	0	0	0	0	0	0	57	0	0	0	0	0	0	0	0	0	0	1	22	0	0	0	0	0	0	0	0	0	1	0	0	0	0	1
72	TGT	0	0	0	0	0	0	0	0	0	0	0	6	0	0	0	0	0	0	0	0	0	0	0	0	0	0	0	7	0	0	0	0	0	0	0	0	0	0	0	0	0	0	0	0	0	0	0	0
73	AAC	2	167682	1	6	0	0	0	0	0	16	0	0	0	0	0	0	0	0	0	0	0	0	0	0	0	0	0	0	0	0	0	0	0	48	0	0	0	0	0	0	0	0	0	0	0	0	0	0
74	ATC	0	1	0	0	0	20	0	0	0	0	0	0	0	167009	0	29	0	0	0	0	0	0	0	0	0	0	0	0	0	0	0	0	0	0	0	0	0	0	0	0	0	0	0	0	0	2	0	0
75	ACC	0	0	0	0	5	167609	15	49	0	0	0	0	32	7	0	0	0	0	0	0	0	0	0	0	0	0	0	0	0	0	0	1	0	0	0	0	0	12	0	0	0	0	0	0	0	29	0	26
76	GGA	1	0	0	0	0	0	0	0	30	0	0	0	0	0	0	0	0	0	0	0	0	0	0	0	0	0	0	0	0	0	0	0	189	0	0	0	0	0	0	0	167809	0	14	0	0	0	0	0
77	TGG	0	0	0	0	0	0	0	0	0	0	0	0	0	0	0	0	0	0	0	0	0	0	0	0	0	0	8	0	0	0	0	0	0	0	0	0	0	0	0	0	0	0	24	0	0	0	0	0
78	CTC	0	0	0	0	0	0	0	0	0	0	0	0	1	0	0	0	0	0	0	0	0	6	0	0	0	0	0	0	28	167914	0	5	0	0	0	0	0	0	0	0	0	0	0	0	36	0	0	0
79	TTG	0	0	0	0	0	0	0	0	0	0	0	0	0	0	2	0	0	0	0	0	0	0	0	0	0	0	0	0	0	0	230	47	0	0	0	0	0	0	0	0	0	0	0	0	0	0	0	0
80	GGA	0	0	0	0	0	0	0	0	5	0	0	0	0	0	0	0	0	0	0	0	0	0	0	0	0	0	0	0	0	0	0	0	6	0	0	0	0	0	0	0	168000	0	107	0	6	0	0	0
81	AAT	1	46	1	167870	0	0	0	0	0	0	0	1	0	0	0	0	0	0	0	1	0	0	0	0	0	0	0	0	0	0	0	0	0	0	0	4	0	0	0	0	0	0	0	0	0	0	0	0
82	CCA	0	0	0	0	2	0	0	0	0	0	0	0	0	0	0	0	2	0	0	0	167995	3	66	18	1	0	0	0	12	0	0	0	0	0	0	0	1	0	0	0	0	0	0	0	0	0	0	0
83	GAA	14	0	0	0	0	0	0	0	0	0	0	0	0	0	0	0	0	0	0	0	0	0	0	0	0	0	0	0	0	0	0	0	167942	1	80	0	0	0	0	0	11	0	0	0	1	0	0	0
84	TGC	0	0	0	0	0	0	0	0	0	0	0	0	0	0	0	0	0	0	0	0	0	0	0	0	0	2	0	0	0	0	0	0	0	0	0	0	0	0	0	0	0	0	0	0	0	0	0	0
85	GAC	0	9	0	0	0	0	0	0	0	0	0	0	0	0	0	0	0	1	0	0	0	0	0	0	0	0	0	0	0	0	0	0	0	168123	0	6	0	1	0	0	0	13	0	0	0	1	0	0
86	TCA	0	0	0	0	23	0	0	0	0	0	0	2	0	28	33	0	0	0	0	71	2	0	0	0	0	0	0	0	0	0	0	0	9	2	108	0	0	0	0	0	0	0	0	0	0	0	0	0
87	CTG	0	0	0	0	0	0	1	0	0	0	0	0	0	0	1	0	0	0	1	0	0	0	18	0	0	0	0	0	79	33	168022	13	0	0	0	0	0	0	0	0	0	0	0	0	0	0	0	0
88	CTT	0	0	0	0	0	0	0	0	0	0	0	0	0	0	19	2	0	0	0	0	0	0	0	3	0	0	0	3	0	85	0	167986	0	0	0	0	0	0	0	0	0	0	0	0	0	0	0	0
89	CCA	0	1	0	6	1	0	16	32	0	0	0	0	0	13	1	0	30	0	0	0	167795	0	18	1	0	0	0	0	5	0	31	0	0	0	0	0	0	0	0	0	0	20	0	0	0	74	0	0
90	GCG	0	0	0	16	0	0	223	0	0	44	0	79	0	0	0	0	0	0	0	0	0	0	1	41	0	30	0	0	0	0	0	0	0	0	2	1	10	0	167517	2	0	0	3	0	0	0	166	0
91	AGA	8	0	0	0	9	0	0	0	167758	0	9	20	0	0	0	18	0	0	0	0	0	0	0	0	0	0	0	0	161	0	0	0	38	0	208	0	0	0	0	0	2	0	0	0	0	0	0	0
92	TCA	0	0	0	4	0	0	0	0	0	0	0	0	0	0	0	1	4	0	0	0	3	0	0	0	0	0	1	0	0	0	0	0	0	9	0	0	1	0	0	0	0	0	1	0	0	0	0	0
93	TGG	0	0	0	0	0	0	0	0	0	0	0	0	0	0	0	0	0	0	0	0	0	0	0	0	0	0	17	0	0	0	0	0	0	0	0	0	0	0	0	0	0	0	0	0	0	0	0	0
94	TCC	0	0	0	0	0	0	0	0	0	0	0	8	0	0	0	0	0	0	0	0	0	14	0	0	0	0	0	0	0	0	0	0	0	0	0	0	0	0	1	0	0	0	0	0	0	0	0	0
95	TAC	0	1	0	0	0	0	0	0	0	0	0	0	0	0	0	0	0	28	0	0	0	0	0	0	0	0	0	0	0	0	0	0	0	1	0	0	0	0	0	0	0	0	0	0	0	0	0	0
96	ATT	0	0	0	0	0	0	0	4	0	0	0	1	1	7	0	188109	0	0	0	0	0	0	0	0	0	0	0	0	0	0	0	0	0	0	0	0	0	0	0	0	0	0	0	0	0	0	0	3
97	GTA	0	0	0	0	0	0	0	0	0	0	0	0	7	0	0	9	0	0	0	0	0	0	0	0	0	0	0	0	1	0	0	0	2	0	0	0	12	0	0	0	0	0	0	0	187954	0	30	106
98	GAA	5	0	0	0	0	0	0	0	0	0	0	0	0	0	0	0	0	0	0	0	0	0	0	0	0	0	0	0	0	0	0	0	188177	1	6	0	1	0	0	0	3	0	0	0	0	0	0	0
99	ACA	0	0	0	0	187936	49	3	0	0	0	0	0	11	0	0	0	0	0	0	0	5	0	0	0	0	0	0	0	0	0	0	0	0	0	0	0	0	0	28	0	0	0	31	0	0	0	0	0
100	CCA	0	0	0	0	0	60	0	0	0	0	0	0	0	0	0	0	31	0	0	0	187984	1	25	1	1	0	0	0	7	0	0	0	0	0	0	0	0	0	0	0	0	0	0	0	0	0	41	0
101	AAC	1	188045	1	22	0	1	0	0	0	4	0	0	0	0	0	0	0	1	0	0	0	0	0	0	0	0	0	0	0	0	0	0	0	3	0	0	0	0	0	0	0	0	0	0	0	0	0	0
102	TCT	0	0	0	0	29	0	0	1	0	0	0	0	0	0	0	0	0	0	0	0	0	0	0	6	0	0	0	0	0	0	0	0	0	0	0	0	0	0	0	1	0	0	0	0	0	0	0	0
103	GAG	0	0	1	0	0	0	0	0	0	0	0	0	0	0	0	0	0	0	0	0	0	0	0	0	0	1	0	0	0	0	0	0	22	0	188103	1	1	0	2	0	0	0	37	0	0	0	3	0
104	AAT	4	6	1	187936	0	0	0	0	0	0	0	7	0	0	0	0	0	0	0	0	0	0	0	0	0	0	0	0	0	0	0	0	7	0	27	97	0	0	0	0	0	0	0	0	0	10	0	0
105	GGA	0	0	0	0	0	0	0	0	6	0	0	0	0	0	0	0	0	0	0	0	0	0	0	0	0	0	0	0	0	0	0	0	6	0	0	0	0	0	0	0	187929	7	13	53	1	0	0	0
106	GCA	0	0	0	0	66	0	0	0	0	0	0	0	0	0	0	0	0	0	0	0	0	0	0	0	0	0	0	0	0	0	0	0	1	0	0	0	187931	0	27	0	1	0	0	0	16	0	0	0
107	TGT	0	0	0	0	0	0	0	0	0	0	0	1	0	0	0	0	0	0	0	0	0	0	0	0	0	0	0	2	0	0	0	0	0	0	0	0	0	0	0	0	0	0	0	0	0	0	0	0
108	TAT	0	0	0	0	0	0	0	0	0	0	0	0	0	0	0	0	0	0	0	9	0	0	0	0	0	0	0	0	0	0	0	0	0	0	0	1	0	0	0	0	0	0	0	0	0	0	0	0
109	CCA	0	0	0	0	1	0	0	0	0	0	0	0	0	0	0	0	4	0	0	0	188114	0	25	4	0	0	0	0	3	0	0	0	0	0	0	0	0	0	0	0	0	0	0	0	0	0	0	0
110	GGA	0	0	0	0	0	0	0	0	3	0	0	0	0	0	0	0	0	0	0	0	0	0	0	0	0	0	0	0	0	0	0	0	4	0	0	0	0	0	0	0	188073	1	8	0	4	0	0	0
111	GAT	0	1	0	27	0	0	0	0	0	0	0	0	0	0	0	0	0	0	0	0	0	0	0	0	0	0	0	0	0	0	0	0	0	4	0	188057	0	0	0	0	0	1	0	9	0	0	0	1
112	CTC	0	0	0	0	0	0	0	0	0	0	0	0	0	0	0	0	0	0	0	0	0	30	0	0	0	1	0	0	1	187968	1	0	0	0	0	0	0	0	0	0	0	0	0	0	0	0	15	0
113	ATC	0	0	0	0	0	40	0	0	0	0	0	0	3	187936	1	26	0	0	76	0	0	0	0	0	0	0	0	0	0	1	0	0	0	14	0	0	0	0	0	0	0	0	0	0	0	11	0	0
114	GAC	0	10	0	0	0	0	0	0	0	0	0	0	0	0	0	0	0	0	0	0	0	0	0	0	0	0	0	0	0	0	0	0	3	188024	0	8	0	1	0	0	0	4	0	0	0	0	0	0
115	TAT	0	0	0	2	0	0	0	0	0	0	42	0	0	86	0	0	0	0	0	13	0	0	0	0	0	0	0	0	0	0	0	0	0	0	0	0	0	0	0	1	0	0	0	0	0	0	0	1
116	GAG	0	0	52	0	0	0	0	0	0	0	0	0	0	0	0	0	0	0	0	0	0	0	0	0	0	0	0	0	0	0	0	0	12	0	187840	15	0	0	6	0	0	0	37	0	0	0	11	0
117	GAA	13	0	0	0	0	0	0	0	0	0	0	0	0	0	0	0	0	0	0	0	0	0	0	0	0	0	0	0	0	0	0	0	187942	1	32	1	0	0	0	0	3	0	0	0	0	0	0	0
118	CTG	0	0	0	0	0	0	0	0	0	0	0	0	0	0	2	0	0	0	1	0	0	0	22	0	0	0	0	0	6	0	188002	1	0	0	0	0	0	0	0	0	0	0	0	0	0	0	0	0
119	AGG	0	0	6	0	0	0	0	0	3	0	187713	1	0	0	13	0	0	0	0	0	0	0	0	0	0	0	1	0	0	0	0	0	0	0	0	0	0	0	0	0	0	0	26	0	0	0	0	0
120	GAG	0	0	2	0	0	0	0	0	0	0	0	0	0	0	0	0	0	0	0	0	0	0	0	0	0	0	0	0	0	0	0	0	18	0	187985	1	0	0	1	0	0	0	14	0	0	0	0	0
121	CAA	0	0	0	0	0	0	0	0	0	0	0	0	0	0	0	0	187975	1	7	3	1	0	0	0	7	0	0	0	2	0	0	0	0	0	0	0	0	0	0	0	0	0	0	0	0	0	0	0
122	TTG	0	0	0	0	0	0	0	0	0	0	0	0	0	0	1	0	0	0	0	0	0	0	0	0	0	0	0	0	0	0	5	0	0	0	0	0	0	0	0	0	0	0	0	0	0	0	1	0
123	AGC	0	13	0	0	0	0	0	0	0	187595	1	6	0	3	0	88	0	0	0	0	0	0	0	0	0	0	0	0	0	0	0	0	0	0	0	0	0	0	0	0	0	11	0	0	0	11	0	0
124	TCA	0	0	0	0	1	97	0	0	0	0	0	0	0	0	0	0	0	0	0	0	7	0	0	0	0	0	0	0	0	0	12	0	0	0	0	0	0	0	0	0	0	0	0	0	0	0	0	0
125	GTA	0	0	0	0	24	0	0	0	0	0	0	0	19	0	0	0	0	0	0	0	0	0	0	0	0	0	0	0	1	0	0	0	0	0	0	0	14	0	0	0	0	0	0	0	188078	0	34	0
126	TCA	0	0	0	0	8	0	0	0	0	0	0	0	0	6	0	0	0	0	0	0	4	0	0	0	0	0	0	0	26	0	0	0	0	49	0	0	0	0	0	0	0	0	0	0	0	0	0	0
127	TCA	0	0	0	0	0	20	0	0	0	31	0	0	0	0	0	0	0	0	0	0	8	0	0	0	0	0	0	0	0	0	0	0	0	0	0	0	0	0	0	0	0	0	0	0	0	0	0	0
128	TTA	0	0	0	0	0	0	0	0	0	0	0	0	0	0	2	0	0	0	0	0	0	0	0	0	0	0	0	0	4	0	0	0	0	0	0	0	0	0	0	0	0	0	0	0	0	58	0	0
129	GAA	1	0	0	0	0	0	0	0	0	0	0	0	0	0	0	0	0	0	0	0	0	0	0	0	0	0	0	0	0	0	0	0	187996	0	9	1	1	0	0	0	8	0	0	0	0	0	0	0
130	AGA	9	0	0	0	0	0	0	0	188107	0	3	0	1	0	0	0	0	0	0	0	0	0	0	0	0	0	0	0	0	0	0	0	0	0	0	0	0	0	0	0	2	0	0	0	0	0	0	0
131	TTC	0	0	0	0	0	0	0	0	0	0	0	0	0	0	0	0	0	0	0	0	0	0	0	0	0	0	0	0	0	2	0	0	0	0	0	0	0	0	0	0	0	0	0	0	0	1	0	0
132	GAA	13	0	0	0	0	0	0	0	0	0	0	0	0	0	0	0	0	0	0	0	0	0	0	0	0	0	0	0	0	0	0	0	188026	1	4	0	2	0	0	0	10	0	0	0	0	0	0	0
133	ATA	0	0	0	0	6	0	0	0	0	0	0	0	188094	0	12	2	0	0	0	0	0	0	0	0	0	0	0	0	1	0	0	0	0	0	0	0	0	0	0	0	0	0	0	0	7	0	0	0
134	TTT	0	0	0	0	0	0	0	0	0	0	0	0	0	0	0	1	0	0	0	0	0	0	0	0	0	0	0	0	0	0	0	4	0	0	0	0	0	0	0	0	0	0	0	0	0	0	0	1
135	CCC	0	0	0	0	0	2	0	0	0	0	0	0	0	0	0	0	0	0	0	0	2	187440	0	86	0	0	0	0	0	6	0	0	0	0	0	0	0	0	0	0	0	0	0	0	0	0	0	0
136	AAG	21	0	187230	1	0	0	0	0	2	0	8	0	0	0	2	0	0	0	1	0	0	0	0	0	0	33	0	0	0	0	69	0	0	0	10	0	0	151	0	0	0	0	55	0	0	0	3	0
137	GAA	5	0	0	0	0	0	0	0	0	0	0	0	0	0	0	0	0	6	0	0	0	0	0	0	0	0	0	0	0	0	0	0	187822	0	9	0	0	0	0	0	21	0	0	0	0	0	0	0
138	AGT	0	0	0	18	0	0	0	0	1	3	0	187182	0	0	0	1	0	0	0	0	0	0	0	0	0	0	0	2	0	35	0	0	6	0	0	0	12	0	5	0	0	0	0	8	0	0	0	0
139	TCA	0	0	0	0	0	0	0	0	0	0	0	0	0	0	0	0	0	0	0	0	5	0	0	0	0	0	0	0	0	0	0	0	0	0	0	0	0	30	47	0	0	0	0	0	0	1	0	0
140	TGG	0	0	0	0	0	0	0	0	0	0	2	0	0	0	0	0	0	0	0	0	0	0	0	0	0	0	11	0	0	0	0	0	0	0	0	0	0	0	0	0	0	0	1	0	0	0	0	0
141	CCC	0	0	0	0	11	2	0	0	0	0	0	0	0	0	0	0	0	5	0	0	6	187154	78	51	0	0	0	0	0	2	0	0	2	0	0	0	0	3	0	0	0	0	0	0	0	0	0	0
142	AAC	2	187703	1	38	0	1	0	0	0	9	0	0	0	2	0	0	0	2	0	0	0	0	0	0	0	0	0	0	0	0	0	0	0	27	0	0	0	0	0	0	0	0	0	0	0	0	0	0
143	CAC	0	2	0	0	0	0	0	0	0	0	0	0	0	0	40	0	1	187206	0	4	0	1	0	0	0	6	0	0	0	0	0	0	0	0	0	0	0	0	0	0	0	0	0	0	0	0	0	0
144	ACA	1	0	0	0	186561	55	5	0	0	0	0	0	13	0	0	0	0	4	0	0	0	0	0	0	0	0	0	0	0	0	0	0	0	0	0	0	17	0	0	0	0	0	0	0	0	0	0	0
145	TTC	0	0	0	0	0	0	0	0	0	0	0	0	0	2	0	0	0	0	0	0	0	0	0	0	0	0	0	0	0	4	0	0	6	0	9	106	0	0	24	0	0	43	30	0	0	0	0	0
146	AAC	1	187816	2	59	0	2	0	0	0	18	5	0	0	1	0	0	3	2	0	0	16	50	16	0	0	0	0	0	0	0	0	0	8	23	1	92	6	0	1	0	0	0	0	0	47	0	0	0
147	GGA	0	0	0	0	0	0	0	0	6	0	0	0	0	0	0	0	0	0	0	0	0	0	0	0	0	0	0	0	0	0	0	0	3	0	0	0	0	0	0	0	187880	41	45	1	0	0	0	0
148	GTA	0	0	0	0	0	0	0	162	0	0	0	0	39	0	0	0	0	0	0	0	0	0	0	0	0	0	0	0	1	0	0	0	0	0	0	0	8	0	0	0	0	0	0	0	187671	0	16	52
149	ACA	1	0	0	0	188087	3	37	2	0	0	0	0	8	0	0	0	0	0	0	0	0	0	0	0	0	0	0	0	0	0	0	0	0	0	0	0	8	0	0	0	0	0	0	0	0	0	0	0
150	GTA	0	0	0	0	0	0	0	0	0	1	0	0	37	1	0	0	0	0	0	0	0	0	0	0	0	0	0	0	0	0	0	0	0	0	0	0	280	0	0	0	1	0	0	0	187707	27	11	0
151	TCA	0	0	0	0	0	0	0	0	0	0	0	0	0	0	0	0	0	0	0	0	3	0	0	0	0	0	0	0	0	0	0	0	0	0	0	0	0	0	0	0	0	0	0	0	0	0	0	0
152	TGC	0	0	0	0	0	0	0	0	0	1	0	0	0	0	0	0	0	0	0	0	0	0	0	0	0	6	0	0	0	0	0	0	0	0	0	0	0	0	0	0	0	1	0	0	0	0	0	0
153	TCC	0	0	0	0	0	0	44	3	0	0	0	0	0	33	0	0	0	0	1	0	0	81	0	0	0	0	0	0	0	3	0	0	0	0	0	0	0	0	0	0	0	0	0	0	0	0	0	0
154	CAT	1	0	0	24	0	0	0	0	49	0	0	0	0	0	5	0	0	6	3	185467	0	0	0	1	0	0	0	15	0	0	35	8	0	244	0	94	0	14	0	12	1	0	1	0	0	0	0	0
155	AGG	3	0	8	0	0	0	1	0	4	0	186957	6	0	0	16	0	50	0	0	33	0	0	0	0	0	0	7	0	0	3	0	0	0	0	0	0	0	0	0	17	0	0	40	7	0	0	0	0
156	GGA	4	1	0	0	0	0	0	0	3	0	0	0	0	0	0	0	0	2	0	0	0	0	0	0	0	0	0	0	0	0	0	0	12	0	0	0	0	0	0	0	187342	0	11	0	1	0	0	0
157	AAA	187664	3	3	0	1	0	0	0	15	0	0	0	0	0	0	0	6	0	0	0	0	0	0	0	0	0	0	0	0	0	0	0	52	0	0	0	0	0	0	6	0	0	0	0	43	0	0	0
158	AGC	0	16	0	0	0	0	0	0	3	187727	0	40	0	1	0	0	0	0	0	0	0	0	0	0	0	0	0	0	0	0	0	0	0	0	0	0	1	0	0	0	0	47	0	0	0	0	0	0
159	AGT	0	0	0	4	0	0	0	0	0	6	3	187393	0	0	0	1	0	0	0	0	0	0	0	0	0	0	0	0	0	0	0	0	0	24	0	0	0	0	0	0	0	3	0	33	0	0	0	0
160	TTT	0	0	0	0	0	0	0	0	0	0	0	0	0	0	0	1	0	1	0	0	0	0	0	0	0	0	0	0	0	0	0	4	0	0	0	0	0	0	0	0	0	0	0	0	0	0	0	0
161	TAC	0	0	0	0	0	0	0	0	0	0	0	0	0	0	0	0	0	9	0	0	0	0	0	0	0	0	0	0	0	0	0	0	0	0	0	0	0	0	0	0	0	0	0	0	0	0	0	0
162	AGA	6	0	0	0	0	0	0	0	187751	0	4	1	3	0	0	0	0	0	0	0	0	0	0	0	2	0	0	0	0	0	0	0	0	0	0	0	0	0	0	0	41	0	0	0	0	0	0	0
163	AAT	0	17	2	187681	0	0	0	1	0	0	0	8	0	0	0	0	0	0	0	0	0	0	0	0	0	0	0	0	0	0	0	0	0	0	0	7	0	0	0	0	0	0	0	0	0	0	0	0
164	TTG	0	0	0	0	0	0	0	0	0	0	0	0	0	0	1	0	0	0	0	0	0	0	0	0	0	0	0	0	0	0	18	0	0	0	0	0	0	0	0	0	0	0	0	0	0	0	60	0
165	CTA	0	0	0	0	0	0	0	0	0	0	0	0	38	0	0	0	0	0	0	0	13	0	0	0	2	0	0	0	187788	97	7	0	0	0	0	0	0	0	0	0	0	0	0	0	3	0	0	0
166	TGG	0	0	0	0	0	0	0	0	0	0	1	0	0	0	0	0	0	0	0	0	0	0	0	0	0	0	7	0	0	0	0	0	0	0	0	0	0	0	0	0	0	0	2	0	0	0	0	0
167	CTG	0	0	0	0	0	0	0	0	0	0	0	0	0	0	2	0	0	0	0	0	1	0	11	0	0	0	1	0	19	1	187534	5	0	0	0	0	0	0	0	0	0	0	0	0	0	0	1	0
168	ACG	0	0	0	0	130	0	187843	2	0	0	3	0	0	0	32	0	0	0	0	0	0	0	0	0	0	0	0	0	0	0	0	0	0	0	0	0	0	0	13	0	0	0	0	0	0	0	0	1
169	AAG	47	0	187914	0	0	0	1	0	0	0	6	0	0	0	6	0	0	0	0	0	0	0	0	0	0	0	0	0	0	0	0	0	0	0	10	0	0	0	27	0	0	0	0	0	0	0	0	0
170	AAG	3	2	187524	2	0	0	7	0	0	0	22	0	0	0	182	0	0	0	2	0	0	0	0	0	33	0	0	0	0	0	0	0	27	0	6	0	0	0	103	0	0	0	0	0	0	0	0	0
171	GGG	0	10	0	0	0	0	0	0	0	0	8	46	0	0	0	0	0	0	0	0	0	0	0	0	0	0	0	0	0	0	0	0	0	0	1	0	0	130	0	0	11	0	187691	1	0	0	6	0
172	GAT	0	0	0	13	0	0	0	0	0	0	0	0	0	0	0	0	0	210	0	0	28	0	0	0	0	0	0	0	0	0	0	0	0	8	7	187801	0	0	0	0	0	0	0	16	0	0	0	0
173	TCA	1	0	0	0	2	0	1	0	0	0	0	0	1	0	0	0	0	29	0	0	29	0	0	0	0	0	0	0	0	0	28	0	7	11	0	169	0	0	0	0	0	0	0	0	40	0	19	0
174	TAC	0	1	0	0	0	0	0	0	0	0	0	0	0	0	0	0	0	11	0	0	0	0	0	0	0	0	0	0	0	0	0	0	0	1	0	0	0	0	0	0	0	0	0	0	0	0	0	0
175	CCA	0	1	0	0	43	0	0	0	0	0	0	43	0	0	0	0	67	2	42	0	187514	1	13	9	0	11	0	0	5	0	0	0	0	14	0	0	1	0	0	13	56	0	0	0	0	0	0	0
176	AAG	4	0	187928	1	2	0	4	0	0	0	28	0	0	0	3	1	0	0	3	6	2	0	43	0	0	0	0	0	0	2	0	1	0	0	2	0	0	0	0	1	0	0	0	0	0	0	0	0
177	CTG	0	0	0	0	0	0	0	0	0	1	0	0	0	0	1	53	0	14	1	0	0	0	11	0	0	0	0	0	3	25	187837	46	0	0	0	0	0	0	0	0	0	0	0	0	0	0	0	60
178	ACC	0	2	0	0	3	187932	0	3	0	2	0	0	0	8	0	2	0	0	0	0	0	0	0	0	0	0	0	0	0	0	7	21	0	0	0	0	1	14	0	0	0	0	0	0	0	0	0	0
179	AAT	0	2	1	187899	3	0	0	0	0	0	0	3	0	0	0	2	0	0	0	2	0	0	0	0	0	0	0	0	0	0	1	0	0	0	0	28	0	0	0	0	0	0	0	0	0	0	0	0
180	TCC	0	0	0	0	0	1	0	0	0	0	0	0	0	0	0	0	4	0	0	0	0	4	0	0	44	0	0	0	0	0	0	0	96	0	0	0	0	0	0	0	0	0	0	0	0	0	0	0
181	TAT	0	0	0	0	0	0	0	0	0	0	0	0	0	0	0	0	0	0	0	112	0	0	0	0	0	0	0	0	0	0	0	0	0	0	0	4	0	0	0	0	0	0	0	0	0	0	0	0
182	GTG	0	0	0	0	0	110	46	0	0	0	1	0	0	0	28	0	0	0	0	72	0	0	0	0	0	0	0	0	0	0	3	0	0	0	2	0	0	0	9	0	0	0	0	0	11	10	187529	0
183	AAC	0	188109	0	3	0	0	0	0	0	11	0	0	0	0	0	0	0	0	0	0	0	0	0	0	0	0	0	0	0	0	0	0	0	26	0	0	0	0	0	0	0	0	0	0	0	0	0	0
184	AAT	1	12	0	187971	0	0	0	0	0	0	0	10	0	0	0	0	0	0	0	1	0	0	0	0	0	0	0	0	0	0	0	0	112	0	0	22	0	0	0	13	0	0	0	0	0	0	0	0
185	AAA	187924	5	19	3	1	0	0	0	15	0	0	0	3	0	0	0	0	0	0	0	0	0	0	0	0	1	0	0	0	0	0	0	34	0	0	0	0	0	15	0	0	0	0	0	0	0	0	0
186	GGG	0	0	0	0	0	0	1	0	0	0	6	0	0	0	0	0	0	0	0	0	0	0	0	0	0	0	0	0	0	0	0	0	0	0	2	0	0	0	3	0	7	0	187516	1	0	0	2	0
187	AAA	187990	3	108	1	2	0	0	0	1	0	0	0	0	0	0	0	0	0	0	0	0	0	0	0	0	0	0	0	0	0	0	0	7	0	0	0	0	0	0	0	0	0	0	0	0	0	0	0
188	GAA	3	0	0	0	0	0	0	0	0	0	0	0	0	0	0	0	2	2	5	0	0	0	0	0	0	0	0	0	0	0	0	0	188108	1	3	0	0	0	0	0	11	0	0	0	0	0	0	0
189	GTC	0	0	0	0	0	0	0	0	0	0	0	0	0	5	0	42	0	0	0	0	0	0	0	0	0	0	0	0	0	0	0	0	0	0	0	0	0	4	0	0	0	0	0	0	0	188110	0	3
190	CTT	0	0	0	0	0	0	0	0	0	0	0	0	0	0	0	18	0	0	0	6	0	0	0	20	0	0	0	2	0	13	0	188019	0	0	0	0	0	0	0	0	0	0	0	0	0	0	0	0
191	GTA	0	0	0	0	0	0	0	0	0	0	0	0	2	0	0	0	0	0	0	0	0	0	0	0	0	0	0	0	0	0	0	0	0	0	0	0	7	0	0	0	0	0	0	0	161980	9	13	0
192	CTA	0	0	0	0	0	0	0	0	0	0	0	0	1	0	0	0	0	0	0	0	9	0	0	0	1	0	0	0	162000	0	5	1	0	0	0	0	0	0	0	0	0	0	0	0	0	0	0	0
193	TGG	0	0	0	0	0	0	0	0	0	0	1	0	0	0	0	0	0	0	0	0	0	0	0	0	0	0	8	0	0	0	0	0	0	0	0	0	0	0	0	0	0	0	1	0	0	0	0	0
194	GGT	0	0	0	0	0	0	0	0	0	0	0	1	0	0	0	0	0	0	0	0	0	0	0	0	0	0	0	0	0	0	0	0	0	0	0	4	0	0	0	0	1	2	1	161733	0	0	0	3
195	GTT	0	0	0	0	0	0	0	0	0	0	0	0	0	0	0	18	0	0	0	0	0	0	0	0	0	0	0	0	0	0	0	0	0	0	0	0	0	0	0	7	0	0	0	0	0	33	0	161828
196	CAT	0	0	0	1	0	0	0	0	0	0	0	0	0	0	0	0	0	17	1	162002	0	0	0	3	0	0	0	9	0	0	0	1	0	0	0	0	0	0	0	0	0	0	0	0	0	0	0	0
197	CAC	0	0	0	0	0	0	0	0	0	0	0	0	0	0	0	0	2	161782	1	19	0	0	0	0	0	1	0	0	0	0	0	0	0	0	0	0	0	0	15	0	0	0	0	0	0	0	0	0
198	CCG	0	0	0	0	0	0	2	0	0	0	0	0	0	0	0	0	0	0	1	0	17	1	161801	0	0	0	0	0	0	0	2	0	0	0	0	0	0	0	0	0	0	0	0	0	0	0	0	0
199	TCT	0	0	0	0	0	0	0	0	0	0	0	27	0	0	0	0	0	0	0	0	0	0	0	11	0	0	0	0	0	0	0	0	0	0	0	0	0	0	0	0	0	0	0	0	0	0	0	0
200	AGC	0	2	0	0	0	0	0	0	2	161819	0	28	0	6	0	0	0	0	0	0	0	0	0	0	0	14	0	0	0	0	0	0	0	0	0	0	0	0	0	0	0	44	0	0	0	0	0	0
201	AGT	0	0	0	3	0	0	0	34	2	11	0	161842	0	0	0	3	0	0	0	0	0	0	0	0	0	0	0	0	0	0	0	2	0	0	0	0	0	0	0	0	0	0	0	14	0	0	0	0
202	GAT	0	0	0	4	0	0	0	0	0	0	0	0	0	0	0	0	0	0	0	0	0	0	0	0	0	0	0	0	0	0	1	0	0	6	0	161976	0	0	0	0	0	0	0	32	0	0	3	0
203	GAG	0	0	6	0	0	0	0	0	0	0	0	0	0	0	0	0	0	0	0	0	0	0	0	0	0	0	0	0	0	0	0	0	18	0	161490	1	0	0	0	0	0	0	17	0	0	0	1	0
204	CAA	9	0	0	0	0	0	0	0	0	0	0	0	0	0	0	0	161840	0	2	2	0	0	0	0	4	0	0	0	1	0	0	0	0	0	0	0	0	0	0	0	0	0	0	0	0	0	0	0
205	CAG	0	0	0	0	0	0	0	0	0	0	0	0	0	0	0	0	44	0	161850	1	0	0	1	0	0	0	29	0	0	0	1	0	0	41	1	0	0	0	0	0	0	0	0	0	0	0	0	0
206	AGT	0	0	0	4	0	0	0	0	0	8	0	161787	0	0	0	3	0	0	0	0	0	0	0	0	0	0	0	0	0	0	0	0	0	0	2	0	0	0	0	0	0	13	0	45	0	0	0	0
207	CTC	0	0	0	0	0	0	0	0	0	0	0	0	0	1	0	0	0	0	0	0	0	7	0	0	0	0	0	0	2	161733	0	2	0	0	0	0	0	0	0	0	0	0	0	0	0	0	0	0
208	TAT	0	0	0	0	0	0	0	0	0	0	0	0	0	0	0	0	0	0	0	24	0	0	0	0	0	0	0	0	0	0	0	0	0	0	0	0	0	0	0	0	0	0	0	0	0	0	0	0
209	AGT	0	0	0	43	69	0	70	0	1	90	0	161126	0	0	0	0	0	0	0	0	0	0	0	0	0	0	0	0	0	0	0	0	0	0	0	87	0	0	245	0	0	0	0	62	0	0	0	0
210	AAT	1	4	0	161750	0	0	0	1	0	0	0	5	0	0	0	1	0	0	0	18	0	0	0	0	0	0	0	0	0	0	0	0	0	0	0	67	0	0	0	0	0	0	0	0	0	0	0	0
211	GGA	0	0	0	0	8	0	0	0	7	0	0	0	0	0	1	0	0	0	0	0	0	23	0	0	0	0	0	0	0	0	0	25	8	0	0	0	0	0	0	0	161591	0	40	0	1	0	0	0
212	AAT	1	5	0	161443	0	0	0	1	0	0	0	5	0	0	0	0	0	0	0	72	0	3	0	30	0	0	0	0	0	0	0	0	0	0	35	7	0	0	0	0	0	0	0	0	0	0	0	0
213	GCT	0	0	0	0	0	0	0	33	0	0	0	0	0	0	0	0	0	0	0	0	10	48	4	35	0	0	0	0	0	0	0	0	0	0	0	2	0	36	40	161571	0	0	0	0	0	0	0	1
214	TAT	0	0	0	1	0	0	0	0	0	0	0	0	0	0	0	0	0	0	0	25	0	0	0	0	0	0	0	0	0	0	0	1	0	0	0	0	0	0	0	0	0	0	0	0	0	0	0	0
215	GTC	0	0	0	0	0	0	0	0	0	0	0	0	0	25	0	0	0	0	0	0	0	0	0	0	0	0	0	0	0	0	0	0	0	1	0	0	0	7	0	0	0	0	0	0	1	161868	0	3
216	TCT	0	0	0	0	0	0	0	5	0	0	1	0	0	0	0	0	0	0	0	0	0	0	0	19	2	0	0	0	0	0	0	0	0	0	0	0	0	0	0	55	0	0	0	0	0	0	0	0
217	GTA	0	0	0	0	0	0	0	0	0	0	0	0	6	0	0	0	0	0	0	0	0	0	0	0	0	0	0	0	0	0	0	0	0	0	0	0	10	0	0	0	1	0	0	0	161776	95	23	1
218	GCG	0	0	0	0	0	0	2	0	0	0	0	91	0	0	0	0	0	0	0	0	0	0	0	0	0	0	0	0	0	0	0	0	0	0	1	0	17	1	161676	5	0	0	0	0	0	0	28	0
219	TCT	0	0	0	0	0	0	0	0	0	0	0	0	0	0	0	0	0	0	0	0	0	0	0	17	0	0	0	0	0	0	0	0	0	0	0	0	0	0	2	2	0	0	0	0	0	0	0	0
220	TCA	0	0	0	0	1	0	0	0	58	0	0	0	0	0	17	0	0	0	31	0	36	0	2	0	0	0	0	0	0	0	0	0	44	0	0	0	0	0	0	0	0	0	1	0	0	0	9	0
221	AAT	0	4	0	161801	0	0	0	1	0	0	0	6	0	0	0	1	1	0	0	3	0	0	0	0	0	0	0	0	0	0	0	0	0	0	0	7	0	4	0	0	0	0	0	0	0	0	0	0
222	TAT	0	0	0	2	0	0	0	0	0	0	0	0	0	0	0	0	0	0	0	38	0	0	0	0	0	0	0	0	0	0	0	0	0	0	0	0	0	0	0	0	0	0	0	0	0	0	0	0
223	AAC	1	161650	0	9	0	0	0	0	0	31	0	0	0	9	0	0	0	2	0	2	0	0	0	0	0	0	0	0	0	0	0	0	0	18	0	13	0	0	0	10	0	0	0	0	17	1	0	0
224	AGG	0	0	5	0	0	0	0	0	1	32	160964	0	0	0	0	0	0	0	0	0	0	0	0	0	0	19	3	1	0	0	0	0	0	0	0	0	0	0	0	0	0	0	24	0	0	0	0	0
225	AGA	5	0	0	0	0	0	0	0	158593	0	9	1	0	0	0	0	0	0	0	89	0	0	0	0	0	0	0	44	0	0	0	0	0	0	0	0	0	0	0	0	22	0	0	0	0	0	0	0
226	TTC	0	0	0	0	0	44	0	0	0	0	0	0	0	0	0	0	1	0	0	0	0	0	0	0	0	0	0	0	0	24	0	0	0	0	0	0	0	0	0	0	0	0	0	0	0	41	0	28
227	ACC	0	3	0	0	0	161557	0	4	0	0	0	0	0	28	0	0	0	0	0	5	0	1	0	0	0	1	0	0	0	0	0	0	0	0	0	0	0	29	0	0	0	0	0	0	0	0	0	0
228	CCG	0	0	0	0	0	0	0	0	0	0	0	0	0	0	0	0	0	0	5	0	99	0	161634	6	0	0	29	0	0	0	8	0	0	0	0	0	0	0	0	0	1	0	0	0	0	0	0	0
229	GAA	3	0	0	0	1	41	0	39	0	0	0	0	0	0	0	0	0	0	0	0	0	0	0	0	49	0	0	0	0	0	0	0	159200	0	6	1	0	0	23	0	9	0	0	0	0	0	1	0
230	ATA	0	0	0	9	7	0	0	0	2	0	0	0	161643	2	23	1	0	0	0	0	0	0	0	0	0	1	0	0	3	0	0	0	0	0	0	0	0	0	0	0	0	0	0	0	32	0	0	0
231	GCT	0	0	0	0	0	0	0	2	0	0	0	0	0	0	0	0	30	3	19	0	0	0	0	0	0	0	0	0	0	0	0	0	0	0	0	1	0	11	12	161327	0	0	0	7	4	0	0	23
232	GCA	0	29	0	1	66	0	0	0	18	0	0	25	0	3	0	1	3	0	0	0	0	0	0	0	0	0	0	47	0	5	9	71	1	0	1	0	160601	34	74	0	0	0	23	0	7	0	0	86
233	AGG	0	0	1	0	0	0	0	0	29	0	159203	1	0	0	18	0	0	0	0	0	0	0	0	0	0	0	2	0	0	0	0	0	0	0	0	0	0	0	0	0	0	0	25	0	0	0	0	0
234	CCC	0	21	0	0	0	0	47	0	0	0	0	0	0	0	0	0	2	4	0	0	2	160731	1	0	0	33	0	0	0	6	0	0	0	0	0	0	0	33	0	0	0	0	0	0	0	0	0	0
235	AAA	160453	3	40	5	3	0	0	0	11	0	0	0	0	0	0	0	3	0	0	0	0	0	0	0	64	6	0	0	0	0	0	0	19	0	0	0	0	0	0	0	0	0	0	0	0	0	0	0
236	GTA	0	0	0	0	0	0	0	0	0	0	0	1	23	96	0	8	1	0	0	0	0	0	45	0	0	0	0	0	0	0	0	0	1	0	1	0	11	0	0	0	0	0	0	0	161107	0	10	22
237	AGA	7	0	1	0	0	0	0	0	159872	0	20	1	47	0	0	0	0	19	0	0	0	0	0	0	1	0	0	0	0	0	0	0	0	0	2	0	0	0	0	0	14	0	0	0	0	0	0	0
238	GAT	0	0	0	3	0	0	0	0	1	0	0	0	0	2	0	0	0	0	0	0	0	0	0	0	0	0	0	0	0	0	0	0	33	9	0	159375	0	0	0	1	0	0	0	8	0	0	0	0
239	CAA	0	0	0	0	0	0	0	0	0	0	0	0	0	0	0	0	160708	0	32	1	1	0	0	0	30	0	0	0	0	0	0	0	0	0	0	0	0	0	0	0	0	0	0	0	0	8	0	0
240	CAT	0	0	0	22	0	183	0	0	0	0	0	0	0	0	18	0	0	16	1	161551	0	0	1	0	0	0	0	10	0	0	0	0	0	0	0	0	0	0	0	15	0	0	0	0	0	0	0	0
241	GGG	0	0	0	0	0	0	0	0	0	0	19	0	0	0	0	0	0	0	0	0	0	0	0	0	0	0	0	0	0	0	0	0	0	0	4	0	0	0	0	0	3	0	161812	4	0	0	3	0
242	AGG	0	0	10	0	0	0	0	0	16	0	161636	0	0	0	2	0	0	0	0	0	0	0	0	0	0	0	1	0	0	0	0	0	0	0	0	0	0	0	0	0	0	0	12	0	0	0	0	0
243	ATG	0	0	1	0	0	0	8	0	0	0	0	0	5	0	161708	21	0	0	0	0	0	0	0	0	0	0	0	0	0	0	0	0	0	0	0	0	0	0	0	0	0	0	0	0	0	0	8	0
244	AAC	1	161766	0	0	0	2	0	0	0	5	0	0	0	0	0	0	0	0	0	0	0	0	0	0	0	0	0	0	0	0	2	12	0	30	0	0	13	0	0	0	0	0	0	9	0	0	0	0
245	TAT	0	0	0	0	0	0	0	0	0	0	0	0	0	0	0	0	0	1	0	8	0	0	0	0	0	0	0	0	0	0	0	0	0	0	0	0	0	0	0	0	0	0	0	0	0	0	0	0
246	TAC	0	0	0	0	0	0	0	0	0	0	0	0	0	0	0	0	0	17	0	0	0	0	0	0	0	0	0	0	0	0	0	0	0	14	0	0	0	0	1	0	0	0	0	0	0	0	0	0
247	TGG	0	0	0	0	0	0	0	0	0	0	0	0	0	0	0	0	0	0	0	0	0	0	0	0	0	0	19	0	0	0	0	0	0	0	0	0	0	0	0	0	0	0	0	0	0	0	0	0
248	ACC	0	0	0	0	2	159550	0	10	0	0	0	0	0	10	0	0	0	0	0	0	0	0	0	0	0	0	0	0	0	0	0	8	0	0	0	0	0	57	0	0	0	0	0	0	0	0	0	0
249	TTG	0	0	0	0	0	0	0	0	0	0	0	0	0	68	1	0	0	0	0	0	0	0	0	0	0	0	0	0	0	0	17	0	0	0	0	0	0	0	0	0	0	0	0	0	0	0	2	0
250	CTA	0	0	0	0	0	0	0	0	0	0	0	0	1	18	0	0	1	0	0	0	13	0	0	0	1	0	0	0	160629	0	44	0	0	0	0	0	0	0	0	0	0	0	0	0	0	0	1	0
251	GAA	5	0	0	0	0	3	0	0	0	0	0	19	0	0	0	12	0	0	8	0	0	0	0	0	0	0	0	0	0	43	0	0	160685	2	5	1	4	0	0	0	29	0	0	0	2	0	0	0
252	CCC	0	0	0	0	0	0	19	0	0	0	0	0	0	0	0	0	0	0	0	0	13	161573	2	2	0	0	0	0	0	4	0	0	0	0	0	0	25	0	0	0	0	0	0	0	0	0	0	0
253	GGA	0	0	0	0	0	0	0	0	22	0	0	0	0	0	0	0	0	0	0	0	0	0	0	0	2	0	0	0	0	0	0	0	8	0	0	82	0	0	0	0	160608	1	58	1	2	0	0	0
254	GAC	0	5	0	0	0	0	0	0	0	0	0	0	0	0	0	0	0	0	0	0	0	0	0	0	0	0	0	0	0	0	0	0	12	160891	1	1	0	1	0	0	0	11	0	0	0	0	0	0
255	ACA	4	43	0	0	160357	29	11	0	0	0	0	0	7	0	0	0	27	0	1	0	0	0	0	0	0	0	0	0	0	0	0	0	0	0	0	0	6	0	0	0	0	0	0	0	0	0	0	0
256	ATA	0	0	0	0	4	0	0	0	2	0	0	0	161283	2	10	26	0	0	0	0	0	0	0	0	0	0	0	0	1	0	0	0	0	0	0	0	0	0	0	0	0	0	0	0	25	0	0	0
257	ATA	0	0	0	1	8	0	0	0	0	0	0	0	160580	0	32	1	0	0	0	0	0	0	0	0	0	0	0	0	1	63	0	102	0	0	0	0	0	0	0	0	0	0	0	0	3	0	0	0
258	TTT	0	0	0	0	0	0	0	0	0	0	0	0	0	0	0	16	0	0	0	0	0	0	0	0	0	0	0	0	40	0	0	4	0	0	0	0	0	0	0	0	0	0	0	0	0	0	0	1
259	GAG	0	0	1	0	0	0	0	0	0	0	0	0	0	0	0	0	0	86	1	0	0	0	0	0	0	0	0	0	0	0	0	0	1	0	161322	9	0	0	2	0	0	0	42	0	0	0	7	0
260	GCA	0	0	0	0	29	0	0	0	0	0	0	0	0	0	0	0	0	0	0	0	2	0	0	0	0	0	0	0	0	0	0	0	3	0	0	0	161584	3	2	0	2	0	0	0	10	0	0	0
261	ACT	0	0	0	0	38	18	1	161458	0	1	0	0	0	0	0	0	0	0	0	0	0	0	0	0	0	0	0	0	0	0	0	0	0	0	0	0	0	0	0	4	0	0	0	0	0	0	0	0
262	GGT	0	0	0	0	0	0	0	0	0	0	0	3	0	0	0	0	0	0	0	0	0	0	0	0	0	0	0	0	0	0	0	0	0	0	0	8	0	0	0	0	1	24	11	161363	0	0	0	0
263	AAT	0	54	0	161841	0	0	0	0	0	0	0	3	0	0	0	6	0	0	0	0	0	0	0	0	0	0	0	0	0	0	0	0	0	0	0	3	0	0	0	0	0	0	0	0	0	0	0	0
264	CTA	0	0	0	0	0	0	0	0	0	0	0	0	2	0	0	0	0	0	0	0	28	0	0	0	0	0	0	0	161454	0	83	0	0	0	0	0	0	0	0	0	0	0	0	0	0	0	0	0
265	ATA	1	0	0	0	5	0	0	0	0	0	0	0	160650	28	23	44	0	0	0	0	0	0	0	0	0	0	0	0	0	0	0	0	0	0	0	0	0	0	0	0	0	0	0	0	35	0	0	0
266	GCA	0	0	0	0	4	0	0	0	0	0	0	0	0	0	0	0	0	0	0	0	0	0	0	0	0	0	0	0	0	0	0	0	0	0	0	0	161330	2	10	13	1	0	0	0	7	0	1	0
267	CCA	0	0	0	0	1	0	0	0	0	0	0	0	0	0	0	0	1	0	0	0	161701	4	2	1	0	0	0	0	5	0	0	0	0	0	0	0	0	0	0	0	0	0	0	0	0	0	0	0
268	TGG	0	0	0	0	0	1	0	0	0	0	0	0	0	0	0	0	0	0	0	0	0	0	0	0	0	0	6	0	0	0	2	0	0	0	0	0	0	0	0	10	77	0	0	0	0	0	0	0
269	TAT	0	0	0	2	0	0	0	0	0	0	0	0	0	0	0	0	0	6	0	38	0	0	0	0	0	0	0	0	0	0	0	0	0	0	0	0	0	0	0	0	0	0	0	0	0	0	0	0
270	GCT	0	0	0	0	0	0	0	40	0	0	0	0	0	0	0	0	0	0	0	0	0	0	0	0	0	0	0	0	0	0	0	0	0	0	0	2	1	12	3	161620	0	0	0	0	0	0	0	12
271	TTC	0	0	0	0	0	0	0	0	0	0	0	0	0	0	0	0	0	0	0	0	0	0	0	0	0	0	0	0	0	3	0	0	0	0	0	0	0	0	0	0	0	0	0	0	0	1	0	0
272	GCA	0	0	0	0	25	0	0	0	0	0	0	0	0	0	0	41	0	27	0	0	0	0	0	0	0	0	0	0	0	0	0	0	0	0	0	0	161494	0	11	15	0	0	0	5	32	0	0	0
273	CTG	0	0	0	0	0	0	0	0	0	0	0	0	79	0	1	59	0	0	0	0	0	0	47	0	0	0	1	0	9	0	161350	0	0	0	0	0	0	0	0	0	0	0	0	0	0	0	1	0
274	AGT	57	4	0	73	0	0	0	0	29	9	3	161491	0	0	0	0	0	0	0	0	0	0	0	0	0	0	0	36	0	0	0	0	0	0	0	0	0	39	0	0	79	0	0	7	0	0	1	0
275	AGA	6	0	0	0	0	44	0	0	161617	0	54	1	1	0	0	0	0	0	0	0	0	0	0	0	22	0	3	0	0	0	0	0	0	0	0	0	0	0	0	0	9	0	0	0	0	0	0	0
276	GGG	0	82	1	0	0	0	0	0	0	39	5	0	1	0	0	0	0	0	0	0	0	0	0	0	0	0	0	0	0	0	0	10	5	0	5	0	0	4	0	0	36	134	161391	0	0	0	2	0
277	TTT	0	0	0	113	22	0	32	0	0	0	156	0	0	0	8	2	7	64	2	0	0	0	0	0	0	0	0	0	0	48	0	63	0	0	29	0	0	0	57	0	0	22	0	0	2	19	0	4
278	GAG	0	93	1	0	0	0	0	0	0	0	0	0	0	0	0	0	78	0	19	0	0	0	0	0	0	0	0	2	1	0	0	0	12	0	161399	11	0	0	1	9	78	0	32	17	0	0	2	11
279	TCC	0	0	0	0	0	2	0	0	0	0	0	0	0	0	0	0	0	0	0	0	0	3	0	0	0	0	0	0	0	0	0	0	0	0	0	0	0	32	0	0	0	0	0	0	0	0	0	0
280	GGC	0	0	0	0	0	0	46	0	0	74	0	0	0	0	0	0	0	0	0	0	0	0	0	0	0	1	0	0	0	0	0	0	0	14	0	0	0	0	0	0	4	161686	0	16	0	1	0	0
281	ATC	0	0	0	0	0	23	0	0	0	0	0	0	3	161614	0	39	0	0	0	0	0	0	0	0	0	0	0	0	0	0	0	0	0	0	0	0	0	0	0	0	0	0	0	0	0	6	0	0
282	ATC	0	1	0	0	0	14	0	0	0	0	0	0	0	161804	0	9	0	0	0	0	0	0	0	0	0	0	0	0	0	1	0	9	0	0	0	0	0	0	0	0	0	0	0	0	0	12	0	0
283	ACC	0	1	0	0	11	161727	0	4	17	1	0	6	0	9	0	0	0	0	3	0	0	1	0	0	0	0	0	43	45	0	23	31	0	0	0	0	0	54	0	0	0	0	0	0	0	0	0	15
284	TCA	0	0	0	0	2	17	0	0	0	0	0	0	0	0	0	0	0	0	0	0	33	0	0	0	0	0	0	0	0	0	0	0	0	0	0	0	2	0	0	0	0	0	0	0	0	0	0	0
285	AAC	1	160841	0	42	0	4	0	0	0	7	0	0	0	0	0	0	0	1	0	0	0	0	0	0	0	0	0	0	0	0	0	0	0	5	0	0	0	0	0	0	0	0	0	0	0	0	0	0
286	GCG	10	0	0	0	0	0	16	0	0	0	0	0	0	0	0	0	2	0	0	0	0	0	1	0	0	0	0	0	0	24	0	0	0	0	0	0	28	83	182102	37	0	0	0	0	0	0	7	0
287	TCA	0	0	0	0	0	0	0	0	0	0	0	0	0	0	0	0	0	0	0	0	50	0	0	0	0	0	0	0	0	0	0	0	0	0	0	0	0	0	0	0	0	0	0	0	0	0	0	0
288	ATG	0	0	3	0	0	0	4	0	0	42	0	0	120	0	182076	0	0	0	0	0	0	36	0	0	0	0	0	0	0	0	1	0	0	0	0	0	0	0	0	0	0	0	0	0	0	0	1	0
289	CAT	0	0	0	0	0	0	0	79	0	0	0	0	0	0	0	0	0	11	0	182098	0	0	0	0	0	0	0	11	0	0	0	0	0	0	0	0	0	0	0	0	0	0	8	0	0	0	0	0
290	GAG	0	1	78	0	0	0	0	0	0	0	0	0	0	0	0	0	0	0	35	0	0	0	0	0	0	0	0	0	0	0	0	0	16	23	182106	0	33	0	0	0	0	0	16	0	0	0	1	0
291	TGT	0	0	0	0	0	0	0	0	0	0	0	3	0	0	0	0	0	0	0	0	0	0	0	0	0	0	0	4	0	0	0	0	0	0	0	0	0	0	0	0	0	0	0	0	0	0	0	0
292	AAC	1	182169	0	23	0	4	0	0	0	21	0	0	0	4	0	0	0	1	0	0	0	0	0	0	0	0	0	0	0	0	0	0	0	41	0	0	0	0	0	0	0	0	0	0	0	0	0	0
293	ACG	0	0	1	0	34	0	182261	2	0	0	1	0	0	0	9	0	0	0	0	0	0	0	1	0	0	0	0	0	0	0	0	0	0	0	0	0	0	0	4	0	0	0	0	0	0	0	0	0
294	AAG	45	0	181012	1	0	84	175	17	0	0	44	0	0	0	1	16	0	0	0	2	0	0	0	0	1	0	0	0	1	10	38	0	0	0	110	0	0	0	0	0	0	0	0	0	0	0	0	0
295	TGT	0	0	0	0	0	0	0	0	0	0	0	0	0	0	0	0	0	0	0	0	0	0	0	0	0	0	0	1	0	0	0	0	0	0	0	0	0	0	0	0	0	0	0	0	0	0	0	0
296	CAA	0	0	0	0	0	58	0	0	0	0	0	0	0	0	0	0	182162	0	12	0	1	0	0	0	48	0	0	0	3	0	0	0	0	0	0	0	0	0	0	0	0	0	0	0	0	0	0	0
297	ACA	2	0	0	0	182250	3	5	0	0	0	0	0	6	0	0	0	0	0	0	0	2	0	0	0	0	0	0	0	0	0	0	0	0	0	0	0	18	0	0	0	0	0	0	0	0	0	0	0
298	CCC	0	0	0	0	0	1	0	0	0	0	0	0	0	0	0	0	0	0	0	0	2	182251	0	26	0	0	0	0	0	5	0	0	0	0	0	0	0	0	0	0	0	0	0	0	0	0	0	0
299	CAG	0	0	2	0	0	0	0	0	12	0	0	0	1	0	0	0	1	0	182003	78	0	0	12	0	0	2	36	0	0	0	3	30	0	0	0	104	0	0	0	0	0	0	0	0	0	0	0	0
300	GGA	0	0	0	0	0	0	0	0	4	0	0	0	0	0	0	0	0	0	0	0	0	0	0	0	0	0	0	0	0	0	0	0	4	0	0	0	0	0	0	0	182209	0	41	0	1	0	0	0
301	GCT	0	0	0	0	0	0	0	14	0	0	0	0	0	0	0	0	0	0	0	0	0	0	0	0	0	0	0	0	0	0	0	0	0	0	0	6	2	18	0	182256	0	0	0	0	0	0	0	13
302	ATA	0	0	0	0	3	0	0	0	0	0	0	0	182302	0	5	0	0	0	0	0	0	0	0	0	0	0	0	0	0	0	0	0	0	0	0	0	0	0	0	0	0	0	0	0	8	0	0	0
303	AAC	4	182008	0	6	0	2	0	0	0	3	0	0	0	0	75	0	0	0	0	0	0	0	0	0	0	0	0	0	0	0	92	0	49	24	9	0	33	0	0	0	0	0	0	0	0	0	0	0
304	AGC	0	28	0	0	0	1	0	0	2	182223	0	30	0	1	0	0	0	0	0	0	0	0	0	0	0	0	0	0	0	0	0	0	0	0	0	0	0	0	0	0	0	15	0	0	0	0	0	0
305	AAT	2	5	0	182202	0	0	0	2	0	18	0	27	0	0	0	1	0	0	0	1	0	0	0	0	0	0	0	0	0	0	0	0	0	0	0	15	0	0	0	16	0	0	0	0	0	0	0	0
306	CTC	175	0	0	0	0	0	0	0	0	0	0	0	0	0	0	0	0	0	0	0	0	33	0	0	0	0	1	0	0	182040	0	10	0	0	0	0	0	0	0	0	0	0	0	0	0	0	0	0
307	CCT	0	0	0	0	0	0	0	2	0	0	0	0	0	0	0	0	0	0	0	44	1	14	3	182214	0	0	0	0	0	0	0	4	0	0	0	0	0	0	0	0	0	0	0	0	0	0	0	0
308	TTC	0	0	0	0	0	0	0	0	0	0	0	0	0	0	0	0	0	0	0	0	0	0	0	0	0	0	0	0	0	7	0	0	0	0	0	0	0	0	0	0	0	0	0	0	0	1	0	0
309	CAG	0	0	0	0	0	0	0	0	0	0	0	0	0	0	0	0	1	0	182181	5	0	0	2	0	0	0	56	0	0	0	2	0	0	0	0	0	0	0	0	0	0	0	0	0	0	0	0	0
310	AAT	4	30	6	182237	0	0	0	5	0	0	0	5	0	0	0	1	0	0	0	0	0	0	0	0	0	0	0	0	0	0	0	0	0	0	0	11	0	0	0	0	0	0	0	0	0	0	0	0
311	ATA	1	0	0	0	4	0	0	0	1	1	0	0	182230	10	21	0	0	0	0	0	0	0	0	0	0	0	0	0	0	0	0	0	0	0	0	0	0	0	0	0	0	0	0	0	40	0	0	0
312	CAC	0	1	0	0	0	0	0	0	0	42	0	0	0	0	0	0	1	182032	0	12	0	2	0	0	0	15	0	0	0	2	0	0	0	150	0	0	3	0	0	0	0	0	0	0	0	0	0	0
313	CCA	0	0	0	0	3	0	0	0	0	0	0	0	0	0	0	0	1	0	0	0	182271	0	11	0	0	0	0	0	5	0	0	0	0	0	0	0	0	0	0	0	0	0	0	0	0	0	0	0
314	GTC	0	33	11	0	0	0	0	0	0	0	0	0	0	5	0	0	0	0	0	0	0	0	0	0	0	0	0	0	0	0	0	0	0	0	0	0	0	9	0	0	0	2	0	0	2	182142	1	26
315	ACA	0	0	0	0	182179	0	28	0	0	0	0	0	5	0	0	0	0	0	0	0	0	0	0	0	0	0	0	0	0	0	0	0	0	0	0	0	9	0	0	4	0	0	21	0	0	0	0	0
316	ATA	2	0	0	0	9	0	0	0	4	0	0	0	182216	0	33	5	0	0	0	0	0	0	0	0	0	0	0	0	0	0	0	0	0	0	0	0	0	0	0	0	0	0	0	0	3	0	0	0
317	GGA	0	0	0	0	0	0	0	0	5	0	0	0	0	0	0	0	0	0	0	0	0	0	0	0	0	0	0	0	0	0	0	0	1	0	0	0	0	0	0	0	182213	7	33	33	7	0	0	0
318	GAG	0	0	39	0	0	0	12	0	0	19	0	0	0	0	0	0	13	1	0	0	0	0	0	0	0	0	0	0	0	0	0	0	10	0	182094	0	0	0	3	0	0	0	12	0	0	0	0	0
319	TGC	0	0	0	0	0	0	0	0	0	1	0	0	0	0	0	0	0	0	0	0	0	0	0	0	0	2	0	0	0	0	0	0	0	0	0	0	0	0	0	0	0	0	0	0	0	0	0	0
320	CCA	0	0	0	0	4	0	0	0	0	0	0	0	0	0	0	0	3	0	0	0	182216	35	15	0	0	0	0	0	4	0	0	0	0	0	0	0	0	0	0	0	0	0	0	0	0	0	0	0
321	AAA	182058	6	67	1	1	0	0	22	54	0	0	0	6	0	0	0	2	0	0	0	0	0	0	0	7	0	34	0	0	0	41	0	11	0	0	0	0	0	0	0	0	0	0	0	0	0	0	0
322	TAT	0	0	0	2	0	0	0	0	0	0	0	0	0	0	0	0	0	0	0	11	0	0	0	0	0	0	0	0	0	0	0	0	0	0	0	3	0	0	0	0	0	0	0	0	0	0	0	0
323	GTC	0	0	0	0	0	0	0	0	0	0	0	0	1	200	0	0	0	0	0	0	0	0	0	0	0	0	0	0	0	0	0	0	0	3	0	0	0	6	0	0	0	0	0	0	27	181883	0	97
324	AGG	0	0	3	0	0	0	0	0	67	0	182080	2	0	0	3	0	0	0	0	0	0	0	0	0	0	2	11	0	0	0	0	0	0	0	0	0	0	0	0	0	0	0	50	0	0	0	0	0
325	AGT	0	0	0	12	0	0	0	0	1	23	0	182058	0	0	0	0	0	0	0	0	0	0	0	0	0	0	0	1	0	0	0	0	0	0	0	0	0	0	0	0	0	0	0	11	0	0	0	0
326	ACC	3	1	0	0	28	182093	1	3	0	0	0	25	0	7	0	0	0	0	0	0	0	0	0	0	0	12	0	0	0	0	0	0	0	0	0	0	0	27	0	0	0	0	0	0	0	0	0	0
327	AAA	182184	6	4	4	0	0	0	0	6	0	0	2	0	0	0	0	5	0	0	0	0	0	0	0	0	0	0	0	0	0	0	0	15	0	0	0	0	0	0	0	0	0	0	0	0	0	0	0
328	TTG	0	0	0	0	0	0	0	0	0	0	0	0	0	0	1	0	0	0	0	0	0	0	0	0	0	0	0	0	8	0	5	0	0	0	0	0	0	0	0	0	0	0	0	0	0	0	2	0
329	AGG	0	0	6	0	0	0	0	0	7	0	181988	1	0	0	26	0	0	0	0	0	0	0	0	0	0	0	0	0	0	0	0	0	0	0	0	0	0	0	0	0	0	0	31	0	0	0	0	0
330	ATG	0	0	0	0	0	0	7	0	0	0	0	0	10	0	182045	1	0	0	0	0	0	0	0	0	0	0	0	0	0	0	1	0	0	0	0	0	0	0	0	0	0	0	0	0	0	0	14	0
331	GTT	0	0	0	0	0	0	0	0	0	0	0	0	0	0	0	10	0	0	0	0	0	0	0	0	0	0	0	0	0	0	0	1	0	0	0	2	0	0	0	12	0	0	0	0	0	10	1	181819
332	ACA	10	0	0	0	181864	44	70	94	0	0	0	0	37	0	0	0	0	0	0	0	0	0	0	0	0	0	0	0	0	0	0	0	0	0	0	0	11	0	0	0	0	0	0	0	0	0	0	0
333	GGA	0	0	0	0	0	0	0	0	7	0	0	0	0	0	0	0	0	0	0	0	0	0	0	0	0	0	0	0	0	0	0	0	12	0	0	0	0	0	0	0	182051	0	7	0	0	0	0	0
334	CTA	0	0	0	0	0	0	0	0	0	0	0	0	2	0	0	0	1	0	0	0	17	63	1	0	1	0	0	0	182039	0	8	0	0	0	0	0	0	0	0	0	0	0	0	0	0	0	0	0
335	AGA	4	0	0	0	0	0	0	0	182086	0	73	0	4	0	0	0	0	0	0	0	0	0	0	0	2	0	0	0	0	0	0	0	0	0	0	0	0	0	0	0	10	0	0	0	0	0	0	0
336	AAC	0	182240	1	7	0	1	0	0	0	5	0	0	0	0	0	0	0	0	0	0	0	0	0	0	0	0	0	0	0	0	0	0	0	5	0	0	0	0	0	0	0	0	0	0	0	0	0	0
337	ATC	66	69	0	53	0	8	0	0	0	0	66	0	0	181503	1	7	20	0	0	6	0	0	0	0	0	336	0	41	3	0	0	0	0	0	0	0	0	0	92	0	0	0	0	0	0	4	1	0
338	CCA	0	0	0	0	1	0	0	0	0	0	0	0	0	0	0	0	8	0	0	0	182253	1	8	1	0	0	0	0	3	0	0	0	0	0	0	0	0	0	0	17	0	0	0	0	0	0	0	0
339	TCC	0	0	0	0	0	0	0	47	0	0	0	31	0	1	0	0	0	0	28	0	0	10	0	0	0	0	0	0	0	0	0	0	0	0	0	0	104	0	0	170	0	0	0	0	0	0	0	0
340	ATT	0	0	0	1	0	0	0	12	0	0	0	0	0	4	0	182183	0	0	0	0	0	0	0	0	0	0	0	57	0	18	0	0	0	0	0	0	0	0	0	0	0	0	0	0	0	0	0	11
341	CAA	4	0	0	0	0	5	0	0	0	0	0	0	0	0	0	0	182221	2	7	1	1	0	0	0	22	0	0	0	0	0	0	0	2	0	0	0	0	0	0	0	0	0	0	0	0	0	0	0
342	TAC	0	0	0	0	0	0	0	0	0	0	0	0	0	0	0	0	0	4	0	0	0	0	0	0	0	0	0	0	0	0	0	0	0	3	0	0	0	0	0	0	0	0	0	0	0	0	0	0
343	AGA	10	0	0	0	0	0	0	0	181563	2	39	1	3	0	0	0	0	0	6	0	0	0	0	0	2	0	0	0	0	0	0	0	0	0	0	0	0	0	0	0	17	0	0	0	0	0	0	0
344	GGT	0	0	0	0	0	0	0	0	0	0	6	5	0	0	0	0	0	0	0	0	0	0	0	0	0	0	0	1	0	0	0	0	0	0	0	2	0	0	0	1	0	10	0	181902	0	0	0	2
345	CTA	0	0	0	0	0	0	0	0	0	0	0	0	0	1	0	0	0	0	0	0	20	0	0	0	0	0	0	0	181941	6	14	43	0	0	0	0	0	0	0	0	0	0	0	0	1	0	0	0
346	TTT	0	0	0	0	0	0	0	0	0	0	0	0	0	0	0	7	0	0	0	0	0	0	0	0	0	0	0	0	0	0	0	2	0	0	0	0	0	0	0	0	0	0	0	0	0	0	0	0
347	GGA	0	0	0	0	0	0	0	0	4	0	0	0	0	0	0	0	0	0	0	0	0	0	0	0	0	0	0	0	0	0	0	0	3	0	0	0	1	0	0	0	181993	1	34	4	0	0	0	0
348	GCC	0	0	0	0	0	7	0	0	0	0	0	0	0	0	0	0	0	0	0	0	0	0	0	0	0	0	0	0	0	0	0	0	0	1	0	0	24	182038	0	3	0	0	0	0	0	36	0	0
349	ATT	0	0	0	1	0	0	0	5	0	0	0	0	6	12	0	182141	0	0	0	0	0	0	0	0	0	0	0	0	0	0	0	1	0	0	0	0	0	0	0	0	0	0	0	0	0	0	0	7
350	GCT	0	0	0	0	0	0	0	54	0	0	0	2	0	0	0	0	0	0	0	0	0	0	0	0	0	0	0	0	0	0	0	0	0	0	0	0	27	79	1	182009	0	0	0	0	0	0	0	8
351	GGT	0	0	0	0	0	0	0	0	0	0	0	4	0	0	0	0	0	0	0	0	0	0	0	0	0	0	0	0	0	0	0	0	0	0	0	8	0	0	0	0	1	2	4	182203	0	0	0	0
352	TTT	0	0	0	0	0	0	0	0	0	0	0	0	0	0	0	0	0	0	0	0	0	0	0	0	0	0	0	0	0	0	0	4	0	0	0	0	0	0	0	0	0	0	0	0	0	0	0	0
353	ATT	0	0	0	1	0	0	0	5	0	0	0	0	1	33	2	182159	0	0	0	0	0	0	0	0	0	0	0	0	0	0	26	0	0	0	0	0	0	0	0	0	0	0	0	0	0	11	0	7
354	GAG	0	0	16	0	0	0	0	0	0	0	0	0	0	0	0	0	0	0	0	0	0	0	0	0	0	0	0	0	0	0	0	0	19	0	182129	16	0	0	3	0	0	0	26	0	0	0	5	0
355	GGG	0	0	0	0	0	0	0	0	0	0	3	0	0	0	0	0	0	0	0	0	0	0	0	0	0	0	0	0	0	0	0	0	0	0	3	0	0	0	0	0	106	37	182097	59	0	0	0	0
356	GGA	0	0	0	0	0	0	0	0	48	0	0	0	0	0	0	0	0	0	0	0	0	0	0	0	0	0	0	0	0	0	0	0	12	0	0	0	0	0	0	0	181876	0	291	37	0	0	0	0
357	TGG	0	0	0	0	0	0	0	0	0	0	0	0	0	0	0	0	0	0	0	0	0	0	0	0	0	0	12	0	0	0	0	0	0	0	0	0	0	0	0	0	0	0	1	0	0	0	0	0
358	ACT	0	0	0	1	3	52	1	182125	0	0	0	1	0	0	0	1	0	0	0	0	0	0	0	1	0	0	0	0	0	0	0	0	0	0	0	0	0	0	0	13	0	0	0	0	0	0	0	0
359	GGA	0	0	0	0	0	0	0	0	19	0	0	0	0	0	0	0	0	0	0	0	0	0	0	0	0	0	0	0	0	0	0	0	2	0	0	0	0	0	0	0	182201	35	15	0	0	0	0	0
360	ATG	0	0	0	0	0	0	7	0	0	0	0	0	2	0	182186	1	0	0	0	0	0	0	0	0	0	0	0	0	0	10	50	0	0	0	0	0	0	0	0	0	0	0	0	0	0	0	5	0
361	ATA	50	0	20	0	9	0	0	0	0	0	0	0	182078	2	34	12	0	0	0	0	0	0	0	0	0	0	0	0	0	0	0	0	0	0	0	0	0	0	0	0	0	0	0	0	12	0	0	1
362	GAT	0	0	0	4	0	0	0	0	0	0	0	0	0	0	0	0	0	0	0	0	0	0	0	0	0	0	0	0	0	0	0	0	0	6	0	182239	0	0	0	0	0	0	0	11	0	0	0	2
363	GGA	0	0	0	0	0	0	0	0	21	0	0	0	0	0	0	0	0	0	0	0	0	0	0	0	0	0	0	0	0	0	0	0	5	0	0	0	0	0	0	0	182230	1	18	0	3	0	0	0
364	TGG	0	0	0	0	0	0	0	0	0	0	7	0	0	0	0	0	0	0	0	0	0	0	0	0	0	0	0	0	0	0	0	0	0	0	0	0	0	0	0	0	0	0	0	0	0	0	0	0
365	TAT	0	0	0	0	0	0	0	0	0	0	0	0	0	0	0	0	0	0	0	24	0	0	0	0	0	0	0	0	0	0	0	0	0	0	0	1	0	0	0	0	0	0	0	0	0	0	0	0
366	GGT	0	0	0	0	0	0	0	0	0	0	0	4	0	0	0	0	0	0	0	0	0	0	0	0	0	0	0	0	0	0	0	0	0	0	0	3	0	0	0	0	0	6	0	182276	0	0	0	1
367	TAT	0	0	0	0	0	0	0	0	0	0	0	0	0	0	0	0	0	0	0	9	0	0	0	0	0	0	0	0	0	0	0	0	0	0	0	2	0	0	0	0	0	0	0	0	0	0	0	0
368	CAT	0	0	0	0	0	0	0	0	0	0	0	0	0	0	0	0	1	68	0	182185	0	0	0	0	1	0	0	9	0	0	0	1	0	0	0	0	0	1	0	0	0	0	0	0	0	0	0	0
369	CAT	0	0	0	1	0	0	0	0	0	0	0	0	0	0	0	0	5	7	0	182262	0	0	0	2	0	0	0	10	0	0	0	1	0	0	0	0	0	0	0	0	0	0	0	0	0	0	0	0
370	CAG	33	0	0	0	1	0	0	0	0	1	0	0	105	0	0	0	5	0	181999	0	0	0	1	0	0	0	86	0	0	0	0	0	0	0	0	0	0	0	0	0	0	0	0	0	1	0	0	0
371	AAT	0	7	0	182238	0	0	0	2	0	0	0	34	0	0	0	1	0	0	0	0	0	0	0	0	0	0	0	0	0	0	0	0	0	0	0	12	0	0	0	0	0	0	0	0	0	0	0	0
372	GAA	1	0	0	0	0	0	0	0	0	0	0	0	0	0	0	0	0	0	0	0	0	0	0	0	0	0	0	0	0	0	0	0	182253	0	7	0	0	0	0	0	8	0	0	17	0	0	0	0
373	CAG	0	0	2	0	0	0	0	0	0	0	0	0	0	0	0	0	0	0	182203	12	0	0	2	0	0	0	34	0	0	0	0	0	0	0	3	0	0	0	0	0	0	0	0	0	0	0	0	0
374	GGA	0	0	0	0	0	0	0	0	6	0	0	0	0	0	0	0	0	0	0	0	0	0	0	0	0	0	0	0	0	0	0	0	6	0	0	0	0	0	0	0	182256	1	2	10	1	0	0	0
375	TCA	0	0	0	0	0	0	0	0	1	0	0	0	0	0	0	0	0	0	0	0	11	0	0	0	0	0	0	0	0	0	0	0	0	0	0	0	6	0	0	0	0	0	0	0	0	0	0	0
376	GGC	0	0	0	0	0	0	0	0	0	62	0	0	0	0	0	0	0	0	0	0	0	0	0	0	0	0	0	0	0	0	0	0	0	13	0	0	0	0	0	0	0	182225	0	5	0	2	0	0
377	TAT	0	0	0	3	0	0	0	0	0	0	0	0	0	0	0	0	0	0	0	39	0	0	0	0	0	0	0	0	0	0	0	0	0	0	0	0	0	0	0	0	0	0	0	0	0	0	0	0
378	GCA	0	0	0	0	18	0	0	0	0	0	0	0	0	0	0	0	0	0	0	0	0	0	0	0	0	0	0	0	0	0	0	0	0	0	0	0	182049	4	29	0	0	0	0	0	81	0	0	0
379	GCG	0	0	0	0	0	0	6	0	0	0	0	0	0	0	0	0	0	0	0	0	0	0	0	0	0	0	0	0	0	0	0	0	0	0	0	0	185	1	181944	62	0	0	3	0	0	0	99	0
380	GAT	0	0	0	6	0	0	0	0	0	0	0	0	0	0	0	0	0	0	0	0	0	0	0	0	0	0	0	0	0	0	0	0	0	11	1	182278	0	0	0	0	0	0	0	11	0	0	0	0
381	CAA	0	0	0	0	0	0	0	0	0	0	0	0	0	0	0	0	20896	3	1	0	0	0	0	0	3	0	0	0	0	0	0	0	0	0	0	0	0	4	0	0	0	0	0	0	1	0	0	0
382	AAA	20826	0	2	0	0	0	0	1	0	0	0	0	2	0	0	0	0	1	0	0	0	0	0	0	0	0	0	0	0	0	0	0	0	0	0	0	0	0	0	0	0	0	0	0	0	0	3	0
383	AGC	0	2	0	0	7	0	0	0	0	20618	0	3	0	0	0	0	0	0	0	0	0	0	0	0	0	0	0	0	0	0	0	0	0	0	0	0	0	4	0	0	0	14	0	0	0	0	0	0
384	ACA	0	0	0	0	20894	3	1	0	0	0	0	0	1	0	0	0	0	0	0	0	0	0	0	0	0	0	0	0	0	0	0	0	0	0	0	0	1	0	0	0	0	0	0	0	0	0	0	0
385	CAA	0	0	0	0	0	0	0	0	0	0	0	0	0	0	0	0	19597	0	1	0	0	0	0	0	1	0	0	0	0	0	0	0	4	0	0	0	0	0	0	0	0	0	0	0	0	0	0	0
386	AAT	6	0	0	20878	0	0	1	0	0	0	0	0	0	0	0	0	0	0	0	0	0	0	0	0	4	0	0	0	0	0	0	0	0	0	0	2	0	0	0	0	0	0	0	0	0	0	0	0
387	GCC	0	0	0	0	0	2	0	0	0	0	0	0	0	0	0	0	0	0	0	0	0	0	0	0	0	0	0	0	0	0	0	0	0	0	0	0	2	20868	1	0	0	0	0	0	0	9	0	0
388	ATT	0	0	0	0	0	0	0	0	0	0	0	0	0	1	0	20894	0	0	0	0	0	0	0	0	0	0	0	0	0	0	0	0	0	0	0	0	0	0	0	0	0	0	0	0	0	0	0	1
389	AAC	1	20764	0	5	15	10	0	0	4	5	0	0	0	0	0	0	0	0	0	0	0	0	0	0	8	2	0	24	0	0	0	0	0	1	0	9	0	0	0	0	0	0	0	0	0	0	0	0
390	GGG	0	0	6	0	0	0	0	0	9	15	1	1	3	0	0	0	0	0	0	0	0	0	0	0	0	0	12	2	0	2	25	8	0	0	1	0	0	0	4	0	1	1	19654	0	4	2	0	3
391	ATT	0	0	0	0	0	0	0	1	0	0	0	0	4	11	0	20802	0	0	0	0	0	0	0	0	0	0	0	0	0	0	0	0	0	0	0	0	0	0	0	0	0	0	0	0	0	0	0	2
392	ACA	0	0	0	0	20808	1	5	2	0	0	1	0	1	0	0	0	0	0	0	0	0	0	0	0	0	1	0	0	0	0	0	0	13	0	0	0	2	0	0	0	0	0	0	0	0	0	0	0
393	AAC	0	20920	0	0	0	0	0	16	0	0	0	0	0	0	0	0	0	0	0	0	0	0	0	0	0	0	0	0	0	0	0	0	0	1	0	0	0	0	0	0	0	0	0	0	0	0	0	0
394	AAG	3	0	19605	3	0	0	0	0	0	0	2	0	0	0	0	0	0	0	0	0	0	0	0	0	0	0	0	0	0	0	0	0	0	0	2	0	0	0	0	0	0	0	0	0	0	0	0	0
395	GTG	0	0	0	0	0	0	0	0	0	0	0	0	0	0	1	0	0	0	0	0	0	0	0	0	0	0	0	0	0	0	0	0	0	0	0	0	0	0	1	0	0	0	0	0	2	0	20851	10
396	AAC	0	20879	0	0	0	0	0	0	0	2	0	0	0	0	0	0	0	0	0	0	0	0	0	0	0	0	0	0	0	0	0	0	0	1	0	0	0	0	0	0	0	0	0	0	0	0	0	0
397	TCT	0	0	0	0	0	0	0	0	0	0	0	0	0	0	0	0	0	0	0	0	0	0	0	0	0	0	0	0	0	0	0	0	0	0	0	0	0	0	0	0	0	0	0	0	0	0	0	0
398	GTT	0	0	0	0	0	0	0	0	0	0	0	0	0	0	0	1	0	0	0	0	0	0	0	0	0	0	0	0	0	0	0	0	0	0	0	0	0	0	0	2	0	0	0	0	0	1	0	20798
399	ATC	0	0	0	0	0	0	0	0	0	0	0	0	0	20868	0	9	0	0	0	0	0	0	0	0	0	0	0	0	0	0	0	0	0	0	0	0	0	0	0	0	0	0	0	0	0	2	2	0
400	GAG	0	0	0	0	0	0	0	0	0	0	0	0	0	0	0	0	0	0	0	0	0	0	0	0	0	0	0	0	0	0	0	0	4	0	18833	0	0	0	0	0	0	0	1	0	0	0	0	0
401	AAA	20779	0	4	0	0	0	0	0	0	0	0	0	0	0	0	0	0	0	0	0	0	0	0	0	0	0	0	0	0	0	0	0	0	0	0	0	0	0	0	0	0	0	0	0	0	0	0	0
402	ATG	0	0	0	0	0	0	7	0	0	0	0	0	0	0	20810	0	0	0	0	0	0	0	0	0	0	0	0	0	0	0	0	2	0	0	0	0	0	0	0	0	0	0	0	0	0	0	0	0
403	AAC	0	20852	0	1	0	0	0	0	0	1	0	0	0	1	0	0	0	0	0	0	0	0	0	0	0	0	0	0	0	0	0	0	0	2	0	0	0	0	0	0	0	0	0	8	0	0	0	0
404	ACT	4	0	0	0	0	6	0	20773	0	0	0	0	0	0	0	0	0	0	0	0	0	0	0	1	0	0	0	0	0	0	0	0	0	0	0	0	0	0	0	1	0	0	0	7	0	0	0	0
405	CAA	0	0	0	0	0	0	0	0	0	0	0	0	0	0	0	0	20690	11	0	0	0	0	0	0	6	0	0	0	0	0	0	0	0	0	0	0	0	0	0	0	0	0	0	0	0	0	0	0
406	TTC	0	0	0	0	0	0	0	0	0	0	0	0	0	0	0	0	0	0	0	0	0	0	0	0	0	0	0	0	0	0	0	0	0	0	0	0	0	0	0	0	0	0	0	0	0	0	0	0
407	ACA	0	0	0	0	20803	1	5	4	0	0	1	0	2	0	0	0	0	0	0	0	1	0	0	0	0	0	0	7	0	0	0	0	0	0	0	0	0	0	1	0	0	0	0	0	0	0	0	0
408	GCT	0	0	0	0	0	0	0	0	0	0	0	5	0	0	0	0	0	0	0	0	0	0	0	0	0	0	0	0	0	0	0	0	0	0	0	0	0	2	4	20582	0	3	0	0	0	0	0	0
409	GTG	0	0	0	0	0	0	0	0	0	0	0	0	0	0	2	0	0	0	0	0	0	0	0	0	0	0	0	0	0	0	0	0	0	0	0	0	0	0	3	0	0	0	0	0	2	0	20351	10
410	GGT	0	0	0	0	0	0	0	0	0	0	0	1	0	0	0	0	0	0	0	0	0	0	0	0	0	0	0	0	0	0	0	0	0	0	0	2	0	0	0	0	0	7	9	19515	0	0	0	0
411	AAA	20815	0	7	0	0	0	0	0	2	0	0	0	0	0	0	0	1	0	0	0	0	0	0	0	0	0	0	0	0	0	0	0	2	0	0	0	0	0	0	0	8	0	0	0	0	0	0	0
412	GAA	0	0	0	0	0	0	0	0	0	0	0	2	0	0	0	0	0	0	0	0	0	0	0	0	0	0	0	0	1	0	0	0	20823	0	0	0	6	0	0	0	3	0	0	0	0	0	0	1
413	TTC	0	0	0	0	0	0	0	0	0	0	0	0	0	0	0	0	0	0	0	0	0	0	0	0	0	0	0	0	0	1	0	0	0	0	0	0	0	0	0	0	0	0	0	0	0	0	0	0
414	AAC	4	20804	0	1	0	0	0	0	0	3	0	0	0	0	0	0	0	0	0	0	0	0	0	0	0	0	0	0	0	0	0	0	0	7	0	0	0	0	0	0	2	0	0	0	0	0	0	0
415	AAC	0	20841	0	4	0	0	0	0	0	0	0	0	3	1	0	0	0	0	0	0	0	0	0	0	0	0	0	0	0	0	0	0	0	0	0	0	0	0	0	0	2	0	9	0	0	0	5	0
416	TTA	0	0	0	0	0	0	0	0	0	0	0	0	0	0	0	0	0	0	0	0	0	0	0	0	0	0	0	0	0	0	0	0	0	0	0	0	0	0	0	0	0	0	0	0	0	0	0	0
417	GAA	0	0	0	0	0	0	0	0	0	0	0	0	0	0	0	0	0	0	0	0	0	0	0	0	0	0	0	0	0	0	0	0	20818	0	0	1	0	0	0	0	2	0	0	0	0	0	0	0
418	AAA	20790	1	16	0	0	0	0	0	1	0	0	0	0	0	0	0	0	0	0	0	0	0	0	0	0	0	0	0	0	0	0	0	1	0	0	0	0	0	0	0	0	0	0	0	0	0	0	0
419	AGG	0	0	4	0	0	0	0	0	0	0	20623	0	0	0	1	0	0	0	0	0	0	0	0	0	0	0	12	0	0	0	0	0	0	0	0	0	0	0	0	0	0	0	21	0	0	0	0	0
420	ATG	0	0	0	0	0	0	0	0	0	0	0	0	0	0	20045	0	0	0	0	0	0	0	0	0	0	0	0	0	0	0	0	0	0	0	0	0	0	0	0	0	0	0	0	0	0	0	1	0
421	GAA	0	0	0	0	0	0	0	0	0	0	0	0	0	0	0	0	0	0	0	0	0	0	0	0	0	0	0	0	0	0	0	0	20596	0	1	0	0	0	0	0	3	0	0	0	0	0	0	0
422	AAT	0	1	0	20758	0	0	0	0	0	0	0	1	0	0	0	0	0	0	0	0	0	0	0	0	0	0	0	0	0	0	0	0	0	0	0	0	0	0	0	0	0	0	0	0	0	0	0	0
423	TTA	0	0	0	0	0	0	0	0	0	0	0	0	0	0	6	0	0	0	0	0	0	0	0	0	0	0	0	0	0	0	0	0	0	0	0	0	0	0	0	0	0	0	0	0	0	0	0	0
424	AAT	0	7	0	20490	0	0	0	0	0	0	0	0	0	0	0	4	0	0	0	0	0	0	0	0	0	0	0	0	0	0	0	0	0	0	0	1	0	0	0	0	0	0	0	0	0	0	0	0
425	AAA	20847	1	1	0	0	0	0	0	0	0	0	0	0	0	0	0	0	0	0	0	0	0	0	0	0	0	0	0	0	0	0	0	2	0	0	0	0	0	0	0	0	0	0	0	0	0	0	0
426	AAA	20799	1	7	0	0	0	0	0	0	0	0	0	0	0	0	0	0	0	0	0	0	0	0	0	0	0	0	0	0	0	0	0	3	0	0	0	0	0	0	0	0	0	0	0	0	0	0	0
427	GTT	0	0	0	0	0	0	0	0	0	0	0	1	0	0	0	0	0	0	0	0	0	0	0	0	0	0	0	0	0	0	0	0	0	0	0	0	0	0	0	0	0	0	0	0	0	0	0	18886
428	GAT	0	0	0	1	0	0	0	1	0	0	0	0	0	0	0	0	0	0	0	0	0	0	0	0	0	0	0	0	0	0	0	0	0	0	0	19685	0	0	0	0	0	0	0	1	0	0	0	0
429	GAT	0	0	0	1	0	0	0	0	0	0	0	0	0	0	0	0	0	0	0	0	0	0	0	0	0	0	0	0	0	0	0	0	0	1	0	20334	0	0	0	0	0	0	0	1	0	0	0	0
430	GGG	0	0	0	0	0	0	0	0	0	0	0	0	0	0	0	0	0	0	0	0	0	0	0	0	0	0	0	0	0	0	0	0	0	0	1	0	0	0	0	0	0	0	20755	5	0	0	0	0
431	TTT	0	0	0	0	0	0	0	0	0	0	0	0	0	0	0	0	0	0	0	0	0	0	0	0	0	0	0	0	0	0	0	0	0	0	0	0	0	0	0	0	0	0	0	0	0	0	0	1
432	CTG	0	0	0	0	0	0	0	0	0	0	0	0	0	0	0	0	0	0	3	0	0	0	1	0	0	0	0	0	11	0	20723	0	0	0	0	0	0	0	0	0	0	0	0	0	0	0	10	0
433	GAC	0	1	0	0	0	0	0	0	0	0	0	0	0	0	0	0	0	0	0	0	0	0	0	0	0	0	0	0	0	0	0	0	0	20803	0	0	0	0	0	0	0	3	0	0	0	0	0	0
434	ATT	0	0	0	0	0	0	0	0	0	0	0	0	0	1	0	20954	0	0	0	0	0	0	0	0	0	0	0	0	0	0	0	0	0	0	0	0	0	0	0	0	0	0	0	0	0	0	0	1
435	TGG	0	0	0	0	0	0	0	0	0	0	0	0	0	0	0	0	0	0	0	0	0	0	0	0	0	0	1	0	0	0	0	0	0	0	0	0	0	0	0	0	0	0	0	0	0	0	0	0
436	ACA	0	0	0	0	20801	0	0	0	0	0	0	0	1	0	0	0	0	0	0	0	0	0	0	0	0	0	0	0	0	0	0	0	0	0	0	0	2	0	0	0	0	0	0	0	0	0	0	0
437	TAT	0	0	0	1	0	0	0	0	0	0	0	0	0	0	0	0	0	0	0	2	0	0	0	0	0	0	0	0	0	0	0	0	0	0	0	0	0	0	0	0	0	0	0	0	0	0	0	0
438	AAT	0	3	0	19800	0	0	0	0	0	0	0	0	0	0	0	0	0	0	0	1	0	0	0	0	0	0	0	0	0	0	0	0	0	0	0	1	0	0	0	0	0	0	0	0	0	0	0	0
439	GCA	0	0	0	0	0	0	0	0	0	0	0	0	0	0	0	0	0	0	0	0	0	0	0	0	0	0	0	0	0	0	0	0	0	0	0	0	19324	0	1	0	0	0	0	0	3	0	0	0
440	GAA	0	0	0	0	0	0	0	0	0	0	0	0	0	0	0	0	0	0	0	0	0	0	0	0	0	0	0	0	0	0	0	0	20567	0	0	0	0	0	0	0	3	0	0	0	0	0	0	0
441	TTG	0	0	0	0	0	0	0	0	0	0	0	0	0	0	0	0	0	0	0	0	0	0	0	0	0	0	0	0	0	0	3	0	0	0	0	0	0	0	0	0	0	0	0	0	0	0	0	0
442	TTA	0	0	0	0	0	0	0	0	0	0	0	0	0	0	0	0	0	0	0	0	1	0	0	0	0	0	0	0	0	0	0	0	0	0	0	0	0	0	0	0	0	0	0	0	0	0	0	0
443	GTT	0	0	0	0	0	0	0	0	0	0	0	0	0	0	0	2	0	0	0	0	0	0	0	0	0	0	0	0	0	0	0	0	0	0	0	0	0	0	0	2	0	0	0	0	0	1	0	20231
444	CTA	0	0	0	0	0	0	0	0	0	0	0	0	0	0	0	0	0	0	0	0	2	0	0	0	0	0	0	0	20464	0	2	0	0	0	0	0	0	0	0	0	0	0	0	0	0	0	0	0
445	CTG	0	0	0	0	0	0	0	0	0	0	0	0	0	0	0	0	0	0	0	0	0	0	3	0	0	0	0	0	1	0	20666	5	0	0	0	0	0	0	0	0	0	0	0	0	0	0	0	0
446	GAA	1	0	0	0	0	0	0	0	0	0	0	0	0	0	0	0	0	0	0	0	0	0	0	0	0	0	0	0	0	0	0	0	20753	0	9	0	0	0	0	0	2	0	0	0	0	0	0	0
447	AAT	0	2	0	20775	0	0	0	0	0	0	0	0	0	0	0	0	0	0	0	0	0	0	0	0	0	0	0	0	0	0	0	0	0	0	0	0	0	0	0	0	0	0	0	0	0	0	0	0
448	GAA	1	0	0	0	0	0	0	0	0	0	0	0	0	0	0	0	1	0	0	0	0	0	0	0	0	0	0	0	0	0	0	0	20756	0	2	0	0	0	0	0	2	0	0	0	0	0	0	0
449	AGG	0	0	2	0	0	0	0	0	0	0	20418	0	0	0	3	0	0	0	0	0	0	0	0	0	0	0	3	0	0	0	0	0	0	0	0	0	0	0	0	0	0	0	4	0	0	0	0	0
450	ACT	0	0	0	0	0	11	0	20527	0	0	0	0	0	0	0	0	0	0	0	0	0	0	0	0	0	0	0	0	0	0	0	0	0	0	0	0	0	0	0	1	0	0	0	0	0	0	0	0
451	TTG	0	0	0	0	0	0	0	0	0	0	0	0	0	0	0	0	0	0	0	0	0	0	0	0	0	0	0	0	0	0	4	0	0	0	0	0	0	0	0	0	0	0	0	0	0	0	0	0
452	GAT	0	0	0	0	0	0	0	0	0	0	0	0	0	0	0	0	0	0	0	0	0	0	0	0	0	0	0	0	0	0	0	0	0	0	0	20570	0	0	0	0	0	0	0	0	0	0	0	0
453	TTC	0	0	0	0	0	0	0	0	0	0	0	0	0	0	0	0	0	0	0	0	0	0	0	0	0	0	0	0	0	1	0	0	0	0	0	0	0	0	0	0	0	0	0	0	0	0	0	0
454	CAT	0	0	0	2	0	0	0	0	0	0	0	0	0	0	0	0	0	2	0	20734	0	0	0	0	0	0	0	3	0	0	0	0	0	0	0	0	0	0	0	0	0	0	0	0	0	0	0	0
455	GAC	0	0	0	0	0	0	0	0	0	0	0	0	0	0	0	0	0	0	0	0	0	0	0	0	0	0	0	0	0	0	0	0	0	20604	6	4	0	0	0	0	0	0	0	0	0	0	0	0
456	TTA	0	0	0	0	0	0	0	0	0	0	0	0	0	0	0	0	0	0	0	0	0	0	0	0	0	0	9	0	7	1	0	0	0	0	0	0	0	0	0	0	0	0	0	0	1	0	0	0
457	AAT	0	4	0	20855	0	0	0	2	0	0	0	0	0	0	0	0	0	0	0	0	0	0	0	0	0	0	0	0	0	0	0	0	0	0	0	1	0	0	0	0	0	0	0	0	0	0	0	0
458	GTG	0	0	0	0	0	0	0	0	0	0	0	0	0	0	1	0	0	0	0	0	0	0	0	0	0	0	0	0	0	0	0	0	0	0	0	0	0	0	2	0	0	0	0	0	0	0	20700	4
459	AAG	0	0	20709	0	0	0	0	0	0	0	3	0	0	0	0	0	0	0	0	0	0	0	0	0	0	0	0	0	0	0	0	0	0	0	9	0	0	0	0	0	0	0	0	0	0	0	0	0
460	AAT	0	2	0	20715	0	0	0	0	0	0	0	0	0	0	0	0	0	0	0	0	0	0	0	0	0	0	0	0	0	0	0	0	0	0	0	1	0	0	0	0	0	0	0	0	0	0	0	0
461	CTG	0	0	0	0	0	0	0	0	0	0	0	0	0	0	1	0	0	0	0	0	0	0	0	0	0	0	0	0	0	0	20791	0	0	0	0	0	0	0	0	0	0	0	0	0	0	0	0	0
462	TAC	0	1	0	0	0	0	0	0	0	0	0	0	0	0	0	0	0	0	0	0	0	0	0	0	0	0	0	0	0	0	0	0	0	0	0	0	0	0	0	0	0	0	0	0	0	0	0	0
463	GAG	0	0	0	0	0	0	0	0	0	0	0	0	0	0	0	0	0	0	0	0	0	0	0	0	0	0	0	0	0	0	0	0	1	0	20860	1	0	0	0	0	0	0	15	0	0	0	1	0
464	AAA	20965	0	4	0	0	0	0	0	0	0	0	0	0	0	0	0	0	0	0	0	0	0	0	0	0	0	0	0	0	0	0	0	4	0	0	0	0	0	0	0	0	0	0	0	0	0	0	0
465	GTA	0	0	0	0	0	0	0	0	0	0	0	0	0	0	0	0	0	0	0	0	0	0	0	0	0	0	0	0	0	0	0	0	0	0	0	0	12	0	0	0	0	0	0	0	20807	0	3	5
466	AAA	20786	1	0	0	1	0	0	0	0	0	0	0	0	0	0	0	0	0	0	0	0	0	0	0	0	0	0	0	0	0	0	0	3	0	0	0	0	0	0	0	0	0	0	0	0	0	0	0
467	AGC	0	3	0	0	0	0	3	2	0	20774	0	9	0	0	0	0	0	0	0	0	0	0	0	0	0	0	0	0	0	0	0	0	0	0	0	0	0	0	0	0	0	5	0	0	0	0	0	0
468	CAA	0	0	0	0	0	0	0	0	0	0	0	0	0	0	1	0	20858	0	9	0	0	0	0	0	0	0	0	0	0	0	0	0	0	0	0	0	0	1	0	0	0	0	0	0	0	0	0	0
469	TTA	0	0	0	0	0	0	0	0	0	0	0	0	0	0	0	0	0	0	0	0	0	0	0	0	0	0	0	0	0	0	0	0	0	0	0	0	0	0	0	0	0	0	0	0	0	0	0	0
470	AAG	1	0	20910	0	0	0	1	0	0	0	1	0	0	0	0	0	0	0	1	0	0	0	0	0	0	0	0	0	0	0	4	0	0	0	1	0	0	0	0	0	0	0	0	0	0	0	0	0
471	AAT	0	5	0	20881	0	3	2	0	0	0	0	0	0	0	0	0	0	0	0	0	0	0	0	0	0	0	0	0	0	0	0	0	0	0	0	1	0	0	0	0	0	0	0	0	0	0	0	0
472	AAT	0	1	0	20867	0	0	0	0	0	0	0	4	0	0	0	0	0	0	0	0	0	0	0	0	0	0	0	0	0	0	0	0	0	0	0	2	0	0	0	0	0	0	0	0	0	0	0	0
473	GCC	0	0	0	0	0	2	0	0	0	0	0	0	0	0	0	0	0	0	0	0	0	0	0	0	0	0	0	0	0	0	0	0	0	0	0	0	0	20907	0	0	0	0	0	0	0	1	0	0
474	AAA	20852	0	2	0	0	0	0	0	4	0	0	0	0	0	0	0	8	0	0	0	0	0	0	0	0	0	0	0	0	0	0	0	4	0	0	0	0	0	0	0	0	0	0	0	0	0	0	5
475	GAA	0	0	0	0	0	0	0	0	0	0	0	0	0	0	0	0	0	0	0	0	0	0	0	0	0	0	0	0	0	0	0	0	20887	0	0	0	0	0	0	0	1	0	0	0	0	0	0	0
476	ATC	0	0	0	0	0	4	0	0	0	0	0	0	1	75503	47	11	0	0	0	0	0	0	0	0	0	0	0	0	0	0	0	0	0	0	0	0	0	0	0	0	0	0	0	0	0	2	0	0
477	GGA	0	0	0	0	0	0	0	0	4	0	0	0	0	0	0	0	0	0	0	0	0	0	0	0	0	0	0	0	0	0	0	0	10	0	0	0	0	0	0	0	75457	0	0	0	0	0	0	0
478	AAT	0	1	0	75429	0	0	0	1	0	0	0	3	0	0	0	1	0	0	0	0	0	0	0	0	0	0	0	0	0	0	0	0	0	0	0	0	0	0	0	0	0	0	0	0	0	0	0	0
479	GGG	0	0	0	0	0	0	0	0	0	0	0	0	0	0	0	0	0	0	0	0	0	0	0	0	0	0	0	0	0	0	0	0	0	0	7	0	0	0	0	0	2	0	75302	10	0	0	1	0
480	TGT	0	0	0	0	0	0	0	0	0	0	0	0	0	0	0	0	0	0	0	0	0	0	0	0	0	0	0	0	0	0	0	0	0	0	0	0	0	0	0	0	0	0	0	0	0	0	0	0
481	TTT	0	0	0	0	0	0	0	0	0	0	0	0	0	0	0	0	0	0	0	0	0	0	0	0	0	0	0	0	0	0	0	0	0	0	0	0	0	0	0	0	0	0	0	0	0	0	0	0
482	GAG	0	0	2	0	0	0	0	0	0	0	0	0	0	0	0	0	0	0	0	0	0	0	0	0	0	0	0	0	0	0	0	0	2	0	75531	0	0	0	1	0	0	0	10	0	0	0	12	0
483	TTC	0	0	0	0	0	0	0	0	0	0	0	0	0	0	0	0	0	0	0	0	0	0	0	0	0	0	0	0	0	3	0	0	0	0	0	0	0	0	0	0	0	0	0	0	0	0	0	0
484	TAC	0	0	0	0	0	0	0	0	0	0	0	0	0	0	0	0	0	12	0	0	0	0	0	0	0	0	0	0	0	0	14	0	0	0	0	0	0	0	0	0	0	0	0	0	0	0	0	0
485	CAC	0	0	0	0	0	0	0	0	0	0	0	0	0	0	0	0	1	75367	0	1	0	0	0	0	0	3	0	0	0	0	0	0	0	0	0	0	0	0	0	0	0	0	0	0	0	0	0	0
486	AAG	0	0	75588	8	0	0	0	0	0	0	3	0	0	0	0	0	2	0	1	0	0	0	0	0	0	0	0	0	0	0	0	0	0	0	6	0	0	0	0	0	0	0	0	0	0	0	0	0
487	TGT	0	0	0	0	0	0	0	0	0	0	0	1	0	0	0	0	0	0	0	0	0	0	0	0	0	0	0	1	0	0	0	0	0	0	0	0	0	0	0	0	0	0	0	1	0	0	0	0
488	GAC	0	1	0	0	0	0	0	0	0	0	0	0	0	0	0	0	0	0	0	0	0	0	0	0	0	0	0	0	0	0	0	0	1	75525	0	3	0	0	0	0	0	14	0	0	0	0	0	0
489	AAT	0	2	1	75529	0	0	0	0	0	0	0	2	0	0	0	0	0	0	0	0	0	0	0	0	0	0	0	0	0	0	0	0	0	0	0	10	0	0	0	0	0	0	0	0	0	0	0	0
490	GAA	10	0	0	0	26	0	0	0	0	0	0	0	0	0	17	0	0	1	0	0	0	0	0	0	0	0	0	0	0	0	0	0	75317	0	3	1	4	0	0	0	4	0	0	0	2	0	0	0
491	TGC	0	0	0	0	0	0	0	0	0	0	0	0	0	0	0	0	0	0	0	0	0	0	0	0	0	2	0	0	0	0	0	0	0	0	0	0	0	0	0	0	0	0	0	0	0	0	0	0
492	ATG	0	0	0	0	0	0	6	0	0	0	0	0	23	0	73670	0	0	0	0	0	0	0	0	0	0	0	0	0	0	0	0	0	0	0	0	0	0	0	0	0	0	0	0	0	0	0	3	0
493	GAA	6	49	0	0	0	0	0	2	0	0	0	11	0	0	0	0	0	0	0	0	0	0	0	0	0	0	0	0	0	0	0	0	74942	1	3	0	0	0	0	0	19	0	0	0	0	0	0	0
494	AGT	0	0	0	12	0	0	0	0	0	1	1	74717	0	0	0	1	0	0	0	0	0	0	0	0	0	0	0	0	0	0	0	0	0	0	0	0	0	2	0	0	0	0	0	2	0	0	0	0
495	GTA	0	0	0	0	0	0	0	0	0	0	0	0	4	0	0	0	0	0	0	0	0	0	0	0	0	0	0	0	0	0	0	0	0	0	0	0	9	0	0	0	0	0	0	0	75224	0	6	105
496	AGA	8	0	0	0	0	0	0	0	75363	0	2	1	0	0	0	0	0	0	0	0	0	0	0	0	1	0	0	0	0	0	0	0	0	0	0	0	0	0	0	0	4	0	0	0	0	0	0	0
497	AAT	0	12	0	75521	0	0	0	2	0	0	0	14	0	0	0	1	0	0	0	2	0	0	0	0	0	0	0	0	0	0	0	0	0	0	0	3	0	0	0	0	0	0	0	0	0	0	0	0
498	GGG	0	0	0	0	0	0	0	0	0	0	0	0	0	0	0	0	0	0	0	0	0	0	0	0	0	0	0	0	0	0	0	0	0	0	1	0	0	0	0	0	1	0	75595	1	0	0	0	0
499	ACT	0	0	0	0	0	1	0	75516	0	0	0	0	0	0	0	1	0	0	0	0	0	0	0	0	0	0	0	0	0	0	0	0	0	0	0	0	0	0	0	2	0	0	0	0	0	0	1	0
500	TAT	0	0	0	0	0	0	0	0	0	0	0	0	0	0	0	0	0	0	0	7	0	0	0	0	0	0	0	0	0	0	0	0	0	0	0	0	0	0	0	0	0	0	0	0	0	0	0	0
501	GAT	0	0	0	1	0	0	0	0	0	0	0	0	0	0	0	0	0	0	0	0	0	0	0	0	0	0	0	0	3	0	0	0	0	1	0	75346	0	0	0	0	0	0	0	6	0	0	0	0
502	TAT	0	0	0	1	0	0	0	0	0	0	0	0	0	0	0	0	0	0	0	5	0	0	0	0	0	0	0	1	0	0	0	0	0	0	0	0	0	0	1	0	0	0	0	0	0	0	0	0
503	CCA	0	0	0	0	0	0	0	0	0	0	0	0	0	0	0	0	2	0	0	0	75401	5	32	0	0	0	0	0	0	0	0	0	0	0	0	0	0	0	0	0	0	0	0	0	0	0	0	0
504	AAA	75538	0	10	1	0	0	0	0	3	0	10	0	0	0	0	0	0	16	10	0	0	0	0	0	0	0	0	0	0	0	0	0	2	0	0	0	0	0	0	11	0	0	0	0	0	0	0	0
505	TAT	0	0	0	0	0	0	0	0	0	0	0	0	0	0	0	0	0	0	0	3	0	0	0	0	0	0	0	0	0	0	0	0	0	0	0	0	0	0	0	0	0	0	0	0	0	0	0	0
506	TCA	0	0	0	0	82	0	0	0	0	0	0	0	0	0	0	0	0	0	0	0	3	0	0	0	0	20	0	0	0	0	0	0	0	0	0	0	1	0	0	0	0	0	0	0	0	0	0	0
507	GAA	2	0	0	0	0	0	0	0	0	0	0	0	0	0	0	0	0	0	0	0	0	0	0	0	0	0	0	0	0	0	0	0	75537	11	6	1	0	0	0	0	5	0	0	0	0	0	17	0
508	GAA	0	0	0	0	0	0	0	0	0	0	0	0	0	0	0	0	0	0	0	0	0	0	0	0	0	0	0	0	0	0	0	0	75560	0	4	0	0	0	0	0	5	0	0	0	0	0	4	0
509	TCA	0	0	0	0	0	0	0	0	0	0	6	0	0	0	0	6	0	0	0	0	3	0	0	0	0	0	0	0	0	0	0	0	0	0	0	0	11	0	0	0	0	0	0	0	0	0	0	0
510	AAG	1	4	75330	2	0	0	7	0	0	0	4	0	1	0	2	0	0	8	0	0	0	0	0	0	0	0	0	0	0	3	0	0	0	0	3	0	0	0	0	0	0	0	0	0	0	0	0	0
511	TTG	0	0	0	0	0	0	0	0	0	0	0	0	0	0	0	0	0	0	0	0	0	0	0	0	0	0	0	0	0	0	6	0	0	0	0	0	0	6	0	0	0	0	0	0	0	0	0	0
512	AAC	11	75188	0	16	0	1	0	0	0	95	0	0	0	0	12	0	0	0	0	0	0	0	0	0	0	0	0	0	0	0	0	0	0	3	0	0	0	0	0	0	0	0	0	0	0	37	0	0
513	AGG	0	0	0	0	0	0	0	0	15	0	75027	0	0	0	28	0	0	0	0	0	0	0	0	0	0	0	3	0	0	0	0	0	0	0	0	0	0	0	0	0	0	0	14	0	0	0	0	0
514	GAA	1	0	0	0	0	0	0	0	0	0	0	0	0	0	0	0	0	0	0	0	0	0	0	0	0	0	0	0	0	0	0	0	75249	1	6	0	0	0	0	0	5	0	0	0	0	0	0	0
515	AAG	0	0	75083	1	0	0	1	0	0	0	9	3	0	0	1	0	0	0	0	0	0	0	13	11	0	0	0	0	0	0	0	0	0	0	4	0	0	0	0	0	0	0	0	0	0	8	0	0
516	ATA	0	0	0	0	7	0	0	0	0	0	0	0	75218	1	14	1	0	0	0	0	0	0	0	0	0	0	0	0	0	0	0	0	0	0	0	0	0	0	0	0	0	0	0	0	3	0	0	0
517	GAT	0	0	0	3	0	0	0	0	0	5	0	0	0	0	0	0	0	0	0	0	0	0	0	0	0	0	0	0	0	0	0	0	0	3	1	74719	2	0	0	1	0	0	0	35	0	0	0	0
518	GGA	0	0	14	0	1	0	0	0	1	0	0	0	19	0	28	0	0	9	0	0	0	0	0	0	0	0	0	0	0	0	0	0	5	0	0	0	0	0	0	0	73616	0	6	0	0	16	0	0
519	GTG	0	0	0	0	0	0	0	0	0	0	0	0	0	0	4	0	0	0	0	0	0	0	0	0	0	0	0	0	0	0	0	0	0	0	0	0	0	0	4	0	0	0	0	0	3	0	73783	0
520	AAA	74810	1	1	1	0	0	0	0	2	0	0	18	0	0	0	0	0	0	0	0	0	0	0	0	2	0	0	0	0	0	0	0	15	0	0	0	0	0	0	0	0	0	0	0	0	0	0	0
521	TTG	0	0	0	0	0	0	0	0	0	0	0	0	0	0	0	0	0	0	0	0	0	0	0	0	0	0	0	0	0	0	2	0	0	0	0	0	0	0	0	0	0	0	0	0	0	0	0	0
522	GAA	1	0	0	1	0	0	0	0	0	0	0	0	0	0	0	0	0	0	0	0	0	0	0	0	0	0	0	0	0	0	0	0	74494	0	3	0	0	0	0	0	5	0	0	0	0	0	0	0
523	TCA	0	0	0	0	1	0	0	0	0	0	0	0	0	0	0	0	1	0	1	0	1	0	0	0	0	0	0	0	0	0	0	0	0	0	1	0	32	0	0	0	0	0	0	0	0	0	0	0
524	ATG	0	0	2	0	0	0	0	0	0	0	0	0	5	0	74942	2	0	0	0	0	0	1	0	0	0	0	0	0	1	0	0	0	0	0	10	0	0	0	0	0	16	0	0	0	0	0	2	0
525	GGG	0	0	0	0	0	0	0	0	0	6	4	0	0	0	0	0	0	0	0	0	0	0	0	0	0	0	0	0	0	0	0	0	0	0	4	12	0	0	0	0	8	0	75430	25	0	0	0	0
526	GTG	0	0	0	0	0	0	0	0	0	0	0	0	0	0	1	0	0	0	0	0	0	0	1	0	0	0	0	0	0	4	0	0	0	0	0	0	0	0	1	0	0	0	0	0	27	6	75190	0
527	TAT	0	0	0	0	0	0	0	0	0	0	0	0	0	0	0	1	0	0	0	25	0	0	0	0	0	0	0	0	0	0	0	0	0	0	0	0	0	0	0	0	0	0	0	0	0	0	0	0
528	CAG	0	0	0	0	0	0	0	0	0	0	0	0	0	0	0	0	2	0	75432	0	0	0	0	0	0	0	17	0	0	0	1	0	0	0	0	0	0	0	0	0	0	0	0	0	0	0	0	0
529	ATT	0	0	0	0	0	0	0	1	0	0	0	0	1	4	0	75166	0	0	0	0	0	0	0	0	0	0	0	0	0	0	0	1	0	0	0	0	0	0	0	0	0	0	0	0	0	0	0	5
530	CTG	0	0	0	0	0	0	0	0	0	0	0	0	0	0	0	0	0	0	1	0	0	0	22	0	0	0	23	0	10	16	73819	1	0	0	0	0	0	3	0	0	0	0	0	0	0	0	0	0
531	GCG	0	0	0	0	0	0	2	0	0	0	0	0	0	0	0	0	0	0	0	0	0	0	0	0	0	0	0	0	0	0	0	0	0	0	0	0	1	0	72786	3	0	0	0	0	0	0	15	0
532	ATC	0	0	0	0	0	2	0	0	0	0	0	0	0	72628	0	2	0	0	0	0	0	0	0	0	0	0	0	0	0	0	0	0	0	0	0	0	0	0	0	0	0	0	0	0	0	4	0	0
533	TAC	0	1	0	0	0	0	0	0	0	0	0	0	0	0	0	0	0	16	0	0	0	0	0	0	0	0	0	0	0	0	0	0	0	0	0	0	0	0	0	0	0	0	0	0	0	0	0	0
534	TCA	0	0	0	0	0	0	0	0	0	0	0	0	0	0	0	0	0	0	0	0	7	0	0	0	0	0	0	0	0	0	0	0	0	0	0	0	1	0	0	0	0	0	0	0	0	0	0	0
535	ACT	0	0	0	2	0	8	0	74786	0	0	0	2	0	0	0	1	0	0	0	0	0	0	0	1	0	0	0	0	0	0	0	0	0	0	0	0	0	0	0	4	0	0	0	0	0	0	0	0
536	GTC	0	0	0	0	0	0	0	0	0	0	0	0	0	4	0	0	0	0	0	0	0	0	0	0	0	0	0	0	0	0	0	0	0	0	0	0	0	3	0	0	0	0	0	0	0	74312	0	2
537	GCC	0	0	0	0	0	28	0	0	0	0	0	0	0	0	0	0	0	0	0	0	0	0	0	0	0	0	0	0	0	0	0	0	0	0	0	0	0	74410	0	2	0	0	0	0	0	4	0	0
538	AGT	0	0	0	2	0	0	0	0	0	0	0	75089	0	0	0	1	0	0	0	0	0	0	0	0	0	0	0	3	0	0	0	0	0	0	0	0	0	0	0	1	0	0	0	3	0	0	0	0
539	TCA	0	0	0	0	0	0	0	0	0	0	0	0	0	0	0	0	0	0	0	0	3	0	0	0	0	0	0	0	0	0	0	0	0	0	0	0	0	0	0	0	0	0	0	0	0	0	0	0
540	CTG	0	0	0	0	0	2	1	0	0	0	0	0	0	0	4	0	0	0	0	0	0	0	4	0	0	0	1	0	2	0	74917	0	0	0	0	0	0	0	0	11	0	0	0	0	0	0	0	0
541	GTG	0	0	0	0	0	0	0	0	0	0	0	0	0	0	2	38	0	0	0	0	0	0	2	0	0	0	0	0	0	0	0	0	0	0	0	0	0	0	1	0	0	0	0	0	4	0	73958	25
542	CTT	0	0	0	0	0	0	0	0	0	0	0	0	0	16	0	0	0	0	0	0	0	0	0	11	0	0	0	1	0	2	11	74931	0	0	0	0	0	0	0	0	0	0	0	0	0	0	0	0
543	TTG	0	0	0	0	0	0	0	0	0	0	0	23	0	0	4	0	0	0	0	0	0	0	0	0	0	0	0	0	0	0	1	0	0	0	0	0	0	0	0	0	0	0	0	0	9	0	19	0
544	GTC	0	0	0	0	0	0	0	0	0	0	0	0	0	8	0	0	0	0	0	0	0	0	0	0	0	0	0	0	0	0	0	0	0	0	0	0	0	5	0	0	0	0	0	0	0	74773	0	6
545	TCC	0	0	0	0	0	0	0	0	0	0	0	0	0	0	0	0	0	0	0	0	0	8	0	0	0	0	0	0	0	0	0	0	0	0	0	0	0	20	0	0	0	0	0	0	0	0	0	0
546	CTG	0	0	0	0	0	0	0	0	0	0	0	0	0	0	3	0	0	0	0	0	0	0	15	0	0	0	3	0	1	0	75153	1	0	0	0	0	0	0	0	0	0	0	0	0	0	0	0	0
547	GGG	0	0	0	0	0	0	0	0	0	0	7	0	0	0	0	0	0	0	0	0	0	0	0	0	0	0	0	0	0	0	0	0	0	0	3	0	0	0	0	0	1	0	75436	0	0	0	2	0
548	GCA	0	0	0	0	20	0	0	0	0	0	0	0	0	0	0	0	0	0	0	0	0	0	0	0	0	0	0	0	0	0	0	0	1	0	0	0	75423	0	5	1	0	0	0	0	7	0	0	0
549	ATC	0	0	0	0	0	19	0	0	0	0	0	0	0	75396	10	2	0	0	0	0	0	0	0	0	0	0	0	0	0	0	0	0	0	0	0	0	0	0	0	0	0	0	0	0	0	5	0	0
550	AGT	0	0	0	0	0	0	0	0	1	1	0	74854	0	0	0	2	0	0	0	0	0	0	0	0	0	0	0	0	0	0	0	0	0	0	0	0	0	0	0	0	0	0	0	13	0	0	0	0
551	TTC	0	0	0	0	0	0	0	0	0	0	0	0	0	0	0	0	0	0	0	0	0	0	0	0	0	0	0	0	0	24	0	0	0	0	0	0	0	0	0	0	0	0	0	0	0	1	0	0
552	TGG	0	0	0	0	0	0	0	0	0	0	1	0	0	0	0	0	0	0	0	0	0	0	0	0	0	0	11	0	0	0	0	0	0	0	0	0	0	0	0	0	0	0	5	0	0	0	0	0
553	ATG	0	0	0	0	0	0	3	0	0	0	0	0	8	0	75424	0	0	0	0	0	0	0	0	0	0	0	0	0	0	0	0	0	0	0	0	0	0	46	0	0	0	0	0	12	0	0	6	0
554	TGT	0	0	0	0	0	0	0	0	0	0	0	0	0	0	0	0	0	0	0	0	0	0	0	0	0	0	0	3	0	0	10	0	0	0	0	0	0	0	0	0	0	0	0	0	0	0	0	0
555	TCT	0	0	0	1	0	0	0	0	0	0	0	0	0	0	1	0	0	0	0	0	0	0	0	2	0	0	0	0	0	0	0	0	0	0	0	0	18	17	1	0	0	0	0	0	0	0	0	0
556	AAT	0	3	19	75358	0	0	0	1	0	0	0	0	19	0	0	0	0	0	0	0	0	0	0	0	0	0	0	0	0	0	0	0	0	0	0	13	0	0	0	0	0	0	0	4	0	0	35	0
557	GGG	0	0	0	0	0	0	0	0	0	0	1	0	0	0	0	0	0	0	0	0	0	0	0	0	0	0	0	0	0	0	0	0	0	0	1	0	0	0	0	0	5	0	75160	2	0	0	1	0
558	TCT	0	0	0	0	0	0	0	0	0	0	0	0	10	0	22	0	13	0	0	0	0	0	0	5	0	0	0	0	0	0	0	0	0	0	0	0	0	0	0	8	0	0	0	0	0	0	0	0
559	TTG	0	0	0	0	0	0	0	0	0	0	0	0	0	0	0	0	0	0	0	0	0	0	0	0	0	0	0	0	0	0	9	0	0	0	0	0	0	0	0	0	0	0	0	0	0	0	0	0
560	CAG	0	0	0	0	0	0	0	0	0	0	0	0	0	0	0	0	23	0	75513	1	0	0	0	0	0	0	12	1	0	0	0	0	0	0	1	0	0	0	0	0	0	0	0	0	0	0	0	0
561	TGC	0	0	0	0	0	0	0	0	0	0	0	0	0	0	0	34	0	0	0	0	0	0	0	0	0	3	0	0	20	0	0	0	0	0	0	0	0	0	0	0	0	0	0	0	0	0	0	0
562	AGA	4	0	0	0	0	0	11	0	75539	0	3	0	0	0	0	0	0	0	0	0	0	0	0	0	1	0	0	0	0	0	0	0	0	0	0	0	0	0	0	0	8	0	0	0	0	0	22	0
563	ATA	2	0	0	0	1	0	0	0	0	0	0	0	75636	0	5	4	0	0	0	0	0	0	0	0	0	0	0	0	0	0	0	0	0	0	0	0	0	0	0	0	0	0	0	0	3	0	0	0
564	TGC	0	0	0	0	0	0	0	0	0	0	0	0	0	0	0	0	0	0	0	0	0	0	0	0	0	5	0	0	0	0	0	0	0	0	0	0	0	0	0	0	0	0	0	0	0	0	0	0
565	ATC	0	0	0	0	0	24	0	0	0	0	0	0	0	75427	0	1	0	0	0	0	0	0	0	0	0	0	0	0	0	0	0	0	0	0	0	0	0	0	0	0	0	0	0	0	0	4	0	0
566	TGA	0	0	0	0	0	0	0	0	0	0	0	0	0	0	0	0	0	0	0	0	0	0	0	0	17	0	0	0	0	0	0	0	0	0	0	0	0	0	0	0	1	0	0	0	0	0	0	0
[truncated: 16 more columns]
