# Supplementary material for: How single mutations affect viral escape from broad and narrow antibodies to H1 influenza hemagglutinin
Source: Nat Commun. 2018 Apr 11;9:1386. doi: 10.1038/s41467-018-03665-3 (PMC5895760; doi:10.1038/s41467-018-03665-3)
Supplement: Supplementary file 5 — Supplementary Data 3(ZIP 19513 kb) [file 41467_2018_3665_MOESM5_ESM.zip › analysis_code/results/codoncounts/L1-C179-1ug-ml-r2_readsperbc.csv]

number of reads	number of barcodes
1	202036
2	95173
3	92437
4	92073
5	88245
6	80010
7	71062
8	60546
9	49976
10	41020
11	33243
12	27173
13	22970
14	19160
15	16277
16	13432
17	11308
18	9105
19	7509
20	5915
21	4496
22	3281
23	2385
24	1748
25	1164
26	820
27	500
28	338
29	203
30	122
31	78
32	45
33	28
34	19
35	8
36	4
37	3
38	2
39	3
41	1
45	2
46	1
