# Supplementary material for: How single mutations affect viral escape from broad and narrow antibodies to H1 influenza hemagglutinin
Source: Nat Commun. 2018 Apr 11;9:1386. doi: 10.1038/s41467-018-03665-3 (PMC5895760; doi:10.1038/s41467-018-03665-3)
Supplement: Supplementary file 5 — Supplementary Data 3(ZIP 19513 kb) [file 41467_2018_3665_MOESM5_ESM.zip › analysis_code/results/codoncounts/L1-C179-1ug-ml-r3.log]

2017-10-05 10:33:25,616 - INFO - Beginning execution of dms2_bcsubamp in directory /fh/fast/bloom_j/computational_notebooks/jbloom/2017/HA_antibody_ease_of_escape/analysis_code

2017-10-05 10:33:25,617 - INFO - Progress is being logged to ./results/codoncounts/L1-C179-1ug-ml-r3.log
2017-10-05 10:33:27,476 - INFO - Version information:
	Time and date: Thu Oct  5 10:33:25 2017
	Platform: Linux-3.13.0-49-generic-x86_64-with-Ubuntu-14.04-trusty
	Python version: 3.4.0 (default, Apr 11 2014, 13:05:11)  [GCC 4.8.2]
	dms_tools2 version: 2.1a0
	Bio version: 1.70
	HTSeq version: 0.9.1
	pandas version: 0.20.3
	numpy version: 1.13.1
	IPython version: 6.1.0
	matplotlib version: 2.0.2
	plotnine version: 0.2.1
	natsort version: 5.1.0
	pystan version: 2.16.0.0
	scipy version: 0.19.1
	seaborn version: 0.8.0
	phydmslib version: 2.1.3
	jupyter version: 1.0.0

2017-10-05 10:33:27,476 - INFO - Parsed the following arguments:
	R1trim = [200]
	bcinfo = False
	fastqdir = ./results/FASTQ_files/
	chartype = codon
	R1 = ['L1-C179-1ug-ml-r3_R1.fastq.gz']
	minfraccall = 0.95
	minreads = 2
	minq = 15
	refseq = ./data/WSN_HA_reference.fa
	name = L1-C179-1ug-ml-r3
	purgeread = 0
	outdir = ./results/codoncounts/
	bclen = 8
	R2trim = [170]
	use_existing = yes
	alignspecs = ['1,285,36,37', '286,570,31,32', '571,855,37,32', '856,1140,31,36', '1141,1425,29,33', '1426,1698,40,43']
	purgebc = 0
	ncpus = -1
	maxmuts = 4
	minconcur = 0.75
	R2 = None

2017-10-05 10:33:27,489 - INFO - Read refseq of 1698 codons from ./data/WSN_HA_reference.fa
2017-10-05 10:33:27,492 - INFO - Reads are in these FASTQ pairs:
	./results/FASTQ_files/L1-C179-1ug-ml-r3_R1.fastq.gz and ./results/FASTQ_files/L1-C179-1ug-ml-r3_R2.fastq.gz

2017-10-05 10:33:27,492 - INFO - Now parsing read pairs...
2017-10-05 10:33:36,120 - INFO - Reads parsed so far: 500000
2017-10-05 10:33:44,569 - INFO - Reads parsed so far: 1000000
2017-10-05 10:33:52,777 - INFO - Reads parsed so far: 1500000
2017-10-05 10:34:01,172 - INFO - Reads parsed so far: 2000000
2017-10-05 10:34:08,935 - INFO - Reads parsed so far: 2500000
2017-10-05 10:34:16,706 - INFO - Reads parsed so far: 3000000
2017-10-05 10:34:25,580 - INFO - Reads parsed so far: 3500000
2017-10-05 10:34:33,360 - INFO - Reads parsed so far: 4000000
2017-10-05 10:34:41,130 - INFO - Reads parsed so far: 4500000
2017-10-05 10:34:48,881 - INFO - Reads parsed so far: 5000000
2017-10-05 10:34:56,790 - INFO - Reads parsed so far: 5500000
2017-10-05 10:35:04,576 - INFO - Reads parsed so far: 6000000
2017-10-05 10:35:11,323 - INFO - Parsed 6436428 reads, found 1223899 unique barcodes.
2017-10-05 10:35:11,325 - INFO - Summary stats on reads:
fail filter  low Q barcode    total
          0         436243  6436428
2017-10-05 10:35:11,325 - INFO - Writing these stats to ./results/codoncounts/L1-C179-1ug-ml-r3_readstats.csv

2017-10-05 10:35:12,226 - INFO - Number of reads per barcode:
                 number of barcodes
number of reads                    
1                            272953
2                            131647
3                            127260
4                            122240
5                            113544
6                            100337
7                             85093
8                             69280
9                             54770
10                            42025
11                            31679
12                            23334
13                            16870
14                            11738
15                             8044
16                             5173
17                             3251
18                             2015
19                             1192
20                              672
21                              378
22                              208
23                              101
24                               43
25                               29
26                               13
27                                5
28                                1
29                                3
31                                1
2017-10-05 10:35:12,226 - INFO - Writing these stats to ./results/codoncounts/L1-C179-1ug-ml-r3_readsperbc.csv

2017-10-05 10:35:12,230 - INFO - Examining the 1223899 barcodes to build and align subamplicons...
2017-10-05 10:35:20,861 - INFO - Barcodes examined so far: 200000
2017-10-05 10:35:29,455 - INFO - Barcodes examined so far: 400000
2017-10-05 10:35:38,083 - INFO - Barcodes examined so far: 600000
2017-10-05 10:35:46,686 - INFO - Barcodes examined so far: 800000
2017-10-05 10:35:55,288 - INFO - Barcodes examined so far: 1000000
2017-10-05 10:36:04,177 - INFO - Barcodes examined so far: 1200000
2017-10-05 10:36:05,238 - INFO - Examined all barcodes. Summary stats:
aligned  not alignable  too few reads    total
 887398          63548         272953  1223899
2017-10-05 10:36:05,238 - INFO - Writing these stats to ./results/codoncounts/L1-C179-1ug-ml-r3_bcstats.csv

2017-10-05 10:36:05,259 - INFO - Writing the counts of each codon identity at each site to ./results/codoncounts/L1-C179-1ug-ml-r3_codoncounts.csv

2017-10-05 10:36:05,280 - INFO - Successful completion of dms2_bcsubamp
