# Supplementary material for: How single mutations affect viral escape from broad and narrow antibodies to H1 influenza hemagglutinin
Source: Nat Commun. 2018 Apr 11;9:1386. doi: 10.1038/s41467-018-03665-3 (PMC5895760; doi:10.1038/s41467-018-03665-3)
Supplement: Supplementary file 5 — Supplementary Data 3(ZIP 19513 kb) [file 41467_2018_3665_MOESM5_ESM.zip › analysis_code/results/codoncounts/L1-C179-1ug-ml-r3_codoncounts.csv]

site	wildtype	AAA	AAC	AAG	AAT	ACA	ACC	ACG	ACT	AGA	AGC	AGG	AGT	ATA	ATC	ATG	ATT	CAA	CAC	CAG	CAT	CCA	CCC	CCG	CCT	CGA	CGC	CGG	CGT	CTA	CTC	CTG	CTT	GAA	GAC	GAG	GAT	GCA	GCC	GCG	GCT	GGA	GGC	GGG	GGT	GTA	GTC	GTG	GTT
1	ATG	0	0	0	0	0	0	0	0	0	0	0	0	5	0	175311	3	0	0	0	0	0	0	0	0	0	0	0	0	0	0	0	0	0	0	0	0	0	0	0	0	0	0	0	0	0	0	2	0
2	AAG	9	0	174795	15	0	0	2	0	3	0	25	0	0	0	35	0	0	33	8	0	0	0	0	0	0	0	0	0	0	0	0	0	0	0	19	0	0	0	0	0	83	0	0	0	0	0	0	0
3	GCA	0	0	0	0	14	0	0	0	0	0	0	0	0	0	0	0	0	0	0	0	0	0	0	0	0	0	0	0	0	0	0	0	2	0	0	0	175176	0	6	0	2	0	0	0	19	0	0	0
4	AAA	175103	5	2	1	0	0	0	28	4	0	0	0	0	0	3	0	1	0	25	0	0	0	3	0	0	35	8	28	0	0	0	0	14	0	0	0	0	0	0	0	0	0	0	0	0	0	0	0
5	CTA	0	0	0	0	0	0	0	0	0	0	0	0	0	0	0	0	2	0	0	0	13	0	0	0	0	0	0	0	175266	0	8	0	0	0	0	0	0	0	0	0	0	0	0	0	0	0	0	0
6	CTG	0	0	0	0	0	0	0	0	0	0	0	0	0	103	1	0	0	0	4	0	0	0	10	0	0	0	0	0	1	0	175097	1	0	0	0	0	0	0	0	0	0	0	0	0	0	0	0	0
7	GTC	0	0	0	0	0	0	0	0	0	0	0	0	0	2	0	0	0	0	0	0	0	0	0	0	0	0	0	0	0	0	0	0	0	0	0	0	0	8	0	0	0	1	0	0	18	175048	0	3
8	CTG	0	0	0	0	0	0	0	0	0	0	0	0	0	0	5	0	0	0	1	0	0	0	38	0	0	0	2	0	20	0	175156	4	0	0	0	0	0	0	0	0	0	0	0	0	0	0	2	0
9	TTA	0	0	0	0	0	0	0	0	0	0	0	0	0	0	0	0	0	0	0	0	1	0	0	0	0	0	0	0	8	0	0	0	0	0	0	0	0	0	0	0	0	0	0	0	0	0	0	9
10	TAT	0	0	0	0	0	0	0	0	0	0	0	0	0	0	1	0	0	0	0	4	0	0	0	0	0	0	0	0	0	0	0	0	0	0	0	2	0	0	0	0	0	0	0	0	0	0	0	0
11	GCA	0	0	0	0	57	0	1	0	0	1	0	0	27	0	16	0	0	0	0	0	0	0	0	0	0	0	0	0	0	0	0	0	0	0	0	0	175032	1	6	48	2	0	0	0	48	0	0	0
12	TTT	0	0	0	0	0	0	0	0	0	0	0	0	0	0	0	0	0	0	0	0	0	0	0	0	0	0	0	0	0	0	0	26	0	0	0	0	0	0	0	0	0	0	0	0	0	13	0	2
13	GTA	0	0	0	0	0	0	0	0	0	0	0	0	3	0	0	0	0	0	0	0	0	0	0	0	0	0	0	0	1	0	0	0	0	0	0	0	15	0	0	0	0	0	0	0	175025	72	77	2
14	GCT	0	0	0	0	0	0	0	5	0	0	0	0	0	0	0	0	0	0	0	0	0	0	0	0	0	0	0	0	0	0	0	0	0	0	0	4	0	16	5	175152	0	0	0	0	0	0	0	1
15	ACA	0	0	0	0	175000	4	216	3	0	0	0	0	6	1	0	0	0	0	0	0	0	0	0	0	0	0	0	0	0	0	0	0	0	0	0	0	6	0	0	0	0	0	0	0	0	0	0	0
16	GAT	0	0	0	1	0	0	0	0	0	0	0	3	0	0	0	0	0	0	0	0	0	0	0	0	0	0	0	0	0	0	0	0	0	17	2	175251	0	0	11	0	0	0	0	5	0	0	0	0
17	GCA	0	0	0	0	35	0	0	0	0	0	0	0	0	0	0	0	0	0	0	0	0	0	0	0	0	0	0	0	0	0	0	0	0	0	0	0	174911	1	158	4	1	0	0	0	32	0	0	0
18	GAC	0	1	0	0	0	0	0	0	0	0	0	0	0	0	0	0	0	0	0	0	0	0	0	0	0	0	0	0	0	0	0	0	0	174942	5	1	0	0	0	0	0	49	0	0	0	0	0	0
19	ACA	3	0	0	0	174902	0	33	0	0	0	45	3	14	0	1	0	0	0	0	107	0	0	0	0	0	0	0	28	0	0	0	0	0	0	0	0	5	0	0	0	0	0	0	0	0	0	0	0
20	ATA	1	0	0	0	23	0	0	0	0	0	0	0	175199	1	8	0	0	0	0	0	0	0	0	0	0	0	0	0	0	0	0	0	0	0	0	0	0	0	0	0	0	0	0	0	2	0	0	0
21	TGT	0	0	0	0	0	0	0	0	0	0	0	0	0	0	0	0	0	0	0	0	0	0	0	0	0	0	0	4	0	0	0	0	0	0	0	0	0	0	0	0	0	0	0	0	0	0	0	0
22	ATA	1	0	0	0	6	0	0	0	0	0	0	0	175192	0	30	0	0	0	0	0	0	0	0	0	0	0	0	0	1	0	0	0	0	0	0	0	0	0	0	0	0	0	0	0	28	0	0	0
23	GGC	0	0	0	0	0	0	0	0	0	1	0	0	0	0	0	0	0	0	0	0	0	0	0	0	0	0	0	0	0	0	0	0	0	15	0	0	0	0	0	0	6	175131	0	0	0	3	0	0
24	TAC	0	0	0	0	0	0	0	0	0	0	0	0	0	0	0	0	0	10	0	0	0	0	0	0	0	0	0	0	0	0	0	0	0	0	0	0	0	0	0	0	0	0	0	0	0	0	0	0
25	CAT	0	0	0	0	0	0	0	0	0	0	0	0	0	0	0	0	1	16	0	175163	0	0	0	0	0	0	0	10	0	0	0	3	0	0	0	0	0	0	0	0	0	0	0	0	15	0	0	63
26	GCG	0	0	0	0	0	0	10	0	0	0	0	0	0	0	0	0	0	0	0	0	0	0	0	0	0	0	0	0	0	0	0	0	0	0	2	0	15	0	175010	2	0	0	0	0	0	0	23	0
27	AAC	1	175129	0	15	0	0	0	0	0	14	0	0	0	3	0	0	0	0	0	0	0	0	0	0	0	0	0	0	0	0	0	0	0	10	0	0	0	0	0	0	0	0	0	0	0	0	0	0
28	AAC	1	175255	0	2	0	1	0	0	0	6	0	0	0	0	17	0	0	1	0	0	0	0	0	0	0	0	0	0	0	0	0	0	0	12	0	0	0	0	0	0	0	0	0	0	0	0	0	0
29	TCA	0	0	0	0	0	0	0	0	0	0	0	0	0	0	0	0	0	0	0	0	13	0	0	0	0	0	0	0	0	0	0	0	0	0	0	0	1	0	0	0	0	0	0	0	0	0	0	0
30	ACC	0	10	0	0	0	175102	0	86	0	0	0	0	0	15	0	0	0	0	0	0	0	0	0	0	0	0	0	0	0	0	0	0	0	0	0	0	0	5	0	0	0	0	0	0	0	0	0	0
31	GAC	0	26	0	0	0	0	0	0	0	0	0	0	0	0	0	0	0	0	0	0	0	0	0	0	0	0	0	0	0	0	0	0	2	175182	0	6	0	0	0	0	0	8	0	0	0	0	0	0
32	ACT	0	0	0	1	3	9	2	175216	0	0	0	0	0	0	0	5	0	0	0	0	0	0	0	0	0	0	0	0	0	0	0	0	0	0	0	0	0	0	0	10	0	0	0	0	0	0	0	0
33	GTT	0	0	0	0	0	0	0	0	0	0	0	0	0	0	0	13	0	0	0	0	0	0	0	0	0	0	0	0	0	0	0	0	0	0	0	1	0	0	0	12	0	0	0	0	0	19	0	175175
34	GAC	0	1	0	0	0	0	0	0	0	0	0	0	0	0	0	0	0	0	0	0	0	0	0	0	0	0	0	0	0	0	0	0	1	175035	2	8	0	0	0	0	0	6	0	0	0	0	0	0
35	ACA	2	0	0	0	175062	0	37	0	0	0	0	0	7	0	0	0	0	0	0	0	8	0	0	0	0	0	0	0	0	0	0	0	0	0	0	0	16	0	0	0	0	0	0	0	0	0	0	0
36	ATA	1	0	0	0	12	0	0	0	0	0	0	0	174978	0	13	0	0	0	0	0	0	0	0	0	0	0	0	0	0	0	0	0	0	0	0	0	0	0	0	0	0	0	0	0	3	0	0	0
37	CTC	0	0	0	0	0	0	12	0	0	26	126	0	0	0	0	0	0	1	0	0	0	12	0	0	0	0	0	0	0	174953	0	12	0	0	0	0	0	0	0	0	0	0	0	0	0	1	0	0
38	GAG	0	0	7	0	0	0	0	0	0	0	0	0	0	0	0	0	0	0	0	0	0	0	0	0	0	0	0	0	0	0	0	0	7	0	174863	9	0	0	0	0	0	0	6	0	0	0	1	0
39	AAG	11	0	174792	3	0	0	2	0	0	0	5	0	0	0	2	0	0	0	1	0	0	0	0	0	0	0	0	0	0	0	0	0	0	0	8	0	0	0	0	0	0	0	0	0	0	0	0	0
40	AAT	0	2	0	175006	0	0	0	0	0	0	0	8	0	0	0	1	0	0	0	0	0	0	0	0	0	0	0	0	0	0	0	0	0	0	0	10	0	0	0	0	0	0	0	0	0	0	0	0
41	GTG	0	0	0	0	0	0	0	0	0	0	0	0	0	0	8	0	0	0	0	0	0	0	0	0	0	0	0	0	0	0	0	0	0	0	0	0	0	0	8	0	0	0	1	0	5	0	174614	2
42	GCA	0	0	0	0	9	0	0	0	0	0	0	0	0	0	0	0	0	0	0	0	3	0	0	0	0	0	0	0	0	0	0	0	3	0	0	0	174595	0	15	0	0	0	0	0	41	0	0	0
43	GTG	0	0	0	0	0	0	0	0	0	0	0	0	0	0	15	0	0	0	0	0	0	0	0	0	0	0	0	0	0	0	0	0	0	0	1	0	0	0	9	0	0	0	0	0	8	0	174458	1
44	ACA	0	0	0	0	174611	0	47	0	1	0	0	0	4	0	0	0	0	0	0	0	0	0	0	0	0	0	0	0	0	0	0	0	0	0	0	0	16	0	0	0	0	0	0	0	0	0	0	0
45	CAT	0	0	0	1	0	0	0	0	0	243	0	123	0	0	0	0	0	17	2	174363	0	0	0	1	0	0	0	5	0	0	0	1	0	0	0	40	0	0	0	10	0	0	11	0	0	0	0	0
46	TCT	0	0	0	0	0	0	0	3	0	0	0	0	0	0	0	0	0	0	0	0	0	0	0	8	0	0	0	0	0	0	0	0	0	0	0	0	0	0	0	0	0	0	0	0	0	0	0	0
47	GTT	0	0	0	0	0	0	0	0	54	0	0	0	0	0	19	52	3	0	0	0	0	0	0	0	93	81	93	0	0	93	0	0	0	0	0	0	0	0	0	8	0	0	0	0	1	17	0	174024
48	AAC	1	174736	0	15	0	2	0	0	0	8	0	0	0	1	0	0	0	0	0	0	0	0	0	0	0	0	0	0	0	0	0	0	0	10	0	0	0	0	0	0	0	0	0	0	0	0	0	0
49	CTG	0	0	0	0	0	0	0	0	0	0	0	0	0	0	1	0	0	0	0	0	0	0	20	2	0	0	0	0	51	0	174019	2	0	0	0	0	0	0	0	0	0	0	0	0	0	0	0	0
50	CTC	0	0	0	0	0	0	0	0	0	0	0	0	0	1	0	0	0	0	0	0	0	8	0	0	0	1	0	0	4	174342	0	6	0	0	0	0	0	0	0	2	0	0	0	0	0	0	0	0
51	GAA	2	0	0	0	0	0	0	1	0	0	0	0	0	0	0	0	0	0	0	0	0	0	0	0	0	0	0	0	0	0	0	0	174510	0	46	8	0	21	0	0	12	0	0	0	0	0	0	0
52	GAC	0	4	0	0	0	0	0	0	0	0	0	0	0	0	0	0	0	0	0	0	0	0	0	0	0	0	0	0	0	0	0	0	7	175081	37	12	0	0	25	0	0	65	0	0	0	0	0	0
53	AGC	0	29	0	0	25	0	0	0	0	174920	0	84	0	3	0	0	0	0	0	0	0	0	0	0	0	2	0	0	0	0	0	0	0	0	0	0	1	0	0	0	0	42	0	0	0	0	0	0
54	CAC	0	1	0	0	0	0	0	0	0	0	0	0	0	0	0	0	5	175166	0	3	0	0	0	0	0	4	0	0	0	2	0	0	0	0	0	0	0	0	0	0	0	0	0	0	0	0	0	0
55	AAC	2	175087	1	27	0	0	0	0	0	8	0	0	0	0	0	0	0	0	0	0	0	0	0	0	0	0	0	0	0	0	0	0	0	27	0	0	0	0	0	0	0	0	0	0	0	0	0	0
56	GGG	0	0	0	0	0	0	0	0	0	0	9	0	0	0	0	0	0	3	0	0	0	0	0	0	0	0	12	0	0	0	1	0	0	0	10	0	0	0	1	0	31	0	173788	1	0	0	1	0
57	AAA	174672	3	2	0	0	0	0	0	28	0	0	0	1	0	0	0	5	2	0	0	0	0	0	0	0	0	0	0	0	0	0	0	10	0	0	0	0	0	10	0	0	0	0	0	0	0	0	0
58	CTA	0	0	0	0	0	0	0	0	0	0	0	0	1	0	0	0	1	0	0	0	14	0	0	0	0	0	0	0	173449	51	6	120	0	0	0	0	0	0	0	0	0	0	0	0	0	0	0	0
59	TGT	0	0	0	0	0	0	0	0	0	0	0	1	0	0	0	0	0	0	0	0	0	0	0	0	0	0	0	6	0	0	0	0	0	0	0	0	0	0	0	0	0	0	0	3	0	0	0	0
60	AAA	174309	34	5	1	1	0	0	0	2	181	0	51	1	0	0	0	63	1	0	0	0	0	0	0	0	0	0	1	0	26	0	0	14	0	0	0	0	0	0	0	0	0	0	0	0	0	0	0
61	TTA	0	0	0	0	0	0	0	0	0	0	0	0	83	0	0	1	0	0	0	0	0	0	0	0	0	0	0	0	4	0	0	134	0	0	0	0	0	0	0	0	0	0	0	0	0	0	0	1
62	AAA	173863	175	244	5	1	0	0	0	12	0	0	0	1	0	0	0	1	0	0	0	0	0	0	0	0	0	0	0	0	0	0	0	7	0	0	0	0	0	0	0	0	0	0	0	0	0	0	0
63	GGA	0	0	0	0	0	0	0	0	6	0	0	0	0	0	0	0	0	0	0	0	0	0	0	0	0	0	0	0	0	0	0	0	2	0	0	0	0	0	0	0	174474	0	200	0	1	0	0	0
64	ATA	0	0	0	0	10	0	0	0	0	0	0	0	174125	2	34	36	0	0	0	1	0	0	0	0	0	0	0	0	1	0	0	0	0	0	0	0	0	0	0	0	0	0	0	0	11	72	0	0
65	GCC	0	0	0	0	0	26	0	0	0	0	0	0	0	0	0	0	0	0	0	0	1	0	0	6	0	0	0	0	0	0	0	0	0	11	0	0	0	174686	0	3	0	0	0	0	0	6	0	0
66	CCA	0	0	0	0	0	0	0	0	0	0	0	0	0	0	0	0	3	0	0	0	174536	0	3	1	0	0	0	0	4	0	0	0	0	0	0	0	0	0	0	0	0	0	0	0	0	0	0	0
67	CTA	0	0	0	0	0	0	0	0	0	0	0	0	5	0	0	0	1	0	0	0	39	0	0	0	1	0	0	0	174397	3	11	0	0	0	0	0	0	0	0	0	0	0	0	0	0	0	0	0
68	CAA	25	0	0	0	51	0	0	0	0	0	0	0	0	0	0	11	174502	0	4	0	0	0	0	0	6	0	0	0	30	0	98	0	0	0	0	0	0	0	0	0	0	0	0	0	40	0	0	0
69	TTG	0	0	0	0	0	0	0	0	0	0	0	0	0	0	8	0	0	0	0	0	0	0	0	0	0	0	0	0	0	1	7	0	0	0	0	0	0	0	0	0	0	0	0	0	0	0	1	0
70	GGG	0	0	0	0	0	0	0	0	0	0	9	0	0	0	0	0	0	0	0	0	0	0	0	0	0	0	0	0	0	0	0	0	0	0	34	0	0	0	0	0	11	0	174950	58	0	0	5	0
71	AAA	175040	0	1	17	1	0	0	0	1	0	0	0	0	0	0	0	1	0	0	0	164	0	0	0	0	0	0	0	0	0	0	0	17	0	0	0	0	0	0	0	0	0	0	0	0	0	0	0
72	TGT	0	0	0	0	0	0	0	0	0	0	0	2	0	0	0	0	0	0	0	0	0	0	0	0	0	0	0	3	0	0	0	0	0	0	0	0	0	0	0	0	0	0	0	0	0	0	0	0
73	AAC	1	174703	2	5	0	65	0	0	0	30	0	3	0	0	0	0	0	0	0	0	0	0	0	0	0	0	0	0	0	0	0	0	0	47	0	0	0	0	0	0	0	0	0	0	0	0	0	0
74	ATC	0	0	0	0	0	19	0	0	0	0	0	0	1	174196	0	2	0	0	0	0	0	0	0	0	0	0	0	0	5	3	0	0	0	0	0	0	0	0	0	0	0	0	0	0	16	7	0	0
75	ACC	0	1	0	0	1	174777	7	44	0	41	0	0	0	8	0	0	1	0	0	15	0	0	0	0	0	0	0	0	0	0	0	0	0	0	0	0	0	5	0	0	0	0	0	0	0	0	0	0
76	GGA	0	0	0	0	0	0	0	0	9	0	0	0	0	0	0	0	0	0	0	0	0	0	0	0	0	0	0	0	0	0	0	0	21	0	0	0	0	0	0	0	175092	0	21	0	1	0	0	0
77	TGG	0	0	0	0	0	0	0	0	0	0	2	0	0	0	0	0	0	0	0	0	0	0	0	0	0	0	5	0	0	0	0	0	0	0	0	0	0	0	0	0	0	0	1	0	0	0	0	0
78	CTC	0	0	0	0	0	0	0	0	0	0	0	0	0	2	0	0	0	0	0	0	0	11	0	0	0	0	0	0	6	174816	0	1	0	0	0	0	0	0	0	0	0	0	0	0	224	0	0	0
79	TTG	0	0	0	0	0	0	0	0	0	0	0	0	0	0	3	0	0	0	0	0	0	0	0	0	0	0	0	0	0	0	23	0	0	0	0	0	0	0	0	0	0	0	0	0	0	0	2	0
80	GGA	0	0	0	0	0	0	0	0	4	0	0	0	0	0	0	0	0	0	0	0	0	0	0	0	0	0	0	0	0	0	0	0	6	0	0	0	0	0	0	0	175146	1	15	0	17	0	0	0
81	AAT	2	6	0	174999	0	0	0	0	0	0	0	2	0	0	0	1	0	0	0	9	0	0	0	0	0	0	0	0	0	0	0	0	0	0	0	5	0	0	0	0	0	0	0	0	0	0	0	0
82	CCA	0	0	0	0	1	0	0	0	0	0	0	0	0	0	0	0	1	0	0	0	175084	14	58	22	0	0	0	0	7	0	0	0	0	0	0	0	0	0	0	0	0	0	0	0	0	0	0	0
83	GAA	2	0	0	0	0	0	0	0	0	0	0	0	0	0	0	0	1	0	0	0	0	0	0	0	0	0	0	0	0	0	0	0	175108	0	4	1	0	0	0	0	9	0	0	0	0	0	0	0
84	TGC	0	0	0	0	0	0	0	0	0	0	0	0	0	0	0	0	0	0	0	0	0	0	0	0	0	4	0	0	0	0	0	0	0	0	0	0	0	0	0	0	0	0	0	0	0	0	0	0
85	GAC	0	1	0	0	0	0	0	0	0	0	0	0	0	0	0	0	0	0	0	0	0	0	0	0	0	0	0	0	0	0	0	0	0	175083	1	86	0	0	0	0	0	7	0	0	0	39	0	0
86	TCA	0	0	0	0	57	0	0	0	0	0	0	0	0	0	0	0	0	0	0	0	10	0	0	0	0	0	0	0	0	0	0	0	0	0	38	0	0	0	0	0	0	0	0	0	0	0	0	0
87	CTG	0	0	0	0	0	0	0	0	0	0	0	0	0	0	3	0	0	0	3	0	0	0	20	0	0	0	1	0	39	22	175139	9	0	0	0	0	0	0	0	0	0	0	0	0	0	0	0	0
88	CTT	0	0	0	0	0	0	0	0	0	0	0	0	1	0	12	2	0	0	0	1	0	0	0	3	0	0	0	1	0	18	0	175086	0	0	0	0	0	0	0	0	0	0	0	0	0	0	0	0
89	CCA	1	0	0	0	2	7	2	6	0	0	0	0	0	3	0	0	2	0	0	0	174799	2	34	0	0	0	8	0	4	0	56	0	2	56	0	0	0	0	0	45	0	48	0	35	0	25	0	0
90	GCG	0	0	0	23	0	0	30	0	0	0	0	0	0	0	0	0	0	0	0	0	0	0	1	57	0	0	0	1	0	0	0	0	1	0	5	2	6	1	174988	22	0	0	1	0	0	0	64	0
91	AGA	15	0	0	29	0	0	0	0	175133	77	20	0	1	0	0	0	0	0	0	0	0	0	0	0	0	0	0	0	20	0	0	0	2	0	0	0	0	0	0	0	3	0	0	0	0	0	0	0
92	TCA	0	0	0	0	1	17	0	0	0	0	0	0	0	0	0	0	0	0	0	0	7	0	0	0	0	0	0	0	0	0	0	0	1	0	0	0	0	0	0	0	0	0	0	0	0	0	0	0
93	TGG	0	0	0	0	0	0	0	0	0	0	0	0	0	0	0	0	0	0	0	0	0	0	0	0	0	0	10	0	0	0	0	0	0	0	0	0	0	0	0	0	0	0	1	0	0	0	0	0
94	TCC	0	0	0	0	0	1	0	0	0	0	0	20	0	0	0	0	0	0	0	0	0	4	0	0	0	1	0	0	0	0	0	0	0	0	0	0	0	0	0	0	0	0	0	1	0	0	0	0
95	TAC	0	0	0	0	0	0	0	0	0	0	0	0	0	0	0	0	0	26	0	0	0	0	0	0	0	0	0	0	0	0	0	0	0	1	0	0	0	0	0	0	0	0	0	0	0	0	0	0
96	ATT	0	0	0	0	0	0	0	27	0	0	0	1	1	12	3	190618	0	0	0	0	0	0	0	0	0	0	0	0	0	0	0	4	0	0	0	0	0	0	0	0	0	0	0	0	0	0	0	4
97	GTA	0	0	0	0	0	0	0	0	0	0	0	0	6	0	0	0	0	0	0	0	0	0	0	0	0	0	0	0	2	0	0	0	0	0	0	0	11	0	0	0	0	0	0	0	190571	0	32	1
98	GAA	10	0	0	0	0	0	0	0	0	0	0	0	0	0	0	0	0	0	0	0	0	0	0	0	0	0	0	0	0	0	0	0	190729	0	6	0	0	0	0	0	10	0	0	0	0	0	0	0
99	ACA	1	0	0	0	190292	0	6	0	0	5	0	0	8	0	0	0	0	0	0	0	1	0	0	0	0	0	0	0	0	13	0	0	0	0	0	0	4	0	42	0	0	0	287	0	0	0	0	0
100	CCA	0	0	0	0	8	0	0	0	0	0	0	0	0	0	0	0	39	0	0	0	190473	1	68	6	0	0	0	0	1	0	0	0	0	0	0	0	1	0	0	0	0	0	0	0	0	0	77	0
101	AAC	2	190575	23	2	0	0	0	0	0	4	0	0	0	0	0	0	0	0	0	0	0	0	0	0	0	0	0	0	0	0	0	0	0	5	0	0	0	0	0	0	0	0	0	3	0	0	0	0
102	TCT	0	0	0	0	0	0	0	0	0	0	0	0	0	0	0	0	0	0	0	0	0	1	0	6	0	0	0	0	0	0	0	0	0	0	0	0	0	0	0	0	0	0	0	0	0	0	0	0
103	GAG	0	0	0	0	0	0	0	0	0	0	0	0	0	0	0	0	131	0	0	0	0	0	0	0	0	0	0	0	0	0	0	0	38	0	190495	1	21	0	3	0	0	0	44	0	0	0	3	0
104	AAT	1	4	1	190654	0	0	0	1	0	0	0	5	0	0	0	0	0	0	0	0	0	0	0	0	0	0	0	0	0	0	0	0	0	0	0	8	2	0	0	1	0	0	0	0	0	0	0	0
105	GGA	0	0	0	0	0	0	0	0	6	0	0	0	0	0	0	0	0	0	0	0	0	0	0	0	0	0	0	0	0	0	0	0	27	0	0	0	0	0	0	0	190439	0	18	1	0	0	0	0
106	GCA	0	0	0	0	7	0	0	0	0	0	0	0	0	0	0	0	0	0	0	0	0	0	0	0	0	0	0	0	0	0	0	28	0	0	0	0	190524	0	5	0	1	0	0	0	24	0	0	0
107	TGT	0	0	0	0	0	0	0	0	0	0	0	1	0	0	0	0	0	0	0	0	0	0	0	0	0	0	0	6	0	0	0	0	0	0	0	0	0	0	0	0	0	0	0	0	0	0	0	0
108	TAT	0	0	0	1	0	0	0	0	0	0	0	0	0	0	0	0	0	0	0	15	0	0	0	0	0	0	0	0	0	0	0	0	0	0	0	0	0	0	0	0	0	0	0	0	0	0	0	0
109	CCA	0	0	0	0	0	0	0	0	0	0	0	0	0	0	0	0	0	0	0	0	190582	3	46	2	1	0	0	0	32	0	0	0	0	0	0	0	0	0	0	0	0	0	0	0	0	0	0	0
110	GGA	0	0	0	0	0	0	0	0	3	0	0	0	0	0	0	0	0	0	0	0	0	0	0	0	2	0	0	0	0	0	0	0	4	0	0	0	0	0	0	0	190577	0	10	0	1	0	0	0
111	GAT	0	0	0	29	0	0	0	0	0	0	0	0	0	0	0	0	0	0	0	0	0	0	0	0	0	0	0	0	0	0	0	0	0	10	0	190574	0	0	0	0	0	0	0	9	0	0	0	2
112	CTC	0	0	0	0	0	0	0	0	0	0	0	0	0	1	0	0	0	3	0	0	0	36	0	0	0	1	0	0	0	190497	0	1	0	0	0	0	0	0	0	0	0	0	0	0	0	0	0	0
113	ATC	0	0	0	0	0	46	0	0	0	0	0	0	3	190478	0	26	0	0	0	20	0	0	0	0	0	0	0	0	0	2	0	0	0	0	0	0	0	0	0	0	16	0	0	0	0	11	0	0
114	GAC	0	1	0	0	0	0	0	0	0	0	0	0	0	0	0	0	0	0	0	0	0	0	0	0	0	0	0	0	0	0	0	0	2	190537	0	8	0	0	0	0	0	4	0	0	0	0	0	0
115	TAT	0	0	0	1	0	0	0	0	0	1	0	0	0	0	0	0	0	0	0	15	0	0	0	0	0	0	0	0	0	0	0	0	0	0	0	0	0	0	0	0	0	0	0	0	0	0	0	0
116	GAG	0	0	2	0	0	0	0	0	0	0	0	0	0	0	0	0	0	0	60	0	0	0	0	0	0	0	0	0	0	0	0	0	7	0	190343	17	0	0	5	0	0	0	43	0	0	0	3	0
117	GAA	6	0	0	0	0	0	0	0	0	0	0	0	0	0	0	0	1	0	0	0	0	0	0	0	0	0	0	0	0	0	0	0	190472	1	49	0	0	0	0	0	6	0	0	0	0	0	0	0
118	CTG	0	0	0	0	0	0	0	0	0	0	0	0	0	0	64	0	0	0	2	0	0	0	16	0	0	0	1	0	4	0	190476	0	0	0	0	0	0	0	0	0	0	0	0	0	0	0	0	0
119	AGG	0	0	8	0	0	0	0	0	7	0	190331	0	0	0	14	0	0	0	0	0	0	0	0	0	0	0	2	0	0	0	0	0	0	0	0	0	0	0	0	0	0	0	27	0	0	0	0	0
120	GAG	0	0	3	0	0	0	0	0	0	0	0	0	0	0	0	0	0	0	0	0	0	0	0	0	0	0	0	0	0	0	0	0	29	1	190476	1	0	0	0	0	0	0	27	0	0	0	0	0
121	CAA	2	0	0	0	0	0	0	0	0	0	0	0	0	0	0	0	190528	0	6	0	0	0	0	0	9	0	0	0	3	0	0	0	1	0	0	0	0	0	0	0	0	0	0	0	0	0	0	0
122	TTG	0	0	0	0	0	0	0	0	0	0	0	0	0	0	0	0	0	0	0	0	0	0	0	0	0	0	0	0	0	0	8	0	0	0	0	0	0	0	0	10	0	0	0	0	0	0	0	0
123	AGC	0	14	0	0	0	0	0	0	0	190053	1	74	0	2	0	66	0	0	0	0	0	0	0	0	0	0	0	0	0	0	0	0	0	0	0	0	0	0	0	0	0	19	0	0	0	0	0	0
124	TCA	0	0	0	0	0	61	0	0	0	0	0	0	0	0	0	0	0	0	0	0	17	0	0	0	0	0	0	0	0	0	23	0	0	0	0	0	1	0	0	0	0	30	0	0	0	0	0	1
125	GTA	0	0	0	0	10	0	0	0	0	0	0	0	2	0	0	0	0	0	0	0	0	0	0	0	0	0	0	0	0	0	5	0	0	0	0	0	15	0	0	29	1	0	0	0	190628	0	36	0
126	TCA	0	0	0	0	0	0	0	0	0	0	0	0	0	2	2	0	0	0	0	0	5	0	0	0	0	0	0	0	0	0	0	0	1	0	0	0	1	0	0	0	0	0	0	0	0	0	0	0
127	TCA	0	0	0	0	1	0	0	0	0	0	0	0	0	0	0	0	0	0	0	0	6	0	0	0	0	0	0	0	0	0	0	0	0	0	0	0	0	0	0	0	0	0	0	0	0	0	0	0
128	TTA	0	0	0	0	0	0	0	0	0	0	0	43	4	0	45	0	0	0	0	0	0	0	0	0	0	0	0	0	5	0	0	0	0	0	0	0	0	0	0	0	0	0	0	0	1	0	0	0
129	GAA	23	0	0	0	0	0	0	0	0	0	0	0	0	0	0	0	0	0	0	0	0	0	0	0	0	0	0	0	0	0	0	0	190497	1	13	1	0	0	0	0	14	0	0	0	0	0	0	0
130	AGA	4	0	0	0	0	0	0	0	190618	2	4	0	1	0	0	0	0	0	0	0	0	0	0	0	0	0	0	0	0	0	0	0	0	0	0	0	0	0	0	0	4	0	0	0	0	0	0	0
131	TTC	0	0	0	0	0	0	0	0	0	0	0	0	0	0	0	0	0	0	0	0	0	0	0	0	0	0	0	0	0	1	0	0	0	0	0	0	0	0	0	0	0	0	0	0	0	0	0	0
132	GAA	4	0	0	0	0	0	0	0	0	0	0	0	0	0	0	0	0	0	0	0	0	0	0	0	0	0	0	0	0	0	0	0	190544	0	14	0	2	0	0	0	12	0	0	0	0	0	0	0
133	ATA	2	0	0	0	7	0	0	0	0	0	0	0	190659	2	9	0	0	0	0	0	0	0	0	0	0	0	0	0	3	0	0	0	0	0	0	0	0	0	0	0	0	0	0	0	1	0	0	0
134	TTT	0	0	0	0	0	0	0	0	0	0	0	0	0	0	0	2	0	0	0	0	0	0	0	0	0	0	0	0	0	0	0	2	0	0	0	0	0	0	0	0	0	0	0	0	0	0	0	2
135	CCC	0	0	0	0	0	4	0	0	0	0	0	0	0	0	0	0	0	2	0	0	0	189979	1	0	0	0	0	0	0	3	0	0	0	0	0	0	0	0	0	0	0	0	0	0	0	0	0	0
136	AAG	25	0	189701	6	0	0	2	0	0	48	10	1	0	0	1	0	0	8	4	1	0	0	0	0	0	0	0	0	0	0	11	0	0	0	17	0	0	32	0	0	0	0	0	0	0	0	50	0
137	GAA	3	0	0	0	0	0	0	0	0	0	0	0	0	0	0	0	0	0	0	0	0	0	0	0	0	0	0	0	0	4	0	0	190182	0	3	3	0	0	0	0	8	0	0	0	3	0	0	0
138	AGT	0	0	0	17	5	0	0	13	115	9	0	189788	0	0	0	1	5	0	0	0	0	0	0	0	0	0	0	1	0	0	0	0	0	0	0	0	12	0	0	0	0	0	0	11	0	0	0	0
139	TCA	0	0	0	0	1	0	0	0	0	0	2	15	0	0	0	0	0	0	0	0	12	0	0	0	0	0	0	0	0	0	0	0	0	0	0	0	0	11	24	0	0	0	0	0	0	0	1	0
140	TGG	0	0	0	0	0	0	0	0	0	0	4	0	0	0	0	0	0	0	0	0	0	0	0	0	0	0	10	0	0	0	0	0	0	0	0	0	0	0	0	0	0	0	0	0	0	0	0	0
141	CCC	0	0	0	0	0	2	0	0	0	2	0	0	0	0	0	0	0	1	0	0	4	189687	0	2	0	0	0	0	0	3	0	0	0	0	0	0	0	2	0	0	0	0	0	0	0	0	0	0
142	AAC	1	190229	1	2	0	0	0	0	0	8	0	0	0	1	0	0	0	1	0	0	0	0	0	0	0	0	0	0	0	0	0	0	0	10	0	0	0	0	0	0	0	0	0	0	0	0	0	0
143	CAC	0	1	0	0	0	0	0	0	0	0	0	0	0	0	0	0	3	189603	0	1	0	1	0	0	0	7	0	0	0	4	0	0	0	0	0	0	0	0	0	0	0	0	0	0	0	0	0	0
144	ACA	1	0	0	0	188951	2	2	1	0	0	0	0	8	0	0	0	0	0	0	0	4	0	0	0	0	0	0	0	0	0	0	0	0	0	0	0	19	0	0	0	0	10	0	0	0	0	0	0
145	TTC	0	0	0	0	0	0	0	0	0	0	0	1	0	0	0	0	0	0	0	0	0	0	0	0	0	0	0	0	0	8	0	0	0	0	3	9	0	0	1	0	0	0	0	0	0	1	0	0
146	AAC	2	190287	1	96	0	1	0	0	0	23	0	0	0	0	0	0	0	0	1	0	0	0	2	0	0	0	0	1	0	0	0	0	1	22	44	86	91	0	0	0	0	0	1	0	0	0	0	0
147	GGA	0	0	0	0	0	0	0	0	43	0	0	0	0	0	0	0	0	0	0	0	0	1	0	0	0	0	0	0	0	0	0	0	2	0	0	0	0	0	0	0	190417	0	33	0	0	0	0	0
148	GTA	0	0	0	0	3	122	0	47	0	44	0	0	17	0	0	0	0	0	0	0	0	0	0	0	0	0	0	0	0	0	0	0	0	0	0	0	30	0	0	0	0	0	0	0	190205	3	7	0
149	ACA	7	0	0	0	190601	1	74	0	0	0	0	1	5	0	0	0	0	0	0	0	1	0	0	0	0	0	0	0	0	0	0	0	0	0	0	0	9	0	0	0	0	0	0	0	0	0	0	0
150	GTA	0	0	0	0	16	0	0	0	0	0	0	0	138	0	9	0	0	0	0	0	0	0	0	0	0	0	0	0	0	67	0	0	0	0	0	0	59	0	0	0	0	0	0	0	190368	1	14	1
151	TCA	0	0	0	0	6	0	0	0	0	0	0	0	0	0	0	0	0	0	0	0	7	0	0	0	0	0	0	0	0	0	0	0	0	0	0	0	0	0	0	0	0	0	0	0	0	0	0	0
152	TGC	0	0	0	0	0	0	0	0	0	1	0	0	0	0	0	0	0	0	0	0	0	0	0	0	0	10	0	0	0	0	0	0	0	0	0	0	0	0	0	0	0	0	0	0	0	0	0	0
153	TCC	1	0	0	0	248	0	0	0	0	0	1	0	99	40	1	0	0	7	0	0	0	117	16	0	0	0	0	0	0	0	0	0	33	0	0	0	0	0	0	0	0	15	9	0	0	0	0	15
154	CAT	0	0	0	6	45	0	0	0	0	0	0	0	0	20	0	0	1	65	2	187945	0	0	0	1	0	0	0	21	0	0	0	0	0	0	0	102	0	0	48	90	0	0	1	0	0	0	0	0
155	AGG	26	0	15	4	0	0	1	0	7	0	189279	2	0	0	21	2	75	0	1	0	0	0	0	0	41	0	2	0	0	0	0	0	0	0	0	0	0	0	0	0	0	0	32	0	0	0	0	0
156	GGA	3	0	0	0	0	0	0	0	3	0	0	0	0	0	0	0	0	0	0	0	0	0	0	0	0	0	0	0	0	0	0	0	7	0	0	0	1	0	0	0	189880	0	14	0	1	0	0	0
157	AAA	190224	0	82	35	0	0	0	0	29	0	0	0	13	0	0	4	6	0	0	0	0	0	0	0	0	0	0	0	0	0	0	0	42	36	0	45	0	0	0	0	0	0	0	0	29	0	0	0
158	AGC	0	17	0	0	0	0	0	0	0	190142	0	47	0	1	0	0	0	0	0	0	0	0	0	0	0	0	0	0	24	0	0	52	0	0	0	0	0	0	0	0	0	37	0	0	0	0	0	0
159	AGT	0	0	0	5	0	0	0	0	0	2	99	189884	0	0	0	0	0	0	0	0	0	0	0	0	0	0	0	0	0	0	0	0	0	0	0	0	0	0	0	2	0	2	0	4	0	0	0	0
160	TTT	0	0	0	0	0	0	0	0	0	0	0	0	0	0	0	0	0	0	0	0	0	0	0	1	0	0	0	0	0	0	0	3	0	0	0	0	0	0	0	0	0	0	0	0	0	0	0	0
161	TAC	0	0	0	0	0	0	0	0	0	0	0	0	0	0	0	0	0	15	0	0	0	0	0	0	0	0	0	0	0	0	0	0	0	2	0	0	0	0	0	0	0	0	0	0	0	0	0	0
162	AGA	46	8	0	0	1	0	0	0	190248	0	4	0	1	0	0	0	0	0	0	0	0	0	0	0	2	0	0	0	0	0	0	0	0	0	0	0	0	0	0	0	45	0	0	0	0	0	0	0
163	AAT	3	6	2	190198	0	0	0	2	0	0	0	4	0	0	0	22	0	0	0	1	0	0	0	0	0	0	0	0	0	0	0	0	0	0	0	3	0	0	0	0	0	0	0	0	0	0	0	0
164	TTG	0	0	0	0	0	0	0	0	0	0	0	0	0	33	0	0	0	0	0	0	0	0	0	0	0	0	0	0	0	0	12	0	0	0	0	0	0	0	0	0	0	0	0	0	0	0	0	0
165	CTA	0	0	0	0	0	0	0	0	0	0	0	0	1	14	0	0	1	0	0	0	22	0	0	0	0	0	0	0	190375	0	14	2	0	0	0	0	0	0	0	0	0	0	0	0	0	0	0	0
166	TGG	0	0	0	0	0	0	0	0	0	0	2	0	0	0	0	0	0	0	1	0	0	0	0	0	0	0	1	0	0	0	0	0	0	0	0	0	0	0	0	0	0	0	0	0	0	0	0	0
167	CTG	0	0	0	0	0	0	0	0	0	0	0	0	0	0	2	0	0	0	3	0	0	0	16	0	0	0	1	0	7	0	190036	3	0	0	0	0	0	0	0	0	0	0	0	0	0	0	17	0
168	ACG	0	0	1	0	9	1	190473	4	0	0	2	0	0	0	44	0	0	0	0	0	0	0	0	0	0	0	0	0	0	0	0	0	0	0	0	0	0	0	13	0	0	0	0	0	0	0	0	0
169	AAG	145	0	190378	9	0	1	1	0	0	0	6	0	0	0	1	0	0	0	0	0	0	0	0	0	0	0	0	0	0	0	0	0	0	0	10	0	0	0	1	0	0	0	0	0	0	14	0	0
170	AAG	0	0	190150	2	0	0	1	0	0	0	15	0	0	0	70	0	0	0	14	0	0	0	0	0	1	0	0	0	0	0	0	0	39	0	9	0	0	53	75	0	0	0	0	0	0	0	0	0
171	GGG	0	158	0	0	0	0	0	0	0	0	3	0	0	0	0	0	0	0	0	0	0	0	0	0	0	0	0	0	30	0	0	0	0	0	4	0	0	53	0	30	8	0	189828	1	0	0	3	0
172	GAT	0	0	0	9	0	0	0	0	0	0	0	0	0	0	0	0	0	0	0	0	0	0	0	0	0	0	0	0	0	0	0	0	0	27	1	190442	0	0	20	2	0	0	0	48	0	0	0	0
173	TCA	0	0	0	0	29	64	0	0	0	56	0	0	0	0	0	0	0	0	0	0	15	0	0	0	0	0	0	0	1	0	32	0	8	0	0	70	0	0	0	0	0	0	0	0	59	0	16	0
174	TAC	0	2	0	0	0	0	0	0	0	0	0	0	0	0	0	0	0	7	0	0	0	0	0	0	0	0	0	0	0	0	0	0	0	0	0	0	0	0	0	0	0	0	0	0	0	0	0	0
175	CCA	2	0	0	73	9	0	0	0	0	0	0	17	0	0	0	0	2	0	0	0	189911	186	43	12	0	0	0	0	1	4	0	0	0	93	0	0	0	0	0	0	0	45	16	0	1	0	0	0
176	AAG	142	0	190354	0	5	0	2	0	0	0	23	0	0	0	3	0	0	8	3	18	19	0	0	0	0	0	0	9	0	0	0	0	0	0	8	0	0	0	0	0	0	0	0	0	0	0	0	0
177	CTG	0	0	0	0	0	0	0	11	0	0	0	0	0	0	2	3	0	0	1	0	0	0	21	0	0	0	0	0	6	0	190426	3	0	0	0	0	0	0	0	0	0	0	0	0	0	0	1	134
178	ACC	0	0	0	0	1	190204	0	4	0	0	0	0	0	7	0	0	0	0	0	0	0	0	0	0	0	0	0	0	0	1	157	0	0	0	0	0	0	23	0	0	0	0	0	0	0	144	0	0
179	AAT	1	1	0	190460	0	0	0	2	0	0	0	3	0	0	0	4	0	0	0	0	0	0	0	0	0	0	0	0	0	0	0	0	0	0	0	14	0	0	0	0	0	0	0	0	0	0	0	0
180	TCC	0	20	0	0	0	2	0	0	0	0	0	0	0	0	0	18	1	0	21	0	0	7	0	0	0	0	0	0	0	0	0	0	63	0	0	0	0	1	0	0	0	0	0	0	0	0	0	0
181	TAT	0	0	0	1	0	0	0	0	0	0	0	0	0	0	0	0	0	0	0	49	0	0	0	0	0	0	0	0	0	0	0	0	0	0	0	3	0	0	0	0	0	0	0	0	0	0	0	0
182	GTG	0	0	0	0	0	28	46	0	0	0	5	0	0	0	10	0	7	0	0	0	0	0	0	0	0	0	0	0	0	0	0	0	0	0	0	0	0	0	30	0	0	0	1	0	8	10	190292	0
183	AAC	0	190668	0	31	0	0	0	0	0	15	0	0	0	1	0	0	0	0	0	0	0	0	0	0	0	0	0	0	0	0	0	0	0	12	0	0	0	0	0	0	0	0	0	0	0	0	0	0
184	AAT	1	14	0	190387	0	0	0	1	0	0	0	6	0	0	0	0	0	0	0	1	0	0	0	0	0	0	0	0	0	0	0	0	211	0	0	26	0	4	0	42	0	0	0	0	0	0	0	0
185	AAA	190520	4	21	3	3	0	0	0	31	0	0	0	4	0	0	0	1	0	0	0	0	0	0	0	0	0	0	0	0	0	0	1	29	0	0	0	0	0	0	0	0	0	0	0	0	0	0	0
186	GGG	0	0	0	0	0	11	0	0	0	0	6	0	0	0	0	0	0	0	0	0	0	0	0	0	0	0	0	0	0	0	0	0	0	0	47	0	0	0	0	0	34	0	190292	1	0	0	1	0
187	AAA	190549	30	17	1	0	0	0	39	8	0	0	0	0	0	0	0	0	0	0	0	0	0	0	0	0	0	0	0	0	0	0	0	6	0	0	0	0	0	0	0	0	0	0	0	0	0	3	0
188	GAA	3	0	0	0	0	0	1	0	0	0	0	0	0	0	0	0	39	0	0	0	0	0	0	0	0	0	0	0	0	0	0	0	190588	0	4	0	0	0	0	0	6	0	0	0	15	0	0	21
189	GTC	0	0	0	0	0	0	0	0	0	0	0	0	0	18	0	0	0	0	0	0	0	0	0	0	0	0	0	0	0	0	0	0	0	1	0	0	0	59	0	0	0	0	0	0	1	190660	0	0
190	CTT	0	0	0	0	0	0	0	0	0	0	0	0	0	0	31	5	0	0	0	6	0	0	0	32	0	0	0	2	1	11	1	190519	0	0	0	0	0	0	0	0	0	0	0	0	0	0	0	1
191	GTA	0	0	0	0	0	0	0	0	0	0	0	0	21	0	0	5	0	0	0	0	0	0	0	0	0	0	0	0	0	0	17	0	0	0	0	0	10	0	0	0	1	0	0	0	169584	11	12	10
192	CTA	0	0	0	0	0	0	0	0	0	0	0	0	2	0	0	0	0	0	0	0	14	0	0	0	0	0	0	0	169604	0	11	0	0	0	0	0	0	0	0	0	0	0	0	0	0	0	0	0
193	TGG	0	0	0	0	0	0	0	0	0	0	0	0	0	0	0	0	0	0	0	0	0	0	0	0	0	0	9	0	0	0	0	0	0	0	0	0	0	0	0	0	0	0	0	0	0	0	0	0
194	GGT	0	0	0	0	0	0	0	0	0	0	0	3	0	0	0	0	0	0	0	0	0	0	0	0	0	0	0	0	0	0	0	0	0	0	0	5	0	0	0	0	0	3	3	169368	0	0	0	2
195	GTT	0	0	0	0	0	0	0	0	0	0	0	0	0	0	0	99	0	0	0	0	0	0	0	0	0	0	0	0	0	0	0	0	0	0	0	1	0	0	0	16	0	0	0	1	0	24	0	169404
196	CAT	0	0	0	0	0	0	0	0	0	0	0	0	0	0	0	0	0	40	0	169648	0	0	0	0	0	0	0	20	0	0	0	0	0	0	0	0	0	0	0	0	0	0	0	0	0	0	0	0
197	CAC	0	3	0	0	0	0	0	0	0	0	0	0	0	0	0	0	3	169393	0	7	0	0	0	0	0	14	0	0	0	0	0	0	0	0	0	0	0	0	0	0	0	0	0	0	0	0	0	0
198	CCG	0	0	0	0	0	0	2	0	0	0	0	0	0	0	0	0	0	0	7	0	87	2	169349	2	0	0	0	0	0	0	8	0	0	0	0	0	0	0	0	0	0	0	0	0	0	0	0	0
199	TCT	0	0	0	0	0	0	0	0	0	0	0	0	0	0	0	0	0	0	0	0	0	0	0	15	0	0	0	0	0	0	0	0	0	0	0	0	0	0	0	0	0	0	0	0	0	0	0	0
200	AGC	0	30	0	0	0	0	0	0	4	169338	0	100	0	1	0	0	0	0	0	0	0	0	0	0	0	0	0	0	0	0	0	0	0	0	0	0	0	0	0	0	0	42	0	0	0	0	0	0
201	AGT	0	0	0	2	0	0	0	12	0	30	0	169296	0	0	0	1	0	0	0	0	0	0	0	0	0	0	0	66	0	0	0	42	0	0	0	0	0	0	0	0	0	0	0	16	0	0	0	0
202	GAT	0	0	0	12	0	0	0	0	0	0	0	0	0	0	0	0	0	0	0	0	0	0	0	0	0	0	0	0	0	0	0	0	0	10	1	169637	0	0	0	0	0	0	0	13	0	0	0	1
203	GAG	0	0	3	0	0	0	0	0	0	0	0	0	0	0	0	0	0	0	0	0	0	0	0	0	0	0	0	0	0	0	0	0	51	0	169124	1	0	0	0	0	0	0	25	0	0	0	0	0
204	CAA	2	0	0	0	0	0	0	0	0	0	0	0	0	0	0	0	169520	0	7	0	1	0	0	0	33	0	0	0	0	0	0	0	0	0	0	0	0	0	0	0	0	0	0	0	0	0	0	0
205	CAG	0	0	0	0	0	0	0	0	0	0	0	0	0	0	0	0	0	0	169558	1	0	0	1	0	0	0	33	0	0	0	0	0	0	10	0	0	0	0	0	0	0	0	0	0	0	0	0	0
206	AGT	0	0	0	111	0	0	0	2	0	25	0	169372	0	0	11	1	0	0	0	0	0	0	0	0	0	0	0	1	0	0	0	0	0	0	0	0	0	0	0	0	0	0	0	10	0	0	0	0
207	CTC	0	0	0	0	0	0	0	0	0	0	0	0	0	1	0	0	0	3	0	0	0	7	0	0	0	1	0	0	2	169317	0	0	0	0	0	0	0	0	0	0	0	0	0	0	0	1	0	0
208	TAT	0	0	0	0	0	0	0	0	0	0	0	0	0	0	0	0	0	0	0	15	0	0	0	0	0	0	0	0	0	0	0	0	0	0	0	0	0	0	0	0	0	0	0	0	0	0	0	0
209	AGT	0	0	0	43	7	0	0	0	1	40	2	169378	0	0	0	4	0	0	0	0	0	0	0	0	0	0	0	0	0	0	0	0	0	0	0	0	0	0	19	0	0	0	1	8	0	0	0	0
210	AAT	1	11	0	169146	1	0	0	1	0	0	0	2	90	0	0	0	0	0	0	1	0	0	0	0	0	0	0	0	0	0	0	0	0	0	0	144	0	0	0	0	0	0	0	21	0	0	0	0
211	GGA	0	0	0	0	1	0	0	0	7	33	0	0	0	0	0	0	0	0	0	0	0	48	0	0	0	0	0	0	0	0	0	0	9	0	0	0	0	0	0	0	169230	1	13	2	1	0	0	0
212	AAT	1	1	1	169128	0	0	0	0	0	0	0	6	0	0	0	1	0	0	0	1	0	7	0	0	0	0	0	0	38	0	1	0	0	0	0	11	0	0	17	0	0	0	0	0	0	0	0	0
213	GCT	0	0	0	0	1	0	0	111	0	0	0	0	0	0	0	0	0	0	0	0	1	37	21	21	0	0	0	0	0	0	0	0	0	0	0	1	0	13	1	169095	0	0	0	0	0	0	22	47
214	TAT	0	0	0	0	0	0	0	0	0	0	0	0	0	0	0	0	0	0	0	19	0	0	0	0	0	0	0	0	0	0	0	0	0	0	0	2	0	0	0	0	0	0	0	0	0	0	0	0
215	GTC	0	0	0	0	0	0	0	0	0	0	0	0	36	110	0	0	0	0	0	0	0	0	0	0	0	0	0	0	0	0	0	0	0	0	0	0	0	18	0	0	0	0	0	0	1	169355	70	0
216	TCT	0	0	0	0	0	0	1	3	0	0	0	0	0	0	0	0	0	0	0	0	0	0	0	18	0	0	0	0	0	0	0	0	0	0	0	0	0	0	0	1	0	0	0	0	0	0	0	0
217	GTA	0	0	0	0	0	0	0	0	0	0	0	0	5	0	0	0	0	0	0	0	0	0	0	0	0	0	0	0	0	0	0	0	0	0	0	0	6	0	0	0	0	0	0	0	169515	0	15	2
218	GCG	0	0	0	0	0	0	6	0	0	0	0	19	0	0	0	0	0	0	0	0	0	0	0	0	0	0	0	0	0	0	0	0	0	0	1	0	21	0	169442	1	0	0	0	0	0	0	12	0
219	TCT	0	0	0	0	0	0	0	0	0	6	0	0	0	0	0	0	0	0	0	0	0	0	0	16	0	0	0	0	0	0	0	0	0	0	0	0	0	0	20	0	0	0	0	0	0	0	0	0
220	TCA	0	0	0	1	0	22	0	0	0	0	0	0	0	0	0	0	0	0	0	0	34	27	0	0	0	0	1	0	0	0	0	0	0	0	0	0	1	0	0	0	0	39	0	0	0	0	8	0
221	AAT	1	2	0	169392	0	0	0	0	0	24	0	6	0	0	0	2	0	0	0	23	0	0	0	0	0	0	0	0	0	0	0	0	0	0	0	12	0	0	0	0	0	0	0	0	0	0	0	0
222	TAT	0	0	0	1	0	0	0	0	0	0	0	0	0	0	0	0	0	0	0	12	0	0	0	0	0	0	0	0	1	0	0	0	0	0	0	0	0	0	0	0	0	0	0	0	0	0	0	0
223	AAC	2	169018	0	6	0	4	0	0	0	6	0	0	9	7	0	0	0	26	35	14	0	0	0	0	0	51	0	0	98	0	0	0	5	33	0	1	0	0	0	0	0	1	0	0	0	0	0	0
224	AGG	0	0	3	0	0	0	0	0	9	0	168282	2	0	0	18	0	0	0	0	0	0	0	0	0	0	98	1	0	0	0	0	0	0	0	0	0	0	0	0	32	0	0	36	0	0	0	0	0
225	AGA	5	0	0	0	0	0	0	0	165870	0	7	0	1	0	0	0	0	0	0	0	0	0	0	0	1	0	0	1	0	0	0	0	0	0	0	0	0	0	0	0	22	0	0	0	0	0	0	0
226	TTC	0	0	0	0	0	0	0	0	0	0	0	0	0	0	0	21	0	0	0	0	0	0	0	0	0	0	0	0	0	3	0	0	52	0	0	0	0	0	0	0	0	0	0	0	0	1	14	0
227	ACC	0	1	0	0	7	169118	0	7	0	1	0	0	0	4	0	0	0	0	0	0	0	1	0	0	0	0	0	0	0	0	0	0	0	0	0	0	0	48	0	0	0	0	0	0	0	0	0	17
228	CCG	0	0	0	0	0	0	7	0	0	0	0	0	0	0	0	0	0	0	40	0	59	0	169215	4	0	0	19	0	0	0	13	0	0	0	0	0	1	50	0	0	0	0	0	0	0	0	4	0
229	GAA	6	0	0	0	21	65	0	15	0	0	8	22	0	0	0	0	0	0	0	0	0	39	0	0	0	0	0	0	33	73	0	0	166411	11	9	18	0	0	0	40	5	0	26	0	1	0	0	1
230	ATA	0	0	0	0	2	0	0	0	0	0	0	0	169285	0	31	0	0	0	0	0	0	0	0	0	0	0	0	0	2	0	0	0	0	0	0	0	1	0	0	0	0	0	0	0	7	7	33	0
231	GCT	0	0	0	0	35	0	0	5	0	0	0	0	0	0	0	0	0	0	0	0	0	0	0	0	0	0	0	0	0	0	0	0	0	0	0	2	0	10	36	168837	0	0	0	1	0	0	0	7
232	GCA	4	85	0	0	51	0	7	0	0	0	0	0	0	0	22	19	0	0	0	0	0	0	0	0	0	0	0	11	1	75	5	0	1	0	0	0	168310	0	66	3	0	44	0	1	11	1	0	2
233	AGG	0	0	10	0	0	0	0	0	59	0	166392	0	0	0	20	0	0	0	0	0	0	0	0	0	0	0	7	1	0	0	0	0	0	0	0	0	0	0	0	0	0	0	50	0	0	0	0	0
234	CCC	0	0	0	0	0	0	0	0	0	0	0	0	0	0	0	0	0	5	0	0	8	168384	0	4	0	0	0	0	0	3	0	0	0	0	0	0	0	0	0	0	0	0	0	0	0	0	0	0
235	AAA	167637	1	17	0	1	0	0	0	14	0	0	0	0	0	0	0	3	0	0	0	1	0	0	0	69	2	0	0	67	0	0	35	28	0	0	0	0	0	0	0	0	0	0	0	0	0	0	0
236	GTA	0	0	0	0	0	0	0	0	0	0	0	1	27	3	0	0	0	0	34	0	0	0	0	0	0	0	1	0	2	0	0	0	0	0	0	0	10	0	0	0	0	0	0	0	168613	0	18	57
237	AGA	8	0	1	0	0	0	0	0	167253	0	20	0	7	0	0	0	0	0	72	0	0	0	0	0	18	0	0	0	0	0	0	0	0	0	2	0	0	0	0	0	15	0	0	0	0	0	0	0
238	GAT	0	0	0	4	0	0	0	0	1	0	0	0	0	2	0	0	0	0	0	0	0	0	0	0	0	0	0	0	0	0	0	0	87	9	0	166761	0	0	0	1	0	0	0	6	0	0	0	1
239	CAA	3	0	0	0	1	0	0	0	0	0	0	0	0	0	0	0	168146	1	25	0	0	0	0	0	32	0	0	0	0	0	0	0	0	0	0	0	0	0	0	0	0	0	0	0	0	0	0	0
240	CAT	0	0	0	3	5	45	0	0	0	0	0	0	0	0	0	0	0	8	0	169349	0	0	0	2	0	0	0	7	0	0	0	0	0	0	0	1	2	0	0	0	1	0	0	0	1	0	0	0
241	GGG	0	0	0	0	0	0	0	0	0	0	2	0	0	0	0	0	0	0	0	0	0	0	0	0	0	0	0	0	0	0	0	0	0	0	41	0	0	0	0	0	2	0	169379	67	0	0	1	0
242	AGG	0	0	15	0	0	0	0	0	3	0	169288	1	0	0	2	0	0	0	0	0	0	0	0	0	0	0	1	0	0	0	0	0	0	0	0	0	0	0	0	0	0	0	27	0	0	0	0	0
243	ATG	0	0	1	0	0	0	12	0	0	0	0	0	21	0	169297	1	0	0	0	0	0	0	0	0	0	0	0	0	0	0	0	0	0	0	0	0	0	0	0	0	0	0	0	0	0	0	13	0
244	AAC	1	169423	0	1	0	0	0	0	0	5	0	0	0	0	0	0	0	0	0	0	0	0	0	0	0	0	0	0	0	25	0	16	0	40	0	0	0	0	0	0	0	0	12	0	0	0	0	0
245	TAT	0	0	0	0	0	0	0	0	0	0	0	0	0	0	0	0	0	0	0	4	0	0	0	0	0	0	0	0	0	0	0	0	0	0	0	1	0	0	0	0	0	0	0	0	0	0	0	0
246	TAC	0	3	0	0	0	0	0	0	0	0	0	0	0	0	0	0	0	12	0	0	0	0	0	0	0	0	0	0	0	0	0	0	0	0	0	0	0	0	0	0	0	0	0	0	0	0	0	0
247	TGG	0	0	0	0	0	0	0	0	0	0	3	0	0	0	0	0	0	0	0	0	0	0	0	0	0	0	24	0	0	0	0	0	0	0	0	0	0	0	0	0	0	0	0	0	0	0	0	0
248	ACC	0	0	0	0	61	166712	29	22	0	35	0	1	0	50	0	0	0	0	0	0	0	0	0	0	0	0	0	0	0	0	0	0	0	0	0	0	0	75	0	0	0	0	0	0	0	0	0	0
249	TTG	0	0	0	0	0	0	0	0	0	0	0	0	0	0	1	0	0	0	0	0	0	0	0	0	0	0	0	0	4	0	14	0	0	0	0	0	0	0	0	0	0	0	0	0	0	0	0	0
250	CTA	0	0	0	0	0	0	0	0	0	0	0	0	18	0	0	0	1	0	0	0	14	0	0	0	0	0	0	0	168108	0	17	1	0	0	0	0	0	0	0	0	0	0	0	0	41	0	1	0
251	GAA	20	0	0	63	0	0	0	0	0	0	0	1	0	0	0	0	0	0	12	0	0	0	0	0	0	0	0	0	0	0	0	43	168222	1	36	18	1	0	0	0	1	0	0	0	1	0	0	0
252	CCC	0	0	17	0	0	9	0	0	0	0	0	0	0	0	0	0	0	1	0	0	6	169195	1	7	0	0	0	0	0	4	0	0	0	0	0	0	0	0	8	3	0	0	0	0	0	0	0	0
253	GGA	0	0	0	0	0	0	0	0	22	0	0	0	0	0	0	0	0	0	0	0	0	0	0	0	1	0	0	0	0	0	0	0	73	11	0	19	0	0	7	0	168064	0	37	6	1	0	0	0
254	GAC	0	9	0	0	0	0	0	0	0	0	0	0	0	0	0	0	0	0	0	13	0	0	0	0	0	0	0	0	0	0	0	0	16	168426	0	7	40	0	0	0	0	5	1	0	0	0	0	0
255	ACA	1	0	0	0	167901	28	21	10	1	0	0	0	4	0	0	0	0	0	0	0	0	0	0	0	0	0	0	20	0	0	0	0	0	0	0	0	7	0	0	0	0	0	0	0	0	0	0	0
256	ATA	1	0	0	0	10	0	0	0	0	0	0	0	168862	15	31	3	0	0	0	0	0	0	0	0	0	0	0	0	1	0	0	0	0	0	0	0	0	0	0	0	0	0	0	0	6	0	0	0
257	ATA	0	0	0	0	28	0	0	0	1	0	0	0	168235	1	54	0	0	0	0	0	0	0	0	0	0	0	0	0	51	0	0	0	0	0	0	0	0	0	0	0	0	0	0	4	27	0	0	0
258	TTT	0	0	0	0	0	0	0	0	0	0	0	0	0	0	0	1	0	0	0	0	0	0	0	0	0	0	0	0	0	0	0	18	0	0	0	0	0	0	0	0	0	0	0	0	0	0	0	0
259	GAG	0	0	3	0	0	0	0	0	0	0	0	0	0	0	0	0	0	0	0	0	39	0	0	0	0	0	0	0	0	0	0	0	5	0	168912	5	0	0	4	0	0	0	46	0	0	0	9	0
260	GCA	0	0	0	0	18	0	0	0	0	0	0	0	0	0	0	0	0	0	0	0	0	0	0	0	0	0	0	0	0	0	0	0	0	0	0	0	169200	0	12	0	0	0	0	0	7	0	0	0
261	ACT	0	0	0	1	3	24	0	168988	0	62	0	0	0	0	0	7	0	0	0	0	0	0	0	0	0	0	0	0	0	0	0	0	0	0	0	0	0	0	0	6	0	0	0	0	0	0	0	0
262	GGT	0	0	0	0	0	0	0	0	0	0	0	4	0	0	0	0	0	0	0	0	0	0	0	0	0	0	0	0	0	0	0	0	0	0	0	8	0	0	0	0	0	166	0	168805	0	0	0	0
263	AAT	0	3	0	169550	0	0	0	0	0	0	0	4	0	0	0	0	0	0	0	0	0	0	0	0	0	0	0	0	0	0	0	0	0	0	0	14	0	0	0	0	0	0	0	0	0	0	0	0
264	CTA	0	0	0	0	0	0	0	0	0	0	0	0	0	0	0	0	1	0	0	0	20	0	0	0	1	0	0	0	169287	1	14	1	0	0	0	0	0	0	0	0	0	0	0	0	1	0	0	0
265	ATA	0	0	0	0	7	0	0	0	2	0	0	0	168378	1	14	0	0	0	0	0	0	0	0	0	0	0	0	0	1	0	0	0	0	0	0	0	0	0	0	0	0	0	0	0	2	0	0	0
266	GCA	0	0	0	0	7	0	0	0	0	0	0	0	0	0	0	0	0	0	0	0	0	0	0	0	0	0	0	0	0	0	0	0	4	0	0	0	168944	0	7	0	0	0	0	0	1	0	6	0
267	CCA	0	0	0	0	1	0	0	0	0	0	0	0	0	0	0	0	2	0	0	0	169322	1	5	2	0	0	0	0	2	0	0	0	0	0	0	0	0	0	0	0	0	0	0	0	0	0	0	0
268	TGG	0	0	0	0	0	0	0	0	0	0	1	0	0	0	0	0	0	0	0	0	0	0	0	0	0	0	9	0	0	0	0	0	0	0	1	0	31	0	0	0	0	0	0	0	0	0	0	0
269	TAT	0	0	0	0	0	0	0	0	0	0	0	0	0	0	0	0	0	0	0	23	0	0	0	0	0	0	0	0	0	0	0	0	0	0	0	0	0	0	0	0	0	0	0	0	0	0	0	0
270	GCT	0	0	0	0	0	0	0	29	0	0	0	0	0	0	0	0	0	0	0	0	0	0	0	1	0	0	0	0	0	0	0	0	0	0	0	2	1	11	3	169205	0	0	0	0	0	0	0	6
271	TTC	0	0	0	0	0	0	0	0	0	0	0	0	0	0	0	0	0	28	0	0	0	0	0	0	0	0	0	0	0	3	0	0	0	0	0	0	0	0	0	0	0	0	0	0	0	0	0	0
272	GCA	0	0	0	0	45	0	0	0	0	0	0	0	0	0	0	0	0	0	62	0	2	0	0	0	0	0	0	0	17	0	0	0	0	0	0	0	169013	0	7	1	21	76	0	41	11	0	0	0
273	CTG	0	0	0	0	0	0	0	0	0	0	0	0	103	0	0	9	0	0	1	0	0	0	57	0	0	0	4	0	4	0	168847	2	0	0	0	0	0	0	0	0	0	0	0	0	0	0	0	82
274	AGT	28	34	0	4	0	44	0	0	0	25	1	169116	0	0	0	3	0	0	1	0	0	0	0	0	0	0	0	1	0	0	0	0	0	0	0	32	0	0	0	0	42	0	0	10	0	0	0	0
275	AGA	14	0	0	0	2	0	0	0	169371	2	25	3	1	0	0	0	0	0	0	14	0	0	0	0	1	0	0	0	0	0	0	0	0	0	0	0	0	0	0	0	23	0	0	0	0	0	0	0
276	GGG	0	0	0	0	0	24	0	0	0	0	90	0	0	0	0	0	34	0	0	0	0	0	0	0	0	0	0	0	0	0	0	0	0	0	3	0	0	57	0	1	17	11	169069	0	0	0	1	0
277	TTT	27	0	0	52	0	0	3	19	203	0	10	0	13	0	0	0	0	0	0	0	0	0	61	0	0	0	0	0	0	0	0	6	29	12	0	0	0	0	2	0	0	0	0	0	63	1	0	6
278	GAG	0	27	39	72	0	0	39	0	0	0	0	0	0	0	0	0	0	0	0	0	0	0	0	0	0	0	0	0	0	0	0	44	20	3	168912	74	0	6	0	4	0	0	35	18	0	0	0	0
279	TCC	0	0	0	0	0	1	0	0	0	0	0	0	0	0	0	0	0	0	0	0	0	36	0	0	0	0	0	0	0	0	0	0	0	0	0	0	0	0	0	0	0	0	0	0	0	0	0	0
280	GGC	0	0	0	0	0	0	0	0	0	54	0	0	0	0	0	0	0	0	0	0	0	0	0	0	0	0	0	0	0	0	0	0	0	52	0	0	0	2	0	0	9	169373	0	33	0	1	0	0
281	ATC	0	2	0	0	0	37	0	0	0	0	0	0	45	169065	0	5	0	0	0	0	0	0	0	0	0	0	0	0	0	0	0	0	0	0	0	0	0	0	0	0	0	0	0	0	0	8	0	0
282	ATC	0	1	0	0	0	12	0	0	0	0	0	0	0	169438	0	5	0	0	0	0	0	0	0	0	0	0	0	0	0	12	0	0	0	0	0	0	0	0	0	0	0	0	0	0	0	14	0	0
283	ACC	0	28	0	0	14	169493	1	5	0	0	0	0	0	35	7	1	1	0	10	0	0	0	0	0	0	0	0	0	73	0	0	0	0	0	0	0	0	8	0	0	0	0	0	0	1	0	35	7
284	TCA	0	0	0	0	1	3	0	33	0	0	0	0	0	0	0	0	0	0	0	0	42	0	0	0	0	0	0	0	0	0	0	0	0	0	0	0	0	0	0	0	0	0	0	0	0	0	0	0
285	AAC	4	168204	1	90	0	45	17	0	0	6	0	0	0	0	0	0	0	0	0	0	0	0	0	0	0	0	0	0	1	0	0	0	0	14	0	0	0	0	1	0	0	0	0	0	0	0	0	0
286	GCG	0	0	0	0	0	6	17	0	0	0	0	0	3	0	0	0	0	0	0	0	0	0	0	0	0	0	0	0	1	142	0	0	0	0	1	0	16	91	191338	0	0	0	0	0	49	0	11	0
287	TCA	0	16	0	0	2	0	0	0	0	0	0	0	0	0	0	0	0	0	0	0	17	0	0	1	0	0	0	0	0	0	0	0	0	0	0	0	0	0	0	0	0	0	0	0	0	0	0	0
288	ATG	0	0	1	0	0	0	6	90	0	8	0	0	72	0	191490	17	0	0	0	0	0	0	0	0	0	0	0	0	0	0	3	0	0	0	0	0	0	0	0	0	0	0	0	0	0	0	4	0
289	CAT	0	0	0	2	0	0	0	0	0	0	0	20	0	0	0	0	0	41	1	191398	0	0	0	2	0	0	0	14	0	0	0	0	0	0	0	1	6	0	0	0	0	0	120	0	0	0	0	0
290	GAG	0	0	0	0	0	0	0	0	0	0	0	0	0	0	0	0	0	0	0	0	0	0	0	0	0	0	0	0	0	0	0	0	1	2	191628	3	0	0	0	0	0	0	18	0	0	0	4	0
291	TGT	0	0	0	2	0	0	0	0	0	0	0	3	0	0	0	0	0	0	0	0	0	0	0	0	0	0	0	3	0	0	0	0	0	0	0	0	0	0	0	0	0	0	0	0	0	0	0	0
292	AAC	1	191374	1	3	0	15	0	0	0	20	0	6	0	39	0	0	0	0	0	0	0	0	0	0	0	0	0	0	0	0	0	0	0	179	0	0	0	0	0	0	0	0	0	0	0	0	0	0
293	ACG	0	0	1	0	35	0	191641	4	0	0	0	0	0	0	3	0	0	0	0	0	0	0	0	0	0	0	0	0	0	0	0	0	0	0	0	0	0	0	14	0	0	0	0	0	0	0	0	0
294	AAG	6	0	190879	1	0	189	71	24	0	2	9	0	0	0	1	0	0	0	0	0	0	0	0	0	0	0	0	2	0	6	52	0	0	0	21	0	0	0	0	0	0	0	0	0	0	0	0	0
295	TGT	0	0	0	0	0	0	0	0	0	0	0	1	0	0	0	0	0	0	0	0	0	0	0	0	0	0	0	4	0	0	0	0	0	0	0	0	0	0	0	0	0	0	0	0	0	0	0	0
296	CAA	0	0	0	0	0	0	0	0	0	0	0	0	0	0	0	0	191591	0	6	0	1	0	0	0	59	0	0	0	0	0	0	0	0	0	0	0	0	0	0	0	0	0	0	0	0	0	0	0
297	ACA	1	0	0	0	191667	2	4	1	0	0	0	0	5	0	0	0	0	0	0	0	2	0	0	0	0	0	0	0	0	0	0	0	0	0	0	0	15	0	0	0	0	0	0	0	0	0	0	0
298	CCC	0	0	0	0	0	4	0	0	0	0	0	0	0	0	0	0	0	1	0	0	2	191670	0	2	0	1	0	0	0	6	0	0	0	0	0	0	0	1	0	0	0	0	0	0	0	0	0	0
299	CAG	0	0	0	65	0	0	0	0	0	0	0	0	14	0	0	0	2	28	191104	17	0	0	134	0	0	21	46	0	16	0	2	0	19	61	0	0	0	0	0	0	0	0	0	0	0	0	0	0
300	GGA	0	0	0	0	0	0	0	0	3	0	0	0	0	0	0	0	0	0	0	0	0	0	0	0	0	0	0	0	0	0	0	0	1	0	0	0	0	0	0	0	191587	1	22	1	2	0	0	0
301	GCT	0	0	0	0	0	0	0	9	0	0	0	0	0	0	0	0	0	0	0	0	0	0	0	0	0	0	0	0	0	0	0	0	0	0	0	5	4	21	0	191645	0	0	0	0	0	0	0	24
302	ATA	2	0	0	0	9	0	0	0	0	0	0	0	191677	0	4	0	0	0	0	0	0	0	0	0	0	0	0	0	1	0	1	0	0	0	0	0	0	0	0	0	0	0	0	0	13	0	0	0
303	AAC	1	191474	2	11	0	2	25	0	0	8	0	0	0	1	22	0	0	0	0	0	0	0	0	0	0	0	0	0	0	0	2	0	53	86	0	0	0	11	0	0	0	0	0	0	0	0	0	0
304	AGC	0	235	0	0	0	71	0	0	0	191248	0	92	0	3	0	0	0	0	0	0	0	0	0	0	0	0	0	0	0	0	0	0	0	0	0	0	0	0	0	0	0	8	0	0	0	0	0	0
305	AAT	0	10	0	191518	0	0	0	21	0	0	0	40	0	0	0	1	0	0	0	1	0	0	0	0	0	0	0	0	0	0	0	0	0	0	0	2	0	0	0	7	0	0	0	0	0	0	0	0
306	CTC	6	0	0	0	0	0	0	0	0	0	0	0	0	6	0	0	0	2	0	0	0	27	0	0	0	0	0	0	0	191554	1	3	0	0	0	0	10	0	0	0	0	0	0	0	0	1	0	0
307	CCT	0	0	0	0	0	0	0	1	0	0	0	0	0	0	0	0	0	0	0	9	66	154	48	191396	0	0	0	0	0	0	0	5	0	0	0	0	0	0	0	0	0	0	0	0	0	0	0	0
308	TTC	0	0	0	0	0	0	0	0	0	0	0	0	0	0	0	0	0	0	0	0	0	0	0	0	0	0	0	0	0	4	0	0	0	0	0	0	0	0	0	0	0	0	0	0	0	0	0	0
309	CAG	0	0	2	0	0	0	0	0	0	0	0	0	0	0	0	0	17	0	191563	5	0	0	3	0	0	0	31	0	0	0	0	0	0	0	0	0	0	0	0	0	0	0	0	0	0	0	0	0
310	AAT	2	14	1	191677	0	0	0	0	0	0	0	6	0	0	0	0	0	0	0	0	0	0	0	0	0	0	0	0	0	0	0	0	0	0	0	10	0	0	0	0	0	0	0	0	0	0	0	0
311	ATA	0	0	0	0	10	0	0	0	0	0	0	0	191669	0	9	0	0	0	0	0	0	0	0	0	0	0	0	0	0	0	0	0	0	0	0	0	0	0	0	0	0	0	0	0	15	0	0	0
312	CAC	0	0	0	0	0	0	0	0	0	0	0	0	0	0	0	0	0	191586	1	13	0	2	0	0	0	15	0	0	0	0	0	0	0	0	0	0	0	0	3	17	0	0	6	0	0	0	0	0
313	CCA	0	0	0	0	1	0	0	0	0	0	0	0	0	0	0	0	0	0	36	0	191457	2	129	3	0	0	0	0	41	0	0	0	0	0	0	0	0	0	0	0	0	0	0	0	0	0	0	0
314	GTC	0	0	0	0	21	0	0	0	0	0	13	0	0	2	0	0	49	14	0	95	0	0	0	0	0	0	0	0	0	0	0	0	0	1	0	0	0	190	0	0	0	0	0	0	0	191298	1	7
315	ACA	3	0	0	0	191459	40	15	2	0	54	0	0	5	0	0	0	0	1	0	0	0	0	0	0	0	0	0	0	0	0	0	0	0	0	0	0	94	0	0	0	0	0	0	0	0	0	0	0
316	ATA	1	0	0	0	7	0	0	0	0	0	0	0	191594	5	27	3	0	0	0	0	0	0	0	0	0	0	0	0	1	0	0	0	0	0	0	0	0	0	0	0	0	0	0	0	2	0	0	0
317	GGA	0	0	0	0	0	0	0	0	5	0	0	0	0	0	0	0	0	0	0	0	0	0	0	0	0	0	0	0	0	0	0	0	4	0	0	0	0	0	0	0	191607	0	53	4	3	0	0	0
318	GAG	0	1	6	0	0	1	62	0	0	3	0	0	0	0	0	0	30	0	0	1	0	0	0	0	0	0	0	0	0	0	0	0	368	0	191068	3	0	0	0	0	0	0	16	0	1	0	40	0
319	TGC	0	0	0	0	0	0	0	0	0	0	0	0	0	0	0	0	0	0	0	0	0	0	0	0	0	3	0	0	0	0	0	0	0	0	0	0	0	0	0	0	0	0	0	0	0	0	0	0
320	CCA	0	0	0	0	2	0	0	0	0	0	0	0	0	0	0	0	4	0	0	0	191522	62	17	0	0	0	0	0	79	0	0	0	0	0	0	0	0	0	0	0	0	0	0	0	0	0	0	0
321	AAA	191147	0	4	4	3	77	0	151	85	0	1	0	59	0	0	0	0	0	0	0	0	0	0	0	102	0	0	38	1	0	0	0	7	0	0	0	0	0	0	0	0	0	0	0	0	0	0	0
322	TAT	0	0	0	4	0	0	0	0	0	0	0	0	0	0	0	0	0	0	0	10	0	0	0	0	0	0	0	0	0	0	0	0	0	0	0	0	0	0	0	0	0	0	0	0	0	0	0	0
323	GTC	0	0	0	0	0	0	0	0	0	0	0	0	0	89	0	0	0	0	0	0	0	0	0	0	0	0	0	0	0	0	0	1	0	22	0	0	0	50	0	0	0	1	0	0	54	191283	0	44
324	AGG	0	0	3	0	0	0	0	0	126	0	191051	0	0	0	7	0	0	0	0	0	0	0	0	0	0	70	249	0	0	0	0	0	0	0	0	0	0	0	0	0	0	0	35	0	0	0	0	0
325	AGT	0	0	0	11	0	0	0	0	0	23	1	191376	0	0	0	2	0	0	0	0	0	0	0	0	0	0	0	1	0	0	0	0	0	0	0	0	0	0	0	0	0	0	0	17	0	0	0	0
326	ACC	0	0	0	0	2	191434	1	7	1	0	0	0	0	9	0	0	0	0	0	0	0	0	0	0	0	0	0	0	0	0	0	0	0	0	1	0	0	61	0	0	0	0	0	0	0	0	0	0
327	AAA	191427	2	2	3	1	0	0	0	4	0	52	0	0	0	0	0	1	0	0	0	0	0	0	0	0	0	0	0	0	0	0	0	28	0	0	0	0	0	0	0	0	0	0	0	0	0	0	0
328	TTG	0	0	0	0	0	0	0	0	0	0	0	0	0	0	3	0	0	0	0	0	0	0	0	0	0	0	0	0	11	0	80	0	0	0	0	0	0	0	0	0	0	0	0	0	0	0	1	0
329	AGG	0	0	5	0	0	0	0	0	23	0	191222	4	0	0	20	0	0	0	0	0	0	0	0	0	0	0	0	0	0	0	0	0	0	0	0	0	0	0	0	0	0	0	26	0	0	0	0	0
330	ATG	0	0	0	0	0	0	8	0	0	0	0	0	17	0	191283	9	0	0	0	0	0	0	0	0	0	0	0	0	0	0	1	0	0	0	0	0	0	0	0	0	0	0	0	0	0	0	15	0
331	GTT	0	0	0	0	0	0	0	0	0	0	0	0	0	0	0	12	0	0	0	0	0	0	0	0	0	0	0	0	0	0	0	0	0	0	0	0	0	0	0	6	0	0	0	0	1	10	14	191114
332	ACA	3	1	0	0	191291	10	77	7	2	0	0	0	25	0	0	0	0	0	0	0	0	0	0	0	0	0	0	0	0	0	0	0	0	0	0	0	12	0	0	0	0	0	0	0	0	0	0	0
333	GGA	0	0	0	0	0	0	0	0	30	0	1	0	0	0	0	0	0	0	0	0	0	0	0	0	0	0	0	0	0	0	0	0	7	0	0	0	2	0	0	0	191288	1	10	1	2	0	0	0
334	CTA	0	0	0	0	0	0	0	1	0	0	0	0	1	0	1	0	0	0	0	0	76	0	19	19	0	0	0	0	191261	0	9	33	0	0	0	0	0	0	0	0	0	0	0	0	2	0	0	0
335	AGA	5	0	1	0	1	0	0	0	191419	1	41	0	2	0	0	0	0	0	0	0	0	0	0	0	0	0	0	0	0	0	0	0	0	0	0	0	0	0	0	0	9	0	0	0	0	0	0	0
336	AAC	2	191643	0	9	0	4	0	0	0	3	0	0	0	3	0	0	0	2	0	0	0	0	0	0	0	0	0	0	0	0	0	0	0	4	0	0	0	0	0	0	0	0	0	0	0	0	0	0
337	ATC	2	17	0	0	0	294	0	0	0	0	1	0	40	191143	0	3	0	0	0	0	0	0	0	0	0	116	0	27	0	0	0	0	0	0	0	0	0	0	5	0	0	0	0	0	0	8	0	0
338	CCA	0	0	0	0	0	0	0	0	0	0	0	0	0	0	0	0	6	0	0	0	191427	0	4	0	0	0	0	0	2	0	0	0	0	0	0	0	0	0	0	236	0	0	0	0	0	0	0	0
339	TCC	0	0	0	0	10	1	0	0	0	0	0	0	0	0	0	0	0	0	0	0	0	20	0	0	0	0	0	0	0	0	0	0	0	0	0	0	15	30	0	0	0	0	0	159	0	0	0	0
340	ATT	0	0	0	0	0	0	0	5	0	0	0	0	1	18	0	191639	0	1	0	0	0	0	0	0	19	0	0	0	0	0	0	0	0	0	0	0	0	0	0	0	0	0	0	0	0	0	0	7
341	CAA	5	0	0	0	0	0	0	0	0	0	0	0	0	0	0	0	191611	2	3	0	1	0	0	0	21	0	0	0	0	0	0	0	1	0	0	0	0	0	0	0	0	0	0	0	0	0	0	0
342	TAC	0	1	0	0	0	0	0	0	0	0	0	0	0	0	0	0	0	14	0	0	0	0	0	0	0	0	0	0	0	0	0	0	0	0	0	0	0	0	0	0	0	0	0	0	0	0	0	0
343	AGA	40	0	0	0	0	0	0	0	190340	3	243	2	3	0	0	0	0	0	4	0	0	0	0	0	2	0	0	0	0	0	0	0	0	0	0	0	0	0	0	0	13	0	1	0	0	0	0	0
344	GGT	0	0	0	0	0	0	0	0	0	0	4	4	0	0	0	0	0	0	0	0	0	0	0	0	0	0	0	0	0	0	0	0	0	0	0	4	0	0	0	0	1	2	0	191111	0	0	0	2
345	CTA	0	0	0	0	0	0	0	0	0	0	0	0	2	0	0	0	0	0	0	0	18	0	0	0	2	0	0	0	191169	0	8	2	0	0	0	0	0	0	0	0	0	0	0	0	5	0	0	0
346	TTT	0	0	0	0	0	0	0	0	0	0	0	0	0	0	0	4	0	0	0	0	0	0	0	0	0	0	0	0	0	0	0	6	0	0	0	0	0	0	0	0	0	0	0	0	0	0	0	5
347	GGA	0	0	0	0	0	0	0	0	3	0	0	0	0	0	0	0	0	0	0	0	0	0	0	0	0	0	0	0	1	7	0	0	3	0	0	0	0	0	0	0	191206	44	26	4	0	0	0	0
348	GCC	0	0	0	0	0	10	0	0	0	0	0	0	0	0	0	0	0	0	0	0	0	0	0	0	0	0	0	0	0	0	0	0	0	0	0	0	4	191220	79	2	0	1	0	0	0	47	0	0
349	ATT	0	0	0	0	0	0	0	2	0	0	0	0	60	36	0	191153	0	0	0	0	0	0	0	0	0	0	0	0	0	0	0	1	0	0	0	0	0	0	0	0	0	0	0	0	164	0	0	50
350	GCT	0	0	0	0	0	0	0	44	0	0	0	0	0	0	0	0	0	0	0	0	0	0	0	0	0	0	0	0	0	0	0	0	0	0	0	71	0	18	59	191225	0	0	0	0	0	0	0	5
351	GGT	0	0	0	0	0	0	0	0	0	0	0	8	0	0	0	0	0	0	0	0	0	0	0	0	0	0	0	0	0	0	0	0	0	0	0	7	0	0	0	0	0	5	28	191505	0	0	0	0
352	TTT	0	0	0	0	0	0	0	0	0	0	0	0	0	0	0	0	0	0	0	0	0	0	0	0	0	0	0	0	0	0	0	0	0	0	0	0	0	0	0	0	0	0	0	0	0	0	0	1
353	ATT	0	0	0	0	0	0	0	10	0	0	0	1	2	33	1	191454	0	0	0	0	0	0	0	0	0	0	0	0	0	0	36	0	0	0	0	0	0	0	0	0	0	0	0	0	0	31	0	10
354	GAG	0	0	3	0	0	0	0	0	0	0	0	0	0	0	0	0	0	0	0	0	0	0	0	0	0	0	0	0	0	0	0	0	37	0	191477	17	0	0	4	0	0	0	37	0	0	0	2	0
355	GGG	0	0	0	0	0	0	0	0	0	0	3	0	0	0	0	0	0	0	0	0	0	0	0	0	0	0	0	0	0	0	0	0	0	0	10	0	0	0	0	0	1	46	191643	2	0	0	2	0
356	GGA	0	0	0	0	0	0	0	0	19	0	0	0	0	0	0	0	0	0	0	0	0	0	0	0	0	0	0	0	0	0	0	0	14	0	0	0	0	0	0	0	191326	0	275	2	0	0	0	0
357	TGG	0	0	0	0	0	0	0	0	0	0	1	0	0	0	0	0	0	0	0	0	0	0	0	0	0	0	16	0	0	0	0	0	0	0	0	0	0	0	0	0	0	0	0	0	0	0	0	0
358	ACT	0	0	0	2	1	43	3	191440	0	0	0	3	0	0	0	1	0	0	0	0	0	2	0	0	0	0	0	0	6	0	0	0	0	0	0	0	0	0	0	17	0	0	0	0	0	0	0	0
359	GGA	0	0	0	0	0	0	0	0	14	0	0	0	0	0	0	0	0	0	0	0	0	0	0	0	0	0	0	0	0	0	0	0	8	0	0	0	0	0	18	0	191567	31	22	1	9	0	0	0
360	ATG	0	0	2	0	0	0	5	0	0	0	1	0	4	0	191546	1	0	0	0	0	0	0	0	0	0	0	0	0	1	25	66	0	0	0	0	0	0	0	0	0	0	0	0	0	0	0	15	0
361	ATA	1	0	0	0	17	0	0	0	0	0	0	0	191335	1	93	2	0	0	0	0	0	0	0	0	0	27	0	0	0	0	0	0	0	0	0	0	0	0	0	0	0	0	0	0	17	49	0	0
362	GAT	0	0	0	2	0	0	0	0	0	0	0	0	0	0	0	0	0	0	0	0	0	0	0	0	0	0	0	0	0	0	0	0	52	6	0	191539	0	0	0	1	0	0	0	9	0	0	0	0
363	GGA	0	0	0	0	0	0	0	0	6	0	0	0	0	0	0	0	0	0	0	0	0	0	0	0	1	0	0	0	0	0	0	0	4	0	0	0	0	0	0	0	191616	0	20	1	1	0	0	0
364	TGG	0	0	0	0	0	0	0	0	0	0	0	0	0	0	0	0	0	0	0	0	0	0	0	0	0	0	5	0	16	0	0	0	0	0	0	0	0	0	0	0	0	0	3	0	0	0	0	0
365	TAT	0	0	0	0	0	0	0	0	0	0	0	0	0	0	0	0	0	0	0	15	0	0	0	0	0	0	0	0	0	0	0	0	0	0	0	0	0	0	0	0	0	0	0	0	0	0	0	0
366	GGT	0	0	0	0	0	0	0	0	0	0	0	3	0	0	0	0	0	0	0	0	0	0	0	0	0	0	0	0	0	0	0	0	0	0	0	7	0	0	0	0	0	2	0	191681	0	0	0	2
367	TAT	0	0	0	0	0	0	0	0	0	0	0	0	0	0	0	0	0	0	0	18	0	0	0	0	0	0	0	0	0	0	0	0	0	0	0	1	0	0	0	0	0	0	0	0	0	0	0	0
368	CAT	0	0	0	2	0	0	0	0	0	0	0	0	0	0	0	0	0	30	0	191578	0	0	0	0	0	0	0	15	0	0	0	0	0	0	0	0	0	0	0	0	0	0	0	0	0	0	0	0
369	CAT	0	0	0	3	0	0	0	0	0	0	0	0	0	0	0	0	0	6	0	191660	0	0	0	0	0	0	0	5	1	0	0	1	0	0	0	0	0	0	0	0	0	0	0	0	0	0	0	0
370	CAG	0	0	4	0	0	0	0	10	0	0	0	24	52	0	0	0	24	1	191500	1	0	0	4	0	0	0	29	0	0	0	0	1	0	0	0	0	0	0	0	0	0	0	0	0	0	0	0	0
371	AAT	1	4	3	191677	0	0	0	0	0	0	0	8	0	0	0	1	0	0	0	0	0	0	0	0	0	0	0	0	0	0	0	0	0	0	0	19	0	0	0	0	0	0	0	0	0	0	0	0
372	GAA	6	0	0	0	0	0	0	0	0	0	0	0	0	0	0	0	0	0	0	0	0	0	0	0	0	0	0	0	0	0	0	0	191607	3	9	5	1	7	0	1	16	0	0	0	2	0	0	0
373	CAG	0	0	0	0	0	0	0	0	0	0	0	0	0	0	0	0	8	0	191577	8	0	0	1	0	0	0	28	0	0	0	4	0	0	0	0	0	0	0	0	0	0	0	1	0	0	0	0	0
374	GGA	0	0	0	0	0	0	0	0	3	0	0	0	0	0	0	0	0	0	0	0	0	0	0	0	0	0	0	0	0	0	0	0	5	0	0	0	0	0	0	0	191651	1	6	0	0	0	0	0
375	TCA	0	0	0	0	1	0	0	0	0	0	0	0	0	0	0	0	0	0	0	0	6	0	0	0	0	0	0	0	0	0	0	0	0	0	0	0	0	0	0	0	0	0	0	0	0	50	0	0
376	GGC	0	0	0	0	0	0	0	0	0	7	0	0	0	0	0	0	0	0	0	0	0	0	0	0	0	0	0	0	0	0	0	0	0	23	0	0	0	1	0	0	1	191625	51	3	0	2	0	0
377	TAT	0	0	0	0	0	0	0	0	0	0	0	0	0	0	0	0	0	0	0	27	0	0	0	0	0	0	0	0	0	0	0	0	0	0	0	15	0	0	0	0	0	0	0	0	0	0	0	0
378	GCA	0	0	0	0	18	0	0	0	0	0	0	0	0	0	1	0	0	0	0	0	1	0	0	0	0	0	0	0	0	0	0	0	2	0	0	0	191523	3	25	1	1	0	0	0	91	0	0	0
379	GCG	0	0	0	0	0	0	1	0	0	0	0	0	0	0	0	0	0	0	0	0	0	0	0	0	0	0	0	0	0	0	0	0	0	0	6	0	25	0	191593	7	0	0	1	0	0	0	70	0
380	GAT	0	0	0	5	0	0	0	0	0	0	0	0	0	0	0	0	0	0	0	0	0	0	0	0	0	0	0	0	0	0	0	0	0	8	0	191691	0	0	0	0	0	0	0	10	0	0	0	1
381	CAA	6	0	0	0	0	0	0	0	0	0	0	0	0	0	0	0	38258	0	1	0	0	0	0	0	6	0	0	0	0	11	0	0	0	0	23	0	0	0	0	0	0	0	0	0	0	0	0	0
382	AAA	38126	0	1	0	1	0	0	0	0	0	0	0	0	0	0	0	0	0	0	0	0	0	0	0	0	0	1	0	0	4	0	0	13	0	0	0	0	7	0	0	0	0	0	0	0	0	0	0
383	AGC	0	12	0	0	0	0	0	0	0	37805	0	10	0	2	0	0	0	0	0	0	0	0	0	0	0	1	0	0	0	0	0	0	0	0	0	0	0	0	0	0	0	20	0	0	0	0	0	0
384	ACA	0	0	0	0	38308	0	1	0	0	0	0	0	0	0	0	0	0	0	0	0	1	0	0	0	0	0	0	0	0	0	0	0	0	0	0	0	1	0	0	0	0	0	0	0	0	0	0	0
385	CAA	0	0	0	0	0	0	0	0	0	0	0	0	0	0	0	0	36099	0	0	0	0	0	0	0	2	0	0	0	0	0	0	0	10	0	3	0	0	0	0	0	0	0	0	0	0	0	0	0
386	AAT	0	1	0	38244	0	0	0	1	0	0	0	2	0	0	0	2	0	0	68	0	0	0	0	0	0	0	0	0	0	0	0	0	0	0	0	1	0	0	0	0	0	0	0	0	0	0	0	0
387	GCC	0	0	0	0	0	0	0	0	0	0	0	0	0	0	0	0	0	0	0	0	0	0	0	0	0	0	0	0	0	0	0	0	0	0	0	0	0	38246	19	0	0	0	0	0	0	7	0	0
388	ATT	0	0	0	0	0	0	0	0	0	0	0	1	1	2	0	38293	0	0	0	0	0	0	0	0	0	0	0	0	0	0	0	3	0	0	0	0	0	0	0	0	0	0	0	0	0	0	0	0
389	AAC	1	38122	0	9	4	0	0	0	1	2	0	10	0	0	0	0	0	5	0	0	0	0	0	0	41	1	9	23	0	0	0	0	0	2	1	0	2	1	0	0	0	0	0	0	7	0	0	0
390	GGG	0	0	0	0	1	0	11	0	10	2	16	0	0	0	0	0	0	0	0	0	0	0	0	0	0	0	0	19	0	23	16	53	0	0	3	0	0	0	0	0	3	5	36076	0	0	20	0	8
391	ATT	0	0	0	0	0	0	0	0	0	0	0	0	16	8	0	38118	0	0	0	0	0	0	0	0	0	0	0	0	0	0	0	0	0	0	0	0	0	0	0	0	0	0	0	0	0	0	0	0
392	ACA	2	0	0	0	38167	0	3	1	0	0	0	0	4	0	0	0	0	0	0	1	0	0	0	0	0	3	0	0	0	0	0	0	0	0	0	0	7	0	0	0	0	0	0	0	0	0	0	0
393	AAC	0	38278	0	1	0	2	0	47	0	0	0	0	0	0	0	0	2	0	0	0	0	0	0	0	0	0	0	0	0	0	0	0	0	3	0	0	0	0	0	0	0	0	0	0	0	0	0	0
394	AAG	0	0	36121	1	0	0	0	0	0	0	4	0	0	0	1	0	0	0	0	0	0	0	0	0	0	0	0	0	0	0	0	0	0	0	2	0	0	0	0	0	0	0	1	0	0	0	0	0
395	GTG	0	0	0	0	0	0	0	0	0	0	0	0	0	0	1	0	0	0	0	0	0	0	0	0	0	0	0	0	0	0	0	0	0	0	0	0	0	0	0	0	0	0	0	0	0	0	38274	1
396	AAC	1	38251	0	2	0	0	0	0	0	2	0	0	0	0	0	0	0	0	0	0	0	0	0	0	0	0	0	0	0	0	0	0	0	1	0	0	0	0	0	0	0	0	0	0	0	0	0	0
397	TCT	0	0	0	5	0	0	0	0	0	0	0	0	0	0	0	0	0	0	0	0	0	0	0	16	0	0	0	0	0	0	0	0	0	0	0	0	0	0	0	1	0	0	0	0	0	0	0	0
398	GTT	0	0	0	0	0	0	0	0	0	0	0	0	0	0	0	1	0	0	0	0	0	0	0	0	0	0	0	0	0	0	0	0	0	0	0	0	0	0	0	0	0	0	0	0	0	2	6	38136
399	ATC	0	0	0	0	0	0	0	0	0	0	0	0	1	38266	0	8	0	0	0	0	0	0	0	0	0	0	0	0	0	0	0	0	0	0	0	0	0	0	0	0	0	0	0	0	0	1	0	0
400	GAG	0	0	1	0	0	0	0	0	0	0	0	1	0	0	0	0	0	0	0	0	0	0	0	0	0	0	0	0	0	0	0	0	1	0	35053	0	0	0	0	0	0	0	3	0	0	0	0	0
401	AAA	38030	0	20	0	0	0	0	0	0	0	4	0	0	8	0	0	0	0	0	0	0	0	0	0	0	0	0	0	0	0	0	0	5	0	0	0	0	0	0	0	0	0	0	0	0	0	0	0
402	ATG	0	0	0	0	0	0	1	0	0	0	0	0	14	0	38199	0	0	0	0	0	0	0	0	0	0	0	0	0	0	0	0	0	0	0	0	0	0	0	0	0	0	0	0	0	0	0	0	0
403	AAC	0	38239	0	2	0	0	0	0	0	1	0	0	0	1	0	0	0	0	0	0	0	0	0	0	0	0	0	0	0	0	0	0	0	4	0	0	0	0	0	0	0	0	0	0	0	0	0	0
404	ACT	0	0	0	1	1	6	0	38104	0	0	0	15	0	0	0	7	0	0	0	0	0	0	6	0	0	0	0	0	0	0	0	0	0	0	0	0	0	0	0	0	10	0	0	0	0	0	0	2
405	CAA	0	0	0	0	0	0	0	0	0	0	0	0	0	0	0	0	37961	0	12	0	0	0	0	0	3	0	0	0	0	0	0	0	0	0	0	0	0	0	0	11	0	0	0	0	0	0	0	0
406	TTC	0	1	0	8	0	0	0	0	0	0	0	0	0	0	0	0	0	0	0	0	0	0	0	0	0	0	0	0	0	2	0	0	0	0	0	0	1	0	0	0	0	0	0	0	0	0	0	0
407	ACA	0	0	0	0	38164	1	7	1	2	0	0	11	6	0	0	0	0	0	0	0	0	0	0	0	0	1	0	0	0	0	0	0	0	0	0	0	5	12	0	0	0	0	0	0	0	0	0	0
408	GCT	0	0	0	0	0	0	0	2	0	0	0	0	0	0	0	0	0	0	0	0	0	0	0	0	0	0	0	0	0	16	0	0	0	0	0	0	0	4	0	37779	0	0	4	0	0	0	0	13
409	GTG	0	0	0	0	0	0	0	0	0	0	0	0	0	0	1	0	0	0	0	0	0	0	0	0	0	0	0	0	0	0	2	0	0	0	0	0	0	0	1	0	0	0	0	0	1	0	37481	23
410	GGT	0	0	0	0	0	0	0	0	0	0	0	1	0	0	0	0	0	0	0	0	0	0	0	0	0	0	0	0	0	0	0	0	0	0	0	9	0	0	0	0	17	1	9	36041	0	0	0	0
411	AAA	38237	0	4	0	0	0	0	0	3	0	0	0	0	0	0	0	1	0	0	0	0	0	0	0	0	0	0	0	0	0	0	0	2	0	0	0	0	7	0	0	0	0	0	0	0	0	0	0
412	GAA	0	0	0	0	0	9	0	0	0	0	0	2	0	0	0	0	0	0	0	0	0	0	0	0	0	0	0	0	0	2	0	0	38148	0	1	0	6	0	0	0	4	0	0	0	0	0	0	0
413	TTC	0	0	0	0	0	0	0	0	0	0	0	0	0	0	0	0	0	0	0	0	0	0	0	0	0	0	0	0	0	0	0	0	0	0	0	0	0	0	0	0	0	0	0	0	0	0	0	0
414	AAC	6	38171	0	2	0	0	0	0	0	9	0	0	0	0	0	0	0	0	0	0	0	0	0	0	0	0	0	0	0	0	0	0	0	2	0	0	0	0	0	0	20	0	0	0	0	0	0	0
415	AAC	0	38249	0	2	0	0	0	0	0	0	0	0	0	26	0	0	0	0	0	0	0	0	0	0	9	0	0	0	0	0	0	0	0	0	0	0	0	0	0	1	0	0	0	0	0	0	1	0
416	TTA	0	0	0	0	0	0	0	0	0	0	0	0	0	0	8	0	0	0	0	0	0	0	0	0	0	0	0	0	1	0	0	0	0	0	0	0	0	0	0	0	0	0	0	0	1	0	0	0
417	GAA	0	0	0	0	0	0	0	0	0	0	0	0	0	0	0	0	0	0	0	0	0	0	0	0	0	0	0	0	0	0	0	0	38158	0	2	0	0	0	0	0	4	0	0	0	1	0	0	0
418	AAA	38126	0	2	0	0	0	0	0	0	0	0	0	0	0	0	0	0	0	0	0	0	0	0	0	0	0	0	0	0	0	0	0	0	0	0	0	0	0	0	0	0	0	0	0	0	0	0	0
419	AGG	0	0	3	0	0	0	0	0	0	0	37815	0	0	0	11	0	0	0	0	0	0	0	0	0	0	0	32	0	0	0	0	0	0	0	0	0	0	0	0	0	0	0	46	0	0	0	0	0
420	ATG	0	0	0	0	0	0	1	0	0	0	0	0	1	0	36984	1	0	0	0	0	0	0	0	0	0	0	0	0	0	0	0	0	0	0	0	0	0	0	0	0	0	0	0	0	0	0	2	0
421	GAA	0	0	0	0	0	0	0	0	0	0	0	0	0	0	0	0	0	0	0	0	0	0	0	0	0	0	0	0	0	0	0	0	37838	0	1	0	0	0	0	0	6	0	0	0	0	0	0	0
422	AAT	0	0	0	38038	0	0	0	0	0	0	0	0	0	0	0	0	0	0	0	0	0	0	0	0	0	0	0	0	0	0	0	0	0	0	0	0	0	0	0	0	0	0	0	0	0	0	0	0
423	TTA	0	0	0	0	0	0	0	0	0	0	0	0	0	0	0	0	0	0	0	0	0	0	0	0	0	0	0	0	2	0	0	0	0	0	0	0	0	0	0	0	0	0	0	0	0	0	0	0
424	AAT	0	4	0	37638	0	0	0	0	0	0	0	27	0	0	0	0	0	0	0	0	0	0	0	0	0	0	0	0	0	0	0	0	0	0	0	2	0	0	0	0	0	0	0	0	0	0	0	0
425	AAA	38237	0	9	0	0	0	0	0	1	0	0	0	0	0	0	0	0	0	0	0	0	0	0	0	0	0	0	0	0	0	0	0	1	0	0	0	0	0	0	0	0	0	0	0	0	0	0	0
426	AAA	38130	1	23	0	0	0	0	0	1	0	0	0	0	0	0	0	0	0	0	0	0	0	0	0	0	0	0	0	0	0	0	0	2	0	0	0	0	0	5	0	0	0	0	0	0	0	0	0
427	GTT	0	0	0	0	0	0	0	0	0	0	0	0	0	0	0	7	0	0	0	0	0	0	0	0	0	0	0	0	0	0	0	0	0	0	0	0	0	0	0	0	0	0	0	0	2	8	0	35420
428	GAT	0	0	0	0	0	0	0	0	0	0	0	0	0	0	3	0	0	0	0	0	0	0	0	0	0	0	0	0	0	0	0	0	0	1	1	36369	0	0	0	0	0	0	0	0	0	0	0	0
429	GAT	0	0	0	0	0	0	0	0	0	0	0	0	0	0	1	0	0	0	0	0	0	0	0	0	0	0	0	0	0	0	0	0	0	2	0	37307	0	0	0	0	0	0	0	15	0	0	0	0
430	GGG	0	0	0	0	0	0	0	0	0	0	0	0	0	0	0	0	0	0	0	0	0	0	0	0	0	0	0	0	0	0	0	0	0	0	1	0	0	0	0	0	3	1	38049	0	0	0	0	0
431	TTT	0	0	0	0	0	0	0	0	0	0	0	0	0	0	0	0	0	0	0	0	0	0	0	0	0	0	0	0	0	0	0	0	0	0	0	0	0	0	0	0	0	0	0	0	0	0	0	0
432	CTG	0	0	0	0	0	0	0	0	0	0	0	0	0	0	1	0	0	0	0	0	0	0	5	0	0	0	0	0	4	0	38023	0	0	0	0	0	0	0	0	0	0	0	0	0	1	0	5	0
433	GAC	0	1	0	0	0	0	0	0	0	0	0	0	0	0	0	0	0	0	0	0	0	0	0	0	0	0	0	0	0	0	0	0	0	38122	0	0	0	2	0	0	0	0	0	0	0	0	0	0
434	ATT	0	0	0	0	0	0	0	0	0	0	0	0	0	14	0	38357	0	0	0	0	0	0	0	0	0	0	0	0	0	0	0	0	0	0	0	0	0	0	0	0	0	0	0	0	0	0	0	0
435	TGG	0	0	0	0	0	0	0	0	0	0	0	0	0	0	0	0	0	0	0	0	0	0	0	0	0	0	7	0	0	0	0	0	0	0	0	0	0	0	0	0	0	0	0	0	0	0	0	0
436	ACA	0	0	0	0	38142	0	1	0	0	0	0	0	2	0	0	0	0	0	0	0	0	0	0	0	0	0	0	0	0	0	0	0	0	0	0	0	3	0	0	0	0	0	0	0	0	0	0	0
437	TAT	0	0	0	7	0	0	0	0	0	0	0	0	0	0	0	0	0	0	0	5	0	0	0	0	0	0	0	0	0	0	0	0	0	0	0	0	0	0	0	0	0	0	0	0	0	0	0	0
438	AAT	0	1	0	36656	0	0	0	0	0	0	0	0	0	0	0	0	4	0	0	1	0	0	0	0	0	0	0	0	0	0	0	0	0	0	0	0	0	0	0	0	0	0	0	0	0	0	0	0
439	GCA	0	0	0	0	4	0	0	0	0	0	0	0	0	0	0	0	0	0	0	0	0	0	0	0	0	0	0	0	0	0	0	0	0	0	0	0	35664	1	29	0	0	0	0	0	5	0	0	0
440	GAA	3	0	0	0	0	0	0	0	0	0	0	0	0	0	0	0	0	0	0	0	0	0	0	0	0	0	0	0	0	0	0	0	37708	0	7	0	0	0	0	0	1	0	0	0	0	0	0	0
441	TTG	0	0	0	0	0	0	0	0	0	0	0	0	0	0	0	0	0	0	0	0	0	0	0	0	0	0	0	0	0	0	0	0	0	0	0	0	0	0	0	0	0	0	0	0	0	0	0	0
442	TTA	0	0	0	0	0	0	0	0	0	0	0	0	0	0	0	0	0	0	0	0	0	0	0	0	0	0	0	0	0	0	0	0	0	0	0	0	0	0	0	0	0	0	0	0	0	0	0	0
443	GTT	0	0	0	0	0	0	0	0	0	0	0	0	0	0	0	1	0	0	0	0	0	0	0	0	0	0	0	0	0	0	0	0	0	0	0	0	0	0	0	0	0	0	0	0	0	1	0	37288
444	CTA	0	0	0	0	0	0	0	0	0	0	0	0	1	0	0	0	0	0	0	0	4	0	0	0	0	0	0	0	37648	0	1	0	0	0	0	0	0	0	0	0	0	0	0	0	0	0	0	0
445	CTG	0	0	0	0	0	0	0	0	0	0	0	0	0	0	0	0	0	0	3	0	0	0	10	0	0	0	1	0	2	0	37895	0	0	0	0	0	0	0	0	0	0	0	0	0	0	0	0	0
446	GAA	0	0	0	0	0	0	0	0	0	0	0	0	0	0	0	0	0	0	0	0	0	0	0	0	0	0	0	0	0	0	0	0	38043	0	7	0	0	0	0	0	5	0	0	0	0	0	0	0
447	AAT	0	1	0	38153	0	0	0	0	0	0	0	1	0	0	0	0	0	0	0	0	0	0	0	0	0	0	0	0	0	0	0	0	0	0	0	0	0	0	0	0	0	0	0	0	0	0	0	0
448	GAA	3	0	0	0	0	0	0	0	0	0	0	0	0	0	0	0	0	0	0	0	0	0	0	0	0	0	0	0	0	0	0	0	38109	1	8	1	0	0	0	0	5	0	0	0	0	0	0	0
449	AGG	0	0	3	0	0	0	0	0	0	0	37498	0	0	0	3	0	0	0	0	0	0	0	0	0	0	0	1	0	0	0	0	0	0	0	0	0	0	0	0	0	0	0	6	0	0	0	0	0
450	ACT	0	0	0	0	0	5	1	37754	0	0	0	0	0	0	0	0	0	0	0	0	0	0	0	0	0	0	0	0	0	0	0	0	0	0	0	0	0	0	0	1	0	0	0	0	0	0	0	0
451	TTG	0	0	0	0	0	0	0	0	0	0	0	0	0	0	0	0	0	0	0	0	0	0	0	0	0	0	0	0	0	0	3	0	0	0	0	0	0	0	0	0	0	0	0	0	0	0	0	0
452	GAT	0	0	0	1	0	0	0	0	0	0	0	0	0	0	0	0	0	0	0	0	0	0	0	0	0	0	0	0	0	0	0	0	2	0	0	37736	0	0	0	0	0	0	0	5	0	0	0	0
453	TTC	0	0	0	0	0	0	0	0	0	0	0	0	0	0	0	0	0	0	0	0	0	0	0	0	0	0	0	0	0	0	0	0	0	0	0	0	0	0	0	0	0	0	0	0	0	0	0	0
454	CAT	0	0	0	4	0	0	0	0	0	0	0	0	0	0	0	0	0	2	0	37997	0	0	0	0	0	0	0	2	0	0	0	0	0	0	0	0	0	0	0	0	0	0	0	0	0	0	0	0
455	GAC	0	1	0	0	0	0	0	0	0	0	0	0	0	0	0	0	0	0	0	0	0	0	0	0	0	0	0	0	0	0	0	0	0	37801	0	0	0	0	0	0	0	2	0	0	0	0	0	0
456	TTA	0	0	0	0	0	0	0	0	0	0	0	0	0	0	0	0	0	0	1	0	0	0	0	0	0	0	0	0	10	0	0	0	0	0	0	0	0	0	0	0	0	0	0	0	0	0	0	0
457	AAT	0	0	0	38248	0	0	0	2	0	0	0	3	0	0	0	0	0	0	0	0	0	0	0	0	0	0	0	0	0	0	0	0	0	0	0	0	0	0	0	0	0	0	0	0	0	0	0	0
458	GTG	0	0	0	0	0	0	0	0	0	0	0	0	0	0	0	0	0	0	0	0	0	0	0	0	0	0	0	0	0	0	0	0	0	0	0	0	0	0	1	0	0	0	0	0	0	0	37947	4
459	AAG	2	0	38013	0	0	0	0	0	0	0	3	0	0	0	1	0	0	0	0	0	0	0	0	0	0	0	0	15	0	0	0	0	0	0	4	0	0	0	0	0	0	0	0	0	0	0	0	0
460	AAT	0	0	0	38020	0	0	0	0	0	0	0	1	0	0	0	0	0	0	0	0	0	0	0	0	0	0	0	0	0	0	0	0	0	0	0	2	3	0	0	0	0	0	0	0	0	0	0	0
461	CTG	0	0	0	0	0	0	0	0	0	0	0	0	0	0	0	0	0	0	1	0	0	0	1	0	0	0	0	0	6	0	38135	0	0	0	0	0	0	0	0	0	0	0	0	0	0	0	0	0
462	TAC	0	0	0	0	0	0	0	0	0	0	0	0	0	0	0	0	0	3	0	0	0	0	0	0	0	0	0	0	0	0	0	0	0	0	0	0	0	0	0	0	0	0	0	0	0	0	0	0
463	GAG	0	0	5	0	0	0	0	0	0	0	0	0	0	0	0	0	0	0	0	0	0	0	0	0	0	0	0	0	0	0	0	0	2	4	38230	4	0	0	0	0	0	0	11	0	0	0	0	0
464	AAA	38390	0	3	0	0	0	0	0	0	0	0	0	0	0	0	0	0	0	0	0	0	0	0	0	0	0	0	0	0	0	0	0	1	0	0	0	0	0	0	0	0	0	0	0	0	0	0	0
465	GTA	0	0	0	0	0	0	0	0	0	0	0	0	3	0	0	0	0	0	0	0	0	0	0	0	0	0	0	0	0	0	0	0	0	0	0	0	3	0	0	0	0	0	0	0	38201	0	8	33
466	AAA	38132	2	4	1	0	0	0	0	1	0	0	0	1	0	0	0	1	0	0	0	0	0	0	0	0	0	0	0	0	0	0	0	0	0	0	0	0	0	0	0	0	0	0	0	0	0	0	0
467	AGC	0	16	0	0	0	0	9	0	0	38021	0	2	0	10	0	0	0	0	0	0	0	0	0	0	0	0	0	0	0	0	0	0	0	0	0	0	0	0	0	0	0	2	5	0	0	0	0	31
468	CAA	0	0	0	0	0	0	0	0	0	0	0	0	1	0	0	0	38254	0	1	0	0	0	0	0	1	0	0	0	0	0	0	0	0	0	0	0	0	0	0	0	0	0	0	0	0	0	0	0
469	TTA	0	0	0	0	0	0	0	0	0	0	0	0	2	0	0	0	0	0	0	0	0	0	0	0	0	0	0	0	1	0	0	3	0	0	0	0	0	0	0	0	0	0	0	0	0	0	0	0
470	AAG	6	0	38323	0	0	0	1	0	0	0	4	0	0	0	1	0	0	0	0	0	0	0	0	0	0	0	0	0	0	0	0	0	0	0	1	0	0	0	0	0	0	0	0	0	0	0	0	0
471	AAT	0	5	0	38265	0	0	0	0	0	0	0	1	0	0	0	2	0	0	1	0	0	0	0	0	0	0	0	0	0	0	0	0	0	0	0	9	0	0	0	0	1	0	0	0	0	0	0	0
472	AAT	0	0	0	38188	0	0	0	1	0	0	0	5	0	0	0	0	0	0	0	0	0	0	0	0	0	0	0	0	0	0	0	0	0	0	0	12	0	0	0	0	0	0	0	0	0	0	0	0
473	GCC	0	0	0	0	0	7	0	0	0	0	0	0	0	0	0	0	0	0	0	0	0	0	0	0	0	0	0	0	0	0	0	0	0	1	0	0	0	38338	0	1	0	0	0	0	0	1	0	0
474	AAA	38245	0	2	1	1	0	0	0	7	0	0	0	0	1	0	0	14	0	0	0	0	0	0	0	0	0	0	0	0	0	0	0	19	0	0	0	0	7	0	0	0	0	0	0	0	0	0	0
475	GAA	4	0	0	0	0	0	0	0	0	0	0	0	0	0	0	0	0	0	0	0	0	0	0	0	0	0	0	0	0	0	0	0	38317	0	0	0	0	0	0	0	0	0	0	0	0	0	0	0
476	ATC	0	0	0	0	0	3	0	0	0	0	0	0	0	120760	1	22	0	0	0	0	0	0	0	0	0	0	0	0	3	3	0	0	0	0	0	0	0	0	0	0	0	0	0	0	0	0	0	0
477	GGA	0	0	0	0	0	0	0	0	4	0	0	0	0	0	0	0	0	0	0	0	0	0	0	0	0	0	0	0	0	0	0	0	3	0	0	0	0	0	0	0	120729	0	2	1	1	0	0	0
478	AAT	1	5	0	120604	0	0	0	1	0	0	0	2	0	0	0	1	0	0	0	1	0	0	0	0	0	0	0	0	0	0	0	0	0	0	0	4	0	0	0	0	0	0	0	0	0	0	0	0
479	GGG	0	0	0	0	0	0	0	0	0	0	7	0	0	13	0	0	0	0	0	0	0	0	0	0	0	0	0	0	0	0	0	0	0	0	6	0	0	0	0	0	2	0	120356	0	0	0	2	0
480	TGT	0	0	0	0	0	0	0	0	0	0	0	1	0	0	0	0	0	0	0	0	0	0	0	0	0	0	0	3	0	0	0	0	0	0	0	0	0	0	0	0	0	0	0	0	0	0	0	0
481	TTT	0	0	0	0	0	0	0	0	0	0	0	0	0	0	0	0	0	0	0	0	0	0	0	0	0	0	0	0	0	0	0	6	0	0	0	0	0	0	0	0	0	0	0	0	0	0	0	4
482	GAG	0	0	22	0	0	0	0	0	0	0	0	0	0	0	0	0	0	0	0	0	0	0	0	0	0	0	0	0	0	0	0	0	2	0	120631	1	0	0	0	14	0	0	15	0	0	0	1	0
483	TTC	0	0	0	0	0	0	0	0	0	0	0	0	0	1	0	0	0	0	0	0	0	0	0	0	0	0	0	0	0	7	0	0	0	0	0	0	0	0	0	0	0	0	0	0	0	1	0	0
484	TAC	0	0	0	0	0	0	0	0	0	0	0	0	0	0	0	0	0	22	0	0	0	0	0	0	0	0	0	0	0	0	0	0	0	0	0	0	0	0	0	0	0	0	0	0	0	0	0	0
485	CAC	0	3	0	0	0	0	0	0	0	0	0	0	0	0	0	0	2	120414	0	1	0	0	0	0	0	3	0	0	0	0	0	0	0	0	0	0	0	0	0	0	0	0	0	0	0	0	0	0
486	AAG	27	1	120816	1	0	0	0	0	0	0	8	0	0	0	0	0	0	0	4	0	0	0	0	0	0	0	0	0	0	0	0	0	0	0	8	0	0	0	0	1	0	0	0	0	0	0	0	0
487	TGT	0	0	0	0	0	0	0	0	0	0	0	1	0	0	0	0	0	0	0	0	0	0	0	0	0	0	0	3	0	0	0	0	0	0	0	0	0	0	0	0	0	0	0	0	0	0	0	0
488	GAC	0	6	0	0	0	0	0	0	0	0	0	0	0	0	0	0	0	0	0	0	0	0	0	0	0	0	0	0	0	0	0	0	3	120686	0	3	0	0	0	0	0	28	0	0	0	0	0	0
489	AAT	0	10	0	120737	0	0	0	0	0	0	0	1	0	0	0	1	0	0	0	1	0	0	0	0	0	0	0	0	0	0	0	0	0	0	0	16	0	0	0	0	0	0	0	0	0	0	0	0
490	GAA	5	0	0	0	39	0	0	0	0	0	0	0	0	0	1	0	2	126	0	0	0	0	0	0	0	0	0	0	0	0	0	0	120167	0	5	0	2	0	0	0	8	0	0	0	1	0	0	63
491	TGC	0	0	0	0	0	0	0	0	0	2	0	0	0	0	0	0	0	0	0	0	0	0	0	0	0	1	0	0	0	0	0	0	0	0	0	0	0	0	0	0	0	0	0	0	0	0	0	0
492	ATG	0	0	0	0	0	0	3	0	0	0	0	0	57	0	117274	1	0	0	0	0	0	0	0	0	0	0	0	0	0	0	1	0	0	0	0	0	0	0	0	0	0	0	0	0	0	0	6	0
493	GAA	17	0	0	0	0	0	0	0	0	0	0	0	0	0	0	0	0	0	0	0	0	0	0	0	0	0	0	0	0	0	0	0	119717	19	4	0	14	0	21	14	8	8	0	10	0	0	0	0
494	AGT	0	0	0	18	0	0	0	0	0	2	0	119431	0	0	0	1	0	0	0	0	0	0	0	0	0	0	0	0	0	0	0	0	0	0	0	0	0	0	0	0	0	0	0	18	0	0	0	0
495	GTA	0	0	0	0	0	0	0	0	0	0	0	0	32	0	0	0	0	0	0	0	0	0	0	0	0	0	0	0	0	0	0	0	0	0	0	0	16	0	0	0	0	0	0	0	120373	0	99	1
496	AGA	6	0	0	0	0	0	0	0	120405	1	18	0	1	0	0	0	0	0	0	0	0	0	0	0	1	0	0	0	0	0	0	0	0	0	0	0	0	0	0	0	9	0	0	0	0	0	0	0
497	AAT	1	6	0	120681	0	0	0	1	0	0	0	4	0	0	0	2	0	0	0	3	0	0	0	0	0	2	0	0	0	0	0	0	0	0	0	4	0	0	0	0	0	0	0	0	0	0	0	0
498	GGG	0	0	0	0	0	0	0	0	0	0	6	0	0	0	0	0	0	0	0	8	0	0	0	0	0	0	0	0	0	0	0	0	0	0	4	0	0	0	3	0	99	0	120694	1	0	0	8	0
499	ACT	1	0	0	0	0	3	0	120630	0	0	0	0	0	0	0	1	0	0	0	0	0	0	0	0	0	0	0	0	0	0	0	0	0	0	0	0	0	0	0	4	0	0	0	0	4	0	0	0
500	TAT	0	0	0	0	0	0	0	0	0	0	0	0	0	0	0	0	0	0	0	22	0	0	0	0	0	0	0	0	0	0	0	0	0	0	0	0	0	0	0	0	0	0	0	0	0	0	0	0
501	GAT	0	0	0	1	0	0	0	0	0	0	0	0	0	0	0	0	0	0	0	0	0	0	0	0	0	0	0	0	0	0	0	0	0	4	0	120366	0	0	0	0	0	0	0	21	0	0	0	0
502	TAT	0	0	0	0	0	0	0	0	0	0	0	0	0	0	0	0	0	0	0	15	0	0	0	0	0	0	0	0	0	0	0	0	14	0	0	0	0	0	0	0	0	0	0	0	0	0	0	0
503	CCA	0	0	0	0	2	0	0	0	0	0	0	0	0	0	0	0	4	0	0	0	120481	1	16	1	0	0	0	0	5	0	0	0	0	0	0	0	0	0	0	0	0	0	0	0	0	0	0	0
504	AAA	120624	0	83	1	2	0	0	0	3	0	0	0	2	0	0	0	0	0	0	67	0	0	0	0	0	0	0	0	0	0	0	0	9	0	0	0	0	104	0	0	0	0	0	0	0	0	0	0
505	TAT	0	0	0	1	0	0	0	0	0	0	0	0	0	0	0	0	0	0	0	7	0	0	0	0	0	0	0	0	0	0	0	0	0	0	0	0	0	0	0	0	0	0	0	0	0	0	0	0
506	TCA	0	0	0	0	4	0	0	0	0	11	0	0	0	0	0	0	0	0	0	0	8	0	0	0	0	0	0	0	0	0	0	0	0	0	0	0	0	0	0	0	0	0	0	0	0	0	0	0
507	GAA	2	0	0	0	0	4	0	0	0	0	0	0	0	0	0	0	0	0	0	0	0	0	0	0	1	0	0	0	0	0	0	0	120777	1	7	1	0	0	0	0	10	0	0	0	0	0	0	0
508	GAA	6	0	0	0	0	0	0	14	0	0	0	0	0	0	0	9	0	0	0	0	0	0	0	0	0	0	0	0	0	0	0	0	120750	1	4	1	0	0	0	0	3	0	0	0	0	0	1	19
509	TCA	0	0	0	0	2	0	0	0	0	0	0	0	0	0	0	0	0	0	0	0	2	0	0	0	0	0	0	0	0	0	0	0	0	0	0	0	107	0	17	0	0	0	0	0	0	0	31	0
510	AAG	15	0	120331	2	0	0	2	0	0	0	10	0	0	0	5	0	0	16	0	0	0	0	0	0	0	0	0	0	0	43	1	0	0	0	8	0	0	3	0	0	0	0	0	0	0	0	0	0
511	TTG	0	0	0	0	0	0	0	0	0	0	0	0	0	0	0	0	0	0	0	0	0	0	0	0	0	0	0	0	0	0	4	0	0	0	0	0	0	1	0	0	0	0	0	0	0	0	0	0
512	AAC	9	120218	1	22	0	1	0	0	0	53	0	0	0	0	0	0	0	0	0	30	0	0	0	0	0	0	0	0	0	33	0	0	0	17	0	0	0	0	0	0	0	0	0	0	0	0	0	0
513	AGG	0	0	1	0	0	0	0	0	27	0	119938	0	0	0	1	0	0	0	0	0	0	0	0	0	0	0	0	0	0	0	0	0	0	0	0	0	0	0	0	0	0	0	20	0	0	0	0	0
514	GAA	24	0	0	0	0	0	0	0	0	0	0	0	0	0	0	0	0	0	0	0	0	0	15	0	0	0	0	0	0	0	0	0	120166	0	2	0	0	0	0	0	5	0	0	0	0	0	0	0
515	AAG	8	0	119897	2	0	0	2	0	0	0	23	0	0	0	2	0	0	0	2	0	0	0	21	0	0	0	0	0	0	0	0	0	0	0	7	0	0	0	0	0	0	0	0	0	0	0	0	0
516	ATA	0	0	0	0	5	0	0	0	0	0	0	0	120293	0	19	0	0	0	0	0	0	0	0	0	0	0	0	0	0	0	0	0	0	0	0	0	0	0	0	0	0	0	0	0	3	0	0	0
517	GAT	0	0	0	2	0	0	0	0	6	0	0	0	0	0	0	0	0	0	0	0	0	0	0	0	0	0	0	0	1	1	0	1	0	1	3	119439	17	0	0	0	0	0	0	9	0	0	0	0
518	GGA	0	0	0	0	0	17	49	0	5	0	0	0	2	0	39	0	0	0	0	0	0	0	0	0	0	0	0	8	0	0	0	35	7	0	0	0	0	0	0	0	117205	0	9	1	0	135	0	0
519	GTG	0	0	0	0	0	0	0	0	0	0	0	0	0	0	5	0	0	0	0	0	0	0	0	0	0	0	0	0	0	0	0	0	0	0	0	0	0	0	10	0	0	0	0	0	80	0	117426	4
520	AAA	119531	1	2	1	0	1	0	0	2	0	0	0	0	0	0	0	0	0	0	0	0	0	0	0	0	0	0	0	0	0	0	0	3	0	0	0	0	0	0	0	0	0	0	1	0	0	0	0
521	TTG	0	0	0	0	0	0	0	0	0	0	0	0	0	0	94	0	0	0	0	0	0	0	0	0	0	0	0	0	0	0	0	0	0	0	0	0	0	0	0	0	0	0	0	0	0	0	7	0
522	GAA	5	0	0	1	0	6	0	0	0	0	0	0	0	0	0	0	0	0	0	0	0	0	0	0	0	0	0	0	0	0	0	0	118807	0	2	0	0	0	0	0	10	0	0	0	0	0	0	0
523	TCA	0	0	0	0	1	0	0	0	0	0	0	0	0	0	0	0	1	0	6	0	2	0	0	0	0	0	0	0	0	0	0	0	0	0	0	0	0	0	0	0	0	0	0	0	0	0	0	0
524	ATG	0	33	1	0	0	0	121	0	0	0	0	0	13	0	119646	4	0	0	0	0	0	0	0	0	0	0	0	0	33	0	0	89	0	0	0	0	0	1	0	0	0	0	0	0	0	0	2	0
525	GGG	0	0	0	0	0	0	0	0	0	0	2	0	0	0	0	0	0	0	0	0	0	0	0	0	0	0	0	0	0	0	0	0	0	0	4	0	0	0	0	0	84	0	120479	55	8	0	2	0
526	GTG	0	0	0	0	0	0	0	2	0	1	0	0	0	0	21	0	0	0	0	0	0	0	1	0	0	0	0	0	0	0	1	0	0	0	1	0	0	0	4	0	0	0	3	0	31	0	120185	1
527	TAT	0	0	0	0	0	95	0	0	0	0	0	0	0	0	0	0	0	0	0	27	0	0	0	0	0	0	0	0	0	0	0	0	0	0	0	0	0	0	0	0	0	0	0	0	0	0	0	0
528	CAG	0	0	0	0	0	13	0	0	0	0	0	52	0	0	0	0	2	11	120495	3	0	0	1	0	0	0	36	0	0	0	0	0	0	0	0	0	0	0	0	0	0	0	0	0	0	0	0	0
529	ATT	0	0	0	0	0	0	0	2	0	0	0	0	0	4	0	120016	0	0	0	0	0	0	0	0	0	0	0	0	0	0	0	2	0	0	0	0	0	0	0	0	0	0	0	0	0	0	0	83
530	CTG	0	0	0	0	0	0	0	0	0	0	0	0	0	0	3	0	0	0	4	0	0	0	13	0	0	0	0	0	5	0	117868	0	0	0	0	0	0	0	0	0	0	0	0	0	0	0	0	0
531	GCG	0	0	0	0	0	0	1	0	0	0	0	0	0	0	0	0	0	0	0	0	0	0	0	0	0	0	0	0	0	0	0	0	0	0	0	0	5	0	116416	0	0	0	1	0	0	0	18	0
532	ATC	0	0	0	0	0	9	0	0	0	0	0	0	1	116255	0	5	0	0	0	0	0	0	0	0	0	0	0	0	0	0	0	0	0	0	0	0	0	0	0	0	0	0	0	0	0	15	0	0
533	TAC	0	3	0	0	0	0	0	0	0	0	0	0	0	0	0	0	0	35	0	0	0	0	0	0	0	0	0	0	0	0	0	0	0	0	0	0	0	0	0	0	0	0	0	0	0	0	0	0
534	TCA	0	0	0	0	0	0	0	0	0	0	0	0	0	0	0	0	0	0	0	0	8	0	0	0	0	0	0	0	0	0	0	0	0	0	0	0	0	0	0	0	0	0	0	0	0	0	0	0
535	ACT	0	0	0	3	1	8	1	119546	0	0	0	1	0	0	0	8	0	0	0	0	0	0	0	0	0	0	0	0	0	0	0	0	0	0	0	0	0	0	0	2	0	0	0	0	0	0	0	0
536	GTC	0	0	0	0	0	0	0	0	0	0	0	0	0	111	0	0	0	0	0	0	0	0	0	0	0	0	0	0	0	1	0	0	0	0	0	0	0	6	0	0	0	0	0	0	1	118639	0	2
537	GCC	0	0	0	0	0	33	0	0	0	0	0	0	0	0	0	0	0	0	0	0	0	1	0	0	0	0	0	0	0	0	0	0	0	0	0	0	8	118846	0	10	0	0	0	0	0	7	0	0
538	AGT	0	0	0	8	0	0	0	1	0	6	0	120024	0	0	0	2	0	0	0	0	0	0	0	0	0	0	0	0	0	0	0	0	0	0	0	0	0	0	0	0	0	0	0	12	0	0	0	0
539	TCA	0	0	0	0	0	0	0	0	0	0	0	0	0	0	0	0	0	0	0	0	4	0	0	0	0	0	0	0	0	0	0	0	0	0	0	0	0	0	0	0	0	0	0	0	0	0	0	0
540	CTG	0	0	0	0	0	0	0	0	0	0	0	0	0	0	2	0	0	0	1	0	0	0	12	0	0	0	0	0	6	9	119925	5	0	0	0	0	0	0	0	0	0	0	0	0	0	0	2	0
541	GTG	0	0	0	0	0	0	0	0	0	0	0	0	0	0	7	5	0	0	0	0	0	0	0	0	0	0	0	0	0	0	0	0	0	0	1	0	0	0	1	0	0	0	0	0	12	0	118089	30
542	CTT	0	0	0	0	0	0	0	0	0	0	0	0	0	0	0	1	0	0	0	2	0	0	0	22	0	0	0	3	1	6	29	119484	0	0	0	0	0	0	22	0	0	0	0	0	0	0	62	0
543	TTG	0	0	0	0	0	0	0	0	0	0	0	0	0	0	0	0	0	0	0	0	0	0	0	0	0	0	0	0	0	0	18	0	0	0	0	0	13	0	0	22	0	0	0	2	0	0	0	0
544	GTC	0	0	0	0	0	0	0	0	0	0	0	0	0	0	0	0	0	0	0	0	0	0	0	0	0	0	0	0	0	0	0	0	0	1	0	0	0	12	0	0	0	1	0	0	0	119428	0	2
545	TCC	0	0	0	0	0	0	0	0	0	0	0	0	0	0	0	0	0	0	0	0	0	18	0	0	0	0	0	0	0	0	0	0	0	0	0	0	0	1	0	0	0	0	0	0	0	0	0	0
546	CTG	0	0	0	0	0	0	0	0	0	0	0	0	0	0	3	0	0	0	0	0	0	0	23	0	0	0	6	0	5	0	120080	2	0	0	0	0	0	0	0	0	0	0	0	0	0	0	1	0
547	GGG	0	0	1	0	0	0	0	0	0	0	2	0	0	0	0	0	0	0	0	0	0	0	0	0	0	0	0	0	0	0	0	0	0	0	17	0	0	0	0	0	1	0	120562	1	0	0	3	0
548	GCA	0	0	0	0	38	0	0	0	0	0	0	0	0	0	0	0	0	0	0	0	0	0	0	0	0	0	0	0	0	0	0	0	0	0	0	0	120499	1	7	0	1	0	0	0	17	0	0	0
549	ATC	0	2	0	0	0	16	0	0	0	0	0	0	1	120512	1	5	0	0	0	0	0	0	0	0	0	0	0	0	0	0	0	0	0	0	0	0	0	0	0	0	0	0	0	0	0	5	0	0
550	AGT	0	0	0	1	0	0	0	0	2	23	0	119607	0	0	0	2	0	0	0	0	0	0	0	0	0	0	0	0	0	0	0	0	0	0	0	0	0	0	0	0	0	0	0	6	0	0	0	0
551	TTC	0	0	0	0	0	0	0	0	0	0	0	0	0	1	0	0	0	0	0	0	0	0	0	0	0	0	0	0	0	14	0	0	0	0	0	0	0	0	0	0	0	0	0	0	0	0	0	0
552	TGG	0	0	0	0	0	0	0	0	0	0	1	0	0	0	0	0	0	0	0	0	0	0	0	0	0	0	16	0	0	0	0	0	0	0	0	0	0	28	0	0	0	0	7	0	0	0	0	0
553	ATG	0	0	0	0	0	0	4	0	0	0	1	0	2	0	120684	1	0	0	0	0	0	0	0	0	0	0	1	0	0	0	0	0	0	0	0	0	0	0	0	0	0	0	0	1	0	0	5	0
554	TGT	0	0	0	0	0	0	0	0	0	0	0	0	0	0	58	0	0	0	0	0	0	0	0	0	0	0	0	9	0	0	0	0	0	0	0	0	0	0	0	0	0	0	0	0	0	0	0	0
555	TCT	0	0	0	0	0	0	0	0	0	0	0	63	0	0	0	0	0	0	0	0	0	0	0	1	0	0	0	0	0	0	0	0	0	0	0	0	0	0	0	0	0	0	3	0	0	0	0	0
556	AAT	1	1	31	120425	0	0	0	1	0	0	0	1	41	0	0	0	0	0	0	0	0	0	0	0	0	0	0	0	0	0	0	0	0	0	0	35	0	0	0	0	0	0	0	1	0	0	0	0
557	GGG	0	0	0	0	0	0	0	0	0	0	1	0	0	0	0	0	0	0	0	0	0	0	0	0	0	0	0	0	0	0	0	0	0	0	3	0	0	0	0	0	42	0	119941	1	0	0	3	0
558	TCT	0	0	0	0	0	0	0	0	0	0	0	0	0	0	272	0	0	0	0	0	0	0	0	5	0	0	0	0	0	1	0	0	0	0	0	0	0	0	0	61	0	0	0	0	0	0	0	0
559	TTG	0	0	0	0	0	0	0	0	0	0	0	0	0	0	0	0	0	0	0	0	0	0	0	0	0	0	0	0	0	0	9	0	0	0	0	0	0	0	0	0	0	0	0	0	0	0	1	0
560	CAG	0	0	0	0	0	0	0	0	0	0	0	0	0	0	0	0	23	0	120642	1	0	0	2	0	0	0	13	0	0	0	1	0	0	0	1	0	0	0	0	0	0	0	0	0	24	0	0	0
561	TGC	0	0	0	0	0	0	0	0	0	0	0	0	0	0	0	20	0	0	0	0	0	0	0	0	0	1	0	0	0	0	0	0	0	0	0	0	0	0	0	0	0	0	0	0	0	0	0	0
562	AGA	3	0	0	0	0	0	0	0	120745	0	3	1	1	0	0	0	0	0	0	0	0	0	0	0	1	0	0	0	0	0	0	0	0	0	0	0	0	0	0	0	12	0	0	0	0	0	0	0
563	ATA	2	0	0	0	1	0	0	0	0	0	0	0	120819	35	6	0	0	0	0	0	0	0	0	0	0	0	0	0	0	0	0	0	0	0	0	0	0	0	0	0	0	0	0	0	1	1	2	8
564	TGC	0	0	0	0	0	0	0	0	0	0	0	0	0	0	0	0	0	0	0	0	0	0	0	0	0	3	0	0	0	0	0	0	0	0	0	0	0	0	0	0	0	0	0	0	0	0	0	0
565	ATC	0	1	0	0	0	2	0	0	0	0	0	0	0	120570	0	3	0	0	0	0	0	0	0	0	0	0	0	0	0	0	0	0	0	0	0	0	0	0	0	0	0	0	0	0	0	1	0	0
566	TGA	0	0	0	0	0	0	0	0	0	0	0	0	0	0	0	0	0	0	0	0	0	0	0	0	34	0	0	0	0	0	0	0	0	0	0	0	0	0	0	0	1	0	0	0	0	0	0	0
[truncated: 16 more columns]
