# Supplementary material for: How single mutations affect viral escape from broad and narrow antibodies to H1 influenza hemagglutinin
Source: Nat Commun. 2018 Apr 11;9:1386. doi: 10.1038/s41467-018-03665-3 (PMC5895760; doi:10.1038/s41467-018-03665-3)
Supplement: Supplementary file 5 — Supplementary Data 3(ZIP 19513 kb) [file 41467_2018_3665_MOESM5_ESM.zip › analysis_code/results/codoncounts/L1-C179-1ug-ml-r3_readsperbc.csv]

number of reads	number of barcodes
1	272953
2	131647
3	127260
4	122240
5	113544
6	100337
7	85093
8	69280
9	54770
10	42025
11	31679
12	23334
13	16870
14	11738
15	8044
16	5173
17	3251
18	2015
19	1192
20	672
21	378
22	208
23	101
24	43
25	29
26	13
27	5
28	1
29	3
31	1
