# Supplementary material for: How single mutations affect viral escape from broad and narrow antibodies to H1 influenza hemagglutinin
Source: Nat Commun. 2018 Apr 11;9:1386. doi: 10.1038/s41467-018-03665-3 (PMC5895760; doi:10.1038/s41467-018-03665-3)
Supplement: Supplementary file 5 — Supplementary Data 3(ZIP 19513 kb) [file 41467_2018_3665_MOESM5_ESM.zip › analysis_code/results/codoncounts/L1-C179-2ug-ml.log]

2017-10-05 10:34:52,566 - INFO - Beginning execution of dms2_bcsubamp in directory /fh/fast/bloom_j/computational_notebooks/jbloom/2017/HA_antibody_ease_of_escape/analysis_code

2017-10-05 10:34:52,566 - INFO - Progress is being logged to ./results/codoncounts/L1-C179-2ug-ml.log
2017-10-05 10:34:55,309 - INFO - Version information:
	Time and date: Thu Oct  5 10:34:52 2017
	Platform: Linux-3.13.0-49-generic-x86_64-with-Ubuntu-14.04-trusty
	Python version: 3.4.0 (default, Apr 11 2014, 13:05:11)  [GCC 4.8.2]
	dms_tools2 version: 2.1a0
	Bio version: 1.70
	HTSeq version: 0.9.1
	pandas version: 0.20.3
	numpy version: 1.13.1
	IPython version: 6.1.0
	matplotlib version: 2.0.2
	plotnine version: 0.2.1
	natsort version: 5.1.0
	pystan version: 2.16.0.0
	scipy version: 0.19.1
	seaborn version: 0.8.0
	phydmslib version: 2.1.3
	jupyter version: 1.0.0

2017-10-05 10:34:55,309 - INFO - Parsed the following arguments:
	chartype = codon
	minreads = 2
	refseq = ./data/WSN_HA_reference.fa
	name = L1-C179-2ug-ml
	R1 = ['L1-C179-2ug-ml_R1.fastq.gz']
	outdir = ./results/codoncounts/
	use_existing = yes
	ncpus = -1
	alignspecs = ['1,285,36,37', '286,570,31,32', '571,855,37,32', '856,1140,31,36', '1141,1425,29,33', '1426,1698,40,43']
	minq = 15
	minfraccall = 0.95
	bcinfo = False
	R2 = None
	maxmuts = 4
	purgebc = 0
	purgeread = 0
	R2trim = [170]
	bclen = 8
	fastqdir = ./results/FASTQ_files/
	R1trim = [200]
	minconcur = 0.75

2017-10-05 10:34:55,329 - INFO - Read refseq of 1698 codons from ./data/WSN_HA_reference.fa
2017-10-05 10:34:55,333 - INFO - Reads are in these FASTQ pairs:
	./results/FASTQ_files/L1-C179-2ug-ml_R1.fastq.gz and ./results/FASTQ_files/L1-C179-2ug-ml_R2.fastq.gz

2017-10-05 10:34:55,333 - INFO - Now parsing read pairs...
2017-10-05 10:35:04,088 - INFO - Reads parsed so far: 500000
2017-10-05 10:35:12,519 - INFO - Reads parsed so far: 1000000
2017-10-05 10:35:20,840 - INFO - Reads parsed so far: 1500000
2017-10-05 10:35:28,656 - INFO - Reads parsed so far: 2000000
2017-10-05 10:35:37,282 - INFO - Reads parsed so far: 2500000
2017-10-05 10:35:45,059 - INFO - Reads parsed so far: 3000000
2017-10-05 10:35:52,944 - INFO - Reads parsed so far: 3500000
2017-10-05 10:36:00,775 - INFO - Reads parsed so far: 4000000
2017-10-05 10:36:08,613 - INFO - Reads parsed so far: 4500000
2017-10-05 10:36:16,546 - INFO - Reads parsed so far: 5000000
2017-10-05 10:36:24,368 - INFO - Reads parsed so far: 5500000
2017-10-05 10:36:32,192 - INFO - Reads parsed so far: 6000000
2017-10-05 10:36:40,030 - INFO - Reads parsed so far: 6500000
2017-10-05 10:36:47,841 - INFO - Reads parsed so far: 7000000
2017-10-05 10:36:48,080 - INFO - Parsed 7014463 reads, found 997578 unique barcodes.
2017-10-05 10:36:48,082 - INFO - Summary stats on reads:
fail filter  low Q barcode    total
          0         488733  7014463
2017-10-05 10:36:48,082 - INFO - Writing these stats to ./results/codoncounts/L1-C179-2ug-ml_readstats.csv

2017-10-05 10:36:48,742 - INFO - Number of reads per barcode:
                 number of barcodes
number of reads                    
1                            155073
2                             67028
3                             70038
4                             72576
5                             76420
6                             80802
7                             80366
8                             77954
9                             70967
10                            61845
11                            50802
12                            40178
13                            30012
14                            22105
15                            15240
16                            10026
17                             6612
18                             4042
19                             2426
20                             1347
21                              765
22                              464
23                              236
24                              126
25                               50
26                               32
27                               18
28                               10
29                                7
30                                3
31                                1
32                                3
33                                2
34                                1
37                                1
2017-10-05 10:36:48,742 - INFO - Writing these stats to ./results/codoncounts/L1-C179-2ug-ml_readsperbc.csv

2017-10-05 10:36:48,748 - INFO - Examining the 997578 barcodes to build and align subamplicons...
2017-10-05 10:36:58,503 - INFO - Barcodes examined so far: 200000
2017-10-05 10:37:08,271 - INFO - Barcodes examined so far: 400000
2017-10-05 10:37:18,019 - INFO - Barcodes examined so far: 600000
2017-10-05 10:37:27,767 - INFO - Barcodes examined so far: 800000
2017-10-05 10:37:37,419 - INFO - Examined all barcodes. Summary stats:
aligned  not alignable  too few reads   total
 792266          50239         155073  997578
2017-10-05 10:37:37,419 - INFO - Writing these stats to ./results/codoncounts/L1-C179-2ug-ml_bcstats.csv

2017-10-05 10:37:37,451 - INFO - Writing the counts of each codon identity at each site to ./results/codoncounts/L1-C179-2ug-ml_codoncounts.csv

2017-10-05 10:37:37,485 - INFO - Successful completion of dms2_bcsubamp
