# Supplementary material for: How single mutations affect viral escape from broad and narrow antibodies to H1 influenza hemagglutinin
Source: Nat Commun. 2018 Apr 11;9:1386. doi: 10.1038/s41467-018-03665-3 (PMC5895760; doi:10.1038/s41467-018-03665-3)
Supplement: Supplementary file 5 — Supplementary Data 3(ZIP 19513 kb) [file 41467_2018_3665_MOESM5_ESM.zip › analysis_code/results/codoncounts/L1-C179-2ug-ml_readsperbc.csv]

number of reads	number of barcodes
1	155073
2	67028
3	70038
4	72576
5	76420
6	80802
7	80366
8	77954
9	70967
10	61845
11	50802
12	40178
13	30012
14	22105
15	15240
16	10026
17	6612
18	4042
19	2426
20	1347
21	765
22	464
23	236
24	126
25	50
26	32
27	18
28	10
29	7
30	3
31	1
32	3
33	2
34	1
37	1
