# Supplementary material for: How single mutations affect viral escape from broad and narrow antibodies to H1 influenza hemagglutinin
Source: Nat Commun. 2018 Apr 11;9:1386. doi: 10.1038/s41467-018-03665-3 (PMC5895760; doi:10.1038/s41467-018-03665-3)
Supplement: Supplementary file 5 — Supplementary Data 3(ZIP 19513 kb) [file 41467_2018_3665_MOESM5_ESM.zip › analysis_code/results/codoncounts/L1-FI6v3-100ng-ml-r1.log]

2017-10-05 10:24:21,518 - INFO - Beginning execution of dms2_bcsubamp in directory /fh/fast/bloom_j/computational_notebooks/jbloom/2017/HA_antibody_ease_of_escape/analysis_code

2017-10-05 10:24:21,518 - INFO - Progress is being logged to ./results/codoncounts/L1-FI6v3-100ng-ml-r1.log
2017-10-05 10:24:23,738 - INFO - Version information:
	Time and date: Thu Oct  5 10:24:21 2017
	Platform: Linux-3.13.0-49-generic-x86_64-with-Ubuntu-14.04-trusty
	Python version: 3.4.0 (default, Apr 11 2014, 13:05:11)  [GCC 4.8.2]
	dms_tools2 version: 2.1a0
	Bio version: 1.70
	HTSeq version: 0.9.1
	pandas version: 0.20.3
	numpy version: 1.13.1
	IPython version: 6.1.0
	matplotlib version: 2.0.2
	plotnine version: 0.2.1
	natsort version: 5.1.0
	pystan version: 2.16.0.0
	scipy version: 0.19.1
	seaborn version: 0.8.0
	phydmslib version: 2.1.3
	jupyter version: 1.0.0

2017-10-05 10:24:23,739 - INFO - Parsed the following arguments:
	minreads = 2
	purgebc = 0
	fastqdir = ./results/FASTQ_files/
	R1 = ['L1-FI6v3-100ng-ml-r1_R1.fastq.gz']
	minfraccall = 0.95
	alignspecs = ['1,285,36,37', '286,570,31,32', '571,855,37,32', '856,1140,31,36', '1141,1425,29,33', '1426,1698,40,43']
	bclen = 8
	R2 = None
	outdir = ./results/codoncounts/
	R1trim = [200]
	minq = 15
	name = L1-FI6v3-100ng-ml-r1
	chartype = codon
	maxmuts = 4
	use_existing = yes
	minconcur = 0.75
	bcinfo = False
	ncpus = -1
	purgeread = 0
	refseq = ./data/WSN_HA_reference.fa
	R2trim = [170]

2017-10-05 10:24:24,043 - INFO - Read refseq of 1698 codons from ./data/WSN_HA_reference.fa
2017-10-05 10:24:24,046 - INFO - Reads are in these FASTQ pairs:
	./results/FASTQ_files/L1-FI6v3-100ng-ml-r1_R1.fastq.gz and ./results/FASTQ_files/L1-FI6v3-100ng-ml-r1_R2.fastq.gz

2017-10-05 10:24:24,046 - INFO - Now parsing read pairs...
2017-10-05 10:24:32,881 - INFO - Reads parsed so far: 500000
2017-10-05 10:24:41,420 - INFO - Reads parsed so far: 1000000
2017-10-05 10:24:49,307 - INFO - Reads parsed so far: 1500000
2017-10-05 10:24:57,785 - INFO - Reads parsed so far: 2000000
2017-10-05 10:25:05,761 - INFO - Reads parsed so far: 2500000
2017-10-05 10:25:13,661 - INFO - Reads parsed so far: 3000000
2017-10-05 10:25:21,545 - INFO - Reads parsed so far: 3500000
2017-10-05 10:25:29,438 - INFO - Reads parsed so far: 4000000
2017-10-05 10:25:37,311 - INFO - Reads parsed so far: 4500000
2017-10-05 10:25:45,171 - INFO - Reads parsed so far: 5000000
2017-10-05 10:25:53,031 - INFO - Reads parsed so far: 5500000
2017-10-05 10:26:00,911 - INFO - Reads parsed so far: 6000000
2017-10-05 10:26:10,251 - INFO - Reads parsed so far: 6500000
2017-10-05 10:26:18,110 - INFO - Reads parsed so far: 7000000
2017-10-05 10:26:25,939 - INFO - Reads parsed so far: 7500000
2017-10-05 10:26:29,071 - INFO - Parsed 7699793 reads, found 834822 unique barcodes.
2017-10-05 10:26:29,073 - INFO - Summary stats on reads:
fail filter  low Q barcode    total
          0         554350  7699793
2017-10-05 10:26:29,073 - INFO - Writing these stats to ./results/codoncounts/L1-FI6v3-100ng-ml-r1_readstats.csv

2017-10-05 10:26:29,642 - INFO - Number of reads per barcode:
                 number of barcodes
number of reads                    
1                             94686
2                             13170
3                             18723
4                             27728
5                             40640
6                             54622
7                             67117
8                             76470
9                             80952
10                            79232
11                            71631
12                            60156
13                            48029
14                            35286
15                            24944
16                            16531
17                            10454
18                             6168
19                             3614
20                             2103
21                             1129
22                              605
23                              326
24                              191
25                              105
26                               62
27                               57
28                               28
29                               19
30                                9
31                               12
32                                9
33                                7
34                                3
35                                2
36                                1
38                                1
2017-10-05 10:26:29,642 - INFO - Writing these stats to ./results/codoncounts/L1-FI6v3-100ng-ml-r1_readsperbc.csv

2017-10-05 10:26:29,648 - INFO - Examining the 834822 barcodes to build and align subamplicons...
2017-10-05 10:26:40,306 - INFO - Barcodes examined so far: 200000
2017-10-05 10:26:50,929 - INFO - Barcodes examined so far: 400000
2017-10-05 10:27:01,603 - INFO - Barcodes examined so far: 600000
2017-10-05 10:27:12,504 - INFO - Barcodes examined so far: 800000
2017-10-05 10:27:14,377 - INFO - Examined all barcodes. Summary stats:
aligned  not alignable  too few reads   total
 669677          70459          94686  834822
2017-10-05 10:27:14,377 - INFO - Writing these stats to ./results/codoncounts/L1-FI6v3-100ng-ml-r1_bcstats.csv

2017-10-05 10:27:14,391 - INFO - Writing the counts of each codon identity at each site to ./results/codoncounts/L1-FI6v3-100ng-ml-r1_codoncounts.csv

2017-10-05 10:27:14,420 - INFO - Successful completion of dms2_bcsubamp
