# Supplementary material for: How single mutations affect viral escape from broad and narrow antibodies to H1 influenza hemagglutinin
Source: Nat Commun. 2018 Apr 11;9:1386. doi: 10.1038/s41467-018-03665-3 (PMC5895760; doi:10.1038/s41467-018-03665-3)
Supplement: Supplementary file 5 — Supplementary Data 3(ZIP 19513 kb) [file 41467_2018_3665_MOESM5_ESM.zip › analysis_code/results/codoncounts/L1-FI6v3-100ng-ml-r1_codoncounts.csv]

site	wildtype	AAA	AAC	AAG	AAT	ACA	ACC	ACG	ACT	AGA	AGC	AGG	AGT	ATA	ATC	ATG	ATT	CAA	CAC	CAG	CAT	CCA	CCC	CCG	CCT	CGA	CGC	CGG	CGT	CTA	CTC	CTG	CTT	GAA	GAC	GAG	GAT	GCA	GCC	GCG	GCT	GGA	GGC	GGG	GGT	GTA	GTC	GTG	GTT
1	ATG	0	0	1	1	0	0	3	0	0	0	0	0	4	0	95235	11	0	0	0	0	0	0	0	0	0	0	0	0	0	0	0	0	0	0	0	0	0	0	0	0	0	0	0	0	0	0	3	0
2	AAG	3	0	94923	16	41	5	11	24	3	1	12	0	0	1	11	10	15	39	7	0	0	0	7	0	0	0	0	0	13	12	9	0	1	0	13	0	0	0	0	0	0	0	0	0	0	0	0	0
3	GCA	0	0	0	0	5	0	0	0	0	0	0	0	0	0	0	0	0	0	0	0	0	0	0	0	0	1	0	0	0	0	0	4	7	2	0	0	95211	4	0	2	0	1	0	0	8	0	0	0
4	AAA	95107	39	3	2	1	0	0	14	4	0	0	0	0	7	0	0	2	0	23	0	0	0	0	0	0	3	10	12	0	0	0	0	5	0	0	0	0	0	0	0	0	0	0	0	0	0	1	0
5	CTA	0	0	0	0	0	0	0	0	0	0	0	0	6	0	0	0	0	0	0	0	16	0	0	0	0	0	0	0	95229	0	6	0	0	0	0	0	0	0	0	0	0	0	0	0	0	0	0	0
6	CTG	0	0	0	0	0	0	0	0	0	0	0	0	0	0	22	0	0	0	7	0	0	0	2	0	0	0	0	0	12	2	95206	2	0	0	0	0	0	0	0	0	0	0	0	0	0	0	1	0
7	GTC	0	0	0	0	0	0	0	0	0	0	0	0	2	16	0	0	0	0	0	0	0	0	0	0	0	0	0	0	0	9	0	1	0	0	0	0	0	9	0	0	0	0	0	0	13	95185	0	6
8	CTG	0	0	0	0	0	0	0	0	0	0	0	0	0	0	8	0	0	0	1	0	0	0	28	0	0	0	1	0	13	1	95162	22	0	0	0	0	0	0	0	0	0	0	0	0	0	0	1	0
9	TTA	0	0	0	0	0	0	0	0	0	0	0	0	2	0	0	0	0	0	0	0	0	0	0	0	0	0	0	0	15	0	0	0	0	0	0	0	0	0	0	0	0	0	0	0	0	14	0	8
10	TAT	0	0	0	1	0	0	0	0	0	0	0	0	5	0	0	0	0	0	0	24	0	0	0	0	0	0	0	0	0	0	0	0	0	0	0	0	0	0	0	0	0	0	0	0	0	0	0	0
11	GCA	0	0	0	0	24	0	0	0	0	9	0	0	5	0	0	5	0	0	0	0	3	0	0	0	0	0	0	0	0	0	0	0	18	0	0	0	95001	12	15	1	0	0	0	0	24	0	0	0
12	TTT	0	0	0	0	0	0	0	0	0	0	0	0	5	38	0	2	0	0	0	0	0	0	0	0	0	0	0	0	0	6	0	38	0	0	0	0	0	0	0	0	0	0	0	0	0	47	0	6
13	GTA	0	0	0	0	0	6	0	0	0	0	0	0	5	0	1	0	0	3	0	0	0	0	0	0	0	0	0	0	1	0	0	0	0	0	0	0	5	0	0	0	1	0	0	0	95216	2	17	1
14	GCT	0	0	0	0	0	2	0	11	0	0	0	0	0	0	0	0	0	0	0	0	0	0	0	0	0	0	0	0	0	0	0	0	0	0	0	9	1	29	1	95197	0	0	0	0	0	0	0	1
15	ACA	10	0	0	0	95168	16	31	9	1	0	0	0	6	5	0	0	0	0	0	0	0	0	0	0	0	0	0	0	0	0	0	0	0	0	0	0	7	0	0	0	0	0	0	0	0	0	0	0
16	GAT	0	0	0	0	0	0	0	0	0	0	0	0	0	0	0	0	0	0	0	2	0	0	0	0	0	0	0	0	0	0	0	0	12	0	13	95227	0	0	0	0	0	0	0	3	0	0	0	1
17	GCA	0	0	0	0	27	0	0	0	0	0	0	0	0	0	0	0	0	0	0	0	0	0	0	0	0	0	0	0	0	0	0	0	11	0	0	0	95147	0	48	2	1	0	0	0	10	0	0	0
18	GAC	0	5	0	0	0	0	0	0	0	0	0	0	0	0	0	0	0	1	0	0	0	0	0	0	0	0	0	0	0	0	0	0	8	95214	2	10	0	0	0	0	0	7	0	0	0	1	0	0
19	ACA	9	0	0	0	95161	1	20	0	1	0	33	11	9	0	0	0	2	0	3	0	0	0	0	0	0	0	0	0	0	0	0	0	1	0	0	0	3	0	0	0	0	0	0	0	0	0	0	0
20	ATA	4	0	0	0	5	0	0	0	2	0	0	0	95240	0	6	0	0	0	0	0	0	0	0	0	0	0	0	0	0	0	0	0	0	0	0	0	0	0	0	0	0	0	0	0	1	0	0	0
21	TGT	0	0	0	0	0	0	0	0	0	0	0	0	0	0	0	0	0	0	0	0	0	0	0	0	0	0	0	2	0	0	0	0	0	0	0	0	0	0	0	0	0	0	0	2	0	0	0	0
22	ATA	0	0	0	0	2	0	0	0	1	0	0	0	95174	4	23	15	0	0	0	0	0	0	0	0	0	0	0	0	0	0	0	0	0	0	0	0	0	0	0	0	0	0	0	0	35	0	0	0
23	GGC	0	0	0	0	0	0	0	0	0	11	0	0	0	0	0	0	0	0	0	0	0	0	0	0	0	0	0	0	0	0	0	0	1	9	0	0	0	1	0	0	23	95146	7	2	0	13	0	0
24	TAC	0	0	0	0	0	0	0	0	0	0	0	0	0	0	0	0	0	8	0	0	0	0	0	0	0	0	0	0	0	0	0	0	0	0	0	0	0	0	0	0	0	0	0	0	0	0	0	0
25	CAT	0	0	0	4	0	0	0	0	0	0	0	0	0	0	0	0	1	4	1	95217	0	0	0	1	0	0	0	12	0	0	0	0	0	0	0	1	0	0	0	0	0	0	0	0	0	0	0	0
26	GCG	0	0	0	0	0	0	10	0	0	0	0	0	0	0	0	0	0	0	0	0	0	0	1	0	0	0	0	0	0	0	0	0	1	0	124	0	68	1	94995	9	0	0	10	0	0	0	13	0
27	AAC	26	95215	1	8	0	3	0	0	0	6	0	0	0	2	0	0	0	0	0	0	0	0	0	0	0	0	0	0	0	0	0	0	0	3	0	0	0	0	0	0	0	0	0	0	0	0	0	0
28	AAC	9	95204	0	12	0	1	0	0	0	1	0	0	0	0	0	0	0	2	0	0	0	0	0	0	0	0	0	0	0	0	0	0	0	5	0	0	0	0	0	0	0	0	0	0	0	0	0	0
29	TCA	0	0	0	0	2	0	0	0	0	0	0	20	0	0	0	0	0	0	0	0	8	0	0	0	0	0	0	0	0	0	0	0	0	0	0	0	8	0	0	0	0	0	0	0	0	0	0	0
30	ACC	0	14	0	0	15	95120	0	87	0	1	0	0	0	10	0	0	0	0	0	0	0	0	0	0	0	0	0	0	0	0	0	0	0	0	0	0	0	4	0	0	0	0	0	0	0	0	0	0
31	GAC	2	30	0	0	0	0	0	0	0	0	0	0	0	0	0	0	0	0	0	0	0	0	0	0	0	0	0	0	0	0	0	0	11	95157	1	25	0	1	0	0	0	6	0	0	0	0	0	0
32	ACT	0	0	0	11	17	6	0	95206	0	0	0	0	0	0	0	14	0	0	0	0	0	0	0	1	0	0	0	0	0	0	0	0	0	0	0	0	0	0	0	8	0	0	0	0	0	0	0	0
33	GTT	0	0	0	0	0	0	0	0	0	0	0	0	0	0	0	10	0	0	0	0	0	0	0	0	0	0	0	0	0	0	0	1	0	0	0	0	0	1	0	4	0	0	0	0	2	6	1	95219
34	GAC	0	2	0	0	0	0	0	0	0	0	0	0	0	0	0	0	0	1	0	0	0	0	0	0	0	0	0	0	0	0	0	0	10	95201	1	7	0	2	0	0	0	10	0	0	0	0	0	0
35	ACA	4	0	0	0	95234	0	11	6	0	0	0	0	7	0	0	0	0	0	0	0	1	0	0	0	0	0	0	0	0	0	0	0	0	0	0	0	2	0	0	0	0	0	0	0	0	0	0	0
36	ATA	0	0	0	0	14	0	0	0	0	0	0	0	95236	0	8	0	0	0	0	0	0	0	0	0	0	0	0	0	1	0	0	0	0	0	0	0	0	0	0	0	0	0	0	0	3	0	0	0
37	CTC	0	0	0	0	0	0	1	0	13	69	56	0	3	3	0	0	0	0	0	0	0	0	0	0	7	1	0	0	8	95066	0	13	0	0	0	0	0	0	0	0	0	0	0	0	0	0	0	0
38	GAG	0	0	7	0	0	0	0	0	0	0	0	0	0	0	0	0	0	0	1	0	0	0	0	0	0	0	0	0	0	0	0	0	11	0	95168	16	0	1	0	0	0	0	4	0	0	0	1	0
39	AAG	17	0	95135	4	0	0	0	0	0	0	7	0	0	0	0	0	0	0	1	0	0	0	0	0	0	0	0	0	0	0	0	0	0	0	4	0	0	0	0	0	0	0	0	0	0	0	0	0
40	AAT	5	11	0	95210	0	0	0	0	0	0	0	5	0	0	0	1	0	0	0	8	0	0	0	0	0	0	0	0	0	0	0	0	0	0	0	9	0	0	0	0	0	0	0	0	0	0	0	0
41	GTG	0	0	0	0	0	0	0	0	0	0	0	0	0	0	6	0	0	0	0	0	0	0	0	0	0	0	0	0	0	0	0	0	0	0	0	0	0	0	0	0	0	0	1	0	11	0	95048	5
42	GCA	0	0	0	0	11	0	0	0	0	0	0	0	0	0	0	0	0	0	0	0	11	0	0	0	0	0	0	0	0	0	0	0	6	0	0	0	94941	1	12	1	1	0	0	0	31	0	0	0
43	GTG	0	0	0	0	0	0	0	0	0	0	0	0	0	0	6	0	0	0	0	0	0	0	0	0	0	0	0	0	0	0	0	0	0	0	0	0	0	0	0	0	0	0	0	0	5	1	95164	3
44	ACA	3	0	0	0	95197	0	3	6	1	0	0	0	3	0	0	0	0	0	0	0	0	0	0	0	0	0	0	0	0	0	0	0	0	0	0	0	6	0	0	0	0	0	0	0	0	0	0	0
45	CAT	0	0	0	4	0	0	0	0	0	0	0	0	0	0	0	0	0	18	1	95211	0	0	0	1	0	0	0	3	0	0	0	1	0	0	0	0	0	0	0	0	0	0	0	0	0	0	0	0
46	TCT	0	0	0	0	0	0	0	0	0	0	0	4	0	0	0	0	0	0	0	0	0	0	0	9	0	0	0	0	0	0	0	0	0	0	0	0	0	0	0	0	0	0	0	0	0	0	0	0
47	GTT	0	0	0	0	0	0	0	0	0	0	0	0	0	0	0	16	0	0	0	0	0	0	0	0	0	0	0	0	0	0	0	3	0	0	0	0	0	0	1	2	0	0	0	0	1	15	0	95110
48	AAC	33	95128	0	20	0	2	0	0	0	1	0	0	0	1	0	0	0	1	0	0	0	0	0	0	0	0	0	0	0	0	0	0	0	8	0	6	0	0	0	0	0	0	0	0	0	0	0	0
49	CTG	0	0	0	0	0	0	0	0	0	0	0	0	4	0	1	0	0	0	0	0	0	0	11	1	0	0	0	0	19	0	94987	7	0	0	0	0	0	0	0	0	0	0	0	0	0	0	0	0
50	CTC	0	0	0	0	0	0	0	0	0	0	0	0	0	9	0	0	0	0	0	0	0	6	0	0	1	1	0	0	18	95098	0	14	0	0	0	0	0	0	0	0	0	0	0	0	0	0	0	0
51	GAA	8	0	0	0	0	0	0	3	0	0	0	0	0	0	0	0	1	0	0	0	0	0	0	0	0	0	0	0	0	0	0	0	95108	4	5	3	0	1	0	0	8	0	0	0	0	0	0	0
52	GAC	0	7	0	0	0	8	0	0	0	0	0	0	0	0	0	0	0	1	0	0	0	0	0	0	0	0	0	0	0	0	0	0	9	95098	0	19	0	1	0	0	0	7	0	0	0	1	0	0
53	AGC	0	51	0	0	0	1	0	0	21	95005	1	45	0	30	0	0	0	0	0	0	0	0	0	0	0	1	0	0	0	0	1	0	0	0	0	0	0	6	0	5	16	29	2	0	0	0	0	0
54	CAC	0	20	0	0	0	0	0	0	0	0	0	0	0	0	0	0	26	95170	7	5	0	2	0	0	0	2	0	0	0	0	0	0	0	0	0	0	0	0	0	0	0	0	0	0	0	0	0	0
55	AAC	19	95177	0	14	0	2	0	0	0	6	0	0	0	1	0	0	0	1	0	0	0	0	0	0	0	0	0	0	0	0	0	0	0	12	0	0	0	0	0	0	0	0	0	0	0	0	0	0
56	GGG	0	0	0	0	0	0	0	0	0	0	8	0	0	0	0	0	0	0	0	0	0	0	0	0	0	0	2	1	0	0	0	0	0	0	21	0	0	0	0	0	174	9	94610	312	0	0	8	0
57	AAA	95106	1	24	0	0	0	0	0	4	0	0	0	3	0	0	0	1	7	0	2	0	0	0	0	0	0	0	2	0	0	0	0	4	0	0	0	0	0	10	0	0	0	0	0	12	0	0	0
58	CTA	0	0	0	0	0	0	0	0	0	0	0	0	16	0	0	0	0	0	0	0	6	0	0	0	1	0	0	0	94917	13	2	0	0	0	0	0	0	0	0	0	0	0	0	0	2	0	0	0
59	TGT	0	0	0	0	0	0	0	0	0	0	0	2	0	0	0	0	0	0	0	0	0	0	0	0	0	0	0	3	0	0	0	0	0	0	0	0	0	0	0	0	0	0	0	1	0	0	0	0
60	AAA	95077	3	26	7	0	0	0	0	10	3	0	2	0	0	0	0	0	0	0	0	0	0	0	0	0	44	0	0	0	0	0	0	23	0	0	0	0	0	0	2	0	0	0	0	0	0	0	0
61	TTA	0	0	0	0	0	0	0	0	0	0	0	0	4	0	0	2	0	0	0	0	0	0	0	0	0	0	0	0	0	0	3	38	0	0	0	0	0	0	0	0	0	0	0	0	0	0	0	10
62	AAA	94907	4	167	24	1	0	0	0	25	0	0	0	2	0	0	0	0	0	0	0	0	0	0	0	0	0	0	0	0	0	0	0	8	0	1	0	0	0	0	0	0	0	0	0	0	0	0	0
63	GGA	0	0	0	0	0	0	0	0	15	0	0	0	0	0	0	0	0	0	0	0	0	0	0	0	1	0	0	0	0	0	0	0	6	0	0	0	0	0	0	0	95104	0	76	1	25	0	0	0
64	ATA	1	0	0	0	9	0	0	0	0	0	0	0	95094	0	58	7	0	0	0	0	0	0	0	0	0	0	0	0	3	0	0	20	0	0	0	0	1	0	0	0	0	0	0	0	2	12	0	0
65	GCC	0	0	0	0	0	11	2	0	0	3	0	0	0	0	0	0	7	0	0	0	0	7	0	0	0	0	0	0	0	0	0	0	18	9	0	0	3	95116	2	6	0	1	0	0	0	9	0	0
66	CCA	0	0	0	0	14	0	0	0	0	0	0	0	0	0	0	0	3	0	0	0	95116	0	0	7	2	0	0	0	10	0	0	0	0	0	0	0	0	0	0	0	0	0	0	0	0	0	0	0
67	CTA	0	0	0	0	0	0	0	0	0	0	0	0	18	0	0	0	0	0	0	0	17	0	0	0	3	0	0	0	95161	3	2	13	0	0	0	0	0	0	0	0	0	0	0	0	0	0	0	0
68	CAA	12	0	0	0	0	0	0	0	0	0	0	0	1	0	2	0	95135	0	0	2	0	0	0	0	1	0	0	0	0	5	10	0	1	0	0	0	0	0	0	0	0	0	0	0	0	35	0	0
69	TTG	0	0	0	0	0	0	0	0	0	0	0	0	0	0	0	0	0	0	0	0	0	0	1	0	0	0	0	0	0	0	0	0	0	0	0	0	0	0	0	0	0	0	0	0	0	0	0	0
70	GGG	0	0	0	1	0	0	0	0	0	0	5	0	0	0	0	0	0	0	0	0	0	0	0	0	0	0	1	0	0	0	0	0	0	0	12	0	0	0	0	0	29	0	95040	97	0	0	5	0
71	AAA	95203	0	19	0	0	0	0	3	2	0	0	0	1	0	0	0	1	0	0	0	1	0	0	0	0	0	0	0	0	0	0	0	20	0	0	0	0	0	0	0	0	0	0	0	0	0	0	5
72	TGT	0	0	0	0	0	0	0	0	0	0	0	1	0	0	0	0	0	0	0	0	0	0	0	0	0	0	0	1	0	0	0	0	0	0	0	0	0	0	0	0	0	0	0	2	0	0	0	0
73	AAC	7	95099	0	11	0	0	0	4	0	38	0	10	0	0	0	0	0	0	0	0	0	0	0	0	0	0	0	0	0	0	0	0	0	20	0	0	0	0	0	0	0	0	0	0	0	0	0	0
74	ATC	0	0	0	0	0	2	0	0	0	0	0	0	8	95176	3	10	0	0	0	0	0	0	0	0	0	0	0	0	0	0	0	0	0	0	0	0	0	0	0	0	0	0	0	0	2	31	0	0
75	ACC	0	6	0	0	29	95061	0	33	0	1	0	0	0	58	0	9	0	0	0	0	0	0	0	0	0	0	0	0	0	0	14	7	0	0	0	0	0	8	0	0	0	0	0	0	0	0	0	0
76	GGA	0	0	0	0	0	0	0	0	26	0	0	0	0	0	0	0	0	0	0	0	0	0	0	0	0	0	0	0	0	0	0	0	15	0	0	0	0	0	0	0	95156	1	10	2	19	0	0	0
77	TGG	0	0	0	0	0	0	0	0	0	0	0	0	0	0	0	0	0	0	0	0	0	0	0	0	0	0	0	0	0	0	0	0	0	0	0	0	0	0	0	0	0	0	2	0	0	0	0	0
78	CTC	0	0	0	0	0	0	0	0	0	0	0	0	0	31	0	0	0	0	0	0	0	5	0	0	0	2	0	0	59	95132	0	4	0	0	0	0	0	0	0	0	0	0	0	0	0	1	0	0
79	TTG	0	0	0	0	0	0	0	0	0	0	0	0	0	0	2	0	0	0	0	0	0	0	0	0	0	0	0	0	0	0	14	3	0	0	0	0	0	0	0	0	0	0	0	0	0	0	1	0
80	GGA	0	0	0	0	0	0	0	0	2	0	0	0	0	0	0	0	0	0	0	0	0	0	0	0	2	0	0	0	0	0	0	0	24	0	0	0	0	0	0	0	95148	1	19	16	27	0	0	0
81	AAT	0	2	1	95209	0	0	0	0	0	0	0	2	0	0	0	0	0	0	0	0	0	0	0	0	0	0	0	0	0	0	0	0	0	0	0	8	0	0	0	0	0	0	0	0	0	0	0	0
82	CCA	0	0	0	0	67	0	0	0	0	0	0	0	0	0	0	0	13	0	0	0	95044	2	96	14	0	0	0	0	6	0	0	0	0	0	0	0	0	0	0	0	0	0	0	0	0	0	0	0
83	GAA	6	0	0	0	0	0	0	0	0	0	0	0	0	1	0	0	4	0	0	0	0	0	0	0	0	0	0	0	0	0	0	0	95236	0	1	2	0	0	0	0	3	0	0	0	1	0	0	0
84	TGC	0	0	0	0	0	0	0	0	0	0	0	0	0	0	0	0	0	0	0	0	0	0	0	0	0	4	0	0	0	0	0	0	0	0	0	0	0	0	0	0	0	0	0	0	0	0	0	0
85	GAC	0	23	0	0	0	0	0	0	0	0	0	0	0	0	0	0	0	3	0	0	0	0	0	0	0	0	0	0	0	0	0	0	9	95192	1	10	0	0	0	0	0	7	0	0	0	0	4	0
86	TCA	0	0	0	0	1	0	0	5	0	0	0	0	0	0	1	0	0	0	0	0	3	1	0	0	0	0	0	0	0	0	20	0	12	36	4	0	0	0	0	0	0	0	0	0	0	0	0	0
87	CTG	0	0	0	0	0	0	0	0	0	0	0	0	0	0	67	9	0	0	5	0	0	0	7	0	0	0	0	0	36	11	95093	6	0	0	0	0	0	0	0	0	0	0	0	0	0	0	3	0
88	CTT	0	0	0	4	0	0	0	0	0	0	36	0	3	0	0	87	6	0	0	1	0	0	0	6	0	0	0	1	2	55	0	94986	1	0	0	0	0	0	0	0	0	0	0	0	0	0	0	0
89	CCA	0	0	0	19	7	5	14	14	0	0	0	0	0	2	6	10	17	1	0	8	94946	15	12	15	1	0	0	0	25	0	0	0	0	30	0	0	0	0	0	27	0	13	0	0	19	36	0	0
90	GCG	0	0	0	14	2	12	10	0	0	10	0	58	0	0	0	3	5	14	0	9	0	0	0	0	0	0	0	0	0	1	0	0	0	7	22	0	7	1	94905	35	0	0	1	0	0	0	37	0
91	AGA	15	0	0	9	0	5	6	0	95139	1	10	5	12	8	0	0	0	1	0	0	0	0	0	0	4	0	0	0	3	0	0	0	10	0	0	0	26	0	0	0	6	0	0	0	0	0	0	0
92	TCA	0	0	0	0	1	0	0	10	0	0	0	0	0	0	0	0	3	0	0	0	7	0	0	0	0	0	0	0	0	0	0	0	27	0	6	0	0	0	0	0	0	0	0	2	0	0	0	0
93	TGG	0	0	0	0	0	0	0	0	0	0	1	0	0	0	0	0	0	0	0	0	0	0	0	0	0	0	1	0	0	0	0	0	0	0	0	0	0	0	0	0	0	0	8	0	0	0	0	0
94	TCC	0	0	0	0	0	0	0	0	0	0	0	0	0	0	0	0	0	0	0	0	0	3	0	0	0	0	0	0	0	0	0	0	0	0	0	0	1	1	0	0	0	0	0	10	0	0	0	0
95	TAC	0	4	0	0	0	0	0	0	0	0	0	0	0	0	0	0	0	21	0	0	0	0	1	0	0	0	0	0	0	0	0	0	0	1	0	0	0	0	0	0	0	0	0	0	0	0	0	0
96	ATT	0	0	0	0	0	0	0	28	0	0	0	0	0	13	9	132885	0	0	0	0	0	0	0	0	0	0	0	0	0	0	0	0	0	0	0	0	0	0	0	0	0	0	0	0	0	0	0	4
97	GTA	0	0	0	0	0	0	0	0	0	0	0	0	10	0	0	0	0	0	0	0	0	0	0	0	0	0	0	0	0	0	0	0	1	0	0	0	12	0	0	0	0	0	0	0	132866	0	19	0
98	GAA	9	0	0	0	0	0	0	0	0	0	0	0	0	0	0	0	1	0	0	0	0	0	0	0	0	0	0	0	0	0	0	0	132903	2	4	0	2	0	0	0	6	0	0	0	0	0	0	0
99	ACA	23	0	0	0	132750	12	1	9	0	0	0	0	13	0	0	0	0	0	0	0	12	0	0	0	0	0	0	0	4	0	0	0	0	0	15	0	14	0	19	0	0	0	15	0	0	0	0	0
100	CCA	0	5	0	0	25	0	0	0	0	0	0	0	0	0	0	0	6	0	3	0	132799	22	25	0	0	0	0	0	7	0	0	0	0	0	0	0	1	0	0	6	0	0	0	0	0	0	5	0
101	AAC	17	132859	0	23	0	1	0	0	0	12	1	0	0	0	0	0	0	0	0	0	0	0	0	0	0	0	0	0	0	0	0	0	22	1	0	0	0	0	0	0	2	0	0	0	0	0	0	0
102	TCT	0	0	0	1	0	8	0	1	0	0	0	36	0	0	0	0	0	0	1	0	0	0	0	4	0	0	0	0	0	0	0	0	0	0	0	0	0	0	0	1	0	0	0	0	0	0	0	0
103	GAG	0	1	6	0	0	0	21	0	0	0	0	0	0	0	0	0	0	0	1	0	0	0	0	0	0	0	0	0	0	0	0	0	12	2	132829	16	1	0	0	0	0	0	23	0	0	0	3	0
104	AAT	1	2	7	132758	0	12	0	1	0	0	0	5	41	0	0	0	0	10	0	0	0	0	0	0	0	0	0	0	0	0	0	0	0	0	0	5	0	0	0	0	0	0	0	0	0	4	0	0
105	GGA	0	0	0	0	0	0	0	0	11	0	0	0	0	0	0	0	0	0	0	0	0	0	0	0	3	0	0	0	0	0	0	0	9	0	0	0	2	0	0	0	132806	0	16	4	54	0	0	0
106	GCA	0	0	0	0	16	0	0	0	0	0	0	0	0	0	0	0	0	0	50	0	1	0	0	0	0	0	0	0	0	0	0	0	17	0	0	0	132790	2	2	1	2	0	0	0	26	0	0	0
107	TGT	0	0	0	0	0	0	0	0	0	0	0	1	0	0	0	0	0	0	0	0	0	0	0	0	0	0	0	4	0	0	0	0	0	0	0	0	0	0	0	0	0	0	0	5	0	0	0	0
108	TAT	0	0	0	3	0	0	0	0	0	0	0	0	0	0	0	0	0	0	0	3	0	0	0	0	0	0	0	0	0	0	0	0	0	0	0	1	0	0	0	0	0	0	0	0	0	0	0	0
109	CCA	0	0	0	0	33	0	0	0	0	0	0	0	0	0	0	0	6	0	0	0	132823	2	16	37	0	0	0	0	8	0	0	0	0	0	0	0	1	0	0	0	0	0	0	0	0	0	0	0
110	GGA	0	0	0	0	0	0	0	0	6	0	0	0	0	0	0	0	0	0	0	0	0	0	0	0	0	0	0	0	0	0	0	0	5	0	0	0	1	0	0	0	132883	0	13	0	13	0	0	0
111	GAT	0	0	0	11	0	0	0	0	0	0	0	0	0	0	0	0	0	0	0	0	0	0	0	0	0	0	0	0	0	0	0	0	0	18	0	132852	0	0	0	3	0	0	8	3	15	0	0	0
112	CTC	0	0	0	0	0	0	0	0	0	0	0	0	0	9	0	0	0	2	0	0	0	20	0	0	0	0	0	0	4	132855	0	3	0	0	0	0	0	0	0	0	0	0	0	0	0	1	27	0
113	ATC	0	0	0	0	0	46	1	0	0	0	0	0	106	132656	10	45	0	1	0	0	0	0	0	0	0	0	0	0	0	3	0	0	0	0	0	0	0	4	0	0	17	0	0	0	0	8	0	0
114	GAC	0	19	0	2	0	0	0	0	0	0	0	0	0	0	0	0	0	1	0	0	0	0	0	0	0	0	0	0	0	0	0	0	15	132837	1	15	0	3	0	0	0	10	0	0	0	0	0	0
115	TAT	0	0	0	8	0	0	0	0	0	0	0	12	16	0	0	0	0	0	0	8	0	0	0	0	0	0	30	0	0	0	0	0	0	0	0	0	0	0	0	0	0	0	0	0	0	0	0	0
116	GAG	0	0	11	0	0	0	0	0	0	0	0	0	0	0	0	0	0	0	1	0	0	0	6	0	0	0	0	0	0	0	0	0	7	0	132832	13	0	0	2	0	0	0	23	0	0	0	6	0
117	GAA	12	0	0	0	0	0	0	0	0	0	0	0	0	0	0	0	2	0	0	0	0	0	0	0	0	0	0	0	0	0	0	0	132861	2	17	0	3	0	0	0	2	0	0	0	0	0	0	0
118	CTG	0	0	0	0	0	0	0	0	0	0	0	0	0	0	22	0	0	0	3	0	0	0	15	0	0	0	2	0	9	28	132797	19	0	0	0	0	0	0	0	0	0	0	0	0	0	0	0	0
119	AGG	0	0	8	0	0	0	0	0	23	0	132814	6	0	0	25	0	0	0	0	0	0	0	0	0	0	0	1	0	0	0	0	0	0	0	0	0	0	0	0	0	0	0	18	0	0	7	0	0
120	GAG	0	0	7	0	0	0	0	0	0	0	0	0	0	0	0	0	0	0	0	0	0	0	0	0	0	0	0	0	0	0	0	0	16	1	132815	18	0	0	2	0	0	0	11	0	0	0	0	0
121	CAA	19	0	0	0	0	0	0	0	0	0	0	0	0	0	0	0	132825	2	3	0	0	0	0	0	2	0	0	0	1	0	0	0	1	0	0	0	0	0	0	0	0	0	0	0	0	0	0	0
122	TTG	0	0	0	0	0	0	0	0	0	0	0	0	0	0	3	0	0	0	0	0	0	0	1	0	0	0	0	0	0	11	7	0	0	0	0	0	0	0	0	0	0	0	0	0	0	0	3	0
123	AGC	0	68	0	0	0	1	0	0	21	132716	0	17	0	44	0	31	0	0	0	0	0	0	0	0	0	0	0	0	0	0	0	0	0	0	0	0	0	0	0	0	0	4	0	0	0	0	0	0
124	TCA	0	0	0	0	1	0	0	0	0	0	0	0	0	0	0	0	0	0	0	0	7	0	0	0	0	0	0	0	0	0	0	0	0	0	0	0	0	2	0	0	7	0	0	0	0	0	0	0
125	GTA	0	0	0	0	0	0	0	4	0	0	0	0	16	41	0	0	0	0	0	0	0	0	0	0	0	0	0	0	0	0	0	0	0	0	0	0	4	0	0	2	0	0	0	0	132750	1	95	0
126	TCA	0	0	0	0	0	0	0	0	0	0	0	5	0	0	0	0	0	0	0	0	7	0	0	0	0	0	0	0	0	0	0	0	0	32	17	0	0	0	0	0	0	0	6	0	0	0	0	0
127	TCA	0	0	0	0	1	0	0	0	2	6	0	0	0	0	0	0	0	0	0	0	12	0	0	0	0	0	0	0	0	0	0	0	0	0	0	0	18	0	0	0	0	0	0	0	0	0	0	0
128	TTA	0	0	0	0	0	0	0	0	0	0	0	0	0	0	15	0	0	0	0	0	7	0	0	0	0	0	0	0	12	0	0	0	0	0	0	0	0	0	0	0	0	0	0	0	1	41	0	0
129	GAA	6	0	0	0	0	0	0	0	0	0	0	0	0	0	0	0	1	0	0	16	0	0	0	0	0	0	0	0	0	0	0	0	132793	44	2	0	0	0	0	0	5	0	0	0	0	0	0	0
130	AGA	9	0	0	0	0	0	0	0	132878	1	9	0	12	0	0	0	0	0	0	0	0	0	0	0	4	0	0	0	0	0	0	0	0	0	0	0	0	0	0	0	4	0	0	0	0	0	0	0
131	TTC	0	0	0	0	0	0	0	0	0	0	0	0	0	0	0	0	0	0	0	0	0	0	0	0	0	0	0	0	0	0	0	0	0	0	0	0	0	0	0	0	0	0	0	0	0	0	0	0
132	GAA	6	0	0	0	0	0	0	0	0	0	0	0	0	0	0	0	3	0	0	0	0	0	0	0	0	0	0	0	0	0	0	0	132891	1	27	0	0	0	0	0	1	0	0	0	0	0	0	0
133	ATA	2	0	0	0	2	0	0	0	0	0	0	0	132900	1	8	2	0	0	0	0	0	0	0	0	0	0	0	0	5	0	0	0	0	0	0	0	0	0	0	0	0	0	0	0	13	0	0	0
134	TTT	0	0	0	0	0	0	0	0	0	0	0	0	0	0	0	0	0	0	0	0	0	0	0	0	0	0	0	0	0	0	0	32	0	0	0	0	0	0	0	0	0	0	0	0	0	0	0	0
135	CCC	0	0	0	0	55	22	0	0	0	0	0	0	0	0	0	0	0	18	0	0	9	132713	1	7	0	0	0	0	0	3	0	0	12	0	0	0	0	2	0	0	0	0	0	0	0	0	0	0
136	AAG	29	0	132560	12	0	15	0	0	0	0	16	0	0	0	6	0	0	12	0	0	4	0	0	0	0	0	0	0	0	0	56	0	0	0	18	0	0	2	0	0	0	0	0	0	0	0	5	0
137	GAA	15	0	0	25	0	0	0	0	0	0	0	0	8	0	0	0	0	0	0	0	0	0	0	0	0	0	0	0	0	75	0	0	132592	3	7	1	0	0	0	0	13	0	0	0	1	0	0	0
138	AGT	0	0	0	37	5	4	9	0	2	6	4	132640	0	0	3	113	4	0	0	0	0	0	0	0	0	0	0	0	0	0	0	0	0	0	0	0	16	0	1	0	0	0	0	10	0	0	0	0
139	TCA	0	0	0	0	37	0	0	0	0	0	0	0	0	0	0	0	0	0	0	0	9	0	0	0	0	0	0	0	0	0	0	0	0	0	0	0	0	72	9	0	0	6	0	0	0	0	0	0
140	TGG	0	0	0	0	0	0	0	0	0	0	7	0	0	0	0	0	0	0	0	0	0	0	0	0	0	0	2	0	0	0	0	0	0	0	0	0	0	0	0	0	0	0	1	0	0	0	0	0
141	CCC	9	0	0	0	1	87	0	0	0	0	1	0	0	0	0	0	0	17	0	0	16	132692	0	18	0	0	0	0	0	9	0	0	9	0	0	0	0	2	0	0	0	0	0	0	0	0	0	0
142	AAC	29	132842	1	8	0	1	0	0	0	10	0	0	0	0	0	0	0	1	0	0	0	0	0	0	0	0	0	0	0	0	0	0	0	14	0	0	0	0	0	0	0	0	0	0	0	0	0	0
143	CAC	0	6	0	1	0	0	0	0	0	0	0	0	0	0	1	0	22	132815	0	8	0	0	0	0	0	1	0	0	0	1	0	0	0	0	0	0	0	0	0	0	0	0	0	0	0	0	3	0
144	ACA	12	0	0	0	132819	4	17	2	1	0	0	0	8	0	0	0	0	0	0	0	1	0	0	0	0	0	0	0	0	0	0	0	0	0	0	0	13	0	0	0	0	0	1	3	0	0	0	0
145	TTC	0	0	0	13	0	0	0	0	0	11	0	6	0	1	4	0	0	0	0	0	0	0	0	0	0	0	5	0	0	4	0	0	31	2	19	54	0	2	27	4	23	0	10	0	0	4	0	0
146	AAC	6	132421	1	69	0	0	0	0	0	9	0	0	0	0	0	0	0	1	59	0	0	3	0	0	0	0	0	0	0	0	0	0	0	24	9	218	16	2	40	0	13	0	0	1	10	0	0	0
147	GGA	0	3	0	0	0	0	0	0	14	0	0	0	0	0	0	0	0	0	0	0	0	0	0	0	0	0	0	0	0	0	0	0	6	0	0	0	0	0	0	0	132863	2	5	1	12	3	0	0
148	GTA	0	0	0	5	0	33	11	8	0	0	0	6	74	0	0	0	0	0	0	0	0	0	0	0	0	0	0	0	1	0	0	0	0	0	0	0	50	0	0	0	5	0	0	0	132644	0	7	5
149	ACA	9	0	0	0	132874	0	17	8	1	0	0	0	17	0	0	0	0	0	0	0	1	0	0	0	0	0	0	0	0	0	0	0	0	0	0	0	6	0	0	0	0	0	0	0	0	0	0	0
150	GTA	0	0	0	0	0	0	0	0	0	30	0	54	14	0	0	0	0	0	0	0	0	0	0	0	0	0	0	0	2	31	0	0	13	0	0	0	130	1	3	19	5	0	0	14	132414	24	24	0
151	TCA	0	0	0	0	2	0	0	0	0	0	0	0	0	0	0	0	0	0	0	0	7	0	0	0	0	0	0	0	0	0	0	0	0	0	0	0	1	0	0	0	0	0	0	0	0	0	0	0
152	TGC	0	0	0	0	0	0	0	0	0	2	0	0	0	0	0	0	0	0	0	0	0	0	0	0	0	1	0	0	0	0	0	0	0	0	0	0	0	0	0	0	0	2	0	0	0	0	0	0
153	TCC	29	0	0	14	4	0	0	10	0	0	0	0	24	0	0	0	7	0	0	1	0	85	0	40	0	0	0	0	20	0	0	0	19	0	0	0	0	1	0	0	2	17	2	0	0	0	6	36
154	CAT	3	1	0	42	20	14	0	0	17	0	1	0	0	0	0	0	0	27	0	132276	0	0	0	4	0	0	0	2	0	0	10	9	1	49	20	10	2	0	0	40	0	0	1	0	1	0	0	0
155	AGG	9	0	35	0	0	0	2	0	6	0	132431	47	20	0	31	1	0	0	0	0	0	0	0	0	17	0	7	0	10	0	0	0	0	17	0	0	0	0	0	34	1	0	72	6	0	0	0	26
156	GGA	11	4	1	0	0	0	0	0	14	0	0	0	0	0	0	0	14	1	0	0	0	0	0	0	0	0	0	0	0	0	0	0	31	0	0	0	1	0	0	0	132331	1	22	0	15	0	0	0
157	AAA	132779	1	4	0	5	0	0	0	4	0	0	0	79	0	0	24	4	0	0	0	0	0	0	0	0	0	0	0	0	0	0	5	12	1	0	0	0	0	0	0	0	0	0	0	4	0	0	0
158	AGC	0	38	0	0	0	0	0	0	11	132602	2	26	0	13	10	0	0	0	0	0	0	0	0	0	0	0	0	0	16	0	0	0	0	0	0	0	0	0	0	0	0	25	0	0	0	0	0	0
159	AGT	0	0	0	6	0	1	0	0	2	4	19	132735	0	0	0	31	0	0	0	0	0	0	0	0	0	0	0	0	0	0	0	0	0	0	4	1	2	0	0	0	8	2	0	66	0	0	0	0
160	TTT	0	0	0	0	0	0	0	0	0	0	0	0	0	0	0	0	0	0	0	0	0	0	0	0	0	0	0	0	0	0	0	0	0	0	0	0	0	0	0	0	0	0	0	0	0	0	0	0
161	TAC	0	0	0	0	0	0	0	0	0	0	0	0	0	0	0	0	0	3	0	0	0	0	0	0	0	0	0	0	0	0	0	0	0	0	0	0	0	0	0	0	0	0	0	0	0	0	0	0
162	AGA	4	0	0	0	0	0	0	0	132853	0	16	0	9	0	0	0	0	0	0	0	0	0	0	0	1	0	0	0	0	0	0	0	0	0	0	0	0	0	0	0	20	0	0	0	0	0	0	0
163	AAT	3	3	1	132865	0	0	0	1	0	0	0	4	0	0	0	1	0	0	0	0	0	0	0	0	0	0	0	0	0	0	0	0	0	0	0	6	0	0	0	0	0	0	0	0	0	0	0	0
164	TTG	0	0	0	0	0	0	0	0	0	0	0	0	0	29	0	7	0	0	0	0	0	0	0	0	0	0	0	0	1	0	2	0	0	0	0	0	0	0	0	0	0	0	0	0	0	0	0	0
165	CTA	0	0	0	0	0	0	0	0	0	0	0	0	28	0	0	0	2	0	0	0	6	0	0	0	3	0	0	0	132780	0	10	1	0	0	0	0	0	0	0	0	0	0	0	0	0	0	0	0
166	TGG	0	0	0	0	0	0	0	0	0	0	1	0	0	0	0	0	0	0	0	0	0	0	0	0	0	0	3	0	0	0	0	0	0	0	0	0	0	0	0	0	0	0	6	0	0	0	0	0
167	CTG	0	0	0	0	0	0	0	0	0	0	0	0	0	0	52	0	0	0	0	0	0	0	10	0	0	0	0	0	13	1	132673	5	0	0	0	0	0	0	0	0	0	0	0	0	0	0	11	0
168	ACG	0	0	49	0	11	0	132671	19	0	0	3	0	0	0	67	0	0	0	0	0	0	0	1	0	0	0	0	0	0	0	0	0	0	0	0	0	0	0	10	0	0	0	0	0	0	0	0	5
169	AAG	13	0	132682	25	0	0	4	0	0	0	8	0	22	0	1	0	0	0	0	0	0	0	0	0	0	0	0	0	0	31	0	0	0	0	16	0	20	0	37	0	0	0	0	0	0	0	0	0
170	AAG	15	0	132512	41	0	24	1	0	0	0	25	0	0	0	25	0	0	0	9	0	0	7	0	0	30	0	35	0	0	10	0	0	17	0	8	0	0	32	27	23	0	0	0	0	39	0	0	0
171	GGG	1	0	0	18	0	0	0	0	0	0	11	0	0	0	0	0	1	0	0	0	0	0	0	0	0	0	0	0	0	4	9	0	0	4	10	0	0	40	1	0	14	3	132644	39	0	0	14	0
172	GAT	0	0	0	20	0	3	0	0	0	0	0	0	0	0	0	0	0	0	0	2	0	0	0	0	0	0	0	0	0	0	3	0	0	9	63	132644	0	3	7	0	0	0	0	29	0	0	4	1
173	TCA	0	9	0	0	2	11	23	0	0	57	0	0	0	0	0	0	0	34	0	18	7	0	0	0	0	15	0	0	0	8	6	1	89	40	0	48	0	0	0	0	0	24	0	0	21	17	4	20
174	TAC	0	1	0	0	0	0	0	0	0	0	0	0	0	0	0	0	0	5	0	0	0	0	0	0	0	0	0	0	0	0	0	0	0	0	0	0	0	0	0	0	0	0	0	0	0	0	0	0
175	CCA	65	0	46	0	49	6	0	79	17	0	0	15	0	0	0	0	42	17	39	12	131967	0	11	0	0	7	0	0	9	29	0	4	0	77	0	0	27	0	0	0	2	33	10	0	5	0	33	5
176	AAG	12	1	132628	37	41	0	6	0	0	0	28	0	0	0	1	0	0	0	1	33	1	0	18	0	0	0	0	0	0	63	0	0	0	0	4	0	0	0	6	3	0	0	0	0	0	6	0	15
177	CTG	0	0	0	0	0	1	0	15	0	0	0	0	0	0	21	19	0	28	1	0	0	0	6	0	0	0	0	0	12	0	132687	63	0	0	0	0	0	0	0	0	0	0	0	0	0	0	11	31
178	ACC	0	46	0	0	16	132639	1	42	0	0	0	0	0	15	0	0	13	0	0	0	0	1	0	0	0	0	0	0	0	8	0	0	0	2	1	0	0	29	0	3	0	0	0	0	30	9	0	3
179	AAT	3	20	2	132843	17	2	0	0	0	0	0	2	0	0	0	1	0	0	0	1	0	0	0	0	0	0	0	0	0	0	0	0	0	0	0	2	0	3	0	0	1	0	0	0	0	0	0	0
180	TCC	0	0	0	0	0	1	0	0	0	0	0	0	0	0	0	0	75	0	0	0	0	16	0	0	0	7	0	0	0	0	0	0	34	0	3	0	0	1	0	0	0	0	0	0	0	0	0	0
181	TAT	0	0	0	1	0	0	0	0	0	0	0	0	0	0	0	0	0	0	0	26	0	0	0	0	0	0	0	0	0	0	0	0	0	0	0	1	0	0	0	0	0	0	0	0	0	0	0	0
182	GTG	0	0	0	0	0	18	0	0	0	0	6	0	0	0	24	0	0	0	0	0	0	0	0	0	0	0	0	0	0	0	2	0	0	0	0	0	0	0	1	0	0	0	2	0	19	1	132678	9
183	AAC	20	132833	1	7	0	1	0	0	0	15	0	0	0	1	0	0	0	0	0	0	0	0	0	0	0	0	0	0	0	0	0	0	0	12	0	0	0	0	0	0	0	0	0	0	0	0	0	0
184	AAT	2	3	2	132770	0	0	0	2	0	40	0	8	0	0	0	2	0	0	46	19	0	0	0	0	0	0	0	0	0	0	0	0	0	0	0	6	0	0	0	0	0	0	0	0	0	0	0	0
185	AAA	132800	4	13	12	3	0	0	0	23	0	0	0	1	0	0	0	0	0	0	0	0	0	0	0	0	9	8	0	0	0	0	0	23	0	0	0	0	0	0	0	0	0	0	0	0	5	0	0
186	GGG	0	0	0	0	0	0	33	0	0	0	49	0	0	0	0	0	0	0	0	0	0	0	0	0	0	0	2	0	0	0	0	0	0	0	7	0	0	0	0	0	22	3	132721	7	0	0	9	3
187	AAA	132889	4	15	2	0	0	0	0	6	0	0	0	0	0	0	0	0	0	0	0	0	0	0	0	0	0	0	0	0	0	0	0	10	0	0	0	0	0	0	0	0	0	0	0	0	0	0	0
188	GAA	13	0	0	0	0	0	0	0	0	0	0	0	0	0	0	0	0	0	64	0	10	0	0	0	0	0	0	0	0	0	0	0	132788	0	2	2	1	0	0	0	8	0	0	0	1	0	0	0
189	GTC	0	0	0	0	0	0	0	0	0	0	0	0	0	26	0	19	0	0	0	0	0	0	0	0	0	0	0	0	0	0	0	0	0	0	0	0	0	16	0	0	0	0	0	0	14	132825	2	4
190	CTT	0	0	0	0	0	0	0	0	0	0	0	0	0	0	0	13	0	0	0	2	0	0	0	12	0	0	0	4	11	4	2	132858	0	0	0	0	0	0	0	0	0	0	0	0	0	0	0	0
191	GTA	0	0	0	0	0	0	0	0	0	0	0	0	19	0	0	1	0	0	0	0	0	0	0	0	0	0	0	0	1	0	2	0	6	0	0	0	6	0	0	0	3	0	0	0	97528	4	6	0
192	CTA	0	0	0	0	0	0	0	0	0	0	0	0	13	0	0	0	1	0	0	0	6	0	0	0	0	0	0	0	97565	1	1	0	0	0	0	0	0	0	0	0	0	0	0	0	0	0	0	0
193	TGG	0	0	0	0	0	0	0	0	0	0	0	0	0	0	0	0	0	0	0	0	0	0	0	0	0	0	1	0	0	0	0	0	0	0	0	0	0	0	0	0	0	0	1	0	0	0	0	0
194	GGT	0	0	0	0	0	0	0	0	0	0	0	7	0	0	0	0	0	0	0	0	0	0	0	0	0	0	0	2	0	0	0	0	0	0	0	6	0	13	0	3	0	6	0	97420	0	0	0	110
195	GTT	0	0	0	0	0	0	0	0	0	0	0	0	2	0	0	13	0	0	0	0	0	0	0	0	0	0	0	0	0	0	0	0	0	0	0	1	0	1	0	18	0	0	0	2	0	16	1	97512
196	CAT	0	0	0	13	0	0	0	0	0	0	0	0	0	0	0	0	0	38	0	97512	0	0	0	0	0	0	0	3	0	0	0	1	0	0	0	2	0	0	0	0	0	0	0	0	0	0	0	0
197	CAC	1	178	0	0	0	0	0	0	0	0	0	0	0	0	0	0	51	97322	2	8	0	2	0	0	0	2	0	0	0	1	0	0	0	3	0	1	0	0	0	0	0	0	0	0	0	0	0	0
198	CCG	0	0	0	0	0	0	33	0	0	0	0	0	0	0	0	0	0	0	10	0	82	1	97425	9	0	0	0	0	0	0	7	0	0	0	0	0	0	0	2	0	0	0	0	0	0	0	0	0
199	TCT	0	0	0	0	0	0	0	1	0	0	0	0	0	0	0	0	0	0	0	0	0	15	0	10	0	0	0	0	0	0	0	0	0	0	0	0	0	0	0	0	0	0	0	0	0	1	0	0
200	AGC	0	6	0	0	0	0	0	0	17	97472	1	63	0	12	0	0	0	0	0	0	0	0	0	0	0	0	0	0	0	0	0	0	0	0	0	0	0	0	0	0	0	13	0	0	0	0	0	0
201	AGT	0	0	0	6	0	0	0	1	0	0	0	97536	0	0	0	10	0	0	0	0	1	0	0	0	0	0	0	1	0	0	0	0	0	0	0	0	10	0	0	0	0	0	0	8	11	0	0	0
202	GAT	0	0	0	9	0	0	0	0	0	0	0	0	0	0	0	0	0	0	0	0	0	0	0	0	0	0	0	0	0	0	0	0	9	4	2	97538	0	0	0	0	0	0	0	4	0	0	0	0
203	GAG	0	0	1	0	0	0	0	0	0	0	0	0	0	0	0	0	0	0	1	0	0	0	0	0	0	0	0	0	0	0	0	0	21	0	97498	11	0	0	0	0	0	0	5	0	0	0	19	0
204	CAA	18	0	0	0	0	0	0	0	0	0	0	0	0	0	0	0	97556	0	1	1	2	0	0	0	1	0	0	0	0	0	0	0	1	0	0	0	0	0	0	0	0	0	0	0	0	0	0	0
205	CAG	0	7	8	19	24	0	0	0	0	0	0	5	1	0	0	0	6	0	97452	14	0	0	2	0	0	0	12	0	0	0	3	0	0	12	2	0	9	0	0	0	0	0	0	0	0	0	0	0
206	AGT	0	0	0	8	0	0	0	0	0	1	0	97548	0	0	0	7	0	0	0	0	0	0	0	0	0	0	0	0	0	0	0	0	0	0	0	0	0	0	0	0	0	0	0	6	0	0	0	0
207	CTC	0	0	0	0	0	0	0	0	0	0	0	0	0	30	0	0	0	2	0	0	0	1	0	0	0	0	0	0	26	97505	1	5	0	0	0	0	0	0	0	0	0	0	0	0	0	0	0	0
208	TAT	0	0	0	1	0	0	0	0	0	0	0	0	0	0	0	0	0	0	0	6	0	0	0	0	0	0	0	0	0	0	0	0	0	0	0	0	0	0	0	0	0	0	0	0	0	0	0	0
209	AGT	0	0	0	7	0	0	1	0	0	6	0	97498	0	0	0	9	0	0	0	0	0	0	0	5	0	0	0	0	0	0	0	0	0	0	0	4	18	0	6	0	0	0	8	10	0	0	0	0
210	AAT	10	6	1	97513	0	0	0	2	0	0	0	2	0	0	0	7	0	0	0	0	4	0	0	0	0	5	0	0	0	16	0	0	0	3	0	3	0	0	0	0	0	1	1	9	0	0	0	0
211	GGA	5	0	0	0	1	0	0	0	9	8	0	0	23	0	0	0	0	1	0	0	0	6	0	0	0	0	0	0	0	0	0	0	22	0	0	5	0	2	0	0	97418	0	4	2	23	0	0	0
212	AAT	2	6	1	97466	3	0	0	0	0	0	0	8	0	0	0	0	0	0	0	2	0	14	0	0	0	0	0	0	10	5	0	5	0	0	0	4	0	0	0	0	0	0	0	0	0	0	0	0
213	GCT	1	0	6	0	4	0	0	9	0	0	0	0	0	0	0	0	0	0	2	0	0	39	0	21	0	0	0	0	0	0	0	0	0	0	0	15	0	3	1	97404	4	0	0	0	0	0	1	2
214	TAT	0	0	0	3	0	0	0	0	0	0	0	0	0	0	0	0	0	0	0	29	0	0	0	0	0	0	0	0	0	0	0	8	0	0	0	2	0	0	0	0	0	0	0	0	0	2	0	0
215	GTC	0	0	0	0	0	0	0	0	0	0	0	0	0	5	0	6	0	0	0	0	0	0	0	0	0	0	0	0	0	0	0	0	0	0	0	0	0	3	0	0	0	1	0	0	5	97538	0	13
216	TCT	0	0	0	0	0	0	0	1	0	0	0	0	0	0	0	0	0	0	0	0	0	0	0	6	0	0	0	0	0	0	0	0	0	0	0	0	0	0	0	3	0	0	0	0	0	0	0	0
217	GTA	0	0	0	0	0	0	0	0	0	0	0	0	10	0	0	0	0	0	0	0	0	0	0	0	0	0	0	0	0	0	0	0	0	0	0	0	3	0	0	0	4	0	0	0	97516	0	19	0
218	GCG	0	0	0	0	0	0	10	0	0	0	0	1	0	0	0	0	0	0	11	0	0	0	2	0	0	0	0	0	0	0	0	0	0	0	18	0	47	3	97358	7	0	0	1	0	0	0	16	0
219	TCT	0	0	0	0	0	0	0	2	0	0	0	0	0	0	0	0	0	0	0	0	0	0	0	11	0	0	0	0	0	0	0	0	0	0	0	0	19	0	0	0	0	2	0	0	0	0	0	0
220	TCA	0	0	2	6	1	4	0	0	3	0	3	0	0	0	26	0	0	0	0	0	18	0	0	0	0	0	0	6	0	0	0	0	42	0	0	0	1	0	0	0	0	8	0	14	0	0	0	0
221	AAT	24	1	0	97456	0	0	0	15	0	6	0	14	0	0	6	4	0	0	0	24	0	0	0	0	0	0	0	4	0	15	0	1	0	0	0	5	0	0	0	0	0	0	0	0	0	0	0	0
222	TAT	0	0	0	4	0	3	0	0	0	0	0	0	0	0	0	0	0	0	0	5	0	0	0	0	0	0	0	0	0	0	0	0	0	0	0	0	0	0	0	0	0	0	0	0	0	0	0	0
223	AAC	6	97311	0	7	0	1	2	0	0	12	0	0	13	0	0	0	1	8	0	6	0	0	0	0	10	0	0	0	1	0	0	0	3	6	0	0	0	0	0	0	0	1	0	0	1	0	0	0
224	AGG	0	0	5	0	0	0	0	0	8	0	97356	23	0	0	8	0	0	0	0	1	0	0	0	0	0	55	2	0	0	0	0	0	0	0	0	0	0	0	0	0	0	0	18	0	0	0	0	0
225	AGA	15	0	0	0	0	0	0	0	97428	0	4	4	33	0	0	0	0	1	0	0	0	0	0	0	0	0	2	1	0	0	0	0	0	0	0	0	0	0	0	0	10	0	0	0	0	0	0	0
226	TTC	0	0	0	0	0	0	5	0	0	0	0	0	0	18	0	1	0	0	0	0	0	0	0	0	0	0	0	0	0	1	0	0	8	0	0	0	0	0	0	0	0	0	0	0	30	16	0	2
227	ACC	0	6	0	0	3	97428	2	7	0	1	0	0	0	23	0	0	0	0	0	0	0	1	0	0	0	9	0	0	0	0	0	0	0	0	0	0	0	27	0	0	0	0	0	0	0	13	0	11
228	CCG	0	0	0	0	0	0	14	0	0	0	0	0	0	0	0	0	0	0	5	0	125	6	97337	11	0	0	17	0	0	0	5	0	0	0	0	0	0	0	1	14	0	0	0	0	0	0	15	0
229	GAA	5	8	0	0	31	0	0	2	0	0	0	0	0	0	0	0	0	0	0	13	0	0	0	0	0	0	0	0	3	0	0	0	96990	9	77	0	0	0	0	6	11	3	0	0	1	3	0	0
230	ATA	0	0	0	0	12	0	2	0	0	0	0	0	97459	0	9	3	0	0	0	0	0	1	0	0	0	0	0	0	13	0	0	43	0	0	0	0	0	0	0	0	0	0	0	0	10	10	7	0
231	GCT	0	0	0	0	0	0	0	43	0	0	0	0	0	0	0	0	17	0	33	7	0	0	0	0	0	0	0	0	0	0	0	28	0	0	0	11	5	12	0	97007	0	0	0	18	0	0	0	22
232	GCA	0	40	0	10	49	5	0	0	0	13	0	0	0	0	0	16	1	15	0	7	4	0	5	0	5	0	0	0	2	50	13	12	11	0	0	0	97025	2	79	0	0	3	12	0	15	14	0	0
233	AGG	0	0	11	0	0	0	0	0	80	1	97025	6	0	0	12	0	0	0	0	0	0	0	0	0	0	0	4	0	0	0	0	0	0	0	0	0	0	0	0	0	0	0	26	0	0	0	0	0
234	CCC	0	0	0	0	0	7	0	0	0	0	0	0	0	0	0	0	0	7	0	0	3	97487	0	2	0	0	0	0	0	2	0	0	0	0	0	0	0	0	0	0	0	0	0	0	0	0	0	0
235	AAA	97367	2	18	0	0	0	0	4	5	0	0	0	23	1	1	0	0	0	2	0	0	0	0	0	6	9	0	0	0	0	0	0	13	0	0	0	0	0	0	4	0	0	0	0	0	5	0	0
236	GTA	0	0	0	0	0	0	0	0	0	0	23	0	2	68	8	0	0	0	0	0	0	0	0	0	3	0	2	0	0	0	0	0	2	0	0	16	9	0	0	0	0	0	0	0	97318	0	19	38
237	AGA	4	1	0	0	0	0	4	0	97309	1	31	3	9	0	0	0	0	3	25	0	0	0	0	0	1	1	0	0	0	17	1	0	0	0	3	0	0	0	0	0	12	0	0	0	0	0	0	0
238	GAT	0	0	0	0	0	0	0	0	0	0	0	0	0	3	0	0	0	0	0	1	0	0	0	0	0	0	0	0	0	0	0	0	36	2	0	97339	0	0	0	1	0	0	0	5	0	0	0	0
239	CAA	7	0	0	0	0	7	0	0	0	0	0	0	0	0	0	0	97397	8	11	1	1	0	0	0	12	0	0	0	0	0	0	0	2	0	0	0	0	0	0	0	0	0	0	0	0	13	0	0
240	CAT	0	0	0	60	0	62	0	0	0	0	0	0	0	0	0	0	9	9	4	97374	0	0	25	0	0	0	0	0	0	0	0	1	0	0	0	2	4	0	0	0	0	0	0	0	4	0	0	0
241	GGG	0	0	0	0	0	0	0	0	0	0	11	0	0	0	0	0	0	0	0	0	0	0	0	0	0	0	0	0	0	0	0	0	0	0	2	0	0	0	1	0	33	1	97468	26	0	0	4	0
242	AGG	0	0	24	0	0	0	0	0	14	0	97461	22	0	0	7	0	0	0	0	0	0	0	0	0	1	2	4	0	0	0	0	0	0	0	0	0	0	0	0	0	0	0	21	0	0	0	0	0
243	ATG	0	0	1	0	0	0	5	0	0	0	0	0	9	0	97548	6	0	0	0	0	0	0	0	0	0	0	0	0	0	0	0	0	0	0	0	0	0	0	0	0	0	0	0	0	0	0	5	0
244	AAC	7	97503	0	14	0	0	0	0	0	1	0	0	5	0	9	0	0	0	0	0	0	0	0	0	0	0	0	0	0	0	0	0	0	5	0	0	0	0	6	0	0	0	0	20	0	0	0	0
245	TAT	0	0	0	0	0	0	0	0	0	0	0	0	0	0	0	0	0	0	0	9	0	0	0	0	0	0	0	0	0	0	0	0	0	0	0	0	0	0	0	0	0	0	0	0	0	0	0	0
246	TAC	0	0	0	0	0	0	0	0	0	0	0	0	0	0	0	0	0	27	0	0	0	0	0	0	0	0	0	0	0	0	0	0	0	0	0	0	0	0	0	0	0	0	0	0	0	0	0	0
247	TGG	0	0	0	0	0	0	0	0	0	0	0	0	0	0	0	0	0	0	0	0	0	0	0	0	0	0	7	0	0	0	0	0	0	0	0	0	0	0	0	0	0	0	0	0	0	0	0	0
248	ACC	0	3	0	0	45	97006	1	41	0	1	0	0	0	5	10	0	0	0	0	10	0	0	0	0	0	0	0	0	0	0	0	6	0	0	0	0	0	4	0	0	0	0	0	0	0	0	11	0
249	TTG	0	0	0	0	0	0	2	0	0	0	0	0	0	0	2	0	0	0	0	0	0	0	0	0	0	0	0	0	5	0	14	19	0	0	0	0	0	0	0	0	0	0	0	0	0	0	1	0
250	CTA	0	0	0	0	0	0	0	0	0	0	0	0	10	0	0	1	0	0	0	0	2	0	0	0	1	0	0	0	97130	1	18	0	0	0	0	0	0	0	0	0	0	0	0	0	6	0	1	1
251	GAA	13	4	0	0	0	0	0	2	0	0	0	0	0	0	0	0	1	0	26	0	7	14	0	0	0	0	0	0	0	2	0	0	97443	5	4	0	0	0	0	0	4	0	0	0	0	0	0	0
252	CCC	0	0	0	0	0	11	6	0	0	0	0	0	0	0	0	0	0	8	0	0	3	97299	10	39	0	1	0	0	0	3	0	0	0	0	0	0	0	2	0	28	0	0	0	0	0	0	0	0
253	GGA	0	0	0	0	0	5	0	0	25	0	0	0	1	0	0	0	0	0	0	0	0	0	0	0	0	0	0	0	0	0	0	0	17	0	1	0	2	0	6	0	97415	0	37	6	8	0	0	0
254	GAC	0	12	0	0	0	0	0	0	0	0	0	0	0	0	0	0	3	0	0	0	0	0	0	0	0	0	0	0	0	0	0	0	38	97422	2	6	0	0	0	0	0	5	0	0	0	0	0	0
255	ACA	10	0	0	0	97362	68	9	0	0	0	0	0	8	0	0	0	0	0	4	0	1	0	0	0	0	0	0	0	0	0	0	0	0	0	0	0	3	0	0	0	0	0	0	0	0	0	0	0
256	ATA	1	0	0	0	10	0	0	0	0	0	0	0	97523	8	4	2	0	0	0	0	0	0	0	0	0	0	0	0	0	0	3	0	0	0	0	0	0	0	0	0	0	0	0	0	4	0	0	0
257	ATA	0	0	0	0	8	0	0	0	0	0	0	0	97444	2	25	9	0	0	2	0	0	0	0	0	0	0	0	0	12	0	0	0	0	0	0	0	0	0	0	0	0	5	0	0	15	0	0	0
258	TTT	0	0	0	0	0	0	0	0	0	0	0	0	0	0	0	0	0	0	0	0	0	0	0	0	0	0	0	0	0	0	0	8	0	0	0	0	0	0	0	0	0	0	0	0	0	0	0	0
259	GAG	0	0	11	0	0	0	0	0	0	0	0	0	0	0	0	0	0	0	0	0	0	0	0	0	0	0	0	0	0	0	0	0	14	1	97488	9	0	0	0	0	0	0	23	0	0	0	6	0
260	GCA	0	0	0	0	8	0	0	0	0	0	0	0	0	0	0	0	0	0	0	0	0	0	0	0	0	0	0	0	0	0	0	0	11	0	0	0	97431	0	1	2	1	0	0	0	7	0	0	0
261	ACT	0	0	0	26	4	55	4	97419	0	15	0	0	4	0	0	4	0	0	0	0	0	0	0	0	0	0	0	0	0	0	0	0	0	0	0	0	0	0	0	2	0	0	0	0	0	0	0	0
262	GGT	0	0	0	0	0	0	0	0	0	0	0	38	0	0	0	0	0	0	0	0	0	0	0	0	0	0	0	0	0	0	0	0	0	0	0	15	0	0	0	8	3	39	2	97451	0	0	0	12
263	AAT	0	8	2	97561	0	0	0	0	0	0	0	1	0	0	0	0	0	0	0	1	0	0	0	0	0	0	0	0	0	0	0	0	0	0	0	10	0	0	0	0	0	0	0	0	0	0	0	0
264	CTA	0	0	0	0	0	0	0	0	0	0	0	0	16	0	0	0	0	0	0	0	12	0	0	0	0	0	0	0	97503	0	4	7	0	0	0	0	0	0	0	0	0	0	0	0	1	0	0	0
265	ATA	0	0	0	0	2	0	0	0	0	0	0	0	97527	1	12	7	0	0	0	0	0	0	0	0	0	0	0	0	1	0	0	0	0	0	0	0	0	0	0	0	2	0	0	0	6	0	0	1
266	GCA	0	0	0	0	2	0	0	0	0	0	0	0	0	0	0	0	0	0	0	0	0	0	0	0	0	0	0	0	0	0	0	0	13	0	0	0	97506	1	0	0	0	0	0	0	14	0	0	19
267	CCA	0	0	0	0	11	0	0	0	0	0	0	0	0	0	0	0	10	0	0	0	97516	6	2	0	0	0	0	0	5	0	0	0	0	0	0	0	0	0	0	0	0	0	0	0	0	0	0	0
268	TGG	0	0	0	0	0	0	0	0	0	0	0	0	0	0	0	0	0	0	0	0	0	0	0	0	0	0	0	0	0	0	0	0	0	0	0	0	0	0	0	0	0	0	2	0	0	0	0	0
269	TAT	0	0	0	0	0	0	0	0	0	0	0	0	0	0	0	0	0	6	0	13	0	0	0	0	0	0	0	0	0	0	0	0	0	0	0	1	0	0	0	0	0	0	0	0	0	0	0	0
270	GCT	0	0	0	0	0	0	0	21	0	0	0	0	0	0	0	0	0	0	0	0	0	0	0	0	0	0	0	0	0	0	0	0	0	0	0	12	25	5	15	97456	0	0	0	16	0	0	0	4
271	TTC	0	0	0	0	0	0	0	0	0	0	0	0	0	0	0	0	0	0	0	0	0	0	0	0	0	0	0	0	0	9	0	0	0	0	0	0	0	0	0	0	0	0	0	0	0	0	0	0
272	GCA	0	0	0	0	27	1	0	0	0	0	0	0	0	0	0	3	7	0	0	0	0	0	0	0	0	0	0	0	0	0	8	0	7	0	28	0	97420	0	2	6	2	0	0	10	6	0	0	6
273	CTG	0	0	0	0	0	0	0	0	0	0	0	0	29	0	13	0	0	0	0	0	0	0	33	0	0	0	0	0	7	0	97447	14	0	0	0	0	0	0	0	0	0	0	0	0	1	0	13	2
274	AGT	20	28	0	4	0	0	0	0	0	8	0	97302	0	11	89	18	0	0	0	0	0	0	0	0	0	0	0	0	0	0	0	2	0	1	0	0	0	4	0	0	34	0	0	32	0	0	0	0
275	AGA	7	0	0	0	1	0	0	0	97440	0	65	0	54	0	0	0	0	0	0	0	0	0	0	0	2	0	0	0	0	0	0	0	0	0	0	0	0	0	0	0	4	0	0	0	0	0	0	0
276	GGG	0	0	1	11	0	5	0	1	0	0	5	0	0	0	0	0	0	0	0	5	0	0	0	0	0	0	0	0	0	0	0	0	0	1	1	0	0	0	0	8	11	1	97473	22	0	0	7	0
277	TTT	0	7	0	26	0	0	0	0	0	0	23	5	40	0	8	0	21	5	0	0	0	0	0	4	0	0	0	0	0	0	0	20	15	0	7	0	0	1	46	0	0	0	0	0	1	0	0	3
278	GAG	1	2	5	1	0	1	0	0	0	0	0	0	0	0	0	0	0	0	1	29	10	0	0	0	0	0	1	0	0	0	2	0	21	0	97305	111	5	3	1	15	0	0	10	0	0	0	13	0
279	TCC	0	0	0	0	0	3	0	0	0	0	0	0	0	0	0	0	5	0	0	2	0	7	0	0	0	0	0	0	0	0	0	0	0	0	0	0	0	1	0	0	0	0	0	0	0	0	0	0
280	GGC	0	0	0	0	0	0	0	0	0	28	0	0	0	0	0	0	0	0	0	0	0	0	0	0	0	2	0	0	0	0	0	0	0	14	0	0	0	1	0	0	19	97461	1	13	0	24	0	1
281	ATC	0	0	0	0	0	6	0	0	0	0	0	0	3	97508	3	48	0	0	0	0	0	0	0	0	0	0	0	0	0	3	0	0	0	0	0	0	0	0	0	0	0	0	0	0	0	4	0	0
282	ATC	0	1	0	0	0	13	0	0	0	0	0	0	74	97466	0	4	0	0	0	0	0	0	0	0	0	0	0	0	6	2	0	0	0	0	0	0	0	0	0	0	0	0	0	0	0	6	0	0
283	ACC	1	277	7	0	13	97150	0	9	0	0	0	0	0	6	0	0	0	0	18	0	0	1	0	0	0	0	2	2	8	0	3	15	0	0	0	0	9	2	0	0	0	0	0	0	9	0	1	3
284	TCA	0	0	0	0	1	0	5	0	0	3	0	0	0	0	0	0	0	0	0	0	20	0	0	0	0	0	0	0	0	0	0	0	0	0	0	0	1	0	0	0	0	0	0	0	0	0	0	0
285	AAC	18	97513	0	24	0	2	2	0	0	4	0	0	0	0	0	0	0	0	0	0	0	0	0	0	0	0	0	0	0	0	0	0	0	8	0	0	0	0	0	0	0	0	0	0	0	0	0	0
286	GCG	0	0	0	0	0	0	11	0	0	13	0	0	12	0	0	0	0	0	0	0	0	0	1	0	0	0	0	0	0	66	0	0	0	0	18	0	29	23	112415	28	0	0	0	0	0	0	7	0
287	TCA	0	0	0	0	1	0	0	0	0	0	0	0	0	0	0	0	0	0	0	0	16	0	0	0	0	0	0	0	0	0	0	0	0	0	0	0	1	0	0	0	0	0	0	0	0	0	0	0
288	ATG	0	0	0	0	6	0	1	0	0	0	0	0	38	0	112554	10	0	0	0	0	0	0	0	0	0	0	0	0	0	0	6	0	0	0	0	0	0	0	0	0	0	0	2	0	15	0	1	0
289	CAT	0	0	0	15	0	24	0	0	0	0	0	4	0	0	0	0	2	4	0	112477	0	0	0	2	0	0	0	2	0	0	0	7	0	0	0	2	0	0	0	0	47	0	25	0	0	0	0	0
290	GAG	0	0	5	0	0	0	0	0	0	0	0	0	0	0	0	0	0	0	0	0	0	0	0	0	0	0	0	0	0	0	0	0	9	0	112593	24	1	0	0	0	0	0	11	0	0	0	3	0
291	TGT	0	0	0	0	0	0	0	0	0	0	0	1	0	0	0	0	0	0	0	0	0	0	0	0	0	0	0	3	0	0	0	0	0	0	0	0	0	0	0	0	0	0	0	3	0	0	0	0
292	AAC	14	112566	0	8	0	6	0	0	0	11	0	0	0	2	0	0	0	3	0	0	0	0	0	0	0	0	0	0	0	0	0	0	6	32	0	0	0	0	0	0	0	0	0	0	0	0	0	0
293	ACG	0	0	16	0	9	2	112607	16	0	0	1	0	0	0	7	0	0	0	0	0	0	0	0	0	0	0	0	0	0	0	0	0	0	0	0	0	0	0	5	0	0	0	0	0	0	0	0	0
294	AAG	36	0	112076	29	9	30	17	19	0	0	60	0	0	0	1	0	0	0	0	0	0	0	0	0	23	0	0	0	0	0	0	0	0	0	11	0	0	0	0	0	0	0	0	0	0	0	0	0
295	TGT	0	0	0	0	0	0	0	0	0	0	0	2	0	0	0	0	0	0	0	0	0	0	0	0	0	0	0	1	0	0	0	0	0	0	0	0	0	0	0	0	0	0	0	1	0	0	0	0
296	CAA	15	0	0	0	0	0	0	0	0	0	0	0	0	0	0	0	112579	0	6	1	1	0	0	0	22	0	0	0	1	0	0	0	2	0	0	0	0	0	0	0	0	0	0	0	0	0	12	0
297	ACA	10	0	0	0	112600	9	9	0	3	0	0	0	15	0	0	0	0	0	0	0	1	0	0	0	0	0	0	0	0	0	0	0	0	0	0	0	7	0	0	0	0	0	0	0	0	0	0	0
298	CCC	0	0	0	0	0	21	0	0	0	0	0	0	0	0	0	0	0	13	0	0	5	112555	30	25	0	0	0	0	0	4	0	0	0	0	0	0	0	2	0	0	0	0	0	0	0	0	0	0
299	CAG	0	0	7	0	0	0	0	6	7	0	0	0	0	0	0	0	2	0	112434	26	0	5	72	0	0	15	16	0	0	0	1	0	0	0	0	14	0	0	0	2	0	0	0	0	0	0	0	3
300	GGA	0	0	0	0	0	0	0	0	5	0	0	0	0	0	0	0	0	0	0	0	0	0	0	0	0	0	0	0	0	0	0	0	3	0	0	0	0	0	0	0	112541	7	11	1	31	0	0	0
301	GCT	0	0	0	0	0	0	0	8	0	0	0	0	0	0	0	0	0	0	0	0	0	0	0	2	0	0	0	0	0	0	0	0	0	0	0	47	4	22	1	112548	0	0	0	2	0	0	0	11
302	ATA	4	0	0	0	5	0	0	0	5	0	0	0	112619	0	19	1	0	0	0	0	0	0	0	0	0	0	0	0	0	0	0	0	0	0	0	0	0	0	0	0	0	0	0	0	3	0	0	0
303	AAC	11	112532	0	19	0	42	0	0	0	3	0	0	0	0	0	7	0	0	0	0	0	0	0	0	0	0	0	0	0	0	0	0	21	6	0	0	0	0	0	0	0	0	0	0	0	0	0	0
304	AGC	0	39	0	0	0	0	0	0	12	112487	1	27	0	35	0	0	0	0	0	0	0	0	0	0	0	1	0	0	0	0	0	0	0	0	0	0	0	0	0	0	0	11	0	0	0	0	0	0
305	AAT	1	4	9	112479	0	0	0	1	0	0	0	86	0	0	0	0	0	23	0	1	0	0	0	0	0	0	0	5	0	0	0	0	0	0	0	3	6	0	0	0	0	0	8	1	0	0	0	0
306	CTC	25	0	0	0	0	0	0	0	0	0	34	0	2	23	0	0	0	5	0	0	0	14	0	0	0	0	3	0	58	112462	1	9	0	0	0	0	0	4	0	0	0	0	0	0	0	4	0	0
307	CCT	0	0	0	0	0	0	0	12	0	0	0	0	0	0	0	0	0	0	0	10	14	17	1	112585	0	0	0	0	0	0	0	5	0	0	0	0	0	0	0	1	0	0	0	0	0	0	0	0
308	TTC	0	0	0	0	0	0	0	0	0	0	0	0	0	1	0	0	0	0	0	0	0	0	0	0	0	0	0	0	0	4	0	0	0	0	0	0	0	0	0	0	0	0	0	0	0	1	0	0
309	CAG	0	0	14	0	0	0	0	0	0	0	0	0	0	0	0	0	64	0	112496	7	0	0	0	0	0	0	22	0	0	0	2	0	0	0	0	0	0	0	0	0	0	0	0	0	0	0	0	0
310	AAT	0	3	2	112653	0	0	0	0	0	0	0	3	0	0	0	0	0	0	0	0	0	0	0	0	0	0	0	0	0	0	0	0	0	0	0	3	0	0	0	0	0	0	0	0	0	0	0	0
311	ATA	1	0	0	0	6	0	0	0	1	0	0	0	112589	14	14	3	0	0	0	0	0	0	0	0	0	0	0	0	0	0	0	0	0	0	0	0	0	0	0	0	0	0	0	0	28	0	0	0
312	CAC	0	10	0	0	15	0	0	0	0	10	0	0	0	0	0	0	33	112489	0	8	0	1	0	0	0	5	0	0	0	0	0	0	0	3	0	0	0	0	0	0	13	0	0	0	0	0	0	0
313	CCA	0	0	0	0	11	0	0	0	0	13	0	0	0	0	0	0	9	0	12	0	112567	0	7	3	2	0	0	0	6	0	0	0	0	0	0	0	0	0	0	0	0	0	0	0	0	0	0	0
314	GTC	0	0	4	0	14	0	0	0	0	0	0	0	0	8	0	0	0	0	0	0	0	0	0	0	0	0	0	0	0	0	0	0	0	1	0	0	0	2	0	0	0	0	0	0	9	112488	0	12
315	ACA	15	0	0	0	112525	2	16	18	0	0	0	0	14	0	0	0	0	0	0	0	2	0	0	0	0	0	0	0	0	0	0	0	0	0	0	0	3	0	2	11	0	0	8	0	0	0	19	18
316	ATA	0	0	0	1	4	0	0	0	0	0	0	0	112594	10	31	1	0	0	0	0	0	0	0	0	0	0	0	0	0	0	0	0	0	0	0	0	0	0	0	0	0	0	0	0	7	0	0	0
317	GGA	0	0	0	0	0	0	0	0	9	0	0	0	0	0	0	0	0	0	0	0	0	0	0	0	1	0	0	0	0	0	0	0	5	0	0	0	0	0	0	0	112563	12	33	3	10	0	0	0
318	GAG	0	0	5	0	0	0	0	0	0	0	0	4	0	0	8	0	0	0	1	1	0	0	0	0	10	0	0	5	0	0	0	0	13	0	112460	19	4	0	0	0	0	0	4	0	0	0	5	0
319	TGC	0	0	0	0	0	0	0	0	0	1	0	0	0	0	0	0	0	0	0	0	0	0	0	0	0	4	0	0	0	0	0	0	0	0	0	0	0	0	0	0	0	1	0	0	0	0	0	0
320	CCA	0	0	0	0	8	0	0	0	0	0	0	0	0	0	0	0	4	0	0	0	112614	8	0	1	0	0	0	0	9	0	0	0	0	0	0	0	0	0	0	0	0	0	0	0	0	0	0	0
321	AAA	112545	0	4	1	0	0	0	0	39	0	9	6	20	0	0	2	0	0	0	0	0	0	0	0	23	0	0	0	0	0	2	0	3	0	0	0	0	0	0	0	0	0	0	0	2	0	1	0
322	TAT	0	0	0	3	0	0	0	0	0	0	0	0	0	0	0	0	0	0	0	5	0	0	0	0	0	0	0	0	0	0	0	0	0	0	0	0	0	0	0	0	0	0	0	0	0	0	0	0
323	GTC	0	0	0	0	0	0	0	0	0	0	0	0	0	46	0	0	0	0	0	0	0	0	0	0	0	0	0	0	0	0	0	0	0	2	0	0	0	2	0	0	0	0	0	0	32	112285	1	46
324	AGG	0	0	16	0	0	0	1	0	18	0	112360	28	0	0	18	0	0	0	0	0	0	0	0	0	2	9	13	0	0	0	0	0	0	0	0	0	0	0	0	0	0	0	19	0	0	0	0	0
325	AGT	0	0	0	16	0	0	0	2	0	39	0	112471	0	0	0	24	0	0	0	0	0	0	0	0	0	0	0	2	0	0	0	8	0	0	0	0	0	0	0	0	0	0	0	3	0	0	0	0
326	ACC	0	14	0	0	8	112457	0	11	10	1	0	24	0	10	0	0	0	0	0	0	0	0	0	0	0	52	0	0	0	0	0	0	0	0	0	0	0	5	0	0	0	0	0	0	0	0	0	2
327	AAA	112597	11	1	0	0	0	0	0	13	0	0	0	2	0	0	0	2	0	0	0	0	0	0	0	0	0	0	0	0	0	0	0	2	0	0	0	0	0	0	0	0	0	0	0	0	0	0	0
328	TTG	0	0	0	0	0	0	0	0	0	0	0	0	0	0	2	0	0	0	0	0	0	0	0	0	0	0	0	0	1	0	19	9	0	0	0	0	0	0	0	0	0	0	0	0	0	0	0	0
329	AGG	0	0	8	0	0	0	0	0	43	1	112309	9	0	0	22	0	0	0	0	0	0	0	0	0	6	0	0	26	0	0	0	0	0	0	0	0	0	0	0	0	0	0	12	0	0	0	0	0
330	ATG	0	0	0	0	0	0	8	0	0	0	2	0	9	0	112347	5	0	0	0	0	0	0	0	0	0	0	0	0	0	0	1	0	0	0	0	0	0	0	0	0	0	0	0	0	0	0	5	0
331	GTT	0	0	0	0	0	0	0	0	0	0	0	0	0	0	0	14	0	0	0	0	0	0	0	0	0	0	0	0	0	0	0	0	0	0	0	0	0	1	0	1	0	0	0	1	1	2	1	112310
332	ACA	12	0	0	0	112508	5	29	0	1	0	0	0	15	0	0	0	0	0	1	0	0	0	0	0	0	0	0	0	0	0	0	0	0	0	0	0	2	0	0	0	0	0	0	0	0	0	0	0
333	GGA	0	0	0	0	0	0	0	0	4	0	0	0	0	0	0	0	0	0	0	0	0	0	0	0	0	0	0	0	0	0	0	0	8	1	0	0	0	0	0	0	112415	0	5	0	8	0	0	0
334	CTA	0	0	0	0	0	0	0	0	0	0	0	0	29	0	10	0	1	0	0	0	7	0	0	0	0	0	0	0	112478	0	6	14	0	0	0	0	0	0	0	0	0	0	0	0	1	0	0	0
335	AGA	11	0	0	0	1	0	0	0	112476	0	1	0	12	0	0	0	0	0	0	0	0	0	0	0	1	0	18	0	0	0	0	0	1	0	0	0	0	0	0	0	4	0	0	0	0	0	0	0
336	AAC	12	112598	0	23	0	0	0	0	0	2	0	0	0	0	0	0	0	0	0	0	0	0	0	0	0	0	0	0	0	0	0	0	0	3	0	0	0	0	0	0	0	0	0	0	0	0	0	0
337	ATC	6	46	0	20	0	11	0	0	18	7	0	0	10	112231	0	3	4	1	20	1	0	0	0	0	0	164	0	71	0	0	0	0	0	0	0	0	0	0	15	0	0	0	0	0	0	1	0	0
338	CCA	0	0	0	0	4	0	0	0	0	0	0	0	0	0	0	0	16	0	0	0	112556	24	1	0	0	0	0	0	4	0	0	0	0	0	0	0	2	0	0	0	0	0	0	0	0	0	0	0
339	TCC	0	0	0	0	1	32	0	1	0	0	0	0	0	0	0	0	0	0	3	0	0	8	0	0	2	0	0	0	0	4	0	0	0	0	0	0	15	7	0	17	0	0	0	0	0	0	0	0
340	ATT	14	0	17	0	0	0	0	12	21	0	14	0	0	8	0	112524	0	0	0	0	0	0	0	0	1	0	0	6	0	1	0	2	0	0	0	0	0	0	0	0	0	0	0	0	0	0	0	2
341	CAA	12	0	0	0	0	0	0	0	0	1	0	0	0	0	0	0	112569	0	12	0	1	0	0	0	9	0	0	0	1	0	0	0	0	0	0	0	0	0	0	0	0	0	0	0	0	0	0	0
342	TAC	0	1	0	0	0	0	0	0	0	0	0	0	0	0	0	0	0	5	0	0	0	0	0	0	12	0	0	0	0	0	0	0	0	0	0	0	0	0	0	0	0	0	0	0	0	0	0	0
343	AGA	33	0	0	0	1	0	0	0	112320	0	63	2	13	0	0	0	0	0	6	0	0	0	0	0	8	9	0	0	0	0	0	0	0	0	2	0	0	0	0	0	9	0	0	0	0	0	0	0
344	GGT	0	0	0	0	0	0	0	0	0	0	6	12	0	0	0	0	0	0	0	0	0	0	0	0	0	0	0	1	0	0	0	0	0	0	0	2	0	0	0	0	1	19	1	112401	0	1	0	28
345	CTA	0	0	0	0	0	0	0	0	0	0	0	0	27	0	0	0	0	0	0	0	10	0	0	0	0	0	0	0	111797	0	2	13	0	0	0	0	0	0	0	0	0	0	0	0	34	9	0	0
346	TTT	0	0	0	0	0	0	0	0	0	0	0	0	0	0	0	6	0	0	0	0	0	0	0	0	0	0	0	0	0	0	0	2	0	0	0	0	0	0	0	0	0	0	0	0	0	0	0	2
347	GGA	0	0	0	0	0	0	0	0	5	0	0	0	0	0	0	0	0	0	0	0	0	0	0	0	0	0	0	0	0	0	0	2	5	0	0	0	0	0	0	0	112478	11	18	2	16	0	0	0
348	GCC	0	0	0	0	0	1	0	0	0	0	0	0	0	0	0	0	0	0	0	0	0	2	0	0	0	0	0	0	0	0	0	0	0	22	0	0	13	111489	14	2	0	1	0	0	0	11	0	0
349	ATT	0	0	0	0	0	0	0	2	0	0	0	0	0	43	0	112532	0	0	0	0	0	0	0	0	0	0	0	0	0	0	0	2	0	0	0	0	0	0	0	0	0	0	0	0	12	0	0	4
350	GCT	1	0	0	0	0	0	0	25	0	0	0	0	0	0	0	0	0	0	0	0	0	0	0	1	0	0	0	0	0	0	0	0	0	0	0	16	28	13	0	112467	0	0	0	0	0	0	0	12
351	GGT	0	0	0	0	0	0	0	0	0	0	0	11	0	0	0	0	0	0	0	0	0	0	0	0	0	0	0	0	0	0	0	0	0	0	0	10	0	0	0	0	0	3	36	112509	0	0	0	54
352	TTT	0	0	0	0	0	0	0	0	0	0	0	0	0	0	0	0	0	0	0	0	0	0	0	0	0	0	0	0	0	0	0	0	0	0	0	0	0	0	0	0	0	0	0	0	0	0	0	0
353	ATT	0	0	0	1	0	0	0	4	0	0	0	0	0	33	0	112529	0	0	0	0	0	0	0	0	0	0	0	0	0	0	0	2	0	0	0	0	0	0	0	0	0	0	0	0	0	2	4	7
354	GAG	0	0	8	0	0	0	0	0	0	0	0	0	0	0	0	0	0	0	0	0	0	0	0	0	0	0	0	0	0	0	0	0	8	0	112565	16	0	0	1	0	0	0	21	0	0	0	1	0
355	GGG	0	0	0	0	0	0	0	0	0	0	19	0	0	0	0	0	0	0	0	0	0	0	0	0	0	0	0	0	0	0	0	0	0	0	11	0	0	0	0	0	13	3	112531	18	0	0	14	0
356	GGA	0	0	0	0	0	0	0	0	8	0	0	0	0	0	0	0	0	0	0	0	0	0	0	0	3	0	0	0	0	0	0	0	5	0	0	0	0	0	0	0	112383	1	137	11	29	0	0	0
357	TGG	0	0	0	0	0	0	0	0	0	0	1	0	0	0	0	0	0	0	0	0	0	0	0	0	0	0	4	0	0	0	0	0	0	0	0	0	0	0	0	0	0	0	1	0	0	0	0	0
358	ACT	0	0	0	17	15	94	0	112169	0	0	0	1	0	9	0	6	14	0	0	0	0	0	0	5	0	0	0	0	0	1	0	1	0	0	0	0	0	0	0	3	0	0	0	0	0	0	0	0
359	GGA	0	0	0	0	0	0	0	0	17	0	0	0	0	0	0	0	0	0	0	0	0	0	0	0	1	0	0	0	0	0	0	0	13	0	0	0	0	0	0	0	112519	9	9	3	40	0	0	0
360	ATG	0	0	0	0	0	0	5	1	0	0	0	0	4	0	112435	11	0	0	0	0	0	0	0	0	0	0	0	0	29	18	69	17	0	0	0	0	0	0	0	0	0	0	0	0	0	0	4	0
361	ATA	14	0	49	0	2	0	0	0	1	0	0	0	112484	25	20	5	0	0	0	0	0	0	0	0	0	0	0	0	8	1	0	0	0	0	0	0	0	0	0	0	0	0	0	0	4	11	0	0
362	GAT	0	0	0	17	0	0	0	0	0	0	0	0	0	0	0	0	0	0	0	0	0	0	0	0	0	0	0	0	0	0	0	0	2	4	0	112608	0	0	0	1	0	0	0	6	0	0	0	0
363	GGA	0	0	0	0	0	0	0	0	9	0	0	0	0	0	0	0	0	0	0	0	0	0	0	0	0	0	0	0	0	0	0	0	27	0	0	0	1	0	0	0	112572	4	5	6	14	0	0	0
364	TGG	0	0	0	0	0	0	0	0	0	0	1	0	0	0	0	0	0	0	0	0	0	0	0	0	0	0	0	0	0	0	0	0	0	0	0	0	0	0	0	0	0	0	1	0	0	0	0	0
365	TAT	0	0	0	0	0	0	0	0	0	0	0	0	0	0	0	0	0	0	0	10	0	0	0	0	0	0	0	0	0	0	0	0	0	0	0	1	0	0	0	0	0	0	0	0	0	0	0	0
366	GGT	0	0	0	0	0	0	0	0	0	0	0	8	0	0	0	0	0	0	0	0	0	0	0	0	0	0	0	1	0	0	0	0	0	0	0	6	0	0	0	1	0	11	0	112502	0	0	0	111
367	TAT	0	0	0	0	0	0	0	0	0	0	0	0	0	0	0	0	0	0	0	5	0	0	0	0	0	0	0	0	0	0	0	0	0	0	0	0	0	0	0	0	0	0	0	0	0	0	0	0
368	CAT	0	0	0	9	0	0	0	0	0	0	0	0	0	0	0	0	0	10	3	112555	0	0	0	0	5	0	0	7	0	0	0	1	0	0	0	2	0	1	0	0	0	0	0	0	0	0	0	0
369	CAT	0	0	0	14	0	0	0	0	0	0	0	0	10	6	7	22	0	11	0	112514	0	0	0	1	0	0	0	2	0	0	0	0	0	0	0	2	0	0	0	0	0	0	0	0	0	0	0	0
370	CAG	0	0	5	0	8	0	0	0	0	0	0	0	39	0	0	0	47	0	112454	16	0	0	1	0	0	0	7	0	0	0	1	0	0	0	24	0	0	0	0	0	0	0	0	0	3	14	0	0
371	AAT	0	6	3	112626	0	0	0	0	0	0	0	2	0	0	0	2	0	0	0	0	0	0	0	0	0	0	0	0	0	0	0	0	0	0	0	10	0	0	0	0	0	0	6	0	0	0	0	0
372	GAA	15	0	0	0	0	0	0	0	0	0	0	0	0	0	0	0	0	0	0	0	0	0	0	0	0	0	0	0	0	0	0	0	112532	5	2	0	0	60	0	7	4	0	0	0	0	0	0	0
373	CAG	0	0	16	0	0	0	0	0	0	0	0	0	0	0	0	0	2	0	112573	11	0	0	1	0	0	0	18	0	0	0	1	0	0	0	1	0	0	0	3	7	0	0	1	0	0	0	0	0
374	GGA	0	0	0	0	0	0	0	0	16	0	0	0	0	0	0	0	0	0	0	0	0	0	0	0	1	0	0	0	0	0	0	0	2	0	0	0	0	0	0	0	112539	8	9	7	18	0	0	0
375	TCA	0	0	0	0	0	0	0	0	0	0	0	0	0	0	0	0	0	0	0	0	4	0	0	0	0	0	0	0	0	0	0	0	0	0	0	0	0	0	0	0	0	0	0	0	0	0	0	0
376	GGC	0	0	0	0	0	0	0	0	1	12	0	0	0	0	0	0	0	0	0	0	0	0	0	0	0	1	0	0	0	0	0	0	0	6	0	0	0	5	1	0	16	112498	13	5	0	50	0	0
377	TAT	0	0	0	0	0	0	0	0	0	0	0	0	0	0	0	0	0	0	0	9	0	0	0	0	0	0	0	0	0	0	0	0	0	0	0	7	0	0	0	0	0	0	0	0	0	0	0	0
378	GCA	0	0	0	0	20	0	0	0	0	0	0	0	0	0	0	0	0	0	0	0	0	0	0	0	0	0	0	0	0	0	0	0	17	0	0	0	112448	2	31	19	0	0	0	0	52	0	0	0
379	GCG	0	0	0	0	0	0	7	0	0	0	0	0	0	0	1	0	0	0	0	0	0	0	1	0	0	0	0	0	0	0	0	0	0	0	13	0	57	1	112470	61	0	0	0	0	0	0	27	0
380	GAT	0	0	0	6	0	0	0	0	0	0	0	0	0	0	0	0	0	0	0	0	0	0	0	0	0	0	0	0	0	0	0	0	0	3	1	112595	0	0	0	0	0	0	0	28	0	0	0	0
381	CAA	46	0	8	0	0	0	0	0	0	0	0	0	0	17	0	17	119938	2	24	5	0	0	0	0	2	0	34	3	30	4	0	0	0	0	0	0	11	3	0	0	0	0	0	0	0	0	0	0
382	AAA	120077	0	5	1	1	0	0	8	7	0	0	0	0	1	0	3	0	0	0	0	0	0	0	0	0	0	0	0	0	0	0	0	4	0	13	0	0	7	10	0	0	0	0	0	0	0	11	0
383	AGC	0	37	0	0	0	0	0	0	10	120030	1	16	0	10	0	0	0	0	0	0	0	0	0	0	1	1	0	0	0	0	0	0	0	0	0	0	7	0	0	0	0	22	0	0	0	0	0	0
384	ACA	20	0	0	0	120099	2	17	0	1	0	0	0	7	0	0	0	0	0	0	0	1	0	0	0	0	0	0	0	0	0	0	0	0	0	0	0	5	0	0	0	0	0	0	0	0	0	0	0
385	CAA	7	0	0	0	0	0	0	0	0	0	0	0	0	0	0	0	120136	2	4	0	1	0	0	0	2	0	0	0	0	0	0	0	2	0	0	0	0	0	0	0	0	0	0	0	0	0	0	0
386	AAT	44	0	0	119726	0	2	0	2	23	0	23	1	0	9	0	0	45	0	48	1	0	0	0	0	2	14	0	72	0	0	0	0	0	3	0	2	54	0	24	0	0	0	0	0	0	0	7	0
387	GCC	0	0	0	0	0	8	0	0	0	0	0	0	0	0	0	0	0	0	0	0	0	1	0	0	0	0	0	0	0	0	0	0	0	18	0	0	9	120004	56	9	0	0	0	0	0	26	0	0
388	ATT	0	0	0	0	0	1	0	3	0	0	0	0	0	1	0	120141	0	0	0	0	0	0	0	0	0	0	0	0	0	0	0	5	0	0	0	0	0	0	0	0	0	0	0	0	0	0	0	1
389	AAC	6	120040	4	27	0	0	14	0	0	3	0	0	0	1	0	0	0	0	0	0	0	0	0	0	0	5	4	14	0	0	0	0	4	9	0	0	0	0	0	0	0	0	0	0	0	0	0	0
390	GGG	15	0	17	0	0	0	0	2	272	24	79	0	0	0	0	1	0	0	20	0	0	0	0	0	0	23	167	88	0	0	122	59	0	0	5	0	12	0	5	0	10	0	118696	30	20	41	16	59
391	ATT	0	0	0	0	0	0	0	1	0	0	0	0	17	20	1	120107	0	0	0	0	0	0	0	0	0	0	0	0	0	0	0	2	0	0	0	0	0	0	0	0	0	0	0	0	0	3	0	3
392	ACA	26	0	0	0	120078	16	8	0	0	0	2	0	9	0	0	0	0	0	0	0	0	0	0	0	0	0	0	0	0	0	0	0	0	0	0	0	13	0	0	0	0	0	0	0	0	0	0	0
393	AAC	13	120057	0	12	0	43	0	9	0	3	0	0	0	1	0	0	0	15	0	0	0	0	0	0	0	0	0	0	0	0	0	0	0	2	0	0	0	0	0	0	0	0	0	0	0	0	0	0
394	AAG	10	0	120125	12	0	0	0	0	0	0	0	0	0	0	1	0	0	0	0	0	0	0	0	0	0	0	0	6	0	0	0	0	0	0	2	0	0	0	0	0	0	0	0	0	0	0	0	0
395	GTG	0	0	0	0	0	0	0	0	0	0	0	0	8	0	4	0	0	0	0	0	0	0	0	0	0	0	0	0	0	1	0	0	0	0	0	0	0	0	2	0	0	0	0	0	28	0	120082	10
396	AAC	13	120106	0	22	0	11	0	0	0	3	0	0	0	1	0	0	0	0	0	0	0	0	0	0	0	0	0	0	0	0	0	0	0	4	0	0	0	0	0	0	0	0	0	0	0	0	0	0
397	TCT	0	3	5	0	0	0	0	0	0	0	0	0	0	0	0	0	0	0	0	0	0	0	0	1	0	0	0	0	0	0	0	0	0	0	0	0	0	23	0	1	2	0	0	0	0	0	0	0
398	GTT	0	0	0	0	0	0	0	0	0	0	0	0	3	0	0	38	0	0	0	0	0	0	0	0	0	0	0	0	0	0	0	1	0	0	0	1	0	0	0	6	0	0	0	0	0	8	0	120092
399	ATC	0	1	0	0	0	5	0	0	0	2	0	0	19	120087	0	33	0	0	0	0	0	0	0	0	0	0	0	0	0	0	0	0	0	0	0	0	0	0	0	0	0	0	0	0	0	3	0	0
400	GAG	0	0	18	0	0	0	0	0	0	0	0	0	0	0	0	0	0	9	0	0	0	0	0	0	0	0	0	0	0	0	0	0	7	0	120049	6	0	2	2	0	0	0	26	0	0	0	1	0
401	AAA	120105	1	29	0	2	0	0	0	7	0	0	0	1	0	0	0	1	0	0	0	0	0	0	0	0	0	0	0	0	0	0	0	2	0	0	0	0	0	7	0	0	0	0	0	0	0	0	0
402	ATG	0	0	1	0	0	0	4	0	0	0	0	0	16	12	120099	2	0	0	0	0	0	0	0	0	0	0	0	0	0	0	5	0	0	0	0	0	0	0	0	0	0	0	0	0	0	9	3	0
403	AAC	13	120042	1	10	1	8	2	0	0	34	0	0	0	0	0	0	0	0	0	0	0	0	0	0	0	0	0	0	0	0	0	0	0	19	0	0	0	4	0	0	0	0	0	0	0	0	0	0
404	ACT	0	0	0	4	4	8	0	119826	0	63	0	0	0	0	0	3	0	0	0	0	0	0	0	2	0	0	0	6	0	4	0	19	0	0	0	0	0	0	0	43	43	0	0	56	4	0	1	34
405	CAA	11	0	0	0	0	0	0	0	0	0	0	0	0	0	0	0	120066	11	40	0	2	0	0	0	9	0	0	0	0	0	0	0	0	0	0	0	1	0	0	4	0	1	0	0	0	0	0	0
406	TTC	0	0	0	0	0	0	0	0	0	0	0	0	0	0	0	0	0	0	0	0	0	0	0	0	0	0	0	0	12	13	0	0	0	0	0	0	0	0	0	0	0	0	0	0	0	0	0	0
407	ACA	10	0	0	8	119970	37	45	3	0	0	19	10	30	0	0	0	0	0	0	0	2	0	0	0	0	0	0	0	0	0	0	0	0	0	0	0	3	0	0	0	0	0	0	0	0	0	0	0
408	GCT	0	0	0	0	0	0	0	22	0	0	0	0	0	0	0	0	0	0	0	0	0	0	0	1	0	0	0	0	0	11	0	0	0	0	0	19	8	11	0	119944	0	2	0	0	0	0	4	5
409	GTG	0	0	0	0	0	0	0	0	0	0	0	0	5	0	12	3	30	0	0	0	0	0	0	0	0	0	0	0	0	0	0	0	0	0	0	0	0	0	7	1	0	0	1	0	8	7	119988	33
410	GGT	0	0	0	0	0	0	0	0	0	0	0	6	0	0	0	0	0	0	1	0	0	0	0	0	0	0	0	2	0	0	0	0	0	0	0	25	0	0	57	1	11	6	37	119840	0	0	0	117
411	AAA	120069	4	28	2	0	0	0	0	3	0	0	0	0	0	0	0	1	2	0	0	0	0	0	0	0	0	0	0	0	0	0	0	3	0	0	0	0	4	0	0	4	0	1	0	22	0	0	0
412	GAA	13	0	0	0	0	0	0	0	0	2	0	13	0	0	0	0	0	0	0	0	0	0	0	0	0	0	0	0	19	0	0	1	120025	1	3	0	20	3	10	0	1	0	0	0	0	0	0	0
413	TTC	0	0	0	0	0	0	0	0	0	0	0	0	0	1	0	0	0	0	0	0	0	0	0	0	0	0	0	0	0	6	0	0	0	0	0	0	0	0	0	0	0	0	0	0	0	3	0	0
414	AAC	4	120091	1	10	0	0	0	0	0	12	0	0	0	0	0	0	0	4	0	0	0	0	0	0	0	0	0	0	0	0	0	0	0	16	0	0	0	7	0	0	1	1	0	0	0	0	0	0
415	AAC	11	120031	0	3	0	0	0	0	0	4	0	0	1	0	0	0	0	0	0	0	0	0	0	0	11	0	0	0	0	0	0	0	0	3	0	0	12	0	0	0	0	0	70	0	2	0	0	0
416	TTA	0	0	0	0	0	0	0	0	0	0	0	0	0	0	0	0	0	0	0	0	0	0	0	0	0	0	0	0	4	16	0	0	0	0	0	0	0	0	0	0	0	0	0	0	3	0	0	0
417	GAA	22	0	0	0	0	0	0	0	0	0	0	0	0	0	0	0	0	0	0	0	0	0	0	0	0	0	0	0	0	0	0	0	120123	0	4	6	0	0	0	0	2	0	0	0	0	0	0	0
418	AAA	120136	1	5	0	6	0	0	0	1	0	0	0	0	0	0	0	0	0	0	0	0	0	0	0	0	0	0	0	0	0	0	0	6	0	0	0	0	0	0	0	0	0	0	0	0	0	0	0
419	AGG	3	0	19	0	0	0	0	0	9	0	119789	14	0	0	15	0	0	0	0	0	0	0	0	0	0	0	31	0	0	0	0	0	0	0	0	0	0	0	0	0	0	0	104	0	0	0	0	0
420	ATG	1	0	2	0	0	0	6	0	0	0	0	0	3	1	120017	2	0	0	0	0	0	0	0	0	0	0	0	0	0	0	0	0	0	0	0	0	0	0	0	0	0	0	0	0	0	0	21	0
421	GAA	16	0	0	0	0	0	0	0	0	0	0	0	0	0	0	0	0	0	0	0	0	0	0	0	0	0	0	0	0	0	0	0	120026	0	3	0	26	0	0	0	12	0	0	0	0	0	0	0
422	AAT	0	1	1	120078	0	0	0	0	0	0	0	6	0	0	0	0	0	0	0	1	0	0	0	0	0	0	0	0	0	0	0	0	0	0	0	4	0	0	0	0	0	0	0	0	0	0	0	0
423	TTA	3	0	0	0	0	0	0	0	0	0	0	0	0	0	0	0	0	0	0	0	0	0	0	0	0	0	0	0	1	0	0	0	0	0	0	0	0	0	0	0	0	0	0	0	6	0	0	0
424	AAT	0	3	0	120089	0	0	0	0	0	0	0	6	0	0	0	0	0	0	0	0	0	0	0	0	0	0	0	0	0	0	0	0	0	0	0	2	0	0	0	0	0	0	0	0	0	0	0	0
425	AAA	120074	9	64	0	0	0	0	0	0	0	0	0	1	0	0	0	0	0	0	0	0	0	0	0	0	0	0	0	0	0	0	0	2	0	0	0	0	0	0	0	0	0	0	0	0	0	0	0
426	AAA	120072	6	31	0	0	0	0	0	4	0	0	0	0	0	0	0	0	0	0	0	0	0	0	0	0	0	0	0	0	0	0	0	3	0	0	0	0	0	0	0	0	0	0	0	0	0	0	0
427	GTT	4	0	0	0	0	0	0	0	0	0	0	0	0	0	0	4	0	0	0	0	0	0	0	0	0	0	0	0	0	0	0	0	0	0	0	0	0	0	0	0	0	0	0	1	0	17	1	119596
428	GAT	0	0	0	2	0	0	0	0	0	0	0	0	0	0	0	0	0	0	0	0	0	0	0	0	0	0	0	0	0	0	0	0	0	0	0	119960	0	0	0	1	0	0	0	8	0	0	0	0
429	GAT	0	0	0	10	0	0	0	0	0	0	0	0	0	0	0	0	0	0	0	0	0	0	0	0	0	0	0	0	0	0	0	0	0	4	0	119955	0	0	0	0	0	0	0	7	0	0	0	0
430	GGG	0	0	0	0	0	0	0	0	0	0	5	0	0	0	0	0	0	0	0	0	0	0	0	0	0	0	0	0	0	7	0	0	0	0	24	0	0	0	0	0	15	1	119985	30	0	0	5	0
431	TTT	0	0	0	0	0	0	0	0	0	0	0	0	0	0	0	0	0	0	0	0	0	0	0	0	0	0	0	0	0	0	0	2	0	0	0	0	0	0	0	0	0	0	0	0	0	0	0	3
432	CTG	0	0	0	0	0	0	0	0	0	0	0	0	0	0	10	0	0	0	2	0	0	0	23	0	0	0	1	0	8	0	120057	5	0	0	1	0	0	0	0	0	0	0	0	0	11	0	0	5
433	GAC	0	19	0	0	0	0	0	0	0	0	0	0	0	0	0	0	0	0	0	0	0	0	0	0	0	0	0	0	0	0	0	0	6	120088	0	12	0	1	0	0	0	17	0	0	0	0	0	0
434	ATT	0	0	0	1	0	0	0	1	0	0	0	0	1	1	0	120151	0	0	0	0	0	0	0	0	0	0	0	0	0	0	0	0	0	0	0	0	0	0	0	0	0	0	0	0	0	1	0	0
435	TGG	0	0	0	0	0	0	0	0	0	0	1	0	0	0	0	0	0	0	0	0	0	0	0	0	0	0	6	0	0	0	0	0	0	0	0	0	0	0	0	0	0	0	1	0	0	0	0	0
436	ACA	33	0	0	0	120072	3	4	0	2	0	0	0	7	0	0	0	0	0	0	0	0	0	0	0	0	0	0	0	0	0	0	0	0	0	0	0	20	0	0	0	0	0	0	0	0	0	0	0
437	TAT	0	0	0	3	0	0	0	0	0	0	0	0	0	0	0	0	0	0	0	17	0	0	0	0	0	0	0	0	0	0	0	0	0	0	0	1	0	0	0	0	0	0	0	0	0	0	0	0
438	AAT	0	10	2	120026	0	0	0	0	0	0	0	6	0	0	0	0	0	0	3	7	0	0	0	0	0	0	0	0	0	0	0	0	0	0	0	6	0	0	0	0	0	0	0	0	0	0	0	0
439	GCA	0	0	0	0	15	0	0	0	0	0	0	0	0	0	0	0	0	0	0	0	0	0	0	0	0	0	0	0	0	0	0	0	12	0	0	0	119711	1	5	1	0	0	0	0	18	0	0	0
440	GAA	4	0	0	0	0	0	0	0	0	0	0	0	0	0	0	0	0	0	0	0	0	0	0	0	0	0	0	0	0	0	0	0	120103	3	3	1	0	0	0	0	2	0	0	0	0	0	0	0
441	TTG	0	0	0	0	0	0	0	0	0	0	0	0	0	0	3	0	0	0	0	0	0	0	0	0	0	0	0	0	0	0	1	0	0	0	0	0	0	0	0	0	0	0	0	0	0	0	38	0
442	TTA	0	0	0	0	0	0	0	0	0	0	0	0	0	0	0	0	0	0	0	0	0	0	0	0	0	0	0	0	2	0	0	0	0	0	0	0	0	0	0	0	0	0	0	0	0	0	0	0
443	GTT	0	0	0	0	0	0	0	0	0	0	0	0	0	0	0	6	0	0	0	0	0	0	0	0	0	0	0	0	0	0	0	2	0	0	0	3	0	0	0	4	0	0	0	0	1	3	1	119918
444	CTA	0	0	0	0	0	0	0	0	0	0	0	0	50	0	0	0	0	0	0	0	4	0	0	0	0	0	0	0	119864	0	14	4	0	0	0	0	0	0	0	0	0	0	0	0	0	0	0	0
445	CTG	0	0	0	0	0	0	0	0	0	0	0	0	0	0	98	0	0	0	0	0	0	0	16	0	0	0	0	0	5	0	119870	2	0	0	0	0	0	0	0	0	0	0	0	0	0	0	1	0
446	GAA	12	0	0	0	0	0	0	0	0	0	0	0	0	0	0	0	0	0	0	0	0	0	0	0	0	0	0	0	0	0	0	0	120052	1	63	0	0	0	0	0	4	0	0	0	0	0	0	0
447	AAT	2	1	2	120123	0	0	0	1	0	0	0	3	0	0	0	0	0	0	0	0	0	0	0	0	0	0	0	0	0	0	0	0	0	0	0	3	0	0	0	0	0	0	0	0	0	0	0	0
448	GAA	15	0	0	0	0	0	0	0	0	0	0	0	0	0	0	0	0	0	0	0	0	0	0	0	0	0	0	0	0	0	0	0	120072	0	42	1	0	0	0	0	7	0	0	0	0	0	0	0
449	AGG	0	0	28	0	0	0	0	0	4	0	120010	2	0	0	4	0	0	0	0	0	0	0	0	0	30	0	7	0	0	0	0	0	0	0	0	0	0	0	0	0	0	0	17	0	0	0	0	0
450	ACT	0	0	0	11	0	90	0	119976	0	0	0	0	0	0	0	2	0	0	0	0	0	0	0	0	0	0	0	0	0	0	0	0	0	0	0	0	0	0	0	2	0	0	0	0	0	0	0	0
451	TTG	0	0	0	0	0	0	0	0	0	0	0	0	0	0	0	0	0	0	0	0	0	0	0	0	0	0	0	0	0	0	20	0	0	0	0	0	0	0	0	0	0	0	0	0	0	0	0	0
452	GAT	0	0	0	11	0	0	0	0	0	0	0	0	0	0	0	0	0	0	0	0	0	0	0	0	0	0	0	0	0	0	0	0	1	11	1	120046	0	0	0	0	3	0	0	7	0	0	0	0
453	TTC	0	0	0	0	0	0	0	0	0	0	0	0	0	0	0	0	0	0	0	0	0	0	0	0	0	0	0	0	0	0	0	0	0	0	0	0	0	0	0	0	0	0	0	0	0	0	0	0
454	CAT	0	0	0	6	0	0	0	0	0	0	0	0	0	0	0	0	1	4	1	120121	0	0	0	0	0	0	0	12	0	0	0	0	0	0	0	0	0	0	0	0	0	0	0	0	0	0	0	0
455	GAC	0	15	0	0	0	0	0	0	0	0	0	0	0	0	0	0	0	1	0	0	0	0	0	0	0	0	0	6	0	0	0	0	122	119965	0	4	0	2	0	0	0	4	0	0	0	0	0	0
456	TTA	0	0	0	0	0	0	17	0	0	0	0	0	3	0	0	0	0	0	0	7	0	0	0	0	0	0	24	0	5	0	0	0	0	28	0	0	8	0	0	0	0	0	0	0	10	0	0	0
457	AAT	1	8	1	120137	0	0	0	0	0	0	0	3	0	0	0	1	0	0	0	0	0	0	0	0	0	0	0	0	0	0	0	0	0	0	0	8	0	0	0	0	0	0	0	0	0	0	0	0
458	GTG	0	0	0	0	0	0	0	0	0	0	0	0	0	0	10	0	0	0	0	0	0	0	0	0	0	0	0	0	0	0	1	0	0	0	1	0	0	0	2	0	0	0	0	0	18	0	120071	16
459	AAG	7	0	120093	9	0	0	10	0	0	0	12	0	0	0	1	0	0	0	0	0	0	0	0	0	0	0	0	0	0	0	0	0	0	0	12	0	0	0	0	0	0	0	0	0	0	0	0	0
460	AAT	1	22	0	120093	0	0	0	0	0	0	0	5	0	0	0	0	0	0	0	1	0	0	0	0	0	0	0	0	0	0	0	0	0	0	0	8	0	0	0	0	0	0	0	0	0	0	0	0
461	CTG	0	0	0	0	0	0	0	0	0	0	0	0	0	0	16	0	0	0	2	0	0	0	2	0	0	0	1	0	14	0	120100	2	0	0	0	0	0	0	0	0	0	0	0	0	0	0	0	0
462	TAC	0	0	0	0	0	0	0	0	0	0	0	0	0	0	0	0	0	5	0	0	0	0	0	0	0	0	0	0	0	0	0	0	0	0	0	0	0	0	0	0	0	0	0	0	0	0	0	0
463	GAG	0	0	49	0	0	0	0	0	0	0	0	0	0	0	0	0	0	0	1	0	0	0	0	0	0	0	0	0	0	0	0	0	11	0	120055	13	0	0	0	0	0	0	4	0	0	0	2	0
464	AAA	120086	2	50	0	0	0	0	0	4	0	0	0	1	0	0	0	2	0	0	0	0	0	0	0	0	5	0	0	0	0	0	0	5	0	0	0	0	0	0	0	0	0	0	0	0	0	0	0
465	GTA	0	0	0	0	0	0	0	0	0	0	0	0	7	0	0	0	0	0	0	0	0	0	0	0	0	0	0	0	2	0	0	0	0	0	0	0	3	0	0	0	1	0	0	0	120114	4	11	1
466	AAA	120118	1	6	3	0	0	0	0	11	0	0	0	0	0	0	0	3	0	0	0	0	0	0	0	0	0	0	2	0	0	0	0	4	0	0	0	0	0	0	0	0	0	0	0	0	0	0	0
467	AGC	0	13	0	0	13	13	0	9	11	119976	6	28	0	18	0	0	50	0	0	0	0	0	0	0	0	1	0	0	0	0	0	0	0	0	0	0	0	0	0	0	0	11	0	0	0	0	0	0
468	CAA	2	0	0	0	0	0	0	0	0	1	0	0	6	0	19	0	120082	0	3	2	1	0	0	0	5	0	0	0	0	0	0	0	0	0	0	0	0	6	2	0	0	6	0	0	0	0	13	0
469	TTA	0	0	0	0	0	0	0	0	0	0	0	0	0	0	0	7	0	0	0	0	0	0	0	0	0	0	0	0	12	0	0	0	0	0	0	0	0	0	0	0	0	0	0	0	0	0	0	0
470	AAG	8	0	120108	15	0	0	2	0	0	0	14	0	0	0	1	0	3	0	0	0	0	0	0	0	0	0	0	0	0	0	0	0	0	0	5	0	0	0	0	0	0	0	0	0	0	0	0	0
471	AAT	0	2	0	120117	0	1	0	13	0	0	0	0	0	0	0	2	0	0	0	1	0	0	0	0	0	0	0	0	0	0	0	0	0	0	0	3	0	0	0	0	0	0	0	0	0	0	0	0
472	AAT	1	3	0	120115	0	0	0	1	0	0	0	4	0	0	0	0	0	1	0	1	0	0	0	0	0	0	0	0	0	0	0	0	0	0	0	16	0	0	0	0	0	0	0	0	0	0	0	0
473	GCC	0	0	0	0	0	13	0	0	0	0	0	0	0	0	0	0	0	0	0	0	0	1	0	0	0	0	0	0	0	0	0	0	0	14	0	0	1	120105	1	5	0	1	0	0	0	8	0	0
474	AAA	119751	3	13	1	0	0	0	0	12	0	0	0	0	9	0	0	16	0	0	0	0	0	0	0	0	0	0	0	0	0	25	0	74	0	0	0	0	0	0	0	0	0	0	0	0	0	0	15
475	GAA	8	0	0	0	0	0	0	0	0	0	0	0	0	0	0	0	2	0	0	0	0	0	0	0	0	0	0	0	0	0	0	0	120100	1	3	1	1	0	0	0	2	0	0	0	27	0	0	0
476	ATC	0	0	11	0	0	4	0	0	0	0	0	0	11	110933	8	18	4	0	0	0	0	0	0	0	0	2	0	0	0	8	0	0	0	0	0	0	0	0	0	0	0	0	0	0	0	2	0	5
477	GGA	0	0	0	0	0	0	0	0	11	0	0	0	0	0	0	0	0	0	0	0	29	0	0	0	0	0	0	0	0	0	0	0	7	0	0	0	1	1	0	0	110933	0	9	0	5	0	0	0
478	AAT	3	0	3	111002	0	0	0	3	0	0	0	5	0	0	0	1	0	0	0	0	0	0	0	0	0	0	0	0	0	0	0	0	0	0	0	1	0	0	0	0	0	0	0	0	0	0	0	0
479	GGG	0	0	0	0	0	0	0	0	0	0	6	0	0	0	0	0	0	0	4	0	0	0	0	0	0	0	0	0	0	0	0	0	0	0	3	0	0	0	0	0	8	0	110954	16	0	0	7	0
480	TGT	0	0	0	0	0	0	0	0	0	0	0	0	0	0	0	0	0	0	0	0	0	0	0	0	0	0	0	0	0	0	0	0	0	0	0	0	0	0	0	0	0	0	0	1	0	0	0	0
481	TTT	0	0	0	0	0	0	0	0	0	0	0	0	0	0	0	1	0	0	0	0	0	0	0	2	0	0	0	0	0	0	0	4	0	0	0	0	0	0	0	0	0	0	0	0	0	0	0	2
482	GAG	0	0	15	0	0	0	0	0	0	0	0	0	0	0	0	0	0	0	1	0	0	0	0	0	0	0	7	0	0	0	0	0	25	0	110912	10	2	0	0	0	0	0	16	0	0	0	4	0
483	TTC	0	0	0	0	0	0	0	0	0	0	0	0	0	1	0	0	0	0	0	0	0	0	0	0	0	0	0	0	0	2	0	0	0	0	0	0	0	0	0	0	0	0	0	0	0	1	0	0
484	TAC	0	2	0	0	0	0	0	0	0	0	0	0	0	0	0	0	0	24	0	0	0	0	0	0	0	0	0	0	0	0	4	0	0	0	0	0	0	0	0	0	0	0	0	0	0	0	0	0
485	CAC	0	7	0	0	0	0	0	0	0	0	0	0	0	0	0	0	12	110950	1	11	0	0	0	0	0	14	0	0	0	1	0	0	0	1	0	0	0	0	0	0	0	0	0	0	0	0	0	0
486	AAG	11	1	110878	12	17	0	7	0	0	0	12	7	0	0	1	0	0	0	4	0	0	0	0	0	0	0	0	45	0	0	0	0	0	0	4	0	0	0	0	0	0	0	0	2	5	0	0	0
487	TGT	0	0	0	0	0	0	0	0	0	0	0	2	0	0	0	0	0	0	0	0	0	0	0	0	0	0	0	6	0	0	0	0	0	0	0	0	0	0	0	0	0	0	0	0	0	0	0	0
488	GAC	0	23	0	0	0	0	0	0	0	0	0	0	0	0	0	0	0	0	0	0	0	0	0	0	0	0	0	0	0	0	0	0	13	110921	4	12	0	0	0	0	0	27	0	0	0	3	0	0
489	AAT	0	3	0	110992	0	0	0	0	0	0	0	1	0	0	0	0	0	0	0	10	0	0	0	0	0	0	0	0	0	0	0	0	0	0	0	5	0	0	0	0	0	0	0	0	0	0	0	0
490	GAA	3	0	0	0	7	0	0	0	0	0	0	0	0	0	13	0	0	0	8	0	0	0	0	0	0	0	0	0	35	0	0	0	110870	1	2	0	6	0	0	0	13	6	0	0	2	0	0	16
491	TGC	0	0	0	0	0	0	0	0	0	3	0	0	0	0	0	0	0	0	0	0	0	0	0	0	0	2	0	0	0	0	0	0	0	0	0	0	0	0	0	0	0	0	0	0	0	0	0	0
492	ATG	0	0	0	0	0	0	4	0	0	0	1	0	10	0	110970	8	0	0	0	0	0	0	0	0	0	0	0	0	0	0	0	0	0	0	0	0	0	0	0	0	0	0	0	0	0	0	7	0
493	GAA	21	0	0	0	0	0	0	0	0	0	0	0	0	0	0	0	0	0	0	0	0	0	0	0	0	0	0	0	0	0	0	0	110874	2	6	1	13	0	0	0	41	0	0	14	0	0	0	0
494	AGT	0	0	0	15	0	0	0	0	1	3	1	110910	0	0	0	32	0	0	0	0	0	0	0	0	0	0	0	1	0	0	0	0	0	0	0	0	0	0	0	1	0	0	0	5	0	0	0	0
495	GTA	0	0	0	0	0	0	0	0	0	0	0	0	23	0	0	0	0	0	0	0	0	0	0	0	0	0	0	0	0	0	0	0	0	0	0	0	4	0	0	0	0	0	0	0	110919	0	36	1
496	AGA	20	0	10	0	0	0	0	0	110943	0	3	0	11	0	0	0	0	0	0	0	0	0	0	0	0	0	6	0	0	0	0	0	0	0	0	0	0	0	0	0	8	0	0	0	0	0	0	0
497	AAT	8	4	1	110796	13	0	19	39	0	2	0	6	0	0	0	0	0	0	13	1	0	0	0	0	0	1	0	0	0	0	4	2	11	0	0	17	0	3	0	0	0	0	1	10	0	0	1	0
498	GGG	0	0	0	0	0	0	0	0	0	0	2	0	0	0	0	0	0	0	0	0	0	0	0	0	0	0	1	0	0	0	0	0	0	0	5	0	0	0	2	0	9	1	110819	8	0	0	154	0
499	ACT	0	0	0	10	1	5	2	110859	0	0	0	0	0	0	22	7	3	0	0	0	0	0	0	1	0	0	0	0	0	0	0	0	0	0	0	0	0	0	0	81	0	0	0	0	2	0	0	0
500	TAT	0	0	0	0	0	0	0	0	0	0	0	0	0	0	0	0	0	0	0	17	0	0	0	0	0	0	0	0	0	0	0	0	0	0	0	0	0	0	0	0	0	0	0	0	0	0	0	0
501	GAT	0	0	0	26	0	0	0	0	0	0	0	0	0	0	9	0	0	0	0	1	0	0	0	0	0	0	0	0	0	0	0	0	1	4	1	110943	0	0	0	1	0	0	0	3	0	0	0	1
502	TAT	0	0	0	1	0	0	0	0	0	0	0	0	0	0	0	0	0	0	0	3	0	0	0	0	0	0	0	0	0	0	0	0	0	0	0	0	0	0	0	0	0	0	0	0	0	0	0	0
503	CCA	0	0	0	0	5	0	0	0	0	0	0	0	0	0	0	0	3	0	0	0	110915	11	38	0	1	0	0	0	4	0	0	0	0	0	0	0	3	0	0	0	0	0	3	0	0	0	0	0
504	AAA	110934	0	16	0	0	0	0	0	2	0	0	0	1	0	0	0	0	3	0	9	0	0	0	0	0	0	0	0	0	0	0	0	4	0	0	0	0	9	0	0	0	0	4	0	0	0	0	0
505	TAT	0	0	0	1	0	0	0	0	0	0	0	0	0	0	0	0	0	0	0	2	0	0	0	0	0	0	0	0	0	0	0	0	0	0	0	0	0	0	0	0	0	0	0	0	0	0	0	0
506	TCA	0	0	11	0	23	0	0	0	5	0	0	0	0	0	0	0	0	0	0	0	3	0	0	0	0	0	0	0	0	0	0	0	0	0	0	0	0	0	0	0	0	0	0	0	0	3	10	0
507	GAA	3	0	0	14	0	0	0	0	9	0	0	0	0	0	0	0	0	0	0	0	0	0	0	0	0	0	0	0	0	0	14	0	110828	0	4	0	0	0	0	0	50	0	0	0	2	0	0	0
508	GAA	8	0	0	0	6	0	0	0	0	0	0	0	0	0	0	0	1	0	0	0	0	0	0	0	0	0	0	0	0	0	6	0	110922	1	4	0	1	0	0	2	5	0	0	0	0	0	0	0
509	TCA	0	0	0	0	1	0	0	0	0	0	0	2	0	0	5	0	0	0	0	0	3	0	0	0	0	0	0	0	0	0	0	0	0	0	0	0	4	0	12	5	0	0	0	0	0	10	12	8
510	AAG	14	0	110756	26	0	0	1	46	0	0	14	0	0	0	2	0	0	0	1	0	0	0	0	0	0	0	0	0	0	12	0	0	0	0	10	0	0	0	0	0	0	0	0	0	0	3	0	0
511	TTG	0	0	0	0	0	0	0	0	0	0	0	0	0	0	0	0	0	0	0	0	0	0	0	0	0	0	0	0	0	0	1	0	19	0	0	0	0	9	0	0	0	4	0	0	0	0	1	0
512	AAC	51	110760	3	38	0	3	0	0	0	22	0	0	0	1	0	0	0	0	38	0	0	0	0	0	0	0	0	0	0	23	0	0	2	5	0	0	0	0	0	0	0	0	3	0	0	0	0	0
513	AGG	0	0	9	0	0	0	0	0	15	0	110786	16	0	0	12	0	0	0	0	0	0	0	0	0	0	0	6	0	3	0	0	0	0	0	0	0	0	0	0	0	0	0	25	0	0	0	0	13
514	GAA	9	0	0	0	0	0	0	0	0	0	0	0	0	0	0	0	0	0	0	0	0	0	0	0	11	0	0	0	3	0	20	0	110811	1	6	1	0	0	0	0	22	0	0	0	1	12	0	0
515	AAG	24	0	110832	11	0	0	0	0	0	0	25	2	0	0	2	0	0	0	4	0	0	0	14	0	0	10	0	0	0	0	0	11	0	0	9	0	0	0	0	0	0	0	0	0	6	0	0	0
516	ATA	0	0	0	0	8	0	0	0	0	0	0	0	110944	0	14	5	0	0	0	0	0	0	0	0	0	0	0	0	1	0	0	0	0	0	0	0	0	0	0	0	0	0	0	0	15	0	0	0
517	GAT	0	0	0	13	0	0	0	1	6	0	0	0	6	0	0	0	0	0	0	0	0	0	0	0	0	0	0	0	2	3	0	0	9	1	1	110759	9	0	0	0	0	0	0	3	0	0	0	1
518	GGA	0	0	0	0	0	0	8	0	13	0	0	2	0	0	10	0	0	0	0	0	0	0	0	0	0	0	0	11	0	0	0	0	61	0	3	0	0	0	0	0	110566	1	19	7	17	32	1	0
519	GTG	0	0	0	0	0	0	0	0	2	0	0	0	0	0	9	0	0	0	0	0	0	0	0	0	11	0	0	0	0	0	0	0	0	0	0	0	0	0	5	4	0	0	0	0	11	0	110811	4
520	AAA	110871	9	16	3	3	0	0	0	4	0	0	0	1	0	0	0	1	0	0	30	0	0	10	0	0	0	0	0	0	0	0	0	25	0	16	0	0	0	0	0	0	0	0	0	0	0	0	0
521	TTG	0	0	0	0	30	0	0	0	0	0	0	0	3	12	27	0	0	0	0	0	0	0	0	0	0	0	0	0	0	0	3	0	0	0	0	0	0	0	0	0	0	0	0	0	0	0	0	0
522	GAA	10	0	0	2	0	11	0	0	0	0	0	0	0	0	0	0	2	0	0	0	0	0	0	0	0	0	0	0	0	0	0	0	110504	1	5	0	0	0	0	0	34	0	0	0	1	0	0	0
523	TCA	0	0	0	0	0	0	0	0	0	0	1	0	0	0	0	0	2	0	0	0	5	12	0	0	0	0	24	0	0	0	0	0	0	0	0	0	5	0	0	0	0	0	0	0	0	0	0	0
524	ATG	0	0	1	0	0	0	2	0	0	0	3	0	4	2	110868	22	0	0	0	0	0	0	0	0	0	0	0	0	0	0	9	17	0	0	0	0	0	6	0	0	0	0	0	0	0	0	9	0
525	GGG	0	0	0	0	0	0	0	0	0	16	4	1	0	0	0	0	0	0	0	4	0	0	0	0	0	0	0	0	0	0	0	0	0	0	8	3	0	0	0	0	34	1	110811	72	0	3	7	0
526	GTG	0	0	0	0	0	0	0	0	0	0	0	0	0	0	56	0	0	0	0	0	0	0	0	0	0	0	0	0	0	0	0	0	0	0	2	0	0	0	4	0	0	0	1	0	48	3	110781	10
527	TAT	0	0	0	0	0	0	0	0	0	0	0	0	0	0	0	0	0	0	1	29	0	0	0	0	0	0	0	0	0	0	0	0	0	0	0	1	0	0	0	0	0	0	0	0	0	0	0	0
528	CAG	0	0	6	0	0	0	0	0	0	0	0	34	0	0	0	0	1	33	110840	17	0	0	1	0	0	0	21	0	0	0	1	0	0	0	0	0	0	0	0	0	0	0	0	0	0	0	0	0
529	ATT	0	0	0	1	0	0	0	10	0	0	0	1	0	5	0	110906	0	0	0	0	0	0	0	0	0	0	0	0	0	0	0	0	0	0	0	0	0	0	0	0	0	0	0	0	8	0	0	4
530	CTG	0	0	0	0	0	0	0	0	0	0	0	0	0	0	29	0	0	0	0	0	0	0	11	0	0	0	1	0	11	1	110794	2	0	0	0	0	0	0	0	0	0	0	0	0	0	0	0	0
531	GCG	0	0	0	0	0	0	16	0	0	0	0	0	0	0	0	0	0	0	0	0	0	0	0	0	0	0	0	0	13	0	0	0	0	0	13	0	26	0	110740	10	0	0	1	0	0	0	33	0
532	ATC	0	1	0	0	0	3	0	0	0	0	0	0	31	110795	2	3	0	0	0	0	0	0	0	0	1	0	0	0	0	0	0	0	0	0	0	0	0	0	0	0	0	0	0	0	0	8	0	0
533	TAC	0	1	0	0	0	0	0	0	0	0	0	0	0	0	0	0	0	21	0	0	0	0	0	0	0	0	0	0	0	0	0	0	0	1	0	0	0	0	0	0	0	0	0	0	0	0	0	0
534	TCA	0	0	0	0	4	0	0	0	0	0	0	0	0	0	0	0	0	0	0	0	13	0	0	0	0	0	0	0	0	0	0	0	0	0	0	0	2	0	0	0	0	0	0	0	0	0	0	0
535	ACT	0	0	0	23	3	37	0	110863	0	0	0	2	0	0	0	17	0	0	0	0	0	0	0	1	0	0	0	0	0	0	0	0	0	0	0	0	0	0	0	3	0	0	0	13	0	0	0	0
536	GTC	0	0	0	0	0	0	0	0	0	0	0	0	0	19	0	3	0	0	0	0	0	0	0	0	0	0	0	0	0	0	0	10	0	0	0	0	0	5	0	0	0	0	0	0	16	110873	0	8
537	GCC	0	0	0	0	0	23	0	0	0	0	0	0	0	0	0	0	0	0	0	0	0	0	0	0	0	0	0	0	0	0	0	0	0	12	0	0	8	110887	0	2	0	0	0	0	0	7	0	0
538	AGT	0	0	0	7	0	0	0	1	1	14	1	110924	0	0	0	3	0	0	0	0	0	0	0	0	0	0	0	1	0	0	0	0	0	0	0	0	0	0	0	0	0	0	0	2	0	0	0	3
539	TCA	0	0	0	0	1	3	0	0	0	0	0	0	0	0	0	0	0	0	0	0	1	0	0	0	0	0	0	0	0	0	0	0	0	0	0	0	0	0	0	0	0	0	0	0	0	0	0	0
540	CTG	0	0	0	0	0	0	0	0	0	0	0	0	3	0	28	0	0	0	0	0	0	0	9	0	0	0	0	0	36	0	110795	5	0	0	0	0	0	0	0	3	0	0	0	0	0	0	18	0
541	GTG	0	0	0	0	0	0	0	0	0	0	0	0	0	0	12	11	0	0	0	0	0	0	1	0	0	0	0	0	0	0	1	2	0	0	9	0	0	0	2	0	0	0	1	0	24	4	110827	6
542	CTT	0	0	0	0	0	0	1	0	0	0	0	0	6	0	0	28	0	0	0	3	0	0	0	22	0	0	0	2	2	9	77	110677	0	0	0	0	0	0	17	0	0	0	0	0	0	3	3	0
543	TTG	0	0	0	0	0	0	0	5	0	0	0	0	4	0	0	2	0	0	0	0	0	0	0	0	0	0	0	0	0	0	6	0	0	0	0	0	6	0	2	8	0	0	0	0	0	0	0	0
544	GTC	0	0	0	0	0	0	0	0	0	0	0	0	0	15	0	0	0	0	0	0	0	0	0	0	0	0	0	0	0	0	0	0	0	4	0	0	0	9	0	0	0	6	0	0	34	110881	0	6
545	TCC	0	0	0	0	0	3	0	0	0	0	0	0	0	0	0	0	0	0	0	0	0	21	0	0	0	0	0	0	0	0	0	0	0	0	0	0	0	16	0	0	0	0	0	0	0	0	0	0
546	CTG	0	0	0	0	0	0	0	0	0	0	0	0	0	0	7	0	0	0	1	0	0	0	28	1	0	0	6	0	16	0	110850	6	0	0	0	0	0	0	0	0	5	0	0	0	0	0	0	0
547	GGG	0	0	0	0	0	0	0	0	0	0	21	0	0	0	0	0	0	0	0	0	0	0	0	0	0	0	2	0	0	0	0	0	0	0	5	0	0	0	1	0	9	0	110907	16	0	0	11	0
548	GCA	0	0	0	0	23	0	0	0	0	0	0	0	0	0	0	0	0	0	0	0	8	0	0	0	0	0	0	0	0	0	0	0	14	0	0	0	109740	0	3	3	10	0	0	0	19	0	0	0
549	ATC	0	2	0	0	0	18	0	0	0	0	0	0	11	110898	0	10	0	0	0	0	0	0	0	0	0	0	0	0	0	0	0	0	0	0	0	0	0	0	0	0	0	0	0	0	0	3	0	0
550	AGT	0	0	0	7	0	0	0	1	0	16	2	110873	0	0	0	46	0	0	0	0	0	0	0	0	0	0	0	0	0	0	0	0	0	0	0	0	0	0	0	0	0	0	0	6	8	0	0	0
551	TTC	0	0	0	0	0	0	0	0	0	0	0	0	0	1	0	0	0	0	3	0	0	0	0	0	0	0	0	0	0	1	0	0	0	0	0	0	0	0	0	0	0	0	0	0	0	1	0	0
552	TGG	0	0	0	0	0	0	0	0	0	0	0	0	0	0	0	0	0	0	0	0	0	0	0	0	0	0	11	0	0	0	0	0	0	0	0	0	0	0	0	0	0	0	4	0	0	0	0	0
553	ATG	0	0	0	0	0	0	1	0	0	0	1	3	9	1	110940	12	0	0	0	0	0	0	0	0	0	0	0	0	0	0	0	0	0	0	0	0	0	0	0	0	0	0	0	13	0	0	8	0
554	TGT	0	0	0	0	0	0	0	0	0	0	0	1	11	0	0	6	0	0	0	0	0	0	0	0	0	0	0	1	0	0	0	0	0	0	0	0	0	0	0	0	0	0	0	0	0	0	0	0
555	TCT	4	0	0	0	0	0	0	2	0	0	0	19	0	0	0	0	4	0	0	0	0	0	0	2	0	0	0	0	0	0	0	0	0	0	0	0	5	0	0	0	0	0	36	0	0	0	11	0
556	AAT	0	3	11	110971	0	0	0	2	0	0	0	3	0	0	0	0	0	0	0	0	0	0	0	0	0	0	0	0	0	0	0	0	0	0	0	22	0	0	0	0	0	0	0	0	0	0	0	0
557	GGG	0	0	0	0	0	0	0	0	0	0	3	0	0	0	0	0	4	0	0	0	0	0	0	0	0	3	0	0	0	0	0	0	0	0	6	0	0	0	0	0	32	0	110922	8	0	0	11	0
558	TCT	0	0	0	0	0	0	3	1	0	0	0	0	6	0	0	0	7	0	0	0	0	0	0	5	0	0	0	0	0	0	0	0	0	0	0	0	0	0	0	45	0	0	0	0	2	0	0	9
559	TTG	0	0	0	0	0	0	0	0	0	0	0	0	0	0	3	0	0	0	0	0	0	0	2	0	0	0	0	0	0	0	14	0	0	0	0	0	0	0	0	0	0	0	0	0	0	0	1	0
560	CAG	0	0	13	0	0	0	0	0	0	0	0	0	0	0	0	0	8	2	110880	15	0	0	1	0	0	0	13	0	0	0	0	0	0	0	2	0	0	0	0	0	0	0	0	0	0	0	0	0
561	TGC	0	0	0	0	0	0	0	0	0	1	0	0	0	0	0	0	0	0	0	0	0	0	0	0	0	2	0	0	20	0	0	0	0	0	0	0	0	0	0	0	0	0	0	0	0	0	0	0
562	AGA	13	0	6	0	0	0	4	0	110754	0	6	2	8	0	0	0	0	0	0	0	0	0	0	0	97	0	0	29	0	0	0	0	0	0	0	0	0	0	0	0	6	0	0	0	0	2	1	0
563	ATA	0	0	0	0	3	0	0	0	0	0	0	0	110964	0	27	0	0	0	0	0	0	0	0	0	0	0	0	0	3	0	0	0	0	0	0	0	0	0	0	0	0	0	0	0	5	6	0	0
564	TGC	0	0	0	0	0	0	0	0	0	0	0	0	0	0	0	0	0	0	0	0	0	0	0	0	0	3	0	0	0	0	0	0	0	0	0	0	0	0	0	0	0	0	0	0	0	0	0	0
565	ATC	0	1	0	0	0	6	0	0	0	1	0	0	10	110979	1	1	0	0	0	0	0	0	0	0	0	0	0	0	0	0	0	0	0	0	0	0	0	0	0	0	0	0	0	0	0	0	0	0
566	TGA	0	0	0	0	0	0	0	0	0	0	0	0	0	0	0	0	0	0	0	0	0	0	0	0	17	0	0	0	0	0	0	0	0	0	0	0	0	0	0	0	1	0	0	0	0	0	0	0
[truncated: 16 more columns]
