# Supplementary material for: How single mutations affect viral escape from broad and narrow antibodies to H1 influenza hemagglutinin
Source: Nat Commun. 2018 Apr 11;9:1386. doi: 10.1038/s41467-018-03665-3 (PMC5895760; doi:10.1038/s41467-018-03665-3)
Supplement: Supplementary file 5 — Supplementary Data 3(ZIP 19513 kb) [file 41467_2018_3665_MOESM5_ESM.zip › analysis_code/results/codoncounts/L1-FI6v3-100ng-ml-r1_readsperbc.csv]

number of reads	number of barcodes
1	94686
2	13170
3	18723
4	27728
5	40640
6	54622
7	67117
8	76470
9	80952
10	79232
11	71631
12	60156
13	48029
14	35286
15	24944
16	16531
17	10454
18	6168
19	3614
20	2103
21	1129
22	605
23	326
24	191
25	105
26	62
27	57
28	28
29	19
30	9
31	12
32	9
33	7
34	3
35	2
36	1
38	1
