# Supplementary material for: How single mutations affect viral escape from broad and narrow antibodies to H1 influenza hemagglutinin
Source: Nat Commun. 2018 Apr 11;9:1386. doi: 10.1038/s41467-018-03665-3 (PMC5895760; doi:10.1038/s41467-018-03665-3)
Supplement: Supplementary file 5 — Supplementary Data 3(ZIP 19513 kb) [file 41467_2018_3665_MOESM5_ESM.zip › analysis_code/results/codoncounts/L1-FI6v3-100ng-ml-r2.log]

2017-10-05 10:24:21,526 - INFO - Beginning execution of dms2_bcsubamp in directory /fh/fast/bloom_j/computational_notebooks/jbloom/2017/HA_antibody_ease_of_escape/analysis_code

2017-10-05 10:24:21,526 - INFO - Progress is being logged to ./results/codoncounts/L1-FI6v3-100ng-ml-r2.log
2017-10-05 10:24:23,738 - INFO - Version information:
	Time and date: Thu Oct  5 10:24:21 2017
	Platform: Linux-3.13.0-49-generic-x86_64-with-Ubuntu-14.04-trusty
	Python version: 3.4.0 (default, Apr 11 2014, 13:05:11)  [GCC 4.8.2]
	dms_tools2 version: 2.1a0
	Bio version: 1.70
	HTSeq version: 0.9.1
	pandas version: 0.20.3
	numpy version: 1.13.1
	IPython version: 6.1.0
	matplotlib version: 2.0.2
	plotnine version: 0.2.1
	natsort version: 5.1.0
	pystan version: 2.16.0.0
	scipy version: 0.19.1
	seaborn version: 0.8.0
	phydmslib version: 2.1.3
	jupyter version: 1.0.0

2017-10-05 10:24:23,738 - INFO - Parsed the following arguments:
	use_existing = yes
	refseq = ./data/WSN_HA_reference.fa
	name = L1-FI6v3-100ng-ml-r2
	bclen = 8
	ncpus = -1
	chartype = codon
	minfraccall = 0.95
	R1trim = [200]
	purgeread = 0
	fastqdir = ./results/FASTQ_files/
	alignspecs = ['1,285,36,37', '286,570,31,32', '571,855,37,32', '856,1140,31,36', '1141,1425,29,33', '1426,1698,40,43']
	minconcur = 0.75
	R2 = None
	purgebc = 0
	bcinfo = False
	maxmuts = 4
	R1 = ['L1-FI6v3-100ng-ml-r2_R1.fastq.gz']
	minq = 15
	outdir = ./results/codoncounts/
	minreads = 2
	R2trim = [170]

2017-10-05 10:24:24,043 - INFO - Read refseq of 1698 codons from ./data/WSN_HA_reference.fa
2017-10-05 10:24:24,046 - INFO - Reads are in these FASTQ pairs:
	./results/FASTQ_files/L1-FI6v3-100ng-ml-r2_R1.fastq.gz and ./results/FASTQ_files/L1-FI6v3-100ng-ml-r2_R2.fastq.gz

2017-10-05 10:24:24,046 - INFO - Now parsing read pairs...
2017-10-05 10:24:32,834 - INFO - Reads parsed so far: 500000
2017-10-05 10:24:41,311 - INFO - Reads parsed so far: 1000000
2017-10-05 10:24:49,060 - INFO - Reads parsed so far: 1500000
2017-10-05 10:24:57,770 - INFO - Reads parsed so far: 2000000
2017-10-05 10:25:05,630 - INFO - Reads parsed so far: 2500000
2017-10-05 10:25:13,599 - INFO - Reads parsed so far: 3000000
2017-10-05 10:25:21,564 - INFO - Reads parsed so far: 3500000
2017-10-05 10:25:29,344 - INFO - Reads parsed so far: 4000000
2017-10-05 10:25:37,475 - INFO - Reads parsed so far: 4500000
2017-10-05 10:25:45,316 - INFO - Reads parsed so far: 5000000
2017-10-05 10:25:53,173 - INFO - Reads parsed so far: 5500000
2017-10-05 10:26:00,940 - INFO - Reads parsed so far: 6000000
2017-10-05 10:26:08,994 - INFO - Reads parsed so far: 6500000
2017-10-05 10:26:18,134 - INFO - Reads parsed so far: 7000000
2017-10-05 10:26:25,978 - INFO - Reads parsed so far: 7500000
2017-10-05 10:26:33,699 - INFO - Reads parsed so far: 8000000
2017-10-05 10:26:39,190 - INFO - Parsed 8359227 reads, found 834917 unique barcodes.
2017-10-05 10:26:39,192 - INFO - Summary stats on reads:
fail filter  low Q barcode    total
          0         575946  8359227
2017-10-05 10:26:39,192 - INFO - Writing these stats to ./results/codoncounts/L1-FI6v3-100ng-ml-r2_readstats.csv

2017-10-05 10:26:39,744 - INFO - Number of reads per barcode:
                 number of barcodes
number of reads                    
1                            118149
2                              9931
3                             12651
4                             18583
5                             26668
6                             37145
7                             48628
8                             59359
9                             67647
10                            71835
11                            71953
12                            66744
13                            58371
14                            48105
15                            37287
16                            27756
17                            19861
18                            13009
19                             8544
20                             5251
21                             3080
22                             1845
23                             1073
24                              540
25                              356
26                              188
27                              122
28                               84
29                               48
30                               28
31                               17
32                               17
33                               18
34                               12
35                                7
36                                4
37                                1
2017-10-05 10:26:39,744 - INFO - Writing these stats to ./results/codoncounts/L1-FI6v3-100ng-ml-r2_readsperbc.csv

2017-10-05 10:26:39,748 - INFO - Examining the 834917 barcodes to build and align subamplicons...
2017-10-05 10:26:50,262 - INFO - Barcodes examined so far: 200000
2017-10-05 10:27:00,813 - INFO - Barcodes examined so far: 400000
2017-10-05 10:27:11,827 - INFO - Barcodes examined so far: 600000
2017-10-05 10:27:22,720 - INFO - Barcodes examined so far: 800000
2017-10-05 10:27:24,700 - INFO - Examined all barcodes. Summary stats:
aligned  not alignable  too few reads   total
 648437          68331         118149  834917
2017-10-05 10:27:24,701 - INFO - Writing these stats to ./results/codoncounts/L1-FI6v3-100ng-ml-r2_bcstats.csv

2017-10-05 10:27:24,715 - INFO - Writing the counts of each codon identity at each site to ./results/codoncounts/L1-FI6v3-100ng-ml-r2_codoncounts.csv

2017-10-05 10:27:24,736 - INFO - Successful completion of dms2_bcsubamp
