# Supplementary material for: How single mutations affect viral escape from broad and narrow antibodies to H1 influenza hemagglutinin
Source: Nat Commun. 2018 Apr 11;9:1386. doi: 10.1038/s41467-018-03665-3 (PMC5895760; doi:10.1038/s41467-018-03665-3)
Supplement: Supplementary file 5 — Supplementary Data 3(ZIP 19513 kb) [file 41467_2018_3665_MOESM5_ESM.zip › analysis_code/results/codoncounts/L1-FI6v3-100ng-ml-r2_codoncounts.csv]

site	wildtype	AAA	AAC	AAG	AAT	ACA	ACC	ACG	ACT	AGA	AGC	AGG	AGT	ATA	ATC	ATG	ATT	CAA	CAC	CAG	CAT	CCA	CCC	CCG	CCT	CGA	CGC	CGG	CGT	CTA	CTC	CTG	CTT	GAA	GAC	GAG	GAT	GCA	GCC	GCG	GCT	GGA	GGC	GGG	GGT	GTA	GTC	GTG	GTT
1	ATG	0	0	0	0	0	0	2	0	0	0	1	0	5	0	90224	20	0	0	0	0	0	0	0	0	0	0	0	0	0	0	0	0	0	0	0	0	0	0	0	0	0	0	0	0	0	0	0	0
2	AAG	7	0	89819	19	44	0	77	67	0	0	10	0	28	0	4	55	0	13	25	0	0	0	0	0	0	0	0	0	16	0	1	0	0	0	4	0	0	0	0	0	0	0	0	0	7	0	0	0
3	GCA	0	0	0	0	23	0	0	0	0	0	0	0	0	0	0	0	0	0	0	0	2	0	0	0	0	0	0	0	0	0	0	0	3	9	36	0	90149	0	1	12	0	0	0	0	8	0	0	0
4	AAA	90176	0	2	1	0	0	0	17	6	0	0	0	0	0	0	0	0	0	0	0	0	0	0	0	0	4	0	0	0	0	0	0	7	0	0	0	1	0	0	0	0	0	0	2	1	0	27	0
5	CTA	0	0	0	0	0	0	0	0	0	0	0	0	18	0	0	0	0	0	0	0	5	0	0	0	0	0	0	0	90205	1	3	0	0	0	0	0	0	0	0	0	0	0	0	0	0	0	0	0
6	CTG	0	0	0	0	0	0	0	0	0	0	0	0	0	0	43	0	0	0	11	0	0	0	2	0	0	0	1	0	14	1	90151	11	0	0	0	0	0	0	0	0	0	0	0	0	0	0	0	0
7	GTC	0	0	0	0	0	0	0	0	0	0	0	0	0	28	0	0	0	0	0	0	0	0	0	0	0	0	0	0	0	7	0	0	0	0	0	0	0	13	0	4	0	0	0	0	35	90098	0	18
8	CTG	0	0	0	0	0	0	0	0	0	0	0	0	0	0	8	0	0	0	0	0	0	0	23	0	0	0	3	0	10	3	90191	9	0	0	0	0	0	0	0	0	0	0	0	0	0	0	1	0
9	TTA	0	0	0	0	0	0	0	0	0	0	0	0	0	0	0	0	0	0	0	0	0	0	0	0	0	0	0	0	6	0	9	0	0	0	0	0	0	0	0	0	0	0	0	0	0	0	0	27
10	TAT	0	0	0	0	10	0	0	5	0	0	0	0	16	0	0	0	0	0	0	2	0	0	0	0	0	0	0	0	0	0	0	0	0	0	0	4	0	0	0	0	0	0	0	0	0	0	0	0
11	GCA	0	0	0	0	23	0	0	0	0	0	0	0	0	0	0	0	0	0	0	0	2	0	0	0	0	0	0	0	0	0	0	3	24	0	0	0	90075	2	43	6	0	0	0	0	39	0	4	0
12	TTT	0	0	0	0	0	0	0	0	0	0	0	0	0	0	0	3	0	0	0	0	0	0	0	0	0	0	0	0	0	0	0	17	0	0	0	0	0	0	0	0	0	0	0	0	0	37	0	2
13	GTA	0	0	0	0	0	0	0	0	0	0	0	0	13	0	55	0	0	0	0	0	0	0	0	0	0	0	0	0	5	0	0	0	0	0	0	0	2	0	0	0	0	0	0	0	90134	0	17	6
14	GCT	0	0	0	0	0	0	0	1	0	0	0	0	0	0	0	0	0	0	0	0	0	0	0	0	0	0	0	0	0	0	0	0	0	0	0	16	2	15	0	90209	0	0	0	0	0	0	0	2
15	ACA	16	0	0	0	90158	15	46	4	0	0	0	0	9	0	0	0	0	0	0	0	0	0	0	0	0	0	0	0	0	0	0	0	0	0	0	0	1	0	0	0	0	0	0	0	0	0	0	0
16	GAT	0	0	0	7	0	0	0	0	0	0	0	0	0	0	0	0	0	0	0	0	0	0	0	0	0	0	0	0	0	0	0	0	0	2	0	90229	0	0	0	0	0	0	0	5	0	0	0	0
17	GCA	0	0	0	0	11	0	0	0	0	0	0	0	0	0	0	0	0	0	0	0	0	0	0	0	0	0	0	0	0	0	0	0	8	0	0	0	90089	2	94	4	1	0	0	0	22	0	0	0
18	GAC	0	7	0	0	0	0	0	0	0	0	0	0	0	0	0	0	0	1	0	0	0	0	0	0	0	0	0	0	0	0	0	0	9	90197	1	16	0	1	0	0	0	3	0	0	0	1	0	0
19	ACA	2	0	0	0	90147	3	50	2	0	0	30	0	2	0	0	0	9	3	0	0	0	0	0	0	0	0	0	7	0	0	0	0	0	0	0	0	1	0	0	0	0	0	0	0	0	0	0	0
20	ATA	0	0	0	0	4	0	0	0	0	0	0	0	90242	0	5	0	0	0	0	0	0	0	0	0	0	0	0	0	0	0	0	0	0	0	0	0	0	0	0	0	0	0	0	0	1	0	0	3
21	TGT	0	0	0	0	0	0	0	0	0	0	0	0	0	0	0	0	0	0	0	0	0	0	0	0	0	0	0	2	0	0	0	0	0	0	0	0	0	0	0	0	0	0	0	0	0	0	0	0
22	ATA	2	0	0	0	3	0	0	0	1	0	0	0	90198	1	20	0	0	0	0	0	0	0	0	0	0	0	0	0	0	0	0	0	0	0	0	0	0	0	0	0	0	0	0	0	22	0	0	0
23	GGC	0	0	0	0	0	0	0	0	0	3	0	0	0	0	0	0	0	0	0	0	0	0	0	0	0	0	0	0	0	0	0	0	0	4	0	0	0	1	0	0	16	90164	19	5	0	15	0	0
24	TAC	0	0	0	0	0	0	0	0	0	0	0	0	0	0	0	0	0	3	0	0	0	0	0	0	0	0	0	0	0	0	0	0	0	0	0	0	0	0	0	0	0	0	0	0	0	0	0	0
25	CAT	0	0	0	14	0	0	0	0	0	0	0	0	0	0	0	0	0	4	11	90198	0	0	0	1	0	0	0	16	0	0	0	2	0	0	0	0	0	0	0	0	0	0	0	0	0	0	0	0
26	GCG	0	0	0	0	0	0	21	0	0	0	0	0	0	0	0	0	0	0	0	0	0	0	3	0	0	0	0	0	0	0	0	0	0	0	152	0	46	11	89948	39	0	0	4	0	0	0	11	0
27	AAC	50	90175	0	15	0	3	0	0	0	5	0	0	0	0	0	0	0	1	0	0	0	0	0	0	0	0	0	0	0	0	0	0	0	3	0	0	0	0	0	0	0	0	0	0	0	0	0	0
28	AAC	15	90201	0	6	0	0	0	0	0	7	0	0	0	0	0	0	0	0	0	0	0	0	0	0	0	0	0	0	0	0	0	0	0	11	0	0	0	0	0	0	0	0	0	0	0	0	0	0
29	TCA	0	0	0	0	1	0	0	0	0	0	0	0	0	0	0	0	0	0	0	0	3	0	0	0	0	0	0	0	0	0	0	0	0	0	0	0	0	0	0	0	0	0	0	0	0	0	0	0
30	ACC	0	20	0	0	15	90195	1	14	0	1	0	0	0	5	0	0	0	0	0	0	0	0	0	0	0	0	0	0	0	0	0	0	0	0	0	0	0	4	0	0	0	0	0	0	0	0	0	0
31	GAC	1	23	0	0	0	0	0	0	0	0	0	0	0	0	0	0	0	1	0	0	0	0	0	0	0	0	0	0	0	0	0	0	23	90162	0	11	0	4	0	0	0	5	0	0	0	1	0	0
32	ACT	0	0	0	8	7	3	2	90213	0	0	0	0	0	0	0	15	0	0	0	0	0	0	0	1	0	0	0	0	0	0	0	0	0	0	0	0	0	0	0	5	0	0	0	0	0	0	0	0
33	GTT	0	0	0	0	0	0	0	0	0	0	0	0	0	0	0	10	3	0	0	0	0	0	0	0	0	0	0	0	0	0	0	1	0	0	0	0	0	0	0	5	0	0	0	1	0	7	10	90207
34	GAC	0	8	0	0	0	0	0	0	0	0	0	0	0	0	0	0	0	1	0	0	0	0	0	0	0	0	0	0	0	0	0	0	12	90182	0	9	0	0	0	0	0	20	0	0	0	0	0	0
35	ACA	10	0	0	0	90223	3	15	0	1	0	0	0	4	0	0	0	0	0	0	0	2	0	0	0	0	0	0	0	0	0	0	0	0	0	0	0	1	0	0	0	0	0	0	0	0	0	0	0
36	ATA	0	0	0	0	3	0	0	0	0	0	0	0	90244	0	6	0	0	0	0	0	0	0	0	0	0	0	0	0	0	0	0	0	0	0	0	0	0	0	0	0	0	0	0	0	1	0	0	0
37	CTC	0	0	0	0	0	9	2	0	7	32	77	0	0	10	0	0	0	1	2	0	0	3	0	0	0	0	0	0	9	90076	0	12	0	0	0	0	0	0	0	0	0	0	0	0	0	0	0	0
38	GAG	0	0	3	0	0	0	0	0	0	0	0	0	0	0	0	0	0	0	1	0	0	0	0	0	0	0	0	0	0	0	0	0	1	0	90171	25	0	0	0	0	0	0	7	0	0	0	2	0
39	AAG	3	0	90143	32	0	0	0	0	0	0	13	0	0	0	2	0	0	0	0	0	0	0	0	0	0	0	0	0	0	0	0	0	0	0	10	0	0	0	0	0	0	0	0	0	0	0	0	0
40	AAT	3	1	0	90218	0	0	0	15	0	0	0	5	0	0	0	0	0	0	0	2	0	0	0	0	0	0	0	0	0	0	0	0	0	0	3	4	0	0	0	0	0	0	0	0	0	0	0	0
41	GTG	0	0	0	0	0	0	0	0	0	0	0	0	0	0	10	0	0	0	0	0	0	0	0	0	0	0	0	0	0	0	1	0	0	0	0	0	0	0	1	0	0	0	2	0	13	0	90089	10
42	GCA	0	0	0	0	4	0	0	0	0	0	0	0	0	0	0	0	0	0	0	0	2	0	0	0	0	0	0	0	0	0	0	0	11	0	0	0	89999	1	5	2	0	0	0	0	50	0	0	0
43	GTG	0	0	0	0	0	0	0	0	0	0	0	0	0	0	1	0	0	0	0	0	0	0	0	0	0	0	0	0	0	0	0	0	0	0	0	0	0	0	2	0	0	0	0	0	10	3	90169	2
44	ACA	9	0	0	0	90201	0	0	3	0	0	0	0	6	0	0	0	0	0	0	0	0	0	0	0	0	0	0	0	0	0	0	0	0	0	0	0	4	0	0	0	0	0	0	0	0	0	0	0
45	CAT	0	0	0	5	0	0	0	0	0	0	0	0	0	0	0	0	0	2	1	90235	0	0	0	0	0	0	0	1	0	0	0	0	0	0	0	3	0	0	0	0	0	0	0	0	0	0	0	0
46	TCT	0	0	0	0	0	0	0	0	0	0	0	0	0	0	0	0	0	0	0	0	0	0	0	1	0	0	0	0	0	0	0	0	0	0	0	0	0	0	0	1	0	0	0	0	0	0	0	0
47	GTT	49	0	0	0	0	0	0	0	0	0	0	0	0	0	0	11	0	0	0	0	0	0	0	0	0	0	0	0	0	0	0	0	1	0	0	0	0	0	0	2	0	0	0	0	3	15	1	90021
48	AAC	58	90141	1	8	0	1	0	0	0	3	0	0	0	0	0	0	0	0	0	0	0	0	0	1	0	0	0	0	0	0	0	0	0	6	0	0	0	0	0	0	0	0	0	0	0	0	0	0
49	CTG	0	0	0	0	0	0	0	0	0	0	0	0	0	0	12	0	0	0	3	0	0	0	13	0	0	0	1	0	21	1	90031	18	0	0	0	0	0	0	0	1	0	0	0	0	0	0	0	0
50	CTC	0	0	0	0	0	0	0	0	0	0	0	0	0	11	0	0	0	2	0	0	1	5	0	0	1	0	0	0	13	90123	0	34	0	0	0	0	0	0	0	0	0	0	0	0	0	0	0	0
51	GAA	9	0	0	0	0	0	0	0	0	0	0	0	0	0	0	0	2	0	0	0	0	0	0	0	0	0	0	0	0	0	0	0	90103	2	23	2	0	0	0	0	5	0	0	0	0	0	0	0
52	GAC	0	8	0	0	0	0	0	0	0	0	0	0	0	0	0	0	0	8	0	0	0	0	0	0	0	0	0	0	0	0	0	0	11	90104	2	23	0	0	0	0	0	5	0	0	13	1	0	0
53	AGC	0	58	0	0	1	1	0	0	36	89949	3	63	0	35	0	0	0	0	0	0	0	0	0	0	0	12	0	0	0	0	0	0	6	1	0	0	0	0	21	0	0	7	0	0	0	0	0	0
54	CAC	0	76	1	0	0	0	0	0	0	0	0	0	0	0	0	0	76	89987	50	9	0	2	0	0	0	3	0	0	0	0	0	0	0	0	0	0	0	0	0	0	0	0	0	0	0	0	0	0
55	AAC	24	90139	0	24	0	0	0	0	0	5	0	0	0	0	0	0	0	0	0	0	0	0	0	0	0	0	0	0	0	0	0	0	0	12	0	0	0	0	0	0	0	0	0	0	0	0	0	0
56	GGG	0	0	0	0	0	0	0	0	0	0	9	0	0	0	0	0	0	7	0	0	0	0	0	0	1	0	8	0	0	0	0	0	0	0	10	0	0	0	1	0	95	9	89896	117	0	0	5	0
57	AAA	90154	1	8	0	2	0	0	0	4	0	0	0	0	0	0	0	0	4	0	0	0	0	0	0	0	0	0	0	0	0	0	0	18	0	0	0	0	0	0	0	0	0	0	0	9	0	0	0
58	CTA	0	0	0	0	0	0	0	0	0	0	0	0	42	0	0	0	0	0	0	0	7	0	0	0	1	0	0	0	89924	16	8	6	0	0	0	0	0	0	0	0	0	0	0	0	0	0	0	0
59	TGT	0	0	0	0	0	0	0	0	0	0	0	1	0	0	0	0	0	0	0	0	0	0	0	0	0	0	0	1	0	0	0	0	0	0	0	0	0	0	0	0	0	0	0	0	0	0	0	0
60	AAA	90160	0	27	1	2	0	0	0	22	0	0	2	0	0	0	0	0	0	0	1	0	0	0	0	0	0	2	6	0	0	0	0	2	0	0	0	0	0	0	0	0	0	0	0	0	0	0	0
61	TTA	0	0	0	0	0	0	0	0	0	0	0	0	2	0	2	10	0	0	0	0	0	0	0	0	0	0	0	0	6	0	0	73	0	0	0	0	0	0	0	0	0	0	0	0	3	11	0	0
62	AAA	89904	7	211	14	1	0	0	0	10	0	0	0	2	0	0	0	1	0	0	0	0	0	0	0	0	0	0	0	0	0	0	0	3	0	0	0	0	0	0	0	0	0	0	0	0	0	0	0
63	GGA	0	0	0	0	0	0	0	0	2	0	0	0	0	0	0	0	0	0	0	0	0	0	0	0	0	0	0	0	0	0	0	0	11	0	0	0	0	0	0	0	90170	1	6	4	40	0	0	0
64	ATA	3	0	0	0	4	0	0	0	0	0	0	0	90148	0	33	9	0	0	12	0	0	0	0	0	0	0	0	0	2	0	0	0	0	0	0	0	0	0	0	0	0	0	0	0	18	3	0	0
65	GCC	0	0	0	0	0	14	0	0	0	0	0	0	0	0	0	0	0	0	0	0	60	16	0	0	0	0	0	3	0	0	0	0	37	8	0	0	2	90027	2	11	0	2	0	0	0	10	0	0
66	CCA	0	0	0	0	34	0	0	0	0	0	0	0	0	0	0	0	10	0	0	0	90130	0	3	0	0	0	0	0	3	0	0	0	0	0	0	0	0	0	0	0	0	0	0	0	0	0	0	0
67	CTA	0	0	0	0	0	0	0	0	0	0	0	0	21	0	0	0	0	0	0	0	18	0	0	0	0	0	0	0	90158	20	7	0	0	0	0	0	0	0	0	0	0	0	0	0	0	0	0	0
68	CAA	18	0	0	0	0	0	0	0	6	0	0	3	0	0	0	33	90079	1	2	2	2	0	0	0	8	0	0	0	0	42	0	0	29	0	0	1	0	0	0	0	0	0	0	0	0	0	0	0
69	TTG	0	0	0	0	0	0	0	0	0	0	0	0	0	0	0	0	0	0	0	0	0	0	0	0	0	0	0	0	0	0	2	0	0	0	0	0	0	0	0	0	0	0	0	0	0	0	0	0
70	GGG	0	0	0	0	0	0	0	0	0	0	8	0	0	0	0	0	0	0	0	0	0	0	0	0	0	0	0	0	0	0	0	0	0	0	17	26	0	0	0	0	13	1	90041	85	0	0	14	0
71	AAA	90222	0	6	0	0	0	0	0	1	14	0	0	0	5	0	0	0	0	0	0	0	0	0	0	0	0	0	0	0	0	0	0	8	0	0	0	0	0	0	0	1	0	0	0	0	0	0	0
72	TGT	0	0	0	0	0	0	0	0	0	0	0	0	0	0	0	0	0	0	0	0	0	0	0	0	0	0	0	3	0	0	0	0	0	0	0	0	0	0	0	0	0	0	0	0	0	0	0	0
73	AAC	19	90131	0	12	0	0	4	0	0	50	0	0	0	0	0	0	0	0	0	0	0	0	0	0	0	0	0	0	0	0	0	0	0	20	0	0	0	0	0	0	0	0	0	0	0	0	0	0
74	ATC	0	0	0	0	0	8	0	0	0	0	0	0	4	90179	3	11	0	0	0	0	0	0	0	0	0	0	0	0	0	15	0	0	0	0	0	0	0	0	0	1	0	0	0	0	0	7	0	6
75	ACC	0	18	0	0	9	90050	20	92	0	1	0	0	0	3	0	0	0	0	0	0	0	7	19	0	0	0	0	0	0	0	21	0	0	0	0	0	0	3	0	0	0	0	0	0	0	0	0	0
76	GGA	0	0	0	0	0	0	0	0	12	0	0	0	0	0	0	0	0	0	0	0	0	0	0	0	1	0	0	0	0	0	0	0	22	0	0	0	0	0	0	0	90180	1	15	1	17	0	0	0
77	TGG	0	0	0	0	0	0	0	0	0	0	2	0	0	0	0	0	0	0	0	0	0	0	0	0	0	0	2	0	0	0	0	0	0	0	0	0	0	0	0	0	0	0	11	0	0	0	0	0
78	CTC	0	0	0	0	0	0	0	0	0	0	0	0	0	41	0	0	2	1	0	0	0	4	0	0	0	1	0	0	33	90147	0	1	0	0	0	0	0	0	0	0	0	0	0	0	9	1	0	0
79	TTG	0	0	0	0	0	0	0	0	0	0	0	0	0	0	3	6	0	0	0	0	0	0	0	0	0	0	0	0	0	0	16	0	0	0	0	0	0	0	0	0	0	0	0	0	0	0	2	0
80	GGA	0	0	0	0	0	0	0	0	7	0	0	0	0	0	0	0	0	0	0	0	0	0	0	0	0	0	0	0	0	0	0	0	13	0	0	0	1	0	0	0	90160	1	25	1	34	0	0	0
81	AAT	5	1	0	90226	0	0	0	1	0	0	0	2	0	0	0	0	0	0	0	4	0	0	0	0	0	0	0	0	0	0	0	0	0	0	0	3	0	0	0	0	0	0	0	0	0	0	0	0
82	CCA	0	0	0	0	90	0	0	0	0	0	0	0	0	0	0	0	7	0	0	0	90075	3	52	7	0	0	0	0	9	0	0	0	0	0	0	0	1	0	0	0	0	0	0	0	0	0	0	0
83	GAA	10	0	0	1	0	0	0	0	0	0	0	0	0	0	0	0	0	0	0	0	0	0	0	0	0	0	0	0	0	0	0	0	90224	1	6	0	0	0	0	0	2	0	0	0	0	0	0	0
84	TGC	0	0	0	0	0	0	0	0	0	0	0	0	0	0	0	0	0	0	0	0	0	0	0	0	0	1	0	0	0	0	0	0	0	0	0	0	0	0	0	0	0	2	0	0	0	0	0	0
85	GAC	0	20	0	0	0	0	0	0	0	0	0	0	0	0	0	0	0	1	0	0	0	0	0	0	0	0	0	0	0	0	0	0	17	90171	0	25	0	0	0	0	0	9	0	0	0	0	0	0
86	TCA	0	0	0	0	4	0	0	0	0	0	0	10	0	0	7	0	0	0	0	16	25	0	0	0	0	0	0	0	0	0	0	0	29	8	17	0	0	0	0	0	0	0	0	0	0	0	0	0
87	CTG	0	0	0	0	0	0	0	0	0	0	1	0	0	0	258	0	0	0	12	0	0	0	5	0	0	0	1	0	37	0	89914	5	0	0	0	0	0	0	0	0	0	0	0	0	0	0	8	0
88	CTT	0	0	0	0	0	0	0	0	0	0	0	0	0	0	0	172	0	0	0	0	0	0	0	1	0	0	0	0	1	20	2	90033	0	0	0	0	0	0	0	0	0	0	0	0	0	0	0	5
89	CCA	0	0	0	5	20	33	4	0	0	9	0	0	0	0	0	15	39	0	0	0	89955	2	58	13	2	0	0	0	18	0	4	0	0	0	0	0	0	0	0	17	0	2	0	0	0	15	0	3
90	GCG	0	0	0	0	0	0	4	0	1	0	0	3	0	0	0	0	0	0	0	0	0	0	1	0	0	0	0	0	0	0	1	0	0	0	32	0	13	2	90037	16	0	0	2	0	0	26	28	0
91	AGA	9	0	0	6	1	0	7	0	90177	1	5	1	16	0	0	0	2	0	0	3	0	0	0	0	0	0	0	0	13	0	0	0	0	0	3	0	0	5	0	0	6	0	0	0	0	0	0	0
92	TCA	0	0	0	5	6	0	0	0	0	0	0	0	0	0	0	0	0	0	0	0	3	0	0	0	0	0	0	0	0	0	0	0	0	0	0	0	2	0	0	0	0	0	0	0	0	0	0	0
93	TGG	0	0	0	0	0	0	0	0	0	0	1	0	0	0	0	0	0	0	0	0	0	0	0	0	0	0	1	0	0	0	0	0	0	0	0	0	0	0	0	0	0	0	1	0	0	0	0	0
94	TCC	0	0	0	0	0	1	0	0	0	0	0	1	0	0	0	0	0	0	0	0	0	11	0	0	0	0	0	0	0	0	0	0	0	0	0	0	0	0	0	0	0	0	0	0	0	0	0	0
95	TAC	0	1	0	0	0	0	0	0	0	0	0	0	0	0	0	0	0	22	0	0	0	0	0	0	0	0	0	0	0	0	0	0	0	1	0	0	0	0	0	0	0	0	0	0	0	0	0	0
96	ATT	0	0	0	0	0	0	0	4	0	0	0	1	2	7	1	127923	0	0	0	0	0	0	0	0	0	0	0	0	0	0	0	2	0	0	0	0	0	0	0	0	0	0	0	0	0	0	0	32
97	GTA	0	0	0	0	0	0	0	0	0	0	0	0	16	0	0	0	0	0	0	0	0	0	0	0	0	0	0	0	3	0	0	0	0	0	0	0	8	0	0	0	0	0	0	0	127889	0	17	18
98	GAA	7	0	0	0	0	0	0	0	0	0	0	0	0	0	0	0	1	0	0	0	0	0	0	0	0	0	0	0	0	0	0	0	127942	2	5	2	1	0	0	0	2	0	0	0	0	0	0	0
99	ACA	27	0	0	0	127884	0	4	0	0	0	0	0	14	0	0	0	0	0	0	0	1	0	0	0	0	0	0	0	0	0	0	0	0	0	0	0	6	0	0	0	0	0	0	0	0	0	0	0
100	CCA	0	4	0	0	38	0	0	0	0	0	0	0	0	0	0	0	11	0	0	0	127885	2	13	0	0	0	0	1	9	0	0	0	0	0	0	0	1	0	0	0	0	0	0	0	0	0	6	0
101	AAC	18	127886	0	21	0	8	0	0	0	5	8	0	0	0	0	0	0	2	10	0	0	0	0	0	0	14	0	0	0	0	0	0	0	3	0	0	0	0	0	0	0	0	0	0	0	0	0	0
102	TCT	0	0	0	23	49	0	0	6	0	0	0	0	0	0	0	0	0	0	0	0	0	0	0	4	0	0	0	0	0	0	0	0	0	0	0	0	0	0	0	5	0	0	0	0	0	0	0	0
103	GAG	0	0	16	0	0	0	0	0	0	0	0	0	0	0	0	0	0	0	1	0	0	0	0	0	0	0	0	0	0	3	0	0	24	2	127868	14	0	0	3	0	0	0	30	0	0	0	2	0
104	AAT	3	22	0	127822	36	0	0	1	0	0	0	9	0	0	0	2	10	0	0	2	0	0	0	0	0	0	0	0	0	0	0	0	11	0	0	11	0	0	0	0	0	0	0	0	0	0	0	0
105	GGA	0	0	0	0	0	0	0	0	17	0	0	0	0	0	0	0	0	0	0	0	0	0	0	0	2	0	0	0	0	0	0	0	14	0	0	0	4	0	0	0	127809	0	14	13	75	0	0	0
106	GCA	0	0	0	0	26	0	0	0	0	0	0	0	0	0	0	0	0	0	0	0	0	0	0	0	0	0	0	0	0	0	0	0	45	0	0	0	127830	0	6	0	4	0	0	0	21	0	0	0
107	TGT	0	0	0	0	0	0	0	0	0	0	0	1	0	0	0	0	0	0	0	0	0	0	0	0	0	0	0	3	0	0	0	0	0	0	0	0	0	0	0	0	0	0	0	2	0	0	0	0
108	TAT	0	0	0	0	0	0	0	0	0	0	0	0	0	0	0	0	0	0	0	5	0	0	0	0	0	0	0	0	0	0	0	0	0	0	0	0	0	0	0	0	0	0	0	0	0	0	0	0
109	CCA	0	0	0	0	33	0	0	0	0	0	0	0	0	0	0	0	8	0	0	0	127892	1	22	0	0	0	0	0	5	0	0	0	0	0	0	0	0	0	0	0	0	0	0	0	0	0	0	0
110	GGA	0	0	0	0	0	0	0	0	5	0	0	0	0	0	0	0	0	0	0	0	0	0	0	0	0	0	0	0	0	0	0	0	3	0	0	0	0	0	0	0	127899	16	3	21	9	0	0	0
111	GAT	9	0	0	12	12	0	0	0	0	0	0	0	0	0	0	0	0	0	0	0	0	0	0	0	0	0	0	0	0	0	0	0	0	5	2	127892	0	0	0	5	0	0	0	11	0	0	0	4
112	CTC	0	0	0	0	0	0	0	0	0	0	0	0	0	24	0	0	0	3	0	0	0	38	0	0	0	0	0	0	31	127802	0	8	0	0	0	0	0	0	0	0	0	0	0	0	0	0	28	0
113	ATC	0	0	0	0	0	13	7	0	0	1	0	0	72	127804	2	14	0	0	0	0	0	0	0	0	0	0	0	0	0	2	0	0	0	0	0	0	0	7	0	0	1	0	0	0	1	24	0	0
114	GAC	0	13	0	0	0	0	0	0	0	0	0	0	0	0	18	0	0	0	0	0	0	0	0	0	0	0	0	0	0	0	0	0	23	127837	0	22	0	1	16	0	0	8	0	0	0	0	0	0
115	TAT	0	0	0	4	0	0	0	0	0	0	0	0	0	18	0	0	0	0	0	13	0	0	0	0	0	0	0	0	0	0	0	0	0	0	0	0	0	0	0	0	0	0	0	0	0	0	0	0
116	GAG	0	0	7	0	0	0	0	0	0	0	0	0	0	0	0	0	0	5	1	0	0	0	0	0	0	0	0	0	0	0	0	0	8	2	127858	15	0	0	0	0	0	0	38	0	0	0	2	0
117	GAA	27	0	0	0	0	0	0	0	0	0	0	0	0	0	0	0	0	0	0	0	0	0	0	0	0	0	0	0	0	0	0	0	127887	0	9	0	0	0	0	0	9	0	0	0	2	0	0	0
118	CTG	0	0	0	0	0	0	0	0	0	0	0	0	0	0	30	0	0	0	3	0	0	0	11	0	0	0	3	0	12	2	127843	43	0	0	0	0	0	0	0	0	0	0	0	0	0	0	1	0
119	AGG	0	0	6	0	0	8	0	0	8	1	127848	22	0	0	26	0	0	0	0	0	0	0	0	0	0	0	1	0	0	0	1	0	0	0	0	0	0	0	0	0	0	0	18	0	0	0	0	0
120	GAG	0	0	5	0	0	0	0	0	0	0	0	0	0	0	0	0	0	0	1	0	0	0	0	0	0	0	0	0	0	0	0	0	25	0	127843	19	0	0	1	0	0	0	11	0	0	0	1	0
121	CAA	24	0	1	0	0	0	0	0	2	0	0	0	0	0	0	0	127872	0	13	0	0	0	0	0	5	0	0	0	0	0	0	0	1	0	0	0	0	0	0	0	0	0	0	0	0	0	0	0
122	TTG	0	0	0	0	0	0	0	0	0	0	0	0	0	0	3	0	0	0	0	0	0	0	0	0	0	0	0	0	0	21	2	0	0	0	0	0	0	0	0	0	0	0	0	0	0	0	0	0
123	AGC	0	25	0	0	0	1	0	0	17	127824	3	9	0	49	0	0	0	0	0	0	0	0	0	0	0	0	0	0	0	0	0	0	0	0	0	0	0	0	0	0	0	2	0	0	0	0	0	0
124	TCA	0	0	0	0	3	0	0	0	0	0	0	0	0	0	0	0	0	0	0	0	2	0	0	0	0	0	0	0	0	0	0	0	0	0	0	0	3	0	0	0	0	0	0	0	0	0	0	0
125	GTA	0	0	0	0	0	0	0	0	0	0	0	0	8	13	0	0	0	0	0	0	0	0	0	0	0	0	0	0	3	0	0	0	1	0	0	0	6	0	0	1	3	0	0	0	127848	1	60	0
126	TCA	0	0	0	0	2	0	0	0	0	0	0	0	0	0	5	0	0	0	0	0	0	0	0	0	0	0	0	0	0	0	0	0	2	0	0	1	1	0	0	0	0	0	0	0	0	0	0	0
127	TCA	0	0	0	0	1	0	0	0	0	0	0	0	0	0	0	0	0	0	0	0	1	0	0	0	0	0	0	0	0	0	0	0	0	0	0	0	3	0	0	0	0	0	0	0	0	0	0	0
128	TTA	0	0	0	0	0	0	0	0	0	0	0	0	0	30	51	0	0	0	0	0	0	0	0	0	0	0	0	0	2	0	0	0	0	0	0	0	0	0	0	0	0	0	0	0	39	0	0	0
129	GAA	8	0	0	0	0	0	0	0	0	0	0	0	0	0	0	0	0	0	0	0	0	0	0	0	0	0	0	0	0	0	0	0	127886	2	5	1	0	0	0	0	8	0	0	0	0	0	0	0
130	AGA	17	0	0	0	2	0	0	0	127909	0	6	1	13	0	0	0	0	0	0	0	0	0	0	0	4	0	0	0	0	0	0	0	0	0	0	0	0	0	0	0	5	0	0	0	0	0	0	0
131	TTC	0	0	0	0	0	0	0	0	0	0	0	0	0	0	0	0	0	0	0	0	0	0	0	0	0	0	0	0	0	3	0	0	0	0	0	0	0	0	0	0	0	0	0	0	0	0	0	0
132	GAA	10	0	0	0	0	0	0	0	0	0	0	0	0	0	0	0	0	0	0	0	0	0	0	0	0	0	0	0	0	0	0	0	127929	1	10	0	0	0	0	0	8	0	0	0	0	0	0	0
133	ATA	2	0	0	0	1	0	0	0	1	0	0	0	127942	0	5	4	0	0	0	0	0	0	0	0	0	0	0	0	2	0	0	0	0	0	0	0	0	0	0	0	0	0	0	0	2	0	0	0
134	TTT	0	0	0	0	0	0	0	0	0	0	0	0	0	0	0	0	0	0	0	0	0	0	0	0	0	0	0	0	0	0	0	1	0	0	0	0	0	0	0	0	0	0	0	0	0	0	0	1
135	CCC	0	0	0	0	0	21	0	0	0	0	0	0	0	0	0	0	0	4	0	0	5	127838	0	1	0	0	0	0	0	2	0	0	0	0	0	0	0	1	0	0	0	0	0	0	0	0	0	0
136	AAG	16	0	127699	13	20	0	1	0	0	0	8	0	0	0	40	0	0	0	0	3	0	0	0	0	0	0	0	0	0	0	1	0	1	0	12	15	0	0	0	0	0	0	0	0	0	9	0	2
137	GAA	45	0	0	17	0	0	0	0	0	0	0	0	0	0	0	0	0	0	0	20	0	0	0	0	0	0	0	0	0	0	0	0	127658	1	17	2	1	0	0	0	6	0	0	0	3	0	0	0
138	AGT	0	0	0	18	9	1	0	0	0	27	2	127658	0	13	9	61	0	103	0	0	0	0	0	0	0	0	0	0	0	0	0	0	0	0	0	0	18	0	0	0	0	0	0	13	0	0	0	0
139	TCA	13	0	0	0	0	0	0	0	0	0	0	10	0	0	0	0	0	0	0	0	12	0	0	0	0	0	0	0	0	0	0	0	0	0	0	0	0	23	0	0	0	0	0	0	0	24	0	0
140	TGG	0	0	0	0	0	0	0	0	0	0	3	0	0	0	0	0	0	0	0	0	0	0	0	0	0	0	7	0	0	0	0	0	0	0	0	0	0	0	0	0	0	0	0	0	0	0	0	0
141	CCC	0	0	0	0	0	69	0	0	0	0	0	0	0	0	0	0	5	36	0	0	16	127739	4	9	0	0	0	0	0	5	0	0	0	0	0	0	0	4	0	0	1	0	0	0	0	0	0	0
142	AAC	74	127815	0	30	0	1	0	0	0	7	0	0	0	0	0	0	0	2	0	0	0	0	0	0	0	0	0	0	0	0	0	0	0	4	0	0	0	0	0	0	0	0	0	0	0	0	0	0
143	CAC	0	9	0	0	0	0	0	0	0	0	0	0	0	0	0	0	21	127867	6	7	0	1	0	0	0	1	0	0	0	1	0	0	0	3	0	0	0	0	0	0	0	0	0	0	0	0	0	0
144	ACA	20	0	0	0	127884	1	2	3	0	0	0	0	17	0	0	0	0	0	0	0	2	0	0	0	0	0	0	0	0	0	0	0	0	0	0	0	19	0	0	0	0	0	0	0	0	0	0	0
145	TTC	0	1	0	0	0	0	0	0	0	24	0	0	0	1	17	0	0	0	17	0	0	0	0	0	0	0	0	0	0	4	0	0	0	20	6	26	0	9	0	4	0	0	0	0	0	7	3	0
146	AAC	14	127602	0	75	0	3	0	12	0	21	0	0	0	1	0	0	1	0	1	0	0	0	0	0	0	0	0	0	0	0	0	0	0	10	22	144	0	7	0	0	0	0	0	23	0	0	0	0
147	GGA	0	0	0	0	0	0	0	0	22	0	0	0	0	0	0	0	0	0	0	0	0	0	0	0	0	0	0	0	0	0	0	0	5	0	0	0	1	0	0	0	127897	7	6	0	16	0	0	0
148	GTA	0	0	0	0	10	1	0	11	0	0	0	0	82	0	0	3	0	21	0	0	0	0	0	0	0	0	0	0	3	0	0	0	0	0	0	0	45	0	0	0	0	0	0	0	127743	1	11	1
149	ACA	17	0	0	0	127880	15	24	1	2	0	0	0	14	0	0	0	0	0	0	0	0	0	0	0	0	0	0	0	0	0	0	0	0	0	0	0	9	0	0	0	0	0	0	0	0	0	0	0
150	GTA	0	0	0	0	0	0	9	0	0	0	0	89	23	0	0	0	0	0	0	0	0	0	0	0	0	0	0	0	8	32	0	0	1	0	0	0	113	10	2	10	0	0	0	0	127514	21	10	2
151	TCA	0	0	0	0	5	0	0	0	0	0	0	0	0	0	0	0	0	0	0	0	6	0	0	0	0	0	0	0	0	0	0	0	0	0	0	0	0	0	0	0	0	0	0	0	0	0	0	0
152	TGC	0	0	0	0	0	0	0	0	0	3	0	0	0	0	0	0	0	0	0	0	0	0	0	0	0	6	0	0	0	0	0	0	0	0	0	0	0	0	0	0	0	0	0	0	0	0	0	0
153	TCC	13	0	0	33	11	0	2	0	0	0	0	0	1	4	0	0	2	0	0	0	0	37	15	152	0	0	1	0	0	17	0	0	24	0	0	5	0	0	0	8	0	8	2	0	0	0	0	0
154	CAT	1	0	0	38	0	0	0	0	0	0	0	0	0	0	14	0	4	8	11	127537	0	0	0	3	0	0	0	2	0	8	2	1	30	5	0	4	0	1	0	14	0	0	0	0	0	0	0	0
155	AGG	3	0	21	0	0	0	2	0	3	36	127342	14	0	0	25	0	41	0	0	0	0	0	0	0	188	0	6	0	0	0	0	0	0	0	0	0	0	0	0	0	0	0	103	0	0	0	0	1
156	GGA	2	2	0	0	0	0	0	0	10	0	0	0	0	0	0	0	0	1	0	0	0	0	0	0	2	0	0	0	0	0	0	0	51	0	1	0	1	20	0	0	127490	11	11	29	6	0	0	0
157	AAA	127786	0	53	14	0	0	0	0	22	0	0	0	2	0	0	10	10	0	0	0	0	0	0	0	0	0	0	0	0	0	0	0	9	0	6	0	0	0	0	0	0	0	0	0	1	0	0	0
158	AGC	0	34	0	0	0	0	0	0	12	127577	1	24	0	18	96	0	0	0	0	0	0	0	0	0	0	0	0	0	1	0	0	1	0	0	0	0	57	0	0	0	0	27	0	0	0	0	0	0
159	AGT	0	0	0	10	0	17	0	1	0	4	6	127696	0	0	0	59	8	0	0	0	0	0	0	0	0	0	0	0	0	0	0	0	0	0	0	14	0	0	0	0	0	4	0	53	0	0	0	0
160	TTT	0	0	0	0	0	0	0	0	0	0	0	0	0	0	0	0	0	0	0	0	0	0	0	0	0	0	0	0	0	0	0	0	0	0	0	0	0	0	0	0	0	0	0	0	0	0	0	0
161	TAC	0	3	0	0	0	0	0	0	0	0	0	0	0	0	0	0	0	31	0	0	0	0	0	0	0	0	0	0	0	0	0	0	0	0	0	0	0	0	0	0	0	0	0	0	0	0	0	0
162	AGA	12	0	0	0	0	0	0	0	127863	2	13	0	8	0	0	0	0	0	0	0	0	0	0	0	6	0	0	0	0	0	0	0	0	0	0	0	0	0	0	0	26	0	0	0	0	0	0	0
163	AAT	2	43	1	127881	0	0	0	1	0	0	0	1	0	0	0	3	0	0	0	0	0	0	0	0	0	0	0	0	0	0	0	0	0	0	0	1	0	0	0	0	0	0	0	0	0	0	0	0
164	TTG	0	0	0	0	0	0	0	0	0	0	0	0	0	2	0	0	0	0	0	0	0	0	0	0	0	0	0	0	27	0	1	0	0	0	0	0	0	0	0	0	0	0	0	0	0	0	11	0
165	CTA	0	0	0	0	0	0	0	0	0	0	0	0	27	0	0	0	1	0	0	0	14	0	0	0	0	0	0	0	127773	24	26	1	0	0	0	0	0	0	0	0	0	0	0	0	1	0	0	0
166	TGG	0	0	0	0	0	0	0	0	0	0	0	0	0	0	0	0	0	0	0	0	0	0	0	0	0	0	6	0	0	0	0	0	0	0	0	0	0	0	0	0	0	0	1	0	0	0	0	0
167	CTG	0	0	0	0	0	0	0	0	0	0	0	0	13	0	82	0	0	0	6	0	0	0	10	0	0	0	1	0	53	1	127567	10	0	0	0	0	0	0	0	0	0	0	0	0	0	23	20	0
168	ACG	0	0	50	0	135	0	127628	17	0	0	1	0	0	0	25	0	0	0	0	0	0	0	3	0	0	0	0	0	0	0	0	0	0	0	0	0	0	0	18	0	0	0	0	0	0	0	0	4
169	AAG	17	2	127710	33	0	0	1	0	0	0	10	0	0	0	4	0	0	0	67	0	0	0	0	0	0	0	0	0	0	0	4	0	0	0	4	0	0	0	28	0	0	0	32	0	0	0	0	0
170	AAG	14	0	127574	25	0	14	4	0	0	0	15	0	0	0	45	0	0	0	8	0	0	0	0	0	82	0	11	0	0	6	0	0	0	28	10	0	1	65	45	0	0	0	0	0	2	0	0	0
171	GGG	0	0	0	0	1	0	0	0	0	0	13	0	0	0	0	0	0	0	3	0	0	0	0	0	0	0	1	0	0	24	0	0	0	39	8	1	0	60	10	1	30	5	127577	33	0	0	60	1
172	GAT	0	0	0	11	0	0	0	0	0	0	0	0	0	0	0	0	0	20	0	1	0	0	0	0	0	0	0	0	0	0	0	0	2	3	23	127696	0	0	0	48	0	0	0	18	0	0	0	2
173	TCA	0	89	0	4	2	0	30	28	0	0	0	0	0	3	0	0	0	0	0	0	12	0	0	0	5	0	0	0	0	0	3	0	5	22	0	49	0	0	0	0	1	0	0	0	0	0	0	0
174	TAC	0	3	0	0	0	0	0	0	0	0	0	0	0	0	0	0	0	7	0	0	0	0	0	0	0	0	0	0	0	0	0	0	0	3	0	0	0	0	0	0	0	0	0	0	0	0	0	0
175	CCA	64	0	15	0	89	0	2	2	0	10	0	0	7	0	0	0	91	9	152	0	127012	2	8	0	1	18	0	0	6	51	0	0	0	53	2	0	3	20	0	0	0	0	48	0	75	0	0	0
176	AAG	85	2	127644	17	7	33	7	9	0	0	24	0	0	0	11	0	0	18	1	13	20	0	0	0	0	0	0	13	0	17	0	12	0	0	5	0	0	0	0	0	0	0	0	0	9	0	0	0
177	CTG	0	0	0	0	0	0	0	14	0	0	0	0	0	14	94	14	0	0	0	0	0	0	4	0	0	0	0	0	21	12	127734	26	0	0	0	0	0	0	0	0	0	0	0	0	0	0	2	24
178	ACC	0	76	0	0	29	127729	4	5	0	2	0	0	0	9	0	0	0	0	0	0	0	1	0	0	0	0	0	0	28	2	3	0	0	0	0	0	0	23	0	21	0	0	0	0	0	32	0	0
179	AAT	6	3	1	127952	2	0	0	2	0	0	0	2	0	0	0	3	0	0	0	0	0	0	0	0	0	0	0	0	0	0	0	0	0	0	0	2	0	0	0	0	0	0	0	0	0	0	0	0
180	TCC	0	14	0	0	0	1	0	0	0	0	0	0	0	0	10	0	6	2	0	0	0	6	0	0	0	1	0	0	0	0	0	0	28	0	5	0	0	2	0	0	0	0	0	0	0	15	0	0
181	TAT	0	0	0	1	0	0	0	0	0	0	0	0	0	0	0	0	0	0	0	39	0	0	0	0	0	0	0	0	0	0	0	0	0	0	0	2	0	0	0	0	0	0	0	0	0	0	0	0
182	GTG	0	0	0	0	0	36	43	0	0	0	0	0	0	0	25	0	0	0	0	0	0	0	0	0	0	0	0	0	0	0	8	0	0	0	0	0	1	0	2	0	0	0	0	0	9	0	127739	26
183	AAC	28	127875	0	10	0	1	0	0	0	2	0	0	0	0	0	0	0	0	0	0	0	0	0	0	0	0	0	0	0	0	0	0	0	5	0	0	0	0	0	0	0	0	0	0	0	0	0	0
184	AAT	4	4	0	127925	0	0	0	1	0	0	0	4	0	0	0	1	0	0	0	2	0	0	0	0	0	0	0	0	0	0	0	0	8	0	0	3	0	0	0	0	0	0	0	0	0	0	0	0
185	AAA	127821	5	18	4	0	0	0	0	17	0	0	0	2	0	4	0	0	0	0	0	0	0	0	0	0	44	0	0	0	0	0	0	21	0	0	0	0	0	0	0	0	0	0	0	0	3	0	0
186	GGG	0	0	0	0	0	6	7	0	0	0	28	0	0	0	0	0	0	0	0	0	0	0	0	0	0	0	1	0	0	0	0	0	0	0	13	0	0	0	0	0	66	2	127721	22	0	0	5	0
187	AAA	127803	4	11	4	0	0	0	0	1	0	0	0	3	0	0	0	2	0	0	0	0	0	0	0	0	0	0	41	0	0	0	0	60	0	0	0	0	0	0	11	0	0	0	0	0	0	0	24
188	GAA	4	0	0	0	26	0	0	0	0	0	0	0	0	0	0	0	0	0	0	0	22	0	0	0	0	0	0	0	0	1	0	0	127833	10	0	0	3	0	0	0	4	0	0	0	21	0	0	0
189	GTC	0	0	0	0	0	0	0	0	0	0	0	0	0	52	0	23	0	0	0	0	0	0	0	0	0	0	0	0	0	0	0	0	0	1	0	0	0	5	0	0	0	0	0	0	25	127835	1	1
190	CTT	0	0	0	0	0	0	0	0	0	0	0	0	0	0	0	29	0	0	0	4	0	0	0	12	0	0	0	1	1	4	0	127892	0	0	0	0	0	0	0	0	0	0	0	0	0	0	0	2
191	GTA	0	0	0	0	0	0	0	0	0	0	0	0	21	0	29	0	0	0	0	0	0	0	0	0	0	0	0	0	0	0	4	0	5	0	0	0	3	0	0	0	7	0	0	0	95895	3	4	1
192	CTA	0	0	0	0	0	0	0	0	0	0	0	0	35	0	0	0	2	0	0	0	10	0	0	0	0	0	0	0	95922	14	3	0	0	0	0	0	0	0	0	0	0	0	0	0	0	0	5	0
193	TGG	0	0	0	0	0	0	0	0	0	0	2	0	0	0	0	0	0	0	0	0	0	0	0	0	0	0	3	0	0	0	0	0	0	0	0	0	0	0	0	0	0	0	1	0	0	0	0	0
194	GGT	0	0	0	0	0	0	0	0	0	0	0	12	0	0	0	0	0	0	0	0	0	0	0	0	0	0	0	3	0	0	0	0	0	0	0	7	0	0	0	3	1	3	2	95701	0	0	0	242
195	GTT	0	0	0	0	0	0	0	0	0	0	0	0	0	0	0	18	0	0	0	0	0	0	0	0	0	0	0	0	0	0	0	3	0	0	0	0	0	0	0	4	0	0	0	0	4	37	0	95907
196	CAT	0	0	0	39	0	0	0	0	0	0	0	0	0	0	0	0	1	6	0	95925	0	0	0	0	0	0	0	6	0	0	0	0	0	0	0	2	0	0	0	0	0	0	0	0	0	0	0	0
197	CAC	0	124	0	2	0	0	0	0	0	0	0	0	0	0	0	12	23	95777	5	15	0	2	0	0	0	6	0	0	0	4	0	0	0	1	0	0	0	0	0	0	0	0	0	0	0	0	0	0
198	CCG	0	0	0	0	0	0	39	0	0	0	0	0	0	0	0	0	0	0	5	0	60	2	95852	11	0	0	0	0	0	0	5	0	0	0	0	0	0	0	1	0	0	0	0	0	0	0	0	0
199	TCT	0	0	0	0	0	0	0	0	0	0	0	0	0	0	0	0	0	0	0	0	0	0	0	2	0	0	0	0	0	0	0	0	0	0	0	0	0	0	0	1	0	0	0	0	0	0	0	0
200	AGC	0	2	0	0	0	0	0	0	26	95883	3	50	0	15	0	0	0	0	0	0	0	0	0	0	0	0	0	0	0	0	0	0	0	0	0	6	0	0	0	0	0	3	0	0	0	0	0	0
201	AGT	0	0	0	14	0	0	0	1	0	0	0	95946	0	0	0	9	5	0	0	0	0	0	0	0	0	0	0	0	0	0	0	0	0	0	0	0	0	0	0	0	0	0	0	9	0	0	0	0
202	GAT	0	0	0	15	0	0	0	0	0	0	0	0	0	0	0	7	0	0	0	7	0	0	0	0	0	0	0	0	0	0	0	0	1	7	1	95937	0	0	0	0	0	0	0	3	0	0	0	0
203	GAG	0	0	5	0	0	0	0	0	0	0	0	0	0	0	0	0	0	0	0	0	0	0	0	0	0	0	0	0	0	0	0	0	15	0	95934	9	0	0	3	0	0	0	10	0	0	0	0	0
204	CAA	17	0	0	0	0	0	0	0	0	0	0	0	0	0	0	0	95961	0	2	2	2	0	0	0	0	0	0	0	0	0	0	0	0	0	0	0	0	0	0	0	0	0	0	0	0	0	0	0
205	CAG	0	0	12	4	0	0	0	0	0	0	0	0	0	0	0	0	4	2	95878	12	0	0	2	0	0	0	16	0	0	0	1	0	0	51	1	0	0	0	0	0	0	0	0	0	0	0	0	0
206	AGT	0	0	0	5	0	0	9	12	0	1	0	95924	0	0	0	7	0	0	0	0	0	0	0	0	0	0	0	0	0	0	0	0	0	12	0	0	0	0	0	0	0	3	0	1	0	0	0	1
207	CTC	0	0	0	0	0	0	0	0	0	0	0	0	0	128	0	0	0	1	0	0	0	4	0	0	0	1	0	0	35	95804	5	1	0	0	0	0	0	0	0	0	0	0	0	0	0	1	0	0
208	TAT	0	0	0	1	0	0	0	0	0	0	0	0	0	0	0	0	0	0	0	8	0	0	0	0	0	0	0	0	0	0	0	0	0	0	0	0	0	0	0	0	0	0	0	0	0	0	0	0
209	AGT	0	4	0	10	0	0	0	0	2	3	0	95822	0	0	0	7	0	0	0	0	0	7	0	0	0	0	0	0	0	44	0	0	0	0	24	0	0	0	11	0	0	0	0	25	0	0	0	0
210	AAT	0	3	0	95856	0	0	0	0	0	0	0	2	0	0	0	0	0	0	0	0	0	0	0	0	0	2	0	0	0	9	0	0	0	12	0	14	0	0	0	0	0	29	6	47	0	0	0	0
211	GGA	13	0	0	0	5	0	0	0	14	11	0	0	0	14	0	0	0	0	0	0	0	13	0	0	0	0	0	0	0	0	0	0	63	0	0	0	1	0	0	0	95774	2	15	1	14	0	0	0
212	AAT	2	4	1	95885	0	0	0	1	0	0	0	1	0	0	0	2	0	0	0	2	0	32	0	0	0	0	0	0	0	0	0	0	0	0	15	3	0	0	1	0	0	0	0	0	0	0	0	9
213	GCT	0	0	0	0	0	0	0	32	0	0	0	0	0	0	0	0	0	0	0	0	0	39	0	9	0	0	0	0	0	0	0	0	0	0	0	31	0	3	1	95805	0	0	0	0	0	6	11	2
214	TAT	0	0	0	1	0	0	0	0	0	0	0	0	0	0	0	0	0	0	0	9	0	0	0	0	0	0	0	0	0	0	0	0	0	0	0	0	0	0	0	0	0	0	0	0	0	0	0	0
215	GTC	0	0	0	0	0	0	0	0	0	0	0	0	0	41	0	17	0	0	0	0	0	0	0	0	0	0	0	0	0	0	0	0	2	3	0	0	0	2	0	0	0	2	0	0	26	95867	0	12
216	TCT	0	0	0	0	0	0	0	1	0	0	0	0	0	0	0	0	0	0	0	0	0	0	0	6	0	0	0	0	0	0	0	0	0	0	0	0	0	0	0	2	0	0	0	0	0	0	0	0
217	GTA	0	0	0	0	0	0	0	0	0	0	0	0	11	0	0	0	0	0	0	0	0	0	0	0	0	0	0	0	0	0	0	0	0	0	0	0	3	0	0	0	0	0	0	0	95933	2	7	0
218	GCG	0	0	0	0	0	0	21	0	0	0	0	0	0	0	0	0	0	0	0	0	0	0	3	0	0	0	0	0	0	0	0	0	0	0	21	0	35	1	95781	4	0	0	0	0	0	0	10	0
219	TCT	0	0	0	0	0	0	0	8	0	0	0	0	0	0	0	0	0	0	0	0	0	0	0	6	0	0	0	0	0	0	0	0	0	0	0	0	0	0	27	6	0	0	0	0	0	0	0	0
220	TCA	0	0	0	0	0	0	0	0	31	0	0	18	0	0	74	0	0	2	0	0	16	0	0	0	0	0	0	0	0	0	0	0	64	0	0	0	0	0	3	0	0	0	0	0	0	0	1	0
221	AAT	0	0	0	95939	0	0	0	0	0	0	0	2	0	0	0	9	0	0	0	15	0	0	0	0	0	0	0	0	0	1	0	0	0	0	0	3	0	0	19	0	0	0	0	0	0	0	0	0
222	TAT	0	0	0	0	0	0	0	0	0	0	0	0	0	0	0	0	0	0	0	2	0	0	0	0	0	0	0	0	0	0	0	0	0	0	0	1	0	0	0	0	0	0	0	0	0	0	0	0
223	AAC	4	95586	0	16	0	0	0	0	0	5	0	0	0	2	0	0	0	3	0	0	0	0	0	0	0	0	0	0	2	0	0	0	0	10	0	0	0	0	0	2	0	0	0	0	0	0	0	0
224	AGG	0	0	4	0	0	0	0	0	4	0	95701	51	0	0	15	0	0	0	0	0	0	0	0	0	0	102	0	0	0	0	0	0	0	0	0	0	0	0	2	0	0	0	14	0	0	0	0	0
225	AGA	6	0	0	0	3	0	0	0	95843	1	13	0	51	0	0	0	0	0	0	0	0	0	0	0	2	0	0	1	0	2	0	0	0	0	0	0	0	0	0	0	7	0	0	0	0	0	0	0
226	TTC	0	0	0	0	0	2	0	0	0	0	0	0	0	1	0	71	0	0	0	0	0	0	0	0	0	0	0	0	0	3	0	0	0	0	0	0	0	0	0	0	0	0	0	0	23	0	0	2
227	ACC	0	14	0	0	3	95846	0	8	0	1	0	0	0	25	0	0	0	2	0	0	0	3	0	0	0	0	0	0	0	0	0	0	0	0	0	0	0	32	0	0	0	0	0	0	0	0	0	2
228	CCG	0	0	0	0	0	0	29	0	0	0	0	0	0	0	0	0	0	0	19	0	51	1	95820	12	0	0	16	0	0	0	3	0	0	0	0	0	0	0	1	2	0	0	0	0	0	0	0	0
229	GAA	4	0	0	0	0	39	4	17	0	0	0	70	0	0	0	0	0	0	0	7	0	0	0	0	0	0	0	0	0	0	0	0	95584	17	1	1	0	0	0	0	8	0	0	0	3	0	0	0
230	ATA	2	0	0	0	7	0	0	88	0	0	0	0	95814	1	11	0	9	0	0	0	0	7	0	0	0	0	0	0	0	0	0	12	0	0	0	0	0	0	0	0	0	0	0	0	5	3	19	0
231	GCT	0	0	0	9	33	5	0	10	0	11	0	4	0	0	1	0	0	6	110	0	0	0	0	0	0	0	0	0	0	0	0	0	0	0	0	22	2	5	34	95431	0	0	0	0	0	0	0	30
232	GCA	0	0	23	0	68	25	0	0	0	0	14	0	0	3	0	36	42	22	0	39	0	17	2	0	0	0	0	0	14	83	2	41	13	0	0	0	95419	2	22	1	0	0	4	0	1	0	0	0
233	AGG	0	0	3	0	0	0	2	0	35	0	95565	7	0	0	21	0	0	0	0	0	0	0	0	0	0	0	54	0	0	0	0	0	0	0	0	0	0	0	0	0	0	0	18	0	0	0	0	0
234	CCC	0	0	0	0	0	5	0	0	0	0	0	0	0	0	0	0	0	5	0	0	15	95852	0	4	0	28	0	0	0	2	0	0	0	0	0	0	0	30	0	0	0	0	0	0	6	0	0	0
235	AAA	95785	0	7	0	0	0	5	0	7	0	0	0	0	0	0	0	2	0	0	0	0	9	0	0	11	1	0	0	0	0	0	3	12	0	0	0	0	0	0	0	0	0	0	0	0	0	0	0
236	GTA	4	0	0	0	6	0	0	0	0	0	9	0	4	27	0	0	9	0	0	0	0	0	0	0	3	0	0	0	0	0	0	0	0	0	0	0	1	0	0	0	1	0	0	0	95818	0	1	6
237	AGA	4	4	0	0	0	2	0	0	95786	1	11	2	11	0	24	0	0	0	0	0	0	0	0	0	1	0	6	0	0	6	35	2	0	0	1	0	0	0	0	0	4	0	0	0	0	0	0	0
238	GAT	0	0	0	3	0	0	0	0	0	0	0	0	0	1	0	0	0	0	0	1	0	0	0	0	0	0	0	0	0	0	0	0	8	7	1	95822	0	0	0	0	0	0	0	6	0	0	0	2
239	CAA	5	0	0	0	0	0	0	0	0	0	0	0	0	0	0	0	95856	0	6	19	1	0	0	0	23	0	0	0	0	0	0	0	1	0	0	0	0	0	0	0	0	0	0	0	0	5	0	0
240	CAT	0	0	0	53	0	86	0	10	0	0	0	0	0	0	16	0	1	3	3	95762	0	0	2	0	0	0	0	5	0	0	0	0	0	0	7	2	14	0	0	0	0	0	0	0	0	0	0	0
241	GGG	0	0	0	0	0	0	0	0	0	0	16	0	0	0	0	0	0	0	0	0	0	0	0	0	0	0	0	0	0	0	0	0	0	0	10	0	0	0	2	0	27	1	95874	20	0	0	5	0
242	AGG	0	0	10	0	0	0	1	0	7	0	95843	25	0	0	5	0	0	0	0	0	0	0	0	0	17	0	15	0	0	0	0	0	0	0	0	0	0	0	0	0	0	0	22	0	0	0	0	0
243	ATG	0	0	2	0	0	0	2	0	0	0	1	0	36	0	95884	13	7	0	0	0	0	0	0	0	0	0	0	0	0	0	1	0	0	0	0	0	0	0	0	0	0	0	0	0	0	0	26	0
244	AAC	11	95874	2	1	0	2	0	0	0	2	30	0	0	0	0	0	3	1	0	0	0	0	0	0	0	0	0	0	0	0	0	0	0	5	0	0	0	0	0	0	0	0	0	0	0	0	0	0
245	TAT	0	0	0	0	0	0	0	0	0	0	0	0	0	0	0	0	0	0	0	6	0	0	0	0	0	0	0	0	0	0	0	0	0	0	0	0	0	0	0	0	0	0	0	0	0	0	0	0
246	TAC	0	3	0	0	0	0	0	0	0	0	0	0	0	0	0	0	0	24	0	0	0	0	0	0	0	0	0	0	0	0	0	0	0	0	0	0	2	0	0	0	0	0	0	0	0	0	0	0
247	TGG	0	0	0	0	0	0	0	0	0	0	2	0	0	0	0	0	0	0	0	0	0	0	0	0	0	0	21	0	0	0	0	0	0	0	0	0	0	0	0	0	0	0	1	0	0	0	0	0
248	ACC	0	4	0	0	13	95605	1	15	0	1	0	0	0	14	0	0	0	1	0	0	0	2	0	0	0	0	0	0	0	0	0	2	0	0	0	0	0	5	0	0	0	0	0	0	0	0	0	0
249	TTG	0	0	0	0	0	0	0	0	0	0	0	0	0	0	0	0	0	0	0	0	0	0	0	0	0	0	0	0	0	0	3	0	0	0	0	0	0	0	0	0	0	0	0	0	0	0	1	0
250	CTA	0	0	0	0	0	0	0	0	0	0	0	0	43	0	0	5	2	0	0	0	8	0	0	0	3	0	0	0	95594	5	20	4	0	0	0	0	0	0	0	0	0	0	0	0	14	0	0	0
251	GAA	6	0	0	12	0	0	0	0	0	0	0	0	0	0	0	0	1	0	5	0	0	0	0	0	0	0	0	0	0	5	0	4	95878	0	3	0	5	1	0	0	0	0	0	0	2	0	0	0
252	CCC	0	0	0	0	0	9	0	0	0	0	0	0	0	0	0	0	0	11	0	20	18	95786	2	4	0	0	0	0	0	7	0	0	0	0	0	0	0	0	0	0	0	0	0	0	0	0	0	0
253	GGA	0	0	0	0	0	0	0	0	23	0	0	0	0	0	0	0	0	0	0	0	0	0	0	0	2	8	0	0	0	0	0	0	3	0	0	0	0	0	0	0	95852	0	17	1	19	0	0	0
254	GAC	0	3	0	0	0	0	0	0	0	0	0	0	0	0	0	0	46	0	0	0	0	0	0	0	0	0	0	0	0	0	0	0	22	95807	0	5	0	2	2	0	1	4	0	0	0	3	0	0
255	ACA	9	0	0	0	95751	27	2	0	1	0	0	0	11	0	0	0	5	0	0	0	1	0	0	0	0	0	0	0	0	0	0	0	2	0	0	0	2	0	0	0	0	0	0	0	0	0	0	0
256	ATA	1	0	0	0	3	0	0	0	0	0	0	0	95951	0	5	1	0	0	0	0	0	0	0	0	0	0	0	0	1	0	4	0	0	0	0	0	0	0	0	0	0	0	0	0	6	0	0	0
257	ATA	0	0	0	0	8	0	0	0	0	0	0	0	95882	0	23	0	0	0	0	0	0	0	0	0	0	0	0	0	5	1	0	0	0	0	0	0	0	0	0	0	0	0	0	0	8	0	0	0
258	TTT	0	0	0	0	0	0	0	0	0	0	0	0	0	0	0	1	0	0	0	0	0	0	0	0	0	0	0	0	0	0	0	9	0	0	0	0	0	0	0	0	0	0	0	0	31	0	0	15
259	GAG	0	0	4	0	0	0	0	0	0	0	0	0	0	0	0	0	0	0	0	0	0	0	0	0	0	0	0	0	0	0	0	0	4	0	95910	18	6	0	1	0	0	0	25	0	0	0	2	0
260	GCA	0	0	0	0	11	0	0	0	0	0	0	0	0	0	0	0	0	0	0	0	0	0	0	0	0	0	0	0	0	0	0	0	19	0	0	0	95832	0	2	0	0	0	0	0	9	0	0	0
261	ACT	0	0	0	32	1	10	2	95889	0	5	0	4	0	0	0	3	0	0	0	0	0	0	0	0	0	0	0	0	0	0	0	0	0	0	0	0	0	0	0	4	0	0	0	0	0	0	0	0
262	GGT	0	0	0	0	0	0	0	0	0	0	0	37	0	0	0	0	0	0	0	0	0	0	0	0	0	0	0	0	0	0	0	0	0	0	0	6	0	0	0	2	2	9	31	95846	0	0	0	36
263	AAT	0	6	2	95949	0	0	0	0	0	0	0	3	0	0	0	3	0	0	0	0	0	0	0	0	0	0	0	0	0	0	0	0	0	0	0	13	0	0	0	0	0	0	0	0	0	0	0	0
264	CTA	0	0	0	0	0	0	0	0	0	0	0	0	20	0	0	0	3	0	0	0	16	0	0	0	1	0	0	0	95912	0	5	1	0	0	0	0	0	0	0	0	0	0	0	0	3	0	0	0
265	ATA	1	0	0	0	1	0	0	0	1	0	0	0	95958	0	15	0	0	0	0	0	0	0	0	0	0	0	0	0	0	0	0	0	0	0	0	0	0	0	0	0	0	0	0	0	5	0	0	0
266	GCA	0	0	0	0	6	0	0	0	0	0	0	0	0	0	0	0	0	0	0	0	0	0	0	0	0	0	0	0	0	0	0	0	15	0	0	0	95894	33	4	0	1	0	0	0	9	0	0	0
267	CCA	0	0	0	0	17	0	0	0	0	0	0	0	0	0	0	0	19	0	0	0	95921	2	7	1	0	0	0	0	2	0	0	0	0	0	0	0	1	0	0	0	0	0	0	0	0	0	0	0
268	TGG	0	0	0	0	0	0	0	0	0	0	0	0	0	0	0	0	0	0	0	0	0	0	0	0	0	0	5	0	0	0	0	1	0	0	0	0	0	0	0	0	0	0	12	0	0	0	19	0
269	TAT	0	0	0	0	0	0	0	0	0	0	0	0	0	0	0	0	0	0	0	17	0	0	0	0	0	0	0	0	0	0	0	0	0	0	0	1	0	0	0	0	0	0	0	0	0	0	0	0
270	GCT	0	0	0	0	0	0	0	20	0	11	0	0	0	0	0	0	0	0	0	0	0	0	0	2	0	0	0	0	0	0	0	0	0	0	0	17	8	3	9	95877	0	0	0	12	0	0	0	11
271	TTC	0	0	0	0	0	0	0	0	0	0	0	0	0	4	0	0	0	0	0	0	0	0	0	0	0	0	0	0	0	4	0	0	0	0	0	0	0	0	0	0	0	0	0	0	0	2	0	0
272	GCA	7	0	5	0	28	0	0	0	0	0	0	0	0	0	0	0	0	0	0	0	1	0	0	0	6	0	0	0	0	0	0	0	9	0	30	0	95766	0	5	6	0	0	0	55	13	0	0	0
273	CTG	0	0	0	0	0	0	0	0	0	0	0	0	20	0	26	3	0	0	2	0	0	0	27	0	0	0	1	0	13	0	95828	14	0	0	0	0	0	0	0	0	0	0	0	0	0	0	0	33
274	AGT	0	66	0	4	42	0	0	0	14	3	6	95746	0	0	20	12	9	0	0	0	0	0	0	0	0	0	0	0	0	0	0	0	0	0	0	0	0	0	0	0	45	0	0	4	0	15	0	0
275	AGA	3	0	0	0	1	0	0	0	95892	0	15	3	45	0	0	0	0	0	0	0	0	0	0	0	3	0	0	0	0	0	0	0	0	0	0	0	0	0	0	0	14	0	0	0	0	0	0	0
276	GGG	0	0	0	1	0	10	0	0	0	0	12	0	0	0	0	0	2	0	0	29	0	0	0	0	0	0	1	0	0	0	0	0	0	0	4	0	0	25	0	0	35	0	95773	67	0	0	6	0
277	TTT	5	0	0	21	0	0	0	0	0	0	26	0	2	0	0	1	13	0	0	0	0	0	1	0	0	10	0	0	25	0	11	21	0	37	20	0	0	0	18	0	0	0	0	0	0	0	0	5
278	GAG	0	5	17	0	0	0	0	11	0	0	0	0	0	0	0	15	0	0	0	0	0	0	3	0	0	0	1	0	19	0	5	0	12	3	95663	95	0	0	2	1	0	0	12	20	0	0	5	34
279	TCC	0	0	0	0	0	2	0	0	0	0	0	0	0	0	0	0	0	0	0	0	0	7	0	0	0	0	0	0	0	0	0	0	0	0	0	0	0	11	0	0	0	0	0	0	0	0	0	0
280	GGC	0	0	0	0	0	0	1	0	0	30	0	0	0	1	0	0	0	0	0	0	0	0	0	0	0	2	0	0	0	0	0	0	1	14	0	0	0	1	0	0	22	95798	2	30	0	50	0	0
281	ATC	0	1	0	0	0	12	0	0	0	2	0	0	15	95918	1	18	0	0	0	0	0	0	0	0	0	0	0	0	0	0	0	0	0	0	0	0	0	0	0	0	0	0	0	0	1	3	0	0
282	ATC	0	1	0	0	0	16	0	0	0	0	0	0	78	95847	4	12	0	0	0	0	0	0	0	0	0	0	0	0	0	3	0	0	0	0	0	0	0	0	0	0	0	0	0	0	0	6	0	0
283	ACC	0	358	16	8	9	95294	0	7	0	6	0	30	1	19	0	0	9	0	94	1	0	1	0	0	0	0	36	18	24	0	0	14	0	0	0	0	0	9	0	0	0	0	0	0	3	0	0	15
284	TCA	0	0	0	0	3	0	0	1	0	0	0	6	0	0	0	0	0	0	0	0	25	0	0	0	0	0	0	0	0	0	0	0	0	0	0	0	1	0	0	0	0	0	0	0	0	0	0	0
285	AAC	22	95806	1	90	0	3	0	0	0	10	0	0	0	0	0	0	0	1	0	0	0	0	0	0	0	0	0	0	0	0	0	0	18	12	0	0	0	0	3	0	0	0	0	0	0	0	3	0
286	GCG	0	0	15	0	0	0	16	0	0	0	0	0	10	0	0	0	0	0	12	0	0	0	4	0	0	0	0	0	0	69	0	2	0	1	31	1	43	88	111135	35	0	0	1	7	0	0	35	0
287	TCA	1	7	0	0	0	0	0	0	0	0	0	0	0	0	0	0	0	0	0	0	6	0	0	0	0	0	0	0	0	0	0	0	0	0	0	0	2	0	0	0	0	0	0	0	0	0	0	0
288	ATG	0	0	1	0	0	0	19	0	0	0	9	0	32	2	111321	12	0	0	0	0	0	0	0	0	0	0	0	0	0	0	0	0	0	0	0	0	0	0	0	0	0	0	0	0	0	0	124	0
289	CAT	0	0	0	12	0	119	0	0	0	0	0	1	0	1	0	0	1	39	1	111255	0	0	0	2	0	0	0	6	0	0	0	5	0	0	0	0	0	0	0	0	0	0	15	0	0	0	0	0
290	GAG	0	0	25	0	0	0	0	0	0	0	0	0	0	0	0	0	0	0	2	0	0	0	0	0	0	0	0	0	0	0	0	0	23	6	111414	28	0	0	0	0	0	0	13	0	0	0	0	0
291	TGT	0	0	0	0	0	0	0	0	0	0	0	3	0	0	0	0	0	0	0	0	0	0	0	0	0	0	0	2	0	0	0	0	0	0	0	0	0	0	0	0	0	0	0	10	0	0	0	0
292	AAC	28	111263	0	163	0	26	0	0	0	17	0	0	0	1	0	0	4	1	0	0	0	0	0	0	0	0	0	0	0	0	0	0	10	19	0	0	0	0	0	0	0	0	0	0	0	0	0	0
293	ACG	0	0	22	0	24	3	111434	27	0	0	2	0	0	0	12	0	0	0	0	0	0	0	1	0	0	0	0	0	0	0	0	0	0	0	0	0	0	0	7	0	0	0	0	0	0	0	0	0
294	AAG	53	0	110918	49	0	103	31	9	7	0	6	0	0	0	4	0	0	0	0	8	0	0	0	0	0	0	0	0	22	0	0	0	0	0	12	0	0	0	0	0	0	0	0	0	0	0	0	0
295	TGT	0	0	0	0	0	0	0	0	0	0	0	0	0	0	0	0	0	0	0	0	0	0	0	0	0	0	0	2	0	0	0	0	0	0	0	0	0	0	0	0	0	0	0	0	0	0	0	0
296	CAA	16	0	0	0	0	0	0	0	0	0	0	0	0	0	0	0	111407	6	60	0	3	0	0	0	32	0	0	0	0	0	0	0	0	0	0	0	0	0	0	0	0	0	0	0	0	0	0	0
297	ACA	19	0	0	0	111447	13	10	2	5	0	0	0	14	0	0	0	0	0	0	0	2	0	0	0	0	0	0	0	0	0	0	0	0	0	0	0	8	0	0	0	0	0	0	0	0	0	0	0
298	CCC	0	1	0	0	0	24	0	0	0	0	0	0	0	0	0	0	0	37	0	0	4	111448	1	3	0	4	0	0	0	10	0	0	0	0	0	0	0	3	0	0	0	0	0	0	0	0	0	0
299	CAG	0	0	13	0	0	8	0	20	0	12	0	0	4	0	0	0	15	10	111309	14	0	0	1	0	0	30	19	0	0	0	2	0	0	6	2	0	4	2	0	0	0	0	0	0	0	0	0	0
300	GGA	0	0	0	0	0	0	0	0	3	0	0	0	0	0	0	0	0	0	0	12	0	0	0	0	0	0	0	0	0	0	0	0	12	0	0	0	0	0	0	0	111386	0	18	2	54	0	0	0
301	GCT	0	0	0	0	0	0	0	14	0	0	0	0	0	0	0	0	0	0	0	0	0	0	0	0	0	0	0	0	0	0	0	0	0	0	0	94	0	14	0	111368	0	0	0	1	0	0	0	8
302	ATA	5	0	0	0	5	0	0	0	5	0	0	0	111482	0	30	2	0	0	0	0	0	0	0	0	0	0	0	0	2	0	0	0	0	0	0	0	0	0	0	0	0	0	0	0	3	0	0	0
303	AAC	20	111371	1	66	0	2	0	0	0	5	0	0	0	1	0	3	0	0	0	0	0	0	0	0	0	0	0	0	0	0	0	0	5	40	0	0	14	0	0	0	0	1	0	0	0	0	0	0
304	AGC	0	14	0	0	0	0	0	0	19	111408	0	26	0	37	0	0	0	0	0	0	0	0	0	0	0	1	0	0	0	0	0	0	0	0	0	0	0	0	0	0	0	2	0	0	0	0	0	0
305	AAT	1	3	2	111422	0	0	0	1	0	0	0	20	0	0	0	3	0	0	0	1	0	0	0	0	0	20	0	0	0	0	0	0	0	0	0	3	0	0	0	0	15	0	0	5	0	0	0	0
306	CTC	2	0	0	0	0	0	0	0	1	0	20	0	0	27	0	0	0	1	0	0	0	18	0	0	0	0	0	0	19	111394	2	6	0	0	0	0	9	0	0	0	0	0	0	0	0	0	0	0
307	CCT	0	0	0	0	0	0	0	27	0	0	0	0	0	0	0	0	0	0	0	69	0	20	12	111385	0	0	0	0	0	0	0	7	0	0	0	0	0	0	0	0	0	0	0	0	0	0	0	0
308	TTC	0	0	0	0	0	0	0	0	0	0	0	0	0	1	0	0	0	0	0	0	0	0	0	0	0	0	0	0	0	2	0	0	0	0	0	0	0	0	0	0	0	0	0	0	0	2	0	0
309	CAG	0	0	24	0	0	0	0	0	0	0	0	0	0	0	0	0	11	0	111417	19	0	0	2	0	0	0	19	0	0	0	3	0	0	0	0	0	0	0	0	0	0	0	0	0	0	0	0	0
310	AAT	2	4	1	111514	0	0	0	2	0	0	0	7	0	0	0	0	0	0	0	1	0	0	0	0	0	0	0	0	0	0	0	0	0	0	0	2	0	0	0	0	0	0	0	0	0	0	0	0
311	ATA	2	0	0	0	15	0	0	0	0	0	0	0	111464	1	13	0	0	0	0	0	0	0	0	0	0	0	0	0	1	0	0	0	0	0	0	0	0	0	0	0	0	0	0	0	38	0	0	0
312	CAC	0	17	0	0	0	0	0	0	0	1	0	0	0	0	0	0	41	111323	4	56	0	1	0	0	0	5	0	0	0	1	0	0	0	1	0	0	0	0	0	0	0	0	0	0	0	0	0	0
313	CCA	0	0	0	0	11	0	0	0	0	15	0	0	0	0	0	0	11	0	0	0	111442	1	6	1	2	0	0	0	11	0	0	0	0	0	0	0	0	0	0	0	0	0	0	0	0	0	0	0
314	GTC	1	0	0	0	32	12	0	0	0	0	0	0	0	5	2	0	0	0	0	0	0	0	0	0	0	0	0	0	0	2	0	0	0	1	0	0	0	7	0	0	0	4	0	2	49	111258	2	8
315	ACA	23	0	0	0	111454	1	12	2	0	0	0	0	4	0	0	0	0	0	0	0	1	0	0	0	0	0	0	0	0	0	0	0	0	0	0	0	13	0	0	0	0	0	16	0	0	0	0	0
316	ATA	4	0	0	0	1	0	0	0	1	0	0	0	111503	0	15	1	0	0	0	0	0	0	0	0	0	0	0	0	0	0	0	0	0	0	0	0	0	0	0	0	0	0	0	0	2	0	0	0
317	GGA	0	0	0	0	0	0	0	0	3	0	0	0	0	0	0	0	0	0	0	0	0	0	0	0	16	0	0	0	0	0	0	0	8	0	0	0	0	0	0	0	111420	1	30	4	28	0	0	0
318	GAG	8	0	19	0	0	8	0	0	2	0	0	0	0	0	0	0	0	11	2	26	0	0	0	0	0	0	0	13	0	0	0	0	10	1	111177	30	12	22	1	0	0	0	25	0	0	0	2	0
319	TGC	0	0	0	0	0	0	0	0	0	2	0	0	0	0	0	0	0	0	0	0	0	0	0	0	0	3	0	0	0	0	0	0	0	0	0	0	0	0	0	0	0	0	0	0	0	0	0	0
320	CCA	0	0	0	0	30	0	0	0	0	0	0	0	0	0	0	0	9	0	0	0	111429	22	1	0	0	0	0	0	13	0	0	0	0	0	0	0	0	0	0	0	0	0	0	0	0	0	0	0
321	AAA	111415	1	1	3	5	13	0	8	4	0	1	0	14	0	0	5	1	0	0	0	0	0	0	0	23	0	0	8	11	0	11	0	5	0	0	0	0	0	0	0	0	0	0	0	0	0	0	0
322	TAT	0	0	0	3	0	0	0	0	0	0	0	0	0	0	0	0	0	0	0	9	0	0	0	0	0	0	0	0	0	0	0	0	0	0	0	0	0	0	0	0	0	0	0	0	0	0	0	0
323	GTC	0	0	0	0	0	0	0	0	0	0	0	0	0	65	0	0	0	0	0	0	0	0	0	0	0	0	0	0	0	0	27	0	0	2	0	0	0	7	0	0	0	1	0	0	18	111210	2	14
324	AGG	0	0	30	0	0	0	0	0	13	3	111275	35	0	0	27	0	0	0	0	7	0	0	0	0	0	0	11	0	0	1	0	0	0	0	0	0	0	0	0	0	0	0	26	0	0	0	0	0
325	AGT	0	0	0	12	0	0	0	0	1	11	1	111327	0	0	0	39	0	0	0	0	0	0	0	0	0	0	0	0	0	0	0	0	0	0	0	0	0	0	0	0	0	0	0	19	0	0	0	0
326	ACC	0	35	0	0	6	111307	0	7	0	4	29	3	0	8	0	0	0	0	0	0	0	0	0	0	0	31	15	0	0	0	0	0	0	0	0	0	0	30	0	0	0	0	8	0	0	0	0	0
327	AAA	111472	19	3	0	1	0	0	0	0	0	0	0	0	0	0	0	2	0	0	0	0	0	0	0	0	0	0	0	0	0	0	0	4	0	0	0	0	0	0	0	0	0	0	0	0	0	0	0
328	TTG	0	0	0	0	0	0	0	0	0	0	0	0	0	0	1	0	0	0	0	0	0	0	0	0	0	0	0	0	166	0	0	0	0	0	0	0	0	0	0	0	0	0	0	0	0	0	9	0
329	AGG	0	0	12	0	0	0	0	0	59	2	111212	23	0	0	53	0	0	0	0	0	0	0	0	0	0	0	1	0	0	0	0	0	0	0	0	0	0	0	0	0	0	0	26	0	0	0	0	0
330	ATG	0	0	0	0	0	0	1	0	0	0	0	0	10	0	111254	8	0	0	0	0	0	0	0	0	0	0	0	0	0	0	2	0	0	0	0	0	0	0	0	0	0	0	0	0	0	0	23	0
331	GTT	0	0	0	0	0	0	0	0	0	0	0	0	0	0	0	7	0	0	0	0	0	0	0	0	0	0	0	0	0	0	0	2	0	0	0	0	0	0	0	3	0	0	0	3	1	8	10	111312
332	ACA	18	0	2	0	111363	4	66	2	2	0	0	0	13	0	0	0	0	0	0	0	0	0	0	0	0	0	0	0	0	0	0	0	0	0	0	0	10	0	0	0	0	0	0	0	0	0	0	0
333	GGA	0	0	0	0	0	0	0	0	6	0	0	0	0	0	0	0	0	0	0	0	0	0	0	0	0	0	0	0	0	0	0	0	32	4	0	0	3	0	0	0	111304	0	4	0	19	0	0	0
334	CTA	0	0	0	0	0	0	0	0	0	0	0	0	30	0	6	0	2	0	0	0	4	0	0	0	0	0	0	0	111361	0	4	47	0	0	0	0	0	0	0	0	0	0	0	0	0	0	0	0
335	AGA	7	0	0	0	0	0	0	0	111394	5	5	0	10	0	0	0	0	0	0	0	0	0	0	0	0	0	0	0	0	0	0	0	4	0	0	0	0	0	0	0	10	0	0	0	0	0	0	0
336	AAC	27	111450	2	15	0	1	0	0	0	2	0	0	0	3	0	0	0	4	0	0	0	0	0	0	0	0	0	0	0	0	0	0	0	3	0	0	0	0	0	0	0	0	0	0	0	0	0	0
337	ATC	9	27	0	7	0	62	0	0	0	2	0	0	45	111165	3	14	0	0	24	0	0	0	0	0	0	123	0	16	5	1	0	0	0	0	0	0	0	0	0	0	0	0	0	0	0	0	0	0
338	CCA	0	0	0	0	10	0	0	0	0	0	0	0	0	0	0	0	3	0	0	0	111429	25	1	2	1	0	0	0	5	0	0	0	0	0	0	0	0	0	0	0	0	0	0	0	0	0	0	0
339	TCC	0	0	0	0	0	16	0	8	14	0	0	0	0	53	0	0	3	0	0	0	0	61	0	0	0	0	0	0	0	0	0	0	0	0	0	0	16	6	0	0	0	0	0	5	0	0	0	0
340	ATT	38	0	0	1	0	0	0	3	34	0	18	0	2	34	0	111332	0	0	0	0	0	0	0	0	19	0	4	0	0	1	0	0	0	0	0	0	0	0	0	0	0	0	0	0	0	0	0	11
341	CAA	14	0	0	0	0	0	0	0	0	25	0	0	0	0	0	0	111419	0	3	0	7	0	0	0	11	0	0	0	2	0	0	0	0	0	0	0	0	0	0	0	0	0	0	0	0	0	0	0
342	TAC	0	0	0	0	0	0	0	0	0	0	0	0	0	0	0	0	0	3	0	0	0	0	0	0	0	0	0	0	0	0	0	0	0	1	0	0	0	0	0	0	0	0	0	0	0	0	0	0
343	AGA	6	0	0	0	2	0	0	0	111320	1	11	3	21	0	0	0	0	0	5	0	0	0	0	0	12	9	0	0	0	0	0	0	0	0	0	0	0	0	0	0	11	0	0	0	0	0	0	0
344	GGT	0	0	0	0	0	0	0	0	0	0	4	10	0	0	0	0	0	0	0	0	0	0	0	0	0	0	0	1	0	0	0	0	0	0	0	3	0	0	0	0	0	11	2	111349	0	0	0	22
345	CTA	0	0	0	0	0	0	0	0	0	0	0	0	33	0	0	0	0	0	0	0	17	0	0	0	0	0	0	0	110852	17	10	0	0	0	0	0	0	0	0	0	0	0	0	0	0	0	0	0
346	TTT	0	0	0	0	0	0	0	0	0	0	0	0	0	0	0	4	0	0	0	0	0	0	0	0	0	0	0	0	0	0	0	4	0	0	0	0	0	0	0	0	0	0	0	0	0	0	0	1
347	GGA	0	0	0	0	0	0	0	0	6	0	0	0	0	0	0	0	0	0	0	0	0	0	0	0	0	0	0	0	0	0	0	0	3	0	0	0	2	0	0	0	111379	2	25	8	18	0	0	0
348	GCC	0	0	0	0	0	3	0	0	0	0	0	0	0	0	0	0	0	0	0	0	0	1	0	0	0	0	0	0	0	0	0	0	0	28	0	0	29	110644	13	1	0	0	0	0	0	28	0	0
349	ATT	0	0	0	7	0	0	0	4	0	0	0	2	2	31	0	111419	0	0	0	0	0	0	0	0	0	0	0	0	0	0	0	1	0	0	0	0	0	0	0	0	0	0	0	0	3	0	1	12
350	GCT	0	0	0	0	0	0	0	24	0	0	0	7	0	0	0	0	0	0	0	0	0	0	0	1	0	0	0	0	0	0	0	0	0	0	0	26	1	104	0	111288	0	19	0	0	0	0	0	7
351	GGT	0	0	0	1	0	0	0	0	0	0	0	17	0	0	0	0	0	0	0	0	0	0	0	0	0	0	0	1	0	0	0	0	0	0	0	11	0	0	0	0	2	34	13	111364	0	0	0	59
352	TTT	0	0	0	0	0	0	0	0	0	0	0	0	0	0	0	0	0	0	0	0	0	0	0	0	0	0	0	0	0	0	0	3	0	0	0	0	0	0	0	0	0	0	0	0	0	0	0	0
353	ATT	0	0	0	0	0	0	0	18	0	0	0	0	3	6	0	111345	0	0	0	0	0	0	0	0	0	0	0	0	0	0	10	1	0	0	0	0	0	0	0	0	0	0	0	0	87	0	0	6
354	GAG	0	0	7	0	0	0	0	0	0	0	0	0	0	0	0	0	0	0	1	0	0	0	0	0	0	0	0	0	0	0	0	0	23	1	111433	17	0	0	0	0	0	0	25	0	0	0	4	0
355	GGG	0	0	0	0	0	0	0	0	0	0	5	0	0	0	0	0	0	0	0	0	0	0	0	0	0	0	0	0	0	0	0	0	2	0	6	0	0	0	1	0	9	19	111408	40	0	0	6	0
356	GGA	0	0	0	0	0	0	0	0	12	0	0	0	0	0	0	0	0	0	0	0	0	0	0	0	2	0	0	0	0	0	0	0	21	0	0	0	3	0	0	0	111236	0	167	1	23	0	0	0
357	TGG	0	0	0	0	0	0	0	0	0	0	0	0	0	0	0	0	0	0	0	0	0	0	0	0	0	0	6	0	0	0	0	0	0	0	0	0	0	0	0	0	0	0	2	0	0	0	0	0
358	ACT	0	0	0	29	0	34	2	111181	0	0	0	1	0	0	0	4	0	5	0	0	0	3	0	2	0	0	0	0	3	0	0	0	0	0	0	0	0	0	0	11	0	0	0	0	0	0	0	0
359	GGA	0	0	0	0	0	0	0	0	25	0	0	0	0	0	0	0	0	0	0	0	0	0	0	0	0	0	0	0	0	0	0	0	39	0	0	0	0	0	0	0	111367	3	7	1	41	0	0	0
360	ATG	0	0	0	0	0	0	3	0	0	0	2	0	11	2	111406	7	0	0	0	0	0	0	0	0	0	0	0	0	10	46	2	6	0	0	0	0	0	0	0	0	0	0	0	0	0	0	2	0
361	ATA	31	0	16	0	2	0	0	0	0	0	0	0	111343	0	26	17	0	0	0	0	0	0	0	0	0	6	0	0	5	0	0	0	0	0	0	0	0	0	0	0	0	0	0	0	34	23	0	1
362	GAT	0	0	0	12	0	0	0	0	0	0	0	0	0	0	0	0	0	0	0	0	0	0	0	0	0	0	0	0	0	0	0	0	1	19	0	111471	0	0	0	0	0	0	0	4	0	0	0	0
363	GGA	0	0	0	0	0	0	0	0	5	0	0	0	0	0	0	0	0	0	0	0	0	0	0	0	1	0	0	0	0	0	0	0	3	0	0	0	0	0	0	0	111490	0	5	0	15	0	0	0
364	TGG	0	0	0	0	0	0	0	0	0	0	1	0	0	0	0	0	0	0	0	0	0	0	0	0	0	0	1	0	0	0	0	0	0	0	0	0	0	0	0	0	0	0	1	0	0	0	0	0
365	TAT	0	0	0	0	0	0	0	0	0	0	0	0	0	0	0	0	0	0	0	13	0	0	0	0	0	0	0	0	0	0	0	0	0	0	0	5	0	0	0	0	0	0	0	0	0	0	0	0
366	GGT	0	0	0	0	0	0	0	0	0	0	0	28	0	0	0	0	0	0	0	0	0	0	0	0	0	0	0	0	0	0	0	0	0	0	0	9	0	0	0	0	1	10	16	111282	0	0	0	175
367	TAT	0	0	0	1	0	0	0	0	0	0	0	0	0	0	0	0	0	0	0	9	0	0	0	0	0	0	0	0	0	0	0	0	0	0	0	2	0	0	0	0	0	0	0	0	0	0	0	0
368	CAT	0	0	0	9	0	0	0	0	0	0	0	0	0	0	0	0	2	6	0	111379	0	0	0	1	16	0	9	5	0	0	0	17	0	0	0	3	0	0	0	0	0	0	0	0	0	0	0	0
369	CAT	0	0	0	10	0	0	0	0	0	0	0	0	0	1	0	0	1	5	0	111446	0	0	0	0	0	0	0	2	0	0	0	0	0	0	0	0	0	0	0	0	0	0	0	0	0	6	0	0
370	CAG	0	0	10	0	0	0	0	0	0	0	0	0	24	0	0	3	31	2	111335	35	0	0	4	0	0	0	11	0	0	0	6	0	0	0	1	0	0	0	0	0	0	0	0	0	4	34	0	0
371	AAT	0	1	0	111518	0	0	0	2	0	0	0	5	0	0	0	2	0	0	0	2	0	0	0	0	0	0	0	0	0	0	0	0	0	0	0	7	0	0	0	0	0	0	0	0	0	0	0	0
372	GAA	5	0	0	0	0	0	0	0	0	0	0	0	0	0	0	0	2	0	0	0	0	0	0	0	0	0	0	0	0	0	0	0	111475	0	6	0	0	17	0	0	4	0	0	3	0	0	0	0
373	CAG	0	0	20	0	0	0	0	0	0	0	0	0	0	0	11	0	6	0	111435	12	0	0	0	0	0	0	17	0	0	0	0	0	0	0	4	0	0	0	0	0	0	0	0	0	0	0	0	0
374	GGA	0	0	0	0	0	0	0	0	5	0	0	0	0	0	0	0	0	0	0	0	0	0	0	0	0	0	0	0	0	0	0	0	12	0	0	0	1	0	0	0	111392	1	13	8	30	0	0	0
375	TCA	0	0	0	0	0	0	0	0	0	19	0	0	0	0	0	0	11	0	0	0	4	0	0	0	0	0	0	0	0	0	0	0	0	0	0	0	2	0	0	0	0	0	0	0	0	0	0	0
376	GGC	0	0	0	0	0	0	0	0	0	8	0	0	0	0	0	0	0	0	0	0	0	0	0	0	0	0	0	0	0	0	0	0	0	13	0	0	0	1	0	0	29	111376	0	1	0	81	0	0
377	TAT	0	0	0	4	0	0	0	0	0	0	0	0	0	0	0	0	0	0	0	4	0	0	0	0	0	0	0	0	0	0	0	0	0	0	1	0	0	0	0	0	0	0	0	0	0	0	0	0
378	GCA	0	0	0	0	24	0	0	0	0	3	0	0	0	0	0	0	0	0	0	0	2	0	0	0	0	0	0	0	0	0	0	0	19	0	0	0	111337	2	10	0	1	0	0	0	76	0	0	0
379	GCG	0	0	0	0	0	0	5	0	0	0	0	0	0	0	0	0	0	0	0	0	0	0	2	0	0	0	0	0	0	0	0	0	0	0	17	0	15	1	111368	44	0	0	0	0	0	0	41	0
380	GAT	0	0	0	7	0	0	0	0	0	0	0	0	0	0	0	0	0	0	0	1	0	0	0	0	0	0	0	0	0	0	0	0	0	5	1	111470	0	0	0	0	0	0	0	6	0	0	0	0
381	CAA	47	0	0	0	0	0	0	0	1	0	0	0	0	0	0	0	116084	1	4	0	0	0	0	0	2	0	1	0	0	19	0	0	0	0	0	0	18	0	0	0	0	0	0	0	6	0	5	4
382	AAA	116150	0	3	0	1	0	0	0	5	0	0	0	1	0	0	1	0	0	0	0	0	0	0	0	0	0	29	1	0	0	0	0	2	0	0	0	0	32	0	0	0	0	0	0	0	0	0	0
383	AGC	0	21	0	0	0	7	0	0	4	116044	2	84	0	16	0	0	0	0	0	0	0	0	0	0	0	0	0	0	0	0	0	0	0	0	0	0	0	0	0	0	0	26	0	0	0	0	0	0
384	ACA	26	0	0	0	116153	29	6	0	0	0	0	0	4	0	0	0	0	0	0	0	0	0	0	0	0	0	0	0	0	0	0	0	0	0	0	0	5	0	0	0	0	0	0	0	0	0	0	0
385	CAA	14	0	0	0	0	0	0	0	0	0	0	0	0	0	0	0	116133	0	29	0	0	0	0	0	5	0	0	0	0	0	0	0	40	0	0	0	0	0	0	1	0	0	0	0	0	0	0	0
386	AAT	48	2	0	115988	0	0	6	1	4	0	34	4	0	0	0	4	0	0	108	0	0	0	0	0	0	0	0	4	0	0	9	0	0	0	0	0	0	0	0	0	0	0	0	0	0	0	0	0
387	GCC	0	0	0	0	0	6	0	0	0	0	0	0	0	0	0	0	0	0	0	0	0	1	0	0	0	0	0	0	0	0	0	0	0	8	0	0	8	116083	69	4	0	1	0	0	0	20	0	0
388	ATT	0	0	0	2	0	0	0	4	0	0	0	0	0	13	0	116197	0	0	0	0	0	0	0	0	0	0	0	0	0	0	0	2	0	0	0	0	0	0	0	0	0	0	0	0	0	1	0	5
389	AAC	22	116053	1	29	9	2	0	0	0	1	0	0	0	1	0	0	0	0	0	25	0	0	0	0	0	7	0	19	0	0	0	0	0	6	7	0	0	0	0	0	0	0	0	0	0	0	18	0
390	GGG	28	0	21	0	0	0	26	0	86	3	301	18	0	0	0	0	0	0	0	0	0	0	0	0	0	43	192	74	67	0	44	12	0	0	7	0	0	0	23	0	36	2	114660	44	0	11	7	16
391	ATT	0	0	0	1	0	0	0	0	0	0	0	0	13	3	0	116197	0	0	0	0	0	0	0	0	0	0	0	0	0	0	0	0	0	0	0	0	0	0	0	0	0	0	0	0	0	0	0	9
392	ACA	14	0	0	0	116104	14	6	0	0	0	0	0	23	0	0	0	0	0	0	0	0	0	0	0	0	0	0	0	16	0	0	0	0	0	10	0	18	0	0	0	0	0	0	12	0	0	0	0
393	AAC	13	116154	0	10	0	17	0	21	0	5	0	0	0	0	0	0	0	3	0	0	0	0	0	0	0	0	0	0	0	0	0	0	0	3	0	0	0	0	0	0	0	0	0	0	0	0	0	0
394	AAG	31	0	116170	11	0	0	0	0	0	0	7	0	0	0	1	0	0	0	2	0	0	0	0	0	0	0	0	0	0	0	0	0	0	0	4	0	0	0	0	0	0	0	0	0	0	0	0	0
395	GTG	0	0	0	0	0	0	0	0	0	0	0	0	7	0	5	0	0	0	0	0	0	0	0	0	0	0	0	0	0	0	1	0	0	0	0	0	0	0	5	0	0	0	1	0	22	3	116137	36
396	AAC	11	116193	3	9	0	0	0	0	0	3	0	0	0	0	0	0	0	0	0	0	0	0	0	0	0	0	0	0	0	0	0	0	0	9	0	0	0	0	0	0	0	0	0	0	0	0	0	0
397	TCT	0	10	0	4	0	0	0	0	0	0	0	0	0	0	0	0	0	0	0	0	0	0	0	2	0	0	0	0	0	0	0	0	0	0	0	0	0	0	0	0	0	0	0	0	0	0	0	0
398	GTT	0	0	0	0	0	0	0	0	0	0	0	0	0	0	0	5	0	0	0	0	0	0	0	0	0	0	0	0	0	0	0	1	0	0	0	0	0	0	0	5	0	0	0	0	4	6	4	116192
399	ATC	0	0	0	0	0	17	0	0	0	0	0	0	15	116072	2	102	0	0	0	0	0	0	0	0	0	0	0	0	0	1	0	0	0	0	0	0	0	0	0	0	0	0	0	0	0	10	0	0
400	GAG	0	0	12	0	1	0	0	0	0	0	0	0	0	0	0	0	0	0	13	0	0	0	0	0	0	0	0	0	0	0	0	0	13	1	116114	20	0	0	1	0	0	0	8	0	0	0	0	0
401	AAA	116180	0	7	0	0	0	0	0	5	0	6	0	0	0	0	0	1	0	0	0	0	0	0	0	0	0	0	0	1	0	0	0	6	0	0	0	0	0	20	0	0	0	0	0	0	0	0	0
402	ATG	0	0	2	0	0	0	7	0	0	0	0	0	23	35	116125	21	0	0	0	0	0	0	0	0	0	0	0	0	3	0	0	0	0	0	0	0	0	0	0	0	0	0	0	0	0	0	7	0
403	AAC	8	116143	0	10	0	22	0	0	0	5	0	0	0	0	0	0	0	0	0	0	0	0	0	0	0	0	0	0	0	0	0	0	0	8	0	0	0	0	0	0	0	16	0	0	0	0	0	0
404	ACT	0	0	0	12	2	75	1	115949	57	0	0	16	0	0	0	4	0	0	0	0	0	0	0	0	1	1	0	10	0	0	0	0	0	0	0	0	0	0	0	3	19	3	0	7	0	0	9	0
405	CAA	16	0	0	0	0	0	0	0	0	0	0	0	0	0	0	0	116143	1	17	15	0	0	0	0	17	0	0	0	0	0	0	0	1	0	0	0	0	0	0	6	0	0	0	0	0	0	0	0
406	TTC	0	0	0	0	0	0	0	0	0	0	0	0	0	2	0	0	0	0	0	0	0	0	0	0	0	0	0	0	11	5	0	0	0	0	0	0	0	0	0	0	0	13	0	0	0	0	0	0
407	ACA	9	0	3	27	116107	2	25	4	0	0	0	2	15	0	0	0	0	0	0	0	1	0	0	0	0	0	0	0	0	0	0	0	0	0	0	0	9	0	0	0	0	0	0	0	0	0	0	0
408	GCT	0	0	0	0	9	0	0	19	0	0	0	0	0	0	0	0	0	0	0	0	0	0	0	0	0	0	0	0	0	0	0	0	0	0	0	22	0	18	0	116089	0	0	0	1	0	0	24	11
409	GTG	0	0	0	0	0	0	3	0	0	0	0	2	16	0	9	0	0	0	0	0	0	0	0	0	0	0	0	0	0	0	0	0	0	0	2	0	0	0	4	0	0	0	0	2	12	2	116144	9
410	GGT	0	0	0	0	0	0	0	0	0	0	0	52	0	0	0	0	0	0	0	0	0	0	0	0	0	0	0	2	0	0	0	0	0	0	0	27	0	30	0	0	9	42	81	115718	0	0	0	187
411	AAA	116191	1	9	1	2	0	0	0	2	0	0	0	0	0	0	0	1	0	0	0	0	0	0	0	0	0	0	0	0	0	0	0	6	0	0	0	0	0	0	0	0	0	2	0	0	0	0	0
412	GAA	7	0	0	0	0	28	0	9	0	1	0	2	0	0	0	0	0	0	0	0	0	0	0	0	0	0	0	0	38	0	0	0	116044	2	15	0	5	0	13	0	3	0	2	0	1	0	0	0
413	TTC	0	0	0	0	0	0	0	0	0	0	0	0	0	2	0	0	0	0	0	0	0	0	0	0	0	0	0	0	0	1	0	0	0	0	0	0	0	0	0	0	0	0	0	0	0	1	0	0
414	AAC	6	116116	0	23	0	5	0	0	0	18	0	0	0	1	0	0	0	1	0	0	0	0	0	0	0	0	0	0	0	0	0	0	0	10	0	0	0	0	0	0	14	12	0	0	0	0	0	0
415	AAC	19	116126	1	9	0	0	0	10	0	11	8	0	0	9	0	0	0	0	0	0	0	0	0	0	2	0	0	0	0	0	0	0	0	3	0	0	0	0	0	6	0	0	0	0	11	0	0	0
416	TTA	0	0	0	0	0	0	0	0	0	0	0	0	0	0	4	0	0	0	0	0	1	0	0	0	0	0	0	0	1	35	0	0	0	0	0	0	0	0	0	0	0	0	0	0	0	0	0	0
417	GAA	22	0	0	0	0	0	0	0	0	0	0	0	0	0	0	0	0	0	0	0	0	0	0	0	0	0	0	0	0	0	0	0	116197	0	1	0	1	0	0	0	4	0	0	0	0	0	0	0
418	AAA	116218	2	7	0	0	0	0	0	1	0	0	0	0	0	0	0	1	0	0	0	0	0	0	0	0	0	0	0	0	0	0	0	1	0	0	0	0	0	0	0	0	0	0	0	0	0	0	0
419	AGG	1	0	22	0	0	0	0	0	16	0	115849	30	0	0	17	0	0	0	0	0	0	0	0	0	0	0	62	0	0	0	0	0	0	0	0	0	0	0	0	0	0	0	92	0	0	0	0	0
420	ATG	1	0	1	0	0	0	2	0	0	0	0	0	16	0	116110	4	0	0	0	0	0	0	0	0	0	0	0	0	0	0	2	0	0	0	0	0	0	0	0	0	0	0	0	0	0	0	14	0
421	GAA	14	0	0	0	0	0	0	0	0	0	0	0	0	0	0	0	0	0	0	0	0	0	0	0	0	0	0	0	0	0	0	0	116137	0	6	1	1	0	0	0	4	0	0	0	3	0	0	0
422	AAT	0	4	0	116172	0	0	0	1	0	0	0	8	0	0	0	0	0	0	0	0	0	0	0	0	0	0	0	0	0	0	0	0	0	0	0	4	0	0	0	0	0	0	0	0	0	0	0	0
423	TTA	1	0	0	0	0	0	0	0	0	0	0	0	0	0	0	0	0	0	0	0	0	0	0	0	0	0	0	0	0	0	0	0	0	0	0	0	0	0	0	0	0	0	0	0	0	0	0	0
424	AAT	0	2	0	116186	0	0	0	0	0	0	0	2	0	0	0	0	0	0	0	0	0	0	0	0	0	0	0	0	0	0	0	0	0	0	0	1	0	0	0	0	0	0	0	0	0	0	0	0
425	AAA	116166	1	43	0	0	0	0	0	1	0	0	0	0	0	0	0	0	0	0	0	0	0	0	0	0	0	0	0	0	0	0	0	9	0	0	0	0	0	0	0	0	0	0	0	0	0	0	0
426	AAA	116142	10	49	0	0	0	0	0	3	0	0	0	0	0	0	0	1	0	0	0	0	0	0	0	0	0	0	0	0	0	0	0	1	0	0	0	0	0	0	0	0	0	0	0	0	0	0	0
427	GTT	1	0	0	0	0	0	0	0	0	0	0	0	0	0	0	24	0	0	0	0	0	0	0	0	0	0	0	0	0	0	0	0	0	0	0	0	0	0	0	3	0	0	0	0	5	1	0	115828
428	GAT	0	0	0	7	0	0	0	0	0	0	0	0	0	0	0	0	0	0	0	1	0	0	0	0	0	0	0	0	0	0	0	0	1	31	1	116047	0	0	0	0	0	0	0	1	0	0	0	0
429	GAT	0	0	0	12	0	0	0	0	0	0	0	0	0	0	0	0	0	0	0	0	0	0	0	0	0	0	0	0	0	0	0	0	1	65	3	116009	0	0	0	0	0	0	0	11	0	0	0	1
430	GGG	0	0	0	0	0	0	0	0	0	0	10	0	0	0	0	0	0	0	0	0	0	0	0	0	0	0	0	0	0	0	0	0	0	0	7	0	0	0	1	0	17	1	116107	13	0	0	7	0
431	TTT	0	0	0	0	0	0	0	0	0	0	0	0	0	0	0	3	0	0	0	0	0	0	0	0	0	0	0	0	0	0	0	2	0	0	0	0	0	0	0	0	0	0	0	0	0	0	0	7
432	CTG	0	0	0	0	0	0	0	0	0	0	0	0	0	0	14	0	0	0	1	0	0	0	22	0	0	0	0	0	5	0	116167	8	0	0	0	0	0	0	0	0	0	0	0	0	0	0	0	0
433	GAC	0	11	0	0	0	0	0	0	0	0	0	0	0	0	0	0	0	0	0	0	0	0	0	0	0	0	0	0	0	0	0	0	11	116169	1	5	0	1	0	0	0	18	0	0	0	0	0	0
434	ATT	0	0	0	1	0	0	0	2	0	0	0	3	0	20	0	116193	0	0	0	0	0	0	0	0	0	0	0	0	0	0	0	5	0	0	0	0	0	0	0	0	0	0	0	0	0	0	0	2
435	TGG	0	0	0	0	0	0	0	0	0	0	1	0	0	0	0	0	0	0	0	0	0	0	0	0	0	0	10	0	0	0	0	0	0	0	0	0	0	0	0	0	0	0	1	0	0	0	0	0
436	ACA	80	0	0	0	116106	0	5	4	0	0	0	0	6	0	0	0	0	0	0	0	0	0	0	0	0	0	0	0	0	0	0	0	0	0	0	0	18	0	0	0	0	0	0	0	0	0	0	0
437	TAT	0	0	0	0	0	0	0	0	0	0	0	0	0	0	0	0	0	0	0	13	0	0	0	0	0	0	0	0	0	0	0	0	0	0	0	4	0	0	0	0	0	0	0	0	0	0	0	0
438	AAT	0	5	2	116144	0	0	0	2	0	0	0	1	0	0	0	0	0	0	2	0	0	0	0	0	0	0	0	0	0	0	0	0	0	0	0	18	0	0	0	0	0	0	0	0	0	0	0	0
439	GCA	0	0	0	0	19	0	0	0	0	0	0	0	0	0	0	0	0	0	0	0	1	0	0	0	0	0	0	0	0	0	0	0	13	0	0	0	115899	0	12	3	0	0	0	0	19	0	0	0
440	GAA	7	0	0	0	0	0	0	0	0	0	0	0	0	0	0	0	0	0	0	0	0	0	0	0	0	0	0	0	0	0	0	0	116155	1	8	0	0	0	0	0	3	0	0	0	0	0	0	0
441	TTG	0	0	0	0	0	0	0	0	0	0	0	0	0	0	20	0	0	0	0	0	0	0	0	0	0	0	0	0	0	0	2	0	0	0	0	0	0	0	0	0	0	0	0	0	0	0	1	0
442	TTA	0	0	0	0	0	0	0	0	0	0	0	0	1	0	0	0	0	0	0	0	0	0	0	0	0	0	0	0	4	0	0	23	0	0	0	0	0	0	0	0	0	0	0	0	0	0	0	0
443	GTT	0	0	0	0	0	0	0	0	0	0	0	0	0	0	0	6	0	0	0	0	0	0	0	0	0	0	0	0	0	0	0	2	0	0	0	1	0	0	0	0	0	0	0	1	0	0	1	116053
444	CTA	0	0	0	0	0	0	0	0	0	0	0	0	41	0	0	0	3	0	0	0	5	0	0	0	1	0	0	0	116010	0	8	1	0	0	0	0	0	0	0	0	0	0	0	0	0	0	0	0
445	CTG	0	0	0	0	0	0	0	0	0	0	0	0	0	0	391	0	0	0	1	0	0	0	25	0	0	0	0	0	4	1	115608	2	0	0	0	0	0	0	0	0	0	0	0	0	0	0	2	0
446	GAA	7	0	0	0	0	0	0	0	0	0	0	0	0	0	0	0	0	0	0	0	0	0	0	0	0	0	0	0	0	0	0	0	116193	0	3	0	1	0	0	0	4	0	0	0	3	0	0	0
447	AAT	1	3	0	116206	0	0	0	1	0	0	0	3	0	0	0	2	0	0	0	0	0	0	0	0	0	0	0	0	0	0	0	0	0	0	0	3	0	0	0	0	0	0	0	0	0	0	0	0
448	GAA	15	0	0	0	0	0	0	0	0	0	0	0	0	0	0	0	0	0	0	0	0	0	0	0	0	0	0	0	0	0	0	0	116151	0	13	0	0	0	0	0	40	0	0	0	0	0	0	0
449	AGG	0	0	18	0	0	0	1	0	5	0	116127	1	0	0	7	0	0	0	0	0	0	0	0	0	0	0	7	1	0	0	0	0	0	0	0	0	0	0	0	0	0	0	17	0	0	0	0	0
450	ACT	0	0	0	12	2	49	1	116123	0	0	0	0	0	0	0	1	0	0	0	0	0	0	0	0	0	0	0	0	0	0	0	0	0	0	0	0	0	0	0	6	0	0	0	0	0	0	0	0
451	TTG	0	0	0	0	0	0	0	0	0	0	0	0	0	0	0	0	0	0	0	0	0	0	0	0	0	0	0	0	0	0	30	0	0	0	0	0	0	0	0	0	0	0	0	0	0	0	0	0
452	GAT	0	0	0	6	0	0	0	0	0	0	0	0	0	0	0	0	0	0	0	1	0	0	0	0	0	0	0	0	0	0	0	0	0	1	1	116152	0	0	0	0	0	0	0	9	0	0	0	1
453	TTC	0	0	0	0	0	0	0	0	0	0	0	0	0	0	0	0	0	0	0	0	0	0	0	0	0	0	0	0	0	10	0	0	0	0	0	0	0	0	0	0	0	0	0	0	0	1	0	0
454	CAT	0	0	0	21	0	0	0	0	0	0	0	0	0	0	0	0	1	1	0	116174	0	0	0	0	0	0	0	14	0	0	0	0	0	0	0	0	0	0	0	0	0	0	0	0	0	0	0	0
455	GAC	0	13	0	0	0	0	0	0	0	0	0	0	0	0	0	0	0	0	0	0	0	0	0	0	0	0	0	0	0	0	0	0	396	115743	3	7	0	0	0	0	0	10	0	0	0	0	0	0
456	TTA	0	0	0	0	0	0	0	0	0	0	0	0	12	10	0	0	0	0	0	6	0	0	0	0	0	0	0	0	30	0	0	0	0	0	0	0	0	0	0	0	0	0	0	4	5	0	3	2
457	AAT	0	5	0	116205	0	0	0	2	0	0	0	1	0	0	0	0	4	0	0	0	0	0	0	0	0	0	0	0	0	0	0	0	0	0	0	7	0	0	0	0	0	0	0	0	0	0	0	0
458	GTG	0	0	0	0	0	0	0	0	0	0	0	0	0	0	27	0	0	0	0	0	0	0	0	0	0	0	0	0	0	0	0	0	0	0	0	0	0	0	2	0	0	0	2	0	12	1	116139	11
459	AAG	8	1	116141	19	0	0	2	0	0	0	9	0	0	0	3	0	0	0	0	0	0	0	0	0	0	0	0	17	0	0	0	0	0	0	14	0	0	0	0	0	0	0	0	0	0	0	0	0
460	AAT	0	44	0	116134	0	0	0	0	0	0	0	4	0	0	0	0	0	0	0	1	0	0	0	0	0	0	0	0	0	0	0	0	0	0	1	0	30	2	0	0	0	0	0	0	0	0	0	0
461	CTG	0	0	0	0	0	0	0	0	0	0	0	0	0	0	30	0	0	0	2	0	0	0	3	0	0	0	1	0	41	1	116113	12	0	0	0	0	0	0	0	0	0	0	0	0	0	0	0	0
462	TAC	0	0	0	0	0	0	0	0	0	0	0	0	0	0	0	0	0	1	0	0	0	0	0	0	0	0	0	0	0	0	0	0	0	1	0	0	0	0	0	0	0	0	0	0	0	0	0	0
463	GAG	0	0	16	0	0	0	0	0	0	0	0	0	0	0	0	0	0	0	0	0	0	0	0	0	0	0	0	0	0	0	0	0	20	1	116140	16	0	0	1	0	0	0	10	0	0	0	0	0
464	AAA	116196	1	7	0	0	0	0	0	4	0	0	0	0	0	0	0	0	0	0	0	0	0	0	0	0	10	1	0	0	0	0	0	4	0	0	0	0	0	0	0	0	0	0	0	0	0	0	0
465	GTA	0	0	0	0	0	0	0	0	0	0	0	0	8	0	0	0	0	0	0	0	0	0	0	0	0	0	0	0	0	0	0	0	0	0	0	0	2	0	0	0	1	0	0	0	116192	0	7	0
466	AAA	116201	1	8	1	2	0	0	0	8	0	0	0	1	0	0	0	0	0	0	0	0	0	0	0	0	0	0	0	0	0	0	0	2	0	0	0	0	0	0	0	0	0	0	4	0	0	0	0
467	AGC	0	8	0	0	0	0	0	0	33	116042	11	18	0	11	0	0	0	0	13	0	0	0	0	0	0	0	0	0	0	0	0	1	0	0	0	0	0	0	0	0	0	10	0	0	0	16	0	61
468	CAA	7	0	0	0	0	0	0	0	2	0	0	0	0	0	0	0	116170	0	11	0	0	0	0	0	4	0	0	0	0	0	0	0	0	0	0	0	0	0	0	26	0	0	0	0	0	0	0	0
469	TTA	0	0	0	0	0	0	0	0	0	0	0	0	0	0	0	0	0	0	0	0	0	0	0	0	0	0	0	0	2	0	0	0	0	0	0	0	0	0	0	0	0	0	0	0	5	0	0	0
470	AAG	36	0	116143	28	0	0	1	0	0	0	7	0	0	0	2	0	0	0	3	0	0	0	0	0	0	0	0	0	0	0	0	0	0	0	6	0	0	0	0	0	0	0	0	0	0	0	0	0
471	AAT	1	1	1	116182	0	0	0	0	0	17	0	3	0	0	0	0	0	0	10	0	0	0	0	0	0	0	0	0	0	0	0	0	0	0	1	3	0	0	0	0	0	0	0	0	0	0	0	0
472	AAT	2	0	2	116185	0	0	0	4	0	0	0	22	0	0	0	0	0	0	0	1	0	0	0	0	0	0	0	0	0	0	0	0	0	0	0	9	0	0	0	0	0	0	0	0	0	0	0	0
473	GCC	0	0	0	0	0	29	0	0	0	0	0	0	0	0	0	0	0	0	0	0	0	2	0	0	0	0	0	0	0	0	0	0	0	22	0	0	4	116122	18	7	0	2	0	0	0	6	0	0
474	AAA	115954	0	4	5	0	0	0	0	30	0	0	0	0	0	0	0	23	0	0	0	0	0	0	0	0	11	0	0	0	3	30	0	50	0	0	0	0	5	0	0	0	0	0	0	0	0	0	0
475	GAA	9	0	0	0	0	0	0	0	0	0	0	0	0	0	0	0	0	0	0	0	0	0	0	0	0	0	0	0	0	0	0	0	116183	13	1	0	0	0	0	0	1	0	0	0	0	0	0	0
476	ATC	0	1	0	1	0	2	0	5	0	0	0	0	29	106296	23	18	3	0	0	0	0	0	0	0	0	0	0	0	0	1	0	0	0	0	0	0	0	0	0	0	0	0	0	0	4	2	0	0
477	GGA	0	0	0	0	0	0	0	0	10	0	0	0	0	0	0	0	0	0	0	0	0	0	0	0	0	0	0	0	0	0	0	0	8	0	0	0	1	0	0	0	106315	37	5	4	17	0	0	0
478	AAT	2	2	1	106378	0	0	0	0	0	0	0	4	0	0	0	0	0	0	0	0	0	0	0	0	0	18	0	0	0	0	0	0	0	0	0	9	0	0	0	0	0	0	0	0	0	0	0	0
479	GGG	0	0	0	0	0	0	0	0	0	0	25	0	0	0	0	0	0	0	0	0	0	0	0	0	0	0	0	0	0	0	0	0	0	0	6	0	0	0	0	0	3	3	106345	21	0	0	4	0
480	TGT	0	0	0	0	0	0	0	0	0	0	0	2	0	0	0	0	0	0	0	0	0	0	0	0	0	0	0	6	0	0	0	0	0	0	0	0	0	0	0	0	0	0	0	2	0	0	0	0
481	TTT	0	0	0	0	0	0	0	0	0	0	0	0	0	0	0	0	0	0	0	0	0	1	0	0	0	0	0	0	0	0	0	3	0	0	0	0	0	0	0	0	0	0	0	0	0	0	0	4
482	GAG	0	0	12	0	0	0	0	0	0	0	0	0	0	8	0	0	0	0	1	0	0	0	0	0	0	0	0	0	0	0	0	0	33	0	106302	13	0	0	0	0	0	0	12	0	0	0	3	0
483	TTC	0	0	0	0	0	0	0	0	0	0	0	0	0	1	0	0	0	0	0	0	0	0	0	0	0	0	0	0	0	4	0	0	0	0	0	0	0	0	0	0	0	0	0	0	0	1	0	0
484	TAC	0	2	0	0	0	0	0	0	0	0	0	0	0	0	0	0	0	30	0	0	0	0	0	0	0	0	0	0	2	0	0	0	0	1	0	0	0	0	0	0	0	0	0	0	0	0	0	0
485	CAC	0	9	0	0	0	0	0	0	0	0	0	0	0	0	0	0	12	106357	3	9	0	0	0	0	0	0	0	0	0	0	0	0	0	0	0	0	0	0	0	0	0	0	0	0	0	0	0	0
486	AAG	9	0	106324	12	0	0	1	0	0	0	7	0	0	0	0	0	0	0	0	0	0	0	0	0	0	0	0	0	0	0	0	0	0	0	11	0	2	0	0	1	0	0	0	0	23	0	6	0
487	TGT	0	0	0	0	0	0	0	0	0	0	0	0	0	0	0	0	0	0	0	0	0	0	0	0	0	0	0	5	0	0	0	0	0	0	0	0	0	0	0	0	0	0	0	1	0	0	0	0
488	GAC	0	21	0	0	0	0	0	0	0	0	0	0	0	0	0	0	0	2	0	0	0	0	0	0	0	0	0	0	0	0	0	0	19	106313	0	25	0	0	0	0	0	20	0	0	0	0	0	0
489	AAT	2	7	1	106389	0	0	0	1	0	0	0	6	0	0	0	0	0	0	0	0	0	0	0	0	0	0	0	0	0	0	0	0	0	2	0	4	0	0	0	0	0	0	0	0	0	0	0	0
490	GAA	11	0	0	0	10	0	0	0	0	0	0	0	12	0	18	0	0	0	0	0	0	0	0	0	0	0	0	0	0	0	0	0	106272	0	3	1	1	0	0	0	8	0	0	0	0	0	0	0
491	TGC	0	0	0	0	0	0	0	0	0	1	0	0	0	0	0	0	0	0	0	0	0	0	0	0	0	3	0	0	0	0	0	0	0	0	0	0	0	0	0	0	0	0	0	0	0	0	0	0
492	ATG	0	0	2	0	0	0	3	0	0	0	3	0	13	0	106355	5	0	0	0	0	0	0	0	0	0	0	0	0	0	0	0	0	0	0	0	0	0	0	0	0	0	0	0	0	0	0	14	0
493	GAA	21	0	0	0	0	0	0	0	230	0	0	31	0	0	0	0	0	0	0	0	0	0	0	0	0	0	0	0	0	0	0	0	106009	48	2	0	0	0	11	0	6	0	0	29	0	0	0	0
494	AGT	0	0	0	24	0	0	0	1	1	0	7	106301	0	0	0	27	0	0	0	0	0	0	0	0	0	0	0	0	0	0	0	0	0	0	0	0	0	0	0	9	0	0	0	3	0	0	0	0
495	GTA	0	0	0	0	0	0	0	0	0	0	0	0	24	0	0	0	0	0	0	0	0	0	0	0	0	0	0	0	0	0	0	0	1	0	0	0	10	0	0	0	5	0	0	0	106322	0	15	2
496	AGA	8	0	0	0	0	0	0	0	106352	1	10	0	15	0	0	0	0	0	0	0	0	0	0	0	0	0	0	0	0	0	0	0	0	0	0	0	0	0	0	0	10	0	0	0	0	0	0	0
497	AAT	1	10	2	106203	13	0	0	13	0	0	0	10	0	0	0	0	25	13	0	1	0	0	0	0	0	0	0	0	0	0	19	0	0	0	0	2	0	0	0	0	0	0	9	0	0	0	13	0
498	GGG	0	0	0	0	0	0	0	0	0	0	5	0	0	0	0	0	0	0	1	0	0	0	0	0	0	0	14	0	0	0	0	0	0	0	17	0	0	0	6	0	9	4	106095	12	0	0	227	0
499	ACT	9	0	0	13	1	3	0	106199	0	0	0	1	0	0	21	5	71	0	0	11	0	0	0	1	0	0	0	0	0	0	0	0	0	0	0	0	0	0	0	40	0	0	0	0	0	0	0	0
500	TAT	0	0	0	1	0	0	0	0	0	0	0	0	0	0	0	0	0	0	0	9	0	0	0	0	0	0	0	0	0	0	0	0	0	0	0	0	0	0	0	0	0	0	0	0	0	0	0	0
501	GAT	0	0	0	22	0	0	0	0	0	0	4	0	0	0	0	0	0	0	0	1	0	0	0	0	0	0	0	0	0	0	0	25	2	3	2	106300	2	0	0	0	0	0	0	8	0	0	0	0
502	TAT	0	0	0	0	0	0	0	0	0	0	0	0	0	0	0	0	0	0	0	5	0	0	0	0	0	0	0	0	0	0	0	0	0	0	0	0	0	0	0	0	0	0	0	0	0	0	0	0
503	CCA	16	0	0	0	10	0	0	0	0	0	0	0	0	0	0	0	8	0	0	0	106323	3	16	0	0	0	0	0	4	0	0	0	0	0	0	0	0	0	0	0	0	0	12	0	0	0	0	0
504	AAA	106302	4	14	3	0	0	0	0	8	0	26	0	2	0	0	0	0	13	0	8	0	0	0	0	0	0	0	0	0	0	0	0	2	0	0	0	0	3	21	0	0	0	0	0	0	0	0	0
505	TAT	0	0	0	2	0	0	0	0	0	0	0	0	0	0	0	0	0	0	0	2	0	0	0	0	0	0	0	0	0	0	0	0	0	0	0	0	0	0	0	0	0	0	0	0	0	0	0	0
506	TCA	0	0	0	0	2	0	0	0	0	0	0	0	0	0	0	0	0	0	0	0	3	0	0	0	0	0	0	0	0	0	0	0	0	0	0	0	0	0	1	0	0	0	0	0	0	0	0	0
507	GAA	6	0	0	32	0	0	0	0	0	0	0	0	0	0	0	0	0	0	0	0	0	0	0	0	0	0	0	0	0	7	0	0	106215	37	17	2	2	0	0	0	8	0	0	7	1	0	16	0
508	GAA	4	0	0	0	0	0	0	0	0	0	0	0	0	0	0	0	1	0	0	0	0	0	0	0	0	0	0	0	0	0	0	0	106329	0	8	0	1	0	0	0	7	0	0	0	0	0	0	0
509	TCA	0	0	0	0	1	0	4	0	0	0	0	14	0	0	0	0	0	0	0	0	4	0	0	0	0	0	0	0	0	0	0	0	0	0	0	0	1	0	13	0	0	0	0	0	0	0	20	0
510	AAG	16	0	106253	23	0	0	11	0	0	0	13	38	0	0	2	0	0	0	1	0	0	0	0	0	0	0	0	0	0	0	3	0	0	0	4	0	0	0	0	0	0	0	0	0	0	0	0	0
511	TTG	0	0	0	0	0	0	0	0	0	0	0	26	0	0	0	0	0	0	0	0	0	0	0	0	0	0	0	0	0	0	3	0	0	0	0	0	0	0	0	0	0	0	0	0	0	0	1	0
512	AAC	26	106254	0	11	0	6	0	0	0	19	0	0	0	0	0	0	0	1	0	6	0	0	0	0	0	0	0	0	0	0	0	0	0	3	6	0	1	0	0	0	0	0	0	0	0	20	0	0
513	AGG	0	0	4	0	0	0	0	0	12	0	106221	26	0	0	14	0	0	0	0	0	0	0	0	0	0	0	2	0	0	0	0	0	0	0	0	5	0	0	0	0	0	0	21	0	0	0	0	0
514	GAA	14	0	0	0	0	0	3	0	0	0	0	0	0	0	0	0	0	0	0	0	0	0	0	0	0	0	0	0	0	0	0	0	106225	8	2	1	1	0	0	0	13	12	0	0	0	0	0	0
515	AAG	29	0	106207	18	0	0	1	0	0	0	58	12	0	0	1	0	0	0	0	0	0	0	3	0	0	0	0	0	0	0	0	0	0	0	6	0	0	0	0	0	0	0	0	0	0	0	19	0
516	ATA	1	0	0	0	3	0	0	0	1	0	0	0	106341	6	19	3	0	0	0	0	0	0	0	0	0	0	0	0	1	0	0	0	0	0	0	0	0	0	0	0	0	0	0	0	2	0	0	0
517	GAT	0	0	0	22	0	0	0	0	0	37	0	0	0	0	0	0	0	0	9	0	0	0	0	0	0	0	0	0	0	35	0	0	0	2	0	105989	140	0	0	0	0	0	0	12	0	0	0	0
518	GGA	21	0	0	0	16	0	14	0	27	0	0	0	0	0	73	0	0	0	0	0	0	0	0	10	9	0	0	5	0	0	0	136	35	0	0	0	0	0	0	0	105749	2	23	2	8	37	11	0
519	GTG	0	0	0	0	0	3	0	0	0	0	0	0	0	0	14	0	0	0	0	0	0	0	0	0	0	0	0	0	0	0	0	0	0	0	1	0	0	0	3	0	0	0	0	0	41	0	106153	10
520	AAA	106343	0	4	5	0	0	0	0	2	0	0	0	0	0	0	0	0	0	0	5	0	0	0	0	0	0	0	8	0	0	0	0	20	0	0	0	0	0	0	0	0	0	0	0	0	0	0	0
521	TTG	0	0	0	0	0	0	0	0	0	0	0	0	6	0	0	0	0	0	0	0	0	0	0	0	0	0	0	0	0	0	2	0	0	0	5	0	0	0	0	0	0	0	0	0	0	0	0	0
522	GAA	43	0	0	2	0	6	0	0	21	0	0	0	0	0	0	0	2	0	0	0	0	0	0	0	0	0	0	0	0	0	0	0	105830	0	7	0	2	0	0	0	5	0	0	0	2	0	0	0
523	TCA	0	0	0	0	0	0	0	0	0	0	0	0	0	0	0	0	2	15	4	0	1	2	0	0	0	0	0	0	0	0	0	0	0	0	5	0	0	0	2	0	0	0	0	0	0	0	0	0
524	ATG	0	0	6	0	0	0	2	0	0	0	0	0	20	0	106180	16	0	0	0	0	0	0	0	0	0	22	0	7	30	0	0	0	0	0	0	0	0	0	0	0	0	0	0	0	0	0	3	6
525	GGG	0	0	0	0	0	0	0	0	0	0	21	0	0	0	0	0	0	0	0	0	0	0	0	0	0	0	1	0	0	0	0	0	0	0	4	0	0	0	0	0	46	1	106227	42	0	0	13	0
526	GTG	0	0	1	0	0	0	0	0	0	0	0	0	0	0	20	32	0	0	0	0	0	0	0	0	0	0	0	0	0	0	3	0	0	0	2	0	0	0	26	0	0	0	17	0	37	6	106110	13
527	TAT	0	0	0	1	5	0	0	0	0	0	0	0	0	0	0	0	0	0	0	44	0	0	0	0	0	0	0	0	0	0	0	0	0	0	0	0	0	0	0	0	0	0	0	0	0	0	0	0
528	CAG	1	0	23	0	0	0	0	0	0	0	0	0	14	0	0	0	8	0	106238	21	0	0	0	0	0	0	19	0	0	0	1	0	0	0	0	0	0	0	0	0	0	0	0	0	0	0	0	0
529	ATT	0	0	0	0	0	0	0	4	0	0	0	1	16	1	0	106273	0	0	0	6	0	0	0	0	0	0	0	0	0	0	3	10	0	0	0	0	0	0	0	0	0	0	0	0	0	0	0	5
530	CTG	0	0	0	0	0	0	0	0	0	0	0	0	0	0	14	0	0	0	0	0	0	0	11	0	0	0	0	0	31	0	106200	2	0	0	0	0	0	2	0	0	0	0	0	0	0	0	4	0
531	GCG	0	0	0	0	0	0	6	0	0	0	0	0	0	0	0	0	0	0	0	0	0	0	0	0	1	0	0	0	0	0	0	0	0	0	15	0	7	1	106178	25	0	6	8	0	0	0	26	0
532	ATC	0	2	0	0	0	0	0	0	0	1	0	0	53	106170	0	5	0	0	0	0	0	0	0	0	3	0	0	0	0	0	0	0	0	0	0	6	0	0	0	0	0	0	0	0	0	2	0	0
533	TAC	1	4	0	0	0	0	0	0	0	0	0	0	0	0	0	0	0	38	0	0	0	0	0	0	0	0	0	0	0	0	0	0	0	1	0	0	0	0	0	0	0	0	0	0	0	0	0	0
534	TCA	0	0	0	0	6	0	0	0	0	0	0	0	0	0	0	0	0	0	0	0	10	0	0	0	0	0	0	0	0	0	0	0	0	0	0	0	1	0	0	0	0	0	0	0	0	0	0	0
535	ACT	0	0	0	35	1	12	2	106309	0	0	0	1	0	0	0	11	0	0	0	0	0	0	0	0	0	0	0	0	0	0	0	0	0	0	0	0	0	0	0	2	0	0	0	0	0	0	0	0
536	GTC	0	0	0	0	0	0	0	0	0	0	0	0	0	40	0	0	0	0	0	0	0	0	0	0	0	0	0	0	0	2	0	0	0	0	0	0	0	2	0	0	0	0	0	0	22	106248	2	1
537	GCC	0	0	0	0	0	42	0	0	0	0	0	0	0	0	0	0	0	0	0	0	0	0	0	0	0	0	0	0	0	0	0	0	0	13	0	0	25	106234	20	11	0	1	0	0	0	12	0	0
538	AGT	0	0	0	10	0	0	0	2	0	3	3	106352	0	0	0	2	0	0	0	0	0	0	0	0	0	0	0	2	0	0	0	0	0	0	0	0	0	0	0	0	0	0	0	1	0	0	0	0
539	TCA	0	0	0	0	0	0	0	0	0	0	0	0	0	0	0	0	0	0	0	0	5	0	0	0	0	0	0	0	0	0	0	0	0	0	0	0	0	0	0	0	0	0	0	0	0	0	0	0
540	CTG	0	0	0	0	5	0	0	0	0	0	0	0	0	0	40	0	0	0	0	0	0	0	11	0	0	0	2	0	62	0	106118	5	0	0	0	0	0	9	0	1	0	0	0	0	0	0	20	0
541	GTG	0	0	0	0	0	0	0	0	0	0	0	0	0	0	6	12	0	0	0	0	0	0	0	0	0	0	0	0	0	0	2	0	0	0	2	0	0	0	2	0	0	0	2	0	49	3	106162	35
542	CTT	0	0	0	0	0	0	0	0	0	0	0	0	14	0	0	31	0	0	0	3	0	0	0	50	0	0	0	1	1	4	4	106149	0	0	0	0	0	0	6	0	0	0	0	0	0	0	0	0
543	TTG	0	0	0	0	0	0	0	0	0	0	0	0	0	0	0	0	0	0	0	0	0	0	0	0	0	0	0	0	0	0	5	0	0	0	0	0	0	0	5	2	0	0	0	0	0	0	0	0
544	GTC	0	0	0	0	0	0	0	0	0	0	0	0	0	11	0	0	0	0	0	0	0	0	0	0	0	0	0	0	0	1	0	0	0	0	0	0	0	11	0	0	0	3	0	0	39	106263	0	13
545	TCC	0	0	0	0	0	1	0	0	0	0	0	0	0	0	0	0	0	0	0	0	0	15	0	0	0	0	0	0	0	0	0	0	0	0	0	0	0	2	0	0	0	0	0	0	0	0	0	0
546	CTG	0	0	0	0	0	0	0	0	0	0	0	0	0	0	23	0	0	0	2	0	0	0	19	0	0	0	3	0	16	1	106258	7	0	0	0	0	0	0	0	0	0	0	0	0	0	0	0	0
547	GGG	0	0	0	0	0	0	0	0	0	0	4	0	0	0	0	0	0	0	0	0	0	0	0	0	0	0	1	0	0	0	0	0	0	0	5	0	0	0	1	0	3	0	106330	24	0	0	14	0
548	GCA	0	0	0	0	26	0	0	0	0	0	0	0	0	0	0	0	0	0	0	0	12	0	0	0	0	0	0	0	0	0	0	0	7	0	0	0	104456	1	4	60	12	0	0	0	16	0	0	0
549	ATC	0	0	0	0	0	16	0	0	0	0	0	0	13	106313	0	11	0	0	0	0	0	0	0	0	0	0	0	0	0	0	0	0	0	0	0	0	0	0	0	0	0	0	0	0	0	1	0	1
550	AGT	0	0	0	10	0	0	0	0	1	2	0	106181	0	0	0	100	0	0	0	0	0	0	0	0	0	0	0	0	0	0	0	0	0	0	0	0	0	0	0	0	0	0	0	27	5	0	0	0
551	TTC	0	0	0	0	0	0	0	0	0	0	0	0	0	0	0	0	43	0	0	0	0	0	0	0	0	0	0	0	0	4	0	17	0	0	0	0	0	0	0	0	0	0	0	0	0	0	0	0
552	TGG	0	0	0	0	0	0	0	0	0	0	2	0	0	0	0	0	0	0	0	0	0	0	0	0	0	0	7	0	11	0	0	0	0	0	0	0	0	0	0	0	0	0	6	0	0	0	0	0
553	ATG	0	0	0	0	0	0	1	0	0	0	0	0	10	0	106360	8	0	0	0	0	0	0	0	0	0	0	0	0	0	0	0	0	0	0	0	0	0	0	1	0	0	0	0	0	0	0	6	0
554	TGT	0	0	0	0	0	0	0	0	0	0	0	3	0	0	0	0	0	0	0	0	0	0	0	0	0	0	0	24	0	3	11	0	0	0	0	0	2	0	0	0	0	0	0	4	0	0	0	0
555	TCT	1	0	0	0	0	0	0	0	0	0	0	0	0	0	0	0	19	0	0	0	0	0	0	6	0	0	0	0	0	0	0	0	0	0	0	0	0	0	0	0	0	0	0	0	0	0	0	0
556	AAT	0	4	31	106305	0	0	0	2	0	0	0	7	0	0	0	1	0	0	0	0	0	0	0	0	0	0	0	0	0	0	0	0	0	0	0	14	0	0	0	0	0	0	0	3	0	0	0	0
557	GGG	0	0	0	0	0	0	0	0	0	0	7	0	0	0	0	0	0	0	0	0	0	0	0	0	0	0	2	0	0	0	0	0	0	225	11	0	0	0	0	0	45	1	106061	13	0	0	11	0
558	TCT	0	0	0	0	0	0	0	0	0	0	0	0	0	0	0	0	1	0	0	0	0	0	0	4	0	0	0	0	5	0	0	0	0	0	0	0	0	14	0	13	0	0	0	0	0	0	0	0
559	TTG	0	0	0	0	0	0	0	0	0	0	0	0	0	0	0	0	0	0	0	0	0	0	0	0	0	0	0	0	0	0	15	0	0	0	0	0	0	0	0	0	0	0	0	0	0	0	1	0
560	CAG	0	0	20	0	0	0	0	0	0	0	0	1	0	0	0	0	15	0	106268	10	0	0	0	0	0	0	8	0	0	0	0	0	0	0	3	0	0	0	0	0	0	0	0	0	0	0	0	0
561	TGC	0	0	0	0	0	0	0	0	0	0	0	0	0	0	0	0	0	0	0	0	0	0	0	0	0	2	0	0	8	0	0	0	0	0	0	0	0	0	0	0	0	1	0	0	0	0	0	0
562	AGA	8	0	0	0	0	0	0	0	106248	0	6	0	6	0	0	0	0	0	0	0	0	0	0	0	3	0	17	0	0	0	0	12	0	0	0	0	0	17	0	0	11	0	0	0	0	0	1	0
563	ATA	2	0	0	0	9	0	0	0	0	0	0	0	106367	0	12	2	0	0	0	0	0	0	0	0	0	0	0	0	1	0	0	0	0	0	0	0	0	0	0	0	0	0	0	0	10	0	1	0
564	TGC	0	0	0	0	0	0	0	0	0	1	0	0	0	0	0	0	0	0	0	0	0	0	0	0	0	3	0	0	0	0	0	0	0	0	0	0	0	0	0	0	0	1	0	0	0	0	0	0
565	ATC	0	0	0	0	0	2	0	0	0	2	0	0	23	106352	1	4	0	0	0	0	0	0	0	0	0	0	0	0	0	0	0	0	0	0	0	0	0	0	0	0	0	0	0	0	0	5	0	0
566	TGA	0	0	0	0	0	0	0	0	1	0	0	0	0	0	0	0	0	0	0	0	0	0	0	0	43	0	0	0	0	0	0	0	0	0	0	0	0	0	0	0	2	0	0	0	0	0	0	0
[truncated: 16 more columns]
