# Supplementary material for: How single mutations affect viral escape from broad and narrow antibodies to H1 influenza hemagglutinin
Source: Nat Commun. 2018 Apr 11;9:1386. doi: 10.1038/s41467-018-03665-3 (PMC5895760; doi:10.1038/s41467-018-03665-3)
Supplement: Supplementary file 5 — Supplementary Data 3(ZIP 19513 kb) [file 41467_2018_3665_MOESM5_ESM.zip › analysis_code/results/codoncounts/L1-FI6v3-100ng-ml-r2_readsperbc.csv]

number of reads	number of barcodes
1	118149
2	9931
3	12651
4	18583
5	26668
6	37145
7	48628
8	59359
9	67647
10	71835
11	71953
12	66744
13	58371
14	48105
15	37287
16	27756
17	19861
18	13009
19	8544
20	5251
21	3080
22	1845
23	1073
24	540
25	356
26	188
27	122
28	84
29	48
30	28
31	17
32	17
33	18
34	12
35	7
36	4
37	1
