# Supplementary material for: How single mutations affect viral escape from broad and narrow antibodies to H1 influenza hemagglutinin
Source: Nat Commun. 2018 Apr 11;9:1386. doi: 10.1038/s41467-018-03665-3 (PMC5895760; doi:10.1038/s41467-018-03665-3)
Supplement: Supplementary file 5 — Supplementary Data 3(ZIP 19513 kb) [file 41467_2018_3665_MOESM5_ESM.zip › analysis_code/results/codoncounts/L1-FI6v3-200ng-ml-r1.log]

2017-10-05 10:24:21,520 - INFO - Beginning execution of dms2_bcsubamp in directory /fh/fast/bloom_j/computational_notebooks/jbloom/2017/HA_antibody_ease_of_escape/analysis_code

2017-10-05 10:24:21,520 - INFO - Progress is being logged to ./results/codoncounts/L1-FI6v3-200ng-ml-r1.log
2017-10-05 10:24:23,738 - INFO - Version information:
	Time and date: Thu Oct  5 10:24:21 2017
	Platform: Linux-3.13.0-49-generic-x86_64-with-Ubuntu-14.04-trusty
	Python version: 3.4.0 (default, Apr 11 2014, 13:05:11)  [GCC 4.8.2]
	dms_tools2 version: 2.1a0
	Bio version: 1.70
	HTSeq version: 0.9.1
	pandas version: 0.20.3
	numpy version: 1.13.1
	IPython version: 6.1.0
	matplotlib version: 2.0.2
	plotnine version: 0.2.1
	natsort version: 5.1.0
	pystan version: 2.16.0.0
	scipy version: 0.19.1
	seaborn version: 0.8.0
	phydmslib version: 2.1.3
	jupyter version: 1.0.0

2017-10-05 10:24:23,739 - INFO - Parsed the following arguments:
	R2 = None
	chartype = codon
	minq = 15
	R1 = ['L1-FI6v3-200ng-ml-r1_R1.fastq.gz']
	refseq = ./data/WSN_HA_reference.fa
	minreads = 2
	fastqdir = ./results/FASTQ_files/
	bcinfo = False
	minfraccall = 0.95
	ncpus = -1
	outdir = ./results/codoncounts/
	R1trim = [200]
	name = L1-FI6v3-200ng-ml-r1
	R2trim = [170]
	alignspecs = ['1,285,36,37', '286,570,31,32', '571,855,37,32', '856,1140,31,36', '1141,1425,29,33', '1426,1698,40,43']
	purgeread = 0
	maxmuts = 4
	purgebc = 0
	bclen = 8
	use_existing = yes
	minconcur = 0.75

2017-10-05 10:24:24,043 - INFO - Read refseq of 1698 codons from ./data/WSN_HA_reference.fa
2017-10-05 10:24:24,047 - INFO - Reads are in these FASTQ pairs:
	./results/FASTQ_files/L1-FI6v3-200ng-ml-r1_R1.fastq.gz and ./results/FASTQ_files/L1-FI6v3-200ng-ml-r1_R2.fastq.gz

2017-10-05 10:24:24,048 - INFO - Now parsing read pairs...
2017-10-05 10:24:32,790 - INFO - Reads parsed so far: 500000
2017-10-05 10:24:41,119 - INFO - Reads parsed so far: 1000000
2017-10-05 10:24:49,579 - INFO - Reads parsed so far: 1500000
2017-10-05 10:24:57,299 - INFO - Reads parsed so far: 2000000
2017-10-05 10:25:06,066 - INFO - Reads parsed so far: 2500000
2017-10-05 10:25:13,861 - INFO - Reads parsed so far: 3000000
2017-10-05 10:25:21,679 - INFO - Reads parsed so far: 3500000
2017-10-05 10:25:29,668 - INFO - Reads parsed so far: 4000000
2017-10-05 10:25:37,344 - INFO - Reads parsed so far: 4500000
2017-10-05 10:25:45,313 - INFO - Reads parsed so far: 5000000
2017-10-05 10:25:53,291 - INFO - Reads parsed so far: 5500000
2017-10-05 10:26:01,307 - INFO - Reads parsed so far: 6000000
2017-10-05 10:26:09,068 - INFO - Reads parsed so far: 6500000
2017-10-05 10:26:12,544 - INFO - Parsed 6718843 reads, found 929136 unique barcodes.
2017-10-05 10:26:12,546 - INFO - Summary stats on reads:
fail filter  low Q barcode    total
          0         486968  6718843
2017-10-05 10:26:12,546 - INFO - Writing these stats to ./results/codoncounts/L1-FI6v3-200ng-ml-r1_readstats.csv

2017-10-05 10:26:13,194 - INFO - Number of reads per barcode:
                 number of barcodes
number of reads                    
1                            102516
2                             30500
3                             47831
4                             68893
5                             88568
6                            103101
7                            106481
8                             99928
9                             85023
10                            66939
11                            48722
12                            32755
13                            20882
14                            12393
15                             7077
16                             3723
17                             1885
18                              934
19                              462
20                              243
21                              119
22                               62
23                               37
24                               31
25                               12
26                                8
27                                6
28                                3
30                                2
2017-10-05 10:26:13,195 - INFO - Writing these stats to ./results/codoncounts/L1-FI6v3-200ng-ml-r1_readsperbc.csv

2017-10-05 10:26:13,200 - INFO - Examining the 929136 barcodes to build and align subamplicons...
2017-10-05 10:26:23,492 - INFO - Barcodes examined so far: 200000
2017-10-05 10:26:33,671 - INFO - Barcodes examined so far: 400000
2017-10-05 10:26:43,847 - INFO - Barcodes examined so far: 600000
2017-10-05 10:26:53,909 - INFO - Barcodes examined so far: 800000
2017-10-05 10:27:00,393 - INFO - Examined all barcodes. Summary stats:
aligned  not alignable  too few reads   total
 745339          81281         102516  929136
2017-10-05 10:27:00,393 - INFO - Writing these stats to ./results/codoncounts/L1-FI6v3-200ng-ml-r1_bcstats.csv

2017-10-05 10:27:00,407 - INFO - Writing the counts of each codon identity at each site to ./results/codoncounts/L1-FI6v3-200ng-ml-r1_codoncounts.csv

2017-10-05 10:27:00,427 - INFO - Successful completion of dms2_bcsubamp
