# Supplementary material for: How single mutations affect viral escape from broad and narrow antibodies to H1 influenza hemagglutinin
Source: Nat Commun. 2018 Apr 11;9:1386. doi: 10.1038/s41467-018-03665-3 (PMC5895760; doi:10.1038/s41467-018-03665-3)
Supplement: Supplementary file 5 — Supplementary Data 3(ZIP 19513 kb) [file 41467_2018_3665_MOESM5_ESM.zip › analysis_code/results/codoncounts/L1-FI6v3-200ng-ml-r1_readsperbc.csv]

number of reads	number of barcodes
1	102516
2	30500
3	47831
4	68893
5	88568
6	103101
7	106481
8	99928
9	85023
10	66939
11	48722
12	32755
13	20882
14	12393
15	7077
16	3723
17	1885
18	934
19	462
20	243
21	119
22	62
23	37
24	31
25	12
26	8
27	6
28	3
30	2
