# Supplementary material for: How single mutations affect viral escape from broad and narrow antibodies to H1 influenza hemagglutinin
Source: Nat Commun. 2018 Apr 11;9:1386. doi: 10.1038/s41467-018-03665-3 (PMC5895760; doi:10.1038/s41467-018-03665-3)
Supplement: Supplementary file 5 — Supplementary Data 3(ZIP 19513 kb) [file 41467_2018_3665_MOESM5_ESM.zip › analysis_code/results/codoncounts/L1-FI6v3-200ng-ml-r2.log]

2017-10-05 10:24:21,522 - INFO - Beginning execution of dms2_bcsubamp in directory /fh/fast/bloom_j/computational_notebooks/jbloom/2017/HA_antibody_ease_of_escape/analysis_code

2017-10-05 10:24:21,523 - INFO - Progress is being logged to ./results/codoncounts/L1-FI6v3-200ng-ml-r2.log
2017-10-05 10:24:23,738 - INFO - Version information:
	Time and date: Thu Oct  5 10:24:21 2017
	Platform: Linux-3.13.0-49-generic-x86_64-with-Ubuntu-14.04-trusty
	Python version: 3.4.0 (default, Apr 11 2014, 13:05:11)  [GCC 4.8.2]
	dms_tools2 version: 2.1a0
	Bio version: 1.70
	HTSeq version: 0.9.1
	pandas version: 0.20.3
	numpy version: 1.13.1
	IPython version: 6.1.0
	matplotlib version: 2.0.2
	plotnine version: 0.2.1
	natsort version: 5.1.0
	pystan version: 2.16.0.0
	scipy version: 0.19.1
	seaborn version: 0.8.0
	phydmslib version: 2.1.3
	jupyter version: 1.0.0

2017-10-05 10:24:23,738 - INFO - Parsed the following arguments:
	R1trim = [200]
	R2 = None
	bcinfo = False
	use_existing = yes
	bclen = 8
	minfraccall = 0.95
	purgebc = 0
	purgeread = 0
	minq = 15
	fastqdir = ./results/FASTQ_files/
	outdir = ./results/codoncounts/
	alignspecs = ['1,285,36,37', '286,570,31,32', '571,855,37,32', '856,1140,31,36', '1141,1425,29,33', '1426,1698,40,43']
	R2trim = [170]
	maxmuts = 4
	minconcur = 0.75
	minreads = 2
	ncpus = -1
	chartype = codon
	refseq = ./data/WSN_HA_reference.fa
	R1 = ['L1-FI6v3-200ng-ml-r2_R1.fastq.gz']
	name = L1-FI6v3-200ng-ml-r2

2017-10-05 10:24:24,043 - INFO - Read refseq of 1698 codons from ./data/WSN_HA_reference.fa
2017-10-05 10:24:24,046 - INFO - Reads are in these FASTQ pairs:
	./results/FASTQ_files/L1-FI6v3-200ng-ml-r2_R1.fastq.gz and ./results/FASTQ_files/L1-FI6v3-200ng-ml-r2_R2.fastq.gz

2017-10-05 10:24:24,046 - INFO - Now parsing read pairs...
2017-10-05 10:24:32,801 - INFO - Reads parsed so far: 500000
2017-10-05 10:24:41,529 - INFO - Reads parsed so far: 1000000
2017-10-05 10:24:49,838 - INFO - Reads parsed so far: 1500000
2017-10-05 10:24:57,784 - INFO - Reads parsed so far: 2000000
2017-10-05 10:25:05,655 - INFO - Reads parsed so far: 2500000
2017-10-05 10:25:14,334 - INFO - Reads parsed so far: 3000000
2017-10-05 10:25:22,182 - INFO - Reads parsed so far: 3500000
2017-10-05 10:25:30,048 - INFO - Reads parsed so far: 4000000
2017-10-05 10:25:37,961 - INFO - Reads parsed so far: 4500000
2017-10-05 10:25:45,844 - INFO - Reads parsed so far: 5000000
2017-10-05 10:25:53,720 - INFO - Reads parsed so far: 5500000
2017-10-05 10:26:01,600 - INFO - Reads parsed so far: 6000000
2017-10-05 10:26:08,158 - INFO - Parsed 6417320 reads, found 934666 unique barcodes.
2017-10-05 10:26:08,160 - INFO - Summary stats on reads:
fail filter  low Q barcode    total
          0         438964  6417320
2017-10-05 10:26:08,160 - INFO - Writing these stats to ./results/codoncounts/L1-FI6v3-200ng-ml-r2_readstats.csv

2017-10-05 10:26:08,810 - INFO - Number of reads per barcode:
                 number of barcodes
number of reads                    
1                            123960
2                             33867
3                             51414
4                             73012
5                             92092
6                            103568
7                            104056
8                             95554
9                             80252
10                            62083
11                            44144
12                            29465
13                            18249
14                            10706
15                             5937
16                             3121
17                             1626
18                              791
19                              389
20                              169
21                               98
22                               53
23                               28
24                               21
25                                6
26                                3
27                                1
28                                1
2017-10-05 10:26:08,810 - INFO - Writing these stats to ./results/codoncounts/L1-FI6v3-200ng-ml-r2_readsperbc.csv

2017-10-05 10:26:08,825 - INFO - Examining the 934666 barcodes to build and align subamplicons...
2017-10-05 10:26:18,697 - INFO - Barcodes examined so far: 200000
2017-10-05 10:26:28,539 - INFO - Barcodes examined so far: 400000
2017-10-05 10:26:38,392 - INFO - Barcodes examined so far: 600000
2017-10-05 10:26:48,244 - INFO - Barcodes examined so far: 800000
2017-10-05 10:26:54,872 - INFO - Examined all barcodes. Summary stats:
aligned  not alignable  too few reads   total
 731808          78898         123960  934666
2017-10-05 10:26:54,872 - INFO - Writing these stats to ./results/codoncounts/L1-FI6v3-200ng-ml-r2_bcstats.csv

2017-10-05 10:26:54,888 - INFO - Writing the counts of each codon identity at each site to ./results/codoncounts/L1-FI6v3-200ng-ml-r2_codoncounts.csv

2017-10-05 10:26:54,908 - INFO - Successful completion of dms2_bcsubamp
