# Supplementary material for: How single mutations affect viral escape from broad and narrow antibodies to H1 influenza hemagglutinin
Source: Nat Commun. 2018 Apr 11;9:1386. doi: 10.1038/s41467-018-03665-3 (PMC5895760; doi:10.1038/s41467-018-03665-3)
Supplement: Supplementary file 5 — Supplementary Data 3(ZIP 19513 kb) [file 41467_2018_3665_MOESM5_ESM.zip › analysis_code/results/codoncounts/L1-FI6v3-200ng-ml-r2_readsperbc.csv]

number of reads	number of barcodes
1	123960
2	33867
3	51414
4	73012
5	92092
6	103568
7	104056
8	95554
9	80252
10	62083
11	44144
12	29465
13	18249
14	10706
15	5937
16	3121
17	1626
18	791
19	389
20	169
21	98
22	53
23	28
24	21
25	6
26	3
27	1
28	1
