# Supplementary material for: How single mutations affect viral escape from broad and narrow antibodies to H1 influenza hemagglutinin
Source: Nat Commun. 2018 Apr 11;9:1386. doi: 10.1038/s41467-018-03665-3 (PMC5895760; doi:10.1038/s41467-018-03665-3)
Supplement: Supplementary file 5 — Supplementary Data 3(ZIP 19513 kb) [file 41467_2018_3665_MOESM5_ESM.zip › analysis_code/results/codoncounts/L1-H17L10-3ug-ml.log]

2017-10-05 10:44:06,569 - INFO - Beginning execution of dms2_bcsubamp in directory /fh/fast/bloom_j/computational_notebooks/jbloom/2017/HA_antibody_ease_of_escape/analysis_code

2017-10-05 10:44:06,569 - INFO - Progress is being logged to ./results/codoncounts/L1-H17L10-3ug-ml.log
2017-10-05 10:44:08,461 - INFO - Version information:
	Time and date: Thu Oct  5 10:44:06 2017
	Platform: Linux-3.13.0-49-generic-x86_64-with-Ubuntu-14.04-trusty
	Python version: 3.4.0 (default, Apr 11 2014, 13:05:11)  [GCC 4.8.2]
	dms_tools2 version: 2.1a0
	Bio version: 1.70
	HTSeq version: 0.9.1
	pandas version: 0.20.3
	numpy version: 1.13.1
	IPython version: 6.1.0
	matplotlib version: 2.0.2
	plotnine version: 0.2.1
	natsort version: 5.1.0
	pystan version: 2.16.0.0
	scipy version: 0.19.1
	seaborn version: 0.8.0
	phydmslib version: 2.1.3
	jupyter version: 1.0.0

2017-10-05 10:44:08,461 - INFO - Parsed the following arguments:
	bcinfo = False
	R1 = ['L1-H17L10-3ug-ml_R1.fastq.gz']
	bclen = 8
	R2trim = [170]
	name = L1-H17L10-3ug-ml
	ncpus = -1
	minq = 15
	refseq = ./data/WSN_HA_reference.fa
	R2 = None
	purgebc = 0
	use_existing = yes
	fastqdir = ./results/FASTQ_files/
	minfraccall = 0.95
	minconcur = 0.75
	R1trim = [200]
	outdir = ./results/codoncounts/
	alignspecs = ['1,285,36,37', '286,570,31,32', '571,855,37,32', '856,1140,31,36', '1141,1425,29,33', '1426,1698,40,43']
	minreads = 2
	purgeread = 0
	chartype = codon
	maxmuts = 4

2017-10-05 10:44:08,472 - INFO - Read refseq of 1698 codons from ./data/WSN_HA_reference.fa
2017-10-05 10:44:08,475 - INFO - Reads are in these FASTQ pairs:
	./results/FASTQ_files/L1-H17L10-3ug-ml_R1.fastq.gz and ./results/FASTQ_files/L1-H17L10-3ug-ml_R2.fastq.gz

2017-10-05 10:44:08,475 - INFO - Now parsing read pairs...
2017-10-05 10:44:17,229 - INFO - Reads parsed so far: 500000
2017-10-05 10:44:25,345 - INFO - Reads parsed so far: 1000000
2017-10-05 10:44:33,061 - INFO - Reads parsed so far: 1500000
2017-10-05 10:44:40,729 - INFO - Reads parsed so far: 2000000
2017-10-05 10:44:48,412 - INFO - Reads parsed so far: 2500000
2017-10-05 10:44:56,078 - INFO - Reads parsed so far: 3000000
2017-10-05 10:45:04,499 - INFO - Reads parsed so far: 3500000
2017-10-05 10:45:11,656 - INFO - Parsed 3971276 reads, found 508110 unique barcodes.
2017-10-05 10:45:11,658 - INFO - Summary stats on reads:
fail filter  low Q barcode    total
          0         206602  3971276
2017-10-05 10:45:11,658 - INFO - Writing these stats to ./results/codoncounts/L1-H17L10-3ug-ml_readstats.csv

2017-10-05 10:45:11,969 - INFO - Number of reads per barcode:
                 number of barcodes
number of reads                    
1                             40021
2                             17556
3                             24766
4                             33547
5                             42741
6                             49770
7                             53094
8                             53001
9                             48710
10                            41701
11                            32968
12                            24475
13                            17403
14                            11512
15                             7197
16                             4307
17                             2411
18                             1396
19                              743
20                              364
21                              198
22                              104
23                               45
24                               27
25                               19
26                               13
27                               11
28                                6
29                                1
30                                1
31                                1
33                                1
2017-10-05 10:45:11,969 - INFO - Writing these stats to ./results/codoncounts/L1-H17L10-3ug-ml_readsperbc.csv

2017-10-05 10:45:11,979 - INFO - Examining the 508110 barcodes to build and align subamplicons...
2017-10-05 10:45:22,563 - INFO - Barcodes examined so far: 200000
2017-10-05 10:45:33,156 - INFO - Barcodes examined so far: 400000
2017-10-05 10:45:39,055 - INFO - Examined all barcodes. Summary stats:
aligned  not alignable  too few reads   total
 423330          44759          40021  508110
2017-10-05 10:45:39,055 - INFO - Writing these stats to ./results/codoncounts/L1-H17L10-3ug-ml_bcstats.csv

2017-10-05 10:45:39,071 - INFO - Writing the counts of each codon identity at each site to ./results/codoncounts/L1-H17L10-3ug-ml_codoncounts.csv

2017-10-05 10:45:39,096 - INFO - Successful completion of dms2_bcsubamp
