# Supplementary material for: How single mutations affect viral escape from broad and narrow antibodies to H1 influenza hemagglutinin
Source: Nat Commun. 2018 Apr 11;9:1386. doi: 10.1038/s41467-018-03665-3 (PMC5895760; doi:10.1038/s41467-018-03665-3)
Supplement: Supplementary file 5 — Supplementary Data 3(ZIP 19513 kb) [file 41467_2018_3665_MOESM5_ESM.zip › analysis_code/results/codoncounts/L1-H17L10-3ug-ml_readsperbc.csv]

number of reads	number of barcodes
1	40021
2	17556
3	24766
4	33547
5	42741
6	49770
7	53094
8	53001
9	48710
10	41701
11	32968
12	24475
13	17403
14	11512
15	7197
16	4307
17	2411
18	1396
19	743
20	364
21	198
22	104
23	45
24	27
25	19
26	13
27	11
28	6
29	1
30	1
31	1
33	1
