# Supplementary material for: How single mutations affect viral escape from broad and narrow antibodies to H1 influenza hemagglutinin
Source: Nat Commun. 2018 Apr 11;9:1386. doi: 10.1038/s41467-018-03665-3 (PMC5895760; doi:10.1038/s41467-018-03665-3)
Supplement: Supplementary file 5 — Supplementary Data 3(ZIP 19513 kb) [file 41467_2018_3665_MOESM5_ESM.zip › analysis_code/results/codoncounts/L1-H17L19-10ug-ml-r1.log]

2017-10-05 10:38:54,787 - INFO - Beginning execution of dms2_bcsubamp in directory /fh/fast/bloom_j/computational_notebooks/jbloom/2017/HA_antibody_ease_of_escape/analysis_code

2017-10-05 10:38:54,787 - INFO - Progress is being logged to ./results/codoncounts/L1-H17L19-10ug-ml-r1.log
2017-10-05 10:38:57,465 - INFO - Version information:
	Time and date: Thu Oct  5 10:38:54 2017
	Platform: Linux-3.13.0-49-generic-x86_64-with-Ubuntu-14.04-trusty
	Python version: 3.4.0 (default, Apr 11 2014, 13:05:11)  [GCC 4.8.2]
	dms_tools2 version: 2.1a0
	Bio version: 1.70
	HTSeq version: 0.9.1
	pandas version: 0.20.3
	numpy version: 1.13.1
	IPython version: 6.1.0
	matplotlib version: 2.0.2
	plotnine version: 0.2.1
	natsort version: 5.1.0
	pystan version: 2.16.0.0
	scipy version: 0.19.1
	seaborn version: 0.8.0
	phydmslib version: 2.1.3
	jupyter version: 1.0.0

2017-10-05 10:38:57,465 - INFO - Parsed the following arguments:
	minreads = 2
	R1trim = [200]
	outdir = ./results/codoncounts/
	bcinfo = False
	name = L1-H17L19-10ug-ml-r1
	R2trim = [170]
	purgebc = 0
	alignspecs = ['1,285,36,37', '286,570,31,32', '571,855,37,32', '856,1140,31,36', '1141,1425,29,33', '1426,1698,40,43']
	R2 = None
	minconcur = 0.75
	minq = 15
	ncpus = -1
	fastqdir = ./results/FASTQ_files/
	bclen = 8
	maxmuts = 4
	minfraccall = 0.95
	refseq = ./data/WSN_HA_reference.fa
	R1 = ['L1-H17L19-10ug-ml-r1_R1.fastq.gz']
	use_existing = yes
	chartype = codon
	purgeread = 0

2017-10-05 10:38:57,487 - INFO - Read refseq of 1698 codons from ./data/WSN_HA_reference.fa
2017-10-05 10:38:57,490 - INFO - Reads are in these FASTQ pairs:
	./results/FASTQ_files/L1-H17L19-10ug-ml-r1_R1.fastq.gz and ./results/FASTQ_files/L1-H17L19-10ug-ml-r1_R2.fastq.gz

2017-10-05 10:38:57,491 - INFO - Now parsing read pairs...
2017-10-05 10:39:06,289 - INFO - Reads parsed so far: 500000
2017-10-05 10:39:14,717 - INFO - Reads parsed so far: 1000000
2017-10-05 10:39:23,030 - INFO - Reads parsed so far: 1500000
2017-10-05 10:39:30,844 - INFO - Reads parsed so far: 2000000
2017-10-05 10:39:38,597 - INFO - Reads parsed so far: 2500000
2017-10-05 10:39:46,334 - INFO - Reads parsed so far: 3000000
2017-10-05 10:39:54,077 - INFO - Reads parsed so far: 3500000
2017-10-05 10:40:01,793 - INFO - Reads parsed so far: 4000000
2017-10-05 10:40:10,537 - INFO - Reads parsed so far: 4500000
2017-10-05 10:40:21,137 - INFO - Reads parsed so far: 5000000
2017-10-05 10:40:31,659 - INFO - Reads parsed so far: 5500000
2017-10-05 10:40:40,515 - INFO - Reads parsed so far: 6000000
2017-10-05 10:40:48,325 - INFO - Reads parsed so far: 6500000
2017-10-05 10:40:56,100 - INFO - Reads parsed so far: 7000000
2017-10-05 10:41:03,857 - INFO - Reads parsed so far: 7500000
2017-10-05 10:41:11,603 - INFO - Reads parsed so far: 8000000
2017-10-05 10:41:11,778 - INFO - Parsed 8011281 reads, found 849963 unique barcodes.
2017-10-05 10:41:11,780 - INFO - Summary stats on reads:
fail filter  low Q barcode    total
          0         571071  8011281
2017-10-05 10:41:11,780 - INFO - Writing these stats to ./results/codoncounts/L1-H17L19-10ug-ml-r1_readstats.csv

2017-10-05 10:41:12,381 - INFO - Number of reads per barcode:
                 number of barcodes
number of reads                    
1                             98549
2                             12543
3                             17515
4                             26028
5                             38153
6                             51305
7                             64612
8                             74801
9                             80782
10                            79565
11                            73431
12                            63800
13                            51495
14                            39163
15                            28252
16                            19310
17                            12451
18                             7636
19                             4633
20                             2651
21                             1459
22                              743
23                              399
24                              255
25                              144
26                               98
27                               50
28                               52
29                               27
30                               14
31                               18
32                                7
33                                8
34                                3
35                                5
36                                1
37                                5
2017-10-05 10:41:12,381 - INFO - Writing these stats to ./results/codoncounts/L1-H17L19-10ug-ml-r1_readsperbc.csv

2017-10-05 10:41:12,391 - INFO - Examining the 849963 barcodes to build and align subamplicons...
2017-10-05 10:41:23,092 - INFO - Barcodes examined so far: 200000
2017-10-05 10:41:33,800 - INFO - Barcodes examined so far: 400000
2017-10-05 10:41:44,517 - INFO - Barcodes examined so far: 600000
2017-10-05 10:41:55,241 - INFO - Barcodes examined so far: 800000
2017-10-05 10:41:57,932 - INFO - Examined all barcodes. Summary stats:
aligned  not alignable  too few reads   total
 678964          72450          98549  849963
2017-10-05 10:41:57,933 - INFO - Writing these stats to ./results/codoncounts/L1-H17L19-10ug-ml-r1_bcstats.csv

2017-10-05 10:41:57,948 - INFO - Writing the counts of each codon identity at each site to ./results/codoncounts/L1-H17L19-10ug-ml-r1_codoncounts.csv

2017-10-05 10:41:57,969 - INFO - Successful completion of dms2_bcsubamp
