# Supplementary material for: How single mutations affect viral escape from broad and narrow antibodies to H1 influenza hemagglutinin
Source: Nat Commun. 2018 Apr 11;9:1386. doi: 10.1038/s41467-018-03665-3 (PMC5895760; doi:10.1038/s41467-018-03665-3)
Supplement: Supplementary file 5 — Supplementary Data 3(ZIP 19513 kb) [file 41467_2018_3665_MOESM5_ESM.zip › analysis_code/results/codoncounts/L1-H17L19-10ug-ml-r1_readsperbc.csv]

number of reads	number of barcodes
1	98549
2	12543
3	17515
4	26028
5	38153
6	51305
7	64612
8	74801
9	80782
10	79565
11	73431
12	63800
13	51495
14	39163
15	28252
16	19310
17	12451
18	7636
19	4633
20	2651
21	1459
22	743
23	399
24	255
25	144
26	98
27	50
28	52
29	27
30	14
31	18
32	7
33	8
34	3
35	5
36	1
37	5
