# Supplementary material for: How single mutations affect viral escape from broad and narrow antibodies to H1 influenza hemagglutinin
Source: Nat Commun. 2018 Apr 11;9:1386. doi: 10.1038/s41467-018-03665-3 (PMC5895760; doi:10.1038/s41467-018-03665-3)
Supplement: Supplementary file 5 — Supplementary Data 3(ZIP 19513 kb) [file 41467_2018_3665_MOESM5_ESM.zip › analysis_code/results/codoncounts/L1-H17L19-10ug-ml-r2.log]

2017-10-05 10:40:40,823 - INFO - Beginning execution of dms2_bcsubamp in directory /fh/fast/bloom_j/computational_notebooks/jbloom/2017/HA_antibody_ease_of_escape/analysis_code

2017-10-05 10:40:40,823 - INFO - Progress is being logged to ./results/codoncounts/L1-H17L19-10ug-ml-r2.log
2017-10-05 10:40:45,600 - INFO - Version information:
	Time and date: Thu Oct  5 10:40:40 2017
	Platform: Linux-3.13.0-49-generic-x86_64-with-Ubuntu-14.04-trusty
	Python version: 3.4.0 (default, Apr 11 2014, 13:05:11)  [GCC 4.8.2]
	dms_tools2 version: 2.1a0
	Bio version: 1.70
	HTSeq version: 0.9.1
	pandas version: 0.20.3
	numpy version: 1.13.1
	IPython version: 6.1.0
	matplotlib version: 2.0.2
	plotnine version: 0.2.1
	natsort version: 5.1.0
	pystan version: 2.16.0.0
	scipy version: 0.19.1
	seaborn version: 0.8.0
	phydmslib version: 2.1.3
	jupyter version: 1.0.0

2017-10-05 10:40:45,600 - INFO - Parsed the following arguments:
	purgebc = 0
	chartype = codon
	refseq = ./data/WSN_HA_reference.fa
	ncpus = -1
	use_existing = yes
	bcinfo = False
	name = L1-H17L19-10ug-ml-r2
	purgeread = 0
	R2trim = [170]
	maxmuts = 4
	bclen = 8
	R2 = None
	minreads = 2
	minfraccall = 0.95
	minq = 15
	R1trim = [200]
	minconcur = 0.75
	outdir = ./results/codoncounts/
	R1 = ['L1-H17L19-10ug-ml-r2_R1.fastq.gz']
	alignspecs = ['1,285,36,37', '286,570,31,32', '571,855,37,32', '856,1140,31,36', '1141,1425,29,33', '1426,1698,40,43']
	fastqdir = ./results/FASTQ_files/

2017-10-05 10:40:45,621 - INFO - Read refseq of 1698 codons from ./data/WSN_HA_reference.fa
2017-10-05 10:40:45,624 - INFO - Reads are in these FASTQ pairs:
	./results/FASTQ_files/L1-H17L19-10ug-ml-r2_R1.fastq.gz and ./results/FASTQ_files/L1-H17L19-10ug-ml-r2_R2.fastq.gz

2017-10-05 10:40:45,624 - INFO - Now parsing read pairs...
2017-10-05 10:40:54,346 - INFO - Reads parsed so far: 500000
2017-10-05 10:41:02,866 - INFO - Reads parsed so far: 1000000
2017-10-05 10:41:11,154 - INFO - Reads parsed so far: 1500000
2017-10-05 10:41:18,926 - INFO - Reads parsed so far: 2000000
2017-10-05 10:41:26,712 - INFO - Reads parsed so far: 2500000
2017-10-05 10:41:34,436 - INFO - Reads parsed so far: 3000000
2017-10-05 10:41:42,141 - INFO - Reads parsed so far: 3500000
2017-10-05 10:41:49,915 - INFO - Reads parsed so far: 4000000
2017-10-05 10:41:57,645 - INFO - Reads parsed so far: 4500000
2017-10-05 10:42:06,817 - INFO - Reads parsed so far: 5000000
2017-10-05 10:42:14,787 - INFO - Reads parsed so far: 5500000
2017-10-05 10:42:22,705 - INFO - Reads parsed so far: 6000000
2017-10-05 10:42:30,719 - INFO - Reads parsed so far: 6500000
2017-10-05 10:42:38,404 - INFO - Reads parsed so far: 7000000
2017-10-05 10:42:46,437 - INFO - Reads parsed so far: 7500000
2017-10-05 10:42:54,231 - INFO - Reads parsed so far: 8000000
2017-10-05 10:42:58,202 - INFO - Parsed 8260176 reads, found 848490 unique barcodes.
2017-10-05 10:42:58,204 - INFO - Summary stats on reads:
fail filter  low Q barcode    total
          0         572513  8260176
2017-10-05 10:42:58,204 - INFO - Writing these stats to ./results/codoncounts/L1-H17L19-10ug-ml-r2_readstats.csv

2017-10-05 10:42:58,753 - INFO - Number of reads per barcode:
                 number of barcodes
number of reads                    
1                             98606
2                             11723
3                             15440
4                             23170
5                             33460
6                             46309
7                             59019
8                             70163
9                             76544
10                            78899
11                            74624
12                            67005
13                            55536
14                            43746
15                            32817
16                            22793
17                            15005
18                             9861
19                             5846
20                             3494
21                             1938
22                             1037
23                              617
24                              326
25                              179
26                              114
27                               78
28                               45
29                               29
30                               22
31                               14
32                                9
33                                8
34                                4
35                                3
36                                3
37                                2
38                                2
2017-10-05 10:42:58,754 - INFO - Writing these stats to ./results/codoncounts/L1-H17L19-10ug-ml-r2_readsperbc.csv

2017-10-05 10:42:58,759 - INFO - Examining the 848490 barcodes to build and align subamplicons...
2017-10-05 10:43:09,823 - INFO - Barcodes examined so far: 200000
2017-10-05 10:43:20,628 - INFO - Barcodes examined so far: 400000
2017-10-05 10:43:31,711 - INFO - Barcodes examined so far: 600000
2017-10-05 10:43:42,416 - INFO - Barcodes examined so far: 800000
2017-10-05 10:43:45,004 - INFO - Examined all barcodes. Summary stats:
aligned  not alignable  too few reads   total
 678641          71243          98606  848490
2017-10-05 10:43:45,004 - INFO - Writing these stats to ./results/codoncounts/L1-H17L19-10ug-ml-r2_bcstats.csv

2017-10-05 10:43:45,021 - INFO - Writing the counts of each codon identity at each site to ./results/codoncounts/L1-H17L19-10ug-ml-r2_codoncounts.csv

2017-10-05 10:43:45,042 - INFO - Successful completion of dms2_bcsubamp
