# Supplementary material for: How single mutations affect viral escape from broad and narrow antibodies to H1 influenza hemagglutinin
Source: Nat Commun. 2018 Apr 11;9:1386. doi: 10.1038/s41467-018-03665-3 (PMC5895760; doi:10.1038/s41467-018-03665-3)
Supplement: Supplementary file 5 — Supplementary Data 3(ZIP 19513 kb) [file 41467_2018_3665_MOESM5_ESM.zip › analysis_code/results/codoncounts/L1-H17L19-10ug-ml-r2_readsperbc.csv]

number of reads	number of barcodes
1	98606
2	11723
3	15440
4	23170
5	33460
6	46309
7	59019
8	70163
9	76544
10	78899
11	74624
12	67005
13	55536
14	43746
15	32817
16	22793
17	15005
18	9861
19	5846
20	3494
21	1938
22	1037
23	617
24	326
25	179
26	114
27	78
28	45
29	29
30	22
31	14
32	9
33	8
34	4
35	3
36	3
37	2
38	2
