# Supplementary material for: How single mutations affect viral escape from broad and narrow antibodies to H1 influenza hemagglutinin
Source: Nat Commun. 2018 Apr 11;9:1386. doi: 10.1038/s41467-018-03665-3 (PMC5895760; doi:10.1038/s41467-018-03665-3)
Supplement: Supplementary file 5 — Supplementary Data 3(ZIP 19513 kb) [file 41467_2018_3665_MOESM5_ESM.zip › analysis_code/results/codoncounts/L1-H17L19-1ug-ml-r1.log]

2017-10-05 10:38:41,354 - INFO - Beginning execution of dms2_bcsubamp in directory /fh/fast/bloom_j/computational_notebooks/jbloom/2017/HA_antibody_ease_of_escape/analysis_code

2017-10-05 10:38:41,354 - INFO - Progress is being logged to ./results/codoncounts/L1-H17L19-1ug-ml-r1.log
2017-10-05 10:38:42,883 - INFO - Version information:
	Time and date: Thu Oct  5 10:38:41 2017
	Platform: Linux-3.13.0-49-generic-x86_64-with-Ubuntu-14.04-trusty
	Python version: 3.4.0 (default, Apr 11 2014, 13:05:11)  [GCC 4.8.2]
	dms_tools2 version: 2.1a0
	Bio version: 1.70
	HTSeq version: 0.9.1
	pandas version: 0.20.3
	numpy version: 1.13.1
	IPython version: 6.1.0
	matplotlib version: 2.0.2
	plotnine version: 0.2.1
	natsort version: 5.1.0
	pystan version: 2.16.0.0
	scipy version: 0.19.1
	seaborn version: 0.8.0
	phydmslib version: 2.1.3
	jupyter version: 1.0.0

2017-10-05 10:38:42,883 - INFO - Parsed the following arguments:
	chartype = codon
	maxmuts = 4
	fastqdir = ./results/FASTQ_files/
	use_existing = yes
	alignspecs = ['1,285,36,37', '286,570,31,32', '571,855,37,32', '856,1140,31,36', '1141,1425,29,33', '1426,1698,40,43']
	name = L1-H17L19-1ug-ml-r1
	purgebc = 0
	minfraccall = 0.95
	bclen = 8
	bcinfo = False
	minconcur = 0.75
	minreads = 2
	R1 = ['L1-H17L19-1ug-ml-r1_R1.fastq.gz']
	R2trim = [170]
	R2 = None
	refseq = ./data/WSN_HA_reference.fa
	ncpus = -1
	R1trim = [200]
	outdir = ./results/codoncounts/
	purgeread = 0
	minq = 15

2017-10-05 10:38:42,894 - INFO - Read refseq of 1698 codons from ./data/WSN_HA_reference.fa
2017-10-05 10:38:42,898 - INFO - Reads are in these FASTQ pairs:
	./results/FASTQ_files/L1-H17L19-1ug-ml-r1_R1.fastq.gz and ./results/FASTQ_files/L1-H17L19-1ug-ml-r1_R2.fastq.gz

2017-10-05 10:38:42,898 - INFO - Now parsing read pairs...
2017-10-05 10:38:51,612 - INFO - Reads parsed so far: 500000
2017-10-05 10:39:00,523 - INFO - Reads parsed so far: 1000000
2017-10-05 10:39:08,840 - INFO - Reads parsed so far: 1500000
2017-10-05 10:39:16,954 - INFO - Reads parsed so far: 2000000
2017-10-05 10:39:24,805 - INFO - Reads parsed so far: 2500000
2017-10-05 10:39:32,518 - INFO - Reads parsed so far: 3000000
2017-10-05 10:39:41,283 - INFO - Reads parsed so far: 3500000
2017-10-05 10:39:49,266 - INFO - Reads parsed so far: 4000000
2017-10-05 10:39:56,983 - INFO - Reads parsed so far: 4500000
2017-10-05 10:40:05,598 - INFO - Reads parsed so far: 5000000
2017-10-05 10:40:13,930 - INFO - Reads parsed so far: 5500000
2017-10-05 10:40:23,178 - INFO - Reads parsed so far: 6000000
2017-10-05 10:40:33,064 - INFO - Reads parsed so far: 6500000
2017-10-05 10:40:42,060 - INFO - Reads parsed so far: 7000000
2017-10-05 10:40:50,231 - INFO - Reads parsed so far: 7500000
2017-10-05 10:40:57,974 - INFO - Reads parsed so far: 8000000
2017-10-05 10:41:06,059 - INFO - Reads parsed so far: 8500000
2017-10-05 10:41:06,680 - INFO - Parsed 8538436 reads, found 913783 unique barcodes.
2017-10-05 10:41:06,683 - INFO - Summary stats on reads:
fail filter  low Q barcode    total
          0         645333  8538436
2017-10-05 10:41:06,683 - INFO - Writing these stats to ./results/codoncounts/L1-H17L19-1ug-ml-r1_readstats.csv

2017-10-05 10:41:07,330 - INFO - Number of reads per barcode:
                 number of barcodes
number of reads                    
1                            105694
2                             13976
3                             19723
4                             29715
5                             42792
6                             57438
7                             71692
8                             81650
9                             87533
10                            85877
11                            78619
12                            67378
13                            53557
14                            40080
15                            28720
16                            19515
17                            12264
18                             7618
19                             4370
20                             2466
21                             1367
22                              768
23                              414
24                              208
25                              105
26                               91
27                               60
28                               26
29                               22
30                               10
31                               17
32                                6
33                                4
34                                4
35                                4
2017-10-05 10:41:07,330 - INFO - Writing these stats to ./results/codoncounts/L1-H17L19-1ug-ml-r1_readsperbc.csv

2017-10-05 10:41:07,336 - INFO - Examining the 913783 barcodes to build and align subamplicons...
2017-10-05 10:41:18,101 - INFO - Barcodes examined so far: 200000
2017-10-05 10:41:28,821 - INFO - Barcodes examined so far: 400000
2017-10-05 10:41:39,638 - INFO - Barcodes examined so far: 600000
2017-10-05 10:41:50,335 - INFO - Barcodes examined so far: 800000
2017-10-05 10:41:56,485 - INFO - Examined all barcodes. Summary stats:
aligned  not alignable  too few reads   total
 729935          78154         105694  913783
2017-10-05 10:41:56,485 - INFO - Writing these stats to ./results/codoncounts/L1-H17L19-1ug-ml-r1_bcstats.csv

2017-10-05 10:41:56,501 - INFO - Writing the counts of each codon identity at each site to ./results/codoncounts/L1-H17L19-1ug-ml-r1_codoncounts.csv

2017-10-05 10:41:56,524 - INFO - Successful completion of dms2_bcsubamp
