# Supplementary material for: How single mutations affect viral escape from broad and narrow antibodies to H1 influenza hemagglutinin
Source: Nat Commun. 2018 Apr 11;9:1386. doi: 10.1038/s41467-018-03665-3 (PMC5895760; doi:10.1038/s41467-018-03665-3)
Supplement: Supplementary file 5 — Supplementary Data 3(ZIP 19513 kb) [file 41467_2018_3665_MOESM5_ESM.zip › analysis_code/results/codoncounts/L1-H17L19-1ug-ml-r1_codoncounts.csv]

site	wildtype	AAA	AAC	AAG	AAT	ACA	ACC	ACG	ACT	AGA	AGC	AGG	AGT	ATA	ATC	ATG	ATT	CAA	CAC	CAG	CAT	CCA	CCC	CCG	CCT	CGA	CGC	CGG	CGT	CTA	CTC	CTG	CTT	GAA	GAC	GAG	GAT	GCA	GCC	GCG	GCT	GGA	GGC	GGG	GGT	GTA	GTC	GTG	GTT
1	ATG	0	0	1	0	0	0	3	0	0	0	0	0	4	0	102341	17	0	0	0	0	0	0	0	0	0	0	0	0	0	0	0	0	0	0	0	0	0	0	0	0	0	0	0	0	0	0	1	0
2	AAG	14	0	101898	21	12	0	6	0	237	0	15	0	0	0	8	0	0	3	37	0	0	0	0	0	0	0	0	0	0	38	0	0	0	0	24	0	0	0	0	0	0	0	0	0	0	10	0	0
3	GCA	0	0	0	0	2	0	0	0	0	0	0	0	0	0	0	0	0	0	0	0	1	0	0	0	0	11	0	0	0	0	0	0	4	0	0	0	102306	0	2	0	1	0	0	0	7	0	0	0
4	AAA	102263	8	23	1	1	0	0	0	39	0	0	0	0	11	1	5	0	0	0	0	0	0	0	5	0	0	0	0	0	0	0	0	1	0	0	0	0	0	0	0	0	0	0	0	0	0	0	0
5	CTA	0	0	0	0	0	0	0	0	0	0	0	0	14	0	0	0	1	0	0	0	0	0	0	0	0	0	0	0	102329	0	7	0	0	0	0	0	2	0	0	6	0	1	0	0	3	0	0	0
6	CTG	0	0	0	0	0	0	0	0	0	0	0	0	0	0	22	0	0	0	0	0	0	0	0	0	0	0	0	0	14	0	102304	17	0	0	0	0	0	0	0	0	0	0	0	0	0	0	1	0
7	GTC	0	0	0	0	0	0	0	0	0	0	0	0	0	9	0	0	0	0	0	0	0	0	0	0	0	0	0	0	0	4	0	0	0	4	0	0	0	3	0	0	0	1	0	0	21	102281	0	5
8	CTG	0	0	0	0	0	0	0	0	0	0	0	0	0	0	13	0	0	0	4	0	0	0	32	0	0	0	0	0	19	1	102273	10	0	0	0	0	0	0	0	0	0	0	0	0	0	0	0	0
9	TTA	0	0	0	0	0	0	0	0	0	0	0	0	1	0	0	0	0	0	0	0	0	0	0	0	0	0	0	0	15	0	0	0	0	0	0	0	0	0	0	0	0	0	0	0	0	0	0	3
10	TAT	0	0	0	0	0	0	0	0	0	0	0	0	0	0	0	0	0	0	0	36	0	0	0	0	0	0	0	0	0	0	0	0	0	0	0	0	0	0	0	0	0	0	0	0	0	0	0	0
11	GCA	0	0	0	0	43	0	8	0	0	9	0	0	0	0	0	36	0	0	0	0	3	0	0	0	0	0	0	0	0	0	0	0	9	0	0	0	102122	0	18	4	0	0	0	0	36	0	0	0
12	TTT	0	0	0	0	0	0	0	0	0	0	0	0	0	0	0	1	0	0	0	0	0	0	0	1	0	0	0	0	0	0	0	6	0	0	0	0	0	0	0	0	0	0	0	0	0	0	0	1
13	GTA	0	0	0	0	0	0	0	0	0	0	0	0	7	0	0	0	0	2	0	0	0	0	0	2	0	0	0	0	0	0	0	0	0	0	0	0	27	0	0	0	0	0	0	0	102285	0	31	2
14	GCT	0	0	0	0	0	0	0	6	0	0	0	0	0	0	0	0	0	0	0	0	0	0	0	0	0	0	0	0	0	0	0	0	0	0	0	11	41	37	1	102255	0	0	0	3	0	0	0	3
15	ACA	4	0	0	0	102317	1	28	2	0	0	0	0	5	0	0	0	0	0	0	0	0	0	0	0	0	0	0	0	0	0	0	0	0	0	0	0	3	0	0	0	0	0	0	0	0	0	0	0
16	GAT	0	0	0	7	0	0	0	0	0	0	0	0	0	0	0	0	0	0	0	1	0	0	0	0	0	0	0	0	0	0	0	0	2	0	1	102352	0	0	0	0	0	0	0	7	0	0	0	0
17	GCA	0	0	0	0	27	0	0	0	0	0	0	0	0	0	0	0	0	0	0	0	0	0	0	0	0	0	0	0	0	0	0	0	4	0	0	0	102257	2	24	0	1	0	0	0	23	0	0	0
18	GAC	0	3	0	0	0	0	0	0	0	0	0	0	0	0	0	0	0	1	0	0	0	0	0	0	0	0	0	0	0	0	0	0	3	102313	11	11	0	0	0	0	0	1	0	0	0	4	0	0
19	ACA	25	0	0	0	102282	1	19	0	0	0	11	15	6	0	0	0	0	0	0	0	1	0	0	0	0	0	0	0	0	0	0	0	0	0	0	0	0	0	0	0	0	0	0	0	0	0	0	0
20	ATA	1	0	0	0	1	0	0	0	0	0	0	0	102340	0	12	8	0	0	0	0	0	0	0	0	0	0	0	0	0	0	0	0	0	0	0	0	0	0	0	0	0	0	0	0	3	0	0	0
21	TGT	0	0	0	0	0	0	0	0	0	0	0	1	0	0	0	0	0	0	0	0	0	0	0	0	0	0	0	1	0	0	0	0	0	0	0	0	0	0	0	0	0	0	0	1	0	0	0	0
22	ATA	0	0	0	0	2	0	0	0	0	0	0	0	102322	0	15	0	0	0	0	0	0	0	0	0	0	0	0	0	0	0	0	0	0	0	0	0	0	0	0	0	0	0	0	0	11	0	0	0
23	GGC	0	0	0	0	0	0	0	0	0	3	0	0	0	2	0	0	0	0	0	0	0	0	0	0	0	1	0	0	0	0	0	0	0	9	0	0	0	0	0	0	22	102260	1	5	0	23	0	0
24	TAC	0	1	0	0	0	0	0	0	0	0	0	0	0	0	0	0	0	4	0	0	0	0	0	0	0	0	0	0	0	0	0	0	0	1	0	0	0	0	0	0	0	0	0	0	0	0	0	0
25	CAT	0	0	0	1	5	0	0	0	0	0	0	0	0	0	0	0	0	0	2	102333	0	0	0	3	0	0	0	7	0	0	0	0	0	0	0	0	1	0	0	0	0	0	0	0	0	0	0	0
26	GCG	0	0	0	0	0	0	11	0	0	0	0	0	0	0	0	0	0	0	0	0	0	0	3	0	0	0	0	0	0	0	0	0	0	0	111	0	60	4	102103	21	0	0	4	0	0	0	15	0
27	AAC	40	102268	3	48	0	2	0	0	0	1	0	0	0	0	0	0	0	1	0	0	0	0	0	0	0	0	0	0	0	0	0	0	0	6	0	0	0	0	0	0	0	0	0	0	0	0	0	0
28	AAC	9	102306	1	24	0	0	0	0	0	3	0	0	0	0	0	0	0	1	0	0	0	0	0	0	0	0	0	0	0	0	0	0	0	5	0	0	0	0	0	0	0	0	0	0	0	0	0	0
29	TCA	0	0	0	0	3	0	0	0	0	0	0	0	0	0	0	0	0	0	0	0	13	0	0	0	0	0	0	0	0	0	0	0	0	0	0	0	0	0	0	0	0	0	0	0	0	0	0	0
30	ACC	0	16	0	0	17	102274	2	16	0	0	0	0	0	35	0	0	0	0	0	0	0	2	0	0	0	0	0	0	0	0	0	0	0	0	0	0	0	6	0	0	0	0	0	0	0	0	0	0
31	GAC	0	36	0	0	0	0	0	0	0	0	0	0	0	0	0	0	0	1	0	0	0	0	0	0	0	0	0	0	0	0	0	0	11	102262	1	14	0	4	0	0	0	2	0	0	0	1	0	0
32	ACT	0	0	0	12	4	8	1	102326	0	0	0	0	0	0	0	3	0	0	0	0	0	0	0	1	0	0	0	0	0	0	0	0	0	0	0	0	0	0	0	4	0	0	0	0	0	0	0	0
33	GTT	0	0	0	0	0	0	0	0	0	0	0	0	0	0	0	17	0	0	0	0	0	0	0	0	0	0	0	0	0	0	0	4	0	0	0	0	0	0	0	4	0	0	0	0	1	4	15	102300
34	GAC	0	4	0	0	0	0	0	0	0	0	0	0	0	0	0	0	0	1	0	0	0	0	0	0	0	0	0	0	0	0	0	0	10	102261	1	10	0	0	0	0	0	5	0	0	0	1	0	0
35	ACA	9	0	0	0	102330	3	10	0	2	0	0	0	7	0	0	0	0	0	0	0	0	0	0	0	0	0	0	0	0	0	0	0	0	0	0	0	3	0	0	0	0	0	0	0	0	0	0	0
36	ATA	1	0	0	0	9	0	0	0	0	0	0	0	102348	1	3	0	0	0	0	0	0	0	0	0	0	0	0	0	2	0	0	0	0	0	0	0	0	0	0	0	0	0	0	0	1	0	0	0
37	CTC	0	0	0	0	0	0	0	0	0	16	7	0	0	11	0	0	0	0	0	0	0	4	0	0	21	0	2	0	11	102264	0	14	0	3	0	0	0	0	0	0	0	0	0	0	0	3	0	0
38	GAG	0	0	6	0	0	0	0	0	0	0	0	0	0	0	0	0	0	0	0	0	0	0	0	0	0	0	0	0	0	0	0	0	18	0	102257	19	0	0	0	0	0	0	3	0	0	0	2	0
39	AAG	3	0	102252	16	0	0	0	0	0	0	6	0	0	0	0	0	0	0	0	0	0	0	0	0	0	0	0	0	0	0	0	0	0	0	2	0	0	0	0	0	0	0	0	0	0	0	0	0
40	AAT	1	3	0	102329	0	0	0	1	0	0	0	6	0	0	0	3	0	0	0	1	0	0	0	0	0	0	0	0	0	0	0	0	0	0	0	5	0	0	0	0	0	0	0	0	0	0	0	0
41	GTG	0	0	0	0	0	0	0	0	0	0	0	0	0	0	7	0	0	0	0	0	0	0	0	0	0	0	0	0	0	0	0	0	0	0	1	0	0	0	1	0	0	0	3	0	2	0	102152	3
42	GCA	0	0	0	0	8	0	0	0	0	0	0	0	0	0	0	0	0	0	0	0	3	11	0	0	0	0	0	0	0	0	0	0	8	0	0	0	102037	0	4	1	1	0	0	0	23	0	0	0
43	GTG	0	0	0	0	0	0	0	0	0	0	0	0	0	0	10	0	0	0	0	0	0	0	0	0	0	0	0	0	0	0	3	0	0	0	0	0	0	0	6	0	0	0	0	0	3	0	102272	5
44	ACA	6	0	0	0	102307	0	2	3	1	0	0	0	3	0	0	0	0	0	0	0	1	0	0	0	0	0	0	0	0	0	0	0	0	0	0	0	15	0	0	0	0	0	0	0	0	0	0	0
45	CAT	0	0	0	4	0	0	0	0	0	0	0	0	0	0	0	0	0	3	0	102324	0	0	0	2	0	0	0	2	0	0	0	1	0	0	0	7	0	0	0	0	0	0	0	0	0	0	0	0
46	TCT	0	0	0	0	0	0	0	0	0	0	0	0	0	0	0	0	0	0	0	0	0	0	0	3	0	0	0	0	0	0	0	0	0	0	0	0	0	0	0	1	0	0	0	0	0	0	0	0
47	GTT	0	0	0	0	0	0	0	0	0	0	0	0	0	0	0	323	0	0	0	0	0	0	0	0	0	0	0	0	0	0	0	17	0	0	0	1	0	0	0	3	0	0	0	1	1	1	3	101880
48	AAC	33	102251	2	15	0	1	0	0	0	2	0	0	0	1	0	0	0	0	0	0	0	0	0	0	0	0	0	0	0	0	0	0	0	4	0	0	0	0	0	0	0	0	0	0	0	0	0	0
49	CTG	0	0	0	0	0	0	0	0	0	0	0	0	0	0	20	0	0	0	0	0	0	0	8	0	0	0	2	0	35	6	102041	16	0	0	0	0	0	0	0	0	0	0	0	0	0	0	1	0
50	CTC	0	0	0	0	0	0	0	0	0	0	0	0	0	15	0	0	0	0	0	0	0	5	0	0	0	0	0	0	16	102207	2	37	2	0	0	0	0	0	0	0	0	0	0	0	0	0	0	0
51	GAA	9	0	0	0	0	1	0	0	0	0	0	0	0	0	0	0	0	0	0	0	0	0	0	0	0	0	0	0	0	0	0	0	102194	2	7	3	0	0	0	0	9	0	0	0	1	0	0	0
52	GAC	0	5	0	0	0	0	0	0	0	0	0	0	0	0	0	0	0	3	0	0	0	0	0	0	0	0	0	0	0	0	0	0	49	102217	4	21	0	0	0	0	0	6	0	0	0	0	6	0
53	AGC	0	19	0	0	1	1	0	0	21	102201	1	30	0	16	0	0	0	0	0	0	0	0	0	0	0	4	0	0	0	0	4	0	0	0	1	0	0	0	0	0	0	13	0	1	0	0	0	0
54	CAC	0	7	0	0	0	0	0	0	0	0	0	0	0	0	0	0	21	102289	1	13	0	2	0	0	0	0	0	0	0	1	0	0	0	3	0	0	0	0	0	0	0	0	0	0	0	0	0	0
55	AAC	11	102116	3	152	0	0	0	0	0	14	0	0	0	0	0	0	0	2	0	0	0	0	0	0	0	0	0	0	0	0	0	0	0	36	0	0	0	0	0	0	0	0	0	0	0	0	0	0
56	GGG	0	0	0	0	0	0	0	0	0	0	9	0	0	0	0	0	0	12	0	0	0	0	0	0	0	0	8	0	0	0	0	0	0	0	12	0	0	0	1	0	53	48	102043	78	0	0	5	0
57	AAA	102246	2	1	0	0	0	0	0	12	0	0	0	0	0	0	0	1	0	0	3	0	0	0	0	15	0	0	0	0	0	0	0	4	0	0	0	0	0	1	0	0	0	0	0	0	0	0	0
58	CTA	0	0	0	0	0	0	0	0	0	0	0	0	16	0	0	0	0	0	0	0	6	0	0	0	1	0	0	0	102002	0	2	0	0	0	0	0	0	0	0	0	0	0	0	0	3	0	0	0
59	TGT	0	0	0	0	0	0	0	0	0	0	0	0	0	0	0	0	0	0	0	0	0	0	0	0	0	0	0	4	0	0	0	0	0	0	0	0	0	0	0	0	0	0	0	1	0	0	0	0
60	AAA	102236	19	10	0	2	0	0	1	29	0	0	4	0	0	0	0	0	0	0	7	0	0	0	0	0	0	0	4	0	0	2	0	10	0	0	0	0	0	25	0	0	0	0	0	0	0	0	0
61	TTA	0	0	0	0	0	0	0	0	0	0	0	0	1	1	0	0	0	0	0	0	0	0	0	0	0	0	0	0	1	0	0	27	0	0	0	0	0	0	0	0	0	0	0	0	0	0	0	0
62	AAA	102024	7	188	6	0	0	0	0	6	0	0	0	1	0	0	0	0	0	0	0	0	0	0	0	0	0	0	0	0	0	0	0	4	0	0	0	0	3	0	0	0	0	0	0	0	0	0	0
63	GGA	0	0	0	0	0	0	0	0	8	0	0	0	0	0	0	0	0	0	0	0	0	0	0	0	0	0	0	0	0	0	0	0	10	0	0	0	0	0	0	0	102264	3	4	2	34	0	0	0
64	ATA	6	0	0	0	2	0	0	0	0	0	0	0	102242	1	19	5	0	0	0	0	0	0	0	0	0	0	0	16	0	0	0	0	0	0	2	0	1	0	0	0	0	0	0	0	28	0	0	0
65	GCC	4	0	0	0	0	3	0	0	0	0	0	0	0	0	0	0	0	0	0	0	40	27	0	0	0	0	0	0	0	0	0	0	1	4	0	0	2	102157	0	4	1	8	0	0	0	36	0	0
66	CCA	0	0	0	0	11	0	0	0	0	0	0	0	0	0	0	0	5	0	0	0	102201	1	5	1	2	0	0	0	3	0	0	0	0	0	0	0	1	0	0	0	0	0	0	0	0	0	0	0
67	CTA	0	0	0	0	0	0	0	0	0	0	0	0	13	0	0	0	0	0	0	0	15	0	0	0	0	0	0	0	102282	2	5	0	0	0	0	0	0	0	0	0	0	0	0	0	0	0	0	0
68	CAA	7	0	0	0	0	0	0	0	0	0	0	0	0	0	0	0	102284	0	2	0	0	0	0	0	3	0	0	0	0	1	1	3	0	0	0	0	0	0	0	0	0	0	0	0	0	0	0	1
69	TTG	0	0	0	0	0	0	0	0	0	0	0	0	0	0	0	0	0	0	0	0	0	0	0	0	0	0	0	0	0	0	1	0	0	0	0	0	0	0	0	0	0	0	0	0	0	0	0	0
70	GGG	0	0	0	0	0	0	0	0	0	0	1	0	0	0	0	0	0	0	0	0	0	0	0	0	0	0	1	0	0	0	0	0	0	0	11	0	0	0	0	0	21	1	102218	33	0	0	15	0
71	AAA	102328	1	2	2	0	0	0	0	4	0	0	0	1	0	0	0	0	0	0	0	0	0	0	0	0	0	0	0	0	0	0	0	20	0	0	0	0	0	0	0	0	0	0	0	0	0	0	0
72	TGT	0	0	0	0	0	0	0	0	0	0	0	5	0	0	0	0	0	0	0	0	0	0	0	0	0	0	0	1	0	0	0	0	0	0	0	0	0	0	0	0	0	0	0	1	0	0	0	0
73	AAC	9	102202	1	12	0	0	0	0	0	96	0	0	0	2	0	0	0	0	0	0	0	0	0	0	0	0	0	0	0	0	0	0	0	19	0	0	0	0	0	0	0	0	0	0	0	0	0	0
74	ATC	0	0	0	0	0	2	0	0	0	1	0	0	10	102264	3	38	0	0	0	0	0	0	0	0	0	0	0	0	3	5	0	0	0	0	0	0	0	0	0	0	0	0	0	0	0	10	0	0
75	ACC	0	9	0	0	13	102151	0	47	0	1	0	0	0	83	0	0	0	0	0	0	0	0	0	0	0	0	0	0	0	1	26	0	0	0	0	0	0	4	0	0	0	0	7	0	0	0	0	0
76	GGA	0	0	0	0	0	0	28	0	8	0	0	0	0	0	0	0	0	0	0	0	0	0	0	0	0	0	0	0	0	0	0	0	10	0	0	0	0	0	0	0	102253	2	7	4	33	0	0	0
77	TGG	0	0	0	0	0	0	0	0	0	0	0	0	0	0	0	0	0	0	0	0	0	0	0	0	0	0	5	0	0	0	0	0	0	0	0	0	0	0	0	0	0	0	0	0	0	0	0	0
78	CTC	0	0	0	0	0	0	0	0	0	0	0	0	34	20	0	0	0	0	0	0	1	3	0	0	0	0	0	0	64	102214	0	5	0	0	0	0	0	0	0	0	0	0	0	0	0	5	0	0
79	TTG	0	0	0	0	0	0	0	0	0	0	0	0	0	0	1	0	0	0	0	0	0	0	0	0	0	0	0	0	0	0	19	41	0	0	0	0	0	0	0	0	0	0	0	0	0	0	0	0
80	GGA	0	0	0	0	0	0	0	0	10	0	0	0	0	0	0	0	0	0	0	0	0	0	0	0	4	0	0	0	0	0	0	0	5	0	0	0	1	0	0	0	102304	0	7	0	23	0	0	0
81	AAT	0	4	2	102329	0	0	0	0	0	0	0	2	0	0	0	0	0	0	0	2	0	0	0	0	0	0	0	0	0	0	0	0	0	0	0	2	0	0	0	0	0	0	0	0	0	0	0	0
82	CCA	0	0	0	0	30	0	0	0	0	0	0	0	0	0	0	0	5	0	0	0	102250	3	31	17	1	0	0	0	10	0	0	0	0	0	0	0	0	0	0	0	0	0	0	0	0	0	0	0
83	GAA	30	0	0	0	0	0	0	0	0	0	0	0	0	0	0	0	0	0	0	0	0	0	0	0	0	0	0	0	0	0	0	0	102288	0	2	16	0	0	0	0	2	0	0	0	1	0	0	0
84	TGC	0	0	0	0	0	0	0	0	0	0	0	0	0	0	0	0	0	0	0	0	0	0	0	0	0	2	0	0	0	0	0	0	0	0	0	0	0	0	0	0	0	0	0	0	0	0	0	0
85	GAC	1	21	0	0	0	0	0	0	0	0	0	0	0	0	0	0	0	3	0	0	0	0	0	0	0	0	0	0	0	0	0	0	28	102274	3	9	0	2	0	0	0	5	0	0	0	0	0	0
86	TCA	0	1	0	0	3	0	0	0	0	0	0	0	0	0	0	0	0	0	0	338	7	0	0	0	0	0	0	0	0	0	0	0	27	0	0	7	8	0	0	0	0	0	0	0	0	0	0	0
87	CTG	0	0	0	0	0	0	0	0	0	0	0	0	1	2	479	1	0	0	15	0	0	0	16	0	0	0	2	0	49	2	101765	5	0	0	0	0	0	0	0	0	0	0	0	0	0	0	5	0
88	CTT	0	0	0	0	0	0	0	0	0	0	0	0	9	0	0	324	0	0	0	2	0	1	0	1	0	0	0	2	0	28	0	101965	0	0	0	0	0	0	0	0	0	0	0	0	0	0	0	10
89	CCA	0	0	0	0	25	9	0	0	0	0	0	0	0	14	0	5	15	0	0	0	102208	1	15	2	4	0	0	0	16	0	4	0	0	2	0	0	0	0	0	25	0	6	0	0	0	5	0	0
90	GCG	0	0	0	16	0	3	59	0	0	0	0	8	0	0	0	0	0	0	0	0	0	0	2	0	0	0	0	0	0	0	8	0	0	0	35	5	8	2	102036	23	0	0	0	0	0	1	47	0
91	AGA	12	0	12	0	2	0	0	0	102312	1	1	0	18	0	0	0	0	0	0	0	0	0	0	0	0	0	0	0	1	0	0	0	0	0	0	0	0	0	0	3	5	0	0	0	0	0	0	0
92	TCA	0	0	0	0	1	0	0	0	0	0	0	0	0	0	0	0	1	0	0	0	10	0	0	0	0	0	0	0	0	0	0	0	0	0	14	0	0	0	6	0	0	0	0	0	0	0	0	0
93	TGG	0	0	0	0	0	0	0	0	0	0	0	0	0	0	0	0	0	0	0	0	0	0	0	0	0	0	5	0	0	0	0	0	0	0	0	0	0	0	0	0	0	0	1	0	0	0	0	0
94	TCC	0	0	0	0	0	0	0	0	0	0	0	0	0	0	0	0	0	0	0	0	0	9	3	0	0	0	0	0	0	0	0	0	0	0	0	0	0	0	0	0	0	0	0	0	0	0	0	0
95	TAC	0	0	0	0	0	0	0	0	0	0	0	0	0	0	0	0	0	13	0	0	0	0	0	0	0	0	0	0	0	0	0	0	0	0	0	0	0	0	0	0	0	0	0	0	0	0	0	0
96	ATT	0	0	0	0	0	0	0	5	0	0	0	0	0	47	1	152856	0	0	0	0	0	0	0	0	0	0	0	0	0	0	0	0	0	0	0	0	0	0	0	0	0	0	0	0	0	0	0	3
97	GTA	0	0	0	0	0	0	0	0	0	0	0	0	15	0	0	0	0	0	0	0	0	0	0	0	0	0	0	0	0	0	0	0	0	0	0	0	6	0	0	0	0	0	0	0	152848	1	13	1
98	GAA	5	0	0	0	0	0	0	0	0	0	0	0	0	0	0	0	0	0	0	0	0	0	0	0	0	0	0	0	0	0	0	0	152825	0	50	0	1	0	0	0	12	0	0	0	2	0	0	0
99	ACA	20	0	0	0	152802	4	3	1	1	5	0	7	20	0	0	0	0	0	0	0	8	0	0	0	0	0	0	0	0	0	0	0	0	0	0	0	4	0	0	0	0	5	0	0	0	0	0	0
100	CCA	0	0	0	0	18	0	0	0	0	0	0	0	0	0	0	0	16	0	10	0	152841	1	13	2	0	0	0	0	2	0	0	0	0	0	0	0	0	0	0	0	0	0	0	0	0	0	4	0
101	AAC	25	152861	1	12	0	4	0	0	0	2	0	0	0	3	0	0	0	2	0	0	0	0	0	0	0	2	0	0	0	0	0	0	0	4	0	0	0	0	0	0	0	0	0	2	0	0	0	0
102	TCT	0	34	0	0	0	0	0	0	0	0	0	1	0	0	0	0	1	0	0	0	0	0	0	9	0	0	0	0	0	0	0	0	0	0	0	0	0	16	0	2	4	0	0	0	0	0	0	0
103	GAG	0	0	13	0	0	0	0	0	0	0	0	0	0	0	0	0	0	0	35	0	0	0	0	0	0	0	0	0	0	0	2	0	55	4	152700	21	0	0	3	0	0	0	33	0	2	0	4	0
104	AAT	7	90	1	152704	0	0	0	0	0	0	0	10	0	0	0	1	0	64	0	2	0	0	0	0	0	0	0	0	0	0	0	0	0	0	0	6	0	0	1	0	0	0	0	0	0	0	0	0
105	GGA	0	0	0	0	0	0	0	0	9	0	0	0	0	0	0	0	0	0	0	0	0	0	0	0	1	0	0	0	0	0	0	0	21	0	0	0	2	0	0	0	152745	0	16	1	87	0	0	0
106	GCA	0	0	0	0	18	0	0	0	0	0	0	0	0	0	0	0	7	0	0	0	1	0	0	0	0	0	0	0	0	0	0	0	49	0	0	0	152731	1	4	1	9	0	0	26	28	0	0	0
107	TGT	0	0	0	0	0	0	0	0	0	0	0	0	0	0	0	0	0	0	0	0	0	0	0	0	0	0	0	2	0	0	0	0	0	0	0	0	0	0	0	0	0	0	0	4	0	0	0	0
108	TAT	0	0	0	1	0	0	0	0	0	0	0	0	0	0	0	0	0	0	0	4	0	0	0	0	0	0	0	0	0	0	0	0	0	0	0	0	0	0	0	0	0	0	0	0	0	0	0	0
109	CCA	0	0	0	0	21	0	0	0	0	0	0	0	0	0	0	0	10	0	0	0	152845	0	19	1	1	0	0	0	2	0	0	0	0	0	0	0	1	0	0	0	0	0	0	0	0	0	0	0
110	GGA	0	0	0	0	0	0	0	0	1	0	0	0	0	0	0	0	0	0	0	0	0	0	0	0	2	0	0	0	0	0	0	0	9	0	0	0	0	0	0	0	152819	1	10	3	34	0	0	0
111	GAT	0	0	0	17	0	0	0	0	0	0	1	0	0	0	0	0	0	0	0	1	0	0	0	0	0	0	0	0	0	0	0	0	329	7	1	152476	0	0	0	0	0	0	0	5	0	0	0	43
112	CTC	0	0	0	0	0	0	0	0	0	0	0	0	0	13	0	0	0	4	0	0	0	34	0	0	0	1	0	0	16	152821	0	8	0	0	0	0	0	0	0	0	0	0	0	0	0	1	2	0
113	ATC	0	0	0	0	0	8	0	0	0	5	0	0	75	152774	0	28	0	8	2	0	0	0	0	0	0	0	0	0	0	0	0	0	0	1	0	0	0	0	0	0	0	0	0	0	0	6	0	0
114	GAC	0	48	0	0	0	0	0	0	0	0	0	0	0	0	0	0	0	0	0	0	0	0	0	0	0	0	0	0	0	0	0	0	23	152781	2	9	0	1	11	0	0	12	0	0	0	0	0	0
115	TAT	0	0	0	2	0	0	0	0	0	34	0	0	0	5	7	0	0	7	0	8	0	0	0	0	0	0	0	0	0	0	0	0	0	0	0	1	10	0	0	0	0	0	0	0	0	0	0	0
116	GAG	0	0	6	0	0	0	0	0	0	0	0	0	0	0	0	0	0	0	1	0	0	2	0	0	0	0	0	0	0	0	0	0	8	0	152756	24	0	0	3	0	0	0	59	0	0	0	2	0
117	GAA	13	0	0	0	0	0	0	0	0	0	0	0	0	0	0	0	0	0	0	0	0	0	0	0	0	0	0	0	0	0	0	0	152814	0	27	0	0	0	0	0	12	0	0	0	0	0	0	0
118	CTG	0	0	0	0	0	0	0	0	0	0	0	0	0	0	21	0	0	0	2	0	0	0	11	0	0	0	0	0	38	2	152672	130	0	0	0	0	0	0	0	0	0	0	0	0	0	0	0	0
119	AGG	0	0	4	0	0	0	1	0	7	3	152745	12	0	0	27	0	0	0	0	0	0	0	0	0	0	0	0	0	1	0	0	0	0	0	0	0	0	0	0	0	0	0	48	0	0	0	0	0
120	GAG	0	0	8	0	0	0	0	0	0	0	0	0	0	0	0	0	0	0	5	0	0	0	0	0	0	0	0	0	0	0	0	0	24	4	152732	26	0	0	0	0	0	0	15	0	0	0	1	0
121	CAA	19	0	0	0	0	0	0	0	0	0	0	0	0	0	0	0	152769	10	8	5	0	0	0	0	1	0	3	0	2	0	0	0	0	0	0	0	0	0	0	0	0	0	0	0	0	0	0	0
122	TTG	0	0	0	0	0	0	0	0	0	0	0	0	0	0	1	0	0	0	0	0	0	0	0	0	0	0	0	0	0	26	7	0	0	0	0	0	0	0	0	0	0	0	0	0	0	0	0	0
123	AGC	0	40	0	0	0	2	0	0	14	152732	1	15	0	46	0	0	0	0	0	0	0	0	0	0	0	0	0	0	0	0	0	0	0	0	0	0	0	0	0	0	0	23	0	0	0	0	0	0
124	TCA	0	0	0	0	0	0	0	0	0	14	0	2	0	0	0	0	0	0	0	0	10	0	0	0	0	0	0	0	0	0	0	0	0	0	0	0	0	0	0	0	0	0	0	0	0	0	0	1
125	GTA	0	0	0	0	0	0	0	64	0	0	0	0	5	0	0	0	0	0	0	0	0	0	0	0	0	0	0	0	1	0	0	0	0	0	0	0	15	0	0	23	1	0	0	0	152688	2	21	0
126	TCA	0	0	0	0	0	0	0	0	0	0	0	0	0	0	0	0	0	0	0	0	5	0	0	0	0	0	0	0	0	0	0	0	31	0	0	0	4	0	0	0	0	0	0	0	0	0	0	0
127	TCA	0	0	0	0	3	0	0	0	0	0	0	0	0	0	0	0	0	0	0	0	6	0	0	0	0	0	0	0	0	0	0	0	0	0	0	0	1	0	0	0	0	0	0	0	0	0	0	0
128	TTA	0	0	0	0	0	0	0	0	0	0	0	0	1	0	0	0	0	0	0	0	0	0	0	0	0	0	0	0	3	0	0	0	0	0	0	0	0	0	0	0	0	0	0	0	3	0	0	0
129	GAA	4	0	0	0	0	0	0	0	0	0	0	0	0	0	0	0	0	0	0	0	0	0	0	0	0	0	0	0	0	0	0	0	152821	0	8	0	2	0	0	0	1	0	0	0	0	0	0	0
130	AGA	17	0	0	0	1	0	0	0	152845	0	6	0	19	0	0	0	0	0	0	0	0	0	0	0	2	0	0	0	0	0	0	0	0	0	0	0	0	0	0	0	9	0	0	0	0	0	0	0
131	TTC	0	0	0	0	0	0	0	0	0	0	0	0	0	0	0	0	0	0	0	0	0	0	0	0	0	0	0	0	0	0	0	0	0	0	0	0	0	0	0	0	0	0	0	0	0	0	0	0
132	GAA	10	0	0	0	0	0	0	0	0	0	0	0	0	0	0	0	5	0	0	0	0	0	0	0	0	0	0	0	0	0	0	0	152852	2	6	0	0	0	0	0	10	0	0	0	0	0	0	0
133	ATA	3	0	0	0	21	0	0	0	0	0	0	0	152859	0	11	2	0	0	0	0	0	0	0	0	0	0	0	0	0	0	0	0	0	0	0	0	0	0	0	0	0	0	0	0	8	0	0	0
134	TTT	0	0	0	0	0	0	0	0	0	0	0	0	0	0	0	0	0	0	0	0	0	0	0	0	0	0	0	0	0	0	0	3	0	0	0	0	0	0	0	0	0	0	0	0	0	0	0	0
135	CCC	0	1	0	0	0	19	0	0	0	0	0	0	0	0	0	0	0	12	0	39	13	152712	0	7	0	2	0	0	0	8	0	0	5	0	0	0	0	5	0	0	0	0	0	0	0	0	0	0
136	AAG	12	6	148831	104	0	139	200	0	0	0	11	5	6	1	151	11	10	122	35	5	23	0	2	155	0	0	0	0	166	39	401	66	81	0	34	357	0	273	36	159	10	0	45	1	103	0	141	137
137	GAA	22	0	0	11	0	0	0	0	0	0	0	0	0	0	0	0	0	30	0	0	0	1	0	0	0	0	0	0	1	0	0	0	152506	57	9	8	0	0	0	0	4	0	0	0	0	0	0	0
138	AGT	0	0	0	19	0	0	0	0	28	7	0	152603	0	0	12	82	0	0	0	0	0	0	0	0	36	0	0	1	1	10	0	1	3	0	0	0	8	0	16	0	14	0	0	5	0	0	0	0
139	TCA	37	0	0	0	28	21	0	0	0	0	0	12	0	0	0	0	0	0	0	0	9	0	0	0	0	0	0	0	0	8	0	0	0	0	0	0	1	10	0	0	0	0	0	0	0	62	0	0
140	TGG	0	0	0	0	0	0	0	0	0	0	3	0	0	0	0	0	0	0	0	0	0	0	0	0	0	0	9	0	0	0	0	0	0	0	0	0	0	0	0	0	0	0	2	0	0	0	0	0
141	CCC	0	0	0	0	131	66	31	0	0	0	0	0	0	0	0	1	56	47	0	0	29	152419	2	6	0	0	0	0	0	7	0	0	30	0	0	0	0	1	0	0	0	0	0	0	0	0	0	0
142	AAC	23	152764	0	11	0	4	0	0	0	11	0	0	0	0	0	0	0	3	0	0	0	0	0	0	0	0	0	0	0	0	0	0	0	34	0	0	0	0	0	0	0	0	0	0	0	0	0	0
143	CAC	0	16	0	0	0	0	0	0	0	0	0	0	0	0	0	0	28	152723	3	13	0	4	0	0	0	4	0	0	0	0	0	59	0	2	0	0	0	0	0	0	0	0	0	0	0	0	0	0
144	ACA	26	0	0	0	152777	1	6	0	0	0	0	0	13	27	0	0	0	0	0	0	0	0	0	0	0	0	0	0	0	0	0	0	0	0	0	0	14	0	0	0	0	0	0	0	0	0	0	0
145	TTC	0	0	0	0	0	0	0	0	0	18	0	6	0	0	0	0	0	0	0	0	0	0	0	0	0	0	0	0	0	4	0	0	2	1	9	0	0	0	0	0	0	0	0	0	0	0	0	0
146	AAC	14	140674	3	53	0	2	0	0	0	7	0	0	20	1	0	0	0	1	0	0	0	0	0	0	0	8	0	0	0	0	0	0	0	11	12	12041	40	0	0	0	4	0	0	0	0	0	0	0
147	GGA	0	0	0	0	0	0	0	0	26	0	0	0	0	0	0	0	0	0	0	0	0	0	0	0	3	0	0	0	0	0	0	0	11	0	0	0	0	0	0	0	152805	1	21	0	21	0	0	0
148	GTA	0	4	8	1	702	1766	250	2036	0	10	0	691	276	170	4	27	0	4	3	0	0	0	0	0	0	0	0	0	1	0	0	0	0	0	0	0	9	0	0	1	1	0	0	0	145426	0	8	3
149	ACA	12	0	0	0	152853	1	17	0	3	0	0	0	23	0	0	0	0	0	0	0	0	0	0	0	0	0	0	0	0	0	0	0	0	0	0	0	1	0	0	0	0	0	0	0	0	0	0	0
150	GTA	0	0	0	0	18	2	19	0	0	0	0	0	10	0	13	0	0	0	0	0	0	0	0	0	0	0	0	0	3	0	0	0	20	0	25	0	23	0	0	0	1	0	0	0	152468	6	15	1
151	TCA	0	0	0	0	0	0	0	0	0	0	0	0	0	0	0	0	0	0	0	0	4	0	0	0	0	0	0	0	0	0	0	0	0	0	0	0	0	0	0	0	0	0	0	0	0	0	0	0
152	TGC	0	0	0	0	0	0	0	0	0	0	0	0	0	0	0	0	0	0	0	0	0	0	0	0	0	4	0	0	0	0	0	0	0	0	0	0	0	0	0	0	0	1	0	0	0	0	0	0
153	TCC	1385	0	25	94	1011	100	470	105	171	0	235	0	2053	1272	32	96	671	852	397	367	193	6332	826	434	2	104	4	1	107	33	38	88	5	0	1	0	158	57	0	7	704	1715	1389	304	772	42	732	1630
154	CAT	1	0	1	27	73	16	22	0	0	0	0	0	0	0	0	6	16	3	189	146327	0	0	0	2	0	0	0	9	20	91	117	124	665	2256	251	2076	2	0	0	22	0	0	3	0	0	0	17	0
155	AGG	7	0	19	0	0	0	9	0	15	0	151771	21	5	0	64	0	60	0	0	0	0	0	0	0	0	0	0	0	32	44	0	0	3	32	0	2	0	0	0	0	0	0	335	56	0	0	0	0
156	GGA	7	190	0	74	0	0	0	80	10	0	0	606	0	0	1	0	42	533	47	100	0	1	0	0	30	77	0	0	0	77	0	0	792	35	232	12	25	529	0	171	135359	0	11	0	7	0	0	0
157	AAA	135419	22	4	510	699	179	0	0	486	0	0	278	1940	65	171	2338	991	181	1	14	0	0	0	0	0	0	0	0	173	87	125	757	1389	980	142	27	0	214	260	214	0	102	0	36	389	255	382	88
158	AGC	0	263	0	0	1	54	0	0	16	144981	106	87	0	22	789	0	101	386	17	0	103	587	0	341	9	2	0	0	696	428	252	23	0	0	43	0	2341	474	118	207	46	52	0	90	0	0	0	0
159	AGT	0	0	0	8	0	2	0	0	2	4	27	151420	0	0	0	38	0	0	0	0	0	0	0	0	0	0	0	1	0	0	0	0	115	21	490	679	0	0	0	0	0	17	0	4	0	0	0	0
160	TTT	0	0	0	0	0	0	0	0	0	0	0	0	0	0	0	1	0	0	0	0	0	0	0	1	0	0	0	0	0	0	0	6	0	0	0	0	0	0	0	0	0	0	0	0	0	0	0	0
161	TAC	0	0	0	0	0	0	0	0	0	0	0	0	0	0	0	0	0	16	0	0	0	0	0	0	0	0	0	0	0	0	0	0	0	0	0	0	0	0	0	0	0	0	0	0	0	0	0	0
162	AGA	7	13	0	0	0	0	0	8	152683	31	27	14	10	0	0	0	0	0	0	0	0	0	0	0	2	0	0	0	0	0	0	0	0	0	0	0	0	0	0	0	32	0	0	0	0	0	0	0
163	AAT	1	13	0	152804	0	0	0	3	0	0	0	30	0	0	0	1	0	0	0	0	0	0	0	0	0	0	0	0	0	0	0	0	0	0	0	3	0	0	0	0	0	0	0	0	0	0	0	0
164	TTG	0	0	0	0	0	0	0	0	0	0	0	0	0	3	0	0	0	0	0	0	0	0	0	0	0	0	0	0	0	0	6	0	0	0	0	0	0	0	0	0	0	0	0	0	0	1	0	0
165	CTA	0	0	0	0	0	0	0	0	0	0	0	0	91	0	0	0	0	0	0	0	10	0	0	0	2	0	0	0	152624	1	7	1	0	0	0	0	0	0	0	0	0	0	0	0	1	0	36	0
166	TGG	0	0	0	0	0	0	0	0	0	0	0	0	0	0	0	0	0	0	0	0	0	0	0	0	0	0	0	0	0	0	0	0	0	0	0	0	0	0	0	0	0	0	1	0	0	0	0	0
167	CTG	0	0	0	0	0	0	0	0	0	0	0	0	0	0	59	0	0	0	2	0	0	0	10	0	0	0	0	0	18	2	152574	58	0	0	0	0	0	0	0	0	0	0	0	0	0	0	3	0
168	ACG	0	0	27	0	49	0	152604	19	0	0	5	0	0	0	39	0	0	0	0	0	0	0	2	0	0	0	0	0	0	0	0	0	0	0	0	0	0	0	12	0	0	0	0	0	0	0	0	9
169	AAG	33	1	152782	31	0	0	5	0	0	0	17	0	0	0	6	0	0	0	0	0	0	0	0	0	0	0	0	0	0	0	0	0	0	0	6	0	0	2	0	0	0	0	0	0	0	0	0	0
170	AAG	7	2	152812	22	0	0	3	0	0	0	14	0	0	0	14	0	0	0	0	0	0	0	0	0	0	0	0	0	0	0	0	0	0	0	4	1	0	0	0	0	0	0	0	0	0	0	0	0
171	GGG	0	0	0	0	0	0	0	0	0	0	7	0	0	0	0	0	1	0	0	0	0	0	0	0	0	0	482	0	0	0	0	0	0	0	4	2	0	0	0	0	11	0	152238	39	0	0	26	0
172	GAT	0	0	0	12	0	0	0	0	0	0	0	0	0	0	0	0	0	0	0	6	0	29	0	0	0	0	0	0	0	0	0	0	1	6	29	152598	0	0	0	2	0	0	0	35	7	0	6	3
173	TCA	0	0	0	0	0	0	31	0	0	9	0	0	0	0	0	0	0	405	7	0	21	0	0	0	0	4	0	0	0	5	155	0	0	0	0	37	9	0	0	0	0	0	0	0	0	37	0	0
174	TAC	0	0	0	0	0	0	0	0	0	0	0	0	0	0	0	0	0	10	0	0	0	0	0	0	0	0	0	0	0	0	0	0	0	0	0	0	0	0	0	0	0	0	0	0	0	0	0	0
175	CCA	17	0	0	0	25	0	0	0	0	0	0	0	0	0	0	0	9	0	0	0	152492	102	4	8	1	0	0	0	3	0	0	0	0	0	0	0	0	0	0	0	0	0	0	0	0	0	1	0
176	AAG	29	0	152803	33	0	0	8	0	0	0	18	0	0	0	0	0	0	2	0	2	0	0	0	0	0	0	0	0	0	0	0	0	0	0	8	0	0	0	0	0	0	0	0	0	0	1	0	0
177	CTG	0	0	0	0	0	0	0	0	0	0	0	0	0	0	64	0	0	0	0	5	0	0	5	0	0	0	1	0	13	1	152695	23	0	0	0	0	0	0	0	0	0	0	0	0	0	0	0	35
178	ACC	0	31	0	0	18	152761	4	9	0	1	0	0	0	5	0	0	0	0	0	0	0	2	0	0	0	0	0	0	0	0	0	0	0	0	0	0	46	12	0	0	0	0	0	0	1	0	0	0
179	AAT	2	252	2	152594	0	0	0	0	0	0	0	35	0	0	0	2	0	0	0	2	0	0	0	0	0	0	0	0	0	0	1	0	0	0	0	8	0	7	0	0	0	0	0	0	6	0	0	0
180	TCC	19	0	0	0	4	12	0	0	10	0	30	0	0	0	0	0	4	0	0	0	0	4	0	0	0	0	0	0	0	2	0	0	0	0	0	0	0	0	0	0	0	0	0	0	0	0	0	0
181	TAT	0	0	0	3	0	0	0	0	0	0	0	0	0	0	0	0	0	0	0	32	0	0	0	0	0	0	0	0	0	0	0	0	0	0	0	1	0	0	0	0	0	0	0	0	0	0	0	0
182	GTG	0	1	0	0	0	7	0	0	0	0	0	0	0	0	15	0	0	0	0	3	0	0	0	0	0	0	0	0	0	0	9	0	0	0	0	0	0	0	6	0	0	0	0	0	30	3	152709	18
183	AAC	23	152812	1	10	0	1	0	0	0	11	0	0	0	0	0	0	0	1	0	0	0	0	0	0	0	0	0	0	0	0	0	0	0	14	0	0	0	0	0	0	0	0	0	0	0	0	0	0
184	AAT	2	36	12	152788	0	0	0	1	14	0	0	2	0	0	0	1	0	0	0	2	0	0	0	0	1	0	0	0	0	0	0	0	15	0	0	4	0	0	0	0	0	0	0	0	0	0	0	0
185	AAA	152745	3	46	3	3	0	0	0	18	0	0	0	0	0	0	0	1	0	0	0	0	0	0	0	0	8	0	0	36	4	0	0	17	0	0	0	0	0	0	0	0	0	0	0	0	0	0	0
186	GGG	0	0	0	0	0	0	4	0	0	0	7	0	0	0	0	0	0	0	0	0	0	0	0	0	0	0	0	0	0	0	0	0	0	0	14	0	0	0	0	0	19	1	152777	12	0	0	10	0
187	AAA	152776	5	82	2	1	0	0	0	3	0	0	0	0	0	0	0	1	0	0	0	0	0	0	0	0	0	0	0	0	0	0	0	20	0	0	0	0	0	0	19	0	0	0	0	0	0	0	0
188	GAA	14	0	0	0	0	0	0	0	0	0	0	0	0	0	0	0	0	0	886	1	0	0	0	0	0	0	0	0	0	0	3	0	151815	1	40	5	2	0	0	0	7	0	0	0	0	0	0	0
189	GTC	0	0	0	0	0	0	0	0	0	0	0	0	0	170	0	0	0	0	0	0	0	0	0	0	0	0	0	0	0	3	0	0	0	1	0	0	0	5	0	0	0	0	0	0	36	152633	2	10
190	CTT	0	0	0	0	0	0	0	0	0	0	0	0	0	0	0	33	0	0	0	2	0	0	0	26	0	0	0	3	1	6	2	152802	0	0	0	0	0	0	0	0	0	0	0	0	0	0	0	3
191	GTA	0	0	0	0	0	0	0	0	0	0	0	0	45	0	0	0	0	0	0	0	0	0	0	0	0	0	0	0	2	0	0	0	4	0	0	0	16	0	0	0	2	0	0	0	107078	1	16	0
192	CTA	0	0	0	0	0	0	0	0	0	0	0	0	12	0	0	0	1	0	0	0	5	0	0	0	2	0	0	0	107134	4	5	1	0	0	0	0	0	0	0	0	0	0	0	0	1	0	0	0
193	TGG	0	0	0	0	0	0	0	0	0	0	1	0	0	0	0	0	0	0	0	0	0	0	0	0	0	0	7	0	0	0	0	0	0	0	0	0	0	0	0	0	0	0	0	0	0	0	0	0
194	GGT	0	0	0	0	0	0	0	0	0	0	0	8	0	0	0	0	0	0	0	0	0	0	0	0	0	0	0	0	0	0	0	0	0	0	0	6	0	0	0	6	0	3	7	107054	0	0	0	68
195	GTT	0	0	0	0	0	0	0	0	0	0	0	0	0	0	1	29	0	0	0	0	0	0	0	0	0	0	0	0	0	0	0	9	0	0	0	0	0	0	0	11	0	0	0	1	0	14	5	107091
196	CAT	0	0	0	16	0	0	0	0	0	0	0	0	0	0	0	0	1	14	0	107128	0	0	0	0	0	0	0	9	0	0	0	0	0	0	0	1	0	0	0	0	0	0	0	0	0	0	0	0
197	CAC	1	148	0	0	0	0	0	0	0	0	0	0	0	0	0	0	23	106837	1	24	0	1	0	0	0	7	0	0	0	0	0	0	0	1	0	0	0	0	0	0	0	0	0	0	0	0	0	0
198	CCG	0	0	0	0	0	0	33	0	0	0	0	0	0	0	0	0	0	0	11	0	32	0	107022	57	0	0	0	0	0	0	6	0	0	0	0	0	0	0	3	0	0	0	0	0	0	0	0	0
199	TCT	0	0	0	0	0	0	0	0	0	0	0	0	0	0	0	0	0	0	0	0	0	0	0	3	0	0	0	0	0	0	0	0	0	0	0	0	0	0	0	1	0	0	0	0	0	0	0	0
200	AGC	0	15	0	0	0	1	0	0	19	107083	1	24	0	24	0	0	0	0	0	0	0	0	0	0	0	0	0	0	0	0	0	0	0	0	0	0	0	0	0	0	0	6	0	0	0	0	0	0
201	AGT	0	0	0	7	0	0	0	4	0	2	0	107082	0	0	0	16	0	0	0	0	0	0	0	0	0	0	0	26	0	0	0	0	0	0	0	1	0	0	0	0	0	0	0	13	0	0	0	0
202	GAT	0	3	0	7	0	41	0	0	0	0	0	0	0	0	0	0	0	0	0	2	0	0	0	0	0	0	0	0	0	0	0	0	1	25	0	107002	0	0	0	0	0	0	1	4	0	0	70	1
203	GAG	0	0	3	0	0	0	0	0	0	0	0	0	0	0	0	0	0	0	2	0	0	0	0	0	0	0	0	0	0	0	0	0	20	0	107085	8	0	0	0	0	0	0	20	0	0	0	1	0
204	CAA	23	0	0	0	0	0	0	0	0	0	0	0	0	0	0	0	107126	0	6	0	0	0	0	0	2	0	0	0	0	0	0	0	0	0	0	0	0	0	0	3	0	0	0	0	0	0	0	0
205	CAG	0	0	9	0	0	0	0	3	0	0	0	0	0	0	0	0	7	0	107083	7	0	0	1	0	0	0	40	0	0	0	3	0	0	2	4	0	0	0	0	0	0	0	0	0	0	0	0	0
206	AGT	0	0	0	7	0	0	1	0	0	1	1	107137	0	0	5	9	3	0	0	0	0	0	0	0	0	0	0	0	0	0	0	0	0	0	0	0	0	0	0	0	0	0	0	7	0	0	0	0
207	CTC	0	0	0	0	0	0	0	0	0	0	0	0	0	57	0	0	0	1	0	0	0	9	0	0	0	0	0	0	24	107053	0	6	0	0	0	0	0	0	0	0	0	0	0	0	0	3	0	0
208	TAT	0	0	0	0	0	0	0	0	0	0	0	0	0	0	0	0	0	0	0	12	0	0	0	0	0	0	0	0	0	0	0	0	0	0	0	0	0	0	0	0	0	0	0	0	0	0	0	0
209	AGT	0	0	0	5	0	0	0	0	3	19	0	107046	0	0	17	9	0	0	0	0	0	0	0	0	0	0	0	61	0	0	0	0	0	0	0	0	0	0	0	0	0	0	0	6	0	0	0	5
210	AAT	0	3	1	107110	0	0	0	0	0	0	0	1	0	0	0	0	0	0	0	4	0	0	0	0	0	6	0	0	0	0	0	0	0	0	0	14	0	0	0	0	0	23	0	0	0	0	0	0
211	GGA	2	0	14	0	2	0	0	0	9	5	0	1	0	1	0	0	0	0	0	4	0	100	0	0	1	0	0	0	0	0	2	0	31	0	0	0	0	0	0	0	106941	1	14	14	14	0	0	0
212	AAT	1	2	1	107129	0	0	0	1	0	0	0	1	0	0	0	0	0	0	0	1	0	0	0	25	0	0	0	0	0	0	0	0	0	0	0	5	0	0	0	0	0	0	0	0	0	0	0	0
213	GCT	0	0	0	0	0	0	0	8	0	0	0	0	0	0	0	0	0	0	0	0	0	3	0	4	0	0	0	0	0	0	0	0	0	0	0	22	3	16	3	107013	4	5	0	0	0	0	0	7
214	TAT	0	0	0	1	0	0	0	0	0	0	0	0	0	0	0	0	0	0	0	10	0	0	0	0	0	0	0	0	0	0	0	0	0	0	0	12	0	0	0	0	0	0	0	0	0	0	0	0
215	GTC	0	0	0	0	0	0	0	0	0	0	0	0	2	13	0	0	0	0	0	0	0	0	0	0	0	0	0	0	0	1	0	0	0	1	0	0	0	4	0	0	0	0	0	0	36	107093	0	12
216	TCT	0	0	0	0	0	0	0	0	0	0	0	0	0	0	0	0	0	0	0	0	0	0	0	4	0	0	0	1	0	0	0	0	0	0	0	0	0	0	0	1	0	0	0	0	0	1	0	0
217	GTA	0	0	0	0	0	0	0	0	0	0	0	0	12	0	0	0	0	0	0	0	0	0	0	0	0	0	0	0	1	0	0	0	0	0	0	0	7	0	0	0	0	0	0	0	107105	0	14	0
218	GCG	0	0	0	0	0	0	10	0	0	0	0	1	0	0	0	0	0	0	4	0	0	0	1	0	0	0	0	0	0	0	0	0	0	0	21	0	17	0	106985	13	0	0	1	0	0	0	14	0
219	TCT	0	0	0	0	0	0	0	1	0	0	0	0	0	0	0	0	0	0	0	0	0	0	0	6	0	0	0	0	0	0	0	0	0	0	0	0	0	0	0	1	0	15	0	0	0	0	0	0
220	TCA	0	0	0	5	3	0	0	0	0	0	0	0	0	0	0	0	0	0	0	0	154	0	0	0	0	0	0	0	0	0	0	0	0	0	0	1	15	0	0	0	0	0	26	9	0	0	0	0
221	AAT	3	2	2	106974	0	0	0	4	0	8	0	2	0	0	0	1	0	0	0	23	0	0	0	0	0	0	0	0	0	0	0	0	0	0	0	4	0	0	0	0	4	0	0	0	0	0	0	0
222	TAT	0	0	0	0	0	0	0	0	0	0	0	0	0	0	0	1	0	0	0	3	0	0	0	0	0	0	0	0	0	0	0	0	0	0	0	0	0	0	0	0	0	0	0	0	0	0	0	0
223	AAC	5	106943	0	7	0	0	0	0	0	43	0	0	0	36	0	0	0	8	0	0	0	0	0	0	0	0	0	0	0	0	0	0	0	6	0	0	0	0	0	0	0	0	0	0	0	0	0	0
224	AGG	0	0	9	0	10	0	0	0	6	5	106938	75	0	0	12	0	7	0	0	0	0	0	0	0	0	0	1	0	0	0	0	0	0	0	0	0	0	0	0	0	0	0	12	0	0	0	0	0
225	AGA	32	0	0	0	4	0	0	0	106972	0	9	0	73	0	0	0	0	0	0	0	0	0	0	0	0	0	0	0	0	0	0	0	0	0	0	0	0	0	0	0	7	0	0	0	0	0	0	0
226	TTC	0	0	0	0	0	0	0	0	0	0	0	0	0	16	0	0	0	0	0	0	0	0	0	0	0	0	0	0	0	5	0	0	4	0	0	0	0	0	0	0	0	0	0	0	7	6	0	0
227	ACC	0	3	0	3	7	107034	48	8	0	1	0	0	0	14	0	0	0	0	0	0	0	0	0	0	0	8	0	0	0	0	0	0	0	0	0	0	0	12	1	0	0	0	0	0	0	0	0	0
228	CCG	0	0	0	0	0	0	11	0	0	0	0	0	0	0	0	0	0	0	5	0	22	1	107031	24	0	0	15	0	0	0	9	0	0	0	0	0	0	0	0	2	0	0	0	0	0	0	0	0
229	GAA	8	0	0	0	22	1	70	23	0	0	0	0	0	0	0	3	2	0	0	0	0	0	0	0	0	0	0	0	0	0	0	1	106735	19	1	0	1	0	0	10	11	0	0	0	2	10	0	0
230	ATA	0	0	0	0	3	16	0	0	0	0	0	0	106996	1	19	0	0	0	0	0	0	0	0	0	0	0	0	0	6	0	0	0	0	0	0	0	0	0	0	0	0	0	0	0	81	10	5	10
231	GCT	0	0	0	0	0	0	0	12	0	0	0	0	0	0	0	0	0	0	0	0	0	0	0	0	0	0	0	0	0	0	0	0	0	0	2	12	38	16	1	106778	0	0	0	0	35	0	0	11
232	GCA	22	0	0	0	31	0	0	0	0	0	6	0	0	0	3	1	0	6	0	0	1	0	10	0	1	0	0	0	1	2	0	14	5	0	1	0	106970	0	31	1	0	0	0	0	5	0	0	0
233	AGG	0	0	3	0	0	0	1	0	15	5	106614	11	0	0	23	0	0	0	0	0	0	0	0	0	0	0	58	0	0	0	0	0	0	0	0	0	0	0	0	0	0	0	15	0	0	0	0	0
234	CCC	10	0	0	0	0	12	0	0	0	0	0	0	0	0	1	0	0	4	0	0	17	107020	0	0	0	24	0	0	0	5	0	0	0	0	0	0	0	3	0	0	0	0	0	0	0	0	0	0
235	AAA	106930	2	9	5	0	0	0	0	2	0	0	0	4	0	0	0	3	0	0	0	0	0	0	0	0	14	19	0	0	0	0	0	11	0	0	0	0	0	0	0	0	0	0	0	0	0	0	0
236	GTA	0	0	0	0	0	9	0	0	0	0	0	0	19	3	0	0	45	0	0	0	0	0	0	0	0	0	0	0	0	0	0	0	0	0	0	0	1	0	0	0	0	0	0	0	107029	6	4	15
237	AGA	14	4	0	0	2	0	0	0	106905	0	44	1	19	0	0	0	0	0	1	0	0	0	0	0	6	8	0	0	0	0	0	0	0	0	4	0	0	0	0	0	13	0	0	0	0	0	0	0
238	GAT	0	0	0	46	0	0	0	0	0	11	0	0	0	4	0	0	0	0	0	1	0	0	0	0	0	0	0	0	0	0	8	0	2556	8	7	104302	0	0	0	10	0	0	0	6	0	0	0	1
239	CAA	7	0	0	0	1	0	0	0	0	0	0	0	0	0	56	0	106930	0	16	1	1	0	0	0	15	0	0	0	13	0	0	0	0	0	0	0	0	3	0	0	0	0	0	0	0	0	0	0
240	CAT	2	0	0	39	0	0	0	0	0	0	0	0	0	0	0	0	0	3	8	107056	0	0	0	4	0	0	0	8	0	0	0	2	0	0	0	1	0	0	0	0	0	0	0	0	0	0	3	0
241	GGG	0	0	0	0	0	0	0	0	0	0	26	0	0	0	0	0	0	0	0	0	0	0	0	0	0	0	2	0	0	0	0	0	0	0	6	0	0	0	0	0	6	0	107047	23	0	0	16	0
242	AGG	0	0	17	0	0	0	0	0	8	2	107046	29	0	0	12	0	0	0	0	0	0	0	0	0	0	0	1	0	0	0	0	0	0	0	0	0	0	0	0	0	0	0	13	0	0	0	0	0
243	ATG	0	0	1	0	0	0	2	0	0	0	1	0	24	2	107089	15	0	0	0	0	0	0	0	0	0	0	0	0	0	0	0	0	0	0	0	0	0	0	0	0	0	0	0	0	0	0	13	0
244	AAC	17	106888	0	10	0	1	0	0	0	8	45	13	0	0	0	0	1	0	0	0	0	0	0	0	0	0	0	0	0	0	0	0	0	2	0	0	0	0	0	2	0	0	0	0	38	0	0	0
245	TAT	0	0	0	0	0	0	0	0	0	0	0	0	0	0	0	0	0	0	0	6	0	0	0	0	0	0	0	0	0	0	0	0	0	0	0	0	0	0	0	0	0	0	0	0	0	0	0	0
246	TAC	0	2	0	0	0	0	0	0	0	0	0	0	0	0	0	0	0	3	0	0	0	0	0	0	0	0	0	0	0	0	0	0	0	0	0	0	0	0	0	0	0	0	0	0	0	0	0	0
247	TGG	0	0	0	0	0	0	0	0	0	0	1	0	0	0	0	0	0	0	0	0	0	0	0	0	0	0	13	0	0	0	0	0	0	0	0	0	0	0	0	0	0	0	1	0	0	0	0	0
248	ACC	0	2	0	0	21	106564	0	11	0	0	0	0	0	4	0	0	0	0	0	4	0	0	0	0	0	0	0	0	0	0	0	34	0	0	0	0	0	17	0	0	0	0	0	0	0	0	0	0
249	TTG	0	0	0	0	0	0	0	0	0	0	0	0	0	0	0	0	0	0	0	0	0	0	0	0	0	0	0	0	0	0	7	0	0	0	0	0	0	0	0	0	0	0	0	0	5	0	1	0
250	CTA	0	0	0	0	0	0	0	0	0	0	0	0	27	0	1	0	0	0	0	0	6	0	0	0	0	0	0	0	106559	7	8	5	0	0	0	0	0	0	0	0	0	0	0	0	56	0	5	0
251	GAA	17	0	0	0	0	0	0	0	0	0	0	0	0	0	0	0	0	0	0	0	0	3	0	0	0	0	0	0	0	1	0	16	107013	0	13	0	1	0	0	0	5	0	0	0	3	0	0	0
252	CCC	0	0	0	0	0	6	0	0	0	0	0	0	0	0	0	0	0	6	0	2	14	106924	3	4	0	0	1	0	0	5	0	0	0	0	0	0	0	2	0	0	0	0	0	0	0	0	0	0
253	GGA	0	0	0	0	0	1	0	0	20	0	0	0	0	0	0	0	0	0	0	0	0	0	0	0	0	0	0	0	0	0	0	0	5	0	0	11	0	0	0	0	106986	2	22	2	16	0	0	0
254	GAC	0	16	0	0	0	0	0	0	0	0	0	0	0	0	0	0	0	2	0	0	0	0	0	0	0	0	0	0	0	0	0	0	15	106975	0	10	0	1	0	0	0	1	0	0	0	0	0	0
255	ACA	13	0	0	0	106983	1	2	0	0	0	0	0	19	0	0	0	0	0	0	0	2	0	0	0	0	0	0	0	0	0	0	2	1	0	0	0	4	0	0	0	0	0	0	0	0	0	0	0
256	ATA	1	0	0	1	7	0	0	0	1	0	0	0	107082	8	7	13	0	0	0	0	0	0	0	0	0	0	0	0	0	0	0	0	0	0	0	0	0	0	0	0	0	0	0	0	9	0	0	0
257	ATA	1	0	0	0	3	0	0	0	0	0	0	0	107091	3	10	1	0	0	5	0	0	0	0	0	0	0	0	0	1	12	0	0	0	0	0	0	0	0	0	0	0	0	0	0	15	0	0	0
258	TTT	0	0	0	0	0	0	0	0	0	0	0	0	0	0	0	2	0	0	0	0	0	0	0	0	0	0	0	0	0	0	0	5	0	0	0	0	0	0	0	0	0	0	0	0	0	0	0	0
259	GAG	0	0	5	0	0	0	0	0	0	0	0	0	0	0	0	0	0	0	0	0	0	0	0	0	0	0	0	0	0	0	0	0	11	0	107076	13	0	0	3	0	0	0	18	0	0	0	2	0
260	GCA	0	0	0	0	14	0	0	0	0	0	0	0	0	0	0	0	0	0	0	0	0	0	0	0	0	0	0	0	0	0	0	0	14	0	0	0	106985	0	0	0	1	0	0	0	6	0	0	0
261	ACT	0	0	0	24	2	12	13	107027	0	15	0	1	0	0	0	10	0	0	0	0	0	0	0	1	0	0	0	0	0	0	0	0	0	0	0	0	0	0	0	3	0	0	0	0	0	0	0	0
262	GGT	0	0	0	0	0	0	0	0	0	0	0	29	0	0	0	0	0	0	0	0	0	0	0	0	0	0	0	0	0	0	0	0	0	0	0	7	0	0	0	0	2	73	1	107001	0	0	0	19
263	AAT	0	2	0	107140	0	0	0	1	0	0	0	4	0	0	0	8	0	0	0	0	0	0	0	0	0	0	0	0	0	0	0	0	0	0	0	14	0	0	0	0	0	0	0	0	0	0	0	0
264	CTA	0	0	0	0	0	0	0	0	0	0	0	0	14	0	0	0	4	0	0	0	10	0	0	2	0	0	0	0	107093	2	6	1	0	0	0	0	0	0	0	0	0	0	0	0	2	0	0	0
265	ATA	2	0	0	0	2	0	0	0	1	0	0	0	107130	0	9	1	0	0	0	0	0	0	0	0	0	0	0	0	1	0	7	0	0	0	0	0	0	0	0	0	0	0	0	0	1	0	0	0
266	GCA	0	0	0	0	5	0	0	0	0	0	0	0	0	0	0	0	0	0	0	0	0	0	0	0	0	0	0	0	0	0	0	0	11	0	0	0	107093	0	7	0	1	0	0	0	22	0	0	0
267	CCA	0	0	0	0	9	0	0	0	0	0	0	0	0	0	0	0	12	0	0	0	107112	3	2	0	1	0	0	0	4	0	0	0	0	0	0	0	4	0	0	0	0	0	0	0	0	0	0	0
268	TGG	0	0	0	0	0	0	0	0	0	0	0	0	0	0	0	0	0	53	0	0	0	0	0	0	0	0	3	0	0	0	0	0	0	0	0	0	0	0	0	0	0	0	5	0	0	0	0	0
269	TAT	0	0	0	0	0	0	0	0	0	0	0	0	0	0	0	0	0	0	0	13	0	0	0	0	0	0	0	0	0	0	0	0	0	0	0	0	0	0	0	0	0	0	0	0	0	0	0	0
270	GCT	0	0	0	0	0	0	0	18	0	0	0	0	0	0	0	0	0	0	0	0	0	0	0	2	0	0	0	0	0	0	0	0	0	0	0	21	0	9	1	107073	0	0	0	1	0	0	0	9
271	TTC	0	0	0	0	0	0	0	0	0	0	0	0	0	0	0	0	0	0	0	0	0	0	0	0	0	0	0	0	0	10	60	0	0	0	0	0	0	0	0	0	0	0	0	0	0	1	0	0
272	GCA	0	0	0	0	19	0	0	0	0	0	0	0	0	0	0	0	0	0	0	0	0	0	0	0	0	0	0	0	12	0	0	0	28	0	0	0	107046	1	4	0	3	0	0	0	10	0	0	0
273	CTG	0	0	0	0	0	0	0	0	0	0	0	0	14	0	33	0	0	0	1	0	0	0	22	0	0	0	1	0	11	0	107030	20	0	0	0	0	0	0	0	0	0	0	0	0	0	0	1	0
274	AGT	0	0	0	7	0	0	3	0	12	1	0	107011	0	0	4	23	0	0	0	0	0	0	0	0	0	0	0	2	0	0	0	0	0	0	0	0	0	2	0	0	53	3	0	15	0	0	2	0
275	AGA	1	0	0	0	3	0	0	0	107065	0	22	0	53	0	0	0	0	0	0	0	0	0	0	0	8	0	0	0	0	0	0	0	0	0	0	0	0	0	0	0	4	0	0	0	0	0	0	0
276	GGG	0	0	0	0	0	21	0	0	0	0	8	0	0	0	0	0	4	0	0	3	0	0	0	0	0	4	0	0	0	0	0	0	0	1	2	0	0	0	2	0	13	4	107039	42	0	0	7	0
277	TTT	8	0	0	0	0	0	0	0	0	0	3	0	0	5	0	0	20	300	0	10	0	0	0	0	0	0	0	0	0	0	0	16	0	0	5	0	0	0	0	0	0	0	0	0	41	0	0	7
278	GAG	0	17	8	0	0	0	0	0	0	0	0	0	0	0	0	0	0	0	0	0	0	2	0	0	0	0	2	0	0	0	1	0	25	7	106833	166	0	0	0	0	0	0	23	15	0	0	0	2
279	TCC	0	0	0	0	0	0	0	0	0	0	0	0	0	0	0	0	0	0	0	0	0	21	0	0	0	0	0	0	0	0	0	0	0	0	0	0	0	0	0	0	0	0	0	0	0	0	0	0
280	GGC	0	0	0	0	0	0	0	0	1	17	0	0	0	0	0	0	0	0	0	0	0	0	0	0	0	1	0	0	0	0	0	0	0	18	0	0	5	8	2	0	29	106989	3	14	0	35	0	0
281	ATC	0	1	0	0	0	11	0	0	0	3	0	0	8	107107	0	11	0	0	0	0	0	0	0	0	0	0	0	0	0	2	0	0	0	0	0	0	0	0	0	0	0	0	0	0	0	4	0	0
282	ATC	0	0	0	0	0	13	0	0	0	0	0	0	54	107000	1	11	0	0	0	0	0	0	0	0	0	0	0	0	0	1	0	0	0	0	0	0	0	0	0	0	0	0	0	0	0	5	0	0
283	ACC	0	157	0	0	21	106931	1	7	3	1	0	0	0	37	0	0	0	0	0	0	0	0	0	0	0	0	0	0	0	0	0	1	0	0	0	0	0	5	0	0	0	0	0	0	0	0	0	0
284	TCA	0	0	0	0	2	0	0	0	0	47	0	0	0	0	0	0	0	0	0	0	27	0	0	1	0	0	0	0	0	0	0	0	0	0	0	0	0	0	0	0	0	0	0	0	0	0	0	0
285	AAC	15	107036	1	32	0	2	1	5	0	4	0	40	0	1	0	0	2	0	0	0	0	0	0	0	0	0	0	0	0	0	0	0	2	10	0	0	3	0	0	0	0	5	0	0	0	0	0	1
286	GCG	225	0	23	0	2	0	19	0	0	0	0	0	41	0	0	0	0	0	0	0	0	0	3	0	0	0	0	0	0	13	0	0	0	0	26	0	19	3	118568	52	0	0	0	0	0	0	136	0
287	TCA	0	0	0	0	2	0	0	0	0	0	0	0	0	0	0	0	0	0	0	0	16	3	0	1	0	0	0	0	0	0	0	0	0	0	0	8	1	0	0	0	0	0	0	0	0	0	0	0
288	ATG	0	6	4	0	0	0	3	0	0	0	3	0	23	3	119093	11	0	0	0	0	0	0	0	0	0	0	0	0	0	0	0	0	0	0	0	0	0	0	0	0	0	0	0	0	0	0	2	0
289	CAT	0	0	2	23	0	309	0	0	0	0	0	0	0	0	0	0	0	7	29	118719	0	0	0	0	0	0	0	7	0	0	0	2	0	0	0	7	0	0	0	0	2	0	25	0	0	0	0	0
290	GAG	0	0	15	0	0	0	0	0	0	0	0	0	0	0	0	0	0	0	1	0	0	0	0	0	0	0	0	0	0	0	0	0	27	1	119068	15	0	0	1	0	0	0	15	0	0	0	0	0
291	TGT	0	0	0	0	0	0	0	0	0	0	0	3	0	0	0	0	0	0	0	0	0	0	0	0	0	0	0	0	0	0	0	0	0	0	0	0	0	0	0	0	0	0	0	3	0	0	0	0
292	AAC	5	119067	0	21	0	7	0	0	0	17	0	0	0	0	0	0	0	15	0	0	0	0	0	0	0	0	0	0	0	0	0	0	0	25	0	0	0	0	0	0	0	0	0	0	0	0	0	0
293	ACG	0	0	18	0	20	0	119100	16	0	0	2	0	0	0	9	0	0	0	0	0	0	0	2	0	0	0	0	0	0	0	0	0	0	0	0	0	0	0	3	0	0	0	0	0	0	0	0	0
294	AAG	19	0	118848	27	0	0	183	0	0	0	18	0	0	0	2	3	0	0	1	1	0	0	0	0	0	0	0	0	0	2	0	19	0	0	17	0	0	0	7	0	0	0	0	0	0	13	0	1
295	TGT	0	0	0	0	0	0	0	0	0	0	0	0	0	0	0	0	0	0	0	0	0	0	0	0	0	0	0	6	0	0	0	0	0	0	0	0	0	0	0	0	0	0	0	3	0	0	0	0
296	CAA	18	0	0	0	0	0	0	0	0	0	0	0	0	0	0	0	119088	1	11	2	0	0	0	0	30	0	0	0	0	0	0	0	1	0	0	0	0	0	0	0	0	0	0	0	0	0	0	0
297	ACA	17	0	0	0	119089	31	4	0	1	0	0	0	15	0	0	0	0	0	0	0	4	0	0	0	0	0	0	0	0	0	0	0	0	0	0	0	11	0	0	0	0	0	0	0	0	0	0	0
298	CCC	0	0	0	0	0	17	0	0	0	0	0	0	0	0	0	0	0	11	0	0	14	119106	0	3	0	1	0	0	0	11	0	0	0	0	0	0	0	2	0	0	0	0	0	0	0	0	0	0
299	CAG	0	0	6	0	0	0	34	4	0	8	0	0	0	0	0	0	5	0	118920	24	0	0	0	0	0	2	60	0	0	0	40	0	14	0	1	9	0	0	0	0	0	0	0	0	0	0	0	0
300	GGA	0	0	0	0	0	0	0	0	22	0	0	0	0	0	0	0	0	0	0	0	0	0	0	0	1	0	0	0	0	0	0	0	4	0	0	0	1	0	0	0	119049	1	12	2	23	0	0	0
301	GCT	0	0	0	0	0	0	0	12	0	0	0	0	0	0	0	0	0	0	0	0	0	0	0	3	0	0	0	0	0	0	0	0	0	0	0	70	0	11	1	119010	0	0	0	2	0	0	0	8
302	ATA	3	0	0	0	5	0	0	0	8	0	0	0	119098	0	13	2	0	0	0	0	0	0	0	0	0	0	0	0	0	0	6	0	0	0	0	0	0	0	0	0	0	0	0	0	2	0	0	0
303	AAC	23	118953	1	9	0	3	0	0	0	119	0	0	0	0	0	0	1	1	0	0	0	0	0	0	0	0	0	0	0	0	3	0	0	4	0	0	0	0	0	0	0	0	0	0	0	0	0	0
304	AGC	0	20	0	0	0	2	0	0	16	119025	0	11	0	62	0	0	0	0	0	0	0	0	0	0	0	0	0	0	0	0	0	0	0	0	0	0	0	0	0	0	0	1	0	0	0	0	0	0
305	AAT	0	2	0	119068	0	0	0	1	0	0	0	1	0	0	0	0	0	0	0	0	0	0	0	0	0	0	0	0	0	0	0	0	0	0	0	97	0	0	0	0	0	0	0	0	0	0	0	0
306	CTC	0	0	15	0	0	0	0	0	0	0	0	0	0	38	0	0	0	1	0	0	0	14	0	0	0	0	0	0	7	119059	2	3	0	0	0	0	7	0	0	0	0	0	0	0	0	0	0	0
307	CCT	0	0	0	0	0	0	0	17	0	0	0	0	0	0	0	0	0	0	0	23	0	25	22	119065	0	0	0	0	0	0	0	5	0	0	0	0	0	0	0	1	0	0	0	0	0	0	0	0
308	TTC	0	0	0	0	0	0	0	0	0	0	0	0	0	0	0	0	0	0	0	0	0	0	0	0	0	0	0	0	0	7	0	0	0	0	0	0	0	0	0	0	0	0	0	0	0	0	0	0
309	CAG	0	0	20	0	0	0	0	0	0	0	0	0	0	0	0	0	51	1	118983	17	0	0	2	0	0	0	29	0	0	0	3	0	0	0	2	0	0	0	0	0	0	0	0	0	0	0	0	0
310	AAT	2	20	0	119135	0	0	0	1	0	0	0	3	0	0	0	0	0	0	0	0	0	0	0	0	0	0	0	0	0	0	0	0	0	0	0	7	0	0	0	0	0	0	0	0	0	0	0	0
311	ATA	0	0	0	0	4	0	0	0	0	0	0	0	119111	1	13	29	0	0	0	0	0	0	0	0	0	0	0	0	0	0	0	0	0	0	0	0	0	0	0	0	0	0	0	0	1	0	0	0
312	CAC	0	9	0	0	2	0	0	0	0	0	0	0	0	0	0	0	16	119057	0	34	0	6	0	0	0	4	0	0	0	0	0	0	0	2	0	0	4	4	0	2	0	0	0	0	0	0	0	0
313	CCA	0	0	0	0	9	0	0	0	0	0	0	0	0	0	0	0	12	0	0	0	119108	0	8	1	2	0	0	0	7	0	0	0	0	0	0	0	0	0	0	0	0	0	0	0	0	0	0	0
314	GTC	0	0	0	0	0	0	0	0	0	0	0	0	0	24	0	3	1	19	0	0	0	0	0	0	0	0	0	0	0	0	0	0	0	3	0	0	0	1	0	0	0	1	0	0	21	118984	0	11
315	ACA	22	0	0	0	119054	0	19	11	3	0	0	0	5	0	2	0	0	18	0	0	1	0	0	0	0	0	12	0	0	0	0	0	0	0	0	0	3	0	0	1	4	3	0	0	0	0	0	0
316	ATA	2	0	0	0	2	0	0	0	1	0	0	0	118957	151	25	0	0	0	0	0	0	0	0	0	0	0	0	0	0	0	0	20	0	0	0	0	0	0	0	0	0	0	0	0	1	0	0	0
317	GGA	0	0	0	0	0	0	0	0	3	0	0	0	0	0	0	0	0	0	0	0	0	0	0	0	0	0	0	0	0	0	0	0	3	0	0	0	0	0	0	0	119101	1	23	0	11	0	0	0
318	GAG	0	4	9	1	0	0	0	1	0	0	0	0	0	0	0	0	4	21	1	0	0	0	0	0	0	4	0	11	1	0	0	0	18	5	118915	28	0	0	0	0	0	0	8	0	0	0	1	0
319	TGC	0	0	0	0	0	0	0	0	0	2	0	0	0	0	0	0	0	0	0	0	0	0	0	0	0	11	0	0	0	0	0	0	0	0	0	0	0	0	0	0	0	0	0	0	0	0	0	0
320	CCA	0	0	0	0	14	0	0	0	0	0	0	0	0	0	0	0	7	0	0	0	119024	42	1	36	0	0	0	0	8	0	0	0	0	0	0	0	0	0	0	0	0	0	0	0	0	0	0	0
321	AAA	119126	1	3	3	0	12	0	0	4	0	0	0	1	0	0	0	1	0	0	0	0	0	0	0	0	0	14	0	0	0	0	0	3	0	0	0	0	0	0	0	0	0	0	0	0	0	0	0
322	TAT	0	0	0	2	0	0	0	0	0	0	0	0	0	0	0	0	0	0	0	2	0	0	0	0	0	0	0	0	0	0	0	0	0	0	0	0	0	0	0	0	0	0	0	0	0	0	0	0
323	GTC	0	0	0	0	0	0	0	0	0	0	0	0	11	53	1	0	0	0	0	0	0	0	0	0	0	0	0	0	0	1	0	0	0	1	0	0	0	24	0	0	0	1	0	0	27	118739	1	24
324	AGG	0	0	15	0	0	0	1	0	55	0	118831	32	0	0	29	0	0	0	0	3	0	0	0	0	0	3	12	0	0	0	0	0	0	0	0	0	0	0	0	0	0	0	21	0	0	0	0	0
325	AGT	0	0	0	17	0	0	0	2	0	24	0	118972	0	0	0	29	0	0	0	0	0	0	0	0	0	0	0	1	0	0	0	0	0	0	0	0	0	0	0	0	0	0	0	3	0	0	0	0
326	ACC	4	12	0	0	10	118911	1	5	0	1	0	0	0	19	0	1	3	1	0	0	0	0	0	0	0	94	0	0	0	0	0	0	0	0	1	0	0	14	0	0	0	0	0	0	0	0	0	0
327	AAA	119107	2	6	0	0	0	0	0	7	0	0	0	0	0	0	0	1	3	0	0	0	0	0	0	0	0	0	0	0	0	0	0	4	0	0	0	0	0	0	0	0	0	0	0	0	0	0	0
328	TTG	0	0	0	0	0	0	0	0	0	0	0	0	0	0	4	0	0	0	0	0	0	0	0	0	0	0	0	0	9	0	2	1	0	0	0	0	0	0	0	0	0	0	0	0	0	0	2	0
329	AGG	0	0	13	0	0	0	0	0	36	0	118880	8	0	0	17	0	0	0	0	0	0	0	0	0	0	0	0	0	0	0	0	0	0	0	0	0	0	0	0	0	0	0	10	0	0	0	0	0
330	ATG	0	0	0	0	0	0	1	0	0	0	0	0	16	1	118848	4	0	0	0	0	0	0	0	0	0	0	0	0	0	0	2	0	0	0	0	0	0	0	0	0	0	0	0	0	0	0	7	0
331	GTT	0	0	0	0	0	0	0	0	0	0	0	0	0	0	0	15	0	0	0	0	0	0	0	0	0	0	0	0	0	0	0	1	0	0	0	0	0	0	0	3	0	0	0	4	0	6	0	118836
332	ACA	15	0	0	0	118992	4	33	5	0	0	0	0	28	0	0	0	0	0	0	0	0	0	0	0	0	0	0	0	0	0	0	0	0	0	0	0	8	0	0	0	0	0	0	0	0	0	0	0
333	GGA	0	0	0	0	0	0	0	0	4	0	0	0	0	0	0	0	0	0	0	0	0	0	0	0	0	0	0	0	0	0	0	0	13	0	0	0	1	0	0	0	118881	0	5	2	25	0	0	0
334	CTA	0	0	0	0	0	0	0	0	0	0	0	0	28	0	0	0	0	0	0	0	43	0	0	0	1	0	0	0	118960	0	26	29	0	0	0	0	0	0	0	0	0	0	0	0	0	0	0	0
335	AGA	11	0	0	0	1	0	0	0	118970	1	18	0	13	0	0	0	0	0	0	0	0	0	0	0	3	0	0	0	0	0	0	0	0	0	0	0	0	0	0	0	7	0	0	0	0	0	0	0
336	AAC	13	119096	2	26	0	2	0	0	0	3	0	0	0	0	0	0	0	0	0	0	0	0	0	0	0	0	0	0	0	0	0	0	0	3	0	0	0	0	0	0	0	0	0	0	0	0	0	0
337	ATC	0	10	0	0	0	6	0	0	6	15	0	0	9	119008	3	8	0	0	0	0	0	0	0	0	0	59	8	0	15	1	0	0	0	0	0	0	0	1	0	0	0	0	0	0	0	0	0	0
338	CCA	0	0	0	0	8	0	0	0	0	0	0	0	0	0	0	0	11	0	0	0	119052	2	3	3	5	0	0	0	3	0	0	0	0	0	0	0	4	0	2	1	0	0	0	0	0	0	0	0
339	TCC	0	0	0	0	0	0	0	0	1	0	0	0	0	0	0	0	0	0	0	0	0	11	0	0	0	0	0	0	0	0	0	0	0	0	0	0	0	55	0	0	84	0	0	0	32	0	5	0
340	ATT	0	0	0	1	0	0	0	3	0	0	3	1	1	5	0	119102	0	0	8	0	0	0	0	0	0	0	0	0	0	0	0	0	0	0	0	0	0	0	0	0	0	0	0	0	0	0	0	11
341	CAA	17	0	0	0	0	0	0	0	0	0	0	0	0	0	0	0	119078	0	2	5	3	0	0	0	11	0	0	0	1	0	0	0	0	0	0	0	0	0	0	0	0	0	0	0	0	0	0	0
342	TAC	0	2	0	0	0	0	0	0	0	0	0	0	0	0	0	0	0	5	0	0	0	0	0	0	0	0	0	0	0	0	0	0	0	1	0	0	0	0	0	0	0	0	0	0	0	0	0	0
343	AGA	15	0	0	0	2	0	0	0	118746	0	137	9	38	0	0	0	0	0	6	0	0	0	0	0	2	0	0	0	0	0	0	0	0	0	0	0	0	0	0	0	10	0	0	0	0	0	0	0
344	GGT	0	0	0	0	0	0	0	0	0	0	6	8	0	0	0	0	0	0	0	0	0	0	0	0	0	0	0	1	0	0	0	0	0	0	0	1	0	0	0	1	1	3	0	118925	0	0	0	9
345	CTA	0	0	0	0	0	0	0	0	0	0	0	0	33	0	0	0	1	0	0	0	12	0	0	0	0	0	0	0	118274	0	3	1	0	0	0	0	0	0	0	0	0	0	0	0	2	0	0	0
346	TTT	0	0	0	0	0	0	0	0	0	0	0	0	0	0	0	5	0	0	0	0	0	0	0	0	0	0	0	0	0	0	0	0	0	0	0	0	0	0	0	0	0	0	0	0	0	0	0	0
347	GGA	0	0	0	0	0	0	0	0	6	0	0	0	0	0	0	0	0	0	0	0	0	0	0	0	2	0	0	0	0	0	0	0	2	0	0	0	4	0	0	0	118959	0	17	31	21	0	0	0
348	GCC	0	0	0	0	0	8	0	0	0	0	0	0	0	0	0	0	0	0	0	0	0	0	0	0	0	0	0	0	0	0	0	0	0	32	0	0	20	117750	7	3	0	0	0	0	0	24	0	0
349	ATT	0	0	0	0	0	0	0	3	0	0	0	0	1	14	0	119071	0	0	0	0	0	0	0	0	0	0	0	0	0	0	0	2	0	0	0	0	0	0	0	0	0	0	0	0	5	0	0	0
350	GCT	0	0	0	0	0	0	0	43	0	0	0	1	0	0	0	0	0	0	0	0	0	0	0	1	0	0	0	0	0	0	0	0	0	0	0	19	1	13	2	119009	0	0	0	0	0	0	0	4
351	GGT	0	0	0	0	0	0	0	0	0	0	0	13	0	0	0	0	0	0	0	0	0	0	0	0	0	0	0	1	0	0	0	0	0	0	0	12	0	0	0	1	1	6	82	118973	0	0	0	44
352	TTT	0	0	0	0	0	0	0	0	0	0	0	0	0	0	0	1	0	0	0	0	0	0	0	0	0	0	0	0	0	0	0	5	0	0	0	0	0	0	0	0	0	0	0	0	0	0	0	0
353	ATT	0	0	0	0	0	0	0	3	0	0	0	2	0	8	0	119053	0	0	0	0	0	0	0	0	0	0	0	0	0	0	0	7	0	0	0	0	0	0	0	0	0	0	0	0	0	8	0	6
354	GAG	0	0	17	0	0	0	0	0	0	0	1	0	0	0	0	0	0	0	0	0	0	0	0	0	0	0	0	0	0	0	0	0	22	3	119050	12	0	0	1	0	0	0	18	0	0	0	5	0
355	GGG	0	0	0	0	0	0	0	0	0	0	3	0	0	0	0	0	0	0	0	0	0	0	0	0	0	0	1	0	0	0	0	0	0	0	6	0	0	0	0	0	26	33	119022	20	0	0	12	0
356	GGA	0	0	0	0	0	0	0	0	45	0	0	0	0	0	0	0	0	0	0	0	0	0	0	0	2	0	0	0	0	0	0	0	10	0	0	0	1	0	0	0	118756	0	241	2	31	0	0	0
357	TGG	0	0	0	0	0	0	0	0	0	0	0	0	0	0	0	0	0	0	0	0	0	0	0	0	0	0	6	0	0	0	0	0	0	0	0	0	0	0	0	0	0	0	0	0	0	0	0	0
358	ACT	0	0	0	15	0	25	1	118712	0	0	0	0	0	0	0	20	0	0	0	0	1	4	0	1	0	0	0	0	0	0	0	3	0	0	0	0	0	0	0	12	0	0	0	0	0	0	0	0
359	GGA	0	0	0	0	0	0	0	0	12	0	0	0	0	0	0	0	0	0	0	0	0	0	0	0	1	0	0	0	0	0	0	0	15	0	0	0	2	0	0	0	119006	24	16	3	34	0	0	0
360	ATG	0	0	0	0	0	0	1	0	0	0	2	0	5	0	119055	18	0	1	0	0	0	0	0	0	0	0	0	0	11	0	2	7	0	0	0	0	0	0	0	0	0	0	0	0	0	0	6	0
361	ATA	1568	0	15	0	1	0	0	0	0	0	0	0	117373	2	25	3	0	0	0	0	0	0	0	0	0	0	0	0	11	0	0	0	0	0	0	0	0	0	0	0	0	0	0	0	4	0	0	48
362	GAT	0	0	0	13	0	0	0	0	0	0	0	0	0	0	0	0	0	0	0	1	0	0	0	0	0	0	0	0	0	0	0	0	0	3	1	119100	0	0	0	1	0	0	0	6	0	0	0	1
363	GGA	0	0	0	0	0	0	0	0	13	0	0	0	0	0	0	0	0	0	0	0	0	0	0	0	0	0	0	0	0	0	0	0	5	0	0	0	0	0	0	0	119085	0	17	0	28	0	0	0
364	TGG	0	0	0	0	0	0	0	0	0	0	0	0	0	0	0	0	0	0	0	0	0	0	0	0	0	0	0	0	0	0	0	0	0	0	0	0	0	0	0	0	0	0	0	0	0	0	0	0
365	TAT	0	0	0	0	0	0	0	0	0	0	0	0	0	0	0	0	0	0	0	10	0	0	0	0	0	0	0	0	0	0	0	0	0	0	0	4	0	0	0	0	0	0	0	0	0	0	0	0
366	GGT	0	0	0	0	0	0	0	0	0	0	0	8	0	0	0	0	0	0	0	0	0	0	0	0	0	0	0	2	0	0	0	0	0	0	0	4	0	0	0	1	0	17	0	119035	0	0	0	90
367	TAT	0	0	0	0	0	0	0	0	0	0	0	0	0	0	0	0	0	0	0	4	0	0	0	0	0	0	0	0	0	0	0	0	0	0	0	1	0	0	0	0	0	0	0	0	0	0	0	0
368	CAT	0	0	0	7	0	0	0	0	0	0	0	0	0	0	0	0	0	18	2	119089	0	0	0	0	5	0	0	1	0	0	0	0	0	0	0	0	0	0	0	0	0	0	0	0	0	0	0	0
369	CAT	0	0	0	10	0	0	0	0	0	0	0	0	0	4	7	0	3	3	0	119077	0	0	0	0	0	0	0	13	0	0	0	7	0	0	0	3	0	0	0	0	0	0	0	0	0	0	0	0
370	CAG	0	0	2	1	0	0	0	0	0	0	0	0	8	0	9	0	11	0	118920	36	0	0	0	0	0	0	12	0	72	0	3	0	0	0	2	0	0	0	0	0	0	0	0	0	28	8	9	0
371	AAT	0	1	0	119157	0	0	0	1	0	0	0	2	0	0	0	0	0	0	0	0	0	0	0	0	0	0	0	0	0	0	0	0	0	0	0	11	0	0	0	0	0	0	0	0	0	0	0	0
372	GAA	4	0	0	0	0	0	0	0	0	0	0	0	0	0	0	0	0	0	0	0	0	0	0	0	0	0	0	0	0	0	0	0	119111	1	20	0	1	0	1	0	7	0	0	0	2	0	0	0
373	CAG	0	0	24	0	0	0	0	0	0	0	8	0	0	0	3	0	5	0	119047	11	0	0	3	0	0	0	21	0	0	0	1	0	0	0	9	0	0	0	0	0	0	0	0	0	0	0	0	0
374	GGA	0	0	0	0	0	0	0	0	14	0	0	0	0	0	0	0	0	0	0	0	0	0	0	0	0	0	0	0	0	0	0	0	5	0	0	0	1	0	0	0	119058	1	19	1	19	0	0	0
375	TCA	0	0	0	0	0	0	0	0	0	0	0	0	0	0	0	0	0	0	0	8	3	0	0	0	0	0	0	0	0	0	0	0	0	0	0	0	2	0	3	0	0	0	0	0	0	0	0	0
376	GGC	0	0	0	0	0	0	0	0	0	7	0	0	0	0	0	0	0	0	0	0	0	0	0	0	0	1	0	0	0	0	0	0	0	7	0	0	0	4	0	0	24	119011	40	5	0	54	0	0
377	TAT	0	0	0	0	0	0	0	0	0	0	0	0	0	0	0	0	0	0	0	10	0	0	0	0	0	0	0	0	0	0	0	0	0	0	0	0	0	0	0	0	0	0	0	0	0	0	0	0
378	GCA	0	0	0	0	18	0	0	0	0	0	0	0	0	0	0	0	0	0	0	0	0	0	0	0	0	0	0	0	0	0	0	0	23	0	0	0	118964	3	13	0	3	0	0	0	67	0	0	0
379	GCG	0	0	0	0	0	0	12	0	0	0	0	0	0	0	0	0	0	0	0	0	0	0	0	0	0	0	0	0	0	0	0	0	0	0	24	0	38	2	118986	16	0	0	1	0	0	0	44	0
380	GAT	0	0	0	11	0	0	0	0	0	0	0	0	0	0	0	0	0	0	0	5	0	0	0	0	0	0	0	0	0	0	0	0	0	6	1	119105	0	0	0	0	0	0	0	5	0	0	0	0
381	CAA	61	0	957	0	0	0	0	0	15	0	0	0	0	0	0	0	130364	0	8	0	0	0	0	0	8	0	0	0	0	5	0	0	2	0	0	0	0	0	0	23	0	0	0	0	0	0	2	0
382	AAA	131308	0	4	0	2	0	0	0	3	0	0	0	1	0	0	1	5	0	0	0	26	0	0	0	0	0	0	0	0	0	0	0	6	0	0	0	0	2	0	0	0	0	0	0	0	0	88	0
383	AGC	0	21	0	0	0	2	0	0	4	131329	3	23	0	20	0	0	0	0	0	0	0	0	0	0	0	0	0	0	0	0	0	0	0	0	0	0	0	0	0	0	0	26	0	0	0	0	0	0
384	ACA	14	0	0	0	131410	1	7	0	0	0	0	0	5	0	0	0	0	0	0	0	0	0	0	0	0	0	0	0	0	0	0	0	0	0	0	0	8	0	0	0	0	0	0	0	0	0	0	0
385	CAA	12	0	0	0	0	0	16	0	0	0	0	0	0	0	0	0	131403	0	3	1	0	0	0	0	6	0	0	0	0	0	0	0	1	0	0	0	0	0	0	0	0	0	0	0	0	0	0	0
386	AAT	11	0	0	131343	0	0	0	30	0	0	0	2	2	0	0	4	8	0	10	1	0	0	0	0	16	0	0	0	0	0	0	0	0	0	0	7	0	0	0	0	0	0	0	0	0	0	0	0
387	GCC	0	0	0	0	0	7	0	0	0	0	0	0	0	0	0	0	0	0	0	0	0	0	0	0	0	0	0	0	0	0	0	0	0	13	0	0	9	131337	1	7	0	0	0	0	0	34	0	0
388	ATT	0	0	0	1	0	0	0	7	0	0	0	0	0	2	0	131411	0	0	0	0	0	0	0	0	0	0	0	0	0	0	0	15	0	0	0	0	0	0	0	0	0	0	0	0	0	0	0	6
389	AAC	12	131372	3	29	0	2	0	4	0	2	0	9	0	0	0	0	0	0	0	0	0	0	0	0	0	3	0	0	0	0	0	0	0	4	0	0	0	0	0	0	0	0	0	0	0	0	0	0
390	GGG	0	0	4	0	1	5	4	0	82	11	44	2	2	0	11	0	0	0	0	9	0	0	0	0	0	13	17	54	0	3	0	11	0	0	19	0	0	0	3	0	20	0	130799	48	0	14	22	0
391	ATT	0	0	0	0	0	0	0	6	0	0	0	9	67	3	1	131299	0	0	0	0	0	0	0	0	0	0	0	0	0	0	0	0	0	0	0	0	0	0	0	0	0	0	0	0	0	0	48	2
392	ACA	12	0	0	5	131333	7	10	3	4	0	0	0	17	0	0	0	0	0	0	0	0	0	0	0	0	0	0	0	0	0	0	0	0	0	0	0	22	0	0	0	0	0	0	0	0	0	0	0
393	AAC	16	131396	0	6	0	5	0	5	0	5	0	0	0	0	0	0	1	0	0	0	0	0	0	0	0	0	0	0	0	0	0	0	0	4	0	0	0	0	0	0	0	0	4	0	0	0	0	0
394	AAG	28	2	131403	13	0	0	0	0	0	0	5	0	0	0	1	0	0	0	0	0	0	0	0	0	0	0	0	0	0	0	0	0	0	0	1	0	0	0	0	0	0	0	0	0	0	0	0	0
395	GTG	0	0	0	0	0	0	0	0	0	0	0	0	0	0	19	0	0	0	0	0	0	0	0	0	0	0	0	0	0	0	0	0	0	0	0	0	0	0	3	0	0	0	4	0	9	0	131373	23
396	AAC	9	131430	0	7	0	1	0	0	0	1	0	0	0	0	0	0	0	1	0	0	0	0	0	0	0	0	0	0	0	0	0	0	0	1	0	0	0	0	0	0	0	0	0	0	0	0	0	0
397	TCT	0	0	0	28	0	0	0	0	0	0	0	0	0	0	0	0	0	0	0	0	0	0	0	3	0	0	0	0	0	0	0	0	0	0	0	0	0	0	0	0	0	0	0	0	0	0	0	0
398	GTT	0	0	0	0	0	0	0	0	0	0	0	0	0	0	0	17	0	0	0	0	0	0	0	0	0	0	0	0	0	0	0	2	0	0	0	0	0	0	0	5	0	0	0	2	0	1	0	131411
399	ATC	0	0	0	0	0	2	0	0	0	1	0	0	17	131363	0	55	0	0	0	0	0	0	0	0	0	0	0	0	0	1	0	0	0	0	0	0	0	0	0	0	0	0	0	0	0	2	0	0
400	GAG	0	0	21	0	0	0	0	0	0	0	0	0	0	0	0	0	0	0	0	0	0	0	0	0	0	0	0	0	0	0	0	0	19	1	131336	15	0	4	1	0	0	0	12	0	0	0	1	0
401	AAA	131415	1	4	0	1	0	0	0	1	0	0	0	2	0	0	0	1	0	0	0	0	0	0	0	0	0	0	0	0	0	0	0	5	0	0	0	0	0	0	0	0	0	0	0	0	0	17	0
402	ATG	0	0	2	0	0	0	4	0	0	0	0	0	14	1	131390	18	0	0	0	0	0	0	0	0	0	0	0	0	0	2	8	2	0	0	0	0	0	0	0	0	0	0	0	0	0	0	3	0
403	AAC	14	131304	0	17	0	2	4	0	0	3	0	0	0	3	0	0	0	2	0	0	0	0	0	0	0	0	0	0	0	0	0	0	0	33	0	0	0	0	0	0	0	0	0	0	0	4	0	0
404	ACT	0	0	0	7	2	24	1	131221	18	0	0	6	0	0	0	5	0	0	0	0	0	0	0	0	25	0	0	0	0	0	0	0	0	0	0	86	1	0	0	5	2	0	0	0	0	0	0	0
405	CAA	11	0	0	0	0	0	0	13	0	0	0	0	0	0	0	0	131370	2	2	4	2	0	0	0	15	0	0	0	0	0	0	0	4	0	0	0	0	0	0	0	0	0	6	0	0	0	0	0
406	TTC	0	0	0	0	0	0	0	0	0	0	0	0	0	7	0	0	0	0	0	0	0	0	0	0	0	0	0	0	0	3	0	0	0	0	0	0	0	0	0	0	0	0	0	0	0	0	0	0
407	ACA	36	0	0	4	131290	8	28	13	2	0	1	0	26	0	0	0	0	0	0	0	0	0	0	0	0	2	0	0	0	0	0	0	0	0	0	0	5	0	0	0	0	0	0	0	0	0	0	0
408	GCT	0	0	0	0	0	0	0	8	0	0	0	42	0	0	0	0	0	0	0	0	0	0	0	3	0	2	17	0	0	0	0	0	0	0	0	17	3	24	10	131243	0	0	0	1	1	2	0	8
409	GTG	0	0	0	0	0	0	0	0	0	0	0	0	0	0	18	0	0	0	0	0	0	0	0	0	0	0	0	0	0	0	2	0	0	0	3	0	0	0	1	0	0	0	1	16	13	0	131328	15
410	GGT	0	3	0	0	0	0	0	0	0	0	0	17	0	0	0	0	0	0	0	0	7	0	0	0	0	0	0	0	0	0	0	0	0	0	0	34	0	0	0	6	1	61	9	131081	0	0	0	155
411	AAA	131397	20	10	2	2	0	0	0	7	0	0	0	0	0	0	0	0	0	0	0	0	0	0	0	0	0	0	0	0	0	0	0	2	0	0	0	0	0	0	0	0	0	0	0	0	0	0	0
412	GAA	5	0	0	0	0	0	0	14	0	0	2	0	0	0	0	0	0	0	0	0	0	0	0	0	0	0	0	0	0	0	0	0	131199	1	13	0	1	0	3	0	8	0	0	0	3	70	0	0
413	TTC	0	0	0	0	0	0	0	0	0	0	0	0	0	1	0	0	0	0	0	0	0	0	0	0	0	0	0	0	0	3	0	0	0	0	0	0	0	0	0	0	0	0	0	0	0	0	0	0
414	AAC	11	130975	1	11	0	0	0	0	0	414	0	0	0	2	0	0	0	0	0	0	0	0	0	0	0	0	0	0	0	0	0	0	0	9	0	0	0	0	0	0	3	1	0	0	0	0	0	0
415	AAC	9	131404	0	4	0	0	0	0	0	3	0	0	0	6	0	0	0	0	0	0	0	0	0	0	0	0	0	0	3	0	0	0	0	5	0	0	0	0	0	0	0	0	0	0	0	0	1	0
416	TTA	0	0	0	0	0	0	0	0	0	0	0	0	4	0	0	0	0	0	0	0	0	0	0	0	0	0	0	0	5	4	0	0	0	0	0	0	0	0	0	0	0	0	0	0	0	0	0	0
417	GAA	26	0	0	0	0	0	0	0	0	0	0	0	0	0	0	0	1	0	0	0	0	0	0	0	0	0	0	0	0	0	0	0	131406	0	3	1	0	0	0	0	3	0	0	0	0	0	0	0
418	AAA	131432	0	5	1	1	0	0	0	2	0	0	0	0	0	0	0	0	0	0	0	0	0	0	0	0	0	0	0	0	0	0	0	4	0	0	0	0	0	0	0	0	0	0	0	0	0	0	0
419	AGG	3	0	33	0	0	0	0	0	12	0	131040	8	0	0	18	0	0	0	0	0	0	0	0	0	0	0	27	0	0	0	0	0	0	0	0	0	0	0	0	0	0	0	114	0	0	0	0	0
420	ATG	0	0	0	0	0	0	3	0	0	0	1	0	8	1	131319	19	0	0	0	0	0	0	0	0	0	0	0	0	0	0	0	0	0	0	0	0	0	0	0	0	0	0	0	0	0	0	3	0
421	GAA	18	0	0	0	0	0	0	0	0	0	0	0	0	0	0	0	2	0	0	0	0	0	0	0	0	0	0	0	0	0	0	0	131313	0	5	0	0	0	0	0	14	0	0	0	0	0	0	0
422	AAT	2	15	0	131326	0	0	0	4	0	0	0	0	0	0	0	2	0	0	0	4	0	0	0	0	0	0	0	0	0	0	0	0	1	0	0	0	0	0	0	0	0	0	0	0	0	0	0	0
423	TTA	3	0	0	0	0	0	0	0	0	0	0	0	1	0	0	0	0	0	0	0	0	0	0	0	0	0	0	0	0	0	0	0	0	0	0	0	0	0	0	0	0	0	0	0	0	0	0	0
424	AAT	2	4	0	131388	0	0	0	2	0	0	0	1	0	0	0	1	0	0	0	0	0	0	0	0	0	0	0	0	0	0	0	0	0	0	0	3	0	0	0	0	0	0	0	0	0	0	0	0
425	AAA	131381	2	58	0	1	0	0	0	1	0	0	0	1	0	0	0	0	0	0	0	0	0	0	0	0	0	0	0	0	0	0	0	4	0	0	0	0	0	0	0	0	0	0	0	0	0	0	0
426	AAA	131362	2	35	1	0	0	0	0	2	0	0	1	2	0	0	0	3	0	0	0	0	0	0	0	0	0	0	0	0	0	0	0	2	0	0	0	0	0	0	0	0	0	0	0	0	0	0	0
427	GTT	3	0	0	0	0	0	0	0	0	0	0	0	0	0	0	13	0	0	0	0	0	0	0	0	0	0	0	0	0	5	0	0	0	0	0	0	0	0	0	5	0	0	0	2	0	14	1	130881
428	GAT	0	0	0	6	0	0	0	0	0	0	0	0	0	0	0	0	0	0	0	0	0	0	0	0	0	0	0	0	0	0	0	0	2	5	2	131236	0	0	0	0	0	0	0	8	0	0	0	1
429	GAT	0	0	0	14	0	0	0	0	0	0	0	0	0	0	0	0	0	0	0	1	0	0	0	0	0	0	0	0	0	0	0	0	1	21	1	131216	0	0	0	0	0	0	0	10	0	0	0	1
430	GGG	0	0	0	0	0	0	0	0	0	0	22	0	0	0	0	0	0	0	0	0	0	0	0	0	0	0	1	0	0	0	0	0	0	0	5	0	0	0	0	0	24	27	131239	27	0	0	6	0
431	TTT	0	0	0	0	0	0	0	0	0	0	0	0	0	0	0	0	0	0	0	0	0	0	0	0	0	0	0	0	0	0	0	4	0	0	0	0	0	0	0	0	0	0	0	0	0	0	0	5
432	CTG	0	0	0	0	0	0	0	0	0	0	0	0	0	0	14	0	0	0	1	0	0	0	29	0	0	0	0	0	16	2	131341	4	0	0	0	0	0	0	0	0	0	0	0	0	0	0	0	0
433	GAC	0	5	0	0	0	0	0	0	0	8	0	0	0	0	0	0	0	0	0	0	0	0	0	0	0	0	0	0	0	0	0	0	15	131382	0	6	0	0	0	0	0	15	0	0	0	1	0	0
434	ATT	0	0	0	1	0	1	0	2	0	0	0	0	0	4	0	131405	0	0	0	0	0	0	0	0	0	0	0	0	0	0	0	0	0	0	0	0	0	0	0	0	0	0	0	0	0	25	0	7
435	TGG	0	0	0	0	0	0	0	0	0	0	3	0	0	0	0	0	0	0	0	0	0	0	0	0	0	0	4	0	0	0	0	0	0	0	0	0	0	0	0	0	0	0	2	0	0	0	0	0
436	ACA	20	0	0	0	131394	0	8	1	2	0	0	0	9	0	0	0	0	0	0	0	0	0	0	0	0	0	0	0	0	0	0	0	0	0	0	0	12	0	0	0	0	0	0	0	0	0	0	0
437	TAT	0	0	0	1	0	0	0	0	0	0	0	0	0	0	0	0	0	1	0	16	0	0	0	0	0	0	0	0	0	0	0	0	0	0	0	1	0	0	0	0	0	0	0	0	0	0	0	0
438	AAT	0	4	0	131311	0	0	0	2	0	0	0	3	0	0	0	0	0	0	0	0	0	0	0	0	0	0	0	0	0	0	0	0	0	0	0	16	0	0	0	0	0	0	0	0	0	0	0	0
439	GCA	0	0	0	0	16	0	0	0	0	0	0	0	0	0	0	0	0	0	0	0	1	0	0	0	0	0	0	0	0	0	0	0	13	0	0	0	130920	0	4	1	3	0	0	0	21	0	0	0
440	GAA	5	0	0	0	0	0	0	0	0	0	0	0	0	0	0	0	0	0	0	0	0	0	0	0	0	0	0	0	0	0	0	0	131360	2	11	1	0	0	0	0	2	0	0	0	0	0	0	0
441	TTG	0	0	0	0	0	0	0	0	0	0	0	0	0	0	1	0	0	0	0	0	0	0	0	0	0	0	0	0	0	0	9	0	0	0	0	0	0	0	0	0	0	0	0	0	0	0	0	0
442	TTA	0	0	0	0	0	0	0	0	0	0	0	0	0	1	0	0	0	0	0	0	0	0	0	0	0	0	0	0	4	0	0	0	0	0	0	0	0	0	0	0	0	0	0	0	1	0	0	0
443	GTT	0	0	0	0	0	0	0	0	0	0	0	0	0	0	0	3	0	0	0	0	0	0	0	0	0	0	0	0	0	0	0	1	0	0	0	0	0	0	0	2	0	0	0	1	0	6	1	131196
444	CTA	0	0	0	0	0	0	0	0	0	0	0	0	51	0	0	0	0	0	0	0	15	0	0	0	2	0	0	0	131105	0	8	0	0	0	0	0	0	0	0	0	0	0	0	0	2	0	0	0
445	CTG	0	0	0	0	0	0	0	0	0	0	0	0	0	0	142	0	0	0	17	0	0	0	14	0	0	0	0	0	11	0	131058	2	0	0	0	0	0	0	0	0	0	0	0	0	0	0	1	0
446	GAA	9	0	0	0	0	0	0	0	0	0	0	0	0	0	0	0	0	0	0	0	0	0	0	0	0	0	0	0	0	0	0	0	131404	2	1	2	0	0	0	0	14	0	0	0	0	0	0	0
447	AAT	0	0	1	131426	0	0	0	1	0	0	0	3	0	0	0	3	0	0	0	3	0	0	0	0	0	0	0	0	0	0	0	0	0	0	0	3	0	0	0	0	0	0	0	0	0	0	0	0
448	GAA	49	0	0	0	0	0	0	0	0	0	0	0	0	0	0	0	2	0	0	0	0	0	0	0	0	0	0	0	0	0	0	0	131362	0	13	0	0	0	0	2	11	0	0	0	0	0	0	0
449	AGG	0	0	10	0	0	0	0	0	5	0	131350	5	0	0	5	0	0	0	0	0	0	0	0	0	0	0	5	0	0	0	0	0	0	0	0	0	0	0	0	0	0	0	17	0	0	0	0	0
450	ACT	0	0	0	19	1	3	6	131356	0	0	0	0	0	0	0	3	0	0	0	0	0	0	0	1	0	0	0	0	0	0	0	0	0	0	0	0	0	0	0	3	0	0	0	0	0	0	0	0
451	TTG	0	0	0	0	0	0	0	0	0	0	0	0	0	0	1	0	0	0	0	0	0	0	0	0	0	0	0	0	0	0	2	0	0	0	0	0	0	0	0	0	0	0	0	0	0	0	0	0
452	GAT	0	0	0	7	0	0	0	0	0	0	0	0	0	0	0	0	0	0	0	1	0	0	0	0	0	0	0	0	0	0	0	0	0	5	0	131352	0	0	0	0	0	0	0	6	0	0	0	4
453	TTC	0	0	0	0	0	0	0	0	0	0	0	0	0	0	0	0	0	0	0	0	0	0	0	0	0	0	0	0	0	1	0	0	0	0	0	0	0	0	0	0	0	0	0	0	0	1	0	0
454	CAT	0	0	0	34	0	0	0	0	0	0	0	0	0	0	0	0	1	3	0	131366	0	0	0	2	0	0	0	20	0	0	0	0	0	0	0	0	0	0	0	0	0	0	0	0	0	0	0	0
455	GAC	0	7	0	0	0	0	0	0	0	0	0	0	0	0	1	0	0	2	0	0	0	0	0	0	0	0	0	0	0	0	27	0	177	131119	1	11	0	1	25	0	0	3	0	0	0	1	0	0
456	TTA	1	0	0	0	0	0	0	0	15	0	0	0	2	0	0	0	0	0	0	0	1	0	0	0	0	0	13	0	14	0	0	0	0	14	0	0	0	0	0	0	0	0	0	0	1	0	0	0
457	AAT	3	0	0	131425	0	0	0	0	0	0	0	2	0	0	0	1	3	0	0	0	0	0	0	0	0	0	0	0	0	0	0	0	0	0	0	4	0	0	0	0	0	0	0	0	0	0	0	0
458	GTG	0	0	0	0	0	0	0	0	0	0	0	0	0	0	16	0	0	0	0	0	0	0	0	0	0	0	0	0	0	0	1	0	0	0	0	0	0	0	4	0	0	0	1	0	2	0	131360	17
459	AAG	7	0	131380	11	0	0	2	0	0	0	4	0	0	0	2	0	0	0	0	0	0	0	0	0	0	0	0	0	0	0	0	0	0	0	13	0	0	0	5	0	0	0	0	0	0	0	0	0
460	AAT	0	3	0	131418	0	0	0	0	0	0	0	3	0	0	0	0	0	0	0	1	0	0	0	0	0	0	0	0	0	0	0	0	0	0	0	1	0	0	0	0	0	0	0	0	0	0	0	0
461	CTG	0	0	0	0	0	0	0	0	0	0	0	0	1	0	33	0	0	0	0	0	0	0	7	0	0	0	0	0	14	0	131337	17	0	0	0	0	0	0	0	0	0	0	0	0	0	0	0	0
462	TAC	0	0	0	0	0	0	0	0	0	0	0	0	0	0	0	0	0	4	0	0	0	0	0	0	0	0	0	0	0	0	0	0	0	1	0	0	0	0	0	0	0	0	0	0	0	0	0	0
463	GAG	0	0	13	0	0	0	0	0	0	0	0	0	0	0	0	0	0	0	0	0	0	0	0	0	0	0	0	0	0	0	0	0	17	1	131362	14	0	0	0	0	0	0	7	0	0	0	2	0
464	AAA	131420	2	11	0	0	0	0	0	3	0	0	0	0	0	0	0	5	0	0	0	0	0	0	0	0	0	0	0	0	0	0	0	7	0	0	0	0	0	0	0	0	0	0	0	0	0	0	0
465	GTA	0	0	0	0	0	0	0	0	0	0	0	0	16	0	0	0	0	0	0	0	0	0	0	0	0	0	0	0	0	0	0	0	2	0	0	0	5	0	0	0	0	0	0	0	131365	1	7	35
466	AAA	131428	2	2	0	1	0	0	0	5	0	0	0	2	0	0	0	0	0	0	0	0	0	0	0	0	0	0	0	0	0	0	0	6	0	0	0	0	0	0	0	0	0	0	0	0	0	0	0
467	AGC	0	7	0	0	0	3	3	0	16	131232	13	26	0	23	0	0	0	0	0	0	0	0	0	0	0	0	0	0	1	55	0	0	0	0	0	0	0	0	0	0	0	21	1	0	0	0	0	37
468	CAA	3	0	0	0	0	0	0	0	0	0	0	0	4	0	3	0	131338	66	1	0	4	0	0	0	5	0	0	15	1	0	0	0	0	0	0	0	0	0	0	0	0	0	0	0	0	0	0	0
469	TTA	0	0	0	0	0	0	0	0	0	0	0	0	1	0	0	0	0	0	0	0	1	0	0	0	0	0	0	0	1	0	0	0	0	0	0	0	0	0	0	0	0	0	0	0	3	0	0	0
470	AAG	18	1	131391	28	0	0	1	0	0	0	7	0	0	0	0	0	0	0	0	0	0	0	0	0	0	0	0	0	0	0	0	0	0	0	2	0	0	0	0	0	0	0	0	0	0	0	0	0
471	AAT	0	4	0	131387	0	2	2	1	0	0	0	3	0	0	0	0	23	0	14	0	0	0	0	0	0	0	0	0	0	0	0	0	0	2	0	3	0	0	0	0	0	0	0	0	0	0	0	0
472	AAT	0	2	4	131407	0	0	0	0	0	0	0	11	0	0	0	0	0	0	0	0	0	0	0	0	0	0	0	0	0	0	0	0	0	0	0	15	0	0	0	0	0	0	0	0	0	0	0	0
473	GCC	0	0	0	0	0	28	0	0	0	0	0	0	0	0	0	0	0	0	0	0	0	1	0	0	0	0	0	0	0	0	0	0	0	16	0	0	6	131368	1	2	0	0	0	0	0	1	0	0
474	AAA	131342	3	8	3	2	0	0	0	4	0	0	0	0	0	0	0	31	0	10	0	0	0	0	0	0	0	0	0	0	0	0	0	15	0	0	0	0	0	0	0	0	0	0	0	0	0	0	1
475	GAA	9	0	0	0	0	0	0	0	0	0	0	0	0	0	0	0	1	0	0	0	0	0	0	0	0	0	0	0	0	0	0	0	131406	0	7	0	1	0	0	0	5	0	0	0	0	0	1	0
476	ATC	0	1	21	3	0	3	0	0	0	1	0	0	14	116631	1	37	0	0	0	0	0	0	0	0	0	0	45	0	1	0	0	0	0	0	0	0	0	0	0	0	0	0	0	0	0	3	0	0
477	GGA	0	0	0	0	0	0	0	0	17	0	0	0	0	0	0	0	0	0	0	0	0	0	0	0	1	0	0	0	0	0	0	0	14	0	0	0	0	0	0	0	116729	0	10	0	14	0	0	0
478	AAT	1	2	0	116798	0	0	0	0	0	0	0	1	0	0	0	0	0	0	0	0	0	0	0	0	0	0	0	0	0	0	0	0	0	0	0	1	0	0	0	0	0	0	0	0	0	0	0	0
479	GGG	0	0	0	0	0	0	0	0	0	0	2	0	0	0	0	0	0	0	0	0	0	0	0	0	0	0	1	0	0	0	0	0	0	0	28	0	0	0	1	0	15	0	116734	3	0	0	5	0
480	TGT	0	0	0	0	0	0	0	0	0	0	0	0	0	0	0	0	0	0	0	0	0	0	0	0	0	0	0	2	0	0	0	0	0	0	0	0	0	0	0	0	0	0	0	3	0	0	0	0
481	TTT	0	0	0	0	0	0	0	0	0	0	0	0	0	0	0	0	0	0	0	0	0	0	0	1	0	0	0	0	0	0	0	4	0	0	0	0	0	0	0	0	0	0	0	0	0	0	0	1
482	GAG	0	0	15	0	0	0	0	0	0	0	0	0	0	0	0	0	0	0	1	0	0	0	0	0	0	0	0	0	0	0	0	0	76	0	116656	6	0	0	0	0	0	0	26	0	0	0	0	0
483	TTC	0	0	0	0	0	0	0	0	0	0	0	0	0	0	0	0	0	0	0	0	0	0	0	0	0	0	0	0	0	2	0	0	0	0	0	0	0	0	0	0	0	0	0	0	0	1	0	0
484	TAC	0	2	0	0	0	0	0	0	0	0	0	0	0	0	0	0	0	42	0	0	0	0	0	0	0	0	0	0	0	0	0	0	0	0	0	0	0	0	0	0	0	0	0	0	0	0	0	0
485	CAC	0	9	0	0	0	0	0	0	0	0	0	0	0	0	0	0	6	116734	2	9	0	1	0	0	0	4	0	0	0	0	0	0	0	0	0	0	0	0	0	0	0	0	0	0	0	0	0	0
486	AAG	5	1	116554	16	0	0	3	0	0	0	11	5	0	0	1	0	0	0	4	0	0	0	0	0	0	0	0	5	0	0	0	0	0	0	183	0	0	0	0	0	0	0	0	0	0	0	0	0
487	TGT	0	0	0	0	0	0	0	0	0	0	0	0	0	0	0	0	0	0	0	0	0	0	0	0	0	0	0	6	0	0	0	0	0	0	0	0	0	0	0	0	0	0	0	1	0	0	0	0
488	GAC	0	9	0	0	0	0	0	0	0	0	0	0	0	0	0	0	0	2	0	0	0	0	0	0	0	0	0	0	0	0	0	0	13	116730	1	6	0	1	0	0	0	13	0	0	0	0	0	0
489	AAT	3	2	1	116782	0	0	0	1	0	0	0	3	0	0	0	1	0	0	0	3	0	0	0	0	0	0	0	0	0	0	0	0	0	0	0	6	0	0	0	0	0	0	0	0	0	0	0	0
490	GAA	6	0	0	0	0	0	5	0	0	0	0	0	0	0	7	0	3	0	0	0	0	2	0	0	0	0	0	5	3	0	0	0	116720	1	5	1	0	0	0	0	10	0	0	0	0	0	0	2
491	TGC	0	0	0	0	0	0	0	0	0	1	0	0	0	0	0	0	0	0	0	0	0	0	0	0	0	2	0	0	0	0	0	0	0	0	0	0	0	0	0	0	0	0	0	0	0	0	0	0
492	ATG	0	0	0	0	0	0	3	0	0	0	0	0	17	1	116746	8	0	0	0	0	0	0	0	0	0	0	0	0	0	0	2	0	0	0	0	0	0	0	0	0	0	0	0	0	0	0	3	0
493	GAA	19	0	0	0	0	14	0	0	0	0	0	0	0	0	0	0	0	0	0	0	0	0	0	0	0	0	0	0	0	0	0	0	116701	8	4	2	19	0	0	0	14	0	0	0	1	0	0	0
494	AGT	0	0	0	11	0	0	0	1	1	4	3	116720	0	0	0	16	0	0	0	0	0	0	0	0	0	0	0	0	0	0	0	0	0	0	0	0	0	0	0	22	0	0	0	4	0	0	0	0
495	GTA	0	0	0	0	0	0	0	0	0	0	0	0	26	0	0	0	0	0	0	0	0	0	0	0	0	0	0	0	2	0	0	0	2	0	0	0	3	0	0	0	6	0	0	0	116724	1	11	0
496	AGA	8	0	0	0	1	0	0	0	116738	1	5	0	22	0	0	0	0	0	0	0	0	0	0	0	0	0	0	0	0	0	0	0	0	0	0	0	0	0	0	0	4	0	0	0	0	0	0	0
497	AAT	0	5	10	116656	0	0	0	11	2	0	0	18	0	0	0	0	0	0	0	0	0	0	0	0	0	0	0	0	2	0	1	0	1	0	1	5	0	0	0	0	0	0	1	0	0	0	18	0
498	GGG	0	0	0	0	0	0	0	0	0	0	10	0	0	0	0	0	0	0	0	0	0	0	0	0	0	0	0	0	0	0	0	0	0	0	4	0	0	0	1	1	9	0	116650	22	0	0	86	0
499	ACT	0	0	0	113	0	11	0	116300	0	0	0	1	0	0	0	4	0	0	0	5	0	0	0	0	0	0	0	0	0	0	0	0	0	0	0	0	0	0	0	140	0	0	0	0	0	0	0	0
500	TAT	0	0	0	0	0	0	0	0	0	0	0	0	0	0	0	0	0	0	0	6	0	0	0	0	0	0	0	0	0	0	0	0	0	0	0	0	0	0	0	0	0	0	0	0	0	0	0	0
501	GAT	0	0	0	7	0	0	0	0	0	0	0	0	0	0	0	0	0	0	0	0	0	0	0	0	0	0	0	0	0	0	0	0	0	1	0	116768	0	0	0	0	0	0	0	4	0	0	0	0
502	TAT	0	0	0	0	0	0	0	0	0	0	0	0	0	0	0	0	0	0	0	31	0	0	0	0	0	0	0	0	0	0	0	0	0	0	0	1	0	0	0	0	0	0	0	12	0	0	0	0
503	CCA	0	0	0	0	5	11	0	0	0	0	0	0	0	0	0	0	3	0	0	0	116660	2	27	26	0	0	0	0	4	0	0	0	0	0	0	0	3	0	0	0	0	0	0	0	0	0	35	0
504	AAA	116699	0	5	37	0	0	0	0	3	0	0	0	1	0	0	0	7	0	0	7	0	0	0	0	0	0	0	0	0	0	0	0	3	0	0	0	0	4	0	3	0	0	0	0	0	0	0	0
505	TAT	0	0	0	0	0	0	0	0	0	0	0	0	0	0	0	0	0	0	0	5	0	0	0	0	0	0	0	0	0	0	0	0	0	0	0	0	0	0	0	0	0	0	0	0	0	0	0	0
506	TCA	0	0	0	0	1	0	0	0	0	0	0	0	0	0	0	0	0	0	0	0	4	0	0	0	0	0	0	0	0	0	18	0	0	42	10	0	0	0	0	0	0	0	0	0	0	8	0	0
507	GAA	5	0	0	0	0	0	0	0	0	0	6	0	0	0	0	0	0	0	0	0	0	0	0	0	0	0	0	0	0	0	1	0	114837	1782	8	3	0	0	0	0	7	0	0	0	100	0	0	0
508	GAA	21	0	0	0	0	0	0	0	0	0	0	0	0	10	0	1	0	0	0	0	0	0	0	0	0	0	0	0	0	0	0	0	116671	10	4	0	1	0	0	0	0	0	0	0	0	0	0	0
509	TCA	0	0	0	0	0	0	0	19	0	0	0	1	0	0	0	0	0	0	0	0	5	0	0	0	0	0	0	0	0	0	0	0	0	0	0	0	1	0	0	0	0	0	0	0	0	0	0	0
510	AAG	11	0	116643	13	0	0	5	0	0	0	48	21	0	0	3	0	0	0	0	0	0	0	0	0	0	0	0	22	0	0	1	0	0	0	3	0	0	0	0	0	0	0	0	0	0	0	0	0
511	TTG	0	0	0	0	0	0	0	0	0	0	0	0	0	0	0	0	0	0	0	0	0	0	0	0	0	0	0	0	0	0	2	0	0	0	0	0	0	0	0	0	0	0	0	0	0	0	0	0
512	AAC	10	116657	3	17	0	1	0	0	0	51	0	0	0	0	0	0	0	1	0	0	0	0	0	0	0	0	0	0	0	0	0	0	0	8	0	0	0	0	0	0	0	2	0	0	0	0	0	0
513	AGG	0	0	10	0	0	0	0	0	11	1	116572	22	0	0	12	0	0	0	0	0	0	0	0	0	0	0	0	0	0	0	0	0	0	0	0	0	0	0	0	0	0	0	21	0	0	0	0	0
514	GAA	9	0	0	0	0	0	0	0	0	0	0	0	0	0	0	0	1	0	0	0	0	0	0	0	0	0	0	0	0	3	0	0	116627	0	9	2	0	0	0	0	10	0	0	0	0	0	0	0
515	AAG	11	0	116643	18	0	0	2	0	0	0	35	0	0	0	5	0	0	0	0	0	0	0	0	0	0	0	0	0	0	0	0	0	0	0	4	0	0	0	0	0	0	2	0	0	4	7	0	0
516	ATA	1	0	0	0	5	0	0	0	0	0	0	0	116725	0	22	4	0	0	0	0	0	0	0	0	0	0	0	0	0	0	0	0	0	0	0	0	0	0	0	0	0	0	0	0	15	0	0	0
517	GAT	0	0	0	52	0	0	0	0	3	0	0	0	0	0	0	0	1	0	0	0	0	0	0	0	0	0	0	0	0	0	0	0	1	3	2	116560	2	12	0	0	0	0	0	7	0	0	0	2
518	GGA	0	0	0	0	0	0	9	0	17	0	0	0	0	0	0	0	0	0	0	0	0	0	0	0	2	0	0	0	0	0	0	0	30	1	0	0	1	128	0	0	116252	0	15	2	22	12	0	0
519	GTG	0	0	0	0	0	0	0	0	0	0	0	0	0	0	8	136	0	0	0	0	0	0	0	0	0	0	0	0	0	0	0	0	0	0	0	0	0	0	8	0	0	0	0	0	6	1	116426	5
520	AAA	116759	9	3	3	1	0	0	0	0	0	0	0	1	0	0	0	2	4	0	0	0	0	0	0	0	0	0	0	0	0	0	0	1	0	0	0	0	0	0	0	0	0	0	0	0	0	0	0
521	TTG	0	0	0	0	0	0	0	0	0	0	0	0	0	0	7	0	0	0	0	0	0	0	0	0	0	0	0	0	3	0	5	0	0	0	0	0	0	0	0	0	0	0	0	0	0	0	23	0
522	GAA	7	0	0	5	0	0	0	0	0	0	0	0	0	0	0	0	0	0	0	0	0	0	0	0	0	0	0	0	0	0	0	0	116257	0	2	16	0	0	0	0	3	0	0	0	0	0	0	0
523	TCA	0	0	0	0	0	0	0	5	0	0	0	0	0	0	0	0	5	0	0	0	3	0	0	0	0	2	0	0	0	0	0	0	5	0	0	0	2	0	0	0	0	0	0	0	0	0	0	0
524	ATG	0	0	2	0	0	0	2	0	0	0	0	0	6	0	116645	9	0	0	2	0	0	0	0	0	0	2	0	0	0	0	2	0	0	0	0	0	0	0	0	0	0	0	0	0	0	0	3	22
525	GGG	0	0	0	0	0	0	0	0	0	0	6	0	0	0	0	0	0	0	0	0	0	0	0	0	0	0	1	0	0	0	0	0	0	0	5	8	0	0	1	0	20	5	116632	14	0	0	31	0
526	GTG	0	0	0	0	0	0	0	0	0	0	0	0	0	0	26	0	0	0	0	0	0	0	0	0	0	0	0	0	0	0	1	0	0	0	0	0	0	0	5	0	0	0	13	0	60	9	115742	6
527	TAT	0	0	0	5	0	0	22	0	0	0	0	0	0	0	0	0	0	0	0	18	0	0	0	0	0	0	0	0	0	0	0	0	2	0	0	3	0	0	0	0	0	0	0	0	0	0	0	0
528	CAG	1	0	21	0	0	6	0	0	0	0	0	0	0	0	0	0	2	0	116639	13	0	0	0	3	0	0	28	0	0	0	2	0	0	0	0	0	0	0	0	0	0	0	0	0	0	0	0	0
529	ATT	0	0	1	0	0	0	0	1	0	12	0	0	19	3	0	116681	0	0	0	0	0	0	0	0	0	0	0	0	0	0	0	1	0	0	0	0	0	0	0	0	0	0	0	0	0	0	0	2
530	CTG	0	0	0	0	0	0	0	0	0	0	0	0	0	0	11	0	0	0	0	0	0	0	10	0	0	0	2	0	4	2	116596	2	0	0	0	0	0	0	0	0	0	0	0	0	0	0	0	0
531	GCG	0	0	0	32	0	0	12	0	0	0	0	0	0	0	0	0	0	0	0	0	0	0	0	0	0	0	0	0	10	0	0	0	0	0	11	0	11	1	116539	18	0	3	0	0	0	0	24	0
532	ATC	0	46	0	0	0	5	0	0	0	0	0	0	35	116512	0	12	0	0	0	0	0	0	0	0	2	0	0	0	0	0	0	0	0	0	0	3	0	0	0	0	0	0	0	0	0	6	0	0
533	TAC	0	1	0	0	0	0	0	0	0	0	0	0	0	0	0	0	0	19	0	0	0	0	0	0	0	0	0	0	10	0	0	0	0	1	0	0	0	0	0	0	0	0	0	0	0	0	0	0
534	TCA	0	0	0	0	4	0	0	0	0	0	0	0	0	0	0	0	0	0	0	0	8	0	0	0	0	0	0	0	0	0	0	0	0	0	0	0	0	0	0	0	0	0	0	0	0	0	0	0
535	ACT	0	0	0	31	0	10	2	116687	0	0	0	7	0	0	0	21	0	0	0	0	0	0	0	1	0	0	0	0	0	0	0	0	0	0	0	0	0	0	0	7	0	0	0	0	0	0	0	0
536	GTC	0	0	0	0	0	0	0	0	0	0	0	0	0	39	0	0	0	0	0	0	0	0	0	0	0	0	0	0	0	5	87	0	0	3	0	0	0	34	0	0	0	0	0	0	20	116515	2	6
537	GCC	0	0	0	0	0	40	0	0	0	0	0	0	0	0	0	0	0	0	0	0	0	0	0	0	0	0	0	0	0	0	0	0	0	12	0	0	9	116638	2	8	0	0	0	0	0	3	0	0
538	AGT	0	0	0	6	0	0	0	1	1	26	2	116701	0	0	0	16	0	0	0	0	0	0	0	0	0	0	0	0	0	0	0	0	0	0	0	0	0	0	0	0	0	0	0	2	0	0	0	0
539	TCA	0	0	0	0	1	0	0	0	0	0	0	0	0	0	0	0	0	0	0	0	4	0	0	0	0	0	0	0	0	0	0	0	0	0	0	0	0	0	0	0	0	0	0	0	0	0	0	0
540	CTG	0	0	0	0	0	0	0	0	0	0	0	0	0	0	20	0	0	0	1	0	0	0	17	0	0	0	1	0	17	4	116578	1	0	0	0	0	5	0	0	0	0	0	0	0	1	0	1	0
541	GTG	0	0	0	0	0	0	0	0	0	0	0	0	0	0	8	0	0	0	0	0	0	0	0	0	0	0	0	0	0	0	0	0	0	0	0	0	0	0	3	0	0	0	2	0	10	2	116668	18
542	CTT	0	0	0	0	0	0	0	0	0	0	0	0	0	0	0	48	0	0	0	3	0	0	0	22	0	0	0	1	3	7	0	116478	0	0	0	0	0	0	59	0	0	0	0	0	0	0	0	3
543	TTG	0	0	0	0	0	0	0	0	0	0	0	0	0	0	0	0	0	0	0	0	0	0	0	0	0	0	0	0	0	0	2	0	0	0	0	0	0	0	11	89	0	0	0	0	0	0	0	0
544	GTC	0	0	0	0	0	0	0	0	0	0	0	0	0	13	0	0	0	0	0	0	0	0	0	0	0	0	0	0	0	1	0	0	0	0	0	0	0	11	0	0	0	0	0	0	40	116669	1	8
545	TCC	0	0	0	0	0	1	0	0	0	0	0	0	0	0	0	0	0	0	0	0	0	63	0	0	0	0	0	0	0	0	0	0	0	0	0	0	0	0	0	0	0	0	0	0	0	0	0	0
546	CTG	0	0	0	0	0	0	0	0	0	0	0	0	0	0	7	0	0	0	2	0	0	0	36	0	0	0	7	0	12	1	116613	8	0	0	0	0	0	0	0	0	0	0	0	0	0	0	1	0
547	GGG	0	0	0	0	0	0	0	0	0	0	1	0	0	0	0	0	0	0	0	0	0	0	0	0	0	0	0	0	0	0	0	0	0	0	6	0	0	0	0	0	9	1	116723	19	0	0	7	0
548	GCA	0	0	0	0	33	0	0	0	0	0	0	0	0	0	0	0	0	0	0	0	11	0	0	0	0	0	0	0	0	0	0	0	16	0	0	0	115534	3	2	4	17	0	0	0	18	0	0	0
549	ATC	0	0	0	0	0	13	0	0	0	0	0	0	10	116734	2	7	0	0	0	0	0	0	0	0	0	0	0	0	0	0	0	0	0	0	0	0	0	0	0	0	0	0	0	0	0	1	0	0
550	AGT	0	0	0	6	0	0	0	2	1	4	0	116644	0	0	0	82	0	0	0	0	0	0	0	0	0	0	0	1	0	0	0	0	0	0	0	0	0	0	0	0	0	0	0	12	1	0	0	0
551	TTC	0	0	0	0	0	0	0	0	0	0	0	0	0	13	0	0	0	0	0	0	0	0	0	0	0	0	0	0	0	2	0	3	0	0	0	0	0	0	0	0	0	0	0	0	0	4	0	0
552	TGG	0	0	0	0	0	0	0	0	0	0	4	0	0	0	0	0	0	0	0	0	0	0	0	0	0	0	17	0	0	0	0	0	0	0	0	0	0	0	0	0	0	0	1	0	0	0	0	0
553	ATG	0	0	0	0	0	0	2	0	0	0	3	0	10	0	116716	9	0	0	0	0	0	0	0	0	0	0	0	0	0	0	0	0	0	0	0	0	0	0	0	0	0	0	0	17	0	0	18	0
554	TGT	0	0	0	0	0	0	0	0	0	0	0	4	0	0	0	0	0	0	0	0	0	0	0	0	0	0	0	3	0	0	0	0	0	0	0	0	0	0	0	0	0	0	0	6	0	0	0	0
555	TCT	0	0	0	0	0	0	0	0	0	0	0	1	0	0	22	0	8	0	0	0	0	0	0	4	0	0	0	0	0	23	0	0	0	0	0	0	0	0	15	0	0	0	0	0	0	0	0	0
556	AAT	1	1	6	116747	0	0	0	1	0	0	0	3	8	0	0	8	0	0	0	0	0	0	0	0	0	0	0	0	0	0	0	0	0	0	0	20	0	0	0	0	0	0	0	1	0	0	0	0
557	GGG	0	0	0	0	0	0	0	0	0	0	12	0	0	0	0	0	0	0	3	0	0	0	0	0	0	0	2	0	0	0	0	0	0	0	5	0	0	0	0	0	16	0	116706	12	0	0	13	0
558	TCT	0	0	0	0	0	0	0	0	0	0	0	0	0	0	0	0	0	0	0	0	0	0	0	1	0	0	0	0	0	0	0	1	0	0	0	0	0	0	0	14	0	0	0	0	0	0	0	0
559	TTG	0	0	0	0	0	0	0	0	0	0	0	0	0	0	1	0	0	0	0	0	0	0	0	0	0	0	0	0	0	0	12	0	0	0	0	0	0	0	0	0	0	0	0	0	0	0	1	0
560	CAG	0	0	16	0	0	0	0	0	0	0	0	67	0	0	0	0	56	1	116540	18	0	0	1	0	0	0	13	0	0	0	2	0	0	0	3	0	0	0	0	0	0	0	0	0	0	0	0	0
561	TGC	0	0	0	0	0	0	0	0	0	0	0	0	0	0	0	16	0	0	0	0	0	0	0	0	0	2	0	0	38	0	0	0	0	0	0	0	0	0	0	0	0	0	0	0	0	0	0	0
562	AGA	13	0	0	0	3	0	0	0	116608	0	6	0	15	0	0	0	0	0	0	0	0	0	0	0	0	0	0	56	0	0	0	0	0	0	0	0	0	0	0	0	9	0	0	0	0	0	0	0
563	ATA	3	0	0	0	3	0	0	0	1	0	0	0	116765	14	3	3	0	0	0	0	0	0	0	0	0	0	0	0	1	0	0	0	0	0	0	0	0	0	0	0	0	0	0	0	5	0	0	0
564	TGC	0	0	0	0	0	0	0	0	0	1	0	0	0	0	0	0	0	0	0	0	0	0	0	0	0	7	0	0	0	0	0	0	0	0	0	0	0	0	0	0	0	0	0	0	0	0	0	0
565	ATC	0	0	0	0	0	7	0	0	0	0	0	0	8	116754	0	2	0	0	0	0	0	0	0	0	0	0	0	0	0	0	0	0	0	0	0	0	0	0	0	0	0	0	0	0	0	4	0	0
566	TGA	0	0	0	0	0	0	0	0	3	0	0	0	0	0	0	0	0	0	0	0	0	0	0	0	33	0	0	0	0	0	0	0	0	0	0	0	0	0	0	0	1	0	0	0	0	0	0	0
[truncated: 16 more columns]
