# Supplementary material for: How single mutations affect viral escape from broad and narrow antibodies to H1 influenza hemagglutinin
Source: Nat Commun. 2018 Apr 11;9:1386. doi: 10.1038/s41467-018-03665-3 (PMC5895760; doi:10.1038/s41467-018-03665-3)
Supplement: Supplementary file 5 — Supplementary Data 3(ZIP 19513 kb) [file 41467_2018_3665_MOESM5_ESM.zip › analysis_code/results/codoncounts/L1-H17L19-1ug-ml-r1_readsperbc.csv]

number of reads	number of barcodes
1	105694
2	13976
3	19723
4	29715
5	42792
6	57438
7	71692
8	81650
9	87533
10	85877
11	78619
12	67378
13	53557
14	40080
15	28720
16	19515
17	12264
18	7618
19	4370
20	2466
21	1367
22	768
23	414
24	208
25	105
26	91
27	60
28	26
29	22
30	10
31	17
32	6
33	4
34	4
35	4
