# Supplementary material for: How single mutations affect viral escape from broad and narrow antibodies to H1 influenza hemagglutinin
Source: Nat Commun. 2018 Apr 11;9:1386. doi: 10.1038/s41467-018-03665-3 (PMC5895760; doi:10.1038/s41467-018-03665-3)
Supplement: Supplementary file 5 — Supplementary Data 3(ZIP 19513 kb) [file 41467_2018_3665_MOESM5_ESM.zip › analysis_code/results/codoncounts/L1-H17L19-1ug-ml-r2.log]

2017-10-05 10:38:54,789 - INFO - Beginning execution of dms2_bcsubamp in directory /fh/fast/bloom_j/computational_notebooks/jbloom/2017/HA_antibody_ease_of_escape/analysis_code

2017-10-05 10:38:54,789 - INFO - Progress is being logged to ./results/codoncounts/L1-H17L19-1ug-ml-r2.log
2017-10-05 10:38:57,465 - INFO - Version information:
	Time and date: Thu Oct  5 10:38:54 2017
	Platform: Linux-3.13.0-49-generic-x86_64-with-Ubuntu-14.04-trusty
	Python version: 3.4.0 (default, Apr 11 2014, 13:05:11)  [GCC 4.8.2]
	dms_tools2 version: 2.1a0
	Bio version: 1.70
	HTSeq version: 0.9.1
	pandas version: 0.20.3
	numpy version: 1.13.1
	IPython version: 6.1.0
	matplotlib version: 2.0.2
	plotnine version: 0.2.1
	natsort version: 5.1.0
	pystan version: 2.16.0.0
	scipy version: 0.19.1
	seaborn version: 0.8.0
	phydmslib version: 2.1.3
	jupyter version: 1.0.0

2017-10-05 10:38:57,465 - INFO - Parsed the following arguments:
	bcinfo = False
	ncpus = -1
	maxmuts = 4
	bclen = 8
	fastqdir = ./results/FASTQ_files/
	minconcur = 0.75
	alignspecs = ['1,285,36,37', '286,570,31,32', '571,855,37,32', '856,1140,31,36', '1141,1425,29,33', '1426,1698,40,43']
	name = L1-H17L19-1ug-ml-r2
	R2 = None
	minreads = 2
	refseq = ./data/WSN_HA_reference.fa
	minfraccall = 0.95
	R2trim = [170]
	outdir = ./results/codoncounts/
	use_existing = yes
	purgebc = 0
	minq = 15
	purgeread = 0
	R1trim = [200]
	R1 = ['L1-H17L19-1ug-ml-r2_R1.fastq.gz']
	chartype = codon

2017-10-05 10:38:57,487 - INFO - Read refseq of 1698 codons from ./data/WSN_HA_reference.fa
2017-10-05 10:38:57,491 - INFO - Reads are in these FASTQ pairs:
	./results/FASTQ_files/L1-H17L19-1ug-ml-r2_R1.fastq.gz and ./results/FASTQ_files/L1-H17L19-1ug-ml-r2_R2.fastq.gz

2017-10-05 10:38:57,491 - INFO - Now parsing read pairs...
2017-10-05 10:39:06,109 - INFO - Reads parsed so far: 500000
2017-10-05 10:39:14,535 - INFO - Reads parsed so far: 1000000
2017-10-05 10:39:22,758 - INFO - Reads parsed so far: 1500000
2017-10-05 10:39:30,536 - INFO - Reads parsed so far: 2000000
2017-10-05 10:39:38,549 - INFO - Reads parsed so far: 2500000
2017-10-05 10:39:46,264 - INFO - Reads parsed so far: 3000000
2017-10-05 10:39:54,863 - INFO - Reads parsed so far: 3500000
2017-10-05 10:40:02,854 - INFO - Reads parsed so far: 4000000
2017-10-05 10:40:11,728 - INFO - Reads parsed so far: 4500000
2017-10-05 10:40:21,307 - INFO - Reads parsed so far: 5000000
2017-10-05 10:40:30,624 - INFO - Reads parsed so far: 5500000
2017-10-05 10:40:39,360 - INFO - Reads parsed so far: 6000000
2017-10-05 10:40:47,170 - INFO - Reads parsed so far: 6500000
2017-10-05 10:40:54,920 - INFO - Reads parsed so far: 7000000
2017-10-05 10:41:02,651 - INFO - Reads parsed so far: 7500000
2017-10-05 10:41:10,364 - INFO - Reads parsed so far: 8000000
2017-10-05 10:41:15,291 - INFO - Parsed 8319086 reads, found 924114 unique barcodes.
2017-10-05 10:41:15,294 - INFO - Summary stats on reads:
fail filter  low Q barcode    total
          0         582922  8319086
2017-10-05 10:41:15,294 - INFO - Writing these stats to ./results/codoncounts/L1-H17L19-1ug-ml-r2_readstats.csv

2017-10-05 10:41:15,913 - INFO - Number of reads per barcode:
                 number of barcodes
number of reads                    
1                            125314
2                             14869
3                             20697
4                             31014
5                             44585
6                             59099
7                             72558
8                             82311
9                             85720
10                            83309
11                            76427
12                            64296
13                            50879
14                            38598
15                            27192
16                            18335
17                            11814
18                             7381
19                             4204
20                             2427
21                             1378
22                              742
23                              396
24                              217
25                              130
26                               72
27                               40
28                               37
29                               21
30                               17
31                               11
32                               10
33                                3
34                                4
35                                4
36                                1
37                                1
38                                1
2017-10-05 10:41:15,913 - INFO - Writing these stats to ./results/codoncounts/L1-H17L19-1ug-ml-r2_readsperbc.csv

2017-10-05 10:41:15,944 - INFO - Examining the 924114 barcodes to build and align subamplicons...
2017-10-05 10:41:26,412 - INFO - Barcodes examined so far: 200000
2017-10-05 10:41:36,825 - INFO - Barcodes examined so far: 400000
2017-10-05 10:41:47,234 - INFO - Barcodes examined so far: 600000
2017-10-05 10:41:57,651 - INFO - Barcodes examined so far: 800000
2017-10-05 10:42:04,219 - INFO - Examined all barcodes. Summary stats:
aligned  not alignable  too few reads   total
 721503          77297         125314  924114
2017-10-05 10:42:04,219 - INFO - Writing these stats to ./results/codoncounts/L1-H17L19-1ug-ml-r2_bcstats.csv

2017-10-05 10:42:04,236 - INFO - Writing the counts of each codon identity at each site to ./results/codoncounts/L1-H17L19-1ug-ml-r2_codoncounts.csv

2017-10-05 10:42:04,257 - INFO - Successful completion of dms2_bcsubamp
