# Supplementary material for: How single mutations affect viral escape from broad and narrow antibodies to H1 influenza hemagglutinin
Source: Nat Commun. 2018 Apr 11;9:1386. doi: 10.1038/s41467-018-03665-3 (PMC5895760; doi:10.1038/s41467-018-03665-3)
Supplement: Supplementary file 5 — Supplementary Data 3(ZIP 19513 kb) [file 41467_2018_3665_MOESM5_ESM.zip › analysis_code/results/codoncounts/L1-H17L19-1ug-ml-r2_codoncounts.csv]

site	wildtype	AAA	AAC	AAG	AAT	ACA	ACC	ACG	ACT	AGA	AGC	AGG	AGT	ATA	ATC	ATG	ATT	CAA	CAC	CAG	CAT	CCA	CCC	CCG	CCT	CGA	CGC	CGG	CGT	CTA	CTC	CTG	CTT	GAA	GAC	GAG	GAT	GCA	GCC	GCG	GCT	GGA	GGC	GGG	GGT	GTA	GTC	GTG	GTT
1	ATG	0	0	0	0	0	0	1	0	0	0	0	0	15	0	102300	11	0	0	0	0	0	0	0	0	0	0	0	0	0	0	0	0	0	0	0	0	0	0	0	0	0	0	0	0	0	0	2	0
2	AAG	4	0	102057	11	0	0	2	0	47	0	12	0	0	107	27	0	0	1	0	0	7	0	0	0	0	1	0	0	0	0	0	1	0	0	11	0	0	0	0	0	0	0	0	0	0	0	0	0
3	GCA	0	0	0	0	8	0	0	0	0	0	0	0	0	0	0	0	0	0	0	0	0	0	0	0	0	0	0	0	0	0	0	0	8	0	12	0	102259	0	1	6	1	0	0	0	6	0	0	0
4	AAA	102302	16	2	0	1	6	0	0	0	0	0	0	0	0	1	0	3	0	0	0	0	0	0	0	0	0	0	0	0	2	0	0	3	0	0	0	0	0	0	0	0	0	0	0	0	0	0	0
5	CTA	0	0	0	0	0	0	0	0	0	0	0	0	9	0	0	0	0	0	0	0	8	0	0	0	0	0	0	0	102304	0	7	0	0	0	0	0	0	0	0	0	0	0	0	0	2	0	0	0
6	CTG	0	0	0	0	0	0	0	0	0	0	0	0	0	0	28	0	0	0	1	0	0	0	4	0	0	0	1	0	6	0	102266	8	0	0	0	0	0	0	0	0	0	0	0	0	0	0	0	0
7	GTC	0	0	0	0	0	0	0	45	0	0	0	0	0	10	0	0	0	0	0	0	0	0	0	0	0	0	0	0	0	4	0	0	0	0	0	0	6	18	0	0	0	0	0	0	11	102224	0	3
8	CTG	0	0	0	0	0	0	0	0	0	0	0	0	0	0	7	0	0	0	0	0	0	0	24	0	0	0	1	0	15	0	102266	2	0	0	0	0	0	0	0	0	0	0	0	0	0	0	0	0
9	TTA	0	0	0	0	0	0	0	0	0	0	0	0	2	0	2	19	0	0	0	0	0	0	0	0	0	0	0	0	11	0	0	0	0	0	0	0	0	0	0	0	0	0	0	0	0	1	0	0
10	TAT	0	0	0	0	0	0	0	0	0	0	0	0	0	0	0	0	0	0	0	31	0	0	0	0	0	0	0	0	0	0	0	0	0	0	0	0	0	0	0	0	0	0	0	0	0	0	0	0
11	GCA	0	0	0	0	60	0	0	0	0	0	0	0	0	0	0	0	0	0	0	0	4	0	0	0	0	0	0	0	0	0	0	0	18	0	0	0	102138	0	3	3	0	0	0	0	51	0	0	0
12	TTT	0	0	0	0	0	0	0	0	0	0	0	0	0	0	0	1	0	0	0	0	0	0	0	0	0	0	0	0	0	7	0	22	0	0	0	0	0	0	0	0	0	0	0	0	0	0	0	4
13	GTA	0	0	0	0	0	0	0	0	0	0	0	0	6	0	0	0	0	0	0	0	0	0	0	0	0	0	0	0	0	0	0	0	1	0	0	0	4	0	0	0	0	0	0	0	102287	2	26	1
14	GCT	0	0	0	0	0	1	0	6	0	0	0	0	0	0	0	0	0	0	0	0	0	0	0	2	0	0	0	0	0	0	0	0	0	0	0	19	205	10	0	102081	0	0	0	0	0	0	0	1
15	ACA	12	0	0	0	102263	3	34	1	0	0	0	0	5	4	0	0	0	0	0	0	0	0	0	0	0	0	0	0	0	0	0	0	0	0	0	0	3	0	0	0	0	0	0	0	0	0	0	0
16	GAT	0	0	0	2	0	0	0	0	0	0	0	0	0	0	0	0	0	0	0	0	0	0	0	0	0	0	0	0	0	0	0	0	0	7	0	102312	0	0	0	0	0	0	0	4	0	0	0	1
17	GCA	0	0	0	0	50	0	0	0	0	0	0	0	0	0	0	0	0	0	0	0	0	0	0	0	0	0	0	0	0	0	0	0	5	0	0	0	102194	0	45	1	4	0	0	0	10	0	0	0
18	GAC	0	5	0	0	0	0	0	0	0	0	0	0	0	0	0	0	0	0	0	0	0	0	0	0	0	0	0	0	0	0	0	0	1	102284	6	3	0	4	0	0	0	8	0	0	0	1	0	0
19	ACA	4	0	0	6	102248	0	21	0	0	0	6	31	7	0	0	0	0	0	0	0	0	0	0	0	0	0	0	0	0	0	0	0	0	0	0	0	2	0	0	0	0	0	0	0	0	0	0	0
20	ATA	0	0	0	0	4	0	0	0	0	0	0	0	102301	0	6	10	0	0	0	0	0	0	0	0	0	0	0	0	1	0	0	0	0	0	0	0	0	0	0	0	0	0	0	0	3	0	0	0
21	TGT	0	0	0	0	0	0	0	0	0	0	0	1	0	0	0	0	0	0	0	0	0	0	0	0	0	0	0	3	0	0	0	0	0	0	0	0	0	0	0	0	0	0	0	0	0	0	0	0
22	ATA	1	0	0	0	2	0	0	0	0	0	0	0	102281	0	35	0	0	0	0	0	0	0	0	0	0	0	0	0	0	0	0	0	0	0	0	0	0	0	0	0	0	0	0	0	5	0	0	0
23	GGC	0	0	0	0	0	0	0	0	0	1	0	0	0	0	0	0	0	0	0	0	0	0	0	0	0	0	0	0	0	0	0	0	0	6	0	0	0	1	0	0	12	102163	18	74	0	14	0	0
24	TAC	0	1	0	0	0	1	0	0	0	0	0	0	0	0	0	0	0	16	0	0	0	0	0	0	0	0	0	0	0	0	0	0	0	0	0	0	0	0	0	0	0	0	0	0	0	0	0	0
25	CAT	0	0	0	17	0	0	0	0	0	0	0	0	0	0	0	0	0	5	20	102260	0	0	0	6	0	0	0	6	0	0	0	0	0	0	0	0	0	0	0	0	0	0	0	0	0	0	0	0
26	GCG	0	0	0	0	0	0	5	0	0	0	0	0	0	0	0	0	0	0	0	0	0	0	1	0	0	0	0	0	0	0	0	0	0	0	92	0	35	11	102004	124	0	0	3	0	0	0	12	0
27	AAC	31	102271	0	13	0	0	0	0	0	6	0	0	0	0	0	0	0	0	0	0	0	0	0	0	0	0	0	0	0	0	0	0	0	4	0	0	0	0	0	0	0	0	0	0	0	0	0	0
28	AAC	13	102262	4	9	0	0	0	0	0	3	0	0	0	0	0	0	0	2	0	0	0	0	0	0	0	0	0	0	0	0	0	0	0	5	0	0	0	0	0	0	0	0	0	0	0	0	0	0
29	TCA	0	0	0	9	0	0	0	0	0	0	0	2	0	0	0	0	0	0	0	0	5	0	0	0	0	0	0	0	0	0	0	0	0	0	0	0	0	0	0	0	0	0	0	0	0	0	0	0
30	ACC	0	27	0	0	3	102239	3	18	0	4	0	0	0	17	0	0	0	0	0	0	0	2	0	0	0	0	0	0	0	0	0	0	0	0	0	0	0	10	0	0	0	0	0	0	0	0	0	0
31	GAC	2	32	0	0	0	0	0	0	0	0	0	0	0	0	0	0	0	0	0	0	0	0	0	0	0	0	0	0	0	0	0	0	13	102234	0	6	0	1	0	0	0	1	0	0	22	0	0	0
32	ACT	0	0	0	16	0	4	0	102294	0	0	0	1	0	0	0	5	0	0	0	0	0	0	0	0	0	0	0	0	0	0	0	0	0	0	0	0	0	0	0	4	0	0	0	0	0	0	0	0
33	GTT	0	0	0	0	0	0	0	0	0	0	0	0	0	0	0	14	0	0	0	0	0	0	0	0	0	0	0	0	0	0	0	0	0	0	0	1	0	0	0	6	0	0	0	1	4	10	0	102279
34	GAC	0	18	0	0	0	0	0	0	0	0	0	0	0	0	0	0	0	0	0	0	0	0	0	0	0	0	0	0	0	0	0	0	11	102256	2	13	0	0	0	0	0	7	0	0	0	0	0	0
35	ACA	4	0	0	0	102289	1	11	0	1	0	0	0	11	0	0	0	0	0	0	0	0	0	0	0	0	0	0	0	0	0	0	0	0	0	0	0	2	0	0	0	0	0	0	0	0	0	0	0
36	ATA	29	0	0	0	2	0	0	0	1	0	0	0	102286	0	6	0	0	0	0	0	0	0	0	0	0	0	0	0	0	0	0	0	0	0	0	0	0	0	0	0	0	0	0	0	1	0	0	0
37	CTC	0	0	0	0	0	0	1	0	0	1	0	0	37	4	0	0	0	0	0	0	0	2	0	0	0	0	0	0	7	102239	0	28	0	0	0	0	0	0	0	0	0	0	0	0	0	1	0	0
38	GAG	0	0	9	0	0	0	0	0	0	0	0	0	0	0	0	0	0	0	0	0	0	0	0	0	0	0	0	0	0	0	0	0	7	0	102210	18	0	0	0	10	0	0	7	0	0	0	0	0
39	AAG	6	1	102195	2	0	0	2	0	0	0	12	0	0	0	4	0	0	0	0	0	0	0	0	0	0	0	0	0	0	0	0	0	0	0	26	0	0	0	0	0	0	0	0	0	0	0	0	0
40	AAT	1	2	1	102291	0	0	0	0	0	0	0	5	0	0	0	1	0	0	0	0	0	0	0	0	0	0	0	0	0	0	0	0	0	0	0	6	0	0	0	0	0	0	0	0	0	0	0	0
41	GTG	0	0	0	0	0	0	0	0	0	0	0	0	0	0	9	0	0	0	0	0	0	0	0	0	0	0	0	0	0	0	0	0	0	0	1	0	0	0	3	0	0	0	1	0	3	0	102132	3
42	GCA	0	0	0	0	8	0	0	0	0	0	0	0	0	0	0	0	0	0	0	0	23	0	0	0	0	0	0	0	0	0	0	0	7	0	0	0	101994	0	10	0	0	0	0	0	33	0	0	0
43	GTG	0	0	0	0	0	0	0	0	0	0	0	0	0	0	9	0	0	0	0	0	0	0	0	0	0	0	0	0	0	0	0	0	0	0	1	0	0	0	0	0	0	0	0	0	8	1	102218	7
44	ACA	2	0	0	0	102259	2	11	0	0	0	0	0	7	0	0	0	0	0	0	0	0	0	0	0	0	0	0	0	0	0	0	0	0	0	0	0	4	0	0	0	0	0	0	0	0	0	0	0
45	CAT	0	0	0	5	0	0	0	0	0	0	0	0	0	0	0	0	0	1	2	102303	0	0	0	0	0	0	0	3	0	0	0	0	0	0	0	0	0	0	0	0	0	0	0	0	0	0	0	0
46	TCT	0	0	0	0	0	0	0	0	0	0	0	0	0	0	0	0	0	0	0	0	0	0	0	4	0	0	0	0	0	0	0	0	0	0	0	0	0	0	0	0	0	0	0	0	0	0	0	0
47	GTT	0	0	0	0	0	0	0	0	0	0	0	0	0	0	0	281	0	0	0	0	0	0	0	0	0	0	0	0	0	0	0	1	0	0	0	2	0	0	0	5	0	0	0	0	0	39	2	101875
48	AAC	26	102217	1	21	0	0	0	0	0	2	0	0	0	3	0	0	0	0	0	0	0	0	0	0	0	0	0	0	0	0	0	0	0	6	0	0	0	0	0	0	0	0	0	0	0	0	0	0
49	CTG	0	0	0	0	0	0	0	0	0	0	0	0	0	0	14	0	0	0	0	0	0	0	9	2	0	0	0	0	23	0	102072	15	0	0	0	0	0	0	0	0	0	0	0	0	0	0	0	0
50	CTC	0	0	0	0	0	0	0	0	0	0	0	0	0	11	0	0	0	0	0	0	0	1	0	0	0	0	0	0	7	102222	1	7	0	0	0	0	0	0	0	2	0	0	0	0	0	0	0	0
51	GAA	9	0	0	0	0	0	0	0	0	0	0	0	0	0	0	0	0	0	0	0	0	0	0	0	0	0	0	0	0	0	0	0	102200	1	8	3	0	0	0	0	7	0	0	0	0	0	0	0
52	GAC	0	4	0	0	0	0	0	0	0	0	0	0	0	0	0	0	0	1	0	0	0	0	0	0	0	0	0	0	0	0	0	0	7	102228	1	52	0	0	0	0	0	12	0	0	0	3	0	0
53	AGC	0	17	0	0	19	0	0	0	21	102158	1	33	0	13	0	0	10	0	0	0	0	0	0	0	0	2	0	0	0	0	0	0	0	0	0	0	0	0	0	0	0	33	0	0	0	0	0	0
54	CAC	0	7	0	0	0	0	0	0	0	0	0	0	0	0	0	0	19	102282	0	4	0	2	0	0	0	4	0	0	0	1	0	0	0	1	0	0	0	0	0	0	0	0	0	0	0	0	0	0
55	AAC	10	102226	3	47	0	1	0	0	0	9	0	0	0	2	0	0	0	1	0	0	0	0	0	0	0	0	0	0	0	0	0	0	0	15	0	0	0	0	0	0	0	0	0	0	0	0	0	0
56	GGG	0	0	0	0	1	0	0	0	0	1	6	0	0	0	0	0	0	16	0	0	0	0	0	0	0	0	1	0	0	0	0	0	0	0	16	0	0	0	0	0	160	4	101872	144	0	0	7	0
57	AAA	102170	1	2	0	0	0	0	0	6	0	0	0	2	0	0	0	0	11	0	2	0	0	0	0	0	0	0	0	0	0	0	0	3	0	0	0	0	0	0	0	0	0	0	0	0	0	44	0
58	CTA	0	1	0	0	0	0	0	0	0	0	0	0	8	0	0	0	3	0	0	0	2	0	0	0	0	0	0	0	101974	0	0	18	0	0	0	0	0	0	0	0	0	0	0	0	4	0	0	0
59	TGT	0	0	0	0	0	0	0	0	0	0	0	0	0	0	0	0	0	0	0	0	0	0	0	0	0	0	0	2	0	0	0	0	0	0	0	0	0	0	0	0	0	0	1	1	0	0	0	0
60	AAA	102114	2	3	1	1	0	0	0	151	8	0	0	0	0	0	0	2	0	0	0	0	0	0	0	0	21	0	0	0	0	0	0	12	0	0	0	0	0	0	0	0	0	0	0	0	0	0	0
61	TTA	0	0	0	0	0	0	0	0	0	0	0	0	0	0	0	0	0	0	0	0	0	0	0	0	0	0	0	0	3	0	0	51	0	0	0	0	0	0	0	0	0	0	0	0	0	1	0	0
62	AAA	102049	33	109	2	1	0	0	0	15	0	0	0	1	0	0	0	0	0	0	0	0	0	0	0	0	0	0	0	0	0	0	0	5	3	0	0	0	0	0	0	0	0	0	0	0	0	0	0
63	GGA	0	0	0	0	0	0	0	0	7	0	0	0	0	0	0	0	0	0	0	0	0	0	0	0	0	0	0	0	0	0	0	0	12	0	0	0	0	0	0	0	102232	0	22	3	11	0	0	0
64	ATA	1	0	0	0	3	0	0	0	0	0	0	0	102065	3	25	4	0	0	0	0	0	0	0	0	0	0	0	5	0	0	0	0	0	0	0	0	1	0	0	0	0	0	0	0	157	14	0	0
65	GCC	0	0	0	0	0	2	0	0	0	0	0	0	0	0	0	0	0	0	0	0	0	5	0	0	0	0	0	0	0	0	0	0	38	6	0	0	6	102178	4	6	0	0	0	0	0	11	0	0
66	CCA	0	0	0	0	6	0	0	0	0	0	0	0	0	0	0	0	3	0	0	0	102193	0	2	4	1	0	0	0	4	0	0	0	0	0	0	0	0	0	0	0	0	0	0	0	0	0	0	0
67	CTA	0	0	0	0	0	0	0	0	0	0	0	0	13	0	0	0	1	0	0	0	6	0	0	0	0	0	0	0	102251	0	9	0	0	0	0	0	0	0	0	0	0	0	0	0	0	0	0	0
68	CAA	9	0	0	0	0	0	0	0	0	0	0	0	0	0	0	0	102239	0	3	4	1	0	0	0	3	0	14	0	0	0	5	0	1	0	0	1	0	0	0	0	0	0	0	0	0	0	0	0
69	TTG	0	0	0	0	0	0	0	0	0	0	0	0	0	0	2	0	0	0	0	0	0	0	0	0	0	0	0	0	0	0	3	0	0	0	0	0	0	0	0	0	0	0	0	0	0	0	1	0
70	GGG	0	0	0	0	0	0	0	0	0	0	3	0	0	0	0	0	0	0	0	0	0	0	0	0	0	0	0	0	0	0	0	0	0	0	27	2	0	0	8	0	8	0	102168	29	0	0	15	0
71	AAA	102270	0	1	1	3	0	0	0	1	0	0	0	1	0	0	0	0	0	0	0	17	0	0	0	0	0	0	0	0	0	23	0	10	0	0	0	0	0	0	0	0	0	0	0	0	0	0	0
72	TGT	0	0	0	0	0	0	0	0	0	0	0	3	0	0	0	0	0	0	0	0	0	0	0	0	0	0	0	2	0	0	0	0	0	0	0	0	0	0	0	0	0	0	0	2	0	0	0	0
73	AAC	1	102227	0	7	0	0	0	0	0	49	0	0	0	1	0	0	0	0	0	0	0	0	0	0	0	0	0	0	0	0	0	0	0	14	0	0	0	0	0	0	2	1	0	0	0	0	0	0
74	ATC	0	1	0	0	0	5	0	0	0	0	0	0	9	102239	1	11	0	0	0	0	0	0	0	0	0	0	0	0	0	1	0	0	0	0	0	0	0	0	0	0	0	0	0	0	0	2	0	0
75	ACC	0	16	0	0	5	102064	15	31	0	0	0	0	0	69	0	0	0	21	0	0	0	0	0	0	0	0	0	0	0	4	1	0	0	0	0	0	0	4	0	0	0	0	0	0	0	0	68	0
76	GGA	0	0	0	0	0	0	0	0	16	0	0	0	0	0	0	0	0	0	0	0	0	0	0	0	1	0	0	0	0	0	0	0	4	0	0	0	0	0	0	0	102259	0	6	2	22	0	0	0
77	TGG	0	0	0	0	0	0	0	0	0	0	2	0	0	0	0	0	0	0	0	0	0	0	0	0	0	0	2	0	0	0	0	0	0	0	0	0	0	0	0	0	0	0	4	0	0	0	0	0
78	CTC	0	0	0	0	0	0	0	0	0	0	0	0	0	19	0	0	0	1	0	0	0	3	0	0	0	0	0	0	101	102161	3	5	0	0	0	0	0	0	0	0	0	0	0	0	0	1	0	0
79	TTG	0	0	0	0	0	0	0	0	0	0	0	0	0	0	1	0	0	0	0	0	0	0	0	0	0	0	0	0	0	0	16	0	0	0	0	0	0	0	0	0	0	0	0	0	0	0	1	0
80	GGA	0	0	0	0	0	0	0	0	3	0	0	0	0	0	0	0	0	0	0	0	0	0	0	0	0	0	0	0	0	0	0	0	6	0	0	0	23	0	0	0	102234	12	6	2	19	0	0	0
81	AAT	2	5	0	102275	0	0	0	1	0	0	0	3	0	0	0	0	0	0	0	4	0	0	0	0	0	0	0	0	0	0	0	0	0	0	0	2	0	0	0	0	0	0	0	0	0	0	0	0
82	CCA	0	0	0	0	62	0	0	0	0	0	0	0	0	0	0	0	7	0	0	0	102177	28	38	2	0	0	0	0	5	0	0	0	0	0	0	0	0	0	0	0	0	0	0	0	0	0	0	0
83	GAA	23	0	0	0	0	0	0	0	0	2	0	0	0	0	0	0	3	0	0	0	0	0	0	0	0	0	0	0	0	0	0	0	102269	0	1	0	6	0	0	0	2	0	0	0	1	0	0	0
84	TGC	0	0	0	0	0	0	0	0	0	1	0	0	0	0	0	0	0	0	0	0	0	0	0	0	0	1	0	0	0	0	0	0	0	0	0	0	0	0	0	0	0	0	0	0	0	0	0	0
85	GAC	0	34	0	0	0	0	0	0	0	0	0	0	0	0	0	0	0	0	0	0	0	0	0	0	0	0	0	0	0	0	0	0	7	102251	0	8	0	2	0	0	0	6	0	0	0	0	0	0
86	TCA	0	0	0	0	1	0	0	0	0	0	0	0	0	0	1	0	4	0	0	277	10	0	0	2	0	0	0	0	0	0	5	13	8	3	0	0	0	0	0	19	0	0	0	0	0	0	0	0
87	CTG	0	0	0	0	0	0	1	0	0	0	0	0	2	0	67	5	0	0	3	0	0	0	14	0	0	0	0	0	18	2	102176	14	0	0	0	0	0	0	0	0	0	0	0	0	0	0	1	0
88	CTT	0	0	0	0	0	0	0	0	0	0	0	0	0	9	0	40	0	0	0	0	0	0	0	4	0	0	0	1	2	6	0	102252	0	2	0	0	0	0	0	0	0	0	0	0	0	0	0	0
89	CCA	0	0	0	0	11	0	4	21	0	3	0	0	0	0	0	0	5	0	0	20	102188	7	14	1	3	0	0	0	10	0	14	0	0	0	0	0	1	0	3	0	0	4	0	0	7	0	0	8
90	GCG	0	0	0	0	0	0	53	0	0	0	0	28	0	0	0	0	0	5	0	0	0	0	0	0	2	0	1	0	0	15	0	0	0	0	19	0	8	0	102043	12	0	0	3	0	0	1	80	0
91	AGA	6	0	0	0	0	0	1	0	102288	0	4	0	9	0	0	0	0	0	0	0	0	0	0	0	0	0	0	0	0	0	0	0	4	0	0	0	0	0	0	0	9	0	0	0	0	0	0	0
92	TCA	0	0	0	0	13	1	0	0	0	0	0	0	0	0	0	0	11	0	0	0	5	0	0	0	0	0	0	0	0	0	0	0	0	1	0	4	0	0	0	0	0	0	0	0	0	0	0	0
93	TGG	0	0	0	0	0	0	0	0	0	0	3	0	0	0	0	0	0	0	0	0	0	0	0	0	0	0	2	0	0	0	0	0	0	0	0	0	0	0	0	0	0	0	2	0	0	0	0	0
94	TCC	0	0	0	0	0	0	0	0	0	1	0	0	0	0	0	0	0	0	0	0	0	2	0	0	0	0	0	0	0	0	0	0	0	0	0	0	0	1	0	0	0	0	3	0	0	0	0	0
95	TAC	0	5	0	0	0	0	0	0	0	0	0	0	0	0	0	0	0	12	0	0	0	0	0	0	0	0	0	0	0	0	0	0	0	0	0	0	0	0	0	0	0	0	0	0	0	0	0	0
96	ATT	0	0	0	0	0	0	0	2	0	0	0	5	0	5	1	145431	0	0	0	0	0	0	0	0	0	0	0	0	0	0	0	0	0	0	0	0	0	0	0	0	0	0	0	0	0	0	0	4
97	GTA	0	0	0	0	0	0	0	0	0	0	0	0	13	0	0	0	0	0	0	0	0	0	0	0	0	0	0	0	0	0	0	0	0	0	0	0	10	0	0	0	2	0	0	0	145353	7	23	8
98	GAA	9	0	0	0	0	0	0	0	0	0	0	0	0	0	0	0	0	0	0	0	0	0	0	0	0	0	0	0	0	0	0	0	145433	1	8	0	0	0	0	0	7	0	0	0	1	0	0	0
99	ACA	14	0	0	0	145341	6	4	0	3	0	16	0	18	0	0	0	0	0	0	0	17	0	0	0	6	0	0	0	2	0	0	0	0	0	0	0	16	0	1	0	0	0	0	0	0	0	0	0
100	CCA	0	0	0	0	21	0	0	0	0	0	0	0	0	0	0	0	4	0	0	0	145370	0	5	1	0	0	0	0	8	0	0	0	0	0	0	0	1	0	0	0	0	0	0	0	0	0	0	0
101	AAC	51	145361	0	6	0	4	0	0	0	2	0	0	0	2	0	0	0	4	0	0	0	0	0	0	0	0	0	0	0	0	0	0	0	4	0	0	0	0	0	0	1	0	0	0	0	0	0	0
102	TCT	0	0	0	0	0	0	0	2	0	0	0	0	0	0	11	0	0	0	3	0	0	0	0	3	0	0	0	0	0	0	0	0	0	0	0	0	0	0	0	1	9	0	0	0	0	0	0	0
103	GAG	0	2	4	0	0	10	0	0	0	0	0	0	0	0	0	0	1	0	1	0	0	0	0	0	0	0	0	0	0	0	0	0	10	3	145373	18	0	0	2	0	0	0	23	0	0	0	1	0
104	AAT	2	5	1	145397	0	0	0	1	0	0	0	2	1	0	0	1	0	0	0	0	0	0	0	0	0	0	0	0	0	0	0	0	25	0	0	6	0	0	0	1	0	0	0	0	0	0	0	0
105	GGA	0	0	0	0	0	0	0	0	33	0	0	0	0	0	0	0	0	0	0	0	0	0	0	0	1	0	0	0	0	0	0	0	16	0	0	0	0	0	0	0	145324	1	11	1	50	0	0	0
106	GCA	0	0	0	0	37	0	157	0	0	1	0	0	0	0	0	0	0	0	0	0	0	0	0	0	0	0	0	0	0	0	1	0	26	0	0	0	145127	0	5	1	3	0	0	1	20	0	0	0
107	TGT	0	0	0	0	0	0	0	0	0	0	0	0	0	0	0	0	0	0	0	0	0	0	0	0	0	0	0	3	0	0	0	0	0	0	0	0	0	0	0	0	0	0	0	2	0	0	0	0
108	TAT	0	0	0	3	0	0	0	0	0	0	0	0	0	0	0	0	0	0	0	6	0	0	0	0	0	0	0	0	0	0	0	0	0	0	0	14	0	0	0	0	0	0	0	0	0	0	0	0
109	CCA	0	0	0	0	33	0	0	0	0	0	0	0	0	0	0	0	5	0	0	0	145385	1	27	0	2	0	0	0	4	0	0	0	0	0	0	0	0	0	0	0	0	0	0	0	0	0	0	0
110	GGA	0	0	0	0	0	0	0	0	24	0	0	0	0	0	0	0	0	0	0	0	0	0	0	0	0	0	0	0	0	0	0	0	4	0	0	0	2	0	0	0	145256	1	127	5	22	0	0	0
111	GAT	0	0	0	13	0	0	0	0	0	0	0	0	0	0	0	0	0	0	0	0	0	1	0	0	0	0	0	0	0	0	0	0	29	9	2	145377	0	0	0	1	0	0	0	2	0	0	0	2
112	CTC	0	0	0	0	0	0	0	0	0	0	0	0	1	18	0	0	0	4	0	0	0	28	0	0	0	0	0	0	20	145335	1	2	0	0	0	0	0	0	0	0	0	0	0	0	0	0	6	0
113	ATC	0	0	0	0	0	4	0	0	0	0	0	0	82	145316	5	15	0	3	0	0	0	0	0	0	0	0	0	0	0	1	0	0	0	0	0	0	4	0	1	0	1	0	0	0	0	7	0	0
114	GAC	0	14	0	0	0	0	0	0	0	0	0	0	0	0	0	0	0	1	0	0	0	0	0	0	0	0	0	0	0	0	0	0	13	145392	0	1	0	3	0	0	0	2	0	0	0	1	0	0
115	TAT	0	0	0	3	1	0	0	0	0	0	0	0	9	2	0	0	0	0	0	7	0	0	0	0	0	32	0	0	0	0	0	4	0	0	0	9	0	0	0	0	0	0	1	0	0	0	0	0
116	GAG	0	0	4	0	0	0	0	0	0	0	0	0	0	0	0	0	0	0	2	0	0	0	0	0	0	0	0	0	0	0	0	0	13	0	145355	20	0	0	0	0	0	0	19	0	0	0	2	0
117	GAA	15	0	0	0	0	0	0	0	0	0	0	0	0	0	0	0	1	0	0	0	0	0	0	0	0	0	0	0	0	0	0	0	145372	0	12	0	1	0	0	0	10	0	0	0	0	0	0	0
118	CTG	0	0	0	0	0	0	0	0	0	0	0	0	0	0	22	0	0	0	1	0	0	0	18	0	0	0	0	0	19	1	145338	31	0	0	0	0	0	0	0	0	0	0	0	0	0	0	0	0
119	AGG	0	0	74	0	0	0	0	0	13	0	145206	18	0	0	24	0	0	0	0	0	0	0	0	0	0	0	0	0	0	0	0	0	0	0	0	0	0	0	0	0	0	0	57	0	0	0	0	0
120	GAG	0	0	12	0	0	0	0	0	0	0	0	0	0	0	0	0	0	0	1	0	0	0	0	0	0	0	0	0	0	0	0	0	15	0	145320	24	0	0	0	0	0	0	8	0	0	0	1	0
121	CAA	15	0	0	0	0	0	0	0	0	0	0	0	0	0	0	0	145348	1	6	3	1	0	0	0	4	0	0	0	0	0	0	0	0	0	0	0	0	0	0	0	0	0	0	0	0	0	0	0
122	TTG	0	0	0	0	0	0	0	0	0	0	0	0	0	0	0	0	0	0	0	0	0	0	0	0	0	0	0	0	0	0	11	0	0	0	0	0	0	0	0	0	0	0	0	0	0	0	0	0
123	AGC	11	21	0	0	0	1	0	0	15	145271	1	2	0	84	0	10	0	0	0	0	0	0	0	0	0	1	0	0	0	0	0	0	0	0	0	0	0	0	0	0	0	10	0	0	0	0	0	0
124	TCA	0	0	0	0	1	0	0	0	0	8	0	0	0	0	0	0	0	0	7	0	16	0	0	0	0	0	0	0	0	0	0	0	0	0	0	0	0	0	0	0	0	0	0	0	0	0	0	0
125	GTA	0	0	0	0	0	0	0	60	0	0	0	0	2	36	0	0	0	0	0	0	0	0	0	0	0	0	0	0	1	0	0	0	1	0	0	0	10	0	0	0	1	0	0	0	145317	0	3	0
126	TCA	0	0	0	0	0	0	0	0	0	0	0	0	0	0	0	0	0	0	0	0	5	0	0	0	0	0	0	0	0	0	0	0	0	0	0	0	0	0	0	0	0	0	23	0	0	0	0	0
127	TCA	0	0	0	0	2	12	0	0	0	0	0	0	0	0	0	0	0	0	0	0	11	0	0	0	1	0	0	0	0	0	0	0	0	1	0	0	0	0	0	0	0	0	0	0	0	0	0	0
128	TTA	0	0	0	0	0	0	0	0	0	0	0	0	0	6	0	0	0	0	0	0	0	0	0	0	0	0	0	0	1	0	0	0	0	0	0	0	0	0	0	0	0	0	0	0	2	0	0	0
129	GAA	54	0	0	0	0	0	0	0	0	0	0	0	0	0	0	0	1	0	0	0	0	0	0	0	0	0	0	0	0	0	0	0	145323	0	6	0	0	0	0	0	6	0	0	0	2	0	0	0
130	AGA	7	0	0	0	0	0	0	0	145401	0	20	0	16	0	0	0	0	0	0	0	0	0	0	0	0	0	0	0	0	0	0	0	0	0	0	0	0	0	0	0	3	0	0	0	0	0	0	0
131	TTC	0	0	0	0	0	0	0	0	0	0	0	0	0	0	0	0	0	0	0	0	0	0	0	0	0	0	0	0	0	11	0	0	0	0	0	0	0	0	0	0	0	0	0	0	0	1	0	0
132	GAA	13	0	0	0	0	0	0	0	0	0	0	0	0	0	0	0	3	0	0	0	0	0	0	0	0	0	0	0	0	0	0	0	145390	1	6	1	0	0	0	0	4	0	0	0	0	0	0	0
133	ATA	2	0	0	0	7	0	0	0	1	0	0	0	145426	0	3	2	0	0	0	0	0	0	0	0	0	0	0	0	1	0	0	0	0	0	0	0	0	0	0	0	0	0	0	0	4	0	0	0
134	TTT	0	0	0	0	0	0	0	0	0	0	0	0	0	0	0	2	0	0	0	0	0	0	0	0	0	0	0	0	0	0	0	2	0	0	0	0	0	0	0	0	0	0	0	0	0	0	0	3
135	CCC	0	0	0	0	0	12	13	0	0	0	0	0	0	0	0	0	0	34	1	0	8	145248	0	23	0	1	0	0	0	3	0	0	1	10	0	0	0	0	0	0	0	0	0	0	0	0	0	0
136	AAG	12	45	141258	148	0	88	1	0	1	0	12	27	2	0	198	9	2	94	90	38	16	0	41	7	0	5	0	0	26	44	238	145	2	0	110	379	0	395	465	89	0	0	12	0	134	0	134	80
137	GAA	17	0	0	43	0	0	0	0	0	0	0	0	0	0	0	0	0	9	0	12	0	0	0	0	0	0	0	0	0	0	0	0	145190	0	8	0	1	0	0	0	9	0	0	0	0	0	0	0
138	AGT	0	0	0	20	1	0	0	4	0	8	0	145136	0	0	13	124	0	0	0	0	0	0	0	0	0	0	0	1	0	0	10	2	0	0	0	0	24	0	0	0	0	0	0	3	33	0	0	5
139	TCA	24	5	0	0	1	0	0	0	0	0	0	0	0	0	0	0	0	0	0	0	3	0	0	0	0	0	0	0	1	0	0	0	0	0	0	0	0	9	9	0	0	0	0	0	0	4	10	0
140	TGG	0	0	0	0	0	0	0	0	0	0	4	0	0	0	0	0	0	0	0	0	0	0	0	0	0	0	2	0	0	0	0	0	0	0	0	0	0	0	0	0	0	0	0	0	0	0	0	0
141	CCC	0	0	0	0	8	75	0	0	0	0	0	0	0	0	0	0	1	12	0	0	19	145210	1	20	0	0	0	0	0	10	0	0	0	0	0	0	0	12	0	0	0	0	0	0	0	0	0	0
142	AAC	39	145311	0	10	0	0	0	0	0	8	0	0	0	0	0	0	0	4	0	0	0	0	0	0	0	0	0	0	0	0	0	0	0	26	0	0	0	0	0	0	0	0	0	0	0	0	0	0
143	CAC	0	12	0	0	0	0	0	0	0	0	0	0	0	0	0	0	88	145200	0	20	0	12	0	0	0	4	0	0	0	0	0	68	0	0	0	0	0	0	0	0	0	0	0	0	0	0	0	0
144	ACA	11	0	0	0	145346	1	3	3	0	0	0	0	14	0	0	0	0	0	0	0	0	0	0	0	0	0	0	0	0	0	0	0	0	0	3	0	17	0	0	0	0	0	0	12	0	0	0	0
145	TTC	0	10	0	0	0	0	0	0	1	0	0	0	0	0	39	0	0	0	0	0	0	0	0	0	0	0	0	0	0	23	0	0	0	0	0	9	13	0	0	16	2	0	17	0	0	0	0	0
146	AAC	7	136546	8	68	0	0	0	5	0	11	0	0	0	0	0	0	0	1	0	0	0	0	9	0	0	0	0	0	0	0	0	0	0	23	0	8743	0	0	0	0	5	0	0	0	1	0	0	0
147	GGA	0	0	0	30	0	0	0	0	17	0	0	0	0	0	0	0	0	0	0	0	0	0	0	0	1	0	0	0	0	0	0	0	4	0	0	0	1	0	0	0	145329	2	24	0	19	0	0	0
148	GTA	0	9	0	0	729	1497	137	1884	0	74	0	1204	335	70	11	91	0	0	0	0	0	0	0	0	0	0	0	0	0	0	5	0	0	0	0	3	7	0	0	0	0	0	0	0	137128	0	9	11
149	ACA	21	0	0	0	145378	20	15	1	0	0	0	0	16	0	0	0	0	0	0	0	0	0	0	0	0	0	0	0	0	0	0	0	0	0	0	0	9	0	0	0	0	0	0	0	0	0	0	0
150	GTA	0	0	0	0	28	0	0	22	0	0	24	0	12	0	0	0	15	0	74	0	0	0	0	0	0	0	0	0	1	4	0	0	0	0	15	0	11	0	0	0	2	0	0	0	145030	1	42	3
151	TCA	0	0	0	0	0	0	0	0	0	0	0	0	0	0	0	0	0	0	0	0	1	0	0	0	0	0	0	0	0	0	0	0	0	0	0	0	1	0	0	0	0	0	0	0	0	0	0	0
152	TGC	0	0	0	0	0	0	0	0	0	3	0	0	0	0	0	0	0	0	0	0	0	0	0	0	0	5	0	0	0	0	0	0	0	0	0	0	0	0	0	0	0	1	0	0	0	0	0	0
153	TCC	717	0	0	62	834	135	298	300	166	0	34	0	1340	828	109	71	529	1188	220	285	74	6618	626	464	0	3	60	51	176	230	48	272	17	1	1	10	123	50	0	12	568	1757	1150	190	506	107	525	1420
154	CAT	15	0	0	18	143	34	37	0	0	0	0	0	0	0	96	9	3	4	101	139019	0	0	0	3	0	0	0	0	26	6	93	236	853	2169	112	1917	0	5	3	5	0	0	2	0	0	0	0	0
155	AGG	6	0	57	0	4	0	1	0	7	30	144054	41	0	0	52	0	97	0	0	0	0	0	0	0	0	0	7	0	0	0	0	0	49	95	72	0	0	37	0	32	1	0	512	67	0	0	1	0
156	GGA	9	478	0	60	0	0	0	128	18	0	0	197	0	0	46	0	40	697	38	340	0	2	0	0	1	26	0	0	64	23	0	0	940	33	338	15	0	362	0	145	130979	0	9	0	5	0	0	0
157	AAA	131787	3	5	504	261	619	0	26	92	0	0	570	1511	42	336	2399	833	138	0	7	0	0	0	0	0	0	11	0	0	54	296	579	1145	845	75	6	0	9	4	131	0	91	0	91	291	463	128	22
158	AGC	0	664	0	0	0	170	25	0	15	139118	133	268	0	29	130	0	37	452	0	0	1	334	24	182	1	7	0	0	1040	465	312	6	0	0	1	1	1134	141	28	419	50	32	16	1	0	0	0	0
159	AGT	0	0	0	14	0	17	0	67	0	3	56	144754	0	0	0	28	0	0	0	0	0	0	0	0	0	0	0	0	0	0	0	0	137	30	216	50	1	0	0	0	0	0	0	5	0	0	0	0
160	TTT	0	0	0	0	0	0	0	0	0	0	0	21	0	0	0	0	0	0	0	0	0	0	0	0	0	0	0	0	0	0	0	1	0	0	0	0	0	0	0	0	0	0	0	0	0	0	0	0
161	TAC	0	1	0	0	0	0	0	0	0	0	0	0	0	0	0	0	0	3	0	0	0	0	0	0	0	0	0	0	0	0	0	0	0	1	0	0	0	0	0	0	0	0	0	0	0	0	0	0
162	AGA	9	4	0	0	1	0	0	0	145339	1	7	0	7	0	0	0	0	0	0	0	0	0	0	0	1	21	0	0	0	0	0	0	0	0	0	0	0	0	0	0	34	0	0	0	0	0	0	0
163	AAT	3	4	2	145382	0	0	0	1	0	0	0	4	0	0	0	2	0	0	0	1	0	0	0	0	0	0	0	0	0	0	0	0	0	0	0	3	0	0	0	0	0	0	0	0	0	0	0	0
164	TTG	0	0	0	0	0	0	0	0	0	0	0	0	0	0	3	0	0	0	0	0	0	0	0	0	0	0	0	0	0	0	4	0	0	0	0	0	0	0	0	0	0	0	0	0	0	0	0	0
165	CTA	0	0	0	0	0	0	0	0	0	0	0	0	17	23	0	0	14	0	0	2	22	0	0	0	0	0	0	0	145188	0	3	1	0	0	0	0	0	0	0	0	0	0	0	0	1	0	91	0
166	TGG	0	0	0	0	0	0	0	0	0	0	0	0	0	0	0	0	0	0	0	0	0	0	0	0	0	0	6	0	0	0	0	0	0	0	0	0	0	0	0	0	0	0	2	0	0	0	0	0
167	CTG	0	0	0	0	0	0	0	0	0	0	0	0	0	0	30	0	0	0	5	0	0	0	13	0	0	0	0	0	14	0	145155	8	0	0	0	0	0	0	0	0	0	0	0	0	0	20	3	0
168	ACG	0	0	24	0	22	4	145249	18	0	0	2	0	0	0	31	0	0	0	0	0	0	0	3	0	0	0	0	0	1	0	0	0	0	0	0	0	0	0	6	0	0	0	0	0	0	0	0	1
169	AAG	19	0	145332	20	0	0	1	0	0	0	11	0	0	0	3	0	0	0	1	0	0	0	0	0	0	0	0	0	0	6	0	0	0	0	14	0	0	0	2	0	0	0	0	0	0	0	0	0
170	AAG	10	0	145374	18	0	0	3	0	0	0	11	0	0	0	1	0	0	0	0	0	0	0	0	0	5	0	0	0	0	0	0	0	0	0	10	0	0	4	0	0	0	0	0	0	0	0	0	0
171	GGG	77	0	0	0	1	0	1	43	0	0	14	0	0	0	0	0	14	0	0	0	0	0	0	0	0	0	883	0	0	0	0	0	0	9	8	0	0	2	0	0	11	6	144241	53	0	0	18	0
172	GAT	0	0	0	16	0	0	0	0	0	0	0	0	0	0	0	0	0	10	0	3	0	0	0	0	0	0	0	0	0	0	0	0	0	19	1	145198	0	0	5	0	2	0	0	18	0	0	0	1
173	TCA	0	0	0	0	2	0	3	0	0	29	0	0	0	0	0	0	22	364	0	0	6	0	0	0	0	92	0	0	0	0	111	0	0	0	0	0	0	0	0	0	0	0	0	0	0	0	46	0
174	TAC	0	1	0	0	0	0	0	0	0	0	0	0	0	0	0	0	0	15	0	0	0	0	0	0	0	0	0	0	0	0	0	0	0	0	0	0	0	0	0	0	0	0	0	0	0	0	0	0
175	CCA	1	0	0	0	12	0	0	0	0	0	0	0	0	0	0	0	6	0	2	0	145132	2	6	2	1	0	0	0	8	6	0	0	0	0	0	0	1	0	15	0	0	0	0	0	0	0	0	0
176	AAG	49	0	145331	17	3	0	2	0	0	0	18	0	0	0	2	0	0	18	1	1	0	0	0	0	0	0	0	0	0	6	0	0	0	0	5	0	0	0	0	0	0	0	0	0	0	0	0	0
177	CTG	0	0	0	0	0	0	0	0	0	0	0	0	0	0	43	0	0	67	1	0	0	0	9	0	0	0	0	0	33	1	145224	23	0	0	0	0	0	0	0	0	0	0	0	0	0	38	0	1
178	ACC	0	31	0	0	9	145343	1	11	0	0	0	0	0	18	0	7	0	0	0	0	0	4	0	0	0	0	0	0	0	0	15	0	0	0	0	0	2	8	0	0	0	0	0	0	0	0	0	0
179	AAT	1	258	0	145176	2	0	0	0	0	0	0	9	0	0	0	0	0	0	2	0	0	0	0	0	2	0	0	0	0	5	3	0	0	0	1	2	0	0	0	0	0	0	0	0	0	0	0	0
180	TCC	0	0	0	0	0	1	0	0	0	10	2	0	0	0	0	0	0	0	0	0	0	4	0	0	0	23	0	0	0	0	0	0	0	0	14	0	0	1	0	0	0	0	0	0	0	0	0	0
181	TAT	0	0	0	1	0	0	0	0	0	0	0	0	0	0	0	0	0	0	0	34	0	0	0	0	0	0	0	0	0	0	0	0	0	0	0	0	0	0	0	0	0	0	0	0	0	0	0	0
182	GTG	0	0	0	0	0	0	0	0	0	0	0	0	0	0	28	0	2	0	0	0	0	0	0	0	0	0	0	0	0	0	19	0	0	0	1	0	2	0	0	0	0	0	0	0	7	7	145293	16
183	AAC	24	145363	1	8	0	1	0	0	0	3	0	0	0	0	0	0	0	0	0	0	0	0	0	0	0	0	0	0	0	0	0	0	0	7	0	0	0	0	0	0	0	0	0	0	0	0	0	0
184	AAT	1	3	1	145424	0	0	0	0	0	0	0	3	0	0	0	0	0	0	0	5	0	0	0	0	0	0	0	0	0	0	0	0	0	0	0	2	0	0	0	0	0	0	0	0	0	0	0	0
185	AAA	145349	3	13	3	1	0	0	0	33	0	0	0	1	0	0	0	1	0	0	0	0	0	0	0	0	0	0	0	0	0	0	0	12	0	0	0	0	0	0	0	0	0	0	0	0	0	0	0
186	GGG	0	0	0	0	0	0	0	0	0	0	62	0	0	0	0	0	0	0	0	0	0	0	0	0	0	0	3	0	0	0	0	0	0	0	18	0	0	4	0	0	10	0	145257	17	0	0	21	0
187	AAA	145351	1	67	1	0	0	0	0	5	0	10	0	1	0	0	0	0	0	0	0	0	0	0	0	0	0	0	0	3	0	0	0	7	0	0	0	0	0	0	0	0	0	0	0	0	0	0	0
188	GAA	7	0	0	0	0	0	0	0	0	0	0	2	0	0	0	0	1	10	1442	0	0	0	0	0	0	0	0	0	0	0	0	0	143908	1	2	3	13	0	0	0	11	0	0	0	7	0	0	0
189	GTC	0	0	0	0	0	0	0	0	0	0	0	0	0	32	0	7	0	0	0	0	0	0	0	0	0	0	0	0	0	0	0	0	0	0	0	0	0	0	0	0	0	0	0	0	7	145384	0	7
190	CTT	0	0	0	0	0	0	0	0	0	0	0	0	0	0	0	6	0	0	0	2	0	0	0	25	0	0	0	5	1	7	0	145390	0	0	0	0	0	0	0	0	0	0	0	0	0	0	0	1
191	GTA	0	0	0	0	0	0	0	9	0	0	0	0	8	0	0	5	0	1	0	0	0	0	0	0	0	0	0	0	0	0	0	0	2	0	0	0	3	0	0	0	2	0	0	0	109175	4	8	0
192	CTA	0	0	0	0	0	0	0	0	0	0	0	0	5	0	0	0	2	0	0	0	10	0	0	0	0	0	0	0	109217	0	5	1	0	0	0	0	0	0	0	0	0	0	0	0	0	0	0	0
193	TGG	0	0	0	0	0	0	0	0	0	0	5	0	0	0	0	0	0	0	0	0	0	0	0	0	0	0	3	0	0	0	0	0	0	0	0	0	0	0	0	0	0	0	2	0	0	0	0	0
194	GGT	0	0	0	0	0	0	0	0	0	0	0	8	0	0	0	0	0	0	0	0	0	0	0	0	0	0	0	0	0	0	0	0	0	0	0	7	0	0	0	1	0	3	0	109111	0	0	0	117
195	GTT	0	0	0	0	0	0	0	0	0	0	0	0	20	0	0	20	0	0	0	0	0	0	0	0	0	0	0	0	0	0	0	2	0	0	0	2	0	0	0	9	0	0	0	6	4	16	0	109148
196	CAT	0	0	0	13	0	0	0	0	0	0	0	0	0	0	0	0	0	55	1	109147	0	0	0	1	0	0	0	34	0	0	0	3	0	0	0	0	0	0	0	0	0	0	0	0	0	0	0	0
197	CAC	3	192	0	0	0	0	0	0	0	0	0	0	0	0	0	16	60	108951	1	16	0	0	0	0	0	6	0	0	0	0	0	0	0	0	0	0	0	0	0	0	0	0	0	0	0	0	0	0
198	CCG	0	0	0	0	0	0	32	0	0	0	0	0	0	0	0	0	0	0	5	0	97	0	109060	20	0	0	0	0	0	0	7	0	0	0	0	0	0	0	1	0	0	0	0	0	0	0	0	0
199	TCT	0	0	0	0	0	0	0	0	0	0	0	0	0	0	0	0	0	0	0	0	0	0	0	10	0	0	0	0	0	0	0	0	0	0	0	0	0	0	0	0	0	0	0	0	0	0	0	0
200	AGC	0	5	0	0	0	1	0	0	24	109166	0	17	0	15	0	0	0	0	0	0	0	0	0	0	0	1	0	0	0	0	0	0	0	0	0	0	0	0	0	0	0	18	0	0	0	0	0	0
201	AGT	0	0	0	7	0	0	0	2	0	2	1	109174	0	0	0	11	0	0	0	0	0	0	0	0	0	0	0	10	3	0	0	5	0	0	0	0	0	0	0	0	0	0	0	18	0	0	0	0
202	GAT	0	0	0	7	0	52	0	0	0	0	0	0	0	0	0	8	0	0	0	2	0	0	0	0	0	0	0	0	0	0	0	0	0	18	0	109111	0	0	0	0	0	0	0	9	0	0	28	0
203	GAG	0	0	3	0	0	0	0	0	0	0	0	0	0	0	0	0	0	0	0	0	0	0	0	0	0	0	0	0	0	0	0	0	25	1	109188	3	0	0	1	0	0	0	13	0	0	0	0	0
204	CAA	18	0	0	0	0	0	0	0	0	0	0	0	0	0	0	0	109233	0	1	0	0	0	0	0	1	0	0	0	1	0	0	0	0	0	0	0	0	0	0	0	0	0	0	0	0	0	0	0
205	CAG	0	0	7	0	0	0	0	0	0	0	0	0	0	0	0	0	53	0	109126	10	0	0	1	0	0	1	44	0	0	0	4	0	0	0	0	0	0	0	0	0	0	0	0	0	0	0	0	0
206	AGT	0	0	0	2	0	0	0	0	0	11	0	109200	0	0	0	8	0	0	0	0	0	0	0	0	0	0	0	1	0	0	0	0	0	0	0	0	0	0	0	0	0	0	0	4	0	0	0	0
207	CTC	0	0	0	0	0	0	0	0	0	0	0	0	0	34	0	0	0	1	0	0	0	2	0	0	0	0	0	0	30	109166	0	6	0	0	0	0	0	0	0	0	0	0	0	0	0	0	0	0
208	TAT	0	0	0	2	0	0	0	0	0	0	0	0	0	0	0	0	0	0	0	10	0	0	0	0	0	0	0	0	0	0	0	0	0	0	0	0	0	0	0	0	0	0	0	0	0	0	0	0
209	AGT	0	3	0	79	0	2	4	0	0	22	0	109095	0	0	2	7	0	0	0	0	0	3	0	0	0	0	0	1	0	0	0	0	0	0	0	0	0	0	0	0	0	0	0	36	0	0	0	0
210	AAT	3	1	0	109222	0	0	0	0	0	0	0	3	0	0	0	2	0	0	0	2	0	0	0	2	0	0	0	0	0	0	0	0	0	0	0	10	2	0	0	0	0	0	0	0	0	0	0	0
211	GGA	0	0	1	0	2	0	0	0	7	0	0	0	0	0	0	0	0	0	0	0	0	62	0	0	1	0	0	0	0	0	0	0	35	0	0	0	0	0	0	0	109076	1	3	33	12	0	0	0
212	AAT	4	1	0	109196	0	0	0	0	0	0	0	13	0	0	0	1	0	0	0	1	7	2	0	1	1	0	0	0	0	0	0	2	0	0	0	6	0	0	0	11	0	0	0	0	0	0	0	0
213	GCT	0	0	0	0	0	0	0	5	0	0	0	0	0	0	0	0	0	0	0	0	0	0	0	0	0	0	0	0	0	0	0	0	0	0	0	12	0	5	4	109144	1	0	0	0	0	0	0	8
214	TAT	0	0	0	0	0	0	0	0	0	0	0	0	0	0	0	0	0	0	0	14	0	0	0	0	0	0	0	0	0	0	0	0	0	0	0	0	0	0	0	0	0	0	0	0	0	0	0	0
215	GTC	0	0	0	0	0	0	0	0	0	0	0	0	1	6	0	0	0	0	0	0	0	0	0	0	0	0	0	0	0	0	0	0	0	0	0	0	0	2	0	0	0	1	0	0	12	109210	1	6
216	TCT	0	0	0	0	0	0	0	3	0	0	0	0	0	0	0	0	0	0	0	0	0	0	0	2	0	0	0	0	0	0	0	0	0	0	0	0	0	0	0	0	0	0	0	0	0	0	0	0
217	GTA	0	0	0	0	0	0	0	0	0	0	0	0	14	0	0	0	0	0	0	0	0	0	0	0	0	0	0	0	0	0	0	0	0	0	0	0	3	0	0	0	1	0	0	0	109171	0	25	0
218	GCG	0	0	0	0	0	0	14	0	0	8	0	0	0	0	0	0	0	0	0	0	0	0	1	0	0	0	0	0	0	0	0	0	0	0	17	0	42	0	109027	15	0	0	0	0	0	0	11	0
219	TCT	0	0	0	0	0	0	0	0	0	17	0	0	0	0	0	0	0	0	0	0	0	0	0	4	0	0	0	0	0	0	0	0	0	0	0	0	8	0	3	3	19	1	0	0	0	0	0	0
220	TCA	0	0	0	3	1	4	0	0	0	0	0	0	0	0	0	0	0	2	0	0	31	0	0	0	0	0	0	0	0	0	0	0	0	0	0	0	0	0	1	0	0	7	0	0	0	0	0	0
221	AAT	0	3	0	108972	0	0	0	1	0	0	0	0	0	0	0	1	0	0	0	10	0	0	0	0	0	0	0	4	0	0	0	0	0	0	0	3	0	0	0	0	0	0	0	0	0	0	0	0
222	TAT	0	0	0	0	0	0	27	0	0	0	0	0	0	0	0	0	0	0	0	8	0	0	0	0	0	0	0	0	0	0	0	0	0	0	0	0	0	0	0	0	0	0	0	0	0	0	0	1
223	AAC	9	109110	0	12	0	0	0	0	0	62	0	0	0	2	0	0	0	0	0	0	0	0	0	0	0	0	0	0	1	0	0	0	7	12	0	0	0	0	0	0	0	0	0	0	0	0	0	0
224	AGG	0	0	5	0	0	0	1	0	24	1	108854	135	0	0	10	0	0	8	0	0	0	0	0	0	0	18	8	0	0	0	0	0	0	0	0	0	0	0	0	0	0	18	20	0	0	0	0	0
225	AGA	17	0	0	0	1	0	0	0	109094	0	10	0	20	0	0	0	0	7	0	0	0	0	0	0	0	0	0	3	0	0	0	0	0	0	0	0	0	0	0	0	15	0	0	0	0	0	0	0
226	TTC	0	0	0	0	0	0	0	0	0	0	0	0	0	4	0	5	0	0	0	0	0	0	0	0	0	0	0	0	0	15	0	0	0	0	0	0	0	0	0	0	0	0	0	0	0	2	0	0
227	ACC	0	6	0	0	3	109142	1	13	0	1	0	0	0	8	0	0	0	0	0	0	0	4	0	0	0	0	0	0	0	0	0	0	0	0	0	0	0	21	1	0	0	0	0	0	0	0	0	0
228	CCG	0	0	0	0	0	0	5	0	0	0	0	0	0	0	0	0	0	0	9	0	55	2	109063	34	0	0	18	0	0	0	11	0	0	0	0	0	0	0	1	0	0	0	0	0	0	0	0	0
229	GAA	7	0	0	0	83	0	80	0	0	0	0	59	0	0	0	0	0	0	0	0	0	0	0	0	0	0	0	0	0	0	0	0	108672	1	5	1	17	0	0	0	14	0	6	0	1	0	0	0
230	ATA	0	0	0	0	4	0	0	0	0	0	0	0	108999	2	8	1	0	0	0	0	27	0	0	0	0	0	0	0	0	0	0	0	0	0	0	0	0	1	0	0	0	0	0	0	191	0	0	5
231	GCT	0	0	0	1	21	0	0	10	0	0	0	5	0	0	0	0	1	14	5	0	0	0	0	0	0	0	0	0	0	0	0	0	0	0	0	42	1	7	3	108848	0	0	0	5	6	0	0	11
232	GCA	0	1	1	0	77	0	0	1	0	6	0	0	0	0	5	1	0	13	0	4	0	0	0	0	0	0	0	3	0	0	1	1	4	0	0	0	109018	0	27	1	0	10	1	0	5	0	0	0
233	AGG	0	0	4	0	0	0	0	0	21	0	108719	9	0	0	10	0	0	0	0	0	0	0	0	0	0	0	4	0	0	0	0	0	0	0	0	0	0	0	0	0	0	0	22	0	0	0	0	0
234	CCC	0	0	0	0	0	7	0	0	0	0	0	0	0	0	1	0	0	2	0	0	3	109166	0	5	0	0	0	0	0	5	0	0	0	0	0	0	0	14	0	0	0	0	0	0	0	0	0	0
235	AAA	109078	0	3	0	0	0	0	0	3	0	0	0	0	0	0	0	4	0	0	0	0	0	0	0	0	0	0	0	0	0	0	0	20	0	0	0	0	0	0	0	0	0	0	0	0	0	0	0
236	GTA	0	0	0	0	0	0	0	0	0	0	0	3	8	0	2	0	0	0	0	0	0	0	0	0	0	0	7	0	1	0	0	0	0	0	0	0	2	0	0	0	0	0	0	0	109191	0	10	2
237	AGA	3	0	3	0	1	0	0	2	109004	0	5	0	22	0	0	0	0	33	0	0	0	0	0	0	1	0	9	0	0	0	0	0	0	0	1	0	0	0	10	0	17	0	0	0	0	0	0	0
238	GAT	0	0	0	3	0	0	0	0	3	1	0	0	0	1	0	0	0	0	0	1	0	0	0	0	0	0	0	0	0	0	0	0	2179	4	9	106797	0	0	0	0	2	0	1	13	0	0	0	21
239	CAA	10	0	0	0	1	0	0	0	0	0	0	0	0	0	60	0	108985	3	17	4	0	0	0	2	14	0	0	0	0	0	0	0	1	0	0	0	0	0	0	0	0	0	0	0	0	30	0	0
240	CAT	0	0	0	58	0	14	0	0	0	0	0	0	0	0	3	0	2	14	3	109053	0	0	0	1	55	0	0	2	0	0	0	0	0	0	0	3	0	0	0	0	0	0	0	0	0	0	0	0
241	GGG	0	0	0	0	0	0	0	0	0	0	12	0	0	0	0	0	0	0	0	0	0	0	0	0	0	0	0	0	0	0	0	0	0	0	7	0	0	0	0	0	1	1	109150	24	0	0	8	0
242	AGG	0	0	22	0	0	0	1	0	10	1	109122	17	0	0	10	0	0	0	0	0	0	0	0	0	0	0	3	0	0	0	0	0	0	0	0	0	0	0	0	0	0	0	18	0	0	0	0	0
243	ATG	0	0	0	0	0	0	2	0	0	0	0	0	50	1	109119	11	0	0	0	0	0	0	0	0	0	0	0	0	0	0	2	0	0	0	0	0	0	0	0	0	0	0	0	0	0	0	15	0
244	AAC	16	109064	0	24	0	20	0	0	0	2	45	0	0	5	0	0	0	0	0	0	0	0	0	0	0	0	0	0	0	0	0	0	0	4	0	0	1	0	0	0	0	0	0	0	19	0	0	0
245	TAT	0	0	0	1	0	0	0	0	0	0	0	0	0	0	0	0	0	0	0	5	0	0	0	0	0	0	0	0	0	0	0	0	0	0	0	0	0	0	0	0	0	0	0	0	0	0	0	0
246	TAC	0	0	0	0	0	0	0	0	0	0	0	0	0	0	0	0	0	4	0	0	0	0	0	0	0	0	0	0	0	0	0	0	0	0	0	0	0	0	0	0	0	2	0	0	0	0	0	0
247	TGG	0	0	0	0	0	0	0	0	0	0	1	0	0	0	0	0	0	0	0	0	0	0	0	0	0	0	14	0	0	0	0	0	0	0	0	0	0	0	0	0	0	0	2	0	0	0	0	0
248	ACC	0	1	0	0	3	108717	0	11	0	0	0	3	0	9	0	0	0	0	0	0	0	0	0	0	0	0	0	0	0	0	0	0	0	0	0	0	0	16	0	0	0	0	0	0	0	30	0	0
249	TTG	0	0	0	0	0	0	0	0	0	0	0	0	0	0	1	0	0	0	0	0	0	0	0	0	0	0	0	0	0	0	6	57	0	0	0	0	0	0	0	0	0	0	0	0	0	0	0	0
250	CTA	0	0	0	0	0	0	0	0	0	0	0	0	16	0	0	0	4	0	0	0	9	0	0	0	0	0	0	0	108700	1	15	12	0	0	0	0	0	0	0	0	0	0	0	0	17	0	7	0
251	GAA	8	0	0	0	0	0	0	0	0	0	0	0	0	0	0	0	1	0	0	0	0	11	0	0	0	0	0	0	0	0	0	35	109105	0	4	0	0	0	0	0	5	0	0	0	0	0	8	0
252	CCC	0	0	0	0	0	15	0	0	0	0	0	0	0	0	0	0	0	11	0	0	10	109023	0	5	0	2	0	0	0	5	0	0	0	0	0	0	0	1	0	0	0	0	0	0	0	0	0	0
253	GGA	0	0	0	0	0	0	0	0	11	0	0	0	0	0	0	0	0	0	0	0	0	0	0	0	0	0	0	0	0	0	0	0	7	0	2	0	0	0	0	0	109110	13	15	2	12	0	0	0
254	GAC	0	29	0	0	0	0	0	0	0	0	0	0	0	0	0	0	0	0	0	0	0	0	0	0	0	0	0	0	0	0	0	0	10	109080	2	6	0	0	0	0	0	4	0	0	0	0	0	0
255	ACA	8	1	0	0	109059	9	1	1	0	0	0	0	7	0	0	0	0	0	0	0	0	0	0	0	0	0	0	0	0	0	0	0	0	0	0	0	6	0	0	0	0	0	0	0	0	0	0	0
256	ATA	1	0	0	0	3	0	0	0	0	0	0	0	109217	0	1	0	0	0	0	0	0	0	0	0	0	0	0	0	2	6	0	0	0	0	0	0	0	0	0	0	0	0	0	0	5	0	0	0
257	ATA	0	0	0	0	3	0	0	0	0	0	0	1	109171	0	5	1	0	0	0	1	0	0	0	0	0	0	0	0	0	0	0	0	0	0	0	21	12	0	0	0	0	0	0	0	1	0	0	0
258	TTT	0	0	0	0	0	0	0	0	0	0	0	0	0	0	0	6	0	0	0	0	0	0	0	0	0	0	0	0	0	0	0	4	0	0	0	0	0	0	0	0	0	0	0	0	0	0	0	1
259	GAG	0	0	3	0	0	0	0	0	0	0	0	0	0	0	0	0	0	0	0	0	0	0	0	0	0	0	0	0	0	0	0	0	8	3	109143	39	0	0	2	0	0	0	15	0	0	0	4	0
260	GCA	0	0	0	0	35	0	0	2	0	0	0	0	0	0	0	0	0	0	0	0	0	0	0	0	0	0	0	0	0	0	0	0	16	0	0	0	109054	1	4	0	1	0	0	0	10	0	0	0
261	ACT	0	0	0	25	0	5	0	109166	0	2	0	1	0	0	0	7	0	0	0	0	0	0	0	1	0	0	0	0	0	0	0	0	0	0	0	0	0	0	0	1	0	0	0	0	0	0	0	0
262	GGT	0	0	0	0	0	0	0	0	0	0	0	22	0	0	0	0	0	0	0	0	0	0	0	0	0	0	0	1	0	0	0	0	0	0	0	13	0	0	0	0	2	23	1	109155	0	0	0	15
263	AAT	0	1	1	109227	0	0	0	1	0	0	0	1	0	0	0	0	0	0	0	0	0	0	0	0	0	0	0	0	0	0	0	0	0	0	0	6	0	0	0	0	0	0	0	0	0	0	0	0
264	CTA	0	0	0	0	0	0	0	0	0	0	0	0	9	0	0	0	0	0	0	0	8	0	0	0	0	0	0	0	109214	0	5	0	0	0	0	0	0	0	0	0	0	0	0	0	0	0	0	0
265	ATA	2	0	0	0	3	0	0	0	3	0	0	0	109222	2	9	0	0	0	0	0	0	0	0	0	0	0	0	0	1	0	0	0	0	0	0	0	0	0	1	0	0	0	0	0	4	0	0	0
266	GCA	0	0	0	0	10	0	0	0	0	0	0	0	0	0	0	0	0	0	0	0	0	0	0	0	0	0	0	0	0	0	0	0	10	0	0	0	109198	0	1	0	0	0	0	0	2	0	0	0
267	CCA	0	0	0	0	12	0	0	0	0	0	0	0	0	0	0	0	6	0	0	0	109203	1	2	0	0	0	0	0	7	0	0	0	0	0	0	0	0	0	0	0	0	0	0	0	0	0	0	0
268	TGG	0	0	0	0	0	0	0	1	0	0	1	0	0	0	0	0	0	61	0	0	0	0	0	0	0	0	2	0	0	0	0	0	0	0	21	0	0	0	14	0	0	0	2	0	0	0	71	0
269	TAT	0	0	0	0	0	0	0	0	0	0	0	0	0	0	0	0	0	0	0	8	0	0	0	0	0	0	0	0	0	0	0	0	0	0	0	0	0	0	0	0	0	0	0	0	0	0	0	0
270	GCT	0	0	0	0	0	0	0	16	0	0	0	0	0	0	0	0	0	0	0	0	0	0	0	0	0	0	0	0	0	0	0	0	0	0	0	17	0	3	1	109173	0	0	0	2	0	0	0	9
271	TTC	0	0	0	0	0	0	0	0	0	0	0	0	0	0	0	0	0	0	0	0	0	0	0	0	0	0	0	0	0	6	0	0	0	0	0	0	0	0	0	0	0	0	0	0	0	0	0	0
272	GCA	0	0	0	0	16	0	0	0	0	0	0	0	0	0	0	0	9	0	0	0	0	0	0	0	0	0	0	0	3	0	0	0	9	0	0	0	109145	1	3	1	0	1	0	0	10	0	0	0
273	CTG	0	0	0	0	0	0	0	0	0	0	0	0	15	0	15	0	0	0	2	0	0	0	27	0	0	0	2	0	9	1	109132	12	0	0	0	0	0	0	0	0	0	0	0	0	0	0	1	0
274	AGT	0	9	0	10	0	0	0	1	59	3	0	108930	0	0	5	28	0	0	0	5	0	0	0	0	0	0	8	0	3	0	0	0	0	0	6	27	0	0	0	0	67	0	0	6	0	0	0	0
275	AGA	2	19	1	0	0	0	0	0	109137	0	16	0	45	0	0	0	0	0	0	0	0	0	0	0	18	0	0	0	0	0	0	0	0	0	0	0	0	0	0	0	6	0	0	0	0	0	0	0
276	GGG	0	0	0	2	0	0	0	0	0	0	33	0	0	0	0	0	0	18	0	0	0	0	0	0	0	0	1	0	0	0	0	0	0	0	4	0	0	0	0	0	25	31	109026	71	0	0	17	0
277	TTT	21	0	0	0	0	0	0	0	11	25	0	1	0	1	1	2	84	414	1	0	0	12	7	0	0	0	0	0	0	0	0	32	0	23	0	0	0	0	0	21	0	0	0	2	79	0	0	3
278	GAG	0	0	4	0	0	2	0	0	0	0	0	9	2	1	0	0	2	0	0	0	9	0	0	0	0	0	0	0	0	0	0	0	21	1	109027	105	0	0	0	6	0	0	42	2	0	0	2	0
279	TCC	0	0	0	0	0	1	0	0	0	0	0	0	0	0	0	0	0	0	0	0	0	3	0	0	0	0	0	0	0	0	0	0	0	0	0	0	0	1	0	0	0	0	0	0	0	0	0	0
280	GGC	0	0	0	0	0	0	0	0	0	23	0	0	0	0	0	0	0	0	0	0	0	0	0	0	0	2	0	0	0	0	0	2	0	65	0	0	1	0	0	0	15	109079	1	10	0	19	0	0
281	ATC	0	1	0	0	0	15	0	0	0	1	0	0	7	109196	1	10	0	0	0	0	0	0	0	0	0	0	0	0	0	4	0	0	0	0	0	0	0	0	0	0	0	0	0	0	0	2	0	0
282	ATC	0	1	0	0	0	11	0	0	0	1	0	0	75	109131	1	6	0	0	0	0	0	0	0	0	0	0	0	0	0	2	0	0	0	0	0	0	0	0	0	0	0	0	0	0	0	7	0	0
283	ACC	0	252	0	0	15	108869	0	8	0	1	0	0	19	33	0	0	2	0	0	0	0	0	0	0	0	0	0	0	24	0	0	0	0	0	0	0	0	3	0	0	0	0	0	0	10	0	1	0
284	TCA	0	0	0	0	5	0	0	0	0	0	0	0	0	0	0	0	0	0	0	0	20	0	0	0	0	0	0	0	0	0	0	0	0	0	0	0	0	0	0	0	0	0	0	0	0	0	0	0
285	AAC	16	109128	1	47	0	8	0	0	0	3	0	0	0	1	0	0	0	1	0	0	0	0	0	0	0	0	0	0	0	0	0	0	30	6	0	0	0	0	1	0	0	0	8	0	0	0	0	0
286	GCG	125	0	0	0	0	0	14	0	0	0	0	0	78	0	0	0	0	0	0	0	0	0	1	0	0	0	0	0	0	13	0	0	0	0	17	0	23	15	118532	20	0	0	0	0	0	0	47	0
287	TCA	0	0	0	0	0	0	0	0	0	0	0	0	0	0	0	0	1	0	0	0	15	137	0	0	0	0	0	0	0	0	0	0	0	0	0	10	1	0	0	0	0	0	0	0	0	0	0	0
288	ATG	0	0	3	0	0	0	8	0	0	0	1	0	24	0	118843	9	0	0	0	0	0	0	0	0	0	0	0	0	0	0	0	0	0	0	0	0	0	0	0	0	0	0	0	0	0	0	20	0
289	CAT	0	0	0	4	0	351	0	0	0	0	0	0	43	0	0	0	20	11	2	118407	0	0	0	1	0	0	0	2	0	0	0	3	0	0	0	1	0	0	0	0	0	0	14	1	0	0	0	0
290	GAG	0	2	7	0	0	0	0	0	0	0	0	0	0	0	6	0	0	1	8	0	0	0	0	0	0	0	0	0	0	0	0	0	8	0	118822	23	0	0	2	0	0	0	16	0	0	0	1	0
291	TGT	0	0	0	0	0	0	0	0	0	0	0	4	0	0	0	0	0	0	0	0	0	0	0	0	0	0	0	6	0	0	0	0	0	0	0	0	0	0	0	0	0	0	0	2	0	0	0	0
292	AAC	16	118804	0	9	0	0	0	0	0	15	0	0	0	1	0	0	0	4	0	0	0	0	0	0	0	0	0	0	0	0	0	0	0	57	0	0	0	0	0	0	0	0	0	0	0	0	0	0
293	ACG	0	0	14	0	19	0	118817	16	0	0	14	0	0	0	13	0	0	0	0	0	0	0	0	0	0	0	0	0	0	0	0	0	0	0	0	0	0	0	3	0	0	0	0	0	0	0	0	0
294	AAG	19	0	118714	24	0	0	80	0	0	0	8	0	0	0	0	9	0	0	2	0	0	0	0	0	0	0	0	5	0	1	0	0	0	0	43	0	0	0	0	0	0	0	0	7	0	0	0	0
295	TGT	0	0	0	0	0	0	0	0	0	0	0	0	0	0	0	0	0	0	0	0	0	0	0	0	0	0	0	2	0	0	0	0	0	0	0	0	0	0	0	0	0	0	0	4	0	0	0	0
296	CAA	10	0	0	0	0	0	0	0	0	0	0	0	0	0	0	0	118860	2	2	0	0	0	0	0	24	0	0	0	0	0	0	0	0	0	0	0	0	0	0	0	0	0	0	0	0	0	0	0
297	ACA	16	0	0	0	118842	13	1	0	2	0	0	0	21	0	0	0	0	0	0	0	3	0	0	0	0	0	0	0	0	0	0	0	0	0	0	0	15	0	0	0	0	0	0	0	0	0	0	0
298	CCC	0	0	0	0	0	14	0	0	0	0	0	0	0	0	0	0	0	20	0	0	10	118850	0	4	0	6	0	0	0	8	0	0	0	0	0	0	0	0	0	0	0	0	0	0	0	0	0	0
299	CAG	0	0	1	0	6	0	0	3	0	0	0	0	0	0	0	0	8	0	118646	46	0	0	3	7	0	2	18	41	0	0	49	37	0	0	0	1	0	0	0	0	0	0	0	0	0	0	0	0
300	GGA	0	0	0	0	0	0	0	0	3	0	0	0	0	0	0	0	0	0	0	0	0	0	0	0	1	0	0	0	0	0	0	0	6	0	0	0	0	0	0	0	118831	0	6	0	19	0	0	0
301	GCT	0	0	0	0	0	0	0	17	0	0	0	0	0	0	0	0	0	0	0	0	0	0	0	1	0	0	0	0	0	0	0	0	0	0	0	43	3	12	1	118804	0	0	0	2	0	0	0	14
302	ATA	0	0	0	0	7	0	0	0	4	0	0	0	118736	0	9	0	0	0	0	0	0	0	0	0	0	0	0	0	0	0	0	0	0	0	0	0	0	0	0	0	0	0	0	0	7	0	0	0
303	AAC	10	118862	0	12	0	2	0	0	0	4	0	0	0	0	0	0	0	0	0	0	0	0	0	0	0	0	0	10	0	0	0	0	4	2	11	0	0	0	0	0	0	0	0	0	0	0	0	0
304	AGC	0	28	0	0	0	0	0	0	14	118751	0	68	0	27	0	2	0	0	0	0	0	0	0	0	0	0	0	0	0	0	0	0	0	0	0	0	0	0	0	0	0	0	0	0	0	0	0	0
305	AAT	6	15	0	118883	0	0	0	0	0	0	0	5	0	0	0	1	0	0	0	0	0	0	0	0	0	0	0	0	0	0	0	2	0	0	0	1	0	0	0	0	0	0	0	0	0	0	0	0
306	CTC	0	0	0	0	0	0	0	0	11	0	4	0	0	19	0	0	0	2	0	0	0	13	0	0	0	0	0	0	8	118836	0	2	0	0	0	0	0	0	0	0	0	0	0	0	0	1	0	0
307	CCT	0	0	0	0	0	0	0	12	0	0	0	0	0	0	0	0	0	0	0	21	15	41	32	118776	0	0	0	0	0	0	0	8	0	0	0	0	0	0	0	0	0	0	0	0	0	0	0	0
308	TTC	0	0	0	0	0	0	0	0	0	0	0	0	0	1	0	0	0	0	0	0	0	0	0	0	0	0	0	0	0	1	0	0	0	0	0	0	0	0	0	0	0	0	0	0	0	1	0	0
309	CAG	0	0	10	0	0	0	0	0	0	0	0	0	0	0	0	0	7	0	118774	43	0	0	0	0	0	0	22	0	0	0	1	0	0	0	0	0	0	0	0	0	0	0	0	0	0	0	0	0
310	AAT	2	9	0	118885	0	0	0	0	0	0	0	7	0	0	0	0	0	0	0	0	0	0	0	0	0	0	0	0	0	0	0	0	0	0	0	6	0	0	0	0	0	0	0	0	0	0	0	0
311	ATA	3	0	0	0	3	0	0	0	1	0	0	0	118872	4	13	1	0	0	0	0	0	0	0	0	0	0	0	0	0	0	0	0	0	0	0	0	0	0	0	0	0	0	0	0	3	0	0	0
312	CAC	0	12	0	0	0	0	0	0	0	0	0	0	0	0	0	0	29	118806	2	5	0	3	0	0	0	5	0	0	0	1	0	0	0	2	0	0	0	0	0	0	0	0	0	1	0	0	0	0
313	CCA	0	0	0	0	3	0	0	0	0	0	0	0	0	0	0	0	5	0	0	0	118856	1	20	2	1	0	0	0	9	0	0	0	0	0	0	0	0	0	0	0	0	0	0	0	0	0	0	0
314	GTC	0	0	0	0	0	0	0	0	0	0	5	0	0	4	0	0	0	0	0	7	0	0	0	0	0	0	0	0	0	1	0	0	0	4	0	0	2	9	0	0	0	0	0	0	74	118702	3	9
315	ACA	13	0	0	0	118783	0	10	0	0	0	0	58	9	0	0	0	0	4	0	0	0	0	0	0	0	0	0	0	0	0	0	0	0	0	0	0	1	0	0	0	0	0	0	0	5	0	0	0
316	ATA	0	0	0	0	11	0	0	0	1	0	0	0	118576	234	14	0	0	0	0	0	0	0	0	0	0	0	0	0	1	0	0	0	0	0	0	0	0	0	0	0	0	0	0	0	2	0	0	0
317	GGA	0	0	0	0	0	0	0	0	3	0	0	0	0	0	0	0	0	0	0	0	0	0	0	0	0	0	0	0	0	0	0	0	4	0	0	0	2	0	0	0	118777	2	37	61	16	0	0	0
318	GAG	8	0	10	0	0	2	0	0	0	0	0	0	0	0	0	0	0	1	0	0	0	0	0	0	0	0	0	0	0	4	2	0	11	1	118682	15	3	0	0	0	0	0	31	0	0	0	0	0
319	TGC	0	0	0	0	0	0	0	0	0	0	0	0	0	0	0	0	0	0	0	0	0	0	0	0	0	0	0	0	0	0	0	0	0	0	0	0	0	0	0	0	0	1	0	0	0	0	0	0
320	CCA	0	0	0	0	9	0	0	0	0	0	0	0	0	0	0	0	4	0	0	0	118830	13	14	0	3	0	0	0	8	0	0	0	0	0	0	0	0	0	0	0	0	0	0	5	0	0	0	0
321	AAA	118876	0	3	3	2	0	0	0	3	0	0	0	0	0	0	22	0	0	0	0	0	0	0	0	0	0	0	0	0	2	0	0	2	0	0	0	0	0	0	0	0	0	0	0	0	0	0	0
322	TAT	0	0	0	6	0	0	0	0	0	0	0	0	0	0	0	0	0	0	0	2	0	0	0	0	0	0	0	0	0	0	0	0	0	0	0	0	0	0	0	0	0	0	0	0	0	0	0	0
323	GTC	0	0	0	0	0	0	0	0	0	0	0	0	0	49	0	0	0	0	0	0	0	0	0	0	0	0	0	0	0	1	4	0	0	1	0	0	0	5	0	0	0	0	0	0	9	118565	1	9
324	AGG	0	0	3	0	1	0	1	0	9	2	118594	37	0	0	14	0	0	0	0	0	0	0	0	0	0	0	33	0	0	0	0	0	0	0	0	0	0	6	0	0	0	0	19	0	0	0	0	0
325	AGT	0	0	0	18	0	0	0	0	0	3	0	118768	0	0	0	21	0	0	0	0	0	0	0	0	0	0	0	1	0	0	0	0	0	0	0	0	0	0	0	0	0	0	0	7	0	0	0	0
326	ACC	12	9	0	0	7	118705	0	18	0	0	0	1	0	21	0	0	0	0	0	0	0	0	0	0	0	43	0	0	0	0	0	0	0	0	0	0	0	20	0	0	0	0	0	0	0	0	0	0
327	AAA	118857	2	3	1	0	0	0	0	1	0	0	0	0	0	0	0	2	0	0	0	0	0	0	0	0	0	0	0	0	0	0	0	5	0	0	0	0	0	0	0	0	0	0	0	0	0	4	0
328	TTG	0	0	0	0	0	0	0	0	0	0	0	0	0	0	0	0	0	0	0	0	0	0	0	0	0	0	0	0	0	0	28	9	0	0	0	0	0	0	0	0	0	0	0	0	0	0	0	0
329	AGG	0	0	5	0	0	0	1	0	8	0	118631	12	0	0	22	0	0	0	0	0	0	0	0	0	0	0	4	0	0	0	0	0	0	0	0	0	0	0	0	0	0	0	19	0	0	0	0	0
330	ATG	0	0	0	0	0	0	7	0	0	0	0	0	18	0	118593	6	0	0	0	0	0	0	0	0	0	0	0	0	0	0	1	0	0	0	0	0	0	0	0	0	0	0	0	0	0	0	7	0
331	GTT	0	0	0	0	0	0	0	0	0	0	0	0	0	0	0	19	0	0	0	0	0	0	0	0	0	0	0	0	0	0	0	0	0	0	0	0	0	0	0	6	0	0	0	0	1	4	0	118606
332	ACA	6	0	0	0	118746	8	41	4	0	0	0	0	29	0	0	0	0	0	0	0	0	0	0	0	0	0	0	0	0	0	0	0	0	0	0	0	5	0	0	0	0	0	0	0	0	0	0	0
333	GGA	0	0	0	0	0	0	0	0	10	0	0	0	0	0	0	0	0	0	0	0	0	0	0	0	0	0	0	0	0	0	0	0	7	1	0	0	3	0	0	0	118624	1	2	0	18	0	0	0
334	CTA	0	0	0	0	0	0	0	0	0	0	0	0	34	0	3	0	0	0	0	0	24	9	0	0	0	0	0	0	118744	0	7	9	0	0	0	0	0	0	0	0	0	0	0	0	0	0	0	0
335	AGA	6	0	0	0	0	0	0	0	118750	3	6	0	7	0	0	0	0	0	0	0	0	0	0	0	8	0	0	0	0	0	0	0	2	0	0	0	0	0	0	0	4	0	0	0	0	0	0	0
336	AAC	17	118855	1	11	0	1	0	0	0	2	0	0	0	0	0	0	0	1	0	0	0	0	0	0	0	0	0	0	0	0	0	0	0	6	0	0	0	0	0	0	0	0	0	0	0	0	0	0
337	ATC	225	50	0	9	0	14	0	0	0	4	0	0	9	118522	2	3	0	0	0	0	0	0	0	0	3	19	0	0	0	0	0	0	0	0	0	0	0	0	0	0	0	0	0	0	26	5	0	0
338	CCA	0	0	0	0	8	1	0	0	0	0	0	0	0	0	0	0	10	0	12	0	118671	48	0	1	114	0	0	0	4	0	0	0	0	0	0	0	0	0	0	0	0	0	0	0	0	0	0	0
339	TCC	0	0	0	0	0	28	0	0	0	0	0	0	0	0	0	0	0	0	0	0	0	18	0	0	0	0	0	0	0	0	0	0	0	0	0	0	5	42	0	0	0	0	0	0	0	0	0	0
340	ATT	0	0	0	1	0	1	0	7	4	0	1	3	1	13	7	118856	0	0	0	0	0	0	0	0	0	0	0	0	0	0	0	0	0	0	0	0	0	0	0	0	0	0	0	0	0	0	0	1
341	CAA	7	0	0	0	0	0	0	0	0	3	0	0	0	0	0	0	118852	0	1	0	0	0	0	0	8	0	0	0	1	0	0	0	2	0	0	0	0	0	0	0	0	0	0	0	0	0	0	0
342	TAC	0	1	0	0	0	0	0	0	0	0	0	0	0	0	0	0	0	7	0	0	0	0	0	0	0	0	0	0	0	0	0	0	0	0	0	0	0	0	0	0	0	0	0	0	0	0	0	0
343	AGA	8	0	0	0	0	0	0	0	118615	2	37	18	13	0	0	0	0	0	1	0	0	0	0	0	1	0	0	0	0	0	0	0	0	0	0	0	0	0	0	0	14	0	0	0	0	0	0	0
344	GGT	0	0	0	0	0	0	0	0	0	0	1	5	0	0	0	0	0	0	0	0	0	0	0	0	0	0	0	0	0	0	0	0	0	0	0	6	0	0	0	1	2	3	1	118650	0	0	0	13
345	CTA	0	0	0	0	0	0	0	0	0	0	0	0	15	0	0	0	0	0	0	0	11	0	0	0	0	0	0	0	118037	9	2	3	0	0	0	0	0	0	0	0	0	0	0	0	19	0	0	0
346	TTT	0	0	0	0	0	0	0	0	0	0	0	0	0	0	0	1	0	0	0	0	0	0	0	0	0	0	0	0	0	0	0	1	0	0	0	0	0	0	0	0	0	0	0	0	0	0	0	0
347	GGA	0	0	0	0	0	0	0	0	1	0	0	0	0	0	0	0	0	0	0	0	0	0	0	0	0	0	0	0	0	0	0	0	6	0	0	0	1	0	0	0	118708	1	11	3	19	0	0	0
348	GCC	0	0	0	0	0	12	0	0	0	0	0	0	0	0	0	0	0	0	0	0	0	0	0	0	0	0	0	0	0	0	0	0	0	21	0	0	76	117644	12	2	0	0	0	0	0	20	0	0
349	ATT	0	0	0	0	0	0	0	1	0	0	0	0	0	1	1	118852	0	0	0	0	0	0	0	0	0	0	0	0	0	0	0	0	0	0	0	0	0	0	0	0	0	0	0	0	0	0	0	1
350	GCT	0	0	0	0	0	0	0	25	0	0	0	0	0	0	0	0	0	0	0	0	0	0	0	0	0	0	0	0	0	0	0	0	0	0	0	23	0	15	0	118706	0	0	0	0	0	0	0	5
351	GGT	0	0	0	0	0	0	0	0	0	0	0	9	0	0	0	0	0	0	0	0	0	0	0	0	0	0	0	0	0	0	0	0	0	0	0	10	0	0	0	1	2	2	18	118777	0	0	0	39
352	TTT	0	0	0	0	0	0	0	0	0	0	0	0	0	0	0	2	0	0	0	0	0	0	0	0	0	0	0	0	0	0	0	4	0	0	0	0	0	0	0	0	0	0	0	0	0	0	0	0
353	ATT	0	0	0	1	0	0	0	3	0	0	0	0	0	5	0	118832	0	0	0	0	0	0	0	0	0	0	0	0	0	0	0	1	0	0	0	0	0	0	0	0	0	0	0	0	0	0	0	8
354	GAG	0	0	20	0	0	0	0	0	0	0	0	0	0	0	0	0	0	0	0	0	0	0	0	0	0	0	0	0	0	0	0	0	18	0	118798	10	0	0	1	0	0	0	18	0	0	0	3	0
355	GGG	0	0	0	0	0	0	0	0	0	0	3	0	0	0	0	0	0	0	0	0	0	0	0	0	0	0	1	0	0	0	0	0	0	0	4	0	0	0	0	0	9	0	118827	13	0	0	9	0
356	GGA	0	0	0	0	0	0	0	0	15	0	0	0	0	0	0	0	0	0	0	0	0	0	0	0	0	0	0	0	0	0	0	0	20	0	0	0	1	0	0	0	118424	10	266	35	32	0	0	0
357	TGG	0	0	0	0	0	0	0	0	0	0	0	0	0	0	0	0	0	0	0	0	0	0	0	0	0	0	6	0	0	0	0	0	0	0	0	0	0	0	0	0	0	0	0	0	0	0	0	0
358	ACT	0	0	0	12	1	26	1	118506	0	0	0	2	2	0	0	8	0	0	0	0	0	0	1	3	0	0	0	0	1	0	0	0	0	0	0	0	0	0	0	21	0	0	0	0	0	0	0	0
359	GGA	1	0	0	0	0	0	0	0	14	0	0	0	0	0	0	0	0	0	0	0	0	0	0	0	0	0	0	0	0	0	0	0	20	0	0	0	2	0	0	0	118782	15	8	4	35	0	0	0
360	ATG	0	0	2	0	0	0	4	0	0	0	1	0	4	2	118818	10	0	0	0	0	0	0	0	0	0	0	0	0	0	0	20	0	0	0	0	0	0	0	0	0	0	0	0	0	0	0	8	0
361	ATA	1600	0	48	0	3	0	0	0	0	0	0	0	116923	2	18	27	0	0	0	0	0	0	0	0	0	0	0	0	5	0	24	0	0	0	0	0	0	0	0	0	0	0	0	0	8	0	0	119
362	GAT	0	0	0	4	0	0	0	0	0	0	0	0	0	0	0	0	0	0	0	0	0	0	0	0	0	0	0	0	0	0	0	0	4	1	0	118868	0	0	0	1	0	0	0	7	0	0	0	0
363	GGA	0	0	0	0	0	0	0	0	12	0	0	0	0	0	0	0	0	0	0	0	0	0	0	0	3	0	0	0	0	0	0	0	7	0	0	0	1	0	0	0	118840	1	13	0	16	0	0	0
364	TGG	0	0	0	0	0	0	0	0	0	0	1	0	0	0	0	0	0	0	0	0	0	0	0	0	0	0	4	0	0	0	0	0	0	0	0	0	0	0	0	0	0	0	1	0	0	0	0	0
365	TAT	0	0	0	0	0	0	0	0	0	0	0	0	0	0	0	0	0	0	0	9	0	0	0	0	0	0	0	0	0	0	0	0	0	0	0	2	0	0	0	0	0	0	0	0	0	0	0	0
366	GGT	0	0	0	0	0	0	0	0	0	0	0	4	0	0	0	0	0	0	0	0	0	0	0	0	0	0	0	1	0	0	0	0	0	0	0	5	0	0	0	2	12	4	29	118716	0	0	0	135
367	TAT	0	0	0	2	0	0	0	0	0	0	0	0	0	0	0	0	0	0	0	5	0	0	0	0	0	0	0	0	0	0	0	0	0	0	0	1	0	0	0	0	0	0	0	0	0	0	0	0
368	CAT	0	0	0	3	0	0	0	0	0	0	0	0	0	0	0	0	1	24	2	118829	0	0	0	1	0	0	0	7	0	0	0	0	0	0	0	1	0	0	0	0	0	0	0	0	0	0	0	0
369	CAT	0	0	0	10	0	0	0	0	0	0	0	0	0	0	0	0	0	5	2	118829	0	0	0	0	0	0	0	1	0	0	0	0	0	0	0	0	0	0	0	0	0	0	0	0	0	0	0	0
370	CAG	0	0	4	0	0	0	0	0	0	0	0	0	1	0	0	0	15	1	118701	22	0	0	0	0	3	0	17	0	77	0	2	29	0	0	0	0	0	0	0	0	0	0	0	0	0	0	1	0
371	AAT	4	1	2	118899	0	0	0	1	0	0	0	0	0	0	0	0	0	0	0	1	0	0	0	0	0	0	0	0	0	0	0	0	0	0	0	4	0	0	0	0	0	0	0	0	0	0	0	0
372	GAA	6	0	0	0	0	0	0	0	0	0	0	0	0	0	0	0	0	0	0	0	0	0	0	0	0	0	0	0	0	0	0	0	118863	0	16	1	0	0	1	0	4	0	0	4	1	0	0	0
373	CAG	0	0	18	0	0	0	0	0	0	0	1	0	0	0	3	0	8	0	118817	5	0	0	2	0	0	0	20	0	0	0	2	0	0	0	1	0	0	0	0	0	0	0	2	0	0	0	0	0
374	GGA	0	0	0	0	0	0	0	0	5	0	0	0	0	0	0	0	0	0	0	0	0	0	0	0	0	0	0	0	0	0	0	0	8	0	0	0	1	0	0	0	118785	1	45	23	18	0	0	0
375	TCA	0	0	0	0	2	0	0	0	0	0	0	0	0	0	0	0	0	0	0	0	3	0	0	0	0	0	0	0	0	0	0	0	0	0	0	0	1	0	0	0	0	0	0	0	0	0	0	0
376	GGC	0	0	0	0	0	0	0	0	0	5	0	0	0	0	0	0	0	0	0	0	0	0	0	0	0	0	0	0	0	0	0	0	0	10	0	0	0	0	0	0	19	118812	2	2	0	48	0	0
377	TAT	0	0	0	1	0	0	0	0	0	0	0	0	0	0	0	0	0	0	0	67	0	0	0	0	0	0	0	0	0	0	0	0	0	0	0	0	0	0	0	0	0	0	0	0	0	0	0	0
378	GCA	0	0	0	0	70	0	0	0	0	0	0	0	0	0	0	0	0	0	0	0	0	0	0	0	0	0	0	0	0	4	0	0	8	0	0	0	118658	0	11	11	0	0	0	0	120	0	0	0
379	GCG	0	0	0	0	0	0	7	0	0	0	0	0	0	0	0	0	0	0	0	0	0	0	0	0	0	0	0	0	0	0	0	0	0	0	17	0	15	2	118759	14	0	0	1	0	0	0	45	0
380	GAT	0	0	0	7	0	0	0	0	0	0	0	0	0	0	0	0	0	0	0	2	0	0	0	0	0	0	0	0	0	0	0	0	1	21	1	118852	0	0	0	0	0	0	0	4	0	0	0	1
381	CAA	44	0	957	0	0	0	0	0	0	0	0	0	0	0	0	0	129229	0	9	0	0	0	0	0	8	0	1	0	0	0	0	0	1	0	0	0	9	0	0	0	0	0	0	0	0	0	0	0
382	AAA	130116	1	9	1	1	0	0	0	4	0	0	0	0	0	0	0	2	0	0	0	18	0	0	0	0	0	0	0	0	0	0	0	59	0	0	0	0	29	7	3	0	0	0	0	17	0	0	0
383	AGC	0	27	0	0	0	2	6	0	8	130072	2	81	0	24	0	1	0	0	0	0	0	0	0	0	0	0	0	0	0	0	0	0	0	0	0	0	0	0	0	0	0	33	0	0	0	0	0	0
384	ACA	15	0	0	0	130242	1	12	0	0	0	0	0	6	0	0	0	0	0	0	0	0	0	0	0	0	0	0	0	0	0	0	0	0	0	0	0	5	0	0	0	0	0	0	0	0	0	0	0
385	CAA	9	0	0	0	0	0	0	0	0	0	0	0	0	0	0	0	130251	0	4	0	1	0	0	0	7	0	0	0	1	0	0	0	0	0	0	0	6	0	0	0	0	0	0	0	0	0	0	0
386	AAT	6	2	9	130201	0	0	0	34	3	0	5	0	0	0	0	0	4	0	2	9	0	0	0	0	0	0	2	0	0	0	0	0	0	0	0	2	0	0	0	0	0	0	0	0	0	0	0	0
387	GCC	0	0	0	0	0	12	0	0	0	0	0	0	0	0	0	0	0	0	0	0	0	0	0	0	0	0	0	0	0	0	0	0	0	13	0	0	7	129989	214	4	0	1	0	0	0	22	0	0
388	ATT	0	0	0	1	0	0	0	6	0	0	0	0	0	7	0	130265	0	0	0	0	0	0	0	0	0	0	0	0	0	0	0	7	0	0	0	0	0	0	0	0	0	0	0	0	0	0	0	1
389	AAC	10	130239	1	20	0	2	0	0	0	3	0	0	0	1	0	0	0	1	0	0	0	0	0	0	0	0	0	0	0	0	0	0	0	2	0	0	0	0	0	0	0	0	0	0	0	0	0	0
390	GGG	0	0	7	0	2	0	0	0	14	4	14	1	0	0	0	0	22	0	0	0	0	0	0	0	0	20	27	10	0	0	45	54	0	0	4	0	0	0	41	0	10	1	129752	23	0	8	5	10
391	ATT	0	0	0	0	0	0	0	3	0	0	0	0	8	13	0	130239	0	0	0	0	0	0	0	0	0	0	0	0	0	0	0	0	0	0	0	0	0	0	0	0	0	0	0	0	0	0	0	5
392	ACA	10	0	0	0	130099	40	7	1	1	0	1	0	10	0	0	0	0	0	0	0	1	0	0	0	0	0	0	1	0	0	0	0	0	0	0	0	14	0	0	0	0	0	0	0	0	0	0	0
393	AAC	8	130249	1	8	0	2	0	0	0	3	0	0	0	0	0	0	1	1	0	0	0	0	0	0	0	0	0	0	0	0	0	0	0	8	0	0	0	0	0	0	0	0	0	0	0	0	0	0
394	AAG	8	0	130237	9	0	0	1	0	0	0	13	0	0	0	0	0	0	0	1	0	0	0	0	0	0	0	0	0	0	0	0	0	0	0	6	0	0	0	0	0	0	0	0	0	0	0	0	0
395	GTG	0	0	0	0	0	0	0	0	0	0	0	0	0	0	26	0	0	0	5	0	0	0	0	0	0	0	0	0	0	0	0	0	0	0	0	0	0	0	4	0	0	0	0	0	44	13	130158	25
396	AAC	7	130264	0	4	0	3	0	0	0	2	0	0	0	1	0	0	0	0	0	0	0	0	0	0	0	0	0	0	0	0	0	0	0	4	0	0	0	0	0	0	0	0	0	0	0	0	0	0
397	TCT	0	0	0	0	0	0	0	0	0	0	0	0	0	0	0	0	0	0	0	0	0	0	0	4	0	0	0	0	0	0	0	0	0	0	0	0	0	0	0	0	0	0	0	0	0	0	0	0
398	GTT	0	0	0	0	0	0	0	0	0	0	0	0	0	0	0	43	0	0	0	0	0	0	0	0	0	0	0	0	0	0	0	0	0	0	0	0	0	0	0	7	0	0	0	0	0	3	0	130228
399	ATC	0	1	0	0	0	4	0	0	0	0	0	0	33	130189	1	39	0	0	0	0	0	0	0	0	0	0	0	0	0	0	0	0	0	0	0	0	0	0	0	0	0	0	0	0	0	4	0	0
400	GAG	0	0	11	0	0	0	0	0	0	0	0	0	0	0	0	0	0	0	1	0	0	0	0	0	0	0	0	0	0	0	0	0	22	0	130189	8	0	0	0	0	0	0	6	0	0	0	0	0
401	AAA	130230	3	8	0	0	0	0	0	15	0	13	0	0	0	0	0	0	0	0	0	0	0	0	0	0	0	0	0	2	0	0	0	6	0	0	0	0	0	0	0	0	0	0	0	0	0	0	0
402	ATG	0	0	1	0	0	0	3	0	0	0	0	0	27	0	130234	5	0	0	0	0	0	0	0	0	0	0	0	0	0	0	2	0	0	0	0	0	0	0	0	0	0	0	0	0	0	0	4	0
403	AAC	6	130201	22	27	0	0	0	0	0	6	0	0	0	1	0	0	0	0	0	0	0	0	0	0	1	0	0	0	0	0	0	0	0	11	0	0	0	0	0	0	0	0	0	0	0	0	0	0
404	ACT	0	0	0	22	1	28	2	130157	0	13	0	0	0	4	0	2	0	0	0	0	0	0	0	0	0	0	0	0	0	0	0	0	0	0	0	1	0	0	0	1	0	6	0	11	0	0	0	2
405	CAA	12	0	0	0	0	0	0	2	0	0	0	0	0	0	0	0	130220	0	6	2	6	0	0	0	11	0	0	0	3	0	0	0	4	0	0	0	0	0	0	5	0	0	0	0	3	0	0	0
406	TTC	0	0	0	0	0	0	0	0	0	0	0	0	0	2	0	0	0	0	0	0	0	0	0	0	0	0	0	0	0	1	0	0	0	0	0	0	0	0	0	0	0	0	19	0	0	1	0	0
407	ACA	3	0	0	0	130168	5	26	8	1	0	6	4	21	0	0	0	0	0	0	0	1	0	0	0	0	3	0	0	0	0	0	0	0	0	0	0	9	3	0	0	0	0	0	0	0	0	0	0
408	GCT	0	0	0	0	35	0	0	3	4	0	0	0	0	0	0	0	0	0	0	0	0	0	0	2	0	0	0	0	0	0	0	0	0	0	0	14	1	14	3	130120	0	0	0	0	0	0	0	8
409	GTG	0	0	0	0	0	0	0	0	0	0	0	0	0	0	9	0	0	0	0	0	0	0	0	0	0	0	0	0	0	0	1	0	0	0	0	0	0	0	0	0	0	0	0	0	11	0	130185	13
410	GGT	0	0	0	0	0	0	0	0	0	0	0	24	0	0	26	0	0	0	0	0	0	0	0	0	0	0	0	22	0	0	0	0	0	0	0	19	0	0	0	0	4	28	0	129976	0	0	0	148
411	AAA	130247	4	8	0	0	0	0	0	3	0	0	0	0	0	0	0	1	6	0	0	0	0	0	0	0	0	0	0	0	0	0	0	1	0	0	0	0	0	0	0	0	0	4	0	0	0	0	0
412	GAA	7	0	0	0	0	7	0	0	0	0	0	0	0	0	0	0	0	0	0	0	0	0	0	0	0	0	0	0	0	0	0	0	130191	2	3	0	1	0	0	0	3	0	4	0	0	44	0	0
413	TTC	0	0	0	0	0	0	0	0	0	0	0	0	0	0	0	0	0	0	0	0	0	0	0	0	0	0	0	0	0	7	0	0	0	0	0	0	0	0	0	0	0	0	0	0	0	1	0	0
414	AAC	11	129836	0	5	0	0	0	0	0	375	0	0	0	0	0	0	0	0	0	0	0	0	0	0	0	0	0	0	0	0	0	0	0	9	0	0	0	0	0	0	30	0	0	0	0	0	0	0
415	AAC	8	130167	0	5	0	0	0	11	0	2	0	0	0	16	0	0	0	2	0	0	0	0	0	0	0	0	0	0	0	0	0	0	0	2	0	0	0	0	0	0	0	0	2	0	0	0	1	0
416	TTA	0	0	0	0	0	0	0	0	0	0	0	0	1	0	0	0	0	0	0	0	0	0	0	0	0	0	0	2	1	0	0	0	0	0	0	0	0	0	0	0	0	0	0	0	0	0	0	0
417	GAA	13	0	0	0	0	0	0	0	0	0	0	0	0	0	0	0	0	0	0	0	0	0	0	0	0	0	0	0	0	0	0	0	130258	0	4	1	0	0	0	0	4	0	0	0	0	0	0	0
418	AAA	130273	0	11	0	0	0	0	0	1	0	0	0	0	0	0	0	1	0	0	0	0	0	0	0	0	0	0	0	0	0	0	0	1	0	0	0	0	0	0	0	0	0	0	0	0	0	0	0
419	AGG	1	0	21	0	0	0	2	0	5	0	129890	10	0	0	11	0	0	0	0	0	0	0	0	0	0	0	31	0	0	0	0	0	0	0	0	0	0	0	0	0	0	0	98	0	0	0	0	0
420	ATG	1	0	0	0	0	0	6	0	0	0	0	0	10	0	130154	5	0	0	0	0	0	0	0	0	0	0	0	0	0	0	2	0	0	0	0	0	0	0	0	0	0	0	0	0	0	0	7	0
421	GAA	43	0	0	0	0	0	0	0	0	0	0	0	0	0	0	0	0	0	0	0	0	0	0	0	0	0	0	0	0	0	0	0	130140	1	0	0	1	0	0	0	10	0	0	0	0	0	0	0
422	AAT	1	0	0	130213	0	0	0	11	0	0	0	3	0	0	0	1	0	0	0	0	0	0	0	0	0	0	0	0	0	0	0	0	0	0	0	0	0	0	1	0	1	0	0	0	0	0	0	0
423	TTA	0	0	0	0	0	0	0	0	0	0	0	0	0	0	0	0	0	0	0	0	0	0	0	0	0	0	0	0	1	0	0	0	0	0	0	0	0	0	0	0	0	0	0	0	0	0	0	0
424	AAT	0	15	0	130194	0	0	0	0	0	0	0	8	0	0	0	0	0	0	0	0	0	0	0	0	0	0	0	0	0	0	0	0	0	0	0	1	0	0	0	0	0	0	0	0	0	1	0	0
425	AAA	130164	0	56	0	0	0	0	0	2	0	0	0	0	0	0	0	0	0	0	0	0	0	0	0	0	0	0	54	0	0	0	0	5	0	0	0	0	0	0	0	0	0	0	0	0	0	0	0
426	AAA	130220	0	23	0	1	0	0	0	6	0	0	0	0	0	0	0	0	0	0	0	0	0	0	0	0	0	0	0	0	0	0	0	11	0	0	0	0	0	0	0	0	0	0	0	0	0	0	0
427	GTT	1	0	0	0	0	0	0	0	0	0	0	1	0	0	0	7	0	0	0	0	0	0	0	0	0	0	0	0	0	0	0	0	0	0	0	0	0	0	0	3	0	0	0	0	1	0	1	129756
428	GAT	1	0	0	6	0	0	0	0	0	0	0	0	0	0	0	0	0	0	0	0	0	0	0	0	0	0	0	0	0	0	0	0	1	1	0	130059	0	0	0	1	0	0	0	7	0	0	0	2
429	GAT	0	0	0	6	0	0	0	0	0	0	0	0	0	0	0	0	0	0	0	1	0	0	0	0	0	0	0	0	0	0	0	0	1	8	2	130043	0	0	0	0	0	0	0	22	0	0	0	1
430	GGG	0	0	0	0	0	0	0	0	0	0	8	0	0	0	0	0	0	0	0	0	0	0	0	0	0	0	0	0	0	0	0	0	0	0	6	0	0	0	0	0	9	1	130125	15	0	0	2	0
431	TTT	0	0	0	0	0	0	0	0	0	0	0	0	0	0	0	1	0	0	0	0	0	0	0	0	0	0	0	0	0	0	0	0	0	0	0	0	0	0	0	0	0	0	0	0	0	0	0	0
432	CTG	0	0	0	0	0	0	0	0	0	0	0	0	0	0	12	0	3	0	2	0	0	0	27	0	0	0	1	0	115	0	130097	7	0	0	0	0	0	0	0	0	0	0	0	0	0	0	0	0
433	GAC	0	9	0	0	0	0	0	0	0	90	0	0	0	0	0	0	0	0	0	0	0	0	0	0	0	0	0	0	0	0	0	0	11	130149	0	10	0	0	0	0	0	5	0	0	0	1	0	0
434	ATT	0	0	0	3	0	0	0	1	0	0	0	1	0	6	4	130244	0	0	0	0	0	0	0	0	0	0	0	0	0	0	0	3	0	0	0	0	0	0	0	0	0	0	0	0	0	0	0	21
435	TGG	0	0	0	0	0	0	0	0	0	0	0	0	0	0	0	0	0	0	0	0	0	0	0	0	0	0	12	0	0	0	0	0	0	0	0	0	0	0	0	0	0	0	0	0	0	0	0	0
436	ACA	28	0	0	0	130211	10	2	1	1	0	0	0	10	0	0	0	0	0	0	0	0	0	0	0	0	0	0	0	0	0	0	0	0	0	0	0	21	0	0	0	0	0	0	0	0	0	0	0
437	TAT	0	0	0	0	0	0	0	0	0	0	0	0	0	0	0	0	0	0	0	16	0	0	0	0	0	0	0	0	0	0	0	0	0	0	0	1	0	0	0	0	0	0	0	0	0	0	0	0
438	AAT	2	32	1	130138	0	0	0	1	0	0	0	6	0	0	0	0	0	0	2	0	0	0	0	0	0	0	0	0	0	0	0	0	0	0	0	11	0	0	0	0	0	0	0	0	0	0	0	0
439	GCA	0	0	0	0	7	0	0	0	0	0	0	0	0	0	0	0	0	0	0	0	0	0	0	0	0	0	0	0	0	0	0	0	8	0	0	0	129863	0	8	4	2	0	0	0	13	3	0	0
440	GAA	14	0	0	0	0	0	0	0	0	0	0	0	0	0	0	0	0	0	0	0	0	0	0	0	0	0	0	0	0	0	0	0	130222	0	3	0	0	0	0	0	2	0	0	0	0	0	0	0
441	TTG	0	0	0	0	0	0	0	0	0	0	0	0	0	0	24	0	0	0	0	0	0	0	0	0	0	0	0	0	0	0	4	0	0	0	0	0	0	0	0	0	0	0	0	0	0	0	0	0
442	TTA	0	0	0	0	0	0	0	0	0	0	0	0	3	0	0	0	0	0	0	0	0	0	0	0	0	0	0	0	2	0	0	0	0	0	0	0	0	0	0	0	0	0	0	0	0	0	0	0
443	GTT	0	0	0	0	0	0	0	0	0	0	0	0	0	0	0	10	0	0	0	0	0	0	0	0	0	0	0	0	0	0	0	1	0	0	0	0	0	0	0	6	0	0	0	1	1	6	0	130084
444	CTA	0	0	0	0	0	0	0	0	0	0	0	0	27	0	0	0	2	0	0	0	7	0	0	0	0	0	0	0	130007	0	10	1	0	0	0	0	0	0	0	0	0	0	0	0	2	0	0	0
445	CTG	0	0	0	0	0	0	0	0	0	0	0	0	0	0	50	0	0	0	1	0	0	0	22	0	0	0	2	0	6	1	130012	2	0	0	0	0	0	0	0	0	0	0	0	0	0	0	1	0
446	GAA	10	0	0	0	0	0	0	0	0	0	0	0	0	0	0	0	0	0	0	0	0	0	0	0	0	0	0	0	0	0	0	0	130243	3	6	0	0	0	0	0	4	0	0	0	0	0	0	0
447	AAT	0	1	0	130250	0	0	0	15	0	0	0	2	0	0	0	2	0	0	0	1	0	0	0	0	0	0	0	0	0	0	0	0	0	0	0	2	0	0	0	0	0	0	0	0	0	0	0	0
448	GAA	58	0	0	0	0	0	0	0	0	0	0	0	0	0	0	0	0	0	0	0	0	0	0	0	0	0	0	0	0	0	0	0	130200	0	5	0	0	0	0	0	12	0	0	0	0	0	0	0
449	AGG	0	0	10	0	0	0	0	0	11	0	130179	1	0	0	11	0	0	0	0	0	0	0	0	0	0	0	9	0	0	0	0	0	0	0	0	0	0	0	0	0	0	0	16	0	0	0	0	0
450	ACT	0	0	0	11	2	12	0	130200	0	0	0	0	0	0	0	3	0	0	0	0	0	0	0	0	0	0	0	0	0	0	0	0	0	0	0	0	0	0	0	15	0	0	0	0	0	0	0	0
451	TTG	0	0	0	0	0	0	0	0	0	0	0	0	0	0	1	0	0	0	0	0	0	0	0	0	0	0	0	0	0	0	46	5	0	0	0	0	0	0	0	0	0	0	0	0	0	0	0	0
452	GAT	0	0	0	8	0	0	0	0	0	0	0	0	0	0	0	0	0	0	0	0	0	0	0	0	0	0	0	0	0	0	0	0	0	1	0	130227	0	0	0	0	0	0	0	0	0	0	0	2
453	TTC	0	0	0	0	0	0	0	0	0	0	0	0	0	0	0	0	0	0	0	0	0	0	0	0	0	0	0	0	0	1	0	0	0	0	0	0	0	0	0	0	0	0	0	0	0	0	0	0
454	CAT	0	0	0	4	0	0	0	0	0	0	0	0	0	0	0	0	1	5	0	130214	0	0	0	1	0	0	0	35	0	0	0	1	0	0	0	0	0	0	0	0	0	0	0	0	0	0	0	0
455	GAC	0	9	0	0	0	0	0	0	0	0	0	0	0	0	0	0	0	0	0	0	0	0	0	0	0	0	0	0	0	0	0	0	70	130095	0	49	0	0	0	0	0	5	0	0	0	0	0	0
456	TTA	0	0	0	0	3	0	0	0	0	0	0	0	4	0	0	0	0	0	0	0	0	0	0	0	0	0	1	0	15	0	0	0	0	1	0	1	0	0	0	0	0	0	0	0	0	0	0	7
457	AAT	0	3	0	130259	0	0	0	0	0	0	0	5	0	0	0	0	0	0	0	4	0	0	0	0	0	0	0	0	0	0	0	0	0	0	0	11	0	0	0	0	0	0	0	0	0	0	0	0
458	GTG	0	0	0	0	0	0	0	0	0	0	0	0	0	0	16	0	0	0	0	0	0	0	0	0	0	0	0	0	0	0	1	0	0	0	0	0	0	0	7	0	0	0	0	0	10	0	130194	15
459	AAG	8	0	130235	6	0	0	0	0	0	0	6	0	0	0	1	0	0	0	2	0	0	0	0	0	0	0	0	0	0	0	0	0	0	0	6	0	0	0	0	0	0	0	0	0	0	0	0	0
460	AAT	0	4	0	130259	0	0	1	1	0	0	0	0	0	0	0	2	0	0	0	0	0	0	0	0	0	0	0	0	0	0	0	0	0	0	0	4	0	0	0	0	0	0	0	0	0	0	0	0
461	CTG	0	0	0	0	0	0	0	0	0	0	0	0	0	0	13	0	0	0	1	0	0	0	6	0	0	0	2	0	8	0	130223	11	0	0	0	0	0	0	0	0	0	0	0	0	0	0	2	0
462	TAC	0	0	0	0	0	0	0	0	0	0	0	0	0	0	0	0	0	3	0	0	0	0	0	0	0	0	0	0	0	0	0	0	0	0	0	0	0	0	0	0	0	0	0	0	0	0	0	0
463	GAG	0	0	10	0	0	0	0	0	0	0	0	0	0	0	0	0	0	0	1	0	0	0	5	0	0	0	0	0	0	0	0	0	23	3	130210	11	0	0	0	0	0	0	3	0	0	0	0	0
464	AAA	130259	1	6	0	2	0	0	0	2	0	0	0	2	0	0	0	0	0	0	0	0	0	0	0	0	0	7	0	0	0	0	0	1	0	0	0	0	0	0	0	0	0	0	0	0	0	0	0
465	GTA	0	0	0	0	0	0	0	0	0	0	0	0	11	0	0	0	0	0	0	0	0	0	0	0	0	0	0	0	1	0	0	0	0	0	0	0	4	0	0	0	0	0	0	0	130253	0	4	1
466	AAA	130262	1	1	0	1	0	0	0	9	0	0	0	0	0	0	0	0	0	0	0	0	0	0	0	0	0	0	0	0	0	0	0	7	0	0	0	0	0	0	0	0	0	0	0	0	0	0	0
467	AGC	0	11	0	0	0	0	0	0	15	130167	5	14	0	12	0	0	0	0	0	0	0	0	0	0	0	3	0	0	0	20	0	0	0	0	0	0	0	0	0	0	0	5	0	0	0	0	0	0
468	CAA	5	0	0	0	0	1	0	0	27	0	0	0	0	0	0	0	130062	0	50	1	0	0	0	0	12	0	38	0	25	0	0	0	0	0	0	43	0	0	0	0	0	0	0	0	0	0	0	0
469	TTA	0	0	0	0	0	0	0	0	0	0	0	0	0	0	0	0	0	0	0	0	0	0	0	0	0	0	0	0	2	0	0	0	0	0	0	0	0	0	0	0	0	0	0	0	8	0	0	0
470	AAG	12	0	130235	14	0	0	2	0	0	0	13	0	0	0	3	0	0	0	1	0	0	0	0	0	0	0	0	0	0	0	0	0	0	0	6	0	0	0	0	0	0	0	0	0	0	0	0	0
471	AAT	2	25	0	130250	0	0	0	0	0	0	0	2	0	0	0	0	0	0	0	1	0	0	0	0	0	0	0	0	0	0	0	0	0	0	0	1	0	0	0	0	0	0	0	0	0	0	0	0
472	AAT	0	1	0	130253	0	0	0	1	0	0	0	20	0	0	0	1	0	0	0	0	0	0	0	0	0	0	0	0	0	0	0	0	0	0	0	13	0	0	0	0	0	0	0	0	0	0	0	0
473	GCC	0	0	0	0	0	76	0	0	0	0	0	0	0	0	0	0	0	0	0	0	0	1	0	0	0	0	0	0	0	0	0	0	0	11	0	0	4	130160	1	15	0	0	0	0	0	6	0	0
474	AAA	130109	3	9	4	0	0	0	0	7	0	0	0	3	0	1	0	0	0	0	0	0	0	0	0	0	0	0	0	0	0	5	0	12	0	0	0	0	1	0	0	0	0	0	0	0	1	0	12
475	GAA	26	0	0	0	0	0	0	0	0	0	0	0	0	0	0	0	0	0	0	0	0	0	0	0	0	0	0	0	0	0	0	0	130240	2	2	0	0	0	0	0	2	0	0	0	1	0	0	0
476	ATC	0	1	0	0	0	2	0	0	0	1	0	0	6	115095	6	25	20	0	1	0	0	0	0	0	0	0	0	0	0	0	0	0	0	0	1	0	0	0	0	0	0	0	0	0	0	17	0	0
477	GGA	0	0	0	0	0	0	0	0	42	0	0	0	0	0	0	0	0	0	0	0	0	0	0	0	2	0	0	0	0	0	0	0	6	0	0	0	0	0	0	0	115098	0	9	1	5	0	0	0
478	AAT	0	1	0	115178	0	0	0	0	0	0	0	9	0	0	0	1	0	0	0	0	0	0	0	0	0	0	0	0	0	0	0	0	0	0	0	2	0	0	0	0	0	0	0	0	0	0	0	0
479	GGG	0	0	0	0	0	0	0	0	0	0	5	0	0	0	0	0	0	0	0	0	0	0	0	0	0	0	0	0	0	0	0	0	0	0	6	0	0	0	0	0	3	0	115170	3	0	0	5	0
480	TGT	0	0	0	0	0	0	0	0	0	0	0	0	0	0	0	0	0	0	0	0	0	0	0	0	0	0	0	3	0	0	0	0	0	0	0	0	0	0	0	0	0	0	0	3	0	0	0	0
481	TTT	0	0	0	0	0	0	0	0	0	0	0	0	0	0	0	0	0	0	0	0	0	0	0	0	0	0	0	0	0	0	0	3	0	0	0	0	0	0	0	0	0	0	0	0	0	0	0	0
482	GAG	0	0	10	0	0	0	0	0	0	0	0	0	0	0	0	0	0	0	0	0	0	0	0	0	0	0	0	0	0	0	0	0	13	16	115093	6	0	0	0	0	10	0	19	0	0	0	3	0
483	TTC	0	0	0	0	0	0	0	0	0	0	0	0	0	0	0	0	0	0	0	0	0	0	0	0	0	0	0	0	0	6	0	0	0	0	0	0	0	0	0	0	0	0	0	0	0	1	0	0
484	TAC	0	0	0	0	0	0	0	0	0	0	0	0	0	0	0	0	0	17	0	0	0	0	0	0	0	0	0	0	0	0	1	0	0	0	0	0	0	0	0	0	0	0	0	0	0	0	0	0
485	CAC	0	6	0	0	0	0	0	0	0	0	0	0	0	0	0	0	6	115117	1	26	0	1	0	0	0	2	0	0	0	0	0	0	0	0	2	0	0	0	0	0	0	0	0	0	0	0	0	0
486	AAG	5	0	114905	6	0	0	0	0	0	0	8	10	0	0	2	0	0	0	3	0	0	0	0	0	0	0	0	0	0	0	0	0	0	0	237	0	0	0	0	0	0	0	0	0	0	0	0	0
487	TGT	0	0	0	0	0	0	0	0	0	0	0	2	0	0	0	0	0	0	0	0	0	0	0	0	0	0	0	6	0	0	0	0	0	0	0	0	0	0	0	0	0	0	0	1	0	0	0	0
488	GAC	0	23	0	0	0	0	0	0	0	1	0	0	0	0	0	0	0	1	0	0	0	0	0	0	0	0	0	0	0	0	0	0	9	115116	0	11	0	0	0	0	0	9	0	0	0	1	0	0
489	AAT	1	3	2	115173	0	0	0	0	0	0	0	4	0	0	0	0	0	0	0	0	0	0	0	0	0	0	0	0	0	0	0	0	0	0	0	4	0	0	0	0	0	0	0	0	0	0	0	0
490	GAA	12	0	0	0	0	0	0	0	0	0	0	0	0	0	2	0	0	0	0	0	0	0	0	0	0	0	0	0	0	0	0	0	115125	0	2	6	5	0	0	0	5	0	0	0	3	0	0	0
491	TGC	0	0	0	0	0	0	0	0	0	2	0	0	0	0	0	0	0	0	0	0	0	0	0	0	0	3	0	0	0	0	0	0	0	0	0	0	0	0	0	0	0	2	0	0	0	0	0	0
492	ATG	0	0	1	0	0	0	3	0	0	0	1	0	18	0	115129	4	0	0	0	0	0	0	0	0	0	0	0	0	0	0	0	0	0	0	0	0	0	0	0	0	0	0	0	0	0	0	6	0
493	GAA	7	0	0	0	0	0	0	0	0	0	0	0	0	0	0	0	0	1	0	0	0	0	0	0	0	0	0	0	0	0	0	0	115082	21	2	0	10	0	0	4	28	0	0	0	1	0	0	0
494	AGT	0	0	0	5	0	0	0	0	0	5	2	115099	0	0	0	32	0	0	0	0	0	0	0	0	0	0	0	10	0	0	0	0	0	0	0	0	0	1	0	0	0	0	0	5	0	0	0	0
495	GTA	0	0	0	0	0	0	0	0	0	0	0	0	24	0	0	0	0	0	0	0	0	0	0	0	0	0	0	0	1	0	0	0	0	0	0	0	7	0	0	0	1	0	0	0	115116	1	10	1
496	AGA	8	0	0	0	0	0	0	0	115150	0	2	0	8	0	0	0	0	0	0	0	0	0	0	0	1	0	0	0	0	0	0	0	0	0	0	0	0	0	0	0	10	0	0	0	0	0	0	0
497	AAT	1	2	1	114894	3	0	4	11	7	0	0	2	0	0	0	0	0	0	0	2	0	0	0	0	0	0	0	0	0	1	0	4	5	0	0	3	0	0	0	9	0	0	0	0	0	0	17	120
498	GGG	0	0	0	0	0	0	0	0	0	0	7	0	0	0	0	0	0	0	0	0	0	0	0	0	0	0	0	0	0	0	0	0	0	0	5	0	0	0	1	34	5	3	114990	7	0	0	96	0
499	ACT	0	0	0	13	2	4	1	114975	0	0	0	2	0	0	0	8	10	0	0	0	0	0	0	0	0	0	0	0	0	0	0	0	0	0	0	0	0	0	0	130	0	0	0	0	3	0	0	0
500	TAT	0	0	0	1	0	0	0	0	0	0	0	0	0	0	0	0	0	0	0	19	0	0	0	0	0	0	0	0	0	0	0	0	0	0	0	1	0	0	0	0	0	0	0	0	0	0	0	0
501	GAT	0	0	0	7	0	0	0	0	0	0	0	0	0	0	0	1	0	0	0	0	0	0	0	0	0	0	0	0	0	0	0	0	1	0	0	115129	0	0	0	1	0	0	0	14	0	0	0	0
502	TAT	0	0	0	0	0	0	0	0	0	0	0	0	0	0	0	0	0	0	0	8	0	0	0	0	0	0	0	0	0	0	0	0	0	0	0	0	0	0	0	0	0	0	0	0	0	0	1	0
503	CCA	0	0	0	0	7	0	0	0	0	0	0	0	0	0	0	0	4	0	0	0	115146	1	5	0	1	0	0	0	4	0	0	0	0	0	0	0	0	0	0	0	0	0	2	0	0	0	0	0
504	AAA	115149	0	3	0	1	0	0	0	1	0	1	0	0	0	0	0	0	0	0	0	0	0	0	0	1	0	0	0	0	0	0	0	7	0	0	0	0	0	0	0	0	0	0	0	0	0	0	0
505	TAT	0	0	0	2	0	0	0	0	0	0	0	0	0	0	0	0	0	0	0	2	0	0	0	0	0	0	0	0	0	0	0	0	0	0	0	0	0	0	0	0	0	0	0	0	0	0	0	0
506	TCA	0	0	0	0	11	0	0	0	0	0	0	0	0	0	0	0	0	0	0	0	4	0	0	0	0	0	0	0	0	0	0	0	0	0	0	0	0	0	0	0	0	0	0	0	0	0	0	0
507	GAA	8	0	0	0	0	0	0	0	0	0	0	0	0	0	16	0	0	0	0	0	0	0	0	0	0	0	0	0	0	0	0	0	114207	895	5	1	2	0	1	0	9	0	5	0	2	0	1	0
508	GAA	2	0	0	0	0	0	0	0	0	0	0	0	0	0	0	10	0	0	0	0	0	0	0	0	0	0	0	0	0	0	0	0	115086	1	3	1	0	0	0	0	6	0	0	0	0	0	0	0
509	TCA	0	0	0	0	1	0	0	0	0	0	0	0	0	0	0	0	0	0	0	0	9	0	0	0	0	0	0	0	0	0	0	0	0	0	0	0	0	0	0	0	0	0	0	0	0	0	0	2
510	AAG	7	0	115029	16	0	0	1	0	0	0	13	0	0	0	0	13	0	0	0	0	0	0	0	0	0	0	0	0	0	0	0	0	0	0	8	0	0	0	0	0	0	0	0	0	0	0	0	0
511	TTG	0	0	0	0	0	0	0	0	0	0	0	1	0	0	0	0	0	0	0	0	0	0	0	0	0	0	0	0	0	0	0	0	0	0	0	0	0	3	0	0	0	0	0	0	0	0	0	0
512	AAC	24	115014	1	11	0	1	0	0	0	29	0	0	0	0	0	0	0	0	0	0	0	0	0	0	0	0	0	0	0	9	0	0	9	8	0	0	0	0	0	0	0	0	0	0	0	1	0	0
513	AGG	0	0	4	0	0	0	0	0	12	0	114908	19	0	0	7	0	0	0	0	0	0	0	0	0	0	0	1	0	0	0	0	0	0	0	0	0	0	0	0	0	0	0	30	0	0	0	0	0
514	GAA	20	0	0	0	0	0	0	0	0	0	0	0	0	5	0	0	0	0	0	0	0	0	0	0	0	0	0	0	0	0	0	0	114936	1	3	0	4	0	0	0	10	0	0	0	0	0	0	0
515	AAG	4	0	115057	22	0	0	2	0	0	0	19	0	0	0	1	0	0	0	3	0	0	0	0	0	0	0	0	0	0	0	0	0	0	0	2	0	0	0	0	0	0	0	0	0	0	0	0	0
516	ATA	3	0	0	0	4	0	0	0	0	0	0	0	115097	0	24	2	0	0	0	0	0	0	0	0	0	0	0	0	1	0	0	0	0	0	0	0	0	0	0	0	0	0	0	0	5	7	0	0
517	GAT	0	0	0	64	0	0	0	0	0	2	0	1	0	0	0	0	0	0	0	3	0	0	0	0	0	0	0	0	0	0	0	0	3	5	1	114857	0	0	0	0	0	0	0	5	0	0	0	3
518	GGA	0	0	0	0	1	0	6	82	9	0	0	8	18	8	3	0	0	0	0	0	0	0	0	0	1	0	0	0	0	0	0	0	38	1	8	0	2	360	0	0	114186	0	9	2	11	4	0	0
519	GTG	0	0	0	0	0	0	0	0	0	0	0	0	0	0	10	0	0	0	0	0	0	0	0	0	0	0	0	0	0	0	0	0	0	0	1	0	0	0	3	0	0	0	0	0	8	0	114899	16
520	AAA	115090	1	1	32	1	2	0	0	3	0	0	0	1	0	0	0	0	0	0	8	0	0	0	0	0	0	0	0	0	0	0	0	4	0	0	0	0	0	3	0	0	0	0	0	0	0	0	0
521	TTG	0	0	0	0	4	0	0	0	0	0	0	0	1	0	1	0	0	0	0	0	0	0	0	0	0	0	0	0	0	0	3	0	0	0	0	0	0	0	0	0	0	0	0	0	0	0	3	0
522	GAA	9	0	0	1	0	0	0	0	0	0	0	0	0	0	0	0	0	0	0	0	0	0	0	0	0	0	0	0	0	0	0	0	114396	0	5	0	0	0	0	0	5	0	0	0	0	0	0	0
523	TCA	0	0	0	0	0	0	0	0	0	0	23	0	0	0	0	0	1	0	0	0	4	0	0	0	0	0	0	0	0	0	0	0	0	0	0	0	0	0	0	0	0	0	0	0	0	0	0	0
524	ATG	0	0	3	0	0	0	0	9	0	6	0	0	10	0	114983	6	0	0	0	0	16	0	0	0	0	0	0	0	0	0	1	6	0	0	0	0	0	0	0	0	0	0	0	0	0	0	42	0
525	GGG	0	0	0	0	0	0	0	0	0	0	9	0	1	0	0	0	0	0	0	0	0	0	0	0	0	0	0	0	0	0	0	0	0	0	32	0	0	0	0	0	17	1	115038	15	0	0	10	0
526	GTG	0	0	0	0	0	0	0	0	0	0	0	0	0	0	10	5	0	0	0	0	0	0	0	0	0	0	0	0	0	0	1	4	0	0	1	0	0	0	6	0	0	0	5	0	54	4	113924	14
527	TAT	0	0	0	2	0	0	21	0	0	0	0	0	0	0	0	0	0	0	0	25	0	0	0	0	0	0	0	0	0	0	0	0	37	0	0	1	0	0	0	0	0	0	0	0	0	3	0	0
528	CAG	0	0	13	0	0	0	0	0	0	0	0	0	0	0	0	0	28	0	115012	15	0	0	0	5	0	0	39	0	0	0	3	0	0	0	0	0	0	0	0	0	0	0	0	0	0	0	0	0
529	ATT	0	0	0	0	0	0	0	4	0	25	0	1	0	98	15	114949	0	0	0	0	0	0	0	0	0	0	0	0	0	0	0	8	0	0	0	0	0	0	0	0	0	0	0	0	0	0	0	5
530	CTG	0	0	0	0	0	0	0	0	0	0	0	0	0	0	3	0	0	0	2	0	2	0	9	0	0	0	0	0	2	1	114966	3	0	0	0	0	0	6	0	0	0	0	0	0	0	0	0	0
531	GCG	0	0	0	0	0	0	6	0	0	0	0	0	0	0	0	0	0	0	0	0	0	0	0	0	0	0	0	0	0	0	0	0	0	0	18	0	6	1	114887	26	0	1	1	0	0	0	27	0
532	ATC	0	0	0	0	0	3	0	0	0	1	0	0	20	114888	1	6	0	0	0	0	0	0	0	0	0	0	0	0	0	0	0	0	0	0	0	1	0	0	0	0	0	0	0	0	0	6	0	1
533	TAC	0	1	0	0	0	0	0	0	0	0	0	0	0	0	0	0	0	32	0	0	0	0	0	0	0	0	0	0	0	0	0	0	0	0	0	0	0	0	0	0	0	0	0	0	0	0	0	0
534	TCA	0	0	0	0	1	0	0	0	0	0	0	0	0	0	0	0	0	0	0	0	10	0	0	0	0	0	0	0	0	0	0	0	0	0	0	0	1	0	0	0	0	0	0	0	0	0	0	0
535	ACT	0	0	0	20	1	8	1	115059	0	0	0	4	0	0	0	12	0	0	0	0	0	0	0	2	0	0	0	0	0	0	0	8	0	0	0	0	0	0	0	2	0	0	0	0	0	0	0	0
536	GTC	0	0	0	0	0	0	0	0	0	0	0	0	3	17	0	0	0	0	0	0	0	0	0	0	0	0	0	0	0	0	0	0	0	0	0	0	0	6	0	0	0	1	0	0	19	115035	0	6
537	GCC	0	0	0	0	0	16	0	0	0	0	0	0	0	0	0	0	0	0	0	0	0	1	0	0	0	0	0	0	0	0	0	0	0	6	0	0	6	115045	4	14	0	0	0	0	0	2	0	0
538	AGT	0	0	0	12	0	0	0	3	0	3	2	115093	0	0	0	9	0	0	0	0	0	0	0	0	0	0	0	1	0	0	0	0	0	0	0	0	0	0	0	0	0	0	0	6	0	0	0	0
539	TCA	0	0	0	0	1	0	0	0	0	0	0	0	0	0	0	0	0	0	0	0	5	0	0	0	0	0	0	0	0	0	0	0	0	0	0	0	1	0	0	0	0	0	0	0	0	0	0	0
540	CTG	0	0	0	0	0	0	0	0	0	0	0	0	0	0	21	0	0	0	3	0	0	0	11	0	0	0	1	0	14	1	114982	6	0	0	0	0	0	2	0	0	0	0	0	0	0	0	5	0
541	GTG	0	0	0	0	0	0	0	0	0	0	0	0	0	0	4	0	0	0	0	0	0	0	0	0	0	0	0	0	0	0	1	0	0	0	0	0	0	0	5	0	0	0	0	0	108	2	114919	19
542	CTT	0	0	0	0	0	0	0	0	0	0	0	0	7	0	0	18	0	0	0	3	0	0	0	31	0	0	0	2	2	7	8	114783	0	0	0	0	0	0	90	0	0	0	0	0	0	0	0	0
543	TTG	0	0	0	0	0	0	0	0	0	0	0	0	0	0	1	0	0	0	0	0	0	0	0	0	0	0	0	0	0	0	18	0	0	0	0	0	3	0	0	0	0	0	0	0	0	0	1	0
544	GTC	0	0	0	0	0	0	0	0	0	0	0	0	0	17	0	0	0	0	0	0	0	0	0	0	0	0	0	0	0	1	0	0	0	0	0	0	0	4	0	0	0	1	0	0	22	115036	2	11
545	TCC	0	0	0	0	0	0	0	0	0	0	0	0	0	0	0	0	0	0	0	0	0	48	0	0	0	0	0	0	0	0	0	0	0	0	0	0	0	1	0	0	0	0	0	0	0	0	0	0
546	CTG	0	0	0	0	0	0	0	0	0	0	0	0	0	0	10	0	0	0	5	0	0	0	31	1	0	0	2	0	9	1	115000	3	0	0	0	0	0	1	0	0	0	0	0	0	1	0	0	0
547	GGG	0	0	0	0	0	0	0	0	0	0	7	0	0	0	0	0	0	0	0	0	0	0	0	0	0	0	0	0	0	0	0	0	0	0	5	0	0	0	1	0	6	1	115103	21	0	0	4	0
548	GCA	0	0	0	0	36	0	0	0	0	0	0	0	0	0	0	0	0	0	0	0	13	0	0	0	0	0	0	0	0	0	0	0	10	0	0	0	113424	0	4	5	20	0	0	0	22	0	0	0
549	ATC	0	0	0	0	0	20	0	0	0	0	0	0	11	115080	1	10	0	0	0	0	0	0	0	0	0	0	0	0	0	1	0	0	0	0	0	0	0	0	0	0	0	0	0	0	0	7	0	0
550	AGT	0	0	0	19	0	0	0	35	2	3	3	114998	0	0	0	52	0	0	0	0	0	0	0	0	0	0	0	0	0	0	0	0	0	0	0	0	0	0	0	0	0	0	0	12	0	0	0	0
551	TTC	0	0	0	0	0	0	15	0	0	0	0	0	0	0	0	0	0	0	0	0	0	0	0	0	0	0	0	0	0	3	0	0	7	0	0	0	0	0	0	0	0	0	0	0	0	0	0	0
552	TGG	0	0	0	0	0	0	0	0	0	0	0	0	0	0	0	0	0	0	0	0	0	0	0	0	0	0	10	0	0	0	0	0	0	0	0	0	0	0	0	0	0	0	4	0	0	0	0	0
553	ATG	0	0	2	0	0	0	5	0	0	0	1	0	12	0	115120	10	0	0	0	0	0	0	0	0	0	0	0	0	0	0	0	0	0	0	0	0	0	0	0	0	0	0	0	0	0	0	5	0
554	TGT	0	0	0	0	0	0	0	0	0	0	0	0	0	0	0	0	0	0	0	0	0	0	0	0	0	0	0	2	0	4	0	0	0	0	0	0	0	0	0	0	0	0	0	3	0	0	0	0
555	TCT	0	0	0	0	0	0	0	1	0	0	0	0	0	0	0	0	0	0	0	0	0	0	0	4	0	0	0	0	0	23	0	0	0	0	0	0	0	0	10	0	0	0	0	0	0	0	0	0
556	AAT	0	1	1	115154	0	0	0	3	0	0	0	3	7	0	0	1	0	0	0	0	0	0	0	0	0	0	0	0	0	0	0	0	0	0	0	7	0	0	0	0	0	0	0	2	0	0	0	0
557	GGG	0	0	0	0	0	0	0	0	0	0	6	0	0	0	0	0	0	0	0	0	0	0	0	0	0	0	0	0	0	0	0	0	0	0	4	0	0	0	0	0	31	0	115113	9	0	0	8	0
558	TCT	0	0	0	0	0	0	0	0	0	0	0	0	0	0	0	0	0	0	0	0	0	0	0	7	0	0	0	0	0	0	0	0	0	0	0	0	0	0	0	3	0	0	0	0	1	0	0	0
559	TTG	0	0	0	0	0	0	0	0	0	0	0	0	5	0	1	0	0	0	0	0	0	0	0	0	0	0	0	0	0	0	9	0	0	0	0	0	0	0	0	0	0	0	0	0	0	18	0	0
560	CAG	0	0	23	0	0	0	0	0	0	0	0	60	0	0	0	0	9	1	114948	14	0	0	1	0	0	0	13	0	0	0	2	0	0	0	1	0	0	0	0	0	0	0	0	0	0	0	0	0
561	TGC	0	0	0	0	0	0	0	0	0	0	0	0	0	0	0	0	0	0	0	0	0	0	0	0	0	3	0	0	0	0	0	0	0	0	0	0	0	0	0	0	0	5	0	0	0	0	0	0
562	AGA	8	0	0	0	1	0	0	0	115055	3	4	0	5	0	0	0	0	0	0	0	0	0	0	0	0	0	0	0	0	0	0	0	0	0	0	0	0	0	0	0	12	0	0	0	0	0	0	0
563	ATA	2	0	0	0	4	0	0	0	3	0	0	0	115151	5	19	0	0	0	0	0	0	0	0	0	0	0	0	0	1	0	0	0	0	0	0	0	0	0	0	0	0	0	0	0	4	0	0	0
564	TGC	0	0	0	0	0	0	0	0	0	0	0	0	0	0	0	0	0	0	0	0	0	0	0	0	0	3	0	0	0	0	0	0	0	0	0	0	0	0	0	0	0	1	0	0	0	0	0	0
565	ATC	0	0	0	0	0	2	0	0	0	0	0	0	16	115136	1	3	0	0	0	0	0	0	0	0	0	0	0	0	0	1	0	0	0	0	0	0	0	0	0	0	0	0	0	0	0	1	0	0
566	TGA	0	0	0	0	0	0	0	0	1	0	0	0	0	0	0	0	0	0	0	0	0	0	0	0	24	0	0	0	0	0	0	0	0	0	0	0	0	0	0	0	0	0	0	0	0	0	0	0
[truncated: 16 more columns]
