# Supplementary material for: How single mutations affect viral escape from broad and narrow antibodies to H1 influenza hemagglutinin
Source: Nat Commun. 2018 Apr 11;9:1386. doi: 10.1038/s41467-018-03665-3 (PMC5895760; doi:10.1038/s41467-018-03665-3)
Supplement: Supplementary file 5 — Supplementary Data 3(ZIP 19513 kb) [file 41467_2018_3665_MOESM5_ESM.zip › analysis_code/results/codoncounts/L1-H17L19-1ug-ml-r2_readsperbc.csv]

number of reads	number of barcodes
1	125314
2	14869
3	20697
4	31014
5	44585
6	59099
7	72558
8	82311
9	85720
10	83309
11	76427
12	64296
13	50879
14	38598
15	27192
16	18335
17	11814
18	7381
19	4204
20	2427
21	1378
22	742
23	396
24	217
25	130
26	72
27	40
28	37
29	21
30	17
31	11
32	10
33	3
34	4
35	4
36	1
37	1
38	1
