# Supplementary material for: How single mutations affect viral escape from broad and narrow antibodies to H1 influenza hemagglutinin
Source: Nat Commun. 2018 Apr 11;9:1386. doi: 10.1038/s41467-018-03665-3 (PMC5895760; doi:10.1038/s41467-018-03665-3)
Supplement: Supplementary file 5 — Supplementary Data 3(ZIP 19513 kb) [file 41467_2018_3665_MOESM5_ESM.zip › analysis_code/results/codoncounts/L1-H17L7-15ug-ml_readsperbc.csv]

number of reads	number of barcodes
1	368027
2	320178
3	223525
4	125235
5	58566
6	23719
7	8273
8	2618
9	828
10	221
11	70
12	16
13	4
