# Supplementary material for: How single mutations affect viral escape from broad and narrow antibodies to H1 influenza hemagglutinin
Source: Nat Commun. 2018 Apr 11;9:1386. doi: 10.1038/s41467-018-03665-3 (PMC5895760; doi:10.1038/s41467-018-03665-3)
Supplement: Supplementary file 5 — Supplementary Data 3(ZIP 19513 kb) [file 41467_2018_3665_MOESM5_ESM.zip › analysis_code/results/codoncounts/L1-mock-r1-A.log]

2017-10-05 10:45:49,660 - INFO - Beginning execution of dms2_bcsubamp in directory /fh/fast/bloom_j/computational_notebooks/jbloom/2017/HA_antibody_ease_of_escape/analysis_code

2017-10-05 10:45:49,660 - INFO - Progress is being logged to ./results/codoncounts/L1-mock-r1-A.log
2017-10-05 10:45:51,316 - INFO - Version information:
	Time and date: Thu Oct  5 10:45:49 2017
	Platform: Linux-3.13.0-49-generic-x86_64-with-Ubuntu-14.04-trusty
	Python version: 3.4.0 (default, Apr 11 2014, 13:05:11)  [GCC 4.8.2]
	dms_tools2 version: 2.1a0
	Bio version: 1.70
	HTSeq version: 0.9.1
	pandas version: 0.20.3
	numpy version: 1.13.1
	IPython version: 6.1.0
	matplotlib version: 2.0.2
	plotnine version: 0.2.1
	natsort version: 5.1.0
	pystan version: 2.16.0.0
	scipy version: 0.19.1
	seaborn version: 0.8.0
	phydmslib version: 2.1.3
	jupyter version: 1.0.0

2017-10-05 10:45:51,316 - INFO - Parsed the following arguments:
	R2trim = [170]
	bcinfo = False
	outdir = ./results/codoncounts/
	R1trim = [200]
	use_existing = yes
	maxmuts = 4
	fastqdir = ./results/FASTQ_files/
	name = L1-mock-r1-A
	purgebc = 0
	minfraccall = 0.95
	minreads = 2
	bclen = 8
	R2 = None
	R1 = ['L1-mock-r1-A_R1.fastq.gz']
	purgeread = 0
	minconcur = 0.75
	ncpus = -1
	chartype = codon
	refseq = ./data/WSN_HA_reference.fa
	minq = 15
	alignspecs = ['1,285,36,37', '286,570,31,32', '571,855,37,32', '856,1140,31,36', '1141,1425,29,33', '1426,1698,40,43']

2017-10-05 10:45:51,328 - INFO - Read refseq of 1698 codons from ./data/WSN_HA_reference.fa
2017-10-05 10:45:51,331 - INFO - Reads are in these FASTQ pairs:
	./results/FASTQ_files/L1-mock-r1-A_R1.fastq.gz and ./results/FASTQ_files/L1-mock-r1-A_R2.fastq.gz

2017-10-05 10:45:51,331 - INFO - Now parsing read pairs...
2017-10-05 10:46:00,232 - INFO - Reads parsed so far: 500000
2017-10-05 10:46:08,974 - INFO - Reads parsed so far: 1000000
2017-10-05 10:46:17,135 - INFO - Reads parsed so far: 1500000
2017-10-05 10:46:25,631 - INFO - Reads parsed so far: 2000000
2017-10-05 10:46:34,261 - INFO - Reads parsed so far: 2500000
2017-10-05 10:46:41,872 - INFO - Reads parsed so far: 3000000
2017-10-05 10:46:50,852 - INFO - Reads parsed so far: 3500000
2017-10-05 10:46:58,443 - INFO - Reads parsed so far: 4000000
2017-10-05 10:47:08,072 - INFO - Reads parsed so far: 4500000
2017-10-05 10:47:16,010 - INFO - Reads parsed so far: 5000000
2017-10-05 10:47:23,803 - INFO - Reads parsed so far: 5500000
2017-10-05 10:47:31,497 - INFO - Reads parsed so far: 6000000
2017-10-05 10:47:39,245 - INFO - Reads parsed so far: 6500000
2017-10-05 10:47:49,855 - INFO - Reads parsed so far: 7000000
2017-10-05 10:47:55,491 - INFO - Parsed 7366790 reads, found 3420931 unique barcodes.
2017-10-05 10:47:55,493 - INFO - Summary stats on reads:
fail filter  low Q barcode    total
          0         507615  7366790
2017-10-05 10:47:55,494 - INFO - Writing these stats to ./results/codoncounts/L1-mock-r1-A_readstats.csv

2017-10-05 10:47:57,843 - INFO - Number of reads per barcode:
                 number of barcodes
number of reads                    
1                           1534512
2                            942234
3                            546582
4                            252430
5                             98595
6                             33045
7                              9959
8                              2685
9                               666
10                              172
11                               36
12                               14
13                                1
2017-10-05 10:47:57,849 - INFO - Writing these stats to ./results/codoncounts/L1-mock-r1-A_readsperbc.csv

2017-10-05 10:47:57,876 - INFO - Examining the 3420931 barcodes to build and align subamplicons...
2017-10-05 10:48:03,306 - INFO - Barcodes examined so far: 200000
2017-10-05 10:48:08,708 - INFO - Barcodes examined so far: 400000
2017-10-05 10:48:14,181 - INFO - Barcodes examined so far: 600000
2017-10-05 10:48:19,564 - INFO - Barcodes examined so far: 800000
2017-10-05 10:48:24,933 - INFO - Barcodes examined so far: 1000000
2017-10-05 10:48:30,357 - INFO - Barcodes examined so far: 1200000
2017-10-05 10:48:35,885 - INFO - Barcodes examined so far: 1400000
2017-10-05 10:48:41,372 - INFO - Barcodes examined so far: 1600000
2017-10-05 10:48:46,784 - INFO - Barcodes examined so far: 1800000
2017-10-05 10:48:52,336 - INFO - Barcodes examined so far: 2000000
2017-10-05 10:48:57,957 - INFO - Barcodes examined so far: 2200000
2017-10-05 10:49:03,396 - INFO - Barcodes examined so far: 2400000
2017-10-05 10:49:08,803 - INFO - Barcodes examined so far: 2600000
2017-10-05 10:49:14,284 - INFO - Barcodes examined so far: 2800000
2017-10-05 10:49:19,713 - INFO - Barcodes examined so far: 3000000
2017-10-05 10:49:25,153 - INFO - Barcodes examined so far: 3200000
2017-10-05 10:49:30,512 - INFO - Barcodes examined so far: 3400000
2017-10-05 10:49:31,072 - INFO - Examined all barcodes. Summary stats:
aligned  not alignable  too few reads    total
1627283         259136        1534512  3420931
2017-10-05 10:49:31,072 - INFO - Writing these stats to ./results/codoncounts/L1-mock-r1-A_bcstats.csv

2017-10-05 10:49:31,087 - INFO - Writing the counts of each codon identity at each site to ./results/codoncounts/L1-mock-r1-A_codoncounts.csv

2017-10-05 10:49:31,109 - INFO - Successful completion of dms2_bcsubamp
