# Supplementary material for: How single mutations affect viral escape from broad and narrow antibodies to H1 influenza hemagglutinin
Source: Nat Commun. 2018 Apr 11;9:1386. doi: 10.1038/s41467-018-03665-3 (PMC5895760; doi:10.1038/s41467-018-03665-3)
Supplement: Supplementary file 5 — Supplementary Data 3(ZIP 19513 kb) [file 41467_2018_3665_MOESM5_ESM.zip › analysis_code/results/codoncounts/L1-mock-r1-A_codoncounts.csv]

site	wildtype	AAA	AAC	AAG	AAT	ACA	ACC	ACG	ACT	AGA	AGC	AGG	AGT	ATA	ATC	ATG	ATT	CAA	CAC	CAG	CAT	CCA	CCC	CCG	CCT	CGA	CGC	CGG	CGT	CTA	CTC	CTG	CTT	GAA	GAC	GAG	GAT	GCA	GCC	GCG	GCT	GGA	GGC	GGG	GGT	GTA	GTC	GTG	GTT
1	ATG	0	0	4	0	0	0	10	0	0	0	5	0	27	1	291553	31	0	0	0	0	0	0	0	0	0	0	0	0	0	0	8	0	0	0	0	0	0	0	0	0	0	0	0	0	0	0	13	0
2	AAG	37	3	291090	48	25	9	27	24	19	3	46	7	23	21	59	7	4	58	29	4	0	1	4	8	2	3	0	1	9	37	11	12	7	1	45	5	0	1	0	2	5	0	1	0	11	3	3	1
3	GCA	0	0	0	0	51	8	0	0	9	0	8	0	6	1	1	2	2	1	1	1	0	3	0	3	0	10	1	8	3	0	0	10	31	15	1	0	291322	6	10	20	2	1	0	0	24	8	0	0
4	AAA	291782	23	18	1	7	24	12	5	14	0	2	2	1	1	27	0	11	16	15	2	1	1	11	6	0	11	5	4	2	3	1	0	16	0	0	0	7	12	0	3	2	0	0	9	0	4	20	0
5	CTA	2	0	0	0	2	0	1	0	0	0	0	0	39	0	1	0	2	0	6	2	20	0	0	1	0	0	0	0	291910	5	21	1	0	0	3	0	6	0	5	4	1	5	0	0	1	0	2	3
6	CTG	0	0	0	0	1	0	0	6	0	0	0	0	0	2	67	1	0	0	6	0	0	0	10	0	0	0	1	0	27	12	291730	14	0	1	0	0	3	0	0	9	0	0	0	0	0	0	0	0
7	GTC	0	0	0	0	0	1	3	0	0	1	0	0	0	56	0	7	0	0	0	0	0	0	0	0	0	0	2	0	0	16	0	4	0	0	0	0	9	20	12	5	6	2	1	0	55	291601	8	13
8	CTG	0	0	0	0	2	0	0	0	0	0	0	1	3	0	23	10	0	0	7	0	1	0	65	0	0	0	4	0	75	11	291299	65	0	0	0	0	0	0	0	1	3	1	0	0	0	0	2	0
9	TTA	0	0	0	1	0	1	0	2	4	0	0	0	3	0	3	1	0	0	0	0	1	0	0	1	0	0	0	0	51	0	14	1	0	0	0	0	0	0	0	0	0	0	0	0	0	47	0	20
10	TAT	0	0	0	4	7	1	5	1	5	5	0	0	22	0	5	0	0	1	0	56	0	0	0	0	0	0	0	0	0	0	6	1	0	0	0	8	0	0	0	0	0	3	0	0	0	0	0	0
11	GCA	0	0	0	0	93	5	1	0	0	17	0	2	5	1	5	7	1	4	0	0	18	0	0	0	0	2	2	0	0	4	0	1	61	0	0	0	291265	3	104	12	5	0	0	1	70	1	5	0
12	TTT	5	1	0	0	0	3	0	0	0	0	0	0	2	1	0	4	0	0	0	0	0	0	0	3	0	0	0	0	3	10	0	38	0	0	0	0	0	0	0	0	0	0	0	0	14	22	3	12
13	GTA	0	0	0	2	5	12	1	3	0	0	0	0	40	0	5	0	0	2	0	0	0	0	0	1	2	0	0	0	5	0	1	0	0	2	0	0	76	0	3	0	1	0	0	0	291593	4	84	0
14	GCT	0	0	0	0	0	4	0	17	0	1	11	0	0	0	0	0	0	0	0	0	0	0	0	3	0	1	0	7	0	0	0	2	0	0	0	57	23	47	2	291677	0	1	0	32	0	0	0	20
15	ACA	28	0	0	0	291569	39	144	23	0	0	0	0	8	11	0	0	0	0	0	0	1	0	0	0	0	0	0	0	0	0	0	0	0	0	0	0	16	0	0	0	0	0	0	0	0	0	0	0
16	GAT	0	0	0	23	0	0	0	0	0	0	0	0	0	0	0	0	0	0	0	3	0	0	0	0	3	0	3	0	0	0	0	0	2	17	1	291876	2	0	0	1	0	0	0	17	0	0	0	0
17	GCA	0	0	0	0	49	0	0	0	0	0	0	0	0	0	0	0	0	0	0	0	2	0	0	0	0	0	0	0	0	0	0	0	31	0	0	0	290964	5	144	13	3	0	0	0	41	0	0	0
18	GAC	0	18	0	0	0	0	0	0	0	0	0	0	0	0	0	0	0	3	0	0	0	0	0	0	0	0	0	0	0	0	0	0	19	291275	11	33	0	0	0	0	0	20	0	0	0	2	0	0
19	ACA	29	1	4	4	291580	5	80	8	7	0	70	43	16	0	2	0	10	0	3	17	2	0	0	0	1	0	0	14	0	1	0	0	0	0	1	0	7	0	0	0	0	0	0	0	4	0	4	5
20	ATA	11	0	0	0	15	0	0	0	4	0	0	0	291539	3	27	15	0	0	0	0	0	0	0	0	0	0	0	0	5	2	0	0	0	0	0	0	0	0	0	0	0	0	0	0	7	0	0	1
21	TGT	0	0	0	0	0	0	0	0	0	0	0	4	0	0	0	0	0	0	0	0	0	0	0	0	0	0	0	14	0	0	0	0	0	1	0	0	0	0	0	0	0	0	0	5	0	0	0	0
22	ATA	0	0	0	0	12	0	0	1	1	0	0	0	291036	2	48	6	0	0	0	0	0	0	0	0	0	0	0	0	0	0	0	0	0	0	0	0	0	0	0	0	0	0	0	0	37	0	1	0
23	GGC	0	0	0	0	0	0	0	0	0	10	0	0	0	0	0	0	0	0	0	0	0	0	0	0	0	0	0	0	0	0	0	0	0	25	3	0	0	1	0	0	89	289897	31	25	0	21	0	0
24	TAC	0	4	0	0	0	1	2	0	2	0	1	0	0	0	0	1	0	17	0	0	0	0	0	0	0	0	0	0	0	0	0	0	0	1	0	0	0	0	0	0	0	0	0	0	0	0	0	0
25	CAT	0	0	0	42	1	0	1	0	0	0	0	0	0	0	2	0	7	23	7	291223	0	0	1	8	0	0	0	19	2	3	4	0	0	0	0	1	5	1	0	0	0	0	0	0	0	0	0	2
26	GCG	0	0	0	4	0	0	34	0	0	4	0	0	0	0	0	0	0	0	0	0	0	0	5	0	0	0	0	0	0	0	0	0	1	0	408	0	195	26	289322	32	0	0	4	1	0	0	49	0
27	AAC	127	291595	4	33	0	6	0	0	0	14	0	0	0	3	0	0	0	2	0	0	0	0	0	0	0	0	0	1	0	0	1	0	0	19	0	0	0	0	0	0	0	0	0	0	0	0	0	0
28	AAC	48	290331	2	16	0	3	0	0	0	14	0	0	0	4	2	0	0	0	0	0	0	0	0	0	0	0	0	0	0	0	0	0	0	21	0	0	0	0	0	0	0	0	0	0	0	0	0	0
29	TCA	0	2	1	14	5	0	0	0	0	0	0	3	0	0	0	0	0	1	0	0	33	0	0	0	0	0	0	0	0	0	0	0	0	0	0	0	2	0	1	5	1	0	1	0	0	0	0	0
30	ACC	0	51	0	0	46	291537	7	83	0	6	0	0	0	38	0	0	0	0	0	0	0	6	0	0	0	0	0	0	0	0	0	0	1	0	0	0	0	24	0	0	0	0	0	0	0	0	0	0
31	GAC	2	83	0	0	0	9	4	1	0	0	0	0	2	0	0	0	1	0	1	0	0	0	0	0	0	0	0	0	0	0	0	0	70	290323	2	18	0	4	0	0	0	13	0	0	0	3	0	0
32	ACT	0	2	0	39	14	16	4	291637	0	0	0	1	0	0	0	8	0	0	0	0	0	0	0	10	0	0	0	0	2	0	0	0	2	0	0	0	0	0	0	14	0	0	0	0	0	0	0	1
33	GTT	0	0	0	0	0	1	0	0	0	0	0	0	4	0	0	62	0	0	0	0	0	0	0	0	0	0	0	0	0	0	0	12	0	0	0	2	0	1	0	11	0	0	0	1	27	34	13	290976
34	GAC	0	19	0	0	0	0	0	0	0	0	0	0	0	0	0	0	0	0	0	0	0	1	0	0	0	0	0	0	0	0	0	0	40	290482	7	31	0	1	0	0	0	22	0	0	0	2	0	0
35	ACA	20	0	0	0	291521	8	33	12	6	0	0	0	17	0	0	0	0	0	0	0	4	0	0	1	0	0	0	0	0	0	0	0	1	0	0	0	6	0	0	0	0	0	0	0	0	0	0	0
36	ATA	2	0	0	0	20	0	0	0	0	0	0	0	291589	16	20	1	0	0	0	0	3	0	0	0	0	0	0	0	5	0	1	0	0	0	0	0	1	0	0	0	0	0	0	0	16	0	0	0
37	CTC	0	3	1	0	3	29	11	0	11	99	99	0	3	47	0	0	10	3	7	0	0	15	0	0	28	2	18	2	36	290640	3	34	0	2	0	0	1	1	0	0	5	0	0	0	3	1	0	0
38	GAG	0	0	32	0	1	0	0	0	0	0	0	0	0	0	0	0	0	0	2	0	0	0	0	0	0	0	0	0	0	0	1	0	42	0	288755	34	9	5	1	3	2	0	27	0	0	0	0	0
39	AAG	38	1	286094	17	0	0	3	0	0	0	31	1	0	0	1	0	0	0	2	0	0	0	0	0	0	3	3	0	0	0	0	0	0	0	18	0	1	0	0	0	0	0	0	0	0	0	0	0
40	AAT	2	6	1	290686	0	0	0	3	0	0	0	19	0	0	0	1	0	1	1	0	0	0	0	0	0	0	0	0	0	0	0	0	0	0	1	14	0	0	0	1	2	0	0	1	0	0	0	0
41	GTG	0	0	0	0	0	0	0	0	0	0	0	0	0	0	14	0	0	0	0	0	0	0	0	0	0	0	0	0	0	0	0	0	0	0	3	0	0	0	6	0	0	0	7	0	17	6	279225	19
42	GCA	0	0	6	0	43	0	0	1	0	0	0	0	0	0	0	0	0	0	0	0	30	2	1	0	0	0	0	0	0	0	0	0	25	0	6	0	276120	5	35	3	4	0	0	0	99	0	0	0
43	GTG	0	0	0	0	0	0	0	0	0	0	0	0	0	0	33	0	0	0	0	0	0	0	0	0	0	0	0	0	0	0	1	0	0	0	0	0	0	0	14	0	0	0	2	0	26	3	286339	14
44	ACA	15	0	0	0	288959	3	18	8	2	0	0	0	12	0	0	0	0	0	0	0	2	0	0	0	0	0	0	0	0	0	0	0	0	0	0	0	26	0	0	0	0	0	0	0	1	0	0	0
45	CAT	0	0	0	25	0	0	0	0	0	4	0	0	0	0	0	1	1	49	2	290698	0	0	0	2	0	0	0	9	0	0	0	1	0	0	0	4	0	0	0	3	0	0	2	0	1	0	0	0
46	TCT	0	0	0	0	0	0	0	3	0	0	0	0	0	0	0	0	0	0	0	0	0	0	0	13	0	0	0	0	0	0	0	0	0	0	0	0	0	0	0	1	0	0	0	0	0	0	0	0
47	GTT	0	0	1	0	1	0	0	1	0	0	0	0	1	0	0	59	0	0	3	0	0	0	0	0	1	2	3	0	0	7	0	1	0	0	0	2	0	3	0	14	0	0	0	2	18	62	15	286132
48	AAC	93	287539	1	61	6	9	0	4	0	16	0	0	0	3	0	0	0	2	0	0	0	0	0	0	0	0	0	0	0	0	0	0	0	33	0	6	2	0	0	0	0	0	0	0	0	0	0	0
49	CTG	0	1	0	0	0	0	0	0	0	0	0	0	7	0	28	0	0	0	6	0	0	0	27	0	0	1	4	0	113	11	278095	33	0	0	0	0	0	0	0	0	0	0	0	0	0	0	2	0
50	CTC	0	0	0	0	2	0	0	0	0	0	0	0	1	49	1	0	0	0	0	0	0	16	0	0	0	2	0	0	50	285586	2	51	0	0	0	0	0	0	0	0	1	0	1	0	0	0	0	0
51	GAA	39	0	0	0	2	6	10	5	0	1	0	0	7	16	0	0	1	4	0	0	0	1	0	0	0	0	0	0	0	0	0	0	285649	8	31	3	3	15	1	2	15	0	0	0	1	4	4	1
52	GAC	1	25	0	0	0	9	1	2	0	0	0	0	0	6	4	0	0	19	0	0	0	0	0	0	0	1	0	0	0	0	1	0	35	291363	9	42	3	2	1	0	2	32	0	0	0	9	4	0
53	AGC	2	73	0	2	24	5	0	1	74	290266	7	192	4	56	1	0	11	8	4	3	0	0	0	0	4	9	9	3	0	1	15	0	8	2	0	2	0	11	3	6	16	70	1	1	0	6	0	9
54	CAC	0	51	1	0	2	1	0	3	0	1	0	9	0	0	0	0	53	291578	12	15	0	5	0	2	0	4	0	0	0	1	0	0	0	0	0	0	2	1	0	3	0	0	0	0	0	0	0	0
55	AAC	28	291322	4	65	0	2	0	0	1	20	0	0	0	0	1	0	0	3	0	0	0	0	0	0	0	0	0	0	0	0	0	0	0	38	0	0	0	0	0	0	0	0	1	0	0	0	0	0
56	GGG	1	1	0	0	0	0	1	0	0	2	35	3	0	0	0	0	1	17	1	0	0	0	0	0	1	0	25	0	0	0	0	0	1	0	38	0	0	0	3	0	175	40	283501	298	0	0	10	0
57	AAA	285272	0	10	0	2	0	0	0	19	0	2	0	0	0	0	0	4	11	0	3	0	0	0	0	3	0	0	1	0	1	2	1	44	0	0	0	0	0	28	0	1	0	0	0	7	0	9	2
58	CTA	0	1	0	0	0	0	0	0	0	0	0	0	56	0	1	2	3	0	0	0	22	0	0	1	1	0	0	0	275027	21	25	19	0	0	0	0	0	0	0	0	0	0	0	0	1	0	0	0
59	TGT	0	0	0	0	0	0	0	0	0	0	0	3	0	0	2	0	0	0	0	0	0	0	0	0	0	0	0	8	0	0	0	0	0	0	0	0	1	0	0	0	0	0	0	5	0	0	0	0
60	AAA	290583	43	58	6	15	15	0	14	23	16	7	28	0	0	0	0	5	5	1	11	1	0	0	0	2	16	0	32	2	7	8	2	24	0	0	0	0	4	0	26	0	0	0	0	0	0	0	1
61	TTA	0	0	0	0	0	0	0	0	0	0	0	0	27	3	5	12	0	0	0	1	0	0	0	0	1	0	0	0	14	2	1	120	0	2	0	0	2	0	0	0	0	0	0	0	21	7	1	5
62	AAA	283421	32	437	50	2	1	0	0	50	3	0	3	2	0	1	0	3	1	1	1	0	0	0	0	1	0	0	0	0	0	0	0	17	4	1	0	0	1	8	5	1	10	1	4	0	0	1	0
63	GGA	0	8	0	0	0	0	0	0	20	0	0	0	0	0	0	0	2	0	0	0	0	0	0	0	1	0	0	0	0	0	0	0	16	0	0	0	2	0	0	0	289911	1	39	1	29	0	0	0
64	ATA	5	0	0	0	19	1	0	0	2	0	0	0	288893	9	83	55	2	0	5	42	0	0	0	1	3	3	0	3	6	4	2	3	1	0	4	0	12	0	0	0	0	0	2	0	13	30	0	0
65	GCC	0	0	7	4	5	26	6	0	0	0	2	1	0	0	0	1	6	0	7	0	25	29	7	4	0	0	3	0	3	0	4	0	40	21	1	0	10	285646	3	6	8	1	4	0	0	22	7	0
66	CCA	0	0	0	0	32	0	0	0	0	0	0	0	1	0	0	0	19	0	0	0	283855	2	13	5	1	0	0	0	9	0	0	0	0	0	0	0	4	4	1	0	0	0	1	0	0	0	0	0
67	CTA	0	0	0	2	0	0	0	0	0	0	0	0	69	1	2	1	3	0	0	0	41	0	0	0	1	0	0	0	288550	5	10	6	0	0	0	0	0	0	0	0	0	0	0	0	3	3	0	0
68	CAA	28	16	2	1	9	4	13	3	3	0	1	5	0	9	2	6	289239	7	20	3	4	0	13	2	5	2	5	0	9	33	15	2	19	0	5	7	7	4	0	0	5	1	0	0	1	3	0	12
69	TTG	0	0	0	0	0	0	0	0	0	0	0	0	0	0	5	0	0	1	0	0	0	0	0	0	0	0	0	0	3	5	8	3	0	0	0	0	0	0	0	0	0	1	0	0	0	0	1	0
70	GGG	3	6	0	7	0	0	0	8	0	0	22	5	0	2	9	1	14	11	18	2	0	0	0	0	4	0	7	0	2	2	0	2	4	2	59	26	1	1	1	3	46	16	288367	108	0	0	15	1
71	AAA	291119	6	23	42	3	5	0	1	16	1	1	0	2	21	0	0	2	3	0	0	67	2	0	3	4	2	0	0	0	0	0	5	70	0	1	0	0	0	0	0	0	0	18	0	0	0	0	15
72	TGT	0	0	0	1	0	0	0	0	0	0	0	6	0	0	0	1	0	0	0	0	0	0	1	0	0	0	0	20	0	0	0	0	0	0	0	0	0	0	0	0	0	0	0	4	0	0	0	0
73	AAC	36	289965	0	44	1	16	0	0	0	55	0	13	0	1	0	0	12	0	0	0	0	0	0	0	0	0	0	0	0	0	0	0	0	67	0	0	0	0	0	0	0	0	1	3	0	0	0	0
74	ATC	0	2	0	0	0	15	0	0	0	1	0	0	34	288856	5	40	0	0	0	0	0	1	0	0	0	0	0	0	15	8	3	0	0	0	0	0	0	1	0	0	0	0	0	0	14	23	6	7
75	ACC	0	42	0	0	43	289626	17	101	4	4	0	3	1	59	0	7	6	3	2	4	0	5	13	2	2	0	0	0	0	21	68	12	0	0	0	0	0	16	0	3	0	0	2	0	0	1	1	0
76	GGA	0	0	0	0	0	0	0	0	42	0	0	0	0	0	0	0	0	0	0	0	0	0	0	0	2	0	0	0	0	0	0	0	36	0	0	0	3	0	3	1	291221	10	47	13	38	0	0	0
77	TGG	0	0	0	0	0	0	0	0	0	0	1	0	0	0	0	0	0	0	2	0	0	0	0	0	0	0	6	0	0	0	0	0	0	0	0	0	0	0	0	0	0	0	4	0	0	0	0	0
78	CTC	0	0	0	0	0	0	0	0	0	0	0	0	5	89	0	0	0	3	0	0	0	13	0	0	0	8	0	0	285	289571	14	14	0	0	0	0	1	0	0	0	0	0	0	0	17	20	0	2
79	TTG	0	0	0	0	0	0	1	0	0	0	0	0	0	0	9	10	0	0	0	0	0	0	4	0	0	0	0	0	24	3	91	13	0	0	0	0	0	0	0	0	0	0	0	0	0	0	3	0
80	GGA	0	0	0	0	0	0	0	0	19	0	0	0	0	0	0	0	0	0	0	0	0	0	0	0	4	0	0	0	0	0	0	0	34	0	0	0	7	0	2	0	290520	6	29	11	40	0	0	0
81	AAT	10	20	3	289806	0	0	0	2	0	0	0	11	0	0	0	1	0	0	0	16	0	0	0	0	0	0	0	0	0	0	0	0	0	0	0	5	3	0	0	0	0	0	0	0	0	0	0	0
82	CCA	0	0	0	0	188	0	0	0	0	0	0	0	0	0	0	0	19	0	0	0	290991	20	163	43	2	0	0	0	16	1	0	0	0	0	0	0	3	0	0	0	0	0	0	0	0	0	0	0
83	GAA	27	0	0	4	3	0	3	0	0	5	0	0	0	1	0	0	3	0	0	2	0	0	0	0	0	0	0	0	1	0	0	0	291506	6	39	7	6	2	0	3	20	6	2	4	0	0	2	0
84	TGC	0	0	0	0	0	0	0	0	0	3	0	0	0	0	0	0	0	0	1	0	0	0	0	0	0	4	0	0	0	0	0	0	0	0	0	0	0	0	0	0	0	2	0	0	0	2	0	0
85	GAC	0	78	0	0	0	0	0	0	0	0	0	0	0	0	0	0	1	14	0	0	0	1	0	0	0	0	0	0	0	0	0	0	64	291115	3	34	0	0	0	0	2	32	0	0	0	4	1	1
86	TCA	3	8	3	7	14	0	1	2	0	1	0	28	0	2	11	0	13	4	2	27	28	4	0	8	0	2	0	2	1	0	48	4	32	8	9	6	6	7	4	1	0	0	0	0	0	1	0	0
87	CTG	0	0	0	0	0	3	0	0	0	0	0	0	10	0	877	23	0	0	35	0	0	0	24	0	0	0	2	0	110	24	290486	23	0	0	0	1	0	0	0	0	0	0	0	0	0	0	10	0
88	CTT	0	0	0	7	0	4	0	0	0	0	1	0	7	3	5	603	2	0	0	6	0	0	0	16	0	0	0	1	27	84	7	290603	2	2	1	0	0	0	5	0	0	1	7	0	2	3	4	43
89	CCA	8	1	0	27	56	36	8	23	0	4	0	6	16	25	20	9	84	7	3	36	290693	42	76	22	5	0	0	0	43	3	47	1	5	28	2	14	4	0	7	29	1	48	0	13	12	62	3	4
90	GCG	5	1	2	15	2	29	71	2	6	21	0	23	0	17	1	1	0	11	1	27	6	8	8	16	7	14	14	9	4	35	14	1	1	7	109	14	38	16	290036	61	0	2	12	0	2	8	155	3
91	AGA	38	3	8	16	0	11	9	6	291333	5	17	3	37	10	0	4	15	6	0	3	2	2	0	0	7	0	0	0	32	0	1	0	59	0	20	1	18	5	0	4	22	0	3	0	2	0	1	1
92	TCA	0	0	2	8	5	0	1	1	0	0	1	1	2	5	1	2	42	0	9	0	24	0	10	0	3	3	6	0	0	0	11	6	8	20	8	0	0	0	5	0	3	0	2	5	1	5	0	0
93	TGG	0	0	0	0	0	0	0	0	0	0	7	0	0	0	0	0	0	0	0	0	0	0	0	0	0	0	22	0	0	0	0	0	0	0	0	0	0	0	0	0	0	0	4	0	0	0	0	0
94	TCC	0	0	0	0	0	1	0	0	0	3	0	38	2	0	0	0	0	0	1	0	0	16	2	0	0	0	0	0	0	0	1	0	0	0	0	0	5	6	1	3	4	3	13	33	0	0	0	0
95	TAC	1	5	0	0	0	0	0	0	0	0	0	0	0	0	0	0	0	56	0	0	1	0	0	0	0	0	0	0	0	0	0	0	0	7	0	0	0	0	0	0	0	0	0	1	0	0	1	0
96	ATT	0	0	0	1	0	0	0	19	0	0	1	3	4	23	0	321995	0	0	0	1	0	0	0	0	0	0	1	0	0	1	0	4	0	0	0	0	0	0	0	0	0	0	0	0	5	0	2	16
97	GTA	0	0	0	0	0	0	0	1	0	0	0	0	41	0	0	16	0	0	0	2	0	0	0	0	0	0	0	0	2	0	0	0	2	0	0	0	30	2	0	0	3	0	0	0	321181	6	81	35
98	GAA	35	0	0	0	0	1	0	0	1	0	0	0	1	0	0	1	3	0	4	0	0	0	0	0	0	0	0	0	0	0	0	0	322043	2	11	2	2	0	0	0	16	0	0	0	10	0	0	0
99	ACA	49	5	0	0	321681	10	14	2	3	2	2	10	52	1	0	0	10	0	1	0	15	0	0	0	10	4	3	2	42	2	1	0	4	1	13	0	20	0	10	2	0	6	6	6	0	0	0	2
100	CCA	0	13	6	5	85	7	7	0	0	0	0	1	1	0	8	0	20	1	18	7	321395	18	68	12	5	1	1	6	21	7	3	5	0	1	1	0	1	6	0	1	0	0	2	0	0	0	16	1
101	AAC	45	321910	10	47	9	10	0	1	9	9	11	2	0	0	0	0	0	5	14	1	2	0	0	0	5	7	0	0	5	0	2	1	12	25	7	0	0	5	3	2	4	0	1	49	0	0	3	0
102	TCT	0	7	0	40	10	17	4	16	0	3	0	6	0	0	8	0	12	0	18	0	0	5	0	25	0	0	0	0	0	0	1	0	0	1	0	0	0	1	0	5	23	0	1	0	0	0	1	0
103	GAG	0	1	39	0	1	4	10	0	0	1	0	0	1	3	1	3	4	0	11	0	0	0	15	2	0	5	0	0	0	1	0	2	52	5	321599	22	12	0	5	1	0	0	80	1	3	0	6	4
104	AAT	12	10	1	321724	4	1	8	16	2	6	0	34	11	9	7	3	2	21	4	14	0	0	0	0	5	0	0	0	0	7	6	0	5	3	1	24	3	0	4	2	2	0	0	1	9	17	1	0
105	GGA	0	0	0	0	0	0	0	0	22	0	0	0	0	0	0	0	0	0	0	0	0	0	0	0	3	0	0	0	0	0	0	0	23	0	0	0	5	0	3	1	321018	0	69	14	66	0	0	0
106	GCA	0	1	0	0	55	0	0	0	0	1	0	0	0	0	2	0	3	0	3	0	17	3	0	7	0	0	0	0	4	0	4	0	97	0	0	0	321605	5	7	5	7	0	1	0	40	0	1	0
107	TGT	0	0	0	0	0	0	0	0	0	0	0	5	0	0	0	0	0	0	0	0	0	0	0	0	0	0	0	14	0	0	0	0	0	0	0	0	0	0	0	0	0	0	0	12	0	0	0	0
108	TAT	0	0	0	2	0	0	0	0	0	0	0	0	0	0	0	0	3	0	0	17	3	0	0	0	0	0	0	0	0	0	0	0	0	0	0	2	0	0	0	0	0	0	0	0	0	0	0	0
109	CCA	0	0	0	0	40	0	0	0	0	0	1	0	0	0	0	0	37	0	0	1	321668	14	75	11	1	0	0	0	8	0	1	0	0	0	0	0	3	0	0	0	0	0	0	0	0	0	0	0
110	GGA	0	0	0	0	0	0	0	0	23	0	0	0	0	0	0	0	0	0	0	0	0	0	0	0	0	0	0	0	0	0	0	0	18	0	0	3	1	0	0	0	321713	5	51	15	36	0	0	0
111	GAT	1	0	1	40	0	1	0	8	0	0	2	6	0	0	2	0	0	5	0	3	0	4	0	6	0	0	4	0	2	0	0	0	10	49	3	321429	2	0	0	0	1	0	1	21	1	0	1	13
112	CTC	0	0	0	0	1	0	0	0	0	0	0	0	14	38	2	1	0	4	0	0	0	58	0	0	0	1	0	0	58	321586	3	16	0	0	0	0	0	0	0	0	0	0	0	0	0	2	28	0
113	ATC	0	4	0	0	2	62	14	2	0	6	0	0	291	321100	10	86	4	21	6	9	0	0	0	0	7	2	0	0	2	14	0	4	0	5	14	0	6	44	4	3	29	2	4	0	11	25	0	1
114	GAC	0	57	0	10	1	0	0	0	0	1	0	1	0	0	1	0	0	5	2	0	0	0	0	0	0	0	0	0	0	4	0	4	55	320570	6	30	0	3	11	2	2	21	1	0	0	1	0	0
115	TAT	0	0	0	14	3	4	6	2	0	13	2	6	17	3	20	1	1	0	0	36	0	2	0	7	1	0	0	0	1	2	0	1	0	0	0	2	0	0	7	1	1	2	4	1	0	0	6	0
116	GAG	0	0	17	0	0	0	0	0	0	0	0	0	0	0	0	0	0	1	6	1	6	1	11	3	0	0	0	0	0	0	0	0	31	1	321240	29	8	4	10	0	0	0	97	0	0	0	7	0
117	GAA	34	0	0	0	0	0	0	0	0	0	0	0	0	0	0	0	3	0	0	0	0	0	0	0	0	0	0	0	0	0	0	0	320924	4	72	0	4	0	0	0	14	0	0	0	3	0	0	0
118	CTG	0	0	0	0	0	0	0	0	0	0	0	0	0	0	88	0	0	0	2	0	0	0	34	0	0	0	7	0	42	25	320793	58	0	0	0	0	0	0	0	0	0	0	0	0	0	0	3	0
119	AGG	0	0	42	0	2	0	0	0	37	3	319509	13	0	0	50	0	0	0	0	2	0	0	0	0	5	0	10	4	1	1	0	0	0	0	0	0	0	0	0	0	0	0	41	0	0	1	0	2
120	GAG	0	0	29	0	0	0	0	0	0	0	0	0	0	0	0	0	0	0	2	0	0	0	0	0	0	0	0	0	0	0	0	0	61	3	318522	35	0	0	1	0	0	0	41	0	0	0	4	0
121	CAA	36	0	0	0	1	0	0	0	0	0	0	0	0	0	0	0	321120	4	16	6	1	0	0	0	17	0	0	0	4	1	0	0	3	0	0	0	2	0	0	0	0	1	0	0	0	0	0	0
122	TTG	0	0	0	0	0	0	0	0	0	0	0	0	0	0	4	0	0	0	0	0	0	0	0	0	0	0	0	0	0	6	40	0	0	0	0	0	0	0	0	0	0	0	0	0	0	0	3	0
123	AGC	1	94	0	1	2	1	5	1	43	320001	7	26	0	79	14	26	2	1	0	0	0	0	1	0	0	1	2	0	1	6	0	0	0	0	0	0	0	0	6	2	0	44	2	6	0	4	1	4
124	TCA	1	0	0	0	3	4	2	1	0	2	0	0	0	5	0	1	0	0	5	0	29	0	0	1	0	0	0	0	0	1	8	1	3	0	1	4	9	9	2	4	7	4	0	0	5	2	0	8
125	GTA	0	0	0	0	2	3	0	11	0	1	0	3	35	13	0	4	0	0	0	0	2	0	0	0	0	0	0	0	1	1	0	0	5	0	0	0	22	2	0	24	5	0	0	0	320969	9	46	2
126	TCA	3	0	0	14	0	0	0	0	1	0	0	3	0	8	5	4	1	0	0	0	9	1	3	0	2	0	1	5	19	1	0	0	24	9	10	4	9	2	1	0	1	2	2	17	2	0	1	0
127	TCA	5	0	9	1	6	10	0	0	1	15	1	0	0	1	0	0	0	2	0	0	13	0	0	0	12	0	0	0	7	0	0	0	2	2	1	1	7	0	0	6	1	0	4	0	2	0	5	2
128	TTA	0	0	0	0	0	0	0	0	0	0	0	0	4	8	55	0	0	3	0	0	2	0	0	0	0	0	0	0	10	0	0	0	0	0	0	0	0	20	0	0	3	0	0	7	6	12	1	4
129	GAA	20	0	0	0	0	2	1	0	0	1	0	2	10	0	0	0	2	3	0	0	0	0	0	0	0	0	0	0	0	0	0	0	319281	13	9	2	2	0	11	0	21	0	0	0	4	0	0	0
130	AGA	36	0	0	0	0	0	0	0	320777	0	31	3	22	0	0	0	0	0	0	0	0	0	0	0	5	0	0	1	0	0	0	0	0	0	0	0	0	0	0	0	20	0	1	0	0	0	0	0
131	TTC	0	0	0	0	0	0	0	0	0	0	0	0	1	0	0	0	0	0	0	0	0	1	0	0	0	0	0	0	0	9	0	0	0	0	0	0	0	0	0	0	0	0	0	0	1	1	0	0
132	GAA	35	0	0	0	0	0	0	0	0	1	0	0	0	0	0	0	3	0	0	0	0	3	0	0	0	0	0	0	0	0	0	0	321580	3	24	3	1	0	0	0	6	0	0	0	1	0	0	4
133	ATA	3	0	0	0	18	0	0	0	1	0	0	0	321249	1	23	13	0	0	0	0	0	0	0	0	0	0	0	0	3	0	0	0	0	0	0	0	1	0	0	0	0	0	0	0	12	0	1	0
134	TTT	0	0	0	0	0	0	0	0	0	0	0	0	0	0	0	5	0	0	0	0	0	0	0	0	0	0	0	0	0	0	0	13	0	0	0	0	0	0	0	0	0	0	0	0	0	0	0	2
135	CCC	0	12	2	3	0	67	0	0	4	5	0	6	0	0	0	3	0	44	0	0	56	317800	0	27	1	0	0	1	0	10	0	0	8	4	4	9	1	4	1	0	0	0	0	0	0	0	0	0
136	AAG	46	7	313284	32	2	11	11	4	3	0	24	7	6	0	14	2	1	11	8	3	3	1	5	6	0	1	3	6	10	4	81	12	13	0	35	12	0	36	10	4	3	0	9	4	10	0	20	17
137	GAA	27	5	0	17	2	19	0	1	0	0	0	4	5	2	0	0	6	13	0	1	0	3	6	3	0	0	0	0	1	6	1	0	311574	18	22	12	14	3	0	0	31	0	0	1	11	0	0	3
138	AGT	2	5	0	65	18	5	25	10	9	16	9	318381	1	15	10	167	9	4	19	0	3	2	3	2	2	1	2	17	3	20	4	8	9	0	0	0	32	1	10	1	1	0	9	30	11	0	0	1
139	TCA	9	1	2	0	17	19	2	2	0	4	2	35	3	0	0	1	1	1	0	8	16	0	0	0	0	1	0	0	0	4	0	0	1	1	0	0	12	59	48	1	2	6	0	0	2	82	15	0
140	TGG	0	0	0	0	0	0	0	0	0	0	5	0	0	1	0	0	0	0	0	0	0	0	0	0	0	0	10	0	0	0	0	0	0	0	0	0	0	2	0	0	0	0	2	0	0	0	0	0
141	CCC	4	0	0	0	12	193	0	1	0	2	1	0	2	2	0	0	16	61	1	2	57	317307	17	33	1	2	1	0	2	19	0	0	9	0	0	0	0	17	2	0	3	0	1	0	18	2	0	1
142	AAC	86	319444	1	60	1	4	0	1	0	8	0	2	0	2	1	0	0	7	0	0	0	0	0	0	0	0	0	0	0	0	0	0	0	15	0	0	0	0	0	0	0	0	0	0	0	0	0	0
143	CAC	0	39	0	2	2	0	2	0	0	5	0	2	0	4	19	0	52	319186	2	21	0	6	0	0	0	7	0	0	1	6	0	1	0	2	0	0	2	5	0	0	0	0	0	0	2	4	7	3
144	ACA	43	0	0	0	320066	6	31	13	0	0	0	0	23	0	0	0	0	0	0	0	5	0	0	0	0	0	0	0	0	0	0	0	0	0	2	0	38	0	0	0	0	8	9	43	0	0	0	0
145	TTC	0	5	0	2	0	6	5	2	0	10	0	13	4	3	13	1	6	0	3	0	1	0	0	0	0	2	0	0	0	24	11	0	87	31	57	56	1	31	26	12	6	5	4	0	5	11	7	2
146	AAC	30	320556	14	196	1	7	0	0	3	42	7	1	2	1	2	0	6	27	102	11	5	9	18	4	0	12	3	5	3	1	2	4	25	44	34	202	15	10	51	1	6	3	4	12	29	8	10	1
147	GGA	1	0	0	0	0	0	1	0	44	0	0	0	0	0	0	0	0	0	0	0	0	0	0	0	3	0	0	0	0	0	0	0	23	1	2	0	2	0	0	0	321169	21	67	3	17	1	1	0
148	GTA	0	2	3	7	15	64	17	56	0	6	2	21	180	29	5	8	2	0	2	2	0	2	1	0	0	0	0	0	6	4	1	0	6	0	0	0	30	0	0	0	8	0	0	1	321073	4	28	13
149	ACA	40	0	0	0	321584	1	58	26	2	9	0	0	32	0	0	0	0	0	0	0	6	0	0	0	0	0	0	0	0	0	0	0	0	0	0	0	14	0	1	0	0	0	0	0	0	0	0	0
150	GTA	0	0	0	0	8	7	6	10	0	5	1	72	59	2	8	3	9	0	5	1	0	0	0	0	0	0	0	0	13	87	5	1	1	0	0	0	241	23	4	4	5	1	5	2	320530	53	32	2
151	TCA	0	0	2	0	2	0	0	0	0	3	0	0	0	0	2	0	0	0	0	0	15	0	0	0	0	0	0	0	0	0	0	0	0	1	0	0	7	5	33	0	0	0	0	0	0	0	0	0
152	TGC	0	0	0	0	0	0	0	0	0	4	0	0	0	0	0	0	0	0	0	0	0	0	0	1	0	21	0	0	0	0	0	0	0	0	0	0	0	0	0	0	0	3	0	0	0	0	0	0
153	TCC	21	1	1	18	111	12	42	20	6	3	3	1	38	29	3	4	20	30	5	27	0	171	19	8	0	0	0	1	9	4	2	6	56	1	0	0	2	3	0	0	23	47	47	5	20	1	15	47
154	CAT	5	18	0	98	32	17	14	0	24	3	9	0	2	0	20	4	12	42	53	307342	1	0	0	5	2	0	2	8	8	39	13	30	30	38	9	97	5	6	8	64	1	2	0	1	17	2	10	0
155	AGG	4	0	42	3	4	0	7	0	27	9	316390	31	13	5	57	13	22	0	0	2	0	0	0	0	28	0	7	0	1	2	4	1	4	4	1	0	0	4	0	30	4	0	128	19	0	0	0	19
156	GGA	5	13	1	1	0	0	1	0	20	0	0	13	0	0	0	0	3	19	2	4	0	0	1	0	1	0	0	0	2	3	0	0	47	1	4	1	3	14	0	1	310752	9	70	9	5	0	0	0
157	AAA	320583	1	27	16	33	2	1	0	28	0	0	8	58	1	8	68	26	5	0	2	1	0	2	0	0	0	0	0	1	3	2	35	65	28	5	0	0	2	5	5	0	2	0	2	10	9	11	0
158	AGC	0	67	0	0	0	4	5	3	35	314458	0	94	0	18	16	0	13	17	5	0	1	9	0	11	0	3	0	0	35	4	9	0	1	0	0	1	51	18	4	6	1	95	0	1	0	0	0	2
159	AGT	0	0	0	19	0	9	4	4	0	17	27	319665	0	0	0	47	3	3	0	0	0	0	0	0	0	0	0	1	0	3	0	0	4	2	11	3	13	6	2	4	3	10	9	37	0	0	0	0
160	TTT	0	0	0	0	0	0	0	0	0	0	0	0	0	0	0	2	0	0	0	0	0	0	0	0	0	0	0	0	0	0	0	13	0	0	0	0	0	0	0	0	0	0	0	0	1	0	1	2
161	TAC	0	1	0	0	0	0	0	0	0	0	0	0	0	0	0	0	0	19	0	0	0	0	0	0	0	0	0	0	0	0	0	0	0	1	0	1	0	0	0	0	0	0	0	0	0	0	0	0
162	AGA	36	4	0	2	0	3	0	2	319354	10	34	3	15	0	0	0	0	13	0	4	0	0	0	0	4	12	3	3	1	0	0	0	0	0	0	0	0	0	0	1	61	0	0	0	0	0	0	0
163	AAT	4	12	4	318006	0	0	0	2	0	0	0	14	0	0	0	6	0	0	0	7	0	0	0	0	0	0	0	0	0	0	0	0	0	0	0	11	0	0	0	0	0	0	0	0	0	0	0	0
164	TTG	0	0	0	0	1	0	0	0	0	1	0	0	0	56	18	9	0	0	0	0	0	0	0	0	0	0	0	0	10	4	12	6	0	0	0	0	0	0	0	0	0	0	0	0	0	1	8	0
165	CTA	0	1	0	0	0	0	0	0	0	0	0	2	63	3	0	2	2	1	1	13	24	0	0	0	3	0	0	0	317247	15	26	2	0	1	7	0	2	3	0	0	0	1	4	0	2	0	2	1
166	TGG	0	0	0	0	0	0	0	0	0	0	2	0	0	0	0	0	0	0	0	0	0	0	0	0	0	0	10	0	0	0	0	0	0	0	0	0	0	0	0	0	0	0	6	0	0	0	0	0
167	CTG	0	0	0	0	0	0	0	0	0	0	0	0	4	5	130	1	0	0	8	0	0	0	24	2	0	0	0	0	54	9	310881	29	0	0	0	0	0	1	0	1	0	0	0	0	0	19	29	0
168	ACG	0	0	78	0	67	14	318547	34	0	0	3	1	0	0	51	0	0	0	0	0	0	0	6	0	0	0	0	0	0	0	6	0	0	0	0	0	0	2	33	0	0	0	2	2	0	2	0	3
169	AAG	47	4	320806	42	9	0	7	17	2	0	40	1	2	0	11	1	6	16	7	3	1	0	0	2	2	2	0	2	2	14	2	0	2	1	33	0	20	12	81	10	0	4	16	0	4	9	0	0
170	AAG	30	4	320533	65	2	12	10	0	2	30	65	0	5	1	81	0	0	7	41	18	0	20	0	0	41	3	25	13	0	27	1	1	9	4	19	0	7	77	80	26	2	6	2	0	31	7	2	0
171	GGG	1	9	5	7	4	7	9	3	1	14	22	6	0	2	1	7	17	8	5	3	3	0	0	1	1	2	10	1	4	1	13	2	1	9	50	13	0	9	9	11	54	4	318424	33	0	3	42	6
172	GAT	1	1	0	67	0	5	2	0	0	2	0	1	1	0	12	1	0	2	1	3	11	8	0	0	0	0	0	0	3	0	0	0	12	18	50	320444	1	8	3	4	1	0	3	67	2	0	1	5
173	TCA	2	27	0	4	13	12	37	10	1	32	2	5	0	6	0	2	3	50	6	11	26	3	0	0	4	5	0	0	11	9	19	4	95	37	5	111	0	0	8	0	7	13	0	0	23	19	21	15
174	TAC	0	3	0	0	0	0	0	0	0	0	0	0	0	1	0	0	0	17	0	0	1	0	0	0	0	0	0	0	0	0	0	0	0	5	0	0	0	0	0	0	0	0	0	0	0	0	0	0
175	CCA	140	4	33	5	163	25	6	33	38	13	1	114	23	2	1	6	115	51	140	18	318237	24	27	12	11	49	1	0	26	106	13	3	6	19	0	18	43	11	16	15	41	51	152	13	102	28	60	15
176	AAG	67	3	320792	36	23	15	23	7	6	1	71	0	9	0	21	7	11	48	20	125	24	6	14	3	1	0	0	4	0	76	6	38	0	0	13	0	4	0	13	8	0	0	6	0	3	15	29	7
177	CTG	0	0	0	1	5	10	3	9	0	4	0	0	0	1	126	88	0	14	1	1	0	0	17	2	0	0	2	0	60	14	321010	53	0	0	0	0	0	10	17	0	0	1	4	0	1	0	18	62
178	ACC	0	116	0	0	55	320328	19	29	0	4	3	0	0	27	0	8	2	1	1	2	0	2	0	0	0	0	0	0	1	13	17	4	1	1	11	0	13	46	0	13	7	4	8	0	12	7	0	5
179	AAT	6	20	13	321258	20	2	0	8	0	0	0	28	0	2	0	8	9	0	7	5	0	0	0	0	0	0	1	0	4	1	9	0	0	4	6	12	1	15	0	0	1	0	6	4	0	1	0	0
180	TCC	1	10	3	3	9	6	4	0	6	0	2	0	2	1	1	1	24	0	5	0	1	12	0	0	8	10	0	0	0	8	0	0	48	5	27	3	0	23	2	4	1	0	0	0	13	1	6	2
181	TAT	0	0	0	6	0	0	0	0	0	0	0	0	0	0	0	1	0	0	0	75	0	0	0	1	0	0	0	0	0	0	0	0	0	0	0	4	0	0	0	0	0	0	0	0	0	0	0	0
182	GTG	7	4	4	2	1	38	30	0	6	15	9	1	0	0	56	1	16	8	2	4	0	0	0	0	7	0	9	4	0	13	5	3	0	6	4	0	10	0	10	0	0	0	3	1	45	16	320727	48
183	AAC	70	321645	2	12	0	1	0	0	0	16	0	0	0	2	0	0	0	2	0	0	0	0	0	0	0	0	0	0	0	0	0	0	0	27	0	0	1	0	0	0	0	0	0	0	0	0	0	0
184	AAT	8	16	4	320974	5	6	0	19	1	15	0	30	3	1	1	1	3	0	8	19	0	0	0	0	0	0	4	1	3	1	0	0	53	10	3	14	0	0	1	8	0	0	0	0	0	0	4	9
185	AAA	321186	20	69	7	4	0	0	0	21	0	1	0	31	3	10	9	5	1	5	0	0	0	0	0	0	51	2	14	15	3	1	0	60	0	1	0	0	0	0	3	0	1	4	3	0	13	0	1
186	GGG	0	0	0	6	0	6	2	6	0	1	63	0	0	0	1	0	3	0	0	4	0	1	7	0	0	0	0	0	1	7	1	0	2	10	32	0	2	10	13	0	81	3	320985	18	0	0	15	5
187	AAA	321639	9	78	6	1	6	0	1	14	0	14	0	1	0	0	0	0	0	3	1	0	0	0	0	0	0	0	2	5	0	0	7	46	0	0	1	1	0	7	4	0	1	2	0	0	7	3	5
188	GAA	28	2	3	0	14	2	1	0	0	0	0	4	0	1	0	0	5	4	41	0	12	6	0	1	0	4	0	4	1	3	1	1	321591	4	21	7	11	0	3	0	23	0	0	0	17	2	0	1
189	GTC	0	0	0	0	0	1	0	0	0	0	0	0	3	59	0	14	0	0	0	0	0	0	0	0	0	0	0	0	1	3	0	0	0	5	0	0	0	13	0	0	0	3	0	0	85	321669	5	12
190	CTT	0	0	0	0	0	0	0	0	0	0	0	0	2	7	8	60	0	0	0	8	0	0	0	41	0	0	0	5	13	16	5	321244	0	0	0	0	0	0	0	0	0	0	0	0	0	0	0	7
191	GTA	0	0	0	0	0	0	0	0	0	0	0	0	49	14	1	30	0	0	0	0	0	0	0	0	0	0	0	0	9	1	10	7	11	0	0	0	12	0	0	0	6	0	0	0	209681	22	34	8
192	CTA	0	0	0	0	0	0	0	0	0	0	0	0	33	0	2	2	1	0	0	0	23	0	1	0	2	0	0	0	209844	3	16	2	0	0	0	0	0	0	0	1	0	0	0	0	5	0	2	1
193	TGG	0	0	0	0	0	0	0	0	0	0	1	0	0	0	0	0	0	0	0	0	0	0	0	0	0	0	6	0	0	0	0	0	0	0	0	0	0	0	0	0	0	0	2	1	0	0	0	0
194	GGT	0	0	0	0	0	0	0	0	0	0	0	17	0	0	0	0	0	0	0	0	0	0	0	0	0	0	0	4	0	0	0	0	0	0	0	21	0	2	0	9	2	22	9	209342	0	0	0	124
195	GTT	0	0	0	0	0	0	0	0	0	0	0	0	8	0	11	63	0	0	0	0	0	0	0	0	0	0	0	0	0	0	0	9	0	0	0	2	0	0	0	23	0	0	0	4	4	71	10	209626
196	CAT	0	0	0	36	0	0	0	0	0	0	0	0	0	0	0	0	4	24	1	209808	0	0	0	3	0	0	0	5	0	0	0	2	0	0	0	2	0	0	0	0	0	0	0	0	0	0	0	0
197	CAC	5	375	0	0	0	0	3	0	0	0	0	0	1	0	6	4	100	209303	8	33	0	2	0	0	0	14	0	0	0	8	1	0	1	5	2	1	0	0	5	4	0	0	0	1	2	0	0	2
198	CCG	0	0	0	0	0	0	68	1	0	0	0	0	0	0	0	0	0	0	23	0	85	1	209353	12	0	0	0	0	0	0	10	0	0	0	0	0	0	0	2	0	0	0	0	0	0	0	0	0
199	TCT	0	0	0	0	0	0	0	5	0	0	0	4	0	0	0	6	0	0	0	0	0	1	4	14	0	0	0	0	0	0	0	0	0	0	0	0	0	0	0	3	0	0	5	0	0	7	0	0
200	AGC	0	18	0	0	0	4	0	0	63	209622	3	54	0	27	0	0	0	0	0	2	0	0	0	0	0	0	0	0	0	0	0	0	0	0	2	1	0	0	0	1	0	20	0	1	0	0	0	0
201	AGT	0	0	0	14	3	5	0	3	2	6	1	209644	11	4	3	28	5	4	1	0	1	0	0	0	0	0	0	4	3	1	0	5	0	1	0	0	3	0	0	0	0	0	0	28	1	0	0	0
202	GAT	0	0	0	22	0	3	0	0	0	2	1	0	1	1	0	0	2	0	0	10	0	0	0	0	0	0	0	0	0	1	3	0	9	15	10	209709	0	0	0	0	0	0	5	21	0	3	3	2
203	GAG	0	0	15	0	0	0	0	0	0	0	0	0	0	0	0	0	0	0	3	0	0	0	0	0	1	0	0	0	0	0	0	0	35	6	209357	19	0	0	2	0	0	0	28	0	0	0	1	0
204	CAA	58	0	0	0	0	0	0	0	0	0	0	0	0	0	0	0	209729	2	12	1	0	0	0	0	3	0	0	0	1	0	0	0	5	0	0	0	0	0	0	1	0	0	0	0	0	0	0	0
205	CAG	0	3	31	11	0	1	1	0	0	0	0	8	0	0	5	0	24	3	209610	21	0	0	8	0	0	0	37	0	0	0	4	0	0	31	11	0	4	0	0	0	2	0	0	2	0	1	0	0
206	AGT	0	3	0	28	2	3	2	7	0	13	3	209569	3	0	3	12	0	0	3	2	0	0	0	0	0	0	0	1	0	0	5	0	0	3	16	0	0	0	0	0	0	20	2	21	0	0	1	4
207	CTC	1	0	0	0	0	0	0	0	0	0	0	0	2	135	2	0	0	8	0	0	0	4	0	0	1	1	0	0	66	208960	16	5	0	0	0	0	0	0	0	0	0	0	0	0	0	3	1	5
208	TAT	0	0	0	2	0	0	0	0	0	0	0	0	0	0	0	0	0	0	0	17	0	0	0	0	0	0	0	0	0	0	0	0	0	0	0	1	0	0	0	0	0	0	0	0	0	0	0	0
209	AGT	0	8	0	41	15	1	6	3	2	33	2	209279	0	0	4	15	1	2	0	0	1	6	5	12	0	0	0	2	17	4	4	2	0	0	47	7	6	0	14	0	1	0	3	73	0	1	1	0
210	AAT	2	14	0	209055	9	0	0	7	0	11	0	7	10	7	0	4	3	0	0	16	16	8	4	3	0	15	3	0	2	35	1	0	0	12	2	13	4	0	3	0	1	38	45	23	0	0	0	0
211	GGA	4	7	1	4	14	3	0	0	18	18	0	3	1	5	3	0	1	1	0	0	1	15	0	2	2	0	0	0	0	3	7	9	67	2	0	4	8	3	0	4	208676	3	16	1	21	3	0	9
212	AAT	4	1	2	208948	0	0	0	2	0	0	0	12	1	0	0	0	0	8	1	5	4	34	0	9	7	0	0	4	8	1	5	19	1	0	3	13	0	1	6	3	1	0	4	1	0	0	5	3
213	GCT	5	7	9	2	6	0	11	43	0	1	0	1	0	0	3	3	1	0	0	0	21	53	7	55	0	1	1	0	0	1	0	0	0	0	0	56	0	15	7	207196	16	2	0	3	1	3	17	9
214	TAT	0	0	0	0	2	0	0	0	1	0	0	0	0	3	0	0	0	0	2	41	0	0	0	0	0	0	0	1	1	0	0	0	0	0	0	2	1	0	0	0	0	0	0	3	4	5	0	0
215	GTC	0	0	0	0	0	0	0	0	0	0	0	0	2	45	0	7	0	0	0	0	0	0	0	0	0	0	0	0	2	4	0	0	0	2	0	0	1	9	0	0	0	1	0	0	35	209497	4	32
216	TCT	0	0	0	0	3	4	1	14	3	2	6	0	1	0	4	0	8	0	2	0	0	0	0	16	1	1	1	0	1	2	0	1	0	1	0	5	0	5	0	12	0	0	0	0	8	12	0	8
217	GTA	0	0	0	0	0	0	0	0	0	0	0	0	39	0	0	0	0	0	0	0	0	0	0	0	0	0	0	0	1	0	0	0	1	0	0	0	8	1	0	0	1	0	0	0	208234	7	37	0
218	GCG	0	0	0	0	0	0	27	0	0	2	0	17	0	1	1	1	0	2	5	11	0	0	5	0	0	0	0	0	1	2	0	0	1	0	46	0	44	2	204930	20	0	0	1	0	3	1	28	0
219	TCT	1	0	0	0	0	0	1	2	0	0	0	1	0	0	0	0	0	0	0	0	0	0	0	12	0	0	0	0	0	1	0	0	0	3	0	0	2	3	20	3	8	10	3	0	0	0	0	0
220	TCA	0	5	16	7	4	28	0	0	25	2	10	0	0	0	20	4	2	33	1	1	47	22	25	6	10	4	0	4	1	2	7	6	31	8	0	1	4	3	6	0	0	13	13	12	0	3	9	10
221	AAT	5	8	2	209221	1	0	1	21	5	16	0	13	0	0	1	9	2	1	0	32	0	0	0	0	1	0	0	5	4	12	16	0	0	0	0	16	1	14	5	2	16	0	0	7	0	0	6	0
222	TAT	0	0	0	2	0	0	2	1	0	0	2	0	0	5	1	0	0	0	0	23	0	0	0	0	0	0	1	0	13	0	1	0	0	0	0	0	0	0	1	0	1	0	0	0	0	0	1	3
223	AAC	19	208426	5	41	1	0	0	0	0	16	0	0	25	12	1	14	3	22	7	4	0	0	0	0	1	1	0	0	17	6	2	9	28	38	0	4	10	12	4	2	16	3	3	4	4	0	0	0
224	AGG	4	2	16	1	1	8	2	0	17	9	203332	34	0	0	19	0	14	26	0	16	0	0	0	0	0	64	17	2	1	1	2	1	0	0	0	0	1	1	1	4	0	2	31	5	0	2	2	3
225	AGA	24	0	0	0	0	0	0	0	205511	1	12	2	50	0	0	0	0	0	13	0	0	0	0	0	1	2	2	20	0	0	2	0	0	0	0	0	0	0	0	0	30	0	0	0	0	0	1	1
226	TTC	0	0	0	0	8	5	3	4	0	0	0	0	1	23	1	22	4	1	0	8	0	0	0	0	0	0	0	0	0	31	0	0	22	0	0	0	0	1	0	1	0	0	0	0	30	16	3	5
227	ACC	1	22	0	0	15	207409	10	28	0	0	1	8	1	68	0	3	0	1	3	0	0	1	0	0	0	11	1	6	0	0	0	4	0	1	0	0	1	44	14	0	0	0	2	0	3	1	1	8
228	CCG	0	4	0	4	9	0	57	3	1	8	0	2	1	0	0	5	0	0	18	0	56	5	207854	28	0	0	27	0	0	0	20	0	0	0	1	0	11	4	12	28	3	1	2	1	0	2	19	5
229	GAA	15	0	0	2	42	28	9	21	3	0	0	13	1	1	1	0	1	2	3	15	1	2	0	1	1	7	0	2	1	1	0	1	200823	18	29	7	4	0	8	11	31	31	40	3	9	8	1	0
230	ATA	0	1	0	1	15	2	2	7	0	5	0	0	209011	4	31	12	5	7	2	0	4	3	4	0	0	1	0	2	9	2	0	1	0	0	1	1	2	6	0	1	0	0	1	0	22	53	31	16
231	GCT	0	0	0	1	7	13	4	69	0	4	0	11	1	2	4	0	43	7	37	7	0	0	0	0	0	3	0	1	7	16	14	15	0	0	0	27	10	29	22	198173	0	0	3	7	12	5	1	35
232	GCA	32	14	13	7	102	15	3	5	1	10	5	3	8	9	10	65	22	34	9	24	7	10	13	4	0	1	1	22	9	73	50	24	82	3	14	4	206972	5	97	5	0	11	6	15	31	33	7	12
233	AGG	1	0	16	0	0	0	0	0	35	0	191065	12	0	0	22	0	0	0	0	0	0	0	0	0	1	1	7	2	0	0	0	0	0	0	0	0	1	0	0	0	0	1	31	0	0	0	1	0
234	CCC	8	4	1	0	0	36	18	0	0	0	1	0	2	1	15	0	1	15	0	1	42	207233	3	6	2	9	0	1	2	11	7	0	0	0	0	0	0	13	0	0	0	0	0	0	3	2	0	0
235	AAA	201787	4	54	2	1	2	1	24	19	0	0	0	13	12	1	0	10	0	3	0	4	10	5	1	21	58	13	0	4	1	2	7	33	0	1	0	0	6	0	31	1	0	0	0	2	16	0	8
236	GTA	0	6	5	0	0	28	1	7	0	1	21	1	48	55	3	4	33	7	4	5	0	0	0	0	3	2	10	3	3	8	5	13	1	3	1	3	23	0	1	0	1	0	0	0	207964	14	13	32
237	AGA	28	26	4	1	1	1	0	1	203565	2	27	3	20	1	4	0	3	12	40	13	0	0	0	0	8	6	8	2	17	22	48	15	0	0	5	4	0	7	1	2	13	0	0	2	2	0	0	0
238	GAT	0	0	0	13	1	0	0	0	0	0	0	0	0	4	0	0	0	0	0	2	0	0	0	0	0	0	0	0	0	0	0	1	46	11	9	200544	0	0	0	0	1	0	2	10	0	0	0	2
239	CAA	17	0	0	1	0	3	0	3	0	0	0	1	0	0	6	0	204586	2	38	11	2	1	0	1	28	1	0	0	2	0	1	2	1	1	0	0	0	0	1	0	0	0	0	0	0	6	0	0
240	CAT	2	0	0	128	1	78	0	0	0	0	0	0	0	4	14	2	5	19	6	209123	9	3	12	7	2	0	0	14	4	0	0	3	0	0	6	1	13	0	0	4	1	0	3	3	5	3	0	1
241	GGG	0	0	1	0	0	0	0	0	0	0	32	0	0	0	0	0	0	0	1	0	0	0	0	0	0	0	2	0	0	0	0	0	0	0	19	0	0	0	2	0	35	2	208425	72	0	0	7	0
242	AGG	0	0	49	0	0	0	2	0	22	2	208443	31	0	0	16	0	0	0	0	1	0	0	0	0	16	3	27	0	0	0	0	0	0	0	0	0	0	0	0	0	0	0	36	0	0	0	0	0
243	ATG	0	0	2	0	1	0	5	0	0	0	1	0	31	15	209326	19	0	1	0	0	0	0	0	0	0	0	0	0	0	0	4	0	0	0	0	0	0	0	0	0	0	0	0	0	0	0	34	0
244	AAC	24	209204	3	21	1	2	4	0	0	9	16	0	10	6	1	0	12	7	1	4	0	0	0	0	0	0	2	1	0	5	4	22	3	29	2	0	8	0	9	0	0	0	1	6	11	0	5	2
245	TAT	0	0	0	2	0	0	0	0	0	0	0	0	0	0	3	0	0	0	0	16	0	0	0	0	0	0	1	0	0	0	0	0	0	0	0	0	0	0	0	0	0	0	0	0	0	0	1	1
246	TAC	0	2	0	0	0	0	0	0	0	0	0	0	0	0	5	0	0	30	0	1	0	0	0	0	0	0	0	0	0	0	0	0	0	0	0	0	3	3	6	1	2	2	0	0	0	0	0	0
247	TGG	0	0	0	0	0	0	0	0	0	0	0	0	0	0	0	0	0	0	0	0	0	0	0	0	0	0	12	0	0	0	0	0	0	0	0	0	0	0	0	0	0	0	0	0	0	0	0	0
248	ACC	2	8	2	0	29	184994	11	23	0	4	0	7	1	15	7	0	1	1	0	6	0	2	0	0	2	0	0	0	0	1	0	19	0	0	1	0	6	15	1	1	0	0	0	0	4	7	2	0
249	TTG	1	0	3	0	1	1	4	5	1	0	3	0	3	22	5	0	0	0	0	0	0	0	0	0	0	1	2	0	13	0	29	15	0	0	0	0	0	0	0	0	0	0	0	0	3	1	1	2
250	CTA	0	0	0	0	0	0	0	0	0	0	0	0	66	2	1	7	1	0	0	0	4	0	0	0	1	0	0	0	194696	7	32	5	0	0	0	0	0	0	0	0	0	0	0	0	4	4	15	6
251	GAA	47	2	0	11	0	2	0	1	0	2	0	5	0	0	7	8	10	0	9	4	11	5	0	0	8	0	2	2	0	9	0	21	207605	5	11	3	7	7	0	0	17	0	0	0	3	0	7	0
252	CCC	0	0	1	0	0	15	0	0	0	0	0	1	0	1	0	0	5	18	0	29	38	202212	20	17	0	0	0	0	0	13	0	0	0	1	0	4	7	12	1	14	0	0	0	0	0	1	1	0
253	GGA	1	5	0	0	0	1	2	5	40	2	0	0	0	0	3	0	0	0	2	0	0	0	0	0	7	9	0	0	0	0	1	3	23	2	3	11	2	0	9	2	206669	10	44	22	15	0	0	0
254	GAC	0	17	0	0	0	1	0	0	0	0	0	0	0	0	0	0	17	15	2	9	0	0	0	0	0	0	0	0	0	0	0	0	36	205373	18	18	16	7	7	0	4	20	1	0	2	2	0	0
255	ACA	38	6	0	0	202786	51	16	2	0	0	1	0	24	0	6	4	8	1	7	0	3	1	0	1	0	0	0	0	1	0	0	0	5	0	0	0	12	2	2	1	1	0	0	4	0	0	0	6
256	ATA	3	0	0	0	8	0	0	0	0	0	1	0	208801	18	21	15	0	0	0	0	0	0	0	0	0	0	1	0	1	3	10	0	0	0	0	0	0	0	0	0	0	0	0	0	15	2	0	15
257	ATA	2	1	0	0	8	0	1	2	0	0	1	19	207031	8	52	13	15	3	19	2	0	0	0	0	0	0	0	0	8	30	6	6	0	1	1	3	8	5	2	3	0	9	3	3	48	0	2	2
258	TTT	0	0	0	0	0	0	4	0	0	0	0	0	1	4	0	3	0	0	0	0	0	0	0	0	0	0	0	0	32	0	1	6	0	0	0	0	0	0	0	0	0	0	0	0	0	1	0	3
259	GAG	0	0	14	0	0	1	0	0	0	0	0	0	0	0	0	0	0	4	0	0	0	0	0	0	0	0	0	0	0	0	0	0	29	0	208223	25	0	0	5	0	0	0	57	0	0	0	6	0
260	GCA	0	0	0	0	50	0	0	6	0	0	0	0	0	0	0	0	0	0	0	0	0	0	0	0	0	0	0	0	0	0	0	0	38	0	0	0	205708	2	7	8	3	1	4	7	23	0	0	1
261	ACT	0	3	1	58	18	26	7	206406	0	39	0	6	0	0	1	18	0	0	1	1	0	0	0	1	0	0	0	0	0	1	3	0	3	0	0	1	0	1	8	10	0	0	0	0	0	2	0	0
262	GGT	0	0	0	0	0	0	0	0	0	0	0	67	0	0	0	0	0	0	0	0	0	0	0	0	0	0	0	3	0	0	0	0	0	0	0	26	0	0	0	1	2	24	23	209103	0	0	0	26
263	AAT	0	18	0	208907	0	0	0	1	0	0	0	7	0	0	0	1	0	0	0	0	0	0	0	0	0	0	0	0	0	0	0	0	0	0	0	34	0	0	0	0	0	0	0	0	0	0	0	0
264	CTA	0	0	0	0	0	0	0	0	0	0	0	0	41	4	0	3	0	3	0	0	25	0	0	0	2	0	0	0	208706	6	22	2	0	0	0	0	0	0	0	0	0	0	0	0	2	0	0	0
265	ATA	2	0	0	0	6	0	0	0	1	0	0	0	208806	5	26	4	0	0	0	0	0	0	0	0	0	0	0	0	20	1	8	6	0	0	0	0	1	7	0	1	0	0	0	0	12	3	0	2
266	GCA	0	0	0	0	18	3	0	0	0	0	0	1	1	1	0	2	0	0	0	0	0	0	0	0	0	0	0	0	0	0	0	0	15	0	0	0	208674	4	10	1	0	0	0	0	12	1	2	2
267	CCA	0	0	0	0	27	0	0	0	0	0	0	0	0	0	0	0	22	0	0	0	208008	9	11	3	2	0	0	0	8	0	0	0	0	0	0	0	0	0	0	0	0	0	0	0	0	0	0	0
268	TGG	0	0	2	0	0	11	0	6	0	0	3	0	2	0	0	0	0	1	0	0	0	0	0	0	0	1	12	0	1	0	5	0	1	0	4	0	2	3	0	5	0	0	20	0	0	0	0	0
269	TAT	0	0	0	0	0	0	0	0	0	0	0	0	0	0	2	1	4	2	0	45	0	0	0	0	0	0	0	0	0	3	0	0	0	0	0	3	0	0	0	0	0	0	0	0	1	1	0	0
270	GCT	0	0	0	0	0	0	0	40	0	1	0	0	0	0	0	0	0	0	0	0	0	0	0	2	0	0	0	0	0	0	0	0	0	0	0	33	11	26	23	209267	1	11	0	21	0	0	0	11
271	TTC	0	0	0	0	0	0	0	0	0	0	0	0	0	3	0	0	0	2	0	0	0	0	0	0	0	0	0	0	0	17	1	0	0	0	0	0	0	0	0	0	0	0	0	0	0	2	0	1
272	GCA	0	0	7	0	66	0	4	4	3	0	1	1	0	0	0	10	10	2	7	1	3	0	0	0	1	0	0	1	9	0	3	0	21	0	20	0	209177	7	14	3	2	3	6	35	24	3	0	1
273	CTG	0	0	0	0	0	0	0	0	0	0	0	0	73	0	53	15	0	0	1	0	0	0	57	0	0	0	6	0	42	2	208926	14	0	0	0	0	1	6	0	0	0	0	0	0	6	0	13	10
274	AGT	10	17	7	40	8	13	6	13	21	13	4	209348	8	5	31	34	7	9	4	6	0	0	0	0	2	2	4	3	2	5	0	8	1	0	8	3	5	28	2	1	51	4	1	16	1	13	2	0
275	AGA	23	0	0	0	3	0	7	5	209431	1	72	1	54	1	0	0	0	0	0	3	0	0	0	0	24	0	4	1	0	1	0	0	0	0	0	0	0	0	0	0	13	0	1	1	2	0	0	0
276	GGG	0	9	1	14	2	13	2	18	3	3	17	2	2	0	0	2	11	1	3	7	1	0	0	0	0	2	4	0	5	1	0	0	8	3	13	6	4	17	6	10	66	23	209196	39	1	0	10	0
277	TTT	20	4	7	3	12	10	16	2	8	19	48	8	40	13	16	1	22	31	9	0	5	0	12	4	3	1	2	0	23	1	7	39	11	9	13	3	3	3	40	2	2	5	0	7	18	3	19	17
278	GAG	3	11	27	0	0	11	5	7	0	1	0	2	1	1	1	1	15	2	11	10	19	7	3	4	5	2	10	3	9	6	13	4	32	18	209029	110	14	4	6	9	4	3	46	15	4	0	15	10
279	TCC	0	0	0	0	1	5	0	0	0	0	0	0	0	0	0	3	4	1	1	8	0	18	0	0	0	0	0	0	0	2	0	0	0	0	0	0	1	12	2	0	0	0	0	0	0	0	0	0
280	GGC	0	4	0	0	0	1	4	0	0	66	0	0	0	0	0	1	0	0	0	0	0	0	0	0	0	0	2	0	1	0	0	0	0	42	0	0	0	7	3	11	48	209037	9	26	0	25	0	0
281	ATC	0	3	0	0	0	18	0	0	0	3	0	0	20	209362	8	22	0	0	0	0	0	0	0	0	0	0	0	0	0	1	0	1	0	0	0	0	0	0	0	0	0	0	0	0	5	10	5	9
282	ATC	0	2	0	0	0	25	0	0	0	1	0	0	139	208704	9	21	0	0	0	0	0	0	0	0	0	0	0	0	7	6	1	7	0	0	0	0	0	0	0	0	0	0	0	0	4	26	2	2
283	ACC	6	474	7	5	46	208886	6	9	7	22	1	14	1	28	11	0	8	0	17	3	0	2	0	2	1	2	4	6	18	2	13	29	2	0	2	0	10	12	4	2	0	0	1	1	17	0	4	17
284	TCA	0	0	0	0	11	6	1	10	0	2	0	5	0	0	0	0	0	0	0	0	48	0	0	0	0	0	0	0	0	0	0	0	0	0	0	0	5	1	0	0	0	0	0	0	0	0	0	0
285	AAC	43	208382	7	105	3	28	14	17	1	10	0	17	7	5	0	4	6	14	3	0	0	0	1	2	0	0	0	1	9	0	12	2	55	17	0	2	2	5	11	2	7	8	8	5	0	3	6	2
286	GCG	33	0	6	9	5	16	70	20	2	1	0	0	22	1	4	10	8	0	13	16	0	1	1	0	0	9	0	11	1	140	0	13	0	0	67	0	105	101	328374	59	1	4	7	4	0	0	37	4
287	TCA	1	3	0	1	11	0	0	3	0	0	1	0	0	1	0	0	5	1	30	1	45	19	0	24	0	5	0	1	8	4	0	1	4	0	6	2	25	3	4	0	0	0	1	1	0	0	0	3
288	ATG	0	1	9	0	4	5	15	6	0	19	6	0	88	6	328747	35	3	0	1	1	3	11	4	0	0	0	2	0	1	0	3	17	0	0	0	0	1	3	0	2	0	3	0	0	9	0	26	1
289	CAT	0	1	0	53	0	18	0	7	0	3	2	11	6	1	3	0	8	18	5	328717	0	0	0	4	3	1	0	25	0	1	4	3	0	0	0	20	4	2	6	2	1	0	110	0	0	1	1	5
290	GAG	0	9	30	0	0	2	0	4	0	17	0	2	1	9	8	0	0	0	5	0	5	14	0	0	0	0	0	0	0	12	0	0	57	27	328525	56	5	5	9	0	0	3	34	2	1	0	7	0
291	TGT	0	1	1	0	0	0	0	0	0	0	0	8	0	0	0	0	0	0	0	0	0	0	0	0	0	0	0	8	1	0	0	0	0	0	0	0	0	0	0	0	0	0	0	6	0	0	0	0
292	AAC	51	328815	3	35	13	2	2	1	0	64	0	17	1	12	0	0	2	17	2	0	0	0	0	0	0	0	0	0	0	0	0	0	13	56	0	0	0	2	0	0	0	0	0	0	3	1	0	5
293	ACG	0	0	63	0	80	6	328914	44	0	1	8	6	0	0	32	0	0	0	0	0	0	0	1	0	0	0	0	0	0	0	2	0	0	0	0	0	3	0	31	3	0	0	0	0	0	0	0	0
294	AAG	122	11	328479	65	2	18	18	6	5	2	77	0	1	10	16	15	1	1	5	16	0	1	0	0	3	4	9	20	7	20	24	12	1	1	72	26	2	0	9	2	4	2	0	2	2	10	0	7
295	TGT	0	0	0	0	0	1	0	0	0	0	0	6	0	0	0	0	0	0	0	0	0	0	0	0	0	0	0	4	0	0	0	1	0	0	0	0	0	0	0	0	0	0	0	2	0	0	0	0
296	CAA	58	0	0	0	0	0	0	0	0	0	0	0	1	0	0	1	328921	0	17	0	4	0	0	0	62	0	0	0	4	0	0	0	0	0	0	0	0	0	0	0	0	0	0	0	0	0	0	0
297	ACA	36	0	0	0	329026	17	26	3	11	0	0	0	30	0	0	1	0	0	0	2	9	0	0	0	0	0	0	0	0	0	0	0	1	0	0	0	26	2	0	0	0	0	0	0	0	0	0	0
298	CCC	3	0	0	0	0	69	0	0	0	0	0	0	0	0	1	0	1	63	0	0	52	329046	13	17	0	6	0	0	0	15	0	0	0	0	0	0	0	10	0	0	0	1	0	0	0	0	0	0
299	CAG	0	2	34	9	5	24	1	26	2	26	0	8	15	4	4	5	33	5	328421	64	4	7	63	18	0	29	108	5	12	0	28	13	33	24	11	24	7	5	4	4	0	0	0	1	0	1	3	21
300	GGA	0	0	0	0	0	0	0	0	24	0	0	0	0	0	0	0	0	0	0	4	0	1	0	0	0	0	0	0	0	0	0	0	13	0	0	0	4	0	0	0	328657	1	34	2	44	0	0	0
301	GCT	0	0	0	1	0	0	0	47	0	3	0	6	0	0	0	0	0	0	1	0	1	0	0	2	0	0	0	0	0	0	0	0	0	0	0	187	13	66	9	328702	0	0	4	4	1	0	0	24
302	ATA	13	0	0	0	23	0	0	0	12	0	0	1	329005	1	56	8	0	0	0	0	0	0	0	0	0	0	0	0	5	1	3	3	0	0	0	1	0	0	0	0	0	0	0	0	25	0	0	0
303	AAC	55	328742	2	41	3	16	14	1	0	15	0	0	1	0	17	9	9	3	0	2	4	0	0	1	3	0	0	2	0	0	31	0	45	44	4	11	9	6	2	0	1	19	5	1	5	2	0	1
304	AGC	0	71	0	0	3	1	0	6	62	328009	3	73	0	78	0	0	0	1	0	0	0	0	0	0	0	0	0	0	0	0	0	0	0	0	0	0	0	1	4	0	13	12	6	0	0	0	0	0
305	AAT	4	25	2	328811	0	0	0	5	0	1	0	32	0	0	7	10	0	0	0	8	0	0	0	0	1	1	0	4	1	0	1	0	0	0	0	15	17	0	0	20	7	0	2	1	2	1	0	7
306	CTC	28	0	5	0	0	1	1	0	15	0	8	0	0	90	0	0	0	8	1	1	0	52	0	0	0	11	5	2	68	328537	2	36	0	0	2	0	17	18	0	0	0	0	0	0	0	2	5	0
307	CCT	0	0	0	0	0	0	0	61	0	0	0	1	0	0	0	0	0	0	0	76	29	65	23	328596	0	0	0	4	0	0	0	9	0	0	0	1	0	0	0	4	0	0	0	0	2	1	0	0
308	TTC	0	0	0	0	0	0	0	0	0	0	0	0	0	4	1	0	0	0	0	0	0	0	0	0	0	0	0	2	0	22	0	0	0	0	0	0	0	2	0	0	0	0	0	0	0	2	1	0
309	CAG	0	0	54	0	0	0	0	0	0	0	0	0	0	0	0	0	57	1	327313	33	0	0	7	0	0	0	60	0	0	0	0	0	0	0	1	0	0	0	0	0	0	0	0	0	0	0	0	0
310	AAT	7	32	1	329017	0	0	0	6	0	1	0	10	0	0	0	0	0	0	0	8	0	0	0	0	0	0	1	0	0	0	0	0	0	0	0	22	0	0	0	0	0	0	0	0	0	0	0	0
311	ATA	0	0	0	0	17	0	0	0	3	0	0	0	328698	20	35	17	0	0	0	0	0	0	0	0	0	0	1	0	6	2	0	0	0	0	0	0	0	0	0	0	0	0	0	0	49	3	4	0
312	CAC	0	57	0	0	32	1	8	6	0	35	0	7	0	0	0	0	80	328268	1	48	0	4	0	0	0	15	0	0	0	6	0	0	0	12	1	27	6	0	9	9	9	4	5	10	0	0	0	0
313	CCA	2	0	0	0	40	0	0	0	2	11	2	0	1	0	0	0	35	0	6	1	328593	25	39	7	4	22	3	0	18	0	0	0	0	0	2	0	8	2	0	5	1	0	0	0	0	0	0	0
314	GTC	2	15	0	4	4	4	0	4	16	19	6	9	12	47	9	3	7	6	6	8	0	0	0	0	0	1	1	6	2	8	0	2	3	10	1	0	14	32	4	1	0	2	0	9	55	326942	11	44
315	ACA	61	0	0	5	328233	21	47	16	7	2	0	19	21	4	0	14	0	17	0	3	3	0	0	0	4	0	4	0	2	2	0	0	1	0	0	0	12	1	5	17	6	7	9	7	5	10	27	8
316	ATA	6	0	0	0	12	0	0	0	1	0	0	0	328685	19	50	15	0	0	0	0	0	0	0	0	0	0	0	0	9	0	0	3	0	0	0	0	0	1	0	0	0	0	0	0	16	2	4	3
317	GGA	0	0	0	0	0	0	0	0	24	0	0	0	0	0	1	0	0	0	0	2	0	0	0	0	2	0	0	0	0	0	0	1	17	0	0	0	2	2	0	0	328795	12	100	28	31	0	0	0
318	GAG	6	3	27	2	5	19	12	8	3	7	1	5	0	2	23	0	25	29	6	1	0	1	0	0	4	5	1	27	10	1	4	0	65	12	325556	57	29	9	8	2	0	0	22	0	1	3	17	9
319	TGC	0	0	0	0	0	0	0	0	0	3	0	0	0	0	0	0	0	0	0	0	0	0	0	0	0	2	0	0	0	1	0	0	0	0	0	0	0	0	0	0	0	1	0	0	0	0	0	0
320	CCA	0	0	0	0	29	0	0	0	0	0	0	0	0	0	0	0	8	0	0	0	327828	56	15	28	3	0	0	0	16	0	0	0	0	0	0	1	0	0	0	0	0	0	0	2	0	0	0	0
321	AAA	328585	1	15	10	11	35	1	17	54	0	4	7	25	0	2	11	4	3	0	4	0	0	0	0	51	0	22	16	6	8	16	9	9	0	0	0	0	0	1	0	0	1	0	0	6	3	2	5
322	TAT	0	0	0	5	0	2	0	0	1	0	0	0	0	0	0	0	2	0	0	15	0	3	0	0	0	0	0	0	0	0	0	0	0	0	0	0	0	0	0	0	0	0	0	0	0	0	0	0
323	GTC	0	0	0	0	0	2	0	0	0	3	0	0	10	196	0	2	1	0	0	0	0	0	0	0	0	0	0	0	1	10	7	5	0	8	0	0	0	13	0	0	0	4	0	0	62	315354	4	92
324	AGG	3	0	40	0	5	0	9	0	41	3	318726	38	0	0	14	0	1	0	2	12	0	0	0	0	20	53	88	20	0	10	2	1	0	0	0	0	0	3	0	5	0	1	67	0	0	0	0	0
325	AGT	0	2	0	54	0	2	3	5	3	47	3	323315	0	3	0	36	0	0	0	0	0	0	0	0	0	0	0	0	1	2	0	0	0	0	0	0	1	1	0	0	0	0	0	24	0	0	5	0
326	ACC	7	60	0	0	39	324723	2	50	12	6	11	21	1	38	2	0	1	3	0	3	3	10	2	0	0	34	3	0	2	7	2	0	0	0	23	2	14	45	0	0	5	4	4	0	1	0	0	0
327	AAA	327090	13	13	3	7	0	0	0	9	0	7	2	3	0	2	0	2	3	3	1	0	1	0	0	0	0	0	2	0	0	0	0	19	0	0	0	1	1	0	0	0	0	2	0	0	0	4	1
328	TTG	0	0	0	0	0	0	0	0	0	7	0	0	1	1	8	1	0	0	0	0	0	0	0	0	0	0	0	0	4	2	29	22	0	0	0	0	0	0	0	0	0	0	0	0	0	0	2	0
329	AGG	0	0	36	0	0	2	2	0	70	3	315820	24	0	0	38	0	1	0	0	0	0	0	0	1	0	0	6	2	0	0	0	0	0	0	0	0	0	3	1	3	0	0	46	0	1	0	2	2
330	ATG	0	0	3	0	0	0	23	0	0	0	2	0	40	0	313042	15	0	0	0	0	0	0	0	0	0	0	0	0	0	3	6	1	0	0	0	0	0	0	0	0	0	0	0	0	0	0	22	0
331	GTT	0	0	0	1	0	0	0	0	0	0	0	0	0	0	0	45	0	0	0	0	0	0	0	0	0	0	0	0	0	0	0	1	0	0	0	1	0	3	0	6	0	0	0	2	3	30	16	311560
332	ACA	41	0	0	0	325093	27	141	16	4	0	0	0	36	1	0	0	0	0	0	0	0	0	0	0	0	0	0	0	0	0	0	0	0	0	0	0	25	0	0	0	0	0	0	0	0	0	0	0
333	GGA	0	0	0	0	0	0	1	0	13	0	0	0	0	0	0	0	0	0	0	0	0	0	0	0	1	0	0	0	0	0	0	0	29	1	0	0	0	0	0	0	315730	4	17	10	31	0	0	0
334	CTA	0	0	0	0	0	0	0	0	0	0	0	0	83	8	4	0	3	0	0	0	55	31	5	1	4	0	0	0	323759	5	19	42	0	0	0	0	0	0	0	0	0	0	0	0	2	5	0	2
335	AGA	26	0	0	0	2	0	0	0	320901	4	26	1	26	0	0	0	0	0	0	0	0	0	0	0	5	1	2	3	0	0	0	0	1	0	0	0	0	0	0	0	9	0	0	0	0	0	0	0
336	AAC	49	328514	3	52	0	7	0	0	0	11	0	0	0	4	0	0	0	1	0	0	0	0	0	0	0	0	0	0	0	0	0	0	0	15	0	0	0	0	0	0	0	0	0	0	0	0	0	0
337	ATC	17	88	0	12	0	71	0	0	13	25	8	0	22	327899	8	24	18	2	3	5	0	0	0	0	4	140	15	18	12	4	5	1	0	2	2	2	2	2	19	0	0	0	0	3	1	7	10	1
338	CCA	0	2	0	0	29	0	0	0	4	0	0	0	0	0	0	0	39	4	2	28	326959	24	16	10	2	4	0	0	12	0	0	0	1	0	0	0	11	0	1	14	2	0	0	2	1	0	0	0
339	TCC	1	0	1	3	10	23	0	10	7	1	0	10	16	13	3	8	0	6	4	0	4	51	1	2	0	1	1	4	0	7	0	8	0	0	0	0	59	63	0	14	6	0	14	12	15	0	7	0
340	ATT	23	0	3	1	0	0	2	17	24	0	24	7	11	41	3	328190	0	1	1	0	0	0	4	0	27	2	1	8	3	15	1	6	0	0	0	0	0	1	0	0	0	0	0	0	0	0	3	12
341	CAA	34	0	0	0	1	2	0	0	0	11	0	0	0	1	0	0	327684	1	11	8	4	0	0	0	26	0	1	0	0	0	0	0	1	0	0	0	1	1	0	4	0	1	0	0	0	0	0	0
342	TAC	2	3	1	0	0	1	1	0	0	0	1	1	0	0	1	0	0	9	0	5	0	0	0	0	3	0	0	0	0	0	0	0	0	5	0	0	0	0	0	0	0	0	0	0	0	0	0	0
343	AGA	72	2	5	0	3	0	0	0	321069	1	93	4	43	0	0	0	0	0	12	0	0	0	0	0	19	57	0	6	1	0	0	0	0	0	5	0	0	0	0	4	27	0	0	0	0	0	0	0
344	GGT	0	0	0	0	0	0	0	0	0	0	11	28	0	0	0	0	0	0	0	0	0	0	0	0	0	0	0	0	0	0	0	0	1	0	1	26	4	0	0	1	17	10	23	317460	0	4	0	21
345	CTA	0	0	0	0	0	0	0	0	0	0	0	0	103	2	2	11	6	0	0	0	22	0	0	0	6	0	0	0	286731	15	35	10	0	0	0	0	0	0	0	0	0	0	0	0	18	4	1	6
346	TTT	0	0	0	0	0	0	0	0	0	0	0	0	6	0	0	13	0	0	0	0	0	0	0	0	1	0	0	0	1	0	1	11	0	0	0	0	0	0	0	0	0	0	0	0	0	0	1	1
347	GGA	1	0	3	1	0	0	0	0	34	3	1	0	0	0	2	0	0	0	0	0	0	0	0	0	7	2	1	3	4	12	0	7	25	0	0	0	2	1	0	0	323268	6	62	32	37	0	0	0
348	GCC	0	0	0	0	0	20	0	0	0	0	0	0	0	0	1	0	0	0	0	0	0	3	0	0	0	0	0	0	0	0	0	0	0	70	0	0	61	274991	40	10	0	2	0	0	0	39	0	0
349	ATT	0	0	0	8	0	0	0	13	0	0	0	4	19	31	4	325005	0	0	0	0	0	0	0	0	0	0	0	0	1	0	0	6	0	0	0	0	0	0	0	0	0	0	0	0	12	0	23	48
350	GCT	0	0	0	1	0	0	0	94	0	3	1	14	0	0	0	0	1	0	0	0	0	0	0	5	0	0	0	0	0	0	0	0	0	1	0	79	7	85	25	326393	0	1	0	1	0	0	0	20
351	GGT	0	0	0	0	0	0	0	0	0	0	0	37	0	0	0	0	0	0	0	0	0	0	0	0	0	0	0	4	0	0	0	0	0	0	0	27	0	0	0	2	0	27	76	326435	0	0	0	69
352	TTT	0	0	0	0	0	0	0	0	0	0	0	0	0	1	0	8	0	0	0	0	0	0	0	0	0	0	0	0	1	0	0	4	0	0	0	0	0	0	0	0	0	0	0	1	0	0	0	3
353	ATT	0	0	0	0	0	3	0	7	3	0	0	4	11	73	7	324591	0	0	0	0	0	0	0	0	0	0	0	0	5	1	3	8	0	0	0	0	0	0	0	0	0	0	0	0	9	16	25	31
354	GAG	1	0	40	0	0	0	0	0	0	0	0	0	0	0	0	1	1	0	2	0	0	0	0	0	0	0	0	0	3	0	0	0	61	1	328379	36	0	0	2	0	0	0	62	0	0	0	13	0
355	GGG	0	0	0	2	0	0	0	0	0	0	28	0	0	0	0	0	0	1	0	0	0	0	0	0	0	0	2	0	0	0	0	0	0	0	19	0	0	1	1	0	101	64	326286	62	0	0	18	2
356	GGA	0	0	0	0	0	0	1	0	52	0	0	0	0	0	0	0	0	0	0	0	0	0	0	0	4	0	0	0	0	0	0	0	60	1	0	3	3	0	0	0	326238	11	562	35	33	0	0	0
357	TGG	0	0	0	0	0	0	0	0	0	0	4	0	0	0	0	0	0	0	0	0	0	0	0	0	0	0	19	0	0	0	0	0	0	0	0	0	0	2	1	0	0	0	1	1	0	0	0	0
358	ACT	0	1	0	56	11	141	0	304189	1	15	0	5	0	21	0	33	3	11	0	2	4	38	0	20	0	0	0	0	37	3	4	11	4	8	0	6	2	0	0	41	0	0	0	0	0	1	0	7
359	GGA	0	1	0	0	0	0	0	0	45	1	0	0	0	0	0	0	4	0	0	0	0	0	0	0	1	0	0	3	0	0	0	0	53	0	0	0	5	5	5	0	327309	26	25	24	35	0	0	0
360	ATG	0	0	4	0	1	0	6	0	0	0	2	0	33	2	327315	30	0	5	0	0	0	0	0	0	0	0	0	0	37	36	39	39	0	0	0	0	0	0	0	0	0	0	0	0	0	0	16	0
361	ATA	193	2	105	1	18	2	2	0	6	0	0	1	327214	20	87	49	12	0	3	0	0	0	0	0	2	5	1	0	30	2	4	0	4	3	3	0	5	4	0	2	0	0	0	0	32	54	3	18
362	GAT	0	0	0	30	0	0	0	0	0	0	0	0	0	0	0	0	0	0	0	4	0	0	0	0	0	0	0	0	0	0	0	0	8	9	3	328019	0	0	0	1	0	0	0	20	0	1	0	1
363	GGA	0	0	0	0	0	0	0	0	28	0	0	0	0	0	0	0	0	0	0	0	0	0	0	0	2	0	0	0	0	0	0	0	32	0	0	0	3	0	0	0	327849	31	43	9	28	0	0	0
364	TGG	0	0	0	0	0	0	0	0	0	0	3	0	0	0	0	0	0	0	0	0	0	0	0	0	0	0	3	0	0	0	0	0	0	0	0	0	0	0	0	0	0	0	3	0	0	0	0	0
365	TAT	0	0	0	0	0	0	0	0	0	0	0	0	2	0	0	0	0	1	0	34	0	0	1	0	0	0	0	0	0	0	0	0	0	0	0	7	0	0	0	0	0	0	0	0	0	0	0	0
366	GGT	0	0	0	0	0	0	0	0	0	0	0	27	0	0	0	0	0	0	0	0	0	0	0	0	0	0	0	4	0	0	0	0	0	0	0	33	0	1	0	4	5	55	9	328479	0	0	0	182
367	TAT	0	0	0	1	0	0	0	0	0	0	0	0	0	0	0	1	0	0	0	23	0	0	0	0	0	0	0	0	0	0	0	0	0	0	0	4	0	0	0	0	0	0	1	0	0	0	0	0
368	CAT	1	0	1	46	0	0	0	0	2	0	2	0	0	0	1	0	5	32	1	328045	0	0	0	3	32	0	9	17	3	0	1	2	0	0	0	3	0	23	5	1	0	0	0	0	0	0	3	0
369	CAT	0	0	0	28	0	0	0	9	0	3	0	1	3	8	16	8	12	35	5	328425	0	0	0	4	0	0	0	8	0	0	0	1	0	0	0	2	0	0	0	0	0	0	0	0	1	4	0	0
370	CAG	1	0	21	6	27	2	5	5	0	2	8	14	82	4	7	1	61	1	328219	49	0	0	5	0	1	1	23	2	5	2	8	14	1	0	11	0	1	0	1	13	0	0	0	0	25	19	2	8
371	AAT	5	19	3	329034	0	0	0	2	0	0	0	12	0	0	0	5	1	0	0	1	0	0	0	0	0	0	0	0	0	0	0	0	0	0	0	14	0	0	0	0	0	0	0	0	0	0	0	0
372	GAA	24	0	1	0	0	0	1	0	0	0	0	0	0	0	0	1	1	0	0	1	0	0	0	0	0	0	0	0	0	1	0	0	328888	6	28	6	2	27	2	11	28	3	1	25	1	0	0	0
373	CAG	0	0	41	4	0	0	0	0	0	0	0	0	0	0	12	0	31	3	328429	35	0	0	7	0	0	0	54	0	0	0	3	0	1	1	12	0	1	0	17	13	1	0	1	0	0	0	0	0
374	GGA	0	0	0	0	0	0	0	0	30	0	0	0	0	1	0	1	0	0	0	0	0	0	0	0	3	0	0	0	0	0	0	0	30	0	0	0	0	0	0	0	328628	9	51	38	37	0	0	0
375	TCA	0	4	0	0	8	0	0	4	4	10	0	9	0	0	2	0	5	0	2	9	11	0	0	0	1	0	0	0	0	0	0	0	5	2	0	0	5	1	9	1	0	0	2	0	1	5	0	0
376	GGC	0	0	0	0	0	1	3	0	2	38	0	2	0	0	0	0	0	0	1	0	0	0	0	2	0	0	0	0	0	0	0	1	0	50	0	0	5	14	9	0	104	328720	18	21	0	56	0	0
377	TAT	0	0	0	2	0	1	0	0	0	0	0	0	0	0	0	1	0	0	0	35	0	0	0	0	0	0	0	0	0	0	0	0	0	0	1	4	1	0	0	0	0	0	0	0	0	0	0	0
378	GCA	0	0	0	0	61	0	0	1	0	5	0	17	0	0	0	0	0	0	0	0	2	0	0	0	0	0	0	0	0	1	0	0	45	0	0	0	327917	7	40	82	5	0	0	1	177	3	18	0
379	GCG	0	0	0	0	0	0	25	0	0	0	0	0	0	0	0	0	0	0	0	0	0	0	3	0	0	0	0	0	0	0	0	0	0	0	62	0	118	7	328419	78	0	0	7	0	0	0	100	0
380	GAT	0	0	0	34	0	0	0	0	0	0	0	0	0	0	0	0	0	0	0	2	0	0	0	0	0	0	0	0	0	0	0	0	4	45	3	328616	0	0	0	1	0	0	0	11	0	0	0	4
381	CAA	97	0	30	0	0	0	0	0	1	0	5	0	4	5	2	14	233916	4	20	28	0	0	0	0	23	0	20	5	7	20	3	18	0	0	1	0	9	11	2	8	1	0	0	1	18	3	7	10
382	AAA	233870	1	20	3	7	1	0	4	16	1	12	0	3	1	1	13	9	7	2	0	6	2	2	0	9	6	8	6	4	3	1	5	15	0	5	3	0	34	12	2	3	4	1	2	0	2	6	14
383	AGC	0	46	0	0	2	12	2	0	8	233570	4	88	0	29	0	0	0	0	1	0	0	0	0	1	0	2	0	0	0	0	0	0	0	0	0	0	0	3	0	0	0	68	0	0	0	0	0	0
384	ACA	22	0	0	0	234221	8	26	2	1	0	0	0	16	0	0	0	0	0	0	0	2	0	0	0	1	0	0	0	0	0	0	0	0	0	0	0	12	0	0	0	0	0	0	0	0	0	0	0
385	CAA	24	0	0	3	0	0	0	0	0	3	0	0	0	0	0	0	234308	2	9	4	1	0	0	0	9	0	1	0	1	3	0	0	6	0	1	0	3	0	0	7	0	0	0	0	1	0	0	0
386	AAT	39	7	3	233739	4	5	9	7	8	0	39	18	18	2	0	9	32	2	34	2	0	0	0	0	17	1	8	3	8	0	4	0	0	2	1	20	4	2	0	5	0	0	1	0	0	0	9	0
387	GCC	0	0	0	0	0	13	0	0	0	0	0	0	0	0	0	0	0	0	0	0	0	2	0	0	0	0	0	0	0	0	0	0	0	27	0	0	22	233854	85	12	0	0	0	0	0	33	0	0
388	ATT	0	0	0	2	0	0	0	4	0	0	0	0	7	23	2	234238	0	0	0	0	0	0	0	0	0	0	0	0	1	0	0	11	0	0	0	0	0	0	0	0	0	1	0	0	3	7	2	8
389	AAC	21	234072	3	69	2	7	7	2	3	18	0	4	2	3	0	0	3	7	0	2	0	0	0	0	12	7	4	13	1	0	1	1	4	22	2	6	5	1	0	0	0	0	0	0	8	3	5	1
390	GGG	11	0	25	0	8	15	27	6	168	53	100	11	8	6	5	8	1	1	7	12	0	0	0	0	0	44	108	73	19	10	74	69	0	0	29	0	12	0	15	0	56	6	232320	38	4	49	30	54
391	ATT	0	0	0	4	0	0	0	5	0	0	0	2	87	31	3	233814	1	0	0	0	0	0	0	0	0	0	0	0	0	4	0	4	0	0	0	0	0	0	0	0	0	0	0	0	1	2	5	16
392	ACA	28	3	0	7	234124	22	26	3	1	1	7	0	21	0	0	0	0	3	0	8	0	0	0	0	3	3	4	3	2	1	0	0	6	1	1	0	31	5	0	0	0	0	0	0	0	1	0	0
393	AAC	25	234092	0	27	3	9	1	21	0	8	1	0	1	1	0	0	3	10	2	1	0	0	0	0	0	2	0	0	0	0	0	0	0	7	0	0	0	0	0	0	0	0	0	0	0	0	1	0
394	AAG	36	0	234305	24	0	0	2	0	0	0	13	0	0	0	1	0	0	0	1	0	0	0	0	0	0	1	0	5	0	0	0	0	0	0	6	0	0	0	0	0	0	0	0	0	0	0	0	0
395	GTG	0	0	0	0	0	0	0	0	0	0	0	0	17	0	28	4	0	0	0	0	0	0	0	0	0	0	0	0	0	2	1	0	0	0	1	0	0	0	5	0	0	0	2	0	49	15	233898	70
396	AAC	28	234352	0	26	0	5	0	2	0	11	0	1	0	3	0	0	0	0	0	0	0	0	0	0	2	0	0	0	0	0	0	1	0	9	0	0	0	0	0	0	0	0	1	0	0	0	0	0
397	TCT	0	14	0	11	1	5	1	2	0	0	0	0	0	0	0	1	0	2	3	0	0	0	0	10	0	0	0	0	0	0	0	0	0	0	0	0	0	13	0	8	2	1	0	0	0	0	0	0
398	GTT	0	0	0	0	0	0	0	0	0	0	0	0	2	4	0	38	0	0	0	0	0	0	0	0	0	0	0	0	0	0	2	3	0	0	0	4	0	0	0	8	0	0	0	1	5	24	8	234074
399	ATC	0	4	0	0	0	6	0	0	0	1	1	1	53	233834	2	44	0	0	0	0	0	0	0	0	0	0	0	0	5	2	9	0	0	0	0	0	0	0	2	0	0	0	0	0	2	24	0	1
400	GAG	0	0	45	0	7	1	0	2	0	6	0	4	0	0	0	0	1	6	7	0	0	0	0	0	0	0	0	1	0	0	0	0	22	3	233393	15	0	1	7	1	3	2	19	1	0	1	1	0
401	AAA	233958	0	45	1	7	2	7	0	17	0	17	0	0	0	3	4	3	0	0	0	0	0	0	0	0	1	0	4	9	0	0	0	11	0	0	0	1	3	11	4	0	0	0	0	1	2	10	3
402	ATG	0	0	1	0	0	1	5	0	0	0	2	1	25	17	234083	14	0	0	0	0	0	0	0	0	0	0	0	0	0	8	7	1	0	0	0	0	0	0	0	0	0	0	0	0	1	5	9	0
403	AAC	17	233503	4	43	0	11	4	0	0	24	0	1	0	4	1	0	2	1	0	1	0	0	0	0	0	9	2	0	0	0	0	0	0	12	0	0	0	2	0	4	0	4	2	9	0	1	0	0
404	ACT	1	9	0	24	5	42	1	232595	13	6	10	18	0	1	0	11	5	0	6	7	0	2	6	2	20	0	1	8	3	8	6	19	0	0	1	2	4	3	0	5	10	7	0	25	11	1	18	19
405	CAA	18	1	0	0	0	0	0	0	0	0	2	0	0	0	0	0	234038	25	23	7	1	0	0	0	43	0	12	2	4	0	0	0	1	0	0	0	6	3	1	27	1	4	15	6	3	0	0	0
406	TTC	0	3	0	3	0	0	0	0	0	0	0	0	0	6	11	0	0	0	2	0	0	0	0	0	0	0	0	1	16	16	2	2	0	0	0	0	0	0	0	0	0	1	5	1	0	15	1	0
407	ACA	24	0	1	7	233591	8	84	11	1	6	7	5	43	0	0	0	4	3	0	0	1	0	0	0	0	10	0	15	0	0	1	0	0	0	0	0	20	6	8	0	0	0	0	0	0	0	3	0
408	GCT	2	0	0	0	0	2	0	32	0	3	0	5	0	0	2	1	0	1	2	0	0	0	0	1	0	13	12	0	0	8	3	2	0	2	1	48	9	33	37	233188	1	5	5	4	0	0	6	29
409	GTG	0	1	3	0	2	2	2	0	1	3	0	0	11	3	24	0	2	0	0	0	0	0	0	0	0	1	3	4	0	2	24	0	0	0	5	0	0	1	6	2	0	0	7	1	32	18	232298	60
410	GGT	0	0	0	0	0	0	3	0	1	0	0	48	0	0	0	0	0	0	8	1	12	0	0	0	0	1	6	0	0	0	0	0	3	2	0	78	0	1	9	0	10	35	36	232366	2	1	2	100
411	AAA	233748	7	26	2	2	2	0	0	9	2	0	3	0	2	0	1	1	2	3	0	3	0	0	0	0	0	0	0	0	0	0	0	8	0	0	0	0	8	5	1	15	0	4	2	10	2	6	0
412	GAA	19	0	0	0	0	9	0	2	2	2	5	3	4	5	6	0	0	1	2	0	0	0	0	0	1	3	0	0	14	0	1	7	233736	1	32	1	36	2	14	0	15	2	2	1	0	4	2	4
413	TTC	0	0	0	0	0	0	0	0	0	0	0	0	0	3	0	0	0	0	0	0	0	0	0	0	0	0	0	0	0	9	0	0	0	0	0	0	0	0	1	0	0	0	0	0	0	4	0	0
414	AAC	32	233828	3	25	0	7	1	0	0	51	0	4	0	0	0	0	0	0	0	0	0	1	0	0	0	0	0	0	0	0	0	0	1	13	0	0	0	2	4	3	23	14	9	21	0	0	0	0
415	AAC	24	233707	0	20	1	3	1	23	11	29	6	4	17	41	2	0	0	7	0	2	0	0	0	3	19	4	4	0	1	4	0	2	2	8	5	0	8	0	10	9	1	1	34	5	25	4	13	2
416	TTA	0	0	2	0	0	0	0	0	0	1	0	0	1	0	1	0	0	0	0	0	1	0	0	0	0	1	0	0	3	9	0	2	0	0	0	0	0	0	0	0	0	0	0	0	2	0	0	1
417	GAA	19	0	0	0	0	0	0	0	0	0	0	0	0	0	0	0	1	0	0	0	0	0	0	0	0	0	0	0	0	0	0	0	234077	4	16	0	0	0	0	0	12	0	0	0	2	0	0	0
418	AAA	234362	0	24	1	2	0	0	0	7	0	1	0	3	0	0	0	0	0	0	0	0	0	0	0	0	0	1	0	3	2	1	0	5	0	0	0	0	0	0	0	0	0	0	0	0	0	0	0
419	AGG	2	0	39	0	0	0	0	0	22	1	225489	27	0	0	18	0	0	0	0	0	0	0	0	0	0	0	93	0	0	0	0	0	0	0	0	0	0	0	0	0	0	0	188	0	0	0	0	0
420	ATG	0	0	1	0	0	0	7	0	0	0	0	0	31	2	230152	9	0	0	1	0	0	0	0	0	0	0	0	0	0	0	2	0	0	0	0	1	0	0	0	0	0	0	1	0	0	0	22	0
421	GAA	25	0	0	0	0	0	0	0	0	2	0	0	0	0	0	0	0	0	7	0	0	0	1	0	0	0	0	0	0	0	0	0	230677	5	14	1	0	0	0	0	23	0	0	2	1	0	0	0
422	AAT	3	4	3	232021	0	0	0	3	0	0	0	7	0	0	0	6	0	0	0	2	0	0	0	0	0	0	0	0	0	0	0	0	0	0	0	20	0	0	2	0	1	0	0	0	0	0	0	0
423	TTA	2	0	0	0	0	0	0	0	0	0	0	0	0	0	1	0	0	0	0	0	1	0	0	0	0	0	0	0	8	0	0	0	0	0	0	0	0	0	0	0	0	0	0	0	1	0	0	0
424	AAT	0	18	1	232356	0	0	0	3	0	0	0	8	0	0	0	0	0	0	1	1	0	0	0	0	0	0	0	0	0	0	0	0	0	0	0	8	0	0	0	0	0	0	0	0	0	0	0	0
425	AAA	233695	4	68	6	3	0	0	0	7	0	0	0	3	0	0	0	4	0	2	0	0	0	0	0	1	0	0	7	0	0	0	0	5	0	0	0	0	0	0	4	0	1	0	0	0	0	0	0
426	AAA	233103	2	99	1	2	0	0	0	10	0	1	1	0	0	0	0	2	0	0	0	0	0	0	0	0	0	0	0	0	0	0	0	7	0	0	0	0	0	0	0	0	0	0	0	0	0	0	0
427	GTT	3	0	0	0	0	0	0	0	0	0	0	3	0	0	0	47	0	0	0	0	0	0	0	0	0	0	0	0	0	9	0	1	0	0	0	3	0	0	0	4	0	0	1	1	2	20	3	208148
428	GAT	0	1	0	16	0	0	0	1	0	0	0	0	0	1	5	0	0	0	0	2	0	0	0	0	0	0	0	0	0	0	0	0	8	14	3	226783	0	0	0	1	1	0	0	17	0	0	0	1
429	GAT	0	0	0	15	0	2	0	0	0	0	0	0	1	0	5	0	2	1	1	0	0	0	2	0	0	0	2	0	0	0	0	0	8	8	8	227363	0	0	0	0	0	0	0	17	2	0	0	1
430	GGG	0	0	0	1	0	0	0	0	0	0	24	0	0	0	0	0	0	0	0	0	0	0	0	0	0	0	2	0	0	0	0	0	0	0	27	0	0	0	0	0	35	6	228982	26	0	0	7	1
431	TTT	0	0	0	0	0	0	0	0	0	0	0	0	0	0	0	1	0	0	0	1	0	0	0	0	0	0	0	0	0	3	0	11	0	0	0	0	1	0	0	0	0	0	0	0	0	0	0	11
432	CTG	0	0	0	0	0	0	0	0	2	0	0	0	0	5	24	0	7	0	7	0	0	0	41	0	0	0	1	0	41	2	232763	9	1	0	1	0	0	0	0	0	0	0	0	0	3	2	6	6
433	GAC	0	23	0	0	0	0	0	2	0	4	0	1	0	0	0	0	0	0	0	0	0	0	0	0	0	0	0	0	0	1	0	0	27	233751	4	25	4	2	0	0	0	31	0	1	0	0	0	0
434	ATT	0	0	0	1	0	0	0	2	0	0	0	2	2	27	2	234073	0	0	1	0	0	0	0	0	0	0	0	0	2	1	0	3	0	0	0	0	0	0	0	0	0	0	0	0	1	7	2	7
435	TGG	0	0	0	1	0	0	0	0	0	0	6	0	0	0	0	0	0	0	0	0	0	0	0	0	0	0	14	0	0	0	0	0	0	0	0	0	0	0	0	0	0	0	1	0	0	0	0	0
436	ACA	67	0	0	0	233788	15	18	4	1	0	0	0	11	0	2	0	2	0	0	0	0	0	0	0	1	0	0	5	0	0	0	0	0	0	0	0	21	0	0	0	0	0	0	0	0	0	0	0
437	TAT	0	0	0	1	0	0	0	0	0	0	0	0	0	0	0	0	0	0	0	35	0	0	0	0	0	0	0	0	1	0	0	0	0	0	0	2	0	0	0	0	0	0	0	0	0	0	0	0
438	AAT	5	33	3	230626	0	0	0	4	0	0	0	6	1	0	0	2	18	0	10	0	0	0	0	0	0	0	0	0	0	0	0	0	1	0	0	18	0	0	0	0	0	0	0	0	0	0	0	0
439	GCA	0	0	0	0	38	0	0	0	0	0	0	0	1	0	1	0	0	0	0	0	2	0	0	0	0	0	0	0	0	1	2	4	27	0	0	0	217642	5	23	6	0	0	0	0	39	0	2	0
440	GAA	12	0	0	0	0	0	0	0	0	0	0	0	0	0	0	0	1	0	0	0	0	0	0	0	0	0	0	0	0	0	0	0	232162	2	9	1	1	0	0	0	9	0	0	0	1	0	0	0
441	TTG	0	0	0	0	1	0	0	0	0	0	0	0	3	1	9	1	0	0	0	0	0	0	0	0	0	0	0	0	0	0	7	0	0	0	0	0	0	0	0	0	0	0	0	0	3	0	1	0
442	TTA	0	0	0	0	0	1	0	0	0	0	0	0	2	23	3	0	0	0	0	0	0	0	0	0	0	0	0	0	7	0	0	7	0	0	0	0	0	0	0	0	0	0	0	0	2	0	0	8
443	GTT	0	0	0	0	0	0	0	1	0	0	0	0	0	0	0	20	0	0	0	0	0	0	0	0	0	0	0	0	3	0	0	2	0	0	0	0	0	0	0	11	0	0	0	0	1	13	12	226215
444	CTA	0	0	0	0	0	0	0	0	0	0	0	0	92	0	0	0	1	0	1	0	16	0	0	0	2	0	0	0	224748	3	22	2	0	0	0	0	0	0	0	0	0	0	0	0	1	0	0	0
445	CTG	0	0	0	0	0	0	0	0	0	0	0	0	1	0	249	0	0	0	4	0	0	0	30	0	0	0	2	0	21	2	225507	7	0	0	0	0	0	0	0	0	0	0	0	0	0	0	3	0
446	GAA	17	0	0	0	0	0	0	0	0	0	0	0	0	0	0	0	2	0	0	0	0	0	0	0	0	0	0	0	0	0	0	0	233572	2	28	1	0	0	0	1	25	0	0	0	0	0	0	0
447	AAT	6	13	0	233204	0	0	0	2	0	0	0	6	0	0	0	4	0	0	0	1	0	0	0	0	0	0	0	0	0	0	0	0	0	0	0	6	0	0	0	0	0	0	0	0	0	0	0	0
448	GAA	19	0	0	0	0	0	0	0	1	0	0	0	0	0	0	0	0	0	0	0	0	0	0	0	0	0	0	0	0	1	0	1	233584	2	20	1	3	0	0	0	21	0	1	0	3	0	0	0
449	AGG	0	0	32	0	0	0	0	0	20	4	231599	8	0	0	15	0	0	0	0	0	0	0	0	0	6	0	20	5	0	0	0	0	0	0	0	0	0	0	0	0	0	0	27	0	0	0	0	0
450	ACT	0	0	0	25	1	49	3	231679	0	0	0	0	0	0	0	7	0	0	0	0	0	0	0	0	0	0	0	0	0	0	0	0	0	0	0	0	0	0	0	15	0	0	0	0	0	0	0	0
451	TTG	0	0	0	0	0	0	0	0	0	0	0	0	0	0	1	0	0	0	0	0	0	0	0	0	0	0	0	0	1	0	29	19	0	0	0	0	0	0	0	0	0	0	0	0	0	0	1	0
452	GAT	0	0	0	29	0	0	0	0	0	0	0	0	0	0	0	0	0	0	0	4	0	0	0	0	1	0	0	0	0	0	0	0	0	17	2	232528	0	0	0	2	2	0	0	11	0	0	0	4
453	TTC	0	0	0	0	0	0	0	0	0	0	0	0	0	1	0	0	0	0	0	0	0	0	0	0	0	0	0	0	0	8	0	0	0	0	0	0	0	0	0	0	0	0	0	0	0	3	0	0
454	CAT	0	0	0	30	0	0	0	0	0	0	0	0	0	0	0	0	3	15	1	233529	0	0	0	4	0	0	0	27	0	0	0	0	0	0	0	1	0	0	0	0	0	0	0	0	0	0	0	0
455	GAC	0	17	0	0	0	0	0	0	0	0	0	0	0	0	0	0	0	3	0	0	0	0	0	0	0	0	0	0	0	0	0	0	353	231129	9	23	0	1	1	0	0	13	0	5	0	3	0	0
456	TTA	3	8	0	2	1	2	11	2	0	1	0	0	13	1	0	0	0	0	1	1	1	0	0	0	4	0	12	13	41	0	1	0	4	5	0	1	0	0	0	0	4	5	4	2	16	5	8	9
457	AAT	4	8	4	234137	0	2	0	1	0	0	0	10	0	0	0	1	8	0	4	3	0	0	0	0	0	0	0	0	0	0	0	0	0	0	0	15	0	0	0	0	0	0	0	0	0	0	1	0
458	GTG	0	0	0	0	0	0	0	0	0	0	0	0	0	0	29	0	0	0	0	0	0	0	0	0	0	0	0	0	2	0	1	1	0	0	1	0	0	0	5	0	0	0	2	0	37	4	233499	27
459	AAG	24	4	233268	23	0	0	1	0	2	0	21	0	0	0	6	1	2	0	1	0	0	0	0	0	0	1	0	11	0	0	0	0	0	0	23	0	0	0	1	0	0	0	0	0	0	0	0	0
460	AAT	15	27	3	233228	4	0	5	3	1	1	0	18	0	0	0	0	0	2	0	1	0	0	0	0	0	1	0	0	0	0	0	0	0	0	0	16	4	4	3	1	6	11	6	0	0	0	0	0
461	CTG	2	0	0	0	0	0	0	0	0	0	0	0	0	0	78	1	0	0	3	0	0	0	14	0	0	0	0	0	27	0	232920	13	0	0	0	0	0	0	0	0	0	0	0	0	0	0	2	0
462	TAC	0	3	0	0	0	0	0	0	0	0	0	0	0	0	0	0	0	21	0	0	0	0	0	0	0	0	0	0	0	0	0	0	0	7	0	0	0	0	0	0	0	0	1	0	0	0	0	0
463	GAG	0	0	33	4	0	0	1	0	0	0	0	0	0	3	0	0	0	1	2	2	0	0	0	0	0	0	0	0	0	0	0	0	41	3	233871	28	1	1	6	0	1	0	32	0	0	0	2	0
464	AAA	234164	4	24	2	4	0	0	0	9	0	0	0	2	0	0	0	4	0	0	0	0	0	0	0	0	1	0	0	0	0	0	0	17	0	0	0	0	0	0	1	0	0	0	0	0	2	0	0
465	GTA	0	0	0	0	1	0	0	0	0	0	0	0	24	0	0	0	0	0	0	0	0	0	0	0	0	0	0	0	0	0	0	2	1	0	0	0	12	1	1	0	3	0	0	0	233857	5	32	7
466	AAA	234154	2	9	2	0	0	0	0	17	0	0	0	1	0	0	0	2	0	3	0	0	0	0	0	0	2	0	7	0	2	0	0	8	0	0	0	0	0	0	0	4	2	0	0	0	0	0	0
467	AGC	0	44	3	3	18	6	6	1	48	233556	8	66	0	21	0	0	3	0	5	0	0	0	0	0	5	7	2	0	0	0	0	3	0	0	0	0	1	0	2	0	1	48	14	2	0	7	1	17
468	CAA	15	0	0	0	10	3	3	0	9	4	3	2	18	2	50	1	234000	2	16	2	1	0	0	0	25	1	16	3	13	3	0	4	2	0	0	4	0	3	2	3	0	1	0	0	1	4	15	6
469	TTA	0	0	0	0	0	0	0	0	0	0	0	0	1	2	0	8	0	0	0	0	0	0	0	0	0	0	0	0	17	4	1	1	0	0	0	0	0	0	0	0	0	0	0	0	2	2	0	0
470	AAG	29	0	234086	52	0	0	7	0	1	0	17	0	0	0	7	0	0	0	3	1	0	0	0	0	0	0	1	0	0	0	2	0	1	0	13	0	0	0	2	0	8	0	2	0	0	0	2	0
471	AAT	4	18	2	234152	0	11	1	10	0	7	0	4	0	0	0	0	4	0	11	1	0	0	0	0	0	0	0	0	0	0	5	1	0	3	5	14	7	0	0	0	2	0	1	1	0	0	2	1
472	AAT	1	9	0	234044	0	0	0	5	0	0	0	20	0	0	0	1	0	1	0	0	0	0	0	0	0	0	0	0	0	0	0	0	0	0	0	22	0	0	0	0	0	0	1	0	0	0	0	0
473	GCC	0	0	0	0	0	37	0	0	0	0	0	0	0	0	0	0	0	0	0	0	0	0	0	0	0	0	0	0	0	0	0	0	0	32	0	0	15	233995	4	42	0	3	0	2	4	13	8	10
474	AAA	233247	18	38	6	1	1	0	0	37	0	2	0	1	4	6	0	54	0	4	0	0	0	0	0	0	2	4	4	0	21	18	7	104	1	0	0	7	18	1	4	0	2	0	0	0	4	11	7
475	GAA	8	0	0	0	0	0	0	0	0	0	0	0	1	2	1	1	3	0	0	0	0	0	0	0	0	0	0	0	0	1	0	0	234044	4	13	1	0	0	0	0	17	0	0	0	11	0	2	0
476	ATC	0	5	55	2	0	29	0	11	0	8	0	0	51	236913	33	46	13	0	4	1	0	0	0	0	4	1	8	0	6	5	2	0	0	0	1	0	0	0	1	3	0	0	0	4	3	6	0	2
477	GGA	1	0	0	0	0	0	0	0	30	0	0	0	0	0	1	0	0	2	0	0	0	0	0	0	3	0	1	0	1	0	0	1	19	0	0	0	4	0	0	2	236793	8	28	3	21	0	1	0
478	AAT	2	6	3	237282	1	0	0	3	0	0	0	11	0	1	0	1	0	0	0	5	0	0	0	0	3	0	0	0	0	0	0	0	0	0	0	4	0	1	0	0	0	0	0	0	1	0	0	0
479	GGG	1	0	0	0	0	0	0	0	0	0	143	0	0	0	1	0	0	0	9	0	0	0	0	0	4	0	2	12	0	0	3	2	0	0	12	0	0	0	0	0	34	6	237061	23	0	0	4	0
480	TGT	0	0	0	0	0	0	0	0	0	0	0	2	0	0	0	0	0	0	0	0	0	0	0	0	0	0	0	4	0	0	0	0	1	0	0	0	0	0	0	0	0	0	0	6	0	0	0	0
481	TTT	0	0	0	0	0	0	0	0	0	0	1	0	0	0	2	3	0	0	0	0	0	1	0	0	0	0	0	0	2	5	1	20	0	0	0	0	0	0	0	0	0	0	0	0	0	1	0	8
482	GAG	5	0	40	1	1	0	1	0	0	5	0	0	2	5	0	5	1	0	1	0	0	0	0	0	2	0	0	0	2	1	0	0	42	2	236643	21	2	1	1	5	15	3	55	1	4	1	5	7
483	TTC	0	0	0	0	0	0	0	0	0	0	0	0	0	0	0	0	0	0	0	0	0	0	0	0	0	0	0	0	0	11	0	0	1	0	0	0	0	0	0	0	0	0	0	0	0	0	0	0
484	TAC	0	2	0	0	0	0	0	0	0	0	0	2	1	0	1	0	0	39	0	3	0	0	0	0	0	0	8	0	0	0	25	0	0	0	0	0	0	0	0	0	0	0	0	0	0	0	0	0
485	CAC	0	24	0	0	0	0	0	0	0	0	0	0	0	0	0	0	25	237147	1	8	0	5	0	0	0	6	0	0	0	0	0	0	0	0	0	0	0	0	0	0	0	0	0	0	0	0	0	0
486	AAG	35	1	237058	19	3	0	5	0	3	1	22	2	8	2	2	0	1	0	12	0	0	0	1	0	0	0	1	16	0	2	0	5	0	0	10	2	6	0	0	6	1	4	0	3	30	7	5	1
487	TGT	0	0	0	0	1	0	0	1	2	2	0	1	0	0	0	0	0	0	0	0	0	0	0	0	0	0	0	6	0	0	0	0	0	0	0	0	0	0	0	0	0	0	0	3	0	1	0	0
488	GAC	0	66	0	0	1	0	1	0	0	5	0	0	0	0	0	0	0	4	0	0	4	0	0	0	0	0	0	0	0	0	0	0	44	236884	1	28	0	0	0	0	0	48	7	0	0	0	0	0
489	AAT	1	10	3	237144	0	0	0	0	0	0	0	10	0	0	0	0	0	0	0	3	0	0	0	0	0	0	0	0	0	0	0	0	0	3	0	14	0	0	0	0	0	0	0	0	0	0	0	0
490	GAA	31	0	1	0	11	0	3	0	1	0	0	1	0	1	17	0	2	3	0	0	3	3	0	1	4	0	2	0	0	0	0	0	236539	258	10	10	6	0	1	0	14	7	2	1	3	0	1	16
491	TGC	0	0	0	0	0	0	0	0	0	6	0	0	0	0	0	0	0	0	0	0	0	0	0	0	0	7	0	0	0	0	0	0	0	0	0	0	0	0	0	0	0	0	0	0	0	0	0	0
492	ATG	0	0	1	0	0	0	18	0	0	0	1	0	55	2	236416	9	0	0	0	0	0	0	0	0	0	0	0	0	0	0	4	0	0	0	0	0	0	0	0	0	0	0	0	0	4	2	8	0
493	GAA	49	8	0	0	0	2	0	9	2	0	0	4	0	0	2	0	4	10	1	0	0	0	0	0	0	0	0	1	0	0	1	1	236312	21	22	4	4	5	2	4	63	3	0	57	8	0	2	0
494	AGT	2	0	0	29	0	0	0	4	4	7	8	235676	0	0	0	42	1	0	1	0	0	0	0	0	0	0	0	9	0	0	0	0	4	0	3	0	5	1	5	3	6	4	0	16	0	0	0	0
495	GTA	0	0	0	0	0	0	0	0	0	0	0	0	51	0	0	0	0	0	0	0	0	0	0	0	0	0	0	0	1	0	0	0	1	0	0	0	20	0	0	0	9	0	0	0	236357	1	42	22
496	AGA	27	0	3	0	2	0	0	0	236706	0	20	1	20	0	3	0	0	0	0	0	0	0	0	0	3	0	0	0	0	0	0	0	0	0	0	0	0	0	0	0	23	0	0	0	0	0	0	0
497	AAT	20	25	8	236430	13	2	6	43	5	6	0	30	26	0	21	7	2	13	0	3	0	0	1	0	0	17	0	4	3	26	8	8	23	1	5	73	6	1	3	13	0	6	32	15	18	9	49	25
498	GGG	0	0	0	0	2	0	0	0	0	1	25	5	0	0	1	0	0	0	1	0	0	0	0	0	0	0	2	0	0	0	0	0	0	0	18	0	0	1	7	3	52	9	236647	26	0	0	103	0
499	ACT	4	0	0	38	0	7	0	236346	0	1	0	2	0	0	41	33	27	0	0	6	0	0	0	2	7	0	1	0	15	0	1	0	0	0	2	3	3	5	0	35	1	1	2	2	74	0	6	4
500	TAT	0	0	0	4	0	0	0	0	0	0	0	0	1	0	0	0	0	0	0	25	0	0	0	0	0	0	0	0	0	0	0	0	0	0	0	1	0	0	0	0	0	0	0	0	0	0	0	0
501	GAT	0	2	0	35	1	0	0	3	1	0	1	0	0	3	4	0	1	0	0	2	0	0	0	0	0	0	0	0	2	2	4	4	7	14	2	235822	4	0	0	1	0	0	0	20	2	0	5	1
502	TAT	0	0	0	4	0	0	0	2	0	0	4	0	0	0	0	0	0	0	0	15	0	0	0	6	0	0	0	0	1	0	0	0	1	0	0	0	0	4	2	2	0	1	0	8	1	0	3	0
503	CCA	0	1	0	0	16	8	2	2	0	2	1	1	5	0	0	5	18	0	0	0	236749	29	42	3	5	1	1	7	12	0	0	0	1	0	1	0	15	0	0	0	0	0	7	0	0	2	8	0
504	AAA	236850	7	35	3	3	0	7	2	10	0	12	0	5	0	0	1	0	31	2	26	0	0	0	0	0	1	0	0	0	12	3	0	7	0	0	2	2	7	0	0	0	2	3	0	0	0	1	0
505	TAT	0	0	0	0	0	0	0	0	0	0	0	0	0	0	0	0	0	0	0	11	0	0	0	0	0	0	0	0	0	0	0	0	0	0	0	3	0	0	0	0	0	0	0	0	0	0	0	0
506	TCA	0	0	1	0	14	0	2	8	5	3	0	1	0	2	0	0	0	0	0	1	10	0	0	0	0	1	3	1	0	0	5	0	2	0	9	0	3	1	8	0	0	0	1	0	1	9	2	0
507	GAA	15	0	0	3	5	3	0	1	9	0	6	0	0	2	0	0	0	0	5	0	0	0	1	1	2	0	0	1	0	8	27	0	236217	64	18	2	2	0	19	0	15	1	7	3	15	0	14	1
508	GAA	20	0	0	0	4	0	0	2	0	7	0	0	2	5	2	6	3	1	2	0	0	4	6	1	0	2	0	0	1	1	3	2	235092	2	13	0	3	5	3	16	6	1	0	1	0	0	1	0
509	TCA	0	0	0	0	2	0	8	0	1	0	0	15	11	0	3	5	0	0	0	0	7	0	0	0	0	0	1	0	1	1	7	0	0	0	0	0	8	0	8	4	2	0	0	0	6	2	12	5
510	AAG	41	12	235769	15	0	0	5	6	0	0	26	26	0	1	12	8	1	16	6	1	0	0	0	0	5	1	0	11	3	47	4	4	0	0	33	0	0	5	0	6	0	5	2	3	0	4	0	2
511	TTG	0	0	1	1	3	2	1	0	0	0	2	7	1	1	0	1	0	2	0	0	0	0	0	0	0	0	2	0	0	3	8	1	3	0	0	0	0	31	2	2	2	0	1	1	0	0	6	0
512	AAC	52	234828	1	37	0	5	0	0	1	114	0	1	0	0	2	0	0	0	0	4	0	0	0	0	0	4	5	4	0	10	0	0	0	20	3	0	0	0	0	1	0	1	1	0	2	10	0	3
513	AGG	0	0	10	0	0	0	2	0	38	5	228971	26	0	1	31	21	0	0	5	0	0	0	0	0	0	6	24	2	19	0	4	3	2	0	0	5	3	0	0	0	0	0	46	0	0	1	0	1
514	GAA	25	0	0	1	0	0	2	3	0	0	0	0	0	3	1	0	0	0	6	1	0	0	6	0	3	2	0	0	3	6	0	2	229909	5	21	0	2	0	0	1	31	0	3	1	1	4	0	0
515	AAG	33	1	234177	25	7	0	3	0	2	0	68	24	0	0	6	10	0	0	2	5	0	1	7	7	0	0	0	2	0	1	0	3	3	0	14	7	2	0	2	1	0	5	2	4	16	7	4	6
516	ATA	1	0	0	0	11	0	0	0	1	0	0	0	235944	1	40	15	0	0	0	0	0	0	0	0	0	0	0	0	0	3	0	0	0	0	0	0	0	0	0	0	0	0	0	0	16	5	1	2
517	GAT	5	0	2	25	2	2	0	2	6	12	0	3	9	1	3	8	2	0	3	8	0	0	1	0	0	1	0	0	3	4	0	2	8	10	7	228894	19	1	0	0	2	3	1	18	3	20	0	5
518	GGA	8	0	5	1	16	2	19	11	49	7	0	9	28	2	37	2	0	10	0	1	3	0	2	2	5	15	3	31	4	10	0	18	34	0	1	0	8	17	4	1	223637	2	29	5	21	56	23	1
519	GTG	1	0	0	0	0	0	0	1	1	0	0	0	0	5	29	0	0	0	0	0	0	0	0	0	0	0	1	0	1	0	1	1	0	0	0	0	0	1	26	6	0	0	1	0	45	3	227885	40
520	AAA	235710	18	18	16	3	8	2	0	13	5	1	2	0	4	4	0	1	6	0	9	1	0	1	1	1	6	5	2	1	1	0	0	23	3	9	6	0	2	0	4	0	3	0	0	3	1	1	0
521	TTG	1	0	0	0	19	0	0	1	0	0	0	0	16	2	44	0	0	3	0	0	0	0	0	0	2	7	0	0	1	0	9	0	1	0	1	0	0	1	3	0	1	0	1	0	0	3	13	0
522	GAA	19	0	0	12	0	8	0	0	1	0	0	4	0	0	0	0	3	0	0	0	0	0	0	0	0	0	0	0	0	2	0	0	214518	7	20	3	1	0	0	0	26	0	0	1	3	3	1	0
523	TCA	0	1	0	3	4	0	0	2	3	0	4	1	0	2	0	1	13	8	5	2	22	13	0	0	0	0	1	0	0	0	1	1	0	0	4	0	4	1	1	0	0	2	0	0	0	0	0	42
524	ATG	0	3	2	6	2	0	26	9	8	2	1	1	47	3	235264	20	1	0	5	4	1	0	0	0	1	2	0	6	4	0	3	27	5	0	7	0	0	5	1	1	13	1	3	0	1	5	22	12
525	GGG	0	1	1	0	0	0	0	0	0	2	19	6	1	0	0	1	0	1	1	11	0	0	1	0	0	0	0	0	1	0	2	0	0	14	26	27	7	0	1	0	55	3	235209	36	10	0	17	0
526	GTG	0	0	5	1	0	0	4	8	1	3	0	4	0	0	53	3	0	0	1	0	2	6	1	0	0	0	2	0	19	6	2	1	0	0	2	3	1	1	17	5	5	1	18	6	120	19	235948	20
527	TAT	0	0	1	7	1	3	7	1	0	2	0	7	6	0	0	3	3	1	5	60	0	1	0	0	2	0	33	0	0	0	2	0	25	0	4	5	0	0	0	0	2	0	0	0	5	2	0	1
528	CAG	12	0	45	3	0	6	0	0	0	0	0	6	0	0	0	0	16	12	235817	24	0	0	3	7	0	0	70	1	0	2	6	3	0	0	5	3	0	0	0	0	0	0	0	0	0	0	0	1
529	ATT	0	0	3	2	1	0	0	6	0	0	0	3	2	7	7	234639	8	0	0	3	1	0	0	1	0	3	0	0	1	1	11	4	0	0	3	0	0	0	1	0	0	0	1	0	6	0	0	21
530	CTG	0	0	0	0	0	0	0	0	0	0	44	0	0	0	43	0	0	0	4	0	0	0	21	0	0	0	1	0	13	5	232128	18	0	0	0	0	0	9	1	6	0	0	0	0	1	0	0	0
531	GCG	61	0	0	2	1	0	12	0	0	0	0	1	0	0	0	0	2	0	0	0	0	0	1	0	0	0	0	0	6	1	0	0	0	0	43	0	38	8	230503	18	0	5	5	0	0	1	47	0
532	ATC	0	1	0	0	0	9	0	0	0	0	0	0	103	229908	4	13	0	0	0	7	0	0	0	0	0	0	0	0	0	1	0	0	0	0	0	4	0	0	0	0	0	0	0	0	1	18	0	2
533	TAC	0	5	0	0	0	0	0	0	0	0	0	0	0	0	0	0	0	36	0	0	0	0	0	0	0	0	0	0	0	0	0	0	0	5	0	0	0	0	1	0	0	0	0	0	0	0	0	0
534	TCA	0	0	0	0	11	0	0	0	0	0	0	5	0	0	0	0	0	0	0	0	15	0	0	0	0	0	0	0	0	0	0	0	0	0	0	0	4	0	0	0	0	0	0	0	0	0	0	0
535	ACT	0	0	0	65	4	28	3	235116	0	0	0	7	0	0	0	28	0	0	0	0	0	0	0	1	0	0	0	0	0	0	0	1	0	0	0	0	0	0	0	9	0	0	0	0	0	0	0	0
536	GTC	0	0	0	0	0	0	1	0	0	0	0	0	1	75	0	3	0	0	0	0	0	0	0	0	0	0	0	0	1	9	0	3	0	2	0	0	0	14	0	0	0	1	2	0	54	233598	3	19
537	GCC	0	0	0	0	9	64	0	0	0	0	0	0	0	0	0	0	0	0	0	0	0	3	0	0	0	0	0	0	0	0	0	0	0	31	0	0	14	234396	8	31	0	2	0	0	0	11	0	0
538	AGT	0	0	0	35	0	4	0	2	4	25	4	235666	0	0	0	15	0	0	0	0	0	0	0	0	0	0	0	3	0	0	0	0	0	0	0	0	6	0	0	2	0	0	1	6	0	0	0	3
539	TCA	0	0	0	3	1	0	0	0	0	3	0	0	0	0	0	0	0	0	0	0	12	0	0	0	0	0	0	0	0	0	0	0	0	0	0	0	0	0	0	0	0	0	1	1	0	0	0	0
540	CTG	0	0	0	0	3	13	0	0	0	0	0	0	9	0	73	0	0	0	6	0	0	0	16	0	0	0	4	0	50	6	235437	15	0	0	0	0	9	4	1	6	2	5	0	0	3	0	20	0
541	GTG	0	0	0	0	0	0	4	2	0	0	0	0	4	3	28	42	0	0	1	1	0	0	4	0	0	0	1	1	2	1	6	8	0	0	2	0	0	0	3	0	0	0	1	0	51	8	235329	30
542	CTT	0	0	0	0	6	4	1	6	0	0	0	0	15	17	5	71	0	0	0	8	1	0	0	44	0	0	0	1	9	18	23	233102	0	0	0	0	3	0	31	6	0	4	3	0	1	8	11	0
543	TTG	0	3	0	0	4	0	1	0	0	0	0	0	2	0	3	1	0	0	0	0	0	0	0	0	0	0	0	0	0	0	17	0	0	0	0	0	7	0	14	17	3	0	0	1	11	2	7	0
544	GTC	0	0	0	0	0	0	0	0	0	0	0	0	0	41	0	0	0	0	0	0	0	0	0	0	0	0	0	0	0	4	0	0	0	0	0	0	0	22	0	0	0	3	0	0	94	234569	6	14
545	TCC	0	0	0	0	1	204	0	0	0	0	0	0	0	1	0	0	0	1	0	0	0	63	0	0	0	0	1	0	0	0	2	1	0	0	0	0	0	5	0	0	0	0	0	0	0	0	0	0
546	CTG	0	0	0	0	0	0	0	0	0	0	0	0	0	0	30	0	0	0	4	0	0	0	52	1	0	0	18	0	56	4	234538	12	0	0	0	0	0	0	0	0	0	0	2	0	0	0	4	0
547	GGG	0	0	0	0	0	0	0	0	0	0	14	0	0	0	0	0	0	0	0	0	0	0	0	0	0	0	3	0	0	0	0	0	0	0	19	0	0	0	1	0	17	1	235593	19	0	0	24	0
548	GCA	0	0	0	0	63	0	0	0	0	0	0	0	0	0	0	0	0	0	0	0	14	0	0	0	0	0	0	0	0	0	0	0	19	0	0	0	234702	2	12	20	29	0	1	0	33	0	0	0
549	ATC	0	7	0	0	0	39	0	0	0	1	0	0	38	235963	6	20	0	0	0	0	0	0	0	0	0	0	0	0	0	0	1	0	0	0	0	0	0	3	0	0	0	1	0	0	0	13	0	0
550	AGT	0	0	0	26	1	7	0	6	4	27	1	236418	2	0	0	62	1	0	0	0	0	0	0	0	0	0	0	5	1	0	6	0	0	1	2	0	0	0	0	0	0	0	0	48	8	0	0	1
551	TTC	0	0	0	0	1	0	8	0	0	0	0	6	0	4	0	0	12	0	0	0	0	0	0	0	0	0	0	0	0	13	0	4	2	0	1	0	0	2	0	0	1	8	0	0	2	11	0	0
552	TGG	0	0	0	1	0	0	0	0	1	0	1	0	0	1	0	0	0	0	0	0	0	0	0	0	0	0	14	0	2	0	0	0	0	0	0	0	2	2	0	0	0	0	15	0	0	0	0	0
553	ATG	0	0	4	0	0	0	5	0	0	0	2	2	30	2	236503	13	0	0	0	0	0	0	0	0	0	0	0	0	0	0	3	0	1	0	0	0	0	12	3	4	0	2	2	54	0	0	15	0
554	TGT	0	0	0	0	0	0	2	0	0	0	0	2	5	0	10	4	0	0	0	0	0	0	0	0	0	0	0	5	7	3	5	0	0	0	0	0	3	0	0	0	0	0	1	4	1	0	0	0
555	TCT	2	0	0	8	0	1	1	1	0	0	1	19	1	2	13	0	9	0	0	5	0	0	0	16	0	3	0	4	3	7	1	2	0	0	1	2	15	3	26	2	1	1	1	3	0	2	3	1
556	AAT	7	12	26	236859	0	4	0	4	0	0	0	9	24	2	0	8	0	0	0	1	0	0	0	0	0	0	0	0	0	1	0	6	0	1	0	18	0	0	0	0	0	0	0	4	0	2	6	0
557	GGG	0	0	0	1	0	0	0	0	0	0	28	0	0	0	0	0	0	0	6	0	0	0	0	0	0	0	6	0	0	0	0	0	0	2	27	0	0	0	2	0	65	4	236170	11	0	0	123	0
558	TCT	0	0	0	1	0	0	2	2	0	0	0	0	4	0	8	0	22	1	0	0	0	0	0	12	0	0	0	0	5	3	0	5	0	0	0	0	0	4	1	55	0	0	0	0	7	0	0	0
559	TTG	0	0	0	0	0	0	0	0	0	0	0	0	7	1	3	0	0	0	0	0	0	0	0	0	0	0	0	0	4	5	32	0	0	0	0	0	0	0	0	0	0	0	0	0	4	0	7	1
560	CAG	0	1	27	0	0	0	0	0	0	0	1	1	0	0	0	0	34	0	236717	16	0	0	1	0	4	0	27	0	2	0	1	0	0	0	1	0	0	0	0	0	0	0	0	0	9	0	0	0
561	TGC	0	0	0	0	0	0	0	0	0	1	0	0	5	1	6	23	0	0	5	0	0	0	0	0	0	9	0	0	9	0	0	0	0	0	0	0	0	0	0	0	0	1	0	0	0	0	0	0
562	AGA	33	6	15	0	2	0	8	6	236776	10	19	0	17	0	0	6	4	3	0	0	0	0	0	0	12	0	2	9	4	0	0	1	0	0	7	0	0	6	0	0	19	5	0	2	2	10	3	2
563	ATA	10	0	0	0	14	0	1	0	0	0	0	0	237190	7	22	3	0	0	0	0	0	0	0	0	0	0	0	0	0	0	0	0	0	0	0	0	0	0	0	0	0	0	0	0	12	2	1	1
564	TGC	0	0	0	0	0	6	0	0	0	4	0	0	0	0	0	0	0	0	0	0	0	0	0	0	0	12	0	0	0	0	0	0	0	1	0	0	0	0	0	0	1	2	0	0	0	0	0	0
565	ATC	0	2	0	0	0	6	0	0	0	2	0	0	17	236592	1	12	0	0	0	0	0	0	0	0	0	0	0	0	1	5	2	0	0	0	0	0	0	2	0	0	0	0	0	0	0	6	1	0
566	TGA	0	0	0	0	0	0	0	0	2	0	0	0	0	0	0	0	0	0	0	0	0	0	0	0	43	0	0	0	0	0	0	0	0	0	0	0	0	0	0	0	5	0	0	0	0	0	0	0
[truncated: 16 more columns]
