# Supplementary material for: How single mutations affect viral escape from broad and narrow antibodies to H1 influenza hemagglutinin
Source: Nat Commun. 2018 Apr 11;9:1386. doi: 10.1038/s41467-018-03665-3 (PMC5895760; doi:10.1038/s41467-018-03665-3)
Supplement: Supplementary file 5 — Supplementary Data 3(ZIP 19513 kb) [file 41467_2018_3665_MOESM5_ESM.zip › analysis_code/results/codoncounts/L1-mock-r1-B.log]

2017-10-05 10:49:47,119 - INFO - Beginning execution of dms2_bcsubamp in directory /fh/fast/bloom_j/computational_notebooks/jbloom/2017/HA_antibody_ease_of_escape/analysis_code

2017-10-05 10:49:47,119 - INFO - Progress is being logged to ./results/codoncounts/L1-mock-r1-B.log
2017-10-05 10:49:53,048 - INFO - Version information:
	Time and date: Thu Oct  5 10:49:47 2017
	Platform: Linux-3.13.0-49-generic-x86_64-with-Ubuntu-14.04-trusty
	Python version: 3.4.0 (default, Apr 11 2014, 13:05:11)  [GCC 4.8.2]
	dms_tools2 version: 2.1a0
	Bio version: 1.70
	HTSeq version: 0.9.1
	pandas version: 0.20.3
	numpy version: 1.13.1
	IPython version: 6.1.0
	matplotlib version: 2.0.2
	plotnine version: 0.2.1
	natsort version: 5.1.0
	pystan version: 2.16.0.0
	scipy version: 0.19.1
	seaborn version: 0.8.0
	phydmslib version: 2.1.3
	jupyter version: 1.0.0

2017-10-05 10:49:53,048 - INFO - Parsed the following arguments:
	use_existing = yes
	R2trim = [170]
	R2 = None
	bcinfo = False
	minconcur = 0.75
	minfraccall = 0.95
	ncpus = -1
	bclen = 8
	chartype = codon
	outdir = ./results/codoncounts/
	R1 = ['L1-mock-r1-B_R1.fastq.gz']
	R1trim = [200]
	purgeread = 0
	fastqdir = ./results/FASTQ_files/
	alignspecs = ['1,285,36,37', '286,570,31,32', '571,855,37,32', '856,1140,31,36', '1141,1425,29,33', '1426,1698,40,43']
	name = L1-mock-r1-B
	refseq = ./data/WSN_HA_reference.fa
	maxmuts = 4
	purgebc = 0
	minq = 15
	minreads = 2

2017-10-05 10:49:53,070 - INFO - Read refseq of 1698 codons from ./data/WSN_HA_reference.fa
2017-10-05 10:49:53,074 - INFO - Reads are in these FASTQ pairs:
	./results/FASTQ_files/L1-mock-r1-B_R1.fastq.gz and ./results/FASTQ_files/L1-mock-r1-B_R2.fastq.gz

2017-10-05 10:49:53,074 - INFO - Now parsing read pairs...
2017-10-05 10:50:01,681 - INFO - Reads parsed so far: 500000
2017-10-05 10:50:10,109 - INFO - Reads parsed so far: 1000000
2017-10-05 10:50:18,363 - INFO - Reads parsed so far: 1500000
2017-10-05 10:50:26,217 - INFO - Reads parsed so far: 2000000
2017-10-05 10:50:34,075 - INFO - Reads parsed so far: 2500000
2017-10-05 10:50:42,725 - INFO - Reads parsed so far: 3000000
2017-10-05 10:50:50,499 - INFO - Reads parsed so far: 3500000
2017-10-05 10:50:58,377 - INFO - Reads parsed so far: 4000000
2017-10-05 10:51:06,109 - INFO - Reads parsed so far: 4500000
2017-10-05 10:51:13,857 - INFO - Reads parsed so far: 5000000
2017-10-05 10:51:21,685 - INFO - Reads parsed so far: 5500000
2017-10-05 10:51:29,651 - INFO - Reads parsed so far: 6000000
2017-10-05 10:51:30,829 - INFO - Parsed 6072664 reads, found 955386 unique barcodes.
2017-10-05 10:51:30,831 - INFO - Summary stats on reads:
fail filter  low Q barcode    total
          0         437288  6072664
2017-10-05 10:51:30,832 - INFO - Writing these stats to ./results/codoncounts/L1-mock-r1-B_readstats.csv

2017-10-05 10:51:31,493 - INFO - Number of reads per barcode:
                 number of barcodes
number of reads                    
1                            165964
2                             88919
3                             87663
4                             87793
5                             85427
6                             79709
7                             70672
8                             60351
9                             49942
10                            39850
11                            31458
12                            25249
13                            19580
14                            15550
15                            12048
16                             9445
17                             7438
18                             5510
19                             4028
20                             2972
21                             2022
22                             1397
23                              944
24                              591
25                              377
26                              197
27                              133
28                               73
29                               33
30                               23
31                               13
32                                8
34                                3
35                                1
36                                1
38                                1
39                                1
2017-10-05 10:51:31,493 - INFO - Writing these stats to ./results/codoncounts/L1-mock-r1-B_readsperbc.csv

2017-10-05 10:51:31,512 - INFO - Examining the 955386 barcodes to build and align subamplicons...
2017-10-05 10:51:40,792 - INFO - Barcodes examined so far: 200000
2017-10-05 10:51:50,321 - INFO - Barcodes examined so far: 400000
2017-10-05 10:51:59,555 - INFO - Barcodes examined so far: 600000
2017-10-05 10:52:09,092 - INFO - Barcodes examined so far: 800000
2017-10-05 10:52:16,250 - INFO - Examined all barcodes. Summary stats:
aligned  not alignable  too few reads   total
 739657          49765         165964  955386
2017-10-05 10:52:16,250 - INFO - Writing these stats to ./results/codoncounts/L1-mock-r1-B_bcstats.csv

2017-10-05 10:52:16,270 - INFO - Writing the counts of each codon identity at each site to ./results/codoncounts/L1-mock-r1-B_codoncounts.csv

2017-10-05 10:52:16,295 - INFO - Successful completion of dms2_bcsubamp
