# Supplementary material for: How single mutations affect viral escape from broad and narrow antibodies to H1 influenza hemagglutinin
Source: Nat Commun. 2018 Apr 11;9:1386. doi: 10.1038/s41467-018-03665-3 (PMC5895760; doi:10.1038/s41467-018-03665-3)
Supplement: Supplementary file 5 — Supplementary Data 3(ZIP 19513 kb) [file 41467_2018_3665_MOESM5_ESM.zip › analysis_code/results/codoncounts/L1-mock-r1-B_codoncounts.csv]

site	wildtype	AAA	AAC	AAG	AAT	ACA	ACC	ACG	ACT	AGA	AGC	AGG	AGT	ATA	ATC	ATG	ATT	CAA	CAC	CAG	CAT	CCA	CCC	CCG	CCT	CGA	CGC	CGG	CGT	CTA	CTC	CTG	CTT	GAA	GAC	GAG	GAT	GCA	GCC	GCG	GCT	GGA	GGC	GGG	GGT	GTA	GTC	GTG	GTT
1	ATG	0	0	4	0	0	0	4	0	0	0	2	0	17	2	159901	11	0	0	0	0	0	0	0	0	0	0	0	0	0	0	6	0	0	0	0	0	0	0	0	0	0	0	0	0	0	0	7	0
2	AAG	16	0	159476	24	6	5	14	17	8	1	29	2	12	10	43	4	2	36	15	1	0	0	2	2	4	7	2	2	4	22	8	4	2	0	20	8	0	0	0	1	7	0	0	0	3	4	0	2
3	GCA	0	0	1	0	36	3	0	0	2	0	2	1	1	1	1	2	1	0	0	0	0	0	0	2	2	4	0	2	1	0	0	4	15	8	0	0	159755	3	10	9	2	1	0	0	20	2	1	0
4	AAA	159722	22	10	0	1	8	3	3	9	0	1	0	0	4	17	2	5	9	12	0	0	0	4	7	0	8	1	2	0	0	1	0	8	0	0	0	2	8	0	1	1	2	1	2	0	1	10	0
5	CTA	1	0	0	0	0	0	2	1	0	0	0	0	23	0	0	1	1	0	2	0	18	0	0	1	1	0	0	0	159850	3	14	2	0	0	1	0	3	0	1	0	0	3	0	0	1	1	1	4
6	CTG	0	0	0	0	1	1	0	3	1	0	0	0	2	2	33	0	0	0	5	1	0	0	3	0	0	0	1	0	23	8	159772	9	0	1	0	0	1	0	1	2	0	0	0	0	0	0	3	0
7	GTC	0	0	0	0	0	2	2	0	0	0	0	0	0	27	0	5	0	0	0	0	0	0	0	0	0	0	0	0	0	13	0	3	0	2	0	0	7	17	8	2	0	0	0	0	33	159556	6	8
8	CTG	0	0	0	0	0	0	0	0	0	0	0	0	1	0	15	10	0	0	2	0	1	0	34	0	0	0	2	0	40	6	159712	41	0	0	0	0	0	0	0	1	2	3	0	0	0	0	0	0
9	TTA	0	0	0	0	0	2	0	2	0	0	1	0	1	0	0	0	0	0	0	0	1	0	0	0	0	0	1	0	26	0	4	0	0	0	0	0	0	0	0	0	0	0	0	0	1	39	0	17
10	TAT	0	0	0	5	4	3	0	1	1	0	0	0	6	0	2	0	0	0	0	27	0	0	0	0	0	0	0	0	0	0	1	0	0	0	0	1	0	0	0	0	0	0	0	0	0	0	0	0
11	GCA	0	0	0	0	53	4	0	0	0	11	0	1	4	2	2	6	0	3	0	1	4	0	0	1	0	0	3	0	0	6	0	1	27	0	0	0	159628	5	50	9	3	0	0	1	36	0	2	0
12	TTT	2	1	0	0	0	2	1	0	1	0	0	0	3	1	0	8	0	0	0	0	0	1	0	2	0	0	0	0	6	5	1	35	0	0	0	0	0	0	0	0	0	0	0	0	3	14	0	7
13	GTA	0	0	0	0	2	17	0	3	0	0	0	0	20	1	2	0	0	0	0	0	0	0	0	0	0	0	0	0	1	0	0	0	0	1	0	0	52	1	1	1	1	0	0	0	159752	2	39	2
14	GCT	0	0	0	0	0	1	0	9	0	2	8	0	0	0	0	0	0	0	0	0	0	0	0	1	0	1	0	2	0	0	0	3	0	0	0	32	6	18	3	159721	0	0	0	19	0	0	0	6
15	ACA	16	0	0	0	159754	13	58	12	1	0	0	0	15	3	0	0	0	0	0	0	0	0	0	0	0	0	0	0	0	0	0	0	0	0	0	0	8	0	0	0	0	0	0	0	0	0	0	0
16	GAT	0	0	0	18	0	0	0	0	0	0	0	2	0	0	0	0	0	0	2	1	0	0	0	0	2	0	0	0	0	0	0	0	2	11	2	159911	0	0	0	0	0	0	0	3	0	0	0	0
17	GCA	0	0	0	0	13	0	0	0	0	0	0	0	0	0	0	0	0	0	0	0	0	0	0	0	0	0	0	0	0	0	0	0	11	0	0	0	159683	3	85	7	0	1	0	0	25	0	0	0
18	GAC	0	8	0	0	0	0	0	0	0	0	0	0	0	0	0	0	0	1	0	0	0	0	0	0	0	0	0	0	0	0	0	0	7	159637	3	22	0	1	0	0	0	10	0	0	0	0	0	0
19	ACA	19	2	3	1	159671	4	38	5	6	0	46	19	8	0	1	0	8	1	2	3	3	0	0	0	2	0	0	6	0	1	0	0	0	0	3	0	5	0	0	0	0	0	0	0	0	0	0	1
20	ATA	3	0	0	0	10	0	0	0	1	0	0	0	159858	2	13	6	0	0	0	0	0	0	0	0	0	0	0	0	2	4	0	0	0	0	0	0	0	0	0	0	0	0	0	0	2	0	1	0
21	TGT	0	0	0	0	0	0	0	0	0	0	0	2	0	0	0	0	0	0	0	0	0	0	0	0	0	1	0	3	0	0	0	0	0	0	0	0	0	0	0	0	0	0	0	2	0	0	0	0
22	ATA	1	0	0	0	7	0	0	0	1	0	0	0	159834	1	27	6	0	0	0	0	0	0	0	0	0	0	0	0	2	0	0	0	0	0	0	0	0	0	0	0	0	0	0	0	20	0	0	0
23	GGC	0	1	0	0	0	0	0	0	0	8	0	0	0	0	0	0	0	0	0	0	0	0	0	0	0	0	0	0	0	0	0	0	0	14	1	0	0	2	0	0	45	159700	14	9	0	15	0	0
24	TAC	0	0	0	0	0	2	0	0	1	0	0	0	0	0	0	0	0	11	0	0	0	0	0	0	0	0	0	0	0	0	0	0	0	0	0	0	0	0	0	0	0	0	0	0	0	0	0	0
25	CAT	0	0	0	13	0	1	1	0	0	0	0	0	0	0	0	0	2	14	3	159840	0	0	0	5	0	0	0	14	0	0	9	0	0	0	0	0	6	0	0	0	0	0	0	0	0	0	0	1
26	GCG	0	0	0	3	0	0	19	0	0	1	0	0	0	0	0	0	0	0	0	0	0	0	1	0	0	0	0	0	0	0	0	0	0	0	238	0	103	6	159276	24	0	0	1	0	0	0	14	0
27	AAC	63	159731	0	32	0	0	0	0	0	12	0	0	0	0	0	0	0	2	0	0	0	0	0	0	0	0	0	0	0	0	0	0	0	5	0	1	0	0	0	0	0	0	0	0	0	0	0	0
28	AAC	26	159885	2	11	0	0	0	0	0	3	0	0	0	1	0	0	0	4	0	0	0	0	0	0	0	0	0	0	0	0	0	0	0	11	0	0	0	0	0	0	0	0	0	0	0	0	0	0
29	TCA	0	2	0	7	2	0	0	0	0	0	0	2	0	0	0	0	0	0	0	0	15	0	0	0	0	0	0	0	0	0	0	0	0	0	0	1	1	1	0	0	2	0	0	0	0	0	0	0
30	ACC	0	33	0	0	33	159737	4	37	0	4	0	0	0	14	0	0	0	0	0	0	0	2	0	1	0	0	0	0	0	0	0	0	0	0	0	0	0	7	0	0	0	0	0	0	0	0	0	0
31	GAC	0	54	0	0	1	8	3	2	0	0	0	0	0	0	0	0	1	1	1	0	0	0	0	0	0	0	0	0	0	0	0	0	32	159741	3	10	0	4	0	0	0	10	0	0	0	1	0	0
32	ACT	0	0	0	21	6	6	1	159824	0	0	0	1	0	0	0	6	0	0	0	0	0	0	0	1	0	0	0	0	4	0	0	0	2	0	0	0	0	0	0	11	0	0	0	0	0	0	0	0
33	GTT	0	0	0	0	0	1	0	0	0	0	0	0	0	0	0	36	0	0	0	0	0	0	0	0	0	0	0	0	0	0	0	2	0	0	0	1	0	0	0	9	0	0	0	0	9	21	5	159832
34	GAC	0	9	0	0	0	0	0	0	0	0	0	0	0	0	0	0	0	2	0	0	0	0	0	0	0	0	0	0	0	0	0	0	24	159695	4	23	0	1	0	0	0	18	0	0	0	0	0	0
35	ACA	11	0	0	0	159677	7	24	11	2	0	0	0	15	0	0	0	0	0	0	0	4	0	0	0	0	0	0	0	0	0	0	0	0	0	0	0	2	0	0	0	0	0	0	0	0	0	0	0
36	ATA	0	0	0	0	12	1	0	0	0	0	0	0	159590	7	14	2	0	0	0	0	2	0	0	0	0	0	0	0	2	0	1	0	0	0	0	0	0	0	0	2	0	0	0	0	7	0	0	0
37	CTC	1	2	0	0	1	21	4	0	5	51	43	0	2	9	0	0	4	1	1	0	0	3	0	0	11	0	10	2	18	159557	2	16	0	4	0	0	0	1	0	0	4	0	0	0	1	2	0	0
38	GAG	0	0	14	0	0	0	0	0	0	0	0	0	0	0	0	0	0	0	2	0	0	0	0	0	0	1	0	0	0	0	0	0	26	0	159515	17	4	2	1	5	1	0	12	0	0	0	1	0
39	AAG	20	1	159417	6	0	2	6	0	0	0	13	0	0	0	2	0	0	0	0	0	0	0	0	0	0	4	0	0	0	0	0	0	0	0	6	0	0	0	0	0	0	0	0	0	0	0	0	0
40	AAT	2	5	1	159678	0	0	0	1	0	0	0	9	0	0	0	0	0	0	1	1	0	0	0	0	0	0	0	0	0	0	0	0	0	0	1	8	0	0	5	1	2	0	1	2	0	0	0	0
41	GTG	0	0	0	0	0	0	0	0	0	0	0	0	0	0	12	0	0	0	0	0	0	0	0	0	0	0	0	0	0	0	0	0	0	0	5	0	0	0	6	0	0	0	10	0	12	3	159218	6
42	GCA	0	0	3	0	27	0	0	2	0	0	0	0	0	0	0	0	0	0	0	0	14	1	0	0	0	0	0	0	0	0	0	0	10	0	7	0	159164	1	21	6	2	0	0	0	50	0	0	0
43	GTG	0	0	0	0	0	0	0	0	0	0	0	0	0	0	11	0	0	0	0	0	0	0	0	0	0	0	0	0	0	0	3	0	0	0	0	0	0	0	5	0	0	0	0	0	14	1	159153	8
44	ACA	8	0	0	0	159306	2	11	6	1	0	0	0	6	0	0	0	0	0	0	0	2	0	0	0	0	0	0	0	0	0	0	0	0	0	0	0	12	0	0	0	0	0	0	0	0	0	0	0
45	CAT	0	0	0	11	0	0	0	0	0	2	0	0	0	0	0	0	2	26	0	159379	0	0	0	1	0	0	0	8	0	0	0	1	0	0	0	0	0	0	0	0	0	0	0	0	1	0	0	0
46	TCT	0	0	0	0	0	0	0	1	0	0	0	1	0	0	0	0	0	0	0	0	0	0	0	5	0	0	0	0	0	0	0	0	0	0	0	0	0	0	2	1	0	0	0	0	0	0	0	0
47	GTT	0	0	2	0	0	0	0	0	0	0	1	0	0	0	0	33	0	0	1	0	0	0	0	0	0	0	0	0	0	5	0	1	0	0	0	2	0	1	0	10	0	0	0	2	7	32	7	158979
48	AAC	59	159334	0	29	5	3	0	2	0	7	0	0	0	1	0	0	0	3	0	0	1	0	0	0	0	0	0	0	0	0	0	0	0	15	0	1	1	0	0	0	0	0	0	0	0	0	0	0
49	CTG	0	0	0	0	0	0	0	0	0	0	0	0	6	0	13	0	0	0	5	0	0	0	14	0	0	0	1	0	56	3	158653	17	0	0	0	0	0	0	0	0	0	0	0	0	0	0	1	0
50	CTC	0	0	0	0	0	0	0	0	0	0	0	0	0	27	0	0	0	2	0	0	0	9	0	0	1	1	0	0	33	158940	0	28	1	0	0	0	0	0	1	0	0	0	0	0	0	1	0	0
51	GAA	27	0	0	0	1	3	5	4	0	1	0	0	5	7	0	0	0	1	0	0	0	0	0	0	0	0	0	0	0	0	0	0	159087	4	21	6	2	10	0	0	13	0	0	0	0	4	3	3
52	GAC	7	26	0	0	1	2	0	0	0	0	0	0	1	5	3	0	1	7	0	0	0	0	0	0	0	1	0	1	0	0	1	1	20	159644	12	31	1	3	2	1	0	20	0	0	0	6	5	0
53	AGC	1	30	0	2	21	1	0	0	30	159411	3	98	1	21	2	0	2	8	1	0	0	0	0	0	2	11	7	2	0	0	13	0	0	1	1	0	0	12	2	1	5	40	0	1	0	1	0	4
54	CAC	0	26	0	0	2	0	0	0	0	3	0	5	0	0	0	0	42	159699	10	12	0	4	1	0	0	4	0	0	0	2	0	0	0	2	0	0	1	1	0	4	0	0	0	0	0	0	0	1
55	AAC	24	159715	1	34	0	0	0	2	0	8	0	0	0	0	0	0	0	1	0	0	0	0	0	0	0	0	0	0	0	0	0	0	0	21	0	0	0	0	0	0	0	0	0	0	0	0	0	0
56	GGG	0	2	0	2	0	0	4	0	0	2	12	1	0	0	0	0	0	18	1	0	0	0	0	0	0	0	10	1	0	0	0	0	0	0	20	1	0	1	7	0	131	35	158102	169	0	0	5	0
57	AAA	159264	2	4	0	1	0	0	0	13	0	1	0	1	0	0	0	2	13	0	2	0	0	0	0	2	0	0	3	0	0	1	2	18	0	0	0	0	0	22	0	4	0	0	0	1	0	2	0
58	CTA	0	4	0	0	0	0	0	0	0	0	0	0	29	0	0	0	5	0	0	0	16	0	0	0	0	0	0	0	158144	17	13	9	0	1	0	0	0	0	0	0	0	0	0	0	0	0	0	0
59	TGT	0	0	0	0	0	0	0	0	0	0	0	1	0	0	0	0	0	0	0	0	0	0	0	0	0	0	0	3	0	0	0	0	0	0	0	0	0	0	0	0	0	0	0	1	2	0	0	0
60	AAA	159223	21	21	4	12	6	0	8	10	7	7	13	1	0	2	0	6	3	0	6	0	0	0	0	1	4	2	6	0	4	1	3	15	0	0	0	0	3	0	6	0	0	0	0	0	0	0	0
61	TTA	0	0	0	0	0	0	0	0	0	0	0	0	11	2	4	5	0	0	0	0	0	0	0	0	0	0	0	0	15	1	1	73	0	0	0	0	1	0	0	0	0	0	1	0	16	4	0	3
62	AAA	158590	11	259	22	3	0	0	0	23	0	0	0	0	0	1	0	3	0	4	0	0	0	0	0	0	0	0	0	0	0	0	0	12	1	0	0	3	4	8	1	0	0	2	5	0	0	0	0
63	GGA	0	1	0	0	0	0	0	0	13	0	0	0	0	0	0	0	0	0	0	0	0	0	0	0	0	0	0	0	0	0	0	0	5	0	0	0	0	0	0	0	159236	1	18	1	16	0	0	0
64	ATA	0	1	0	0	12	0	1	0	0	0	0	0	158791	3	44	28	5	1	4	10	0	0	0	0	0	0	1	0	2	4	1	1	0	0	2	0	12	0	0	0	0	0	0	0	7	14	1	1
65	GCC	0	0	1	1	6	16	3	0	0	0	4	0	0	0	0	6	4	0	5	0	13	13	3	1	0	0	0	0	4	0	0	0	17	15	0	0	4	159359	3	4	2	1	3	0	0	9	3	0
66	CCA	0	0	0	0	23	0	0	0	0	0	0	0	0	0	0	0	18	0	0	0	159010	1	10	5	2	0	0	0	5	0	0	0	1	0	0	0	2	2	0	0	0	0	0	0	0	0	0	0
67	CTA	0	0	0	0	0	0	0	0	0	0	0	0	27	1	0	1	2	0	0	0	23	0	0	0	1	0	0	0	158995	6	5	8	0	0	0	0	0	0	0	0	0	0	0	0	1	4	0	0
68	CAA	21	6	1	0	3	8	11	0	0	0	0	3	0	3	3	4	159296	8	14	1	3	0	0	2	3	0	1	0	2	21	9	1	8	0	1	5	5	1	0	1	4	2	0	0	0	0	0	5
69	TTG	0	1	0	0	0	0	0	0	0	0	0	0	0	0	1	0	0	0	0	0	0	0	0	0	0	0	0	0	0	3	6	2	0	0	0	0	0	0	0	0	0	0	0	0	0	0	1	0
70	GGG	1	1	0	5	0	0	0	2	0	0	20	4	0	0	2	0	6	7	12	0	0	0	1	0	0	0	2	0	0	2	0	0	0	2	30	14	0	1	3	0	31	7	159466	67	0	0	7	1
71	AAA	159724	5	11	24	6	2	0	1	12	0	0	0	3	10	0	0	3	2	0	0	28	2	2	3	4	1	0	0	2	0	0	6	38	0	0	0	0	0	0	0	0	0	8	0	0	0	0	2
72	TGT	0	0	0	3	0	0	0	0	0	0	0	3	0	0	0	1	0	0	0	0	0	0	0	0	0	0	0	0	0	0	0	0	0	0	0	0	0	0	0	0	0	0	2	0	0	0	0	0
73	AAC	12	159354	2	18	1	6	0	2	2	33	0	3	0	1	0	0	9	0	0	0	0	0	0	0	0	0	0	0	0	0	0	0	0	40	0	1	1	0	0	0	0	1	0	0	0	0	0	0
74	ATC	0	2	0	0	0	12	0	0	0	2	0	0	32	158735	3	30	0	0	0	0	0	0	0	0	0	0	0	0	5	4	2	1	0	0	0	0	0	0	0	0	0	0	0	0	6	13	3	9
75	ACC	0	24	1	0	22	159264	12	44	3	0	0	1	2	20	0	7	1	4	1	3	0	8	10	0	0	1	0	0	0	5	43	12	0	0	0	0	0	5	1	3	0	0	1	0	0	2	1	0
76	GGA	0	0	0	1	0	0	0	0	25	0	0	0	0	0	0	0	0	0	0	0	0	0	0	0	0	0	0	0	0	0	0	0	23	0	0	0	4	0	6	1	159638	1	28	3	19	0	0	0
77	TGG	0	0	0	0	0	0	0	0	0	0	4	0	0	0	0	0	0	0	1	0	0	0	0	0	0	0	6	0	0	0	0	0	0	0	0	0	0	0	0	0	0	0	4	0	0	0	1	0
78	CTC	0	1	0	1	0	0	0	0	0	0	0	0	2	38	0	0	1	4	0	0	0	9	0	0	0	3	0	0	137	159473	7	14	0	0	0	0	0	0	0	0	0	0	0	0	17	8	0	1
79	TTG	0	0	0	0	0	0	2	0	0	0	0	0	0	0	4	1	0	0	0	0	0	0	1	0	0	0	0	0	9	1	51	6	0	0	0	0	0	0	0	0	0	0	0	0	0	0	6	0
80	GGA	0	0	0	0	0	0	0	0	11	0	0	0	0	0	0	0	0	0	0	0	0	0	0	0	2	0	0	0	0	0	0	0	29	0	0	0	9	0	0	0	159748	2	18	3	28	0	0	0
81	AAT	6	9	0	159629	0	0	0	2	0	0	0	7	0	0	0	0	0	1	0	10	0	0	0	0	0	0	0	0	0	0	0	0	0	0	0	11	1	0	0	2	0	0	0	0	0	0	0	0
82	CCA	0	0	0	0	90	0	0	0	0	0	0	0	0	0	0	0	12	0	0	0	159639	15	75	16	0	0	0	0	11	0	0	0	0	0	0	0	1	0	0	0	0	0	0	0	0	0	0	1
83	GAA	15	2	0	2	0	0	1	1	0	0	0	0	0	1	0	0	3	0	0	1	0	0	0	0	0	0	0	0	0	0	0	0	159708	6	18	4	1	5	0	0	9	3	4	3	0	0	0	0
84	TGC	0	0	0	0	0	0	0	0	0	1	0	0	0	0	0	0	0	0	0	0	0	0	0	0	0	1	0	0	0	0	0	0	0	0	0	0	0	0	0	0	0	1	0	0	0	0	0	0
85	GAC	0	47	0	0	0	0	0	0	0	0	0	0	0	0	1	0	0	7	0	0	0	1	0	0	0	0	0	0	0	0	0	0	51	159715	2	10	0	0	0	0	0	16	0	0	0	1	0	0
86	TCA	2	6	0	5	5	0	2	2	0	1	0	12	1	2	3	0	8	2	1	13	18	3	0	4	0	0	0	0	1	0	31	5	19	2	6	1	4	5	0	0	0	2	0	0	1	0	0	1
87	CTG	0	0	0	0	0	4	0	0	0	0	0	0	3	0	453	13	0	0	25	0	0	0	20	0	0	0	2	0	41	21	159250	15	0	0	0	1	0	0	0	0	0	0	0	0	0	0	10	0
88	CTT	0	0	0	1	2	3	0	0	0	0	0	0	6	0	0	323	1	0	1	0	1	0	0	11	0	0	0	4	9	46	4	159348	0	0	0	0	0	1	4	2	0	1	1	0	3	1	1	10
89	CCA	3	3	0	10	42	17	3	14	0	2	1	2	4	8	11	5	40	2	4	10	159271	18	44	7	5	0	0	0	12	5	26	0	6	20	0	6	4	2	4	19	0	26	0	7	11	43	0	7
90	GCG	1	1	0	8	2	23	38	0	4	15	0	13	0	11	2	3	4	8	0	15	1	10	2	15	2	12	3	3	5	20	7	0	3	4	59	8	30	9	159287	31	0	0	3	0	0	4	78	0
91	AGA	21	0	6	7	0	6	2	5	159748	4	16	1	24	3	0	0	8	1	0	1	1	1	0	1	5	1	0	0	11	0	2	0	24	0	13	0	1	0	0	5	7	0	1	0	2	0	3	0
92	TCA	0	0	1	3	1	0	0	0	0	0	1	0	1	4	0	0	21	0	5	0	19	0	8	0	1	0	4	0	0	0	4	2	6	8	5	0	0	0	2	0	1	0	0	1	0	6	0	0
93	TGG	0	0	0	0	0	0	0	0	0	0	1	0	0	0	0	0	0	0	0	0	0	0	0	0	0	0	7	0	0	0	0	0	0	0	0	0	0	0	0	0	0	0	1	0	0	0	0	0
94	TCC	0	0	0	0	0	0	0	0	0	4	0	16	1	0	0	0	0	0	0	0	0	13	1	0	0	1	0	0	0	0	0	0	0	0	0	0	6	1	1	5	2	4	12	14	0	0	0	0
95	TAC	0	1	0	0	0	0	0	0	0	0	0	0	0	0	0	0	0	32	0	0	0	1	0	0	0	0	0	0	0	1	0	0	0	4	0	0	0	0	0	0	0	0	0	0	0	0	0	0
96	ATT	0	0	0	1	0	0	0	2	0	0	0	3	5	7	0	168967	0	0	0	0	0	1	0	0	0	0	0	0	0	0	0	7	0	0	0	0	0	0	0	0	0	0	0	0	3	0	0	3
97	GTA	1	0	0	0	0	0	0	0	0	0	0	0	19	2	0	7	0	0	0	0	0	0	0	0	0	0	0	0	1	0	0	0	1	0	0	0	9	0	0	0	0	0	0	0	168879	4	36	14
98	GAA	14	0	0	0	0	0	0	0	0	0	0	0	0	0	0	0	1	0	1	0	0	0	0	0	0	0	0	0	0	0	0	0	169007	1	9	3	2	0	0	0	4	0	0	0	6	0	0	0
99	ACA	17	2	0	0	168819	6	3	4	2	0	0	3	24	1	0	0	7	0	3	0	10	0	0	0	6	2	3	0	17	1	1	0	2	0	8	0	8	0	5	1	0	0	10	0	0	0	0	0
100	CCA	0	8	1	2	38	4	4	0	0	0	0	1	0	0	5	0	15	2	8	3	168801	9	29	7	1	0	0	4	4	2	2	4	0	0	1	0	4	1	0	0	0	0	0	0	0	0	7	1
101	AAC	33	168751	5	22	1	9	0	0	7	8	8	2	0	1	0	0	0	6	3	0	2	0	0	0	1	4	0	0	3	0	0	0	7	11	3	0	1	1	1	1	1	0	1	28	0	1	1	0
102	TCT	0	6	0	22	12	6	3	2	0	2	0	3	0	0	0	0	1	0	10	0	0	2	0	12	0	0	0	0	0	0	0	0	0	0	0	0	0	0	0	3	4	1	0	0	0	0	0	2
103	GAG	0	0	26	0	0	1	6	0	0	0	0	2	1	1	0	1	1	0	8	0	1	0	3	2	0	5	0	0	0	0	1	4	33	2	168837	14	8	2	3	3	0	0	32	0	0	3	3	6
104	AAT	7	3	5	168821	0	5	0	14	1	0	0	14	6	6	2	1	3	10	1	7	0	0	0	0	3	0	0	1	0	5	4	0	2	4	0	11	0	0	1	1	1	0	0	1	3	9	2	0
105	GGA	0	0	0	0	0	0	0	0	12	0	0	0	0	0	0	0	0	0	0	0	0	0	0	0	2	0	0	0	0	0	0	0	14	0	0	0	4	0	2	1	168757	1	24	15	37	0	0	0
106	GCA	0	3	0	0	22	0	0	0	0	0	0	0	0	0	1	0	1	0	4	0	3	1	0	0	0	0	0	1	2	0	0	0	57	0	0	0	168768	2	2	2	6	0	0	0	21	1	0	0
107	TGT	0	0	0	0	0	0	0	0	0	0	0	1	0	0	0	0	0	0	0	0	0	0	0	0	0	0	0	12	0	0	0	0	0	0	0	0	0	0	0	0	0	0	0	10	0	0	0	0
108	TAT	0	0	0	3	0	0	0	0	0	0	0	0	0	0	0	0	2	2	0	9	0	0	0	0	0	0	0	0	0	0	0	0	0	0	0	0	0	0	0	0	0	0	0	0	0	0	0	0
109	CCA	0	0	0	0	24	0	0	0	0	0	0	0	0	0	0	0	13	0	0	0	168890	8	42	11	0	0	0	0	13	0	1	0	0	0	0	0	2	0	0	0	0	0	0	0	0	0	0	0
110	GGA	0	0	0	0	0	0	0	0	13	0	0	0	0	0	0	0	0	0	0	0	0	0	0	0	2	0	0	0	0	0	0	0	8	0	1	1	1	0	0	0	168890	5	23	13	18	0	0	0
111	GAT	4	0	1	22	0	0	0	1	0	1	2	0	0	0	0	0	0	3	0	1	0	1	0	3	0	0	1	0	2	0	0	0	1	20	1	168867	1	0	0	0	1	0	1	8	3	0	0	4
112	CTC	0	0	0	0	1	0	0	1	0	0	0	0	8	32	1	2	0	4	0	0	0	33	0	0	0	3	0	0	36	168717	3	7	0	0	0	0	0	0	0	0	0	0	0	0	0	3	21	0
113	ATC	0	1	0	0	0	37	10	1	0	0	0	0	151	168622	3	46	3	12	4	4	0	0	0	0	0	2	0	0	0	3	0	1	0	3	6	0	2	22	0	2	11	2	1	0	3	19	0	0
114	GAC	0	36	0	2	0	0	0	0	0	0	0	1	0	0	1	0	0	5	0	1	0	0	0	0	0	0	0	0	0	1	0	0	50	168787	4	10	0	1	4	0	1	9	0	0	0	0	0	0
115	TAT	0	0	0	8	3	2	4	3	0	1	1	3	7	2	6	0	1	0	0	13	0	0	0	0	0	0	0	0	0	0	1	2	0	0	0	1	1	0	5	1	1	1	1	0	0	2	2	2
116	GAG	0	0	9	0	0	0	0	0	0	0	0	0	0	0	0	0	0	0	3	2	2	1	6	1	0	0	0	0	0	0	0	0	16	0	168725	13	4	4	4	0	0	0	44	0	0	0	2	0
117	GAA	17	0	0	0	0	0	0	0	0	0	0	0	0	0	0	0	0	0	0	0	0	0	0	0	0	0	0	0	0	0	0	0	168809	3	48	0	0	0	0	0	8	0	0	0	0	0	0	0
118	CTG	0	0	0	0	0	0	0	0	0	0	0	0	2	0	44	0	0	0	0	0	0	0	13	0	0	0	2	0	24	4	168783	22	0	0	0	0	0	0	0	0	0	0	0	0	0	0	1	0
119	AGG	0	0	23	2	2	0	0	0	23	2	168601	7	0	0	24	1	0	0	0	3	0	0	0	0	2	0	1	1	0	1	0	0	0	0	0	0	0	0	0	0	0	0	35	0	0	1	0	0
120	GAG	0	0	15	0	0	0	0	0	0	0	0	0	0	0	0	1	0	1	0	0	0	0	0	0	0	0	0	0	0	0	0	0	38	4	168760	26	0	0	0	0	0	0	10	0	0	0	1	0
121	CAA	20	0	0	0	2	0	0	0	0	0	0	0	0	0	0	0	168866	1	11	1	1	0	0	0	1	0	0	0	1	0	0	0	3	0	0	0	2	0	0	0	0	0	0	0	0	0	0	0
122	TTG	0	0	0	0	0	0	0	0	0	0	0	0	0	0	4	0	0	0	0	0	0	0	0	0	0	0	0	0	1	9	19	0	0	0	0	0	0	0	0	0	0	0	0	0	0	0	0	0
123	AGC	0	41	0	0	0	0	3	0	28	168356	1	15	0	65	4	12	3	0	0	0	0	0	0	0	0	0	2	0	2	1	0	0	0	0	0	1	0	0	2	1	0	29	0	1	0	7	0	3
124	TCA	1	0	0	0	1	0	0	0	0	0	0	0	0	1	0	0	0	0	3	0	13	0	0	1	0	0	0	0	0	0	4	4	0	0	0	1	2	9	0	4	6	1	1	0	2	1	0	7
125	GTA	0	0	0	0	3	3	0	5	0	0	0	2	19	5	0	3	0	0	0	0	0	0	0	0	0	0	0	0	1	0	1	0	2	0	0	0	15	2	0	16	2	0	0	0	168860	10	18	3
126	TCA	1	0	0	9	1	0	0	0	1	3	0	1	0	3	4	0	0	0	0	0	5	0	1	0	1	0	1	4	13	2	0	0	10	5	4	1	4	1	1	0	1	3	3	8	1	0	1	0
127	TCA	1	0	3	1	3	0	0	0	1	3	1	0	0	0	0	0	0	0	0	0	9	0	0	0	5	0	0	1	4	0	0	0	1	1	1	1	4	0	0	4	3	0	4	0	0	0	1	0
128	TTA	0	0	0	0	0	0	0	0	0	0	0	2	2	0	31	0	0	0	0	0	1	0	0	0	0	0	0	0	3	0	0	0	0	0	0	0	0	6	0	0	0	0	0	0	1	5	0	2
129	GAA	16	0	0	0	0	1	0	0	0	0	0	2	3	0	0	0	0	1	0	0	0	0	0	0	0	0	0	0	0	0	0	0	168841	5	3	0	0	0	4	0	8	0	0	0	0	1	0	1
130	AGA	11	0	0	0	0	0	0	0	168902	1	11	0	19	0	0	0	0	0	0	0	0	0	0	1	1	0	1	0	0	0	0	0	0	0	0	0	0	0	0	0	10	0	1	0	0	0	0	0
131	TTC	0	0	0	0	0	0	0	0	0	0	0	0	1	1	0	0	0	0	0	0	0	0	0	0	0	0	0	0	0	4	0	0	0	0	0	0	0	0	0	0	0	0	0	0	0	0	0	0
132	GAA	22	0	0	0	0	0	0	0	0	0	0	0	0	0	0	0	3	0	0	0	1	1	0	1	0	0	0	0	0	0	0	0	168850	0	16	0	1	0	0	0	8	0	0	0	0	0	0	1
133	ATA	1	0	0	0	9	0	0	0	1	0	0	0	168975	3	11	5	0	0	0	0	0	0	0	0	0	0	0	0	0	0	0	0	0	0	0	0	0	0	0	0	0	0	0	0	8	0	0	0
134	TTT	0	0	0	0	0	0	0	0	0	0	0	0	0	0	0	1	0	0	0	0	0	0	0	0	0	0	0	0	0	0	0	5	0	0	0	0	0	0	0	0	0	0	0	0	0	0	0	0
135	CCC	1	8	1	6	0	31	0	0	1	6	0	6	2	0	0	0	5	24	0	0	35	168327	2	15	0	1	0	0	0	4	0	0	5	5	0	6	0	3	0	0	0	0	0	0	0	0	0	0
136	AAG	17	4	168186	15	1	7	13	1	0	0	12	3	2	0	9	3	3	5	4	1	5	1	5	4	1	2	1	0	7	3	29	7	5	0	14	12	0	24	6	1	0	0	1	4	6	1	11	15
137	GAA	14	4	0	12	2	5	0	0	0	0	0	3	3	0	0	1	1	3	0	1	0	3	5	1	0	0	0	0	2	1	2	0	168608	8	7	4	8	2	0	0	23	0	0	2	8	0	0	3
138	AGT	2	1	0	46	9	3	5	3	5	16	4	168115	0	5	9	73	2	8	8	0	5	3	2	0	1	3	1	6	2	4	0	1	4	0	0	0	30	3	6	1	1	0	6	22	1	0	0	0
139	TCA	5	0	3	2	9	4	0	0	0	2	1	17	0	0	0	1	2	3	0	5	6	0	0	0	0	2	2	1	0	4	0	0	2	0	0	0	4	42	14	1	5	7	0	0	1	48	11	2
140	TGG	0	0	0	0	0	0	0	0	0	0	4	0	0	0	0	0	0	0	0	0	0	0	0	0	0	0	3	0	0	0	0	0	0	0	0	0	0	4	0	0	0	0	2	0	0	0	0	0
141	CCC	0	0	0	0	6	106	0	1	0	0	0	0	0	0	0	0	7	30	0	1	43	168063	6	24	1	0	1	0	1	10	0	0	5	0	0	0	0	9	0	0	3	0	1	0	1	0	0	1
142	AAC	60	168559	1	29	0	3	0	0	0	14	0	0	0	0	0	0	0	4	0	0	0	0	0	0	0	0	0	0	0	0	0	0	0	12	1	0	0	0	0	0	0	0	0	0	0	0	0	0
143	CAC	0	19	0	0	2	0	2	0	0	1	0	1	0	2	13	0	22	168036	2	10	0	1	0	0	0	5	0	0	0	0	0	2	0	1	0	0	0	3	0	2	0	0	0	0	0	2	8	0
144	ACA	21	0	0	0	167766	7	10	4	3	1	0	1	4	0	0	0	0	0	0	0	2	0	0	0	0	0	0	0	0	0	0	0	0	0	0	0	17	0	0	0	1	6	13	35	0	0	0	0
145	TTC	1	0	0	0	0	9	1	0	0	10	0	10	1	0	5	0	2	0	6	1	1	1	1	0	0	2	0	0	0	8	4	0	36	22	39	34	0	12	4	8	4	3	5	1	0	6	1	4
146	AAC	14	168459	4	107	0	2	0	3	1	20	5	1	2	1	0	0	3	13	69	8	4	7	15	2	0	4	3	3	1	1	1	0	7	18	26	91	12	6	14	0	1	2	2	9	17	6	6	1
147	GGA	0	0	0	0	0	0	0	0	27	0	0	0	0	0	0	0	0	0	0	0	0	0	0	0	2	0	1	0	0	0	0	0	15	1	0	0	0	0	0	0	168745	8	34	1	12	0	3	0
148	GTA	0	2	2	2	8	33	14	24	0	3	0	9	93	12	5	3	3	1	1	0	0	1	0	0	0	0	0	1	4	4	0	0	2	0	0	0	13	1	0	0	2	0	0	0	168530	6	14	7
149	ACA	36	0	0	0	168837	1	32	13	1	12	0	0	16	0	0	0	0	0	0	0	0	1	1	0	0	0	0	0	0	0	0	0	0	0	0	0	4	0	0	0	0	0	0	0	0	0	0	0
150	GTA	0	0	0	0	5	1	3	2	0	4	1	41	24	2	1	0	2	0	5	1	0	0	0	0	0	0	0	0	0	48	6	0	1	0	0	0	137	12	4	0	2	1	1	0	168508	23	15	0
151	TCA	0	0	0	0	1	0	0	0	0	0	0	0	0	0	0	0	0	0	0	0	7	0	0	0	0	0	0	0	0	0	0	0	0	0	0	0	7	1	15	0	0	0	0	0	0	0	0	0
152	TGC	0	0	0	0	0	0	0	0	0	0	0	0	0	0	0	0	0	0	0	0	0	0	0	0	0	6	0	0	0	0	0	0	0	0	0	0	0	0	0	0	1	6	0	0	0	0	0	0
153	TCC	13	2	0	8	49	6	23	11	4	4	1	3	25	15	2	1	12	23	3	15	0	85	17	6	0	0	0	0	1	6	1	7	37	0	0	4	3	0	0	0	13	41	14	2	5	1	7	33
154	CAT	3	6	0	42	13	9	3	0	12	0	3	0	0	0	19	0	6	24	18	166814	0	0	0	2	1	0	3	9	3	18	10	17	20	33	0	50	6	2	8	51	0	0	0	0	9	2	4	0
155	AGG	2	0	27	1	5	0	2	0	12	3	167860	26	4	1	25	3	16	0	0	0	0	0	0	0	13	0	9	0	3	1	0	0	2	3	3	0	0	1	0	12	0	0	72	11	0	0	0	12
156	GGA	1	3	1	1	0	0	0	1	22	0	0	5	0	0	0	0	0	11	2	3	0	0	1	0	3	1	0	0	1	0	0	0	29	0	3	0	2	10	0	1	168201	6	14	1	7	0	0	0
157	AAA	168597	5	10	10	20	2	0	0	12	0	0	2	28	1	4	33	22	1	0	1	1	0	0	0	0	0	0	0	3	2	0	17	24	9	3	0	0	3	1	6	0	2	0	0	4	5	1	0
158	AGC	0	41	0	0	0	3	1	0	14	168478	1	45	0	15	6	0	9	11	0	0	1	3	1	5	0	0	0	0	14	10	7	1	0	0	0	0	24	2	2	5	2	51	0	0	0	0	0	2
159	AGT	0	0	0	18	0	12	2	0	0	16	10	168323	0	0	0	19	1	0	0	1	0	0	0	0	0	0	0	1	0	0	0	0	5	0	5	5	3	2	0	5	5	10	8	17	0	0	0	0
160	TTT	0	0	0	1	0	0	0	0	0	0	0	0	0	0	0	2	0	1	0	0	0	0	0	0	0	0	0	0	0	1	0	6	0	0	0	0	0	0	0	0	0	0	0	0	0	0	0	4
161	TAC	0	1	0	0	0	0	0	0	0	0	0	0	0	0	0	0	0	4	0	0	0	0	0	0	0	0	0	0	0	0	0	1	0	0	0	1	0	0	0	0	0	0	0	0	0	0	0	0
162	AGA	19	1	0	2	0	4	0	0	168623	1	12	2	7	0	0	0	0	3	1	7	0	0	0	0	2	7	1	0	0	0	0	0	0	0	0	0	0	0	0	1	37	0	0	0	0	0	0	0
163	AAT	2	7	0	168597	0	0	0	3	0	0	0	5	0	0	0	0	0	0	0	3	0	0	0	0	0	0	0	0	0	0	0	0	0	0	0	4	0	0	0	0	0	0	0	0	0	0	0	0
164	TTG	0	0	0	0	0	0	0	0	0	0	0	0	2	24	7	12	0	0	0	0	0	0	0	0	0	0	0	0	1	3	7	4	0	0	0	0	0	0	0	0	0	0	0	0	0	7	7	1
165	CTA	0	0	0	0	0	0	0	0	0	0	0	4	41	0	0	6	0	0	1	7	11	0	0	0	2	0	0	0	168671	5	18	0	0	1	1	0	2	2	0	0	0	0	6	0	0	0	0	1
166	TGG	0	0	0	0	0	0	0	0	0	0	2	0	0	0	0	0	0	0	0	0	0	0	0	0	0	0	4	0	0	0	0	0	0	0	0	0	0	0	0	0	0	0	3	0	0	0	0	0
167	CTG	0	0	0	0	0	0	0	0	0	0	0	0	1	0	82	0	0	0	1	0	0	0	11	0	0	0	0	0	37	4	168326	21	0	0	0	0	0	2	0	0	0	0	0	0	0	16	26	0
168	ACG	0	0	49	0	31	10	168679	14	0	0	1	0	0	0	41	0	0	0	0	0	0	0	1	0	0	0	0	0	0	0	4	0	0	0	0	0	2	1	16	0	0	0	2	2	0	0	0	0
169	AAG	31	3	168665	14	0	1	3	5	0	0	10	4	1	0	2	2	3	7	4	5	1	0	0	0	1	0	0	0	5	9	2	1	1	0	12	0	9	3	48	5	0	2	10	0	0	4	1	0
170	AAG	11	1	168388	29	1	5	2	0	0	8	37	0	2	3	39	0	0	4	25	6	0	11	0	0	27	1	9	8	1	19	1	1	10	4	18	1	6	42	36	15	2	2	1	0	19	2	1	0
171	GGG	0	6	2	5	2	1	9	2	0	5	10	2	1	0	2	3	10	3	1	1	0	0	0	0	1	0	5	3	0	0	1	3	1	1	25	10	2	7	1	7	39	2	168588	22	1	2	15	4
172	GAT	0	1	0	30	1	4	0	0	0	0	0	3	0	0	4	0	0	0	0	1	4	4	0	0	0	1	0	1	1	0	0	0	9	11	27	168687	2	9	0	2	1	0	1	27	5	0	2	1
173	TCA	3	11	3	3	4	6	19	7	1	30	2	1	2	5	1	1	1	21	6	12	13	1	0	1	2	4	0	0	4	6	15	5	42	27	2	74	2	0	4	0	1	6	0	0	12	8	11	10
174	TAC	0	0	0	0	0	0	0	0	0	0	0	0	0	0	0	0	0	12	0	0	0	1	0	0	0	0	0	0	0	0	0	0	0	0	0	0	0	0	0	0	0	0	0	0	0	0	0	0
175	CCA	69	1	20	7	99	12	2	20	34	6	1	78	13	1	1	4	69	28	78	5	167717	12	26	4	11	34	0	0	11	53	3	6	0	6	0	5	25	1	9	3	14	18	91	6	51	9	34	8
176	AAG	31	5	168436	24	16	6	9	8	1	0	52	0	1	3	12	8	9	26	13	69	19	5	8	1	3	1	1	6	0	31	3	14	1	0	11	1	2	1	10	3	1	0	2	0	2	15	7	3
177	CTG	0	0	0	0	4	5	1	7	0	1	0	0	0	3	72	41	0	7	3	2	0	0	8	0	0	0	1	0	21	7	168644	36	0	0	0	0	0	7	2	0	0	1	1	0	2	2	5	24
178	ACC	0	58	0	0	15	168640	5	15	0	0	2	0	0	29	0	9	2	0	2	0	0	1	0	0	0	0	0	0	2	11	11	2	0	0	10	0	4	29	0	5	0	0	2	0	6	5	0	5
179	AAT	2	11	5	168732	8	3	0	4	0	0	0	18	0	4	0	5	3	0	2	3	0	0	1	0	0	0	1	0	0	3	6	0	0	1	7	1	0	9	0	0	0	0	2	0	1	2	0	0
180	TCC	0	6	3	0	5	6	2	0	3	0	0	2	4	3	1	2	11	0	4	0	1	10	0	0	6	3	0	1	0	2	0	0	35	1	22	0	1	11	7	2	0	0	0	0	8	0	2	0
181	TAT	0	0	0	4	0	0	0	0	0	0	0	0	0	0	0	0	0	0	0	37	0	0	0	0	0	0	0	0	0	0	0	0	0	0	0	0	0	0	0	0	0	0	0	0	0	0	0	0
182	GTG	3	1	0	0	0	19	17	0	2	8	4	0	0	0	38	1	6	3	2	9	0	0	0	0	11	0	0	2	1	9	7	2	0	2	3	0	1	0	4	0	0	0	1	0	11	6	168553	29
183	AAC	40	168945	0	7	0	2	0	0	0	9	0	0	0	0	0	0	0	1	0	0	0	0	0	0	0	0	0	0	0	0	0	0	0	11	0	0	0	0	0	0	0	0	0	0	0	0	0	0
184	AAT	3	14	1	168813	4	3	0	8	1	6	0	11	6	2	1	5	4	0	4	6	0	0	0	0	0	0	2	3	1	1	0	0	25	2	5	4	0	1	2	7	0	0	0	0	0	0	3	3
185	AAA	168770	5	35	1	1	0	0	0	25	0	0	0	12	3	2	4	5	0	7	1	0	0	0	0	0	18	1	7	9	3	1	0	32	0	1	0	0	0	0	5	0	0	1	3	0	4	0	2
186	GGG	0	0	0	3	0	6	5	5	0	1	32	0	0	0	1	0	2	0	0	2	0	3	3	0	0	1	1	0	0	0	0	1	0	4	20	0	1	5	12	0	50	4	168500	11	0	0	6	4
187	AAA	168869	4	42	3	1	1	2	0	9	0	1	0	1	0	0	0	0	0	2	0	0	0	0	0	0	2	0	4	2	0	0	3	19	0	0	1	0	0	0	4	0	0	4	0	0	1	3	3
188	GAA	8	0	1	0	4	3	2	0	0	4	0	5	0	1	0	0	2	2	13	0	9	2	0	2	1	5	0	0	1	2	0	0	168848	5	7	2	8	0	0	0	15	0	1	0	3	0	0	0
189	GTC	0	0	0	0	0	0	0	0	0	0	0	0	2	32	0	7	0	0	0	0	0	0	0	0	0	0	0	0	0	0	0	0	0	1	0	0	0	9	0	0	0	4	0	0	37	168901	1	8
190	CTT	0	0	0	0	0	0	0	0	0	0	0	0	2	3	0	28	0	0	0	5	0	1	0	26	0	0	0	3	3	13	6	168782	0	0	0	0	0	0	0	0	0	0	0	0	0	0	0	1
191	GTA	0	0	0	0	0	0	0	0	0	0	0	0	28	4	0	27	0	0	0	0	0	0	0	0	0	0	0	0	5	1	14	4	10	0	1	0	8	0	0	0	7	0	0	0	154583	11	22	7
192	CTA	0	0	0	0	0	1	0	0	0	0	0	0	23	1	0	1	3	0	0	0	13	0	0	0	1	0	0	0	154653	3	10	0	0	0	0	0	0	0	0	1	0	0	0	0	0	0	3	5
193	TGG	0	0	0	0	0	0	0	0	0	0	1	0	0	0	0	0	0	0	0	0	0	0	0	0	0	0	5	0	0	0	0	0	0	0	0	0	0	0	0	0	0	0	0	0	0	0	0	0
194	GGT	0	0	0	0	0	0	0	0	0	0	0	16	0	0	0	0	0	0	0	0	0	0	0	0	0	0	0	3	0	0	0	0	0	0	0	10	0	2	0	3	1	12	7	154367	0	0	0	77
195	GTT	0	0	0	0	0	0	0	0	0	0	0	0	6	0	4	29	0	0	0	0	0	0	0	0	0	0	0	0	3	0	1	17	0	0	0	2	0	0	0	16	0	0	0	3	4	46	6	154411
196	CAT	0	0	0	29	0	0	0	0	0	0	0	0	0	0	0	0	2	17	2	154691	0	0	0	1	0	0	0	10	0	0	0	4	0	0	0	2	0	0	0	0	0	0	0	0	0	0	0	0
197	CAC	5	270	0	4	0	0	2	0	0	0	0	0	1	0	6	6	82	154143	0	26	0	0	0	0	0	12	0	0	0	4	2	1	0	2	3	0	0	0	3	1	0	0	0	1	0	0	0	2
198	CCG	0	0	0	0	0	0	37	1	0	0	0	0	0	0	0	0	0	0	18	0	68	2	154415	14	0	0	0	0	0	0	10	0	0	0	0	0	0	0	0	0	0	0	0	0	0	0	0	0
199	TCT	0	0	0	0	1	0	0	1	0	0	0	1	0	0	0	3	0	0	0	0	0	1	1	13	0	0	0	0	0	0	0	0	0	0	0	0	0	0	0	1	0	0	3	0	0	0	0	0
200	AGC	0	14	0	0	0	0	0	0	40	154496	2	37	0	24	0	0	0	0	0	0	0	0	0	0	0	1	0	0	0	0	0	0	0	0	0	1	0	0	0	0	0	17	0	1	0	0	0	0
201	AGT	0	0	0	17	2	3	2	7	0	4	1	154558	9	2	3	11	2	4	1	0	2	1	1	0	0	0	0	2	1	0	0	9	0	2	0	0	2	0	0	0	0	0	0	11	1	0	0	0
202	GAT	0	0	0	20	0	1	1	0	0	0	0	0	0	0	0	0	0	0	1	6	0	1	0	0	0	0	0	0	0	0	1	0	13	6	4	154638	0	0	0	2	0	0	2	23	1	1	3	2
203	GAG	0	0	18	0	0	0	1	0	0	0	0	0	0	0	0	0	0	0	3	0	0	0	0	0	1	0	0	0	0	0	0	0	21	4	154272	7	0	0	0	0	0	0	14	0	0	0	1	0
204	CAA	44	0	0	0	0	0	0	0	0	0	0	0	0	0	0	0	154580	2	12	2	1	0	0	0	6	0	0	0	3	0	0	0	3	0	0	0	2	0	0	3	0	0	0	0	0	0	0	0
205	CAG	0	2	21	11	0	2	0	0	0	0	0	7	0	0	3	0	24	3	154546	14	0	0	1	0	0	1	13	0	0	0	2	2	0	28	3	2	0	1	0	0	1	0	0	1	0	1	1	0
206	AGT	0	1	0	16	3	2	2	2	0	6	3	154477	1	0	7	9	0	0	2	4	0	0	0	0	0	0	0	0	0	0	4	0	0	2	5	0	0	0	0	1	0	14	1	16	0	0	0	4
207	CTC	2	0	0	0	0	0	0	0	0	0	0	0	0	106	1	1	0	4	0	0	0	7	0	0	0	1	0	0	36	154365	8	9	0	0	0	0	0	0	0	0	0	0	0	0	0	0	1	2
208	TAT	0	0	0	2	0	0	0	0	0	0	0	0	0	0	0	0	0	0	0	22	0	0	0	0	0	0	0	0	0	0	0	0	0	0	0	0	0	0	0	0	0	0	0	0	0	0	0	0
209	AGT	0	5	0	42	5	3	3	1	1	30	2	154341	0	0	5	6	0	0	0	0	3	3	1	5	0	0	1	5	4	8	3	1	0	0	34	2	2	0	10	0	2	0	2	69	0	1	1	0
210	AAT	4	10	1	154340	2	1	0	4	0	6	0	4	9	4	0	0	0	0	0	10	8	7	1	1	0	8	2	0	3	25	0	0	0	9	0	19	2	2	1	0	1	35	38	16	0	0	0	0
211	GGA	4	7	0	0	9	2	0	1	18	20	0	3	1	1	2	0	3	3	2	1	0	6	2	1	5	0	0	0	0	2	1	5	52	1	0	6	6	4	0	0	154273	1	15	3	5	3	1	3
212	AAT	4	2	0	154211	0	0	0	2	0	0	1	7	0	0	0	4	1	10	0	4	5	30	0	3	3	1	1	2	11	1	3	13	0	0	0	5	0	1	7	5	0	0	0	0	0	0	9	0
213	GCT	4	8	10	1	1	4	3	22	0	2	0	1	0	0	0	3	0	0	0	0	14	40	5	39	0	1	0	0	0	0	0	0	0	0	0	46	0	18	2	154251	11	0	0	1	0	3	22	8
214	TAT	2	0	0	0	0	0	0	0	0	1	0	0	0	2	0	0	0	0	3	35	0	0	0	0	0	0	0	0	0	0	0	1	0	0	0	1	3	0	0	0	0	0	0	2	1	3	0	0
215	GTC	0	0	0	0	0	0	0	0	0	0	0	0	7	26	0	9	0	0	0	0	0	0	0	0	0	0	0	0	0	1	0	0	0	0	0	0	0	4	0	0	0	0	0	0	22	154557	4	20
216	TCT	1	0	0	0	1	3	0	8	0	1	1	0	0	0	5	0	6	0	0	0	0	0	0	8	1	1	2	0	1	1	0	2	0	0	0	2	0	4	0	6	0	0	0	0	4	1	0	6
217	GTA	0	0	0	0	0	0	0	0	0	0	0	0	26	0	0	0	0	0	0	0	0	0	0	0	0	0	0	0	0	0	0	0	0	0	0	0	6	0	0	0	0	0	0	0	154558	5	23	2
218	GCG	0	0	0	0	0	0	14	0	0	2	0	14	0	1	0	2	0	0	8	4	0	0	2	0	0	0	0	0	0	0	0	0	0	0	36	0	39	1	154396	18	0	0	1	0	0	0	16	0
219	TCT	1	0	0	0	0	0	1	2	0	0	0	1	0	0	1	0	0	0	0	0	0	0	0	13	0	0	0	0	0	0	0	0	0	3	1	0	0	7	20	2	8	5	0	0	0	0	0	0
220	TCA	1	2	21	4	5	9	0	2	19	0	4	0	0	0	24	3	3	22	1	5	31	16	14	4	5	2	1	1	0	1	4	1	28	3	0	1	0	1	2	0	2	5	9	9	0	1	5	4
221	AAT	2	7	3	154452	3	0	0	7	4	14	0	4	0	3	0	6	0	0	0	27	0	0	0	0	2	0	0	1	0	18	8	0	0	0	0	6	2	16	2	2	14	0	0	4	0	0	8	4
222	TAT	0	0	1	2	1	1	4	1	0	0	0	0	1	1	2	1	0	0	0	13	0	0	0	0	0	0	0	0	3	0	0	2	0	0	0	0	0	0	1	0	0	0	0	0	0	3	0	4
223	AAC	13	154216	1	30	0	0	0	0	0	17	0	0	17	8	1	7	4	17	3	2	0	0	0	0	1	0	0	0	16	1	1	2	19	28	0	7	5	9	3	0	13	3	3	3	2	1	0	1
224	AGG	0	2	11	1	2	7	0	0	9	7	153637	25	1	0	7	1	3	13	0	15	0	0	0	0	0	57	11	2	1	6	1	2	0	0	1	0	1	1	3	1	0	2	19	4	1	1	0	1
225	AGA	21	0	1	0	3	0	0	0	151980	1	17	1	52	0	0	0	0	0	7	0	0	0	0	0	2	2	2	23	0	1	0	0	0	0	0	0	0	0	0	0	15	0	0	0	0	0	0	1
226	TTC	0	0	0	0	0	5	0	1	0	1	0	2	2	20	2	21	1	1	0	2	0	0	0	0	0	0	0	0	0	12	2	1	19	0	0	3	0	1	0	1	0	0	1	0	26	15	1	3
227	ACC	0	17	0	1	17	154298	3	9	1	1	2	4	0	31	0	1	0	2	3	0	0	1	0	0	1	5	0	5	1	0	0	7	0	0	3	0	0	31	13	2	0	0	0	0	4	0	4	7
228	CCG	0	4	0	4	1	0	50	0	0	6	0	2	0	0	0	5	0	0	6	0	44	6	154311	26	0	0	19	0	0	0	14	0	0	0	0	0	5	2	11	17	2	1	0	0	0	0	9	2
229	GAA	14	0	0	0	30	16	12	16	4	0	2	13	1	0	0	1	3	1	2	11	0	1	1	0	0	1	0	2	0	3	1	3	152378	11	15	7	1	0	0	10	24	20	23	3	4	4	1	3
230	ATA	2	0	0	4	9	1	1	1	2	5	0	0	154322	3	17	9	3	4	1	0	3	3	3	2	1	3	0	2	7	1	0	4	0	0	0	0	3	5	0	2	0	0	2	0	27	53	11	7
231	GCT	0	1	0	6	7	12	0	52	0	7	0	7	2	1	2	0	26	4	29	5	0	0	0	1	0	1	0	2	5	12	13	15	0	0	0	21	3	15	10	153832	0	0	1	2	14	4	1	25
232	GCA	19	11	14	2	84	5	4	5	3	8	10	0	0	4	1	43	14	24	7	18	6	12	7	2	0	0	2	13	5	61	41	20	42	3	8	4	153338	1	72	4	0	7	3	12	11	28	12	7
233	AGG	2	0	12	0	0	0	0	0	27	0	152228	7	0	0	19	0	0	0	0	1	0	0	0	0	2	1	7	4	0	0	0	0	0	0	0	0	0	0	0	0	0	1	26	0	0	0	1	0
234	CCC	6	1	0	0	0	20	14	0	0	0	0	0	0	1	7	0	0	10	0	0	19	153626	3	10	0	6	0	2	0	10	1	1	0	0	0	0	0	8	1	0	0	0	0	0	5	2	1	0
235	AAA	153371	2	44	1	4	2	1	16	15	2	0	0	14	7	0	0	5	0	2	0	3	12	3	0	23	41	8	0	4	2	4	3	11	0	0	0	0	5	1	14	2	1	0	2	0	8	1	7
236	GTA	1	4	6	1	0	15	0	11	0	2	17	1	29	37	2	1	18	4	3	2	0	0	0	2	3	3	4	1	3	5	4	8	1	3	5	8	11	0	6	0	3	0	0	0	153882	10	6	30
237	AGA	14	22	1	1	2	0	2	4	152826	3	20	10	13	1	2	0	6	7	27	9	0	0	0	0	8	10	10	4	9	16	39	10	0	0	6	4	0	6	0	3	12	0	0	0	0	0	0	1
238	GAT	0	2	0	5	0	2	1	0	0	0	0	1	0	6	0	0	2	0	0	0	0	1	0	0	0	0	0	0	1	0	0	0	46	10	5	152614	0	0	0	0	3	0	1	7	1	0	0	1
239	CAA	13	1	1	0	1	1	0	3	0	1	0	2	0	1	6	0	153644	4	37	7	1	0	0	3	9	1	0	0	1	1	0	0	1	1	0	0	0	1	0	0	0	0	0	0	0	7	0	0
240	CAT	0	1	0	71	1	42	2	2	0	0	0	0	0	2	8	1	2	15	5	154319	9	2	6	6	1	0	0	13	6	0	0	3	0	0	2	1	7	1	0	3	0	0	0	0	3	1	2	1
241	GGG	0	0	1	0	0	0	0	0	0	0	20	0	0	0	0	0	0	0	1	0	0	0	0	0	0	0	2	0	0	0	0	0	0	0	20	0	0	0	1	0	31	1	154450	39	0	0	12	0
242	AGG	0	0	26	0	1	0	0	0	26	0	154282	21	0	0	10	0	0	0	0	1	0	0	0	0	16	2	29	0	0	0	0	0	0	0	0	0	0	0	0	0	0	0	28	0	0	0	0	0
243	ATG	0	0	2	0	0	0	1	0	0	0	1	0	20	2	154351	19	0	0	0	0	0	0	0	0	0	0	0	0	0	0	2	0	0	0	0	0	0	0	0	0	0	0	0	0	0	0	37	0
244	AAC	24	154412	1	13	1	2	0	0	0	7	1	0	5	4	2	0	11	7	1	3	0	0	0	0	1	0	0	1	0	4	2	19	2	11	0	2	6	0	9	0	0	0	2	2	5	1	1	6
245	TAT	0	0	0	0	0	0	0	0	0	0	0	0	0	0	1	0	0	0	0	15	0	0	0	0	0	0	0	1	0	0	0	0	0	0	0	0	0	0	0	0	0	0	0	0	0	0	0	1
246	TAC	0	0	0	0	0	0	0	1	0	0	1	0	0	0	4	0	0	29	0	1	0	0	0	0	0	0	0	0	0	0	0	0	0	1	0	0	2	0	1	2	0	2	0	0	0	0	0	0
247	TGG	0	0	0	0	0	0	0	0	0	0	2	0	0	0	0	0	0	0	0	0	0	0	0	0	0	0	7	0	0	0	3	0	0	0	0	0	0	0	0	0	1	0	4	0	0	0	0	0
248	ACC	0	4	0	1	22	152589	6	15	0	4	0	2	1	10	4	0	1	1	0	7	0	0	0	1	0	1	0	1	1	0	4	22	0	2	2	0	2	26	1	2	0	0	0	0	5	4	2	0
249	TTG	0	0	0	0	2	2	6	1	1	0	1	0	2	5	5	4	0	0	0	0	0	0	0	0	0	0	1	0	8	0	26	16	0	0	0	0	0	0	0	0	0	0	0	0	3	1	6	3
250	CTA	0	0	0	0	0	0	0	0	0	0	0	0	52	5	3	4	3	0	0	0	10	0	0	0	0	0	0	0	153535	7	23	10	0	0	0	0	1	0	0	0	0	0	0	0	6	5	9	6
251	GAA	15	2	0	6	0	3	2	1	0	0	1	5	0	0	4	5	15	1	7	0	9	5	1	2	6	0	0	1	0	12	0	19	153623	9	21	3	4	8	0	1	14	0	0	0	2	0	2	1
252	CCC	0	2	3	0	0	19	0	0	0	0	1	1	0	0	0	0	3	19	0	13	22	154295	5	18	1	0	1	1	0	6	0	0	1	2	0	3	4	8	0	9	0	0	0	0	0	0	1	0
253	GGA	0	8	0	3	0	4	2	1	24	1	0	0	0	0	4	0	0	2	1	0	0	0	0	0	4	3	1	0	1	0	0	1	19	3	6	5	0	0	13	0	153602	11	34	16	9	0	0	0
254	GAC	1	11	0	2	0	0	0	0	0	2	0	0	0	0	0	0	13	7	2	3	0	0	0	0	0	0	0	0	0	0	0	0	26	153844	9	7	5	6	5	0	3	21	1	0	3	3	0	0
255	ACA	30	4	0	1	153320	42	16	4	7	1	3	2	16	0	6	1	4	0	0	0	2	0	0	1	0	0	0	2	0	0	0	0	4	0	0	0	6	2	0	0	1	0	0	1	0	0	0	1
256	ATA	2	0	0	0	11	0	0	0	0	0	0	0	154060	12	24	9	0	0	0	0	0	0	0	0	0	0	0	0	1	4	3	1	0	0	0	0	0	1	0	0	0	0	0	0	16	2	1	10
257	ATA	2	0	0	0	10	0	1	3	2	0	1	3	153516	4	38	3	17	0	7	1	0	0	0	0	0	0	0	0	10	28	2	2	0	1	2	7	10	7	0	1	0	5	1	5	28	0	3	1
258	TTT	0	0	0	0	0	0	4	0	0	0	0	0	1	1	0	5	0	0	0	0	0	0	0	1	0	0	0	0	20	0	1	9	0	0	0	0	0	0	0	0	0	0	0	0	1	0	0	8
259	GAG	0	0	13	0	0	0	0	0	0	0	0	0	0	0	0	0	0	9	0	0	0	0	0	0	0	0	0	0	0	0	0	0	18	0	154209	19	0	0	1	0	0	0	30	0	0	0	2	0
260	GCA	0	0	0	0	30	3	0	5	0	0	0	0	0	0	0	0	0	0	0	0	1	0	0	0	0	0	0	0	0	0	0	0	23	0	0	0	154310	3	3	6	8	0	0	8	8	0	0	0
261	ACT	0	4	1	44	14	27	5	154185	0	22	0	0	0	0	2	8	2	0	0	0	0	0	0	1	0	0	0	0	0	0	0	0	1	0	0	3	0	1	6	10	0	0	0	0	0	3	0	0
262	GGT	0	0	0	0	0	0	0	0	0	0	0	64	0	0	0	0	0	0	0	0	0	0	0	0	0	0	0	1	0	0	0	0	0	0	0	23	0	0	0	2	3	30	9	154129	0	0	0	16
263	AAT	0	14	0	154598	0	0	0	1	0	0	0	8	0	0	0	4	0	0	0	0	0	0	0	0	0	0	0	0	0	0	0	0	0	0	0	20	0	0	0	0	0	0	0	0	0	0	0	0
264	CTA	0	0	0	0	0	0	0	0	0	0	0	0	27	2	0	2	1	0	0	0	17	0	0	0	2	0	0	0	154385	4	20	2	0	0	0	0	0	0	0	0	0	0	0	0	0	0	0	1
265	ATA	1	0	0	0	3	0	0	0	2	0	0	0	153661	5	29	4	0	0	0	0	0	0	0	0	0	0	0	0	13	2	4	2	0	0	0	0	0	2	1	0	1	0	0	0	7	4	0	0
266	GCA	0	0	0	0	13	1	0	0	0	0	0	1	0	0	0	0	0	0	0	0	0	0	1	0	0	0	0	0	0	0	0	0	17	0	0	0	154193	5	9	1	2	0	0	0	6	0	3	1
267	CCA	0	0	0	0	22	0	0	0	0	0	0	0	0	0	0	0	13	0	0	0	154426	11	11	5	1	0	0	0	5	0	0	0	0	0	0	0	1	0	0	0	0	0	0	0	0	0	0	0
268	TGG	0	1	0	0	0	5	2	4	0	0	5	0	0	1	0	0	0	0	0	0	0	0	0	0	0	0	2	0	3	1	5	0	0	0	4	0	1	1	0	0	2	0	9	0	0	0	0	1
269	TAT	0	0	0	6	0	0	0	0	0	0	0	0	1	0	1	0	5	1	0	19	0	0	0	0	0	0	0	0	0	0	0	0	0	0	0	3	0	1	0	0	0	0	0	0	2	0	0	0
270	GCT	0	0	0	0	0	0	0	19	0	2	0	0	0	0	0	0	0	0	0	0	0	0	0	1	0	0	0	0	0	0	0	0	0	0	0	32	14	23	20	154319	2	7	1	16	0	0	0	8
271	TTC	0	0	0	0	0	0	0	0	0	0	0	0	0	2	0	0	0	4	0	0	0	0	0	0	0	0	0	0	0	9	1	0	0	0	0	0	0	0	0	0	0	0	0	0	0	0	0	0
272	GCA	0	0	1	0	32	0	9	4	0	0	0	1	0	0	0	6	4	1	5	0	1	0	0	0	1	0	0	1	10	0	4	1	17	0	14	0	154307	3	11	0	3	0	2	24	10	2	0	1
273	CTG	0	0	0	0	1	1	0	0	0	0	0	0	50	0	28	7	0	0	0	0	0	0	38	0	0	0	4	0	24	6	154063	21	0	0	0	0	1	5	0	1	0	0	0	0	3	0	10	13
274	AGT	9	10	4	27	8	8	6	4	21	13	2	154250	2	3	21	36	4	0	4	1	0	0	0	0	2	0	2	2	2	3	0	3	0	1	4	1	2	20	0	1	34	4	1	17	0	13	1	2
275	AGA	7	3	0	0	5	1	3	1	154405	0	38	2	38	1	0	0	0	0	0	3	0	3	1	0	24	1	1	0	0	1	0	0	0	0	0	0	0	0	0	0	9	0	0	0	1	0	0	0
276	GGG	0	7	0	19	3	14	1	6	2	4	22	5	1	3	0	0	9	2	2	5	0	0	0	0	2	1	1	0	2	1	1	1	6	4	12	1	0	15	6	6	40	13	154196	30	0	0	6	0
277	TTT	16	4	3	4	10	3	11	5	6	18	26	8	24	2	11	2	14	21	4	1	5	2	9	2	1	0	2	0	14	1	6	27	8	8	10	1	2	2	27	4	2	3	0	4	24	1	14	6
278	GAG	3	10	14	3	0	11	2	7	0	1	1	3	2	1	3	2	9	3	6	8	9	2	0	8	5	1	12	4	4	7	16	4	20	9	154139	69	4	3	3	4	6	4	29	16	0	1	7	8
279	TCC	0	0	0	2	0	4	0	0	0	1	0	0	0	0	0	0	3	2	3	6	0	18	0	0	0	2	0	0	2	2	0	0	0	0	0	0	0	16	1	0	0	2	0	0	0	0	0	0
280	GGC	0	0	0	0	0	0	5	0	0	37	0	0	0	3	0	0	0	0	0	0	2	0	0	0	0	1	2	0	0	0	0	1	0	33	0	0	2	2	4	5	37	154400	5	25	0	28	0	0
281	ATC	0	1	0	0	0	12	0	0	0	4	0	0	14	154373	2	25	0	0	0	0	0	0	0	0	0	0	0	0	0	3	0	1	0	0	0	0	0	0	1	0	0	1	0	0	2	8	2	1
282	ATC	0	4	0	0	0	16	0	0	0	0	0	0	95	154456	1	11	0	0	0	0	0	0	0	0	0	0	0	0	2	10	2	6	0	0	0	0	0	0	0	0	0	0	0	0	5	13	0	1
283	ACC	4	310	8	3	30	154133	3	17	1	9	4	10	2	23	4	0	8	0	8	2	0	1	0	0	0	5	4	3	15	3	4	22	0	0	4	0	7	7	3	0	0	0	0	0	15	0	10	13
284	TCA	0	0	0	0	8	6	0	14	0	0	0	3	0	0	0	0	0	0	0	0	21	0	0	0	0	0	0	0	0	0	0	0	0	0	0	0	2	0	0	0	0	0	0	0	0	0	0	0
285	AAC	24	153467	4	82	2	17	13	8	0	11	0	4	4	1	2	2	0	11	2	0	0	0	0	2	0	0	0	1	3	0	15	3	36	21	2	0	2	1	8	5	2	7	5	4	0	4	0	0
286	GCG	20	0	4	0	6	11	26	4	0	0	0	0	13	0	0	2	4	0	2	6	0	0	3	1	0	3	0	0	0	69	0	0	0	0	35	0	47	48	136366	30	2	3	2	0	1	0	18	1
287	TCA	0	3	1	0	6	0	1	1	0	0	0	2	0	1	0	0	2	1	9	0	24	13	0	10	0	0	0	4	5	0	0	0	7	0	1	1	13	1	1	0	0	0	0	0	0	0	0	1
288	ATG	1	0	1	1	1	2	7	4	0	10	1	0	35	2	136606	22	0	0	1	0	0	4	2	0	0	0	0	0	0	1	3	4	0	0	1	0	0	1	0	0	0	1	0	0	4	0	7	0
289	CAT	0	1	0	17	2	8	0	1	0	0	0	3	5	0	1	0	2	11	3	136548	0	0	0	2	4	0	0	8	0	0	0	4	0	0	0	8	3	1	3	1	4	0	51	0	1	0	3	1
290	GAG	0	4	14	0	0	0	1	1	0	7	0	1	0	2	2	0	1	1	3	0	4	7	0	0	0	0	0	0	0	2	0	0	31	14	136581	19	2	4	2	0	0	1	9	0	0	0	1	0
291	TGT	0	0	0	1	0	0	0	0	0	0	0	3	0	0	0	0	0	0	0	0	0	0	0	0	0	1	0	5	0	0	0	0	1	0	0	0	0	0	0	0	0	0	0	5	0	0	0	0
292	AAC	15	136563	0	19	4	1	0	1	0	25	0	4	0	4	0	0	1	8	3	0	0	0	0	0	0	0	0	0	0	0	0	0	4	24	0	0	0	1	0	0	0	0	0	0	2	0	0	2
293	ACG	0	0	26	0	45	6	136586	24	0	0	2	1	0	0	11	0	0	0	0	0	0	0	4	0	0	0	0	0	0	0	1	0	0	0	0	0	2	0	25	1	0	0	0	0	0	0	0	0
294	AAG	54	8	136422	26	1	13	10	3	6	1	30	0	0	3	0	6	0	2	2	6	0	1	0	0	2	2	1	8	4	9	7	5	1	1	16	9	0	0	4	4	2	2	0	1	0	3	1	2
295	TGT	0	0	0	0	0	0	0	0	0	0	0	3	0	0	0	0	0	0	0	0	0	0	1	0	0	0	0	3	0	0	0	0	0	0	0	0	0	0	0	0	0	0	0	1	0	0	0	0
296	CAA	23	0	0	0	0	0	0	0	0	0	0	0	0	0	1	0	136640	0	14	0	3	0	0	0	36	0	0	0	0	0	0	0	0	0	0	0	0	0	0	0	0	0	0	0	0	0	0	0
297	ACA	21	0	0	0	136656	10	7	2	2	0	0	0	8	1	0	0	0	0	0	0	4	0	0	0	0	0	0	0	0	0	0	0	0	0	0	0	10	1	0	0	0	0	0	0	0	0	0	0
298	CCC	0	0	0	0	0	36	0	0	0	0	0	0	0	0	0	0	0	22	0	0	15	136624	5	10	0	1	0	0	0	2	0	0	0	0	0	0	0	4	0	1	0	0	0	0	0	0	0	0
299	CAG	0	0	19	3	0	7	1	6	1	3	0	2	11	0	2	1	15	0	136397	31	0	2	27	6	0	11	41	5	2	0	9	5	13	19	7	8	5	6	3	2	0	1	0	0	0	1	0	6
300	GGA	0	0	0	0	0	0	0	0	9	0	0	0	0	0	0	0	0	0	0	2	0	0	0	0	1	0	0	0	0	0	0	0	5	0	0	0	0	0	0	0	136599	2	11	1	23	0	0	0
301	GCT	0	0	0	1	0	0	0	23	0	1	0	1	0	1	0	0	0	0	0	0	0	0	0	2	0	0	0	0	0	0	0	0	0	0	0	90	5	24	3	136544	0	0	0	3	1	0	0	3
302	ATA	2	0	0	0	10	0	0	0	7	0	0	0	136681	0	14	4	0	0	0	0	0	0	0	0	0	0	0	0	2	0	1	3	0	0	0	0	0	0	0	0	0	0	0	0	13	0	0	0
303	AAC	30	136550	4	10	1	12	2	0	2	4	0	0	0	0	4	3	5	2	0	0	2	0	0	1	0	0	0	0	0	0	11	0	20	14	3	0	2	1	3	0	0	2	2	0	0	0	0	2
304	AGC	0	33	0	0	3	2	0	2	22	136574	0	36	0	30	0	0	0	0	0	0	0	0	0	0	0	1	0	0	0	0	0	0	0	0	0	0	0	0	1	0	6	6	1	1	0	0	0	0
305	AAT	1	14	1	136655	0	0	0	5	0	0	0	13	0	0	1	1	0	1	0	4	0	0	0	0	0	1	0	3	0	0	1	0	0	0	0	4	4	0	0	7	1	0	0	1	1	2	0	4
306	CTC	16	0	2	0	0	0	0	0	5	0	2	0	0	49	0	0	0	2	2	2	0	16	0	0	1	1	6	0	19	136515	0	16	0	0	0	0	7	9	0	2	0	0	0	0	0	2	1	0
307	CCT	0	0	0	0	0	0	0	24	0	0	0	1	0	0	0	0	0	0	0	32	12	25	11	136589	0	0	0	1	0	0	0	10	0	0	0	0	0	0	0	1	0	0	0	0	0	0	0	0
308	TTC	0	0	0	0	0	0	0	0	0	0	0	0	0	0	1	0	0	0	0	0	0	0	0	0	0	0	0	0	0	8	1	0	0	0	0	1	0	1	0	0	0	0	0	0	0	1	0	0
309	CAG	0	0	17	0	0	0	0	0	0	0	0	0	0	0	0	0	22	0	136588	19	0	0	4	0	0	0	28	0	0	0	3	0	0	0	1	0	0	0	0	0	0	0	0	0	0	0	0	0
310	AAT	2	19	1	136686	0	0	0	1	0	0	0	8	0	0	0	1	0	0	0	2	0	0	0	0	0	0	0	0	0	0	0	0	0	0	0	6	0	0	0	0	0	0	0	0	0	0	0	0
311	ATA	1	0	0	0	11	0	0	0	4	0	0	0	136660	7	10	6	0	0	0	0	0	0	0	0	0	0	1	0	4	2	0	0	0	0	0	0	0	0	0	0	0	0	0	0	17	2	2	0
312	CAC	0	16	0	1	13	3	2	0	0	9	0	5	0	0	0	0	32	136520	1	26	0	5	0	0	0	4	0	0	0	1	0	0	0	4	1	7	1	0	7	8	5	2	2	2	0	0	0	0
313	CCA	0	0	0	0	13	0	0	0	0	4	1	0	0	0	0	0	18	0	0	2	136608	7	12	3	3	2	5	0	12	0	0	0	0	0	1	0	5	3	0	1	0	0	0	0	0	0	0	0
314	GTC	1	2	1	2	2	1	0	2	9	9	2	4	7	20	3	6	2	2	2	6	0	1	0	0	0	3	0	3	1	2	2	0	1	7	0	1	2	16	0	0	0	0	0	0	35	136477	2	12
315	ACA	23	0	0	3	136509	9	24	8	4	0	0	13	11	1	0	7	0	4	0	2	1	0	0	0	1	0	1	0	0	0	0	0	0	0	0	0	6	3	3	4	2	1	2	2	1	4	16	6
316	ATA	3	0	0	0	7	0	0	0	1	0	0	0	136628	7	22	8	0	0	0	0	0	0	0	0	0	0	0	0	7	0	0	1	0	0	1	0	0	0	0	0	0	0	0	0	8	0	2	1
317	GGA	0	0	0	0	0	0	0	0	11	0	0	0	0	0	0	0	0	0	0	1	0	0	0	0	0	0	0	0	0	0	0	0	6	0	0	0	1	1	0	0	136637	5	32	11	13	0	0	0
318	GAG	0	3	14	0	2	14	3	2	2	8	1	1	0	1	4	2	10	21	1	3	0	0	0	0	0	7	1	13	6	0	1	0	35	2	136424	23	7	0	4	0	0	0	11	0	0	0	3	4
319	TGC	0	0	0	0	0	0	0	0	0	3	0	0	0	0	1	0	0	0	0	0	0	0	0	0	0	1	0	0	0	0	0	0	0	0	0	0	0	0	0	0	0	1	0	0	0	0	0	0
320	CCA	0	0	0	0	10	0	0	0	0	0	0	0	0	0	0	0	3	0	0	0	136636	23	4	11	0	0	0	0	12	0	0	0	0	0	0	0	0	0	0	0	0	0	0	0	0	0	0	0
321	AAA	136545	3	9	8	3	10	0	10	31	0	4	3	10	0	1	1	1	0	3	0	0	0	0	0	18	0	11	2	5	4	2	0	8	0	0	0	0	0	1	0	0	1	0	1	3	0	3	5
322	TAT	0	0	0	3	0	1	0	0	0	0	0	0	0	0	0	0	1	0	0	10	0	0	0	0	0	0	0	0	0	0	0	0	0	0	0	1	0	0	0	0	0	0	0	0	0	0	0	0
323	GTC	2	0	0	0	0	1	0	1	0	0	0	0	1	96	0	0	0	0	0	0	0	0	0	0	0	0	0	0	0	7	6	0	0	6	0	0	0	10	0	0	0	4	0	0	28	136423	1	38
324	AGG	0	0	15	0	1	0	0	0	16	3	136436	17	0	0	16	0	0	1	0	7	0	0	0	0	10	30	39	7	0	4	0	1	0	0	0	0	0	0	0	3	0	0	29	0	0	0	0	0
325	AGT	0	1	0	25	0	1	1	4	2	12	1	136541	0	0	0	15	0	0	0	0	0	0	0	0	0	0	0	0	0	0	0	1	0	0	0	0	0	0	0	0	0	0	0	13	0	0	1	0
326	ACC	2	19	0	0	20	136425	3	16	6	7	4	7	0	16	1	1	1	0	0	1	1	7	1	0	0	9	1	0	2	4	0	0	0	0	10	1	2	17	0	1	3	2	3	0	1	0	0	1
327	AAA	136602	5	4	1	0	0	0	0	2	0	1	1	0	0	2	0	1	4	1	0	0	0	0	0	0	0	0	2	0	0	0	0	5	0	0	0	0	0	0	0	0	0	0	0	0	0	1	0
328	TTG	0	0	0	0	0	0	0	0	0	1	0	0	0	0	4	0	0	0	0	0	0	1	0	0	0	0	0	0	4	0	13	10	0	0	0	0	0	0	0	0	0	0	0	0	0	0	4	0
329	AGG	0	0	9	0	0	1	2	0	26	0	136459	8	0	0	11	0	1	0	0	0	0	0	0	0	0	0	0	2	0	0	0	0	0	0	0	0	0	0	0	1	0	0	12	0	0	0	2	1
330	ATG	0	0	0	0	0	0	5	0	0	0	2	0	16	1	136494	6	0	0	0	0	0	0	0	0	0	0	0	0	0	1	4	0	0	0	0	0	0	0	0	0	0	0	0	0	0	0	13	0
331	GTT	0	0	0	0	0	0	0	0	0	0	0	0	0	0	0	18	0	0	0	0	0	0	0	0	0	0	0	0	0	0	0	1	0	0	0	1	2	1	1	10	0	0	0	1	1	13	9	136269
332	ACA	14	0	1	0	136449	6	62	8	2	0	0	0	20	0	0	0	0	0	0	0	1	0	0	0	0	0	0	0	0	0	0	0	0	0	0	0	8	0	0	0	0	0	0	0	0	0	0	0
333	GGA	0	0	0	0	0	0	0	0	14	0	0	0	0	0	0	0	0	0	0	0	0	0	0	0	0	0	0	0	0	0	0	0	21	1	0	0	1	0	0	0	136485	2	9	6	12	0	0	0
334	CTA	0	0	0	0	0	0	0	0	0	0	0	0	46	0	1	0	2	0	0	0	12	13	0	0	0	0	0	0	136487	4	8	13	0	0	0	0	0	0	0	0	0	0	0	0	0	4	0	1
335	AGA	10	0	0	0	0	0	0	0	136548	2	10	0	7	0	0	0	0	0	0	0	0	0	0	0	2	0	3	2	0	0	0	0	1	0	0	0	0	0	0	0	9	0	0	0	0	0	0	0
336	AAC	20	136625	0	24	0	1	0	0	0	5	0	0	0	4	0	0	0	2	0	0	0	0	0	0	1	0	0	0	0	0	0	0	0	2	0	0	0	0	1	0	0	0	0	0	0	0	0	0
337	ATC	5	33	0	5	0	34	0	0	1	10	0	0	15	136432	4	8	5	0	3	1	0	0	0	0	1	76	5	9	6	2	2	0	1	0	1	0	1	2	7	0	0	0	0	0	0	4	2	0
338	CCA	1	1	0	0	16	0	0	0	0	0	0	0	0	0	0	0	17	0	1	10	136614	10	6	4	1	3	0	0	4	0	0	0	0	0	0	0	6	1	0	3	0	0	0	0	0	0	0	0
339	TCC	0	0	0	1	4	14	0	7	7	1	0	3	10	7	1	1	0	2	1	1	1	21	0	0	0	1	2	6	0	9	0	2	0	2	0	0	27	27	0	4	3	0	2	4	5	0	3	0
340	ATT	5	0	3	0	0	0	0	8	5	0	12	4	6	14	2	136609	0	0	0	0	0	0	2	0	12	0	1	1	1	5	0	1	0	0	0	0	0	0	0	0	0	0	0	0	0	0	2	4
341	CAA	19	0	0	0	0	1	1	0	0	3	1	0	0	0	0	0	136621	5	3	2	0	0	0	0	13	0	0	0	1	0	0	0	0	0	0	0	1	1	0	2	0	2	0	0	0	0	0	0
342	TAC	0	3	0	0	0	0	0	0	0	0	0	0	0	0	1	0	0	8	0	1	0	0	0	0	0	0	0	0	0	0	0	0	0	0	0	0	0	0	0	0	0	0	0	0	0	0	0	0
343	AGA	24	0	1	0	1	0	0	0	136034	0	31	2	16	0	0	0	0	0	4	0	0	0	0	0	9	21	0	0	0	0	0	1	0	0	2	0	0	0	0	3	12	0	0	0	0	0	0	0
344	GGT	0	0	0	0	0	0	0	0	0	0	3	7	0	0	0	0	0	0	0	0	0	0	0	0	0	0	0	1	0	0	1	0	0	0	0	10	3	0	0	2	8	7	7	136341	0	2	0	9
345	CTA	0	0	0	0	0	0	0	0	0	0	0	0	41	1	1	0	4	0	0	0	18	0	0	1	2	0	0	0	136311	6	21	5	0	0	0	0	0	0	0	0	0	0	0	0	10	3	1	2
346	TTT	0	0	0	0	0	0	0	0	0	0	0	0	4	1	0	4	0	0	0	0	0	0	0	0	1	0	0	0	1	0	0	7	0	0	0	0	0	0	0	0	0	0	0	0	1	0	0	0
347	GGA	0	0	2	1	1	0	0	0	8	5	1	0	0	0	0	0	0	0	1	0	0	0	0	0	4	1	0	2	0	4	0	3	9	0	0	0	0	0	0	0	136407	7	28	10	12	0	0	0
348	GCC	0	0	0	0	0	11	0	0	0	0	0	0	0	0	0	0	0	0	0	0	0	1	0	0	0	0	0	0	0	0	0	0	0	26	0	0	18	136453	14	5	0	0	0	0	0	12	0	0
349	ATT	0	0	0	3	0	3	0	6	0	0	0	1	6	14	3	136523	0	0	0	0	0	0	0	0	0	0	0	0	0	0	0	1	0	0	0	0	0	0	0	0	0	0	0	0	7	1	20	15
350	GCT	0	1	0	0	0	1	0	29	0	0	0	8	0	0	0	0	1	0	0	0	0	0	0	2	0	0	0	0	0	0	0	0	0	0	0	28	6	36	8	136459	0	2	0	3	0	0	0	6
351	GGT	0	0	0	0	0	0	0	0	0	0	0	12	0	0	0	0	0	0	0	0	0	0	0	0	0	0	0	0	0	0	0	0	0	0	0	13	0	0	0	2	3	19	24	136545	0	0	0	30
352	TTT	0	0	0	0	0	0	0	0	1	0	0	0	0	1	0	2	0	0	0	0	0	0	0	0	0	0	0	0	0	0	0	6	0	0	0	0	0	0	0	0	0	0	0	0	0	0	0	2
353	ATT	0	0	0	2	0	0	0	4	0	0	0	0	6	26	2	136602	0	0	0	0	0	0	0	0	0	0	0	0	0	1	1	6	0	0	0	0	0	0	0	0	0	0	0	0	6	4	16	8
354	GAG	1	0	12	0	0	0	0	0	0	0	0	0	0	0	0	0	0	0	1	0	0	0	0	0	0	0	0	0	1	0	0	0	23	1	136589	17	0	0	6	0	0	0	22	0	0	0	6	0
355	GGG	0	0	0	1	0	0	0	0	0	0	13	0	0	0	0	0	0	0	0	0	0	0	0	0	0	0	0	0	0	0	0	0	0	0	12	0	0	0	2	0	35	33	136585	27	0	0	4	0
356	GGA	0	0	0	0	0	0	0	0	22	0	0	0	0	0	0	0	0	0	0	0	0	0	0	0	5	0	0	0	0	0	0	0	27	0	0	2	2	0	0	0	136357	7	228	12	18	0	0	0
357	TGG	0	0	0	0	0	0	0	0	0	0	7	0	0	0	0	0	0	0	0	0	0	0	0	0	0	0	2	0	0	0	0	0	0	0	0	0	0	0	1	0	0	0	1	0	0	0	0	0
358	ACT	0	1	0	29	9	44	0	136426	0	2	0	1	1	5	0	7	0	7	0	1	2	17	0	14	0	0	0	1	18	1	3	9	0	1	0	1	0	0	0	22	0	0	0	0	1	0	0	1
359	GGA	0	0	0	0	0	0	0	0	33	1	0	0	0	0	0	0	0	0	0	0	0	0	0	0	2	1	1	0	0	0	0	0	25	0	0	0	4	2	5	0	136574	10	13	16	27	0	0	0
360	ATG	0	0	0	0	2	0	4	0	0	0	1	0	17	0	136575	11	0	4	0	0	0	0	0	0	0	0	0	0	11	28	21	16	0	0	0	0	0	0	0	0	0	0	0	0	0	0	5	0
361	ATA	86	0	48	0	3	0	1	1	1	0	0	0	136337	9	44	16	2	0	0	0	0	0	0	0	0	4	0	0	10	1	4	2	1	0	0	0	1	3	0	1	0	0	0	1	19	24	2	4
362	GAT	0	0	0	11	0	0	0	0	0	0	0	0	0	0	0	0	0	0	0	2	0	0	0	0	0	0	0	0	0	0	0	0	2	6	1	136658	0	0	0	2	0	0	0	3	0	0	0	0
363	GGA	0	0	0	0	0	0	0	0	18	0	0	0	0	0	0	0	0	0	0	0	0	0	0	0	0	0	0	0	0	0	0	0	16	0	0	0	0	0	0	0	136629	10	18	3	14	0	0	0
364	TGG	0	0	0	0	0	0	0	0	0	0	0	0	0	0	0	0	0	0	0	0	0	0	0	0	0	0	1	0	0	0	0	0	0	0	0	0	0	0	0	0	0	0	1	0	0	0	0	0
365	TAT	0	0	0	0	0	0	0	0	0	0	0	0	1	0	0	0	0	0	0	18	0	0	1	0	0	0	0	0	0	0	0	0	0	0	0	1	0	0	0	0	0	0	0	0	0	0	0	0
366	GGT	0	0	0	0	0	0	0	0	0	0	0	16	0	0	0	0	0	0	0	0	0	0	0	0	0	0	0	0	0	0	0	0	0	0	0	14	0	0	0	2	2	27	3	136578	0	0	0	82
367	TAT	0	0	0	3	0	0	0	0	0	0	0	0	0	0	0	0	0	0	0	7	0	0	0	0	0	0	0	0	0	0	0	0	0	0	0	1	0	0	0	0	0	0	1	0	0	0	0	0
368	CAT	0	0	0	11	0	0	0	0	2	0	1	0	0	0	1	0	5	11	1	136617	0	0	0	1	11	0	0	6	0	0	0	2	0	0	0	0	0	7	5	0	0	0	0	0	0	0	0	0
369	CAT	0	0	0	10	0	0	0	1	0	1	0	2	3	7	3	5	2	15	2	136648	0	0	0	2	0	0	0	3	0	0	0	1	0	0	0	0	0	0	0	0	0	0	0	0	0	2	0	0
370	CAG	0	0	9	2	10	3	3	1	0	0	1	4	33	3	3	1	18	0	136527	19	0	0	2	0	2	1	13	1	0	0	5	6	0	0	5	0	0	0	0	2	0	0	0	0	16	6	0	0
371	AAT	2	9	3	136702	0	0	0	2	0	0	0	1	0	0	0	0	1	0	0	0	0	0	0	0	0	0	0	0	0	0	0	0	0	0	0	8	0	0	0	0	0	0	0	0	0	0	0	0
372	GAA	15	0	1	0	0	0	0	1	0	0	0	0	0	0	0	0	1	0	0	0	0	0	0	0	0	0	0	0	0	0	0	0	136603	3	9	1	0	5	1	8	17	0	1	10	2	0	0	0
373	CAG	0	1	27	0	0	0	0	0	0	0	0	0	0	0	6	0	14	1	136590	12	0	0	1	0	0	0	26	0	0	0	4	0	1	1	4	0	1	0	4	9	0	0	0	0	0	0	0	0
374	GGA	0	0	0	0	0	0	0	0	10	0	0	0	0	0	0	0	0	1	0	0	0	0	0	0	2	0	0	0	0	0	0	0	10	0	0	0	0	0	0	0	136620	5	25	26	10	0	0	0
375	TCA	0	2	0	1	10	1	0	2	2	5	0	2	0	0	1	0	1	0	0	11	8	0	0	0	0	0	0	0	0	0	0	0	3	0	0	1	2	0	3	1	0	0	0	0	0	0	0	0
376	GGC	0	0	0	0	0	1	0	0	0	6	0	0	0	0	1	0	0	0	0	0	0	0	0	0	0	1	0	0	0	0	0	0	0	21	0	0	5	2	2	0	27	136602	4	8	0	34	0	0
377	TAT	0	0	0	3	0	1	0	0	0	0	0	0	0	0	0	0	0	0	0	17	0	0	0	0	0	0	0	0	0	0	0	0	0	0	1	0	0	0	0	0	0	0	0	0	0	0	0	0
378	GCA	0	0	0	0	23	0	0	0	0	2	0	6	0	0	0	0	0	0	0	0	1	0	0	0	0	0	0	0	0	0	1	0	21	0	0	0	136465	1	33	38	1	0	0	0	79	2	7	0
379	GCG	0	0	0	0	0	0	5	1	0	0	0	0	0	0	0	0	0	0	0	0	0	0	0	0	0	0	0	0	0	0	0	0	0	0	34	0	29	6	136568	34	0	0	2	0	0	0	39	0
380	GAT	0	0	0	20	0	0	0	0	0	0	0	0	0	0	0	0	0	0	0	2	0	0	0	0	0	0	0	0	0	0	0	0	1	13	0	136687	0	0	0	1	0	0	0	2	0	0	0	0
381	CAA	7	0	1	0	0	0	0	0	0	0	0	0	0	0	0	2	24941	0	1	1	1	0	0	0	2	0	3	1	0	3	0	1	0	0	0	0	1	3	0	0	0	0	0	0	0	0	1	0
382	AAA	24865	1	3	0	4	1	0	0	1	1	1	0	1	0	0	4	1	2	0	0	1	1	0	0	1	1	6	3	0	0	2	0	2	0	0	2	0	3	1	1	1	0	0	0	0	0	1	1
383	AGC	0	5	0	0	0	1	0	0	0	24668	0	5	0	2	0	0	0	0	0	0	0	0	0	0	0	0	0	0	0	0	0	0	0	0	0	0	0	0	0	0	0	6	0	0	0	0	0	0
384	ACA	8	0	0	0	24991	1	2	0	0	0	0	0	0	0	0	0	0	0	0	0	0	0	0	0	0	0	0	0	0	0	0	0	0	0	0	0	2	0	0	0	0	0	0	0	0	0	0	0
385	CAA	3	1	0	0	0	0	0	0	0	0	0	0	0	0	0	0	23613	0	0	0	0	0	0	0	1	0	0	0	0	0	0	0	0	0	0	0	0	0	0	1	0	0	0	0	0	0	0	0
386	AAT	2	0	1	24963	1	0	0	1	0	0	2	1	2	0	0	2	3	0	7	2	0	0	0	0	3	1	0	2	1	0	0	0	0	0	0	1	0	0	0	0	1	0	0	0	0	0	3	0
387	GCC	0	0	0	0	0	0	0	0	0	0	0	0	0	0	0	0	0	0	0	0	0	1	0	0	0	0	0	0	0	0	0	0	0	1	0	0	4	24934	15	1	0	1	0	0	0	5	0	0
388	ATT	0	0	0	0	0	0	0	1	0	0	0	1	1	0	0	24992	0	0	0	0	0	0	0	0	0	0	0	1	0	0	0	0	0	0	0	0	0	0	0	0	0	0	0	0	1	1	0	0
389	AAC	3	24911	0	11	0	1	0	1	0	2	0	1	1	1	0	1	0	0	0	0	0	0	0	0	0	0	0	1	0	0	0	0	1	1	0	1	2	0	0	0	0	0	0	0	2	0	1	1
390	GGG	0	0	3	0	2	2	3	1	17	4	8	4	1	0	1	0	0	0	0	0	0	0	0	0	0	5	14	4	0	2	4	4	0	0	5	0	2	0	1	0	5	0	23599	3	0	4	0	9
391	ATT	0	0	0	0	0	0	0	0	0	0	0	1	11	2	1	24894	0	0	0	0	0	0	0	0	0	0	0	0	0	0	0	0	0	0	0	0	0	0	0	0	0	0	0	0	0	1	1	2
392	ACA	2	0	0	2	24875	3	1	1	1	0	0	0	3	0	0	0	0	0	0	0	0	0	0	0	0	0	0	1	0	0	0	0	0	0	0	0	6	0	0	0	0	0	0	0	0	0	0	0
393	AAC	6	24949	0	3	1	2	0	1	0	1	0	0	0	0	0	0	0	1	0	0	0	0	0	0	1	0	1	0	0	0	0	0	0	0	0	0	0	0	0	0	0	0	0	0	0	0	0	0
394	AAG	1	0	23580	4	0	0	0	0	0	0	2	0	0	0	0	0	0	0	0	0	0	0	0	0	0	0	0	1	0	0	0	0	0	0	1	0	0	0	0	0	0	0	0	0	0	0	0	0
395	GTG	0	0	0	0	0	0	0	0	0	0	0	0	1	0	4	0	0	0	0	0	0	0	0	0	0	0	0	0	0	0	0	0	0	0	0	0	0	0	1	0	0	0	0	0	3	2	24938	8
396	AAC	3	24952	0	5	0	0	0	0	0	1	0	0	0	0	0	0	0	0	0	0	0	0	0	0	0	0	0	0	0	0	0	0	0	2	0	0	0	0	0	0	0	0	0	0	0	0	0	0
397	TCT	0	0	0	1	0	0	0	0	0	0	0	0	0	0	0	0	0	0	0	0	0	0	0	1	0	0	0	0	0	0	0	0	0	0	0	0	0	0	0	1	0	0	0	0	0	0	0	0
398	GTT	0	0	0	0	0	0	0	0	0	0	0	0	0	1	0	4	0	0	0	0	0	0	0	0	0	0	0	0	0	0	0	0	0	0	0	1	0	0	0	0	0	0	0	0	1	0	2	24831
399	ATC	0	0	0	0	0	0	0	0	0	0	0	0	3	24945	1	3	0	0	0	0	0	0	0	0	0	0	0	0	0	1	0	0	0	0	0	0	0	0	0	0	0	0	0	0	0	1	0	0
400	GAG	0	0	3	0	1	1	0	0	0	1	1	0	0	0	0	0	0	0	1	0	0	0	0	0	0	0	0	0	0	0	0	0	1	0	22791	3	0	2	1	0	0	1	3	0	0	0	0	1
401	AAA	24838	0	2	0	0	1	1	0	1	0	3	0	1	0	1	0	0	0	0	0	0	0	0	0	0	0	0	0	0	0	0	0	0	0	0	0	1	1	0	2	0	0	0	0	1	2	4	1
402	ATG	0	0	0	0	0	0	2	0	0	0	0	0	5	1	24911	3	0	0	0	0	0	0	0	0	0	0	0	0	0	0	2	1	0	0	0	0	0	0	0	0	0	0	0	0	0	1	0	0
403	AAC	1	24945	0	3	0	0	4	0	0	0	0	0	0	0	0	0	0	0	0	0	0	0	0	0	0	0	1	0	0	0	0	0	0	5	0	0	0	0	0	0	0	0	0	0	0	0	0	0
404	ACT	0	2	0	1	3	3	0	24869	0	0	1	2	0	0	0	1	1	0	0	2	1	0	0	0	1	0	0	0	0	2	1	3	0	0	0	0	1	0	0	1	0	0	0	4	0	0	0	1
405	CAA	8	0	1	0	0	0	0	0	0	0	2	1	0	0	0	0	24780	4	1	3	0	0	0	0	3	0	0	0	0	0	0	0	0	1	0	0	1	0	0	1	0	0	0	0	0	0	0	0
406	TTC	0	0	0	0	0	0	0	0	0	0	0	0	0	0	1	0	0	0	0	0	0	0	0	0	0	0	0	1	1	1	0	0	0	0	0	0	0	0	0	0	0	0	0	0	0	0	0	0
407	ACA	2	1	0	0	24875	0	5	0	1	1	1	1	6	0	0	0	1	0	0	0	0	0	0	0	0	3	0	3	0	0	0	0	0	0	0	0	4	2	0	0	0	0	0	0	0	0	0	0
408	GCT	2	0	0	0	0	0	0	2	0	0	0	1	0	0	0	0	0	0	0	0	0	0	0	0	1	1	1	0	0	1	0	2	0	0	0	3	1	4	4	24660	0	0	0	0	1	0	0	2
409	GTG	0	0	0	0	0	2	0	0	1	0	0	0	1	0	5	0	0	0	0	0	0	0	0	0	0	0	0	1	0	0	1	0	0	0	1	0	0	0	0	0	0	0	2	0	4	3	24387	9
410	GGT	0	0	0	0	0	0	0	0	0	0	0	3	0	0	0	0	0	0	0	0	2	1	0	0	0	0	0	0	0	0	0	0	0	1	0	6	0	0	1	1	4	5	3	23508	1	0	0	14
411	AAA	24900	1	3	1	0	1	0	0	0	0	0	0	1	0	0	0	0	0	1	0	1	0	0	0	0	0	0	0	0	0	0	1	1	0	0	0	0	2	0	0	2	0	1	0	1	0	2	0
412	GAA	3	0	0	0	0	0	0	0	0	0	0	0	0	0	0	0	0	0	0	0	0	0	0	0	0	0	0	0	1	0	0	0	24897	0	4	0	3	0	1	0	2	0	0	0	0	0	0	0
413	TTC	0	0	0	0	0	0	0	0	0	0	0	0	0	0	0	0	0	0	0	0	0	0	0	0	0	0	0	0	0	1	0	0	0	0	0	0	0	0	0	0	0	0	0	0	0	0	0	0
414	AAC	1	24905	0	4	0	1	0	0	0	6	0	1	0	0	0	0	0	1	0	0	0	0	0	0	0	0	0	0	0	0	0	0	0	5	0	0	0	1	1	1	3	1	1	3	0	0	0	0
415	AAC	3	24897	0	3	0	3	0	4	1	6	0	0	1	2	2	0	0	2	0	0	0	0	0	0	6	0	3	0	1	1	2	0	0	0	0	0	1	0	0	0	1	0	3	0	5	0	2	0
416	TTA	0	0	0	0	0	0	0	0	0	0	0	0	0	0	0	0	0	0	0	0	0	0	0	0	0	1	0	0	1	2	0	2	0	0	0	0	0	0	0	0	0	0	0	0	1	0	0	0
417	GAA	2	0	0	0	0	0	0	0	0	0	0	0	0	0	0	0	1	0	0	0	0	0	0	0	0	0	0	0	0	0	0	0	24882	1	2	0	0	0	0	0	3	0	0	0	0	0	0	0
418	AAA	24876	0	1	0	0	0	0	0	0	0	0	0	0	0	0	0	0	0	0	0	0	0	0	0	0	0	0	0	0	0	0	0	1	0	0	0	0	0	0	0	0	0	0	0	0	0	0	0
419	AGG	0	0	2	0	0	0	0	0	4	0	24682	4	0	0	2	0	0	0	0	0	0	0	0	0	0	0	13	0	0	0	0	0	0	0	0	0	0	0	0	0	0	0	22	0	0	0	0	0
420	ATG	0	0	0	0	0	0	0	0	0	0	0	0	3	0	24164	0	0	0	0	0	0	0	0	0	0	0	0	0	0	0	0	0	0	0	0	0	0	0	0	0	0	0	0	0	0	0	1	0
421	GAA	3	0	0	0	0	0	0	0	0	1	0	0	0	0	0	0	0	0	0	0	0	0	0	0	0	0	0	0	0	0	0	0	24677	0	2	0	0	0	0	1	3	0	0	0	0	0	0	0
422	AAT	0	0	0	24785	0	0	0	0	0	0	0	1	0	0	0	1	0	0	0	1	0	0	0	0	0	0	0	0	0	0	0	0	0	0	0	2	0	0	1	0	0	0	0	0	0	0	0	0
423	TTA	0	0	0	0	0	0	0	0	0	0	0	0	0	0	0	0	0	0	0	0	0	0	0	0	0	0	0	0	0	0	0	0	0	0	0	0	0	0	0	0	0	0	0	0	0	0	0	0
424	AAT	0	1	1	24546	0	0	0	0	0	0	0	2	0	0	0	0	0	0	0	0	0	0	0	0	0	0	0	0	0	0	0	0	0	0	0	0	0	0	0	0	0	0	0	0	0	0	0	0
425	AAA	24904	1	15	1	0	0	0	0	0	0	0	0	0	0	0	0	3	0	1	0	0	0	0	0	0	0	0	3	0	0	0	0	2	0	0	0	0	0	0	1	0	0	0	0	0	0	0	0
426	AAA	24862	0	25	1	1	0	0	0	1	0	1	0	0	0	0	0	0	0	0	0	0	0	0	0	0	0	0	0	0	0	0	0	2	0	0	0	0	0	0	0	0	0	0	0	0	0	0	0
427	GTT	0	0	0	0	0	0	0	0	0	0	0	0	0	0	0	2	0	0	0	0	0	0	0	0	0	0	0	0	0	0	0	0	0	0	0	0	0	0	0	0	0	0	0	0	0	1	0	22980
428	GAT	0	0	0	1	0	0	0	0	0	0	0	0	0	0	3	0	0	0	0	0	0	0	0	0	0	0	0	0	0	0	0	0	1	0	0	23726	0	0	0	0	0	0	0	2	0	0	0	1
429	GAT	0	0	0	5	0	0	0	0	0	0	0	0	0	0	2	0	0	0	0	0	0	0	0	0	0	0	0	0	0	0	0	0	0	2	1	24286	0	0	0	0	0	0	0	1	0	0	0	0
430	GGG	0	0	0	0	0	0	0	0	0	0	0	0	0	0	0	0	0	0	0	0	0	0	0	0	0	0	0	0	0	0	0	0	0	0	1	0	0	0	0	0	2	2	24781	4	0	0	2	0
431	TTT	0	0	0	0	0	0	0	0	0	0	0	0	0	0	0	1	0	0	0	0	0	0	0	0	0	0	0	0	0	0	0	0	0	0	0	0	0	0	0	0	0	0	0	0	0	0	0	2
432	CTG	0	0	0	0	0	0	0	0	0	0	0	0	0	1	2	0	2	1	0	0	0	0	4	0	0	0	0	0	4	1	24791	2	0	0	1	0	0	0	0	0	0	0	0	0	0	0	1	2
433	GAC	0	4	0	0	0	0	0	0	0	1	0	0	0	0	0	0	0	0	0	0	0	0	0	0	0	0	0	0	0	0	0	0	4	24846	0	3	0	1	0	0	0	4	0	0	0	0	0	0
434	ATT	0	0	0	0	0	0	0	0	0	0	0	0	0	2	0	25022	0	0	0	0	0	0	0	0	0	0	0	0	0	0	0	0	0	0	0	0	0	0	0	0	0	0	0	0	0	2	0	1
435	TGG	0	0	0	0	0	0	0	0	0	0	0	0	0	0	0	0	0	0	0	0	0	0	0	0	0	0	1	0	0	0	0	0	0	0	0	0	0	0	0	0	0	0	0	0	0	0	0	0
436	ACA	8	0	0	0	24864	2	2	1	0	0	1	0	0	0	0	0	0	0	0	0	0	0	0	0	0	0	0	1	0	0	0	0	0	0	0	0	6	0	0	0	0	0	0	0	0	0	0	0
437	TAT	0	0	0	0	0	0	0	0	0	0	0	0	0	0	0	0	0	0	0	4	0	0	0	0	0	0	0	0	0	0	0	0	0	0	0	0	0	0	0	0	0	0	0	0	0	0	0	0
438	AAT	0	2	0	23877	0	0	0	0	0	0	0	1	0	0	0	0	3	0	3	0	0	0	0	0	0	0	0	0	0	0	0	0	0	0	0	1	0	0	0	0	0	0	0	0	0	0	0	0
439	GCA	0	0	0	0	6	0	0	0	0	0	0	0	1	0	0	0	0	0	0	0	0	0	0	0	0	0	0	0	0	0	0	1	1	0	0	0	23297	0	1	4	0	0	0	0	1	0	0	0
440	GAA	1	0	0	0	0	0	0	0	0	0	0	0	0	0	0	0	0	0	0	0	0	0	0	0	0	0	0	0	0	0	0	0	24663	0	1	0	0	0	0	0	0	0	0	0	0	0	0	0
441	TTG	0	0	0	0	1	0	0	0	0	0	0	0	0	0	0	0	0	0	0	0	0	0	0	0	0	0	0	0	0	0	0	0	0	0	0	0	0	0	0	0	0	0	0	0	0	0	0	0
442	TTA	0	0	0	0	0	0	0	0	0	0	0	0	0	1	0	0	0	0	0	0	0	0	0	0	0	0	0	0	0	0	0	1	0	0	0	0	0	0	0	0	0	0	0	0	0	0	0	0
443	GTT	0	0	0	0	0	0	0	1	0	0	0	0	0	0	0	2	0	0	0	0	0	0	0	0	0	0	0	0	0	0	0	1	0	0	0	1	0	0	0	1	0	0	0	0	0	1	2	24286
444	CTA	0	0	0	0	0	0	0	0	0	0	0	0	13	0	0	0	0	0	0	0	0	0	0	0	0	0	0	0	24532	1	5	1	0	0	0	0	0	0	0	0	0	0	0	0	0	0	0	0
445	CTG	0	0	0	0	0	0	0	0	0	0	0	0	1	0	26	0	0	0	1	0	0	0	2	0	0	0	0	0	3	0	24717	1	0	0	0	0	0	0	0	0	0	0	0	0	0	0	0	0
446	GAA	0	0	0	0	0	0	0	0	0	0	0	0	0	0	0	0	1	0	0	0	0	0	0	0	0	0	0	0	0	0	0	0	24808	0	4	0	0	0	0	0	4	0	0	0	0	0	0	0
447	AAT	0	3	0	24862	0	0	0	1	0	0	0	0	0	0	0	0	0	0	0	0	0	0	0	0	0	0	0	0	0	0	0	0	0	0	0	0	0	0	0	0	0	0	0	0	0	0	0	0
448	GAA	0	0	0	0	0	0	0	0	2	0	0	0	0	0	0	0	0	0	0	0	0	0	0	1	0	0	0	0	0	0	0	0	24830	3	4	0	0	0	1	0	2	0	0	0	0	0	0	0
449	AGG	0	0	5	0	0	0	0	0	1	0	24458	2	0	0	4	0	0	0	0	0	0	0	0	0	3	0	2	1	0	0	0	0	0	0	0	0	0	0	0	0	0	0	2	0	0	0	0	0
450	ACT	0	0	0	3	1	7	2	24633	0	0	0	0	0	0	0	0	0	0	0	0	0	0	0	0	0	0	0	0	0	0	0	0	0	0	0	0	0	0	0	1	0	0	0	0	0	0	0	0
451	TTG	0	0	0	0	0	0	0	0	0	0	0	0	0	0	0	0	0	0	0	0	0	0	0	0	0	0	0	0	0	2	1	1	0	0	0	0	0	0	0	0	0	0	0	0	0	0	0	0
452	GAT	0	0	0	4	0	0	0	0	0	0	0	0	0	0	0	0	0	0	0	0	0	0	0	0	0	0	0	0	0	0	0	0	0	0	0	24636	0	0	0	0	2	0	0	0	0	0	0	2
453	TTC	0	0	0	0	0	0	0	0	0	0	0	0	0	0	0	0	0	0	0	0	0	0	0	0	0	0	0	0	0	1	0	0	0	0	0	0	0	0	0	0	0	0	0	0	0	1	0	0
454	CAT	0	0	0	5	0	0	0	0	0	0	0	0	0	0	0	0	0	1	0	24747	0	0	0	0	0	0	0	2	0	0	0	1	0	0	0	0	0	0	0	0	0	0	0	0	0	0	0	0
455	GAC	0	3	0	0	0	0	0	0	0	0	0	0	0	0	0	0	0	0	0	0	0	0	0	0	0	0	0	0	0	0	0	0	36	24598	3	3	0	0	0	0	0	1	0	0	0	0	0	0
456	TTA	0	0	0	0	0	0	0	0	0	0	0	1	2	0	0	0	0	0	0	1	0	0	0	0	0	0	2	2	8	0	0	0	0	1	1	0	0	1	0	0	0	3	2	0	0	0	1	0
457	AAT	0	1	0	24928	0	1	0	0	0	0	0	0	0	0	0	0	1	0	0	0	0	0	0	0	0	0	0	0	0	0	0	0	0	0	0	1	0	0	0	0	0	0	0	0	0	0	1	1
458	GTG	0	0	0	0	0	0	0	0	0	0	0	0	0	0	3	0	0	0	0	0	0	0	0	0	0	0	0	0	0	0	0	0	0	0	0	0	0	0	2	0	0	0	1	0	1	0	24729	4
459	AAG	5	2	24799	4	0	0	1	0	0	0	4	0	0	0	0	0	0	0	0	0	0	0	0	0	0	0	0	2	0	0	0	0	0	0	4	0	0	0	0	0	0	0	0	0	0	0	0	0
460	AAT	1	1	0	24785	0	0	0	1	0	0	0	3	0	0	0	0	0	0	0	1	0	0	0	0	0	0	0	0	0	0	0	0	0	0	0	2	0	0	0	0	2	1	1	0	0	0	0	0
461	CTG	0	0	0	0	0	0	0	0	0	0	0	0	0	0	10	0	0	0	4	0	0	0	1	0	0	0	1	0	5	0	24853	1	0	0	0	0	0	0	0	0	0	0	0	0	0	0	0	0
462	TAC	0	0	0	0	0	0	0	0	0	0	0	0	0	0	0	1	0	2	0	0	0	0	0	0	0	0	0	0	0	0	0	0	0	0	0	0	0	0	0	0	0	0	0	0	0	0	0	0
463	GAG	0	0	7	0	0	0	0	0	0	0	0	0	0	0	0	0	0	0	0	0	0	0	0	0	0	0	0	0	0	0	0	0	0	0	24949	7	0	0	0	0	0	0	1	0	0	0	0	0
464	AAA	25035	0	8	1	1	0	0	0	0	0	0	0	0	0	0	0	0	0	0	0	0	0	0	0	0	0	0	0	0	0	0	0	2	0	0	0	0	0	0	0	0	0	0	0	0	0	0	0
465	GTA	0	0	0	0	0	0	0	0	0	0	0	0	2	0	0	0	0	0	0	0	0	0	0	0	0	0	0	0	1	0	0	0	0	0	0	0	2	0	0	0	1	0	0	0	24941	1	1	0
466	AAA	24858	0	5	0	1	0	0	0	1	0	0	0	0	0	0	0	0	0	0	0	0	0	0	0	0	0	0	1	0	0	0	0	1	0	0	0	0	0	0	0	0	1	0	0	0	0	0	0
467	AGC	0	7	0	0	2	1	1	0	5	24845	1	12	0	3	0	0	0	1	0	0	0	0	0	0	0	1	0	0	0	0	0	0	0	0	0	0	0	0	0	0	0	4	2	0	0	1	0	1
468	CAA	1	0	0	0	4	0	0	1	3	0	0	1	1	0	3	0	24917	0	3	0	0	0	0	0	1	0	3	0	3	0	0	0	0	0	0	0	0	0	1	0	0	0	0	0	0	1	2	0
469	TTA	0	0	0	0	0	0	0	0	0	0	0	0	0	1	0	0	0	0	0	0	0	0	0	0	0	0	0	0	1	0	0	0	0	0	0	0	0	0	0	0	0	0	0	0	0	0	0	0
470	AAG	1	0	25000	5	0	0	0	0	0	0	2	0	0	0	0	0	0	0	1	0	0	0	0	0	0	0	0	0	0	0	1	0	0	0	2	0	0	0	0	0	2	0	0	0	0	0	0	0
471	AAT	0	1	0	24981	0	0	1	1	0	0	0	3	0	0	0	0	1	0	0	0	0	0	0	0	0	0	0	0	0	0	0	0	0	0	0	6	1	0	0	0	0	0	0	0	0	0	0	0
472	AAT	0	2	0	24942	0	0	0	0	0	0	0	2	0	0	0	2	0	0	0	2	0	0	0	0	0	0	0	0	0	0	0	0	0	0	0	3	0	0	0	0	0	0	0	0	0	0	0	0
473	GCC	0	0	0	0	0	1	0	0	0	0	0	0	0	0	0	0	0	0	0	0	0	0	0	0	0	0	0	0	0	0	0	0	0	3	0	0	2	24974	1	4	1	0	0	1	0	1	0	3
474	AAA	24904	2	6	2	0	0	0	0	5	0	0	0	0	0	1	0	6	0	1	0	0	0	0	0	0	0	0	0	1	2	5	0	5	0	0	0	2	3	0	1	0	1	0	0	0	1	3	2
475	GAA	1	0	0	0	0	0	0	0	0	0	0	0	1	0	0	0	0	0	0	0	0	0	0	0	0	0	0	0	0	0	0	0	24971	1	1	0	0	0	0	0	4	0	0	0	2	0	0	0
476	ATC	0	1	21	0	0	11	0	1	0	2	0	0	15	93461	13	17	4	0	6	0	0	0	0	0	2	0	1	0	2	3	0	0	0	0	0	0	0	0	0	0	0	0	0	0	2	4	0	1
477	GGA	0	0	0	0	0	0	0	0	17	0	0	0	0	0	0	0	0	0	0	0	0	0	0	0	3	0	3	0	2	0	0	0	7	0	0	0	0	0	0	1	93476	8	6	1	4	0	0	0
478	AAT	3	2	1	93421	0	0	0	1	0	0	0	5	0	0	0	1	0	0	0	5	0	0	0	0	1	1	0	0	0	0	0	0	0	0	0	2	0	0	0	0	0	0	0	0	0	0	0	0
479	GGG	0	0	0	0	0	0	0	0	0	0	54	0	0	0	1	0	0	0	2	0	0	0	0	0	1	0	0	0	0	0	1	0	0	0	7	0	0	0	0	0	11	2	93253	7	0	0	0	0
480	TGT	0	0	0	0	0	0	0	0	0	0	0	0	0	0	0	0	0	0	0	0	0	0	0	0	0	1	0	2	0	0	0	0	0	0	0	0	0	0	0	0	0	0	0	3	0	0	0	0
481	TTT	0	0	0	0	0	0	0	0	0	0	0	0	0	0	1	0	0	0	0	0	0	0	0	0	0	0	0	0	0	4	0	4	0	0	0	0	0	0	0	0	0	0	0	0	0	0	0	2
482	GAG	3	0	16	0	0	0	0	1	0	1	0	0	2	1	0	1	0	0	0	0	0	0	0	0	1	0	0	0	0	1	0	2	18	1	93465	11	2	2	0	5	4	0	21	0	1	1	2	0
483	TTC	0	0	0	0	0	0	0	0	0	0	0	0	0	0	0	0	0	0	0	0	0	0	0	0	0	0	0	0	0	6	0	0	0	0	0	0	0	0	0	0	0	0	0	1	0	1	0	1
484	TAC	0	1	0	0	0	0	0	0	0	0	0	0	0	0	0	0	0	12	0	1	0	0	0	0	0	1	0	0	0	0	6	0	0	3	0	0	0	0	0	0	0	0	0	0	0	0	0	0
485	CAC	0	9	0	0	0	0	0	0	0	0	0	0	0	0	0	0	6	93336	1	2	0	1	0	0	0	5	0	0	0	1	0	0	0	0	0	0	0	0	0	0	0	0	0	0	0	0	0	0
486	AAG	16	1	93546	10	1	0	3	0	0	0	5	0	4	2	3	1	1	0	5	0	0	0	0	0	0	0	1	5	0	0	0	1	1	0	7	2	3	0	0	5	1	0	0	1	12	2	1	1
487	TGT	0	0	0	0	0	0	0	0	0	0	0	0	0	0	0	0	0	0	0	0	0	0	0	0	0	0	0	0	0	0	0	0	0	0	0	0	0	0	0	0	0	0	0	0	0	0	0	0
488	GAC	0	23	0	0	2	0	0	0	0	1	0	0	0	0	0	0	0	0	0	0	2	0	0	0	0	0	0	0	0	0	0	0	14	93518	1	12	0	0	1	0	0	13	2	0	0	0	0	0
489	AAT	1	4	0	93551	0	0	0	0	0	0	0	4	0	0	0	0	0	0	0	2	0	0	0	0	0	0	0	0	0	0	0	0	0	1	0	7	0	0	0	0	0	0	0	0	0	0	0	0
490	GAA	9	1	0	0	3	0	0	0	0	1	0	0	0	0	6	0	0	0	1	0	0	4	0	0	3	0	1	0	0	0	1	0	93182	97	8	4	5	0	1	0	12	1	7	5	1	0	0	9
491	TGC	0	0	0	0	0	0	0	0	0	0	0	0	0	0	0	0	0	0	0	0	0	0	0	0	0	2	0	0	0	0	0	0	0	0	0	0	0	0	0	0	0	0	0	0	0	0	0	0
492	ATG	0	0	0	0	0	0	7	0	0	0	0	0	21	0	91555	5	0	0	0	0	0	0	0	0	0	0	0	0	0	0	1	0	0	0	0	0	0	0	0	0	0	0	0	0	0	0	4	0
493	GAA	12	3	0	0	0	0	0	4	1	0	0	1	0	0	1	0	1	2	0	0	0	0	0	0	0	0	0	0	0	0	0	0	92892	13	14	4	3	2	1	0	28	2	0	19	1	1	2	0
494	AGT	0	1	0	12	0	0	0	1	0	4	2	92758	0	0	0	14	0	0	1	1	0	0	0	0	0	0	0	3	0	0	0	0	0	0	0	0	3	0	0	0	1	0	0	5	0	0	0	0
495	GTA	0	0	0	0	0	0	0	0	0	0	0	0	20	0	0	0	0	0	0	0	0	0	0	0	0	0	0	0	1	1	0	0	0	0	0	0	11	0	0	0	3	0	0	0	93378	2	21	9
496	AGA	9	0	0	0	0	0	0	0	93363	1	11	0	8	0	0	0	0	0	0	0	0	0	0	0	3	0	0	0	0	0	0	0	0	0	1	0	0	0	0	0	4	0	0	0	0	1	0	0
497	AAT	4	6	3	93300	8	0	3	16	2	1	0	9	10	0	5	2	0	3	0	2	0	0	0	0	0	4	1	3	3	8	6	5	9	1	0	23	2	0	0	5	0	3	8	6	4	4	18	4
498	GGG	0	0	0	0	0	0	0	0	0	1	7	8	0	0	2	0	0	0	0	0	0	0	0	0	0	0	0	0	0	0	0	0	0	0	5	0	0	0	1	2	13	3	93544	4	0	0	41	0
499	ACT	3	0	0	16	0	2	0	93383	0	0	0	0	0	0	14	10	7	0	0	1	0	0	0	0	3	0	2	0	7	0	0	1	0	0	3	4	0	1	0	10	1	0	1	0	36	0	1	0
500	TAT	0	0	0	2	0	0	0	0	0	0	0	0	0	0	0	0	0	0	0	18	0	0	0	0	0	0	0	0	0	0	0	0	0	0	0	0	0	0	0	0	0	0	0	0	0	0	0	0
501	GAT	0	0	0	16	0	0	0	1	0	1	0	0	0	0	1	0	0	0	0	0	0	0	0	0	0	0	0	0	3	0	1	0	2	2	2	93287	2	1	0	0	0	0	0	8	2	0	2	0
502	TAT	0	0	1	0	0	0	0	1	0	1	0	0	1	0	0	0	0	2	0	5	0	0	0	2	0	0	0	0	0	0	2	0	0	0	0	1	0	0	1	0	0	0	0	5	0	1	1	0
503	CCA	0	2	0	1	6	1	0	0	0	1	0	0	3	0	0	2	8	0	0	1	93378	9	15	0	0	0	0	0	2	0	0	0	0	0	0	0	4	0	0	0	0	0	5	0	0	0	2	0
504	AAA	93571	2	16	0	1	0	0	0	4	0	3	0	2	3	3	2	0	13	0	12	0	0	0	0	0	1	0	0	0	4	1	0	2	0	0	0	3	6	0	0	0	2	1	0	1	0	0	0
505	TAT	0	0	0	0	0	0	0	0	0	0	0	0	0	0	0	0	0	0	0	5	0	0	0	0	0	0	0	0	0	0	0	0	0	0	0	0	0	0	0	0	0	0	0	0	0	0	0	0
506	TCA	0	0	1	0	5	0	0	1	4	0	0	0	0	2	0	1	0	1	0	0	3	0	0	0	0	3	1	1	0	0	2	0	0	0	3	0	1	0	3	0	0	0	3	0	2	4	1	0
507	GAA	8	0	0	3	1	1	0	2	5	0	0	0	0	3	0	0	0	0	0	0	0	0	0	0	0	0	1	0	0	3	8	0	93472	23	4	2	1	0	8	0	8	0	2	1	6	0	4	1
508	GAA	7	0	0	0	2	0	0	1	0	1	0	0	2	4	0	3	0	0	0	0	0	1	2	0	0	0	0	0	0	0	1	0	93548	1	3	1	1	0	0	5	6	0	0	0	0	0	1	1
509	TCA	0	0	0	0	2	0	7	0	0	0	0	6	2	0	1	1	0	0	0	0	3	0	0	0	0	0	0	0	0	0	2	0	0	0	0	0	4	0	3	0	3	1	0	0	1	4	4	2
510	AAG	16	2	93255	5	0	0	0	0	1	0	14	4	0	0	3	1	0	4	2	0	0	0	0	0	3	0	0	3	2	19	4	1	0	0	10	0	0	0	0	1	1	0	1	2	0	1	0	1
511	TTG	0	0	0	1	0	1	0	2	0	0	3	7	1	0	0	0	0	0	0	0	0	0	0	0	0	0	0	0	0	1	2	6	1	0	0	0	0	12	0	2	0	2	1	0	0	0	1	0
512	AAC	13	93229	2	11	0	2	0	0	1	58	0	1	0	0	2	1	0	0	0	1	0	0	0	0	0	3	6	0	0	4	0	0	0	13	1	0	0	0	0	1	0	1	0	1	0	7	1	1
513	AGG	0	0	4	0	0	0	0	0	19	2	92995	9	0	1	13	9	0	0	0	2	0	0	0	0	0	1	11	0	5	0	2	2	0	0	0	4	1	0	0	0	0	0	11	0	0	0	0	0
514	GAA	12	0	0	0	0	0	1	0	0	0	0	0	0	0	0	1	0	0	1	0	0	0	1	0	0	0	0	0	0	1	1	0	93227	0	4	0	1	0	0	2	17	0	1	0	0	2	0	0
515	AAG	13	0	92979	9	3	0	4	1	2	0	31	10	0	0	1	1	0	0	2	2	0	0	8	3	0	0	0	1	0	2	0	1	1	0	8	2	1	0	1	0	0	3	2	0	4	2	3	0
516	ATA	0	0	0	0	2	0	0	0	1	0	0	0	93297	1	17	7	0	0	0	0	0	0	0	0	0	0	0	0	0	0	0	1	0	0	0	0	0	0	0	0	0	0	0	0	5	2	0	2
517	GAT	3	0	3	5	0	2	1	0	2	2	0	0	2	0	2	5	1	0	0	1	0	0	1	0	0	1	0	0	1	1	1	4	3	6	4	92717	9	1	0	0	0	2	0	13	1	13	0	1
518	GGA	1	0	2	0	8	2	15	5	14	2	1	3	10	1	12	0	0	6	1	4	3	1	0	0	2	4	1	13	1	3	0	5	18	0	0	1	2	6	1	1	91433	2	19	4	13	29	7	0
519	GTG	0	0	0	0	0	0	1	0	1	0	0	0	0	0	10	0	0	0	0	0	0	0	0	0	0	0	1	0	0	0	1	2	0	0	0	0	1	1	14	3	0	0	1	0	17	0	91592	7
520	AAA	92748	12	6	4	2	13	0	1	8	5	0	1	0	3	1	1	1	3	0	3	0	0	2	0	1	4	3	0	0	0	0	0	8	0	3	2	1	1	0	1	1	1	0	2	0	1	0	0
521	TTG	0	1	0	0	5	0	0	2	0	0	0	0	7	0	22	0	0	1	0	0	0	0	0	0	0	1	0	0	1	0	1	0	0	0	2	0	0	1	0	0	0	0	1	0	1	1	2	0
522	GAA	8	0	0	1	0	1	0	0	0	0	0	2	0	0	0	0	1	0	0	0	0	0	1	0	0	0	0	0	0	0	0	0	92325	1	13	0	0	1	0	0	7	0	0	0	1	0	0	1
523	TCA	0	0	0	1	0	0	0	2	2	0	4	1	0	0	0	0	0	4	0	1	5	2	0	0	0	1	0	0	0	0	1	0	0	0	5	0	1	0	0	0	0	1	0	0	0	0	0	10
524	ATG	0	0	0	2	0	0	7	3	1	3	1	0	17	4	92879	20	0	0	0	1	0	1	0	0	0	1	0	0	2	0	0	13	0	0	3	1	0	1	0	0	2	0	2	0	3	2	7	4
525	GGG	0	0	0	2	0	0	1	0	0	0	8	2	0	0	0	3	0	0	2	7	0	0	1	0	0	0	0	0	0	1	1	0	0	5	7	11	3	0	0	1	24	0	93377	18	2	1	11	0
526	GTG	0	0	1	1	0	0	3	0	1	0	0	2	0	1	23	0	0	0	2	0	1	1	3	0	0	0	0	0	6	5	3	0	0	0	1	1	0	0	7	0	0	1	8	0	34	9	93109	13
527	TAT	0	0	0	1	2	1	4	0	0	4	0	1	0	0	0	1	0	0	3	20	0	1	0	0	0	0	10	0	1	0	0	0	11	0	2	0	0	0	0	0	1	0	0	0	0	0	0	0
528	CAG	1	0	17	1	0	3	0	0	0	0	0	2	0	0	0	0	10	4	93378	9	0	0	1	0	0	0	18	0	0	2	4	1	0	1	0	0	0	0	0	1	3	0	0	0	0	0	0	0
529	ATT	0	0	5	1	0	0	0	4	0	1	0	2	0	5	0	93089	0	0	0	1	0	0	0	0	0	2	0	0	0	0	2	1	0	0	0	0	0	0	0	0	0	0	2	0	1	0	0	6
530	CTG	0	0	0	0	0	0	0	0	0	0	25	0	0	0	27	0	0	1	1	0	0	0	8	0	0	0	0	0	4	2	91748	11	0	0	0	0	0	3	0	4	0	0	0	0	0	0	0	0
531	GCG	27	0	0	0	0	0	4	0	0	0	0	0	0	0	0	0	0	0	0	0	0	0	0	1	0	0	0	0	3	3	0	0	0	0	14	0	8	0	90607	9	0	2	3	0	0	0	20	0
532	ATC	0	0	0	0	0	4	0	0	0	1	0	0	35	90823	1	5	0	0	0	3	0	0	0	0	3	0	0	0	0	0	0	0	0	0	0	2	0	0	0	0	0	0	0	0	0	2	0	0
533	TAC	0	1	0	0	0	0	0	0	0	0	0	0	0	0	0	0	0	22	0	0	0	0	0	0	0	0	0	0	0	0	0	0	0	1	0	0	0	0	1	0	0	0	0	0	0	0	0	0
534	TCA	0	0	0	0	3	0	0	0	0	0	0	3	0	0	0	0	0	0	0	0	5	0	0	0	0	0	0	0	0	0	0	0	0	0	0	0	0	0	0	0	0	0	1	0	0	0	0	0
535	ACT	0	0	0	18	1	8	4	92737	0	0	0	6	0	0	0	10	0	0	0	0	0	0	0	1	0	0	0	0	0	0	0	0	0	0	0	0	0	0	0	5	0	0	0	1	0	0	0	0
536	GTC	0	0	0	0	0	0	1	0	0	0	0	0	0	24	0	4	0	0	0	0	0	0	0	0	0	0	0	0	4	4	0	2	0	0	0	0	0	11	0	0	0	1	0	1	17	92201	0	8
537	GCC	0	0	0	0	4	23	0	0	0	0	0	0	0	0	0	1	0	0	0	0	0	1	0	0	0	0	0	0	0	0	0	0	0	16	0	0	6	92255	3	11	0	1	0	0	0	4	0	0
538	AGT	0	0	1	9	0	0	0	3	0	7	0	93100	0	0	0	6	0	0	0	0	0	0	0	0	0	0	0	0	0	0	0	0	0	0	0	0	3	0	1	1	0	0	0	4	0	0	0	1
539	TCA	0	0	0	0	0	0	0	0	0	2	0	0	0	0	0	0	0	0	0	0	5	0	0	0	0	0	0	0	0	0	0	0	0	0	0	0	1	0	0	0	0	0	2	0	0	0	0	0
540	CTG	0	0	0	0	0	7	0	0	0	0	0	0	2	1	23	0	0	0	1	0	0	0	8	0	0	0	0	0	28	1	92866	6	0	0	0	0	1	1	2	1	0	3	0	0	2	1	6	0
541	GTG	0	0	0	0	0	1	3	1	0	0	0	0	2	0	10	14	0	0	0	0	2	0	1	0	0	0	0	0	2	0	0	3	0	0	0	0	0	0	0	0	0	0	1	0	29	0	91879	13
542	CTT	0	0	0	0	1	0	0	2	0	0	0	0	5	3	2	34	0	0	0	3	0	0	0	12	0	0	0	2	8	5	8	92748	0	0	0	0	2	0	12	2	0	0	1	0	3	2	3	2
543	TTG	0	0	0	0	4	0	0	0	0	0	0	1	0	0	1	0	0	0	0	0	0	0	0	0	0	0	0	0	0	0	6	0	0	0	0	0	3	0	3	5	1	0	0	0	1	1	1	0
544	GTC	0	0	0	0	0	0	0	0	0	0	0	0	0	20	0	0	0	0	0	0	0	0	0	0	0	0	0	0	0	2	0	0	0	1	0	0	0	6	0	0	0	3	0	0	37	92763	1	3
545	TCC	0	0	0	0	0	70	0	0	0	0	0	0	0	0	0	0	0	0	1	0	0	24	0	0	0	0	0	0	0	0	0	1	0	0	0	0	0	4	1	0	0	0	0	0	0	0	0	0
546	CTG	0	0	0	0	0	0	0	0	0	0	0	0	0	0	12	0	0	0	3	0	0	0	21	0	0	0	5	0	11	1	93141	4	0	0	0	0	0	0	0	0	2	0	1	0	0	0	0	0
547	GGG	0	0	0	0	0	0	0	0	0	0	5	0	0	0	0	0	0	0	0	0	0	0	0	0	0	0	0	0	0	0	0	0	0	0	6	0	0	0	3	0	7	2	93426	12	0	0	10	0
548	GCA	0	0	0	0	22	0	0	0	0	0	0	0	0	0	0	0	0	0	0	0	2	0	0	0	0	0	0	0	0	0	0	0	8	0	0	0	92941	1	1	11	11	0	0	0	12	0	0	0
549	ATC	0	2	0	0	0	10	0	0	0	0	0	0	13	93398	3	4	0	0	0	0	0	0	0	0	0	0	0	0	0	0	0	0	0	0	0	0	0	2	0	0	0	1	0	0	0	3	0	0
550	AGT	0	0	0	6	0	5	0	2	0	15	0	92750	0	0	0	25	1	0	0	0	0	0	0	0	0	0	0	1	0	0	0	0	0	0	0	0	0	0	0	0	0	0	0	18	2	0	0	1
551	TTC	0	0	0	0	0	0	2	0	0	0	0	2	0	0	0	0	1	0	0	0	0	0	0	0	0	0	0	0	0	11	0	6	0	0	0	0	1	0	1	0	2	3	0	0	0	2	0	0
552	TGG	0	0	0	0	0	0	0	0	0	0	1	0	0	0	0	0	0	2	0	0	0	0	0	0	0	0	3	0	1	0	0	0	0	0	0	0	0	0	0	0	0	0	7	0	0	0	0	0
553	ATG	0	0	3	0	0	0	2	0	0	0	2	1	8	2	93483	3	1	0	0	0	0	0	0	0	0	0	0	0	0	0	0	0	0	0	0	0	0	7	2	1	0	0	2	10	0	0	7	0
554	TGT	0	0	0	0	0	0	0	0	0	0	0	0	0	0	1	2	0	0	0	0	0	0	0	0	0	0	0	1	5	0	0	0	0	0	0	0	3	0	0	0	0	0	0	1	0	0	0	0
555	TCT	1	0	1	3	0	1	0	0	0	0	0	10	0	0	4	0	2	0	0	0	0	0	0	4	0	0	0	0	1	0	0	2	0	0	3	1	2	3	4	0	1	0	1	0	0	0	1	0
556	AAT	3	4	5	93423	0	3	0	1	0	0	0	3	4	1	0	5	0	0	0	0	0	0	0	0	0	0	0	0	1	0	0	1	0	0	0	9	0	0	0	0	0	0	0	0	0	2	3	0
557	GGG	0	0	0	0	0	0	0	0	0	0	13	0	0	0	0	0	2	0	0	0	0	0	0	0	0	0	1	0	0	0	0	0	0	0	8	0	0	0	2	0	25	1	93037	2	0	0	47	0
558	TCT	0	0	0	0	0	0	1	2	0	0	0	0	1	0	5	0	10	0	0	0	0	0	0	10	0	0	0	0	2	0	0	0	0	0	0	0	0	1	0	27	0	0	0	0	4	0	1	0
559	TTG	0	0	0	0	0	0	0	0	0	0	0	0	1	1	1	0	0	0	0	0	0	0	0	0	0	0	0	0	1	4	7	0	0	0	0	0	0	0	0	0	0	0	0	0	1	0	2	0
560	CAG	1	0	12	0	0	0	1	0	0	0	0	0	0	0	0	0	15	0	93516	3	0	0	0	0	1	0	9	0	1	0	0	0	0	0	0	0	0	0	0	0	0	0	0	0	3	0	0	0
561	TGC	0	0	0	0	0	0	0	0	0	1	0	0	1	4	2	10	0	0	0	0	0	0	0	0	0	0	0	0	3	0	0	0	0	0	0	0	0	0	0	0	0	0	0	0	0	0	0	0
562	AGA	9	5	3	0	1	0	1	1	93552	3	6	1	2	0	0	1	2	0	0	0	0	0	0	0	6	1	1	1	1	0	0	0	0	1	1	0	0	2	0	0	5	2	0	1	0	3	0	3
563	ATA	0	0	0	0	6	0	0	0	0	0	0	0	93641	2	15	4	0	0	0	0	0	0	0	0	0	0	0	0	1	0	0	0	0	0	0	0	0	0	0	0	0	0	0	0	1	1	1	2
564	TGC	0	0	0	0	0	4	0	0	0	1	0	0	0	0	0	0	0	0	0	0	0	0	0	0	0	5	0	0	0	0	0	0	0	1	0	0	0	1	0	0	0	0	0	0	0	0	0	0
565	ATC	0	0	0	0	0	1	0	0	0	2	0	0	11	93418	0	4	0	0	0	0	0	0	0	0	0	0	0	0	0	3	1	0	0	0	0	0	0	0	0	0	0	0	0	0	0	3	0	0
566	TGA	0	0	0	0	0	0	0	0	2	0	0	0	0	0	0	0	0	0	0	0	0	0	0	0	11	0	0	0	0	0	0	0	0	0	0	0	0	0	0	0	1	0	0	0	0	0	0	0
[truncated: 16 more columns]
