# Supplementary material for: How single mutations affect viral escape from broad and narrow antibodies to H1 influenza hemagglutinin
Source: Nat Commun. 2018 Apr 11;9:1386. doi: 10.1038/s41467-018-03665-3 (PMC5895760; doi:10.1038/s41467-018-03665-3)
Supplement: Supplementary file 5 — Supplementary Data 3(ZIP 19513 kb) [file 41467_2018_3665_MOESM5_ESM.zip › analysis_code/results/codoncounts/L1-mock-r1-B_readsperbc.csv]

number of reads	number of barcodes
1	165964
2	88919
3	87663
4	87793
5	85427
6	79709
7	70672
8	60351
9	49942
10	39850
11	31458
12	25249
13	19580
14	15550
15	12048
16	9445
17	7438
18	5510
19	4028
20	2972
21	2022
22	1397
23	944
24	591
25	377
26	197
27	133
28	73
29	33
30	23
31	13
32	8
34	3
35	1
36	1
38	1
39	1
