# Supplementary material for: How single mutations affect viral escape from broad and narrow antibodies to H1 influenza hemagglutinin
Source: Nat Commun. 2018 Apr 11;9:1386. doi: 10.1038/s41467-018-03665-3 (PMC5895760; doi:10.1038/s41467-018-03665-3)
Supplement: Supplementary file 5 — Supplementary Data 3(ZIP 19513 kb) [file 41467_2018_3665_MOESM5_ESM.zip › analysis_code/results/codoncounts/L1-mock-r2-A.log]

2017-10-05 10:47:08,859 - INFO - Beginning execution of dms2_bcsubamp in directory /fh/fast/bloom_j/computational_notebooks/jbloom/2017/HA_antibody_ease_of_escape/analysis_code

2017-10-05 10:47:08,859 - INFO - Progress is being logged to ./results/codoncounts/L1-mock-r2-A.log
2017-10-05 10:47:11,195 - INFO - Version information:
	Time and date: Thu Oct  5 10:47:08 2017
	Platform: Linux-3.13.0-49-generic-x86_64-with-Ubuntu-14.04-trusty
	Python version: 3.4.0 (default, Apr 11 2014, 13:05:11)  [GCC 4.8.2]
	dms_tools2 version: 2.1a0
	Bio version: 1.70
	HTSeq version: 0.9.1
	pandas version: 0.20.3
	numpy version: 1.13.1
	IPython version: 6.1.0
	matplotlib version: 2.0.2
	plotnine version: 0.2.1
	natsort version: 5.1.0
	pystan version: 2.16.0.0
	scipy version: 0.19.1
	seaborn version: 0.8.0
	phydmslib version: 2.1.3
	jupyter version: 1.0.0

2017-10-05 10:47:11,195 - INFO - Parsed the following arguments:
	maxmuts = 4
	ncpus = -1
	purgeread = 0
	bclen = 8
	bcinfo = False
	name = L1-mock-r2-A
	alignspecs = ['1,285,36,37', '286,570,31,32', '571,855,37,32', '856,1140,31,36', '1141,1425,29,33', '1426,1698,40,43']
	minconcur = 0.75
	purgebc = 0
	minq = 15
	use_existing = yes
	minreads = 2
	R1 = ['L1-mock-r2-A_R1.fastq.gz']
	refseq = ./data/WSN_HA_reference.fa
	R2 = None
	minfraccall = 0.95
	outdir = ./results/codoncounts/
	fastqdir = ./results/FASTQ_files/
	R2trim = [170]
	chartype = codon
	R1trim = [200]

2017-10-05 10:47:11,216 - INFO - Read refseq of 1698 codons from ./data/WSN_HA_reference.fa
2017-10-05 10:47:11,219 - INFO - Reads are in these FASTQ pairs:
	./results/FASTQ_files/L1-mock-r2-A_R1.fastq.gz and ./results/FASTQ_files/L1-mock-r2-A_R2.fastq.gz

2017-10-05 10:47:11,220 - INFO - Now parsing read pairs...
2017-10-05 10:47:19,814 - INFO - Reads parsed so far: 500000
2017-10-05 10:47:28,494 - INFO - Reads parsed so far: 1000000
2017-10-05 10:47:36,696 - INFO - Reads parsed so far: 1500000
2017-10-05 10:47:45,169 - INFO - Reads parsed so far: 2000000
2017-10-05 10:47:53,836 - INFO - Reads parsed so far: 2500000
2017-10-05 10:48:01,427 - INFO - Reads parsed so far: 3000000
2017-10-05 10:48:10,449 - INFO - Reads parsed so far: 3500000
2017-10-05 10:48:18,090 - INFO - Reads parsed so far: 4000000
2017-10-05 10:48:27,743 - INFO - Reads parsed so far: 4500000
2017-10-05 10:48:35,357 - INFO - Reads parsed so far: 5000000
2017-10-05 10:48:43,148 - INFO - Reads parsed so far: 5500000
2017-10-05 10:48:50,885 - INFO - Reads parsed so far: 6000000
2017-10-05 10:48:58,634 - INFO - Reads parsed so far: 6500000
2017-10-05 10:49:09,322 - INFO - Reads parsed so far: 7000000
2017-10-05 10:49:17,216 - INFO - Reads parsed so far: 7500000
2017-10-05 10:49:22,915 - INFO - Parsed 7870025 reads, found 3476793 unique barcodes.
2017-10-05 10:49:22,917 - INFO - Summary stats on reads:
fail filter  low Q barcode    total
          0         553579  7870025
2017-10-05 10:49:22,917 - INFO - Writing these stats to ./results/codoncounts/L1-mock-r2-A_readstats.csv

2017-10-05 10:49:25,346 - INFO - Number of reads per barcode:
                 number of barcodes
number of reads                    
1                           1453402
2                            953981
3                            594226
4                            292336
5                            120507
6                             43170
7                             13783
8                              3971
9                              1039
10                              285
11                               70
12                               14
13                                9
2017-10-05 10:49:25,346 - INFO - Writing these stats to ./results/codoncounts/L1-mock-r2-A_readsperbc.csv

2017-10-05 10:49:25,361 - INFO - Examining the 3476793 barcodes to build and align subamplicons...
2017-10-05 10:49:31,234 - INFO - Barcodes examined so far: 200000
2017-10-05 10:49:37,170 - INFO - Barcodes examined so far: 400000
2017-10-05 10:49:42,981 - INFO - Barcodes examined so far: 600000
2017-10-05 10:49:48,760 - INFO - Barcodes examined so far: 800000
2017-10-05 10:49:54,668 - INFO - Barcodes examined so far: 1000000
2017-10-05 10:50:00,538 - INFO - Barcodes examined so far: 1200000
2017-10-05 10:50:06,243 - INFO - Barcodes examined so far: 1400000
2017-10-05 10:50:11,929 - INFO - Barcodes examined so far: 1600000
2017-10-05 10:50:17,642 - INFO - Barcodes examined so far: 1800000
2017-10-05 10:50:23,604 - INFO - Barcodes examined so far: 2000000
2017-10-05 10:50:29,493 - INFO - Barcodes examined so far: 2200000
2017-10-05 10:50:35,163 - INFO - Barcodes examined so far: 2400000
2017-10-05 10:50:40,886 - INFO - Barcodes examined so far: 2600000
2017-10-05 10:50:46,575 - INFO - Barcodes examined so far: 2800000
2017-10-05 10:50:52,259 - INFO - Barcodes examined so far: 3000000
2017-10-05 10:50:57,961 - INFO - Barcodes examined so far: 3200000
2017-10-05 10:51:03,627 - INFO - Barcodes examined so far: 3400000
2017-10-05 10:51:05,808 - INFO - Examined all barcodes. Summary stats:
aligned  not alignable  too few reads    total
1746826         276565        1453402  3476793
2017-10-05 10:51:05,809 - INFO - Writing these stats to ./results/codoncounts/L1-mock-r2-A_bcstats.csv

2017-10-05 10:51:05,830 - INFO - Writing the counts of each codon identity at each site to ./results/codoncounts/L1-mock-r2-A_codoncounts.csv

2017-10-05 10:51:05,851 - INFO - Successful completion of dms2_bcsubamp
