# Supplementary material for: How single mutations affect viral escape from broad and narrow antibodies to H1 influenza hemagglutinin
Source: Nat Commun. 2018 Apr 11;9:1386. doi: 10.1038/s41467-018-03665-3 (PMC5895760; doi:10.1038/s41467-018-03665-3)
Supplement: Supplementary file 5 — Supplementary Data 3(ZIP 19513 kb) [file 41467_2018_3665_MOESM5_ESM.zip › analysis_code/results/codoncounts/L1-mock-r2-A_codoncounts.csv]

site	wildtype	AAA	AAC	AAG	AAT	ACA	ACC	ACG	ACT	AGA	AGC	AGG	AGT	ATA	ATC	ATG	ATT	CAA	CAC	CAG	CAT	CCA	CCC	CCG	CCT	CGA	CGC	CGG	CGT	CTA	CTC	CTG	CTT	GAA	GAC	GAG	GAT	GCA	GCC	GCG	GCT	GGA	GGC	GGG	GGT	GTA	GTC	GTG	GTT
1	ATG	0	0	3	0	0	0	7	0	0	0	3	0	37	1	304387	18	0	0	0	0	0	0	0	0	0	0	0	0	0	0	11	0	0	0	0	0	0	0	0	0	0	0	0	0	0	0	14	0
2	AAG	27	5	303912	52	27	2	40	25	15	3	49	4	15	25	62	25	6	57	28	4	0	0	11	9	0	3	1	5	5	39	14	9	6	0	47	6	4	0	2	0	4	0	0	0	9	8	0	0
3	GCA	0	1	0	0	54	2	0	0	4	2	11	0	7	0	1	2	2	0	0	0	2	2	2	12	3	4	1	16	0	0	0	6	21	20	6	0	304178	8	14	26	3	0	0	0	25	7	1	0
4	AAA	304614	47	8	8	10	10	6	8	11	0	2	8	4	9	21	7	12	12	11	1	1	0	5	4	0	24	8	3	2	2	0	0	11	0	0	0	7	8	1	1	0	1	0	4	0	4	22	0
5	CTA	2	0	0	0	0	0	0	1	0	0	0	0	65	0	0	0	2	2	4	0	27	0	0	0	0	0	0	0	304783	0	28	0	1	0	0	0	10	2	2	1	0	7	0	0	2	0	1	1
6	CTG	0	0	0	0	3	0	0	6	0	0	0	0	1	4	77	1	0	0	10	1	1	0	11	0	0	0	3	0	38	13	304575	23	0	0	0	0	3	0	1	6	0	0	0	0	0	0	5	0
7	GTC	0	0	0	0	1	8	2	2	0	0	0	0	0	48	0	0	0	0	0	0	0	0	0	0	0	0	6	0	1	18	0	3	0	2	0	0	14	26	8	0	3	1	2	0	55	304421	11	24
8	CTG	0	0	0	0	0	0	0	0	0	0	0	1	0	1	29	2	0	0	4	0	2	0	69	0	0	0	5	0	63	6	304053	87	0	0	0	0	1	0	0	1	8	0	0	0	0	0	0	0
9	TTA	0	0	0	0	0	5	0	6	1	0	0	0	11	0	8	0	0	0	0	0	3	0	0	2	0	0	0	0	60	0	6	1	0	0	0	0	0	0	0	0	0	0	0	0	4	35	0	22
10	TAT	0	0	0	5	4	0	1	0	0	2	0	6	34	0	3	2	0	2	0	51	0	0	0	0	0	0	0	0	0	0	0	1	0	0	0	4	0	1	0	0	0	0	0	0	3	0	0	0
11	GCA	1	1	0	0	96	3	1	0	0	10	0	1	15	3	3	7	2	0	0	0	13	1	0	0	0	2	9	0	1	3	0	1	65	0	1	0	304119	5	94	12	5	1	1	4	87	2	3	1
12	TTT	1	0	0	0	0	6	0	0	0	0	0	0	5	3	0	12	0	0	0	1	0	1	0	2	0	0	0	0	1	14	1	82	1	0	0	0	1	0	0	0	0	0	1	0	22	29	7	17
13	GTA	0	0	0	2	7	18	0	5	0	0	0	0	27	3	6	0	0	3	0	0	0	0	1	2	2	0	0	0	4	0	1	0	1	0	0	0	99	0	0	0	3	0	0	0	304533	1	75	4
14	GCT	0	0	0	0	0	2	0	20	0	4	5	0	0	0	0	0	0	0	0	3	0	0	0	5	1	0	0	4	0	0	0	0	0	0	0	57	19	45	3	304585	0	0	0	40	0	0	0	5
15	ACA	27	0	0	0	304466	26	121	16	0	0	0	0	17	9	0	0	0	0	0	0	2	0	0	0	0	0	0	0	0	0	0	0	0	0	0	0	10	0	0	0	0	0	0	0	1	0	0	0
16	GAT	0	0	0	19	0	0	0	0	0	0	0	2	0	0	0	0	0	0	1	4	0	0	0	0	0	1	3	0	0	0	0	0	1	21	6	304744	1	0	0	0	0	0	1	14	0	0	0	2
17	GCA	0	0	0	0	59	0	0	0	0	0	0	0	0	0	0	0	0	0	0	0	1	0	0	0	0	0	0	0	0	0	0	0	22	0	0	0	303872	7	133	14	2	0	0	0	42	0	0	0
18	GAC	0	13	0	0	0	0	0	0	0	0	0	0	0	0	0	0	0	1	0	0	0	0	0	0	0	0	0	0	0	0	0	0	25	304140	5	31	0	4	0	0	0	22	0	0	0	4	0	0
19	ACA	48	2	9	5	304415	13	69	3	4	0	95	52	13	0	0	4	9	0	6	10	3	0	0	0	1	1	0	20	0	2	0	0	0	0	5	0	3	0	0	0	0	0	0	0	2	1	4	3
20	ATA	4	0	0	0	23	0	0	0	2	0	0	0	304416	2	19	25	1	0	0	0	0	0	0	0	0	0	0	0	3	2	0	1	0	0	0	0	0	0	0	0	0	0	0	0	14	0	3	2
21	TGT	0	0	0	0	0	0	0	0	0	0	0	4	0	0	0	0	0	0	0	0	0	0	0	0	0	0	0	7	0	0	0	0	0	0	0	0	0	0	0	0	0	0	0	5	0	0	0	0
22	ATA	5	0	0	0	13	0	0	2	3	0	0	0	303944	8	52	7	0	0	0	0	0	0	0	0	0	0	2	0	3	0	0	0	0	0	0	0	0	0	0	0	0	0	0	0	42	0	12	1
23	GGC	29	0	0	0	0	0	0	0	0	12	0	0	0	0	0	0	0	0	0	0	0	0	0	0	0	2	0	0	0	0	0	0	0	22	0	0	0	0	0	0	102	302780	38	16	0	23	0	0
24	TAC	0	1	0	0	0	2	1	0	0	0	0	0	1	0	0	0	2	21	0	1	0	0	0	0	0	0	0	0	0	0	0	0	0	1	0	0	0	0	0	0	0	0	0	0	1	0	0	0
25	CAT	0	0	0	38	3	7	0	2	0	0	0	0	0	2	1	0	8	19	10	303988	0	0	0	8	0	0	0	28	3	1	7	1	0	0	0	1	5	2	0	1	0	0	0	0	0	0	0	6
26	GCG	0	4	0	4	0	0	57	0	0	11	0	0	0	0	0	0	0	0	0	0	0	0	9	0	0	0	0	0	0	0	0	0	2	0	532	0	217	19	302319	34	0	0	5	0	0	0	34	0
27	AAC	143	304490	2	31	0	4	0	0	0	12	0	0	0	0	0	0	0	2	0	0	0	0	0	0	0	0	0	0	0	0	0	0	0	14	0	0	0	0	0	0	0	0	0	0	0	0	0	0
28	AAC	60	303247	2	30	0	3	0	0	0	19	0	0	0	0	0	0	0	3	0	0	0	0	0	0	0	0	0	0	0	0	0	0	0	27	0	0	0	0	0	0	0	0	0	0	0	0	0	0
29	TCA	0	0	0	21	6	0	1	0	0	0	0	1	0	0	0	0	0	0	0	0	24	0	0	0	0	0	0	0	0	0	0	0	0	0	0	0	3	1	0	9	2	0	0	1	1	0	0	0
30	ACC	0	52	0	0	63	304388	3	87	0	5	0	0	0	28	0	0	0	0	0	0	0	5	0	0	0	0	0	0	0	1	0	0	0	0	0	0	1	21	0	0	0	0	0	0	0	0	0	0
31	GAC	2	115	0	0	0	3	7	3	0	0	0	0	0	0	0	0	0	3	2	0	0	0	0	0	0	0	0	0	0	0	0	0	57	303212	2	21	0	4	0	0	0	15	0	0	1	0	0	0
32	ACT	0	0	0	49	28	17	2	304476	0	0	0	2	1	0	1	14	2	0	0	0	0	0	0	2	0	1	0	1	3	0	0	0	1	0	0	0	0	0	0	17	0	0	0	0	0	0	0	3
33	GTT	0	0	0	0	0	0	0	0	0	0	0	0	0	0	0	61	0	0	1	0	0	0	0	0	0	0	0	0	0	0	0	6	0	0	0	3	0	0	0	19	0	0	0	1	18	45	10	303930
34	GAC	1	17	0	0	0	0	0	0	0	0	0	0	0	0	0	0	0	2	0	0	0	0	0	0	0	0	0	0	0	0	0	0	38	303385	7	33	0	0	0	0	0	30	0	0	0	4	0	0
35	ACA	36	0	0	0	304401	12	35	26	1	0	0	0	19	0	0	0	0	0	0	0	2	0	0	0	0	0	0	0	0	0	0	0	0	0	0	0	12	0	0	0	0	0	0	0	0	0	0	0
36	ATA	4	0	0	0	15	0	0	0	2	0	0	0	304551	6	17	4	0	0	0	0	1	2	0	0	0	0	0	0	2	0	2	0	0	0	0	0	1	0	0	1	0	0	0	0	9	0	3	0
37	CTC	3	1	0	1	7	16	19	0	6	110	110	0	0	42	0	0	11	2	6	0	0	13	0	0	30	0	12	2	36	303455	9	36	0	2	0	0	0	0	0	0	5	0	0	0	3	2	0	0
38	GAG	1	0	35	0	0	0	0	0	0	0	0	0	0	0	0	0	0	0	4	0	0	0	0	0	0	0	0	0	0	0	0	0	49	4	301614	33	10	2	1	0	0	0	22	0	0	0	1	0
39	AAG	43	1	298954	29	0	1	5	0	0	0	32	0	0	0	2	0	0	0	0	0	0	0	0	0	0	1	1	0	0	0	0	0	0	0	20	0	1	0	0	0	0	0	0	0	0	0	0	0
40	AAT	11	8	1	303471	0	0	0	6	0	0	0	15	0	0	0	0	0	1	0	0	0	0	0	0	0	0	0	0	0	0	0	0	0	0	3	34	0	2	2	0	2	0	1	0	0	0	0	0
41	GTG	0	0	0	0	0	0	0	0	0	0	0	0	0	5	26	0	0	0	0	0	0	0	0	0	0	0	0	0	0	0	6	0	0	0	2	0	0	0	3	0	0	0	8	0	21	3	291688	21
42	GCA	0	0	12	0	38	0	0	2	0	0	0	0	0	0	0	0	0	0	0	0	30	1	1	0	0	0	0	0	0	0	0	0	26	0	4	0	288632	3	26	3	0	0	0	0	95	0	0	0
43	GTG	0	0	0	0	0	0	0	0	0	0	0	0	0	0	31	0	0	0	0	0	0	0	0	0	0	0	0	0	0	0	0	0	0	0	1	0	0	0	9	0	0	0	0	0	28	3	299074	13
44	ACA	17	0	0	0	301879	3	21	6	1	0	0	0	16	0	0	0	0	0	0	0	1	0	0	0	0	0	0	0	0	0	0	0	0	0	0	0	22	0	0	0	0	0	0	0	0	0	0	0
45	CAT	0	0	0	21	0	0	0	0	0	3	0	5	0	0	0	0	0	53	1	303606	0	0	0	3	0	0	0	4	0	0	0	0	0	0	0	1	1	0	0	2	0	0	1	0	0	0	0	0
46	TCT	0	0	0	0	0	0	0	1	0	0	0	0	0	0	2	0	0	0	0	0	0	0	0	11	0	0	0	0	0	0	0	0	0	0	0	0	0	0	2	4	0	0	0	0	0	0	0	0
47	GTT	1	0	0	0	0	0	0	8	0	0	0	0	1	0	1	57	0	0	0	0	0	0	0	0	1	3	0	0	0	18	0	13	0	0	1	2	1	15	0	26	0	0	0	0	13	68	18	298897
48	AAC	124	300202	1	66	15	9	0	1	0	20	0	0	0	2	0	0	0	1	0	0	0	0	0	0	0	0	0	0	0	0	0	0	0	20	0	3	1	0	0	0	0	0	0	0	0	0	0	0
49	CTG	0	0	0	0	0	0	0	0	0	0	0	0	1	0	21	1	0	0	9	0	0	0	32	1	0	0	1	0	111	2	290600	35	0	0	0	0	0	0	0	0	0	0	0	0	0	0	1	0
50	CTC	0	0	0	0	0	0	0	0	0	0	0	0	0	49	1	0	0	4	0	0	0	14	0	0	0	1	0	0	59	298332	4	42	0	0	0	0	0	0	1	0	0	0	0	0	0	0	0	0
51	GAA	38	0	0	0	1	11	15	10	0	1	0	0	4	12	0	0	7	0	2	0	0	0	0	0	0	0	0	0	0	1	2	0	298236	2	35	5	6	5	0	0	16	0	0	0	0	4	7	3
52	GAC	11	26	0	0	3	9	2	4	0	0	5	1	0	6	0	0	0	14	0	0	0	0	0	0	0	0	0	0	0	0	2	0	54	304097	12	52	3	2	4	9	2	16	0	0	3	11	2	0
53	AGC	3	67	0	1	29	4	0	5	75	303078	9	156	0	78	1	0	11	6	1	0	0	0	0	1	4	18	4	3	1	9	15	0	13	2	3	2	0	20	2	1	15	63	5	2	0	3	0	9
54	CAC	1	109	2	0	3	4	0	3	0	0	0	1	0	0	0	0	115	304182	46	23	0	4	2	0	0	19	0	0	0	1	0	0	0	1	0	0	0	4	1	8	0	0	0	0	0	0	0	0
55	AAC	30	304090	5	66	0	4	0	0	0	24	0	1	0	0	0	0	0	8	0	0	0	0	0	0	0	0	0	0	0	0	0	0	0	51	0	0	0	0	0	0	0	0	0	0	0	0	0	0
56	GGG	1	0	0	1	1	0	0	0	0	2	44	3	0	0	0	0	0	18	0	0	0	0	0	0	2	0	19	0	0	0	0	0	1	0	31	0	0	0	7	0	225	26	295947	335	1	0	7	0
57	AAA	298168	7	25	1	3	1	0	0	27	0	2	0	0	0	2	0	4	10	0	3	0	0	0	1	3	0	2	4	0	3	5	5	38	0	0	0	0	0	28	0	0	0	0	0	13	0	5	0
58	CTA	0	0	0	0	0	0	0	0	0	0	0	0	48	0	1	0	4	0	1	0	29	0	0	0	1	0	0	0	287278	20	30	22	0	0	0	0	0	0	0	1	0	0	0	4	3	0	0	0
59	TGT	0	0	0	0	0	0	0	0	0	0	0	0	0	0	2	0	0	0	0	0	0	0	0	0	1	0	0	3	0	0	0	0	0	0	0	0	3	0	0	0	1	0	0	0	0	0	0	0
60	AAA	303353	47	43	5	16	15	0	15	26	21	2	40	1	0	0	0	7	3	0	11	0	0	0	0	3	20	12	22	4	8	8	0	27	0	0	0	0	5	1	22	0	0	0	0	0	0	0	0
61	TTA	0	0	0	0	0	0	0	0	0	0	0	0	37	1	5	22	0	0	0	0	1	0	0	0	0	0	0	0	24	0	0	141	1	0	0	1	0	0	0	0	1	0	0	0	16	8	0	14
62	AAA	296120	23	474	52	5	0	0	1	58	0	0	1	2	0	3	0	2	4	5	0	0	0	0	0	0	0	0	1	0	0	0	0	10	6	1	0	1	8	5	2	1	5	1	6	0	0	0	0
63	GGA	0	0	0	0	0	0	0	0	32	4	0	0	0	0	0	0	0	0	0	0	0	0	0	0	0	0	0	0	0	0	0	0	25	0	0	0	2	0	0	0	302643	0	34	4	29	0	0	0
64	ATA	1	0	0	0	22	0	3	0	2	1	0	2	301834	6	98	32	0	0	6	15	0	0	0	2	2	4	0	2	4	2	2	0	0	0	1	0	6	0	0	0	0	0	2	1	21	23	1	0
65	GCC	2	0	4	3	5	31	3	0	3	2	1	2	0	0	0	0	5	0	10	0	24	22	1	6	1	3	8	3	0	0	0	0	46	18	5	0	5	298419	6	8	5	3	6	0	3	20	9	0
66	CCA	0	0	0	0	44	0	0	0	0	0	0	0	0	0	0	0	17	0	0	1	296348	2	15	7	3	0	0	0	5	0	0	0	0	0	0	0	4	2	0	0	0	0	0	0	0	0	0	0
67	CTA	0	0	0	0	0	0	0	0	0	0	0	0	74	3	0	0	3	0	0	0	40	0	0	0	0	0	0	0	301248	8	19	5	0	0	0	0	0	0	0	0	0	0	0	0	1	1	0	0
68	CAA	32	4	0	7	10	6	13	1	1	0	3	5	4	11	5	22	302042	5	20	5	8	3	4	4	10	0	7	1	8	34	18	2	16	0	0	7	4	3	1	2	4	3	0	5	0	1	0	11
69	TTG	0	0	0	0	0	0	0	0	0	0	0	0	0	0	3	0	0	0	1	0	0	1	2	0	0	0	2	0	3	4	11	6	0	0	1	0	0	0	0	0	0	0	0	0	0	0	3	0
70	GGG	2	7	3	15	0	0	1	1	0	0	20	0	0	1	7	0	14	14	18	3	0	0	0	0	4	4	4	1	2	2	4	4	6	1	66	26	1	5	5	0	66	15	301170	119	1	1	11	2
71	AAA	303972	5	22	28	7	1	0	1	26	1	3	0	2	7	0	0	1	6	0	0	99	3	1	8	5	0	0	0	6	0	0	2	73	0	5	0	0	0	0	0	0	0	13	0	0	0	1	9
72	TGT	0	0	0	2	0	0	0	0	0	0	0	5	0	0	0	0	0	0	0	0	0	0	0	0	0	0	0	11	0	0	0	0	0	0	0	0	0	0	0	0	1	0	1	7	0	0	0	0
73	AAC	47	302740	2	34	0	8	2	0	0	54	1	16	1	0	0	0	29	3	0	0	0	0	0	0	0	0	0	1	0	0	0	0	1	61	0	2	3	0	0	1	0	1	3	1	0	0	0	0
74	ATC	0	2	0	0	0	28	0	0	0	2	0	0	23	301560	4	33	0	0	0	0	0	1	0	0	0	0	0	0	17	24	4	0	0	0	0	0	0	0	0	0	0	0	0	0	14	19	4	9
75	ACC	0	49	2	0	52	302356	10	94	3	8	0	1	1	41	0	6	1	6	4	3	1	4	13	1	0	0	0	0	0	12	93	22	0	0	0	0	0	15	2	10	0	0	1	0	1	1	0	0
76	GGA	0	0	0	0	0	0	0	0	67	0	0	0	0	0	0	0	0	0	0	0	0	0	0	0	0	0	0	0	0	0	0	0	44	0	0	0	6	2	1	0	303986	5	46	16	29	0	0	0
77	TGG	0	0	0	0	0	0	0	0	0	0	6	0	0	0	0	0	0	0	0	0	0	0	0	0	0	0	7	0	2	0	0	1	0	0	0	0	0	0	0	0	0	0	7	0	0	0	0	0
78	CTC	0	0	0	0	0	0	0	0	0	0	0	0	2	86	0	0	0	1	0	0	0	19	0	0	0	3	0	0	341	302316	13	22	0	0	0	0	0	0	0	0	0	0	0	0	21	9	0	0
79	TTG	0	2	0	0	0	3	1	1	0	0	0	0	1	0	11	3	0	0	0	0	0	0	0	0	0	0	0	0	12	2	75	11	0	0	0	0	0	0	0	0	0	0	0	0	0	0	5	1
80	GGA	0	0	0	0	0	0	0	0	25	0	0	0	0	0	0	0	0	0	0	0	1	0	0	0	1	0	0	0	0	0	0	0	35	0	0	0	8	0	0	5	303349	15	28	13	56	0	0	0
81	AAT	12	31	2	302690	0	0	0	5	0	0	0	14	0	0	0	1	0	0	0	17	0	0	0	0	0	0	0	0	0	0	0	0	0	0	0	11	1	0	1	2	0	0	0	0	0	0	0	0
82	CCA	0	0	0	0	261	0	1	0	0	0	0	0	0	0	0	0	17	0	0	0	303716	24	153	23	4	0	1	0	18	0	0	0	0	1	0	0	4	0	1	0	0	0	0	0	0	0	0	0
83	GAA	29	0	0	5	2	0	4	0	0	1	0	2	0	2	0	0	4	0	2	0	0	0	0	0	0	0	0	0	4	2	4	0	304338	11	52	6	2	3	0	7	15	11	1	0	1	0	0	0
84	TGC	0	0	1	0	0	0	0	0	0	1	0	0	0	0	0	0	0	0	0	0	0	0	0	0	0	7	0	0	0	0	0	0	0	0	0	0	0	0	0	0	0	2	0	0	0	0	0	2
85	GAC	1	105	0	0	0	1	0	0	0	0	0	0	0	0	0	0	0	8	0	1	0	0	0	0	0	0	0	0	0	0	0	0	66	304044	1	36	0	0	0	0	1	34	1	0	0	3	0	0
86	TCA	1	13	1	4	33	0	2	7	0	2	0	17	2	3	4	0	6	1	15	23	25	2	0	4	1	0	1	1	1	1	38	9	36	6	9	0	2	4	0	0	1	2	0	0	0	0	0	3
87	CTG	0	0	0	0	0	1	2	0	0	0	0	0	1	2	409	13	0	0	18	0	0	0	15	0	0	0	5	0	91	39	303862	24	0	0	0	0	0	0	0	0	0	0	0	0	3	0	8	0
88	CTT	0	0	1	9	5	2	2	0	0	1	2	0	6	0	5	257	5	2	0	3	0	0	0	12	0	0	0	6	22	58	1	303836	0	1	0	0	1	4	7	0	0	1	3	0	2	3	6	20
89	CCA	12	0	7	24	60	46	13	19	1	12	1	10	9	29	18	6	52	5	8	28	303509	23	67	22	3	1	10	3	47	3	62	0	6	41	0	10	5	2	6	50	4	47	2	12	15	74	3	22
90	GCG	3	2	4	15	3	37	66	2	15	14	0	35	0	12	0	0	6	16	2	22	6	13	10	7	5	26	17	8	2	50	14	2	1	18	81	26	35	20	302727	55	1	3	12	2	2	10	173	1
91	AGA	58	3	13	29	0	10	15	5	304176	5	26	2	40	7	0	4	5	7	0	2	4	0	0	0	7	1	0	0	25	1	1	0	46	0	27	0	16	5	0	10	19	0	1	0	0	0	5	1
92	TCA	1	2	0	4	9	1	0	4	0	0	0	0	1	2	0	0	32	0	6	0	19	0	5	0	2	0	3	0	0	0	6	10	7	15	7	0	6	0	10	0	7	0	0	0	0	19	2	0
93	TGG	0	0	0	0	0	0	0	0	0	0	6	0	0	0	0	0	0	0	0	0	0	0	0	0	0	0	10	0	0	0	0	0	0	0	0	0	0	0	0	0	0	0	3	0	0	0	0	1
94	TCC	0	0	0	0	0	5	0	2	0	14	0	34	0	0	0	0	0	0	1	0	0	16	1	0	0	0	0	0	0	0	0	0	0	0	0	0	2	13	4	3	8	14	18	26	0	0	0	0
95	TAC	0	4	0	0	0	0	0	0	0	0	0	0	0	0	0	0	0	53	0	0	1	0	0	0	0	0	0	0	0	0	0	0	0	2	0	0	0	0	0	0	0	0	0	0	0	0	0	0
96	ATT	0	0	0	3	0	1	0	11	0	0	0	9	9	11	5	345246	0	0	0	0	0	0	0	0	0	3	0	0	0	0	0	9	0	0	0	0	0	0	0	0	0	0	0	0	0	0	2	24
97	GTA	0	0	0	0	0	0	0	0	0	0	0	0	45	2	0	9	0	0	0	0	0	0	0	0	0	0	0	0	3	0	0	2	0	3	0	0	22	0	0	0	1	0	0	0	344426	14	63	36
98	GAA	27	0	0	0	0	0	0	0	0	0	0	0	0	0	0	0	2	0	1	0	0	0	0	0	0	0	0	0	0	0	2	0	345302	7	22	6	0	0	0	0	16	0	0	0	1	0	1	0
99	ACA	59	4	0	0	344858	18	20	1	0	6	1	13	41	1	1	0	5	4	2	0	13	0	0	0	15	1	1	0	25	1	0	0	9	0	17	1	20	0	14	1	2	5	14	7	1	1	4	2
100	CCA	0	9	2	8	106	14	7	0	0	0	2	0	0	0	7	0	23	3	23	5	344574	21	60	10	0	0	0	12	14	1	1	0	0	2	7	0	1	10	2	0	0	0	3	7	1	0	17	2
101	AAC	66	345112	3	33	4	7	2	0	8	11	20	2	0	0	0	0	1	5	11	0	0	2	0	0	3	8	0	0	7	1	0	0	13	33	13	0	0	1	2	0	2	0	1	41	0	1	0	0
102	TCT	0	14	0	32	19	10	2	13	0	7	1	16	0	0	0	0	9	0	25	0	1	7	0	23	0	0	0	0	0	0	0	0	0	0	0	0	3	0	0	12	23	1	0	0	0	0	1	0
103	GAG	0	1	26	0	1	2	15	0	0	0	0	6	0	3	0	1	8	0	7	0	0	0	11	1	1	4	0	2	0	4	0	0	49	9	344795	36	20	3	6	2	0	0	83	3	2	2	7	3
104	AAT	15	22	11	344968	0	0	1	21	0	0	1	27	14	2	3	5	6	17	1	16	0	0	0	0	6	0	0	9	0	7	4	1	3	0	8	18	0	0	0	2	3	0	0	0	4	23	0	0
105	GGA	0	0	0	0	0	0	0	0	36	0	0	0	0	0	0	0	0	0	0	0	0	0	0	0	8	0	0	0	0	0	0	0	24	0	0	0	0	1	1	0	344323	1	51	18	51	0	0	0
106	GCA	0	2	0	0	54	0	0	0	0	1	0	0	0	0	0	3	6	0	7	0	17	1	0	5	0	0	0	0	3	0	0	0	97	0	0	0	344823	4	12	3	2	0	0	0	61	0	0	0
107	TGT	0	0	0	0	0	0	0	0	0	0	0	4	0	0	0	0	0	0	0	0	0	0	0	0	0	0	0	1	0	0	0	0	0	0	0	0	0	0	0	0	0	0	0	8	0	0	0	0
108	TAT	0	0	0	0	0	0	0	0	0	0	0	0	0	0	0	0	0	0	0	15	1	0	0	0	0	0	0	0	0	0	0	0	0	0	0	3	0	0	0	0	0	0	0	0	0	0	0	0
109	CCA	0	0	0	0	66	2	0	0	0	0	1	0	0	0	0	0	38	1	0	0	344847	11	94	15	2	0	0	0	17	0	0	0	0	0	0	0	5	0	0	0	0	0	0	0	0	1	0	0
110	GGA	0	0	0	0	0	0	0	0	11	0	0	0	0	0	0	0	0	0	0	0	0	0	0	0	0	0	0	0	0	0	0	0	15	0	0	0	0	0	0	0	344962	9	52	21	18	0	0	0
111	GAT	2	0	2	51	0	0	1	28	0	1	6	6	4	0	0	0	3	1	1	1	0	1	0	6	0	0	1	0	5	0	0	1	10	47	2	344648	2	0	1	1	1	1	3	29	8	0	0	9
112	CTC	0	0	0	0	0	1	0	0	0	0	0	0	13	55	2	0	0	4	0	0	0	54	0	0	0	5	0	0	54	344786	4	16	0	0	0	0	0	0	0	0	0	0	0	0	0	6	45	0
113	ATC	0	5	1	3	1	48	18	1	0	1	0	0	305	344341	8	102	1	22	5	14	0	0	0	0	10	4	0	0	2	11	0	5	1	4	16	0	14	35	2	5	33	9	6	0	27	32	0	4
114	GAC	0	63	0	10	1	0	0	0	0	2	0	2	0	0	0	0	0	8	1	2	0	0	0	0	0	0	0	0	0	3	1	2	63	343809	5	22	0	12	4	0	1	12	2	0	0	1	0	0
115	TAT	0	4	0	15	2	4	6	1	0	26	0	3	11	7	13	0	0	3	0	28	0	0	0	2	7	0	0	0	3	0	2	1	0	0	0	5	1	0	5	0	1	2	1	0	0	1	2	2
116	GAG	0	0	28	0	0	0	0	0	0	0	0	0	0	0	0	0	0	1	3	3	1	5	8	6	0	0	0	0	0	4	1	0	28	1	344404	37	4	10	14	0	0	2	97	1	0	0	4	0
117	GAA	27	0	0	0	0	0	0	0	0	0	0	0	0	0	0	0	6	0	0	0	0	0	0	0	0	0	0	0	0	0	0	0	344231	4	78	0	1	0	0	0	15	0	0	0	0	0	0	0
118	CTG	0	0	0	0	0	0	0	0	0	0	0	0	1	0	85	0	0	0	8	0	0	0	25	0	0	0	6	0	39	15	344099	43	0	0	0	0	0	0	0	0	0	0	0	0	0	0	4	3
119	AGG	1	0	53	0	1	1	2	0	43	2	342650	14	0	0	44	0	0	0	0	0	0	0	0	0	5	0	4	2	2	0	0	0	0	0	0	0	0	0	0	0	0	0	38	0	0	2	0	1
120	GAG	0	0	37	0	0	1	0	0	0	0	0	0	0	0	0	0	0	0	1	0	0	0	0	0	0	0	0	0	0	0	0	0	80	2	341623	36	0	0	6	0	0	0	42	0	0	0	2	0
121	CAA	37	0	0	0	5	0	0	0	0	0	0	0	0	2	0	0	344300	5	23	5	1	0	0	0	15	0	0	0	0	0	0	0	3	0	0	0	0	2	0	0	0	0	0	0	0	0	0	0
122	TTG	0	0	0	0	0	0	0	0	0	0	0	0	0	0	9	4	0	0	0	0	0	0	0	0	0	0	0	0	2	26	35	0	0	0	0	0	0	0	0	0	0	0	0	0	0	0	1	0
123	AGC	0	87	0	0	2	2	2	9	38	343309	2	37	0	100	3	24	3	1	1	0	0	0	0	0	0	7	0	0	2	3	0	0	0	0	0	0	0	0	1	0	0	41	0	4	0	7	0	2
124	TCA	0	1	1	0	2	5	0	0	0	2	0	4	0	3	1	0	1	0	5	0	21	1	0	0	0	0	0	0	0	2	12	4	0	0	4	2	3	11	0	3	1	1	1	0	19	1	1	16
125	GTA	0	0	0	0	5	7	0	24	0	1	0	1	50	8	0	5	0	0	0	0	0	0	0	0	0	0	0	0	2	0	0	0	1	0	0	0	19	0	0	25	0	0	1	0	344118	11	39	8
126	TCA	4	0	0	7	3	0	0	0	0	0	6	9	0	22	10	1	0	0	0	1	23	3	0	0	5	0	1	1	20	0	0	0	38	15	8	2	9	0	1	0	2	4	3	16	2	0	3	0
127	TCA	5	0	7	0	13	1	0	0	1	5	1	1	0	0	0	0	0	0	0	0	16	0	1	0	6	0	0	3	6	0	0	0	1	3	2	0	7	0	0	1	2	0	3	0	0	0	5	4
128	TTA	0	0	0	0	0	0	0	0	0	0	0	3	3	13	50	0	0	2	0	0	0	0	0	0	0	0	0	0	16	0	3	0	0	0	0	0	0	21	0	0	3	0	0	0	8	15	0	5
129	GAA	23	0	0	0	1	4	1	0	0	2	0	0	1	0	0	0	1	1	4	1	0	0	0	0	0	0	0	0	0	0	0	0	342511	7	32	0	4	0	8	0	24	0	0	0	0	1	0	0
130	AGA	21	0	0	0	0	0	0	0	344023	2	26	1	37	0	0	0	0	0	0	0	0	0	0	1	3	0	0	2	0	0	0	0	0	0	0	0	0	0	0	0	16	0	1	0	0	0	0	0
131	TTC	0	0	0	0	0	0	0	0	0	0	0	0	0	0	0	0	0	0	0	0	0	0	0	0	0	0	0	0	0	13	0	0	0	0	0	0	0	0	0	0	0	0	0	0	0	6	0	0
132	GAA	34	0	0	0	0	0	0	1	0	0	0	0	0	0	0	0	2	0	0	0	0	6	0	5	0	0	0	0	1	0	0	0	344753	2	20	3	3	0	0	0	14	0	0	0	6	0	0	0
133	ATA	1	0	0	0	13	0	0	0	3	0	0	0	344535	0	22	9	0	0	0	0	0	0	0	0	0	0	0	0	15	0	0	0	0	0	0	0	0	0	0	0	0	0	0	0	20	0	1	0
134	TTT	0	0	0	0	0	0	0	0	0	0	0	0	0	0	5	5	0	0	0	0	0	0	0	0	0	0	0	0	0	0	0	18	0	0	0	0	0	0	0	0	0	0	0	0	0	0	0	0
135	CCC	3	15	10	10	3	67	0	0	4	0	0	7	0	1	2	0	3	47	0	2	75	341147	5	21	1	1	4	0	0	11	0	0	17	3	2	0	4	4	1	0	0	0	0	0	0	1	0	0
136	AAG	47	19	336272	30	5	9	10	5	2	1	26	20	2	0	13	9	9	11	9	3	8	1	4	6	1	3	4	2	10	4	90	11	2	0	23	12	1	26	14	3	1	0	8	4	9	4	26	19
137	GAA	25	5	0	27	6	9	0	7	0	1	0	5	6	2	0	1	2	12	1	11	1	4	9	2	0	0	0	0	2	1	8	0	334935	15	26	7	11	0	0	0	39	0	0	2	12	1	0	2
138	AGT	0	3	2	73	11	9	16	8	17	30	3	341430	0	16	26	218	12	9	6	5	10	0	0	4	1	0	2	8	0	16	3	12	2	0	0	0	38	3	26	1	2	1	4	41	9	0	0	4
139	TCA	7	6	0	0	25	15	4	0	1	5	0	34	12	0	0	1	0	4	0	3	13	0	0	0	0	4	0	2	0	4	0	1	0	0	0	0	4	98	32	0	5	10	0	0	1	54	16	0
140	TGG	0	0	0	0	0	0	0	0	0	0	5	0	0	0	0	0	0	0	0	0	0	0	0	0	0	0	14	0	0	0	0	0	0	0	0	0	0	3	0	0	0	0	2	0	0	0	0	0
141	CCC	1	0	1	0	8	297	2	3	0	0	1	0	1	3	0	0	11	71	0	0	94	339857	21	50	0	0	1	0	3	24	0	1	9	0	2	0	0	10	0	0	2	0	1	0	8	2	0	0
142	AAC	128	342464	2	30	0	3	0	0	0	26	0	0	0	1	1	2	0	7	0	0	0	0	0	0	0	0	0	0	0	0	0	0	0	20	0	0	0	0	0	0	0	0	0	0	0	0	0	0
143	CAC	0	38	0	4	3	0	3	0	0	0	0	3	1	0	10	0	55	341846	4	41	0	4	0	0	0	7	1	0	2	3	1	0	0	4	0	0	0	5	0	4	0	0	0	0	6	1	10	4
144	ACA	38	0	0	0	343306	10	21	4	0	1	0	3	19	2	0	0	0	0	0	0	4	0	0	0	0	0	0	0	0	0	0	0	0	0	0	0	38	0	0	4	4	7	5	26	0	0	0	0
145	TTC	0	3	4	2	1	10	2	0	2	14	2	7	3	6	11	0	1	2	5	5	1	0	0	0	0	1	2	0	0	19	13	0	53	44	72	57	1	24	21	15	2	1	5	0	5	12	4	1
146	AAC	30	343735	13	156	0	6	0	3	0	49	9	2	0	3	0	0	12	21	110	5	9	5	15	3	3	17	5	9	2	0	4	0	14	37	47	294	21	14	44	0	15	0	1	23	25	8	11	2
147	GGA	3	0	0	0	0	0	0	0	61	0	0	0	0	1	0	0	2	0	0	0	4	1	0	0	0	0	3	0	0	0	3	0	19	1	1	0	2	0	0	0	344352	19	60	6	20	2	2	0
148	GTA	0	3	0	4	24	80	15	63	0	4	1	25	184	31	9	9	4	6	0	1	1	6	0	0	0	1	0	1	3	1	0	1	3	3	0	0	35	0	0	0	9	1	0	0	344194	3	40	13
149	ACA	48	0	0	1	344778	9	82	19	3	8	0	0	32	0	0	2	0	0	0	0	3	0	0	0	1	0	0	0	0	0	0	0	0	0	0	0	12	0	0	0	0	0	4	0	2	0	0	0
150	GTA	0	1	0	1	6	7	12	12	0	10	0	50	68	2	6	0	10	0	10	0	0	0	0	0	0	0	0	0	10	87	6	1	1	0	0	0	238	25	2	2	3	0	1	0	343650	62	41	3
151	TCA	2	0	5	0	6	0	0	0	0	0	0	2	0	1	1	0	0	0	0	0	16	0	0	0	0	0	0	0	1	0	0	0	0	0	0	0	10	7	22	0	0	0	0	0	0	0	0	0
152	TGC	0	1	0	0	0	0	0	0	0	5	0	0	0	0	0	0	0	0	0	0	0	0	0	0	0	11	0	0	0	0	0	0	0	0	0	0	0	0	0	0	1	1	0	0	0	0	0	0
153	TCC	22	2	0	7	115	14	38	13	3	10	2	7	48	29	6	3	18	41	10	28	1	168	20	4	0	1	1	2	16	2	5	6	57	1	0	7	5	2	0	1	28	50	33	6	9	2	25	50
154	CAT	7	21	0	90	41	15	20	1	31	0	1	0	0	0	47	5	9	38	50	329539	0	0	0	5	9	0	5	8	9	14	13	32	28	61	10	105	5	10	3	60	0	0	3	1	5	2	4	0
155	AGG	6	0	57	7	6	0	22	0	33	14	338979	40	13	2	42	15	36	0	0	0	0	0	0	0	32	2	13	0	2	3	0	0	11	5	0	2	0	6	0	15	6	1	161	27	0	0	1	18
156	GGA	5	9	0	1	0	0	0	4	16	1	0	10	0	0	0	1	2	15	1	2	0	0	3	0	0	0	0	0	1	0	0	0	54	7	4	0	0	14	1	0	332838	6	47	15	15	0	0	0
157	AAA	343792	6	15	22	24	2	0	0	15	0	0	11	46	0	6	53	31	13	0	3	0	1	2	0	0	0	0	0	2	5	1	40	59	22	1	2	1	7	0	3	0	4	0	1	16	3	16	1
158	AGC	0	53	0	0	0	1	3	0	31	337100	3	102	0	19	19	0	8	14	0	0	5	11	0	4	1	1	0	0	38	20	6	4	0	0	0	1	81	12	6	11	0	89	1	3	0	0	0	1
159	AGT	0	0	0	27	0	14	5	2	0	18	8	342693	0	0	0	42	18	0	4	0	0	0	0	0	0	0	0	2	3	0	0	1	5	1	8	3	7	4	0	2	7	12	10	57	0	0	0	1
160	TTT	0	2	0	0	0	0	0	0	0	0	0	0	0	0	0	0	0	3	0	0	0	0	0	0	0	0	0	0	0	0	0	13	1	0	0	0	0	0	0	0	1	0	2	0	0	0	0	3
161	TAC	0	8	0	0	0	0	0	0	0	0	0	0	0	0	0	0	0	14	0	0	0	0	0	0	0	0	0	0	0	0	0	0	0	2	0	0	0	0	0	0	0	0	0	0	0	0	0	0
162	AGA	43	8	0	5	6	3	0	0	342312	10	34	7	15	0	0	0	0	23	0	3	0	0	0	0	2	9	3	1	0	0	0	0	0	0	0	0	0	0	0	0	50	0	0	0	0	0	0	0
163	AAT	6	25	0	340827	0	1	0	1	0	0	0	17	0	0	0	3	0	0	0	4	0	0	0	0	0	0	0	0	0	0	0	0	0	0	0	17	1	0	0	0	0	0	0	0	0	0	0	0
164	TTG	0	0	2	0	0	0	0	0	0	1	0	0	0	42	6	23	0	0	0	0	0	0	0	0	0	0	0	0	3	5	8	3	0	0	0	0	0	0	0	0	0	0	0	0	2	8	10	0
165	CTA	0	0	0	0	0	0	0	0	0	0	0	3	84	3	0	1	3	0	0	8	25	0	0	0	2	0	0	0	340048	18	28	4	0	0	0	0	3	8	0	0	0	2	3	0	2	0	1	0
166	TGG	0	0	0	0	0	0	0	0	0	0	2	0	0	0	0	0	0	1	0	0	0	0	0	0	0	0	5	0	2	0	0	0	0	0	0	0	0	0	0	0	0	0	5	0	0	0	0	0
167	CTG	0	0	0	0	0	0	0	0	0	0	0	0	9	5	176	9	0	0	6	0	0	1	15	1	0	0	5	0	75	6	333225	39	0	0	0	0	0	1	0	0	0	0	0	0	0	10	38	0
168	ACG	0	0	91	0	51	11	341596	39	0	0	2	0	0	0	77	0	0	0	0	0	0	0	2	0	0	0	0	0	4	0	5	0	0	0	0	0	0	0	32	0	0	0	2	1	0	0	0	5
169	AAG	56	6	344097	28	6	3	5	18	1	0	27	0	5	0	8	4	0	6	13	1	0	0	4	0	0	1	0	2	3	9	2	1	1	0	27	0	22	13	81	6	0	8	33	0	1	3	1	1
170	AAG	33	10	343569	75	3	27	8	2	2	34	65	0	6	11	86	0	0	0	58	13	0	5	0	0	33	4	25	11	1	21	9	2	18	2	29	3	7	105	55	36	0	9	3	0	29	3	3	0
171	GGG	4	14	1	1	1	6	5	12	0	12	29	7	0	2	5	11	10	8	4	0	0	1	0	0	2	0	16	2	2	0	15	2	2	19	43	21	4	17	13	3	75	5	341450	43	0	2	40	20
172	GAT	0	2	0	67	0	3	0	0	0	2	0	0	0	0	3	0	0	3	1	3	12	6	0	0	0	0	0	0	1	0	0	0	16	10	51	343554	2	11	1	1	0	0	4	51	8	0	0	6
173	TCA	5	37	1	3	4	17	41	7	0	26	1	5	0	7	0	1	5	66	5	15	18	3	0	4	6	3	0	0	10	24	19	10	106	38	3	158	1	0	2	0	3	9	3	0	13	19	17	13
174	TAC	0	6	0	0	0	0	0	0	0	0	0	0	0	0	0	0	0	29	0	0	1	0	0	0	0	0	0	0	0	0	0	0	0	7	0	0	0	0	0	0	0	0	0	0	0	0	0	0
175	CCA	146	10	11	20	164	22	3	41	42	9	10	122	15	2	1	16	130	52	146	17	341193	25	44	23	12	51	1	0	28	97	5	6	4	14	3	14	52	9	30	13	48	40	182	11	111	22	34	10
176	AAG	73	5	343895	32	25	16	28	13	0	3	83	0	5	0	23	2	7	66	21	151	34	8	21	4	2	0	1	9	2	73	9	42	0	1	16	0	2	2	6	12	0	1	6	0	4	52	18	22
177	CTG	0	1	0	0	2	4	1	3	0	12	0	6	0	2	139	69	0	22	1	0	0	0	9	3	0	0	3	0	40	25	344198	50	0	0	0	0	0	10	8	0	0	0	2	0	1	1	13	101
178	ACC	0	127	0	0	35	343517	18	18	0	1	3	0	0	32	0	12	3	0	1	2	0	0	0	0	0	0	0	0	5	11	21	3	0	3	12	0	30	40	0	8	5	1	4	0	5	6	0	2
179	AAT	5	26	4	344512	17	3	0	9	0	0	0	27	0	2	1	6	7	1	3	5	0	0	0	0	0	0	0	0	11	0	19	2	0	3	16	10	0	11	0	0	1	0	2	0	0	1	2	2
180	TCC	1	17	5	7	14	8	7	0	4	4	4	4	4	0	0	1	36	0	12	0	0	20	2	0	1	6	0	6	0	2	0	0	78	2	52	5	1	5	6	2	2	0	0	0	12	2	5	2
181	TAT	0	0	0	7	0	0	0	0	0	0	0	0	0	0	0	0	0	0	0	80	0	0	0	0	0	0	0	0	0	0	0	0	0	0	0	1	0	0	0	0	0	0	0	0	0	0	2	0
182	GTG	13	1	5	2	2	44	31	0	4	6	7	2	3	0	69	0	18	11	0	10	0	0	0	0	0	0	3	7	2	8	7	2	0	3	4	0	4	0	15	0	0	1	6	0	29	21	343911	38
183	AAC	73	344840	1	20	0	6	0	0	0	12	0	0	0	4	0	0	0	1	0	0	0	0	0	0	0	0	0	0	0	0	0	0	0	19	0	0	0	0	0	0	0	0	0	0	0	0	0	0
184	AAT	14	25	5	344225	16	4	0	13	0	14	4	31	15	7	2	2	3	0	10	11	0	0	0	0	0	0	6	1	2	1	2	0	56	3	5	16	3	4	0	8	0	0	0	0	0	0	3	4
185	AAA	344362	20	88	5	5	0	0	0	41	0	0	0	35	3	6	5	1	0	10	2	0	0	0	0	0	57	0	11	13	7	1	0	49	0	1	0	0	0	0	1	0	0	0	1	1	6	1	1
186	GGG	0	0	0	4	0	5	8	2	0	1	70	0	0	0	0	0	11	2	0	4	2	1	1	0	0	0	3	0	0	1	4	0	6	4	44	0	2	7	14	0	88	5	344072	20	1	0	12	4
187	AAA	344796	12	81	7	3	12	0	4	19	0	14	0	2	0	0	0	2	0	2	2	0	0	0	0	0	0	0	9	3	0	0	11	57	0	0	0	3	0	3	1	0	2	6	0	0	10	5	8
188	GAA	27	0	0	0	5	11	1	0	0	5	0	6	0	0	2	0	10	5	31	0	11	4	0	0	0	10	0	3	1	7	9	0	344793	3	26	4	13	0	1	0	23	1	0	1	22	0	0	4
189	GTC	0	0	0	0	0	3	0	0	0	0	0	0	1	68	0	22	0	0	0	0	0	0	0	0	0	0	0	0	0	4	0	0	0	4	0	0	1	20	0	0	0	1	0	0	67	344823	13	23
190	CTT	0	0	0	0	0	0	0	0	0	0	0	0	0	2	0	51	0	0	0	7	0	0	0	70	0	0	0	13	13	18	9	344474	0	0	0	0	0	0	2	0	0	0	0	0	0	0	0	1
191	GTA	0	0	0	0	0	0	0	0	0	0	0	0	54	9	0	39	0	0	0	0	0	0	0	0	0	0	0	0	6	3	3	4	9	0	0	0	15	0	0	0	4	0	0	0	227819	22	30	3
192	CTA	0	0	0	0	0	0	0	0	0	0	0	0	38	0	0	1	1	0	0	0	19	0	0	0	2	0	0	0	227942	2	23	2	0	0	0	0	0	0	0	0	0	0	0	0	3	0	6	4
193	TGG	0	0	0	0	0	0	0	0	0	0	7	0	0	0	0	0	0	0	0	0	0	0	0	0	0	0	5	0	0	0	0	0	0	0	0	0	0	0	0	0	0	0	1	0	0	0	0	0
194	GGT	0	0	0	0	0	0	0	0	0	0	0	17	0	0	0	0	0	0	0	0	0	0	0	0	0	0	0	0	0	0	0	0	0	0	0	13	0	11	0	3	5	18	5	227428	0	0	0	185
195	GTT	0	0	0	0	0	2	0	0	0	0	0	0	6	0	15	65	0	0	0	0	0	0	0	0	0	0	0	0	0	3	0	9	0	0	0	0	0	0	0	16	0	1	0	5	4	63	9	227703
196	CAT	0	0	0	69	0	0	0	0	0	0	0	0	0	0	0	0	10	35	3	227862	0	0	0	2	0	0	0	7	0	0	0	0	0	0	0	3	0	0	0	0	0	0	0	0	0	0	0	0
197	CAC	10	484	0	8	0	0	2	0	0	0	0	0	2	0	5	8	135	227190	3	33	0	5	0	0	0	10	0	0	0	7	2	2	0	3	3	1	0	1	14	6	0	0	0	4	0	0	0	4
198	CCG	0	0	0	0	0	0	98	2	0	0	0	0	0	0	0	0	0	0	30	0	100	1	227410	17	0	0	0	0	0	0	16	0	0	0	0	0	0	0	1	0	0	0	0	0	0	0	1	0
199	TCT	0	0	0	0	0	0	0	6	0	0	0	1	1	0	0	1	0	0	0	0	0	3	9	13	0	0	0	0	0	0	0	0	0	0	0	0	0	0	0	1	0	0	3	0	0	1	0	0
200	AGC	0	33	0	0	0	2	0	0	71	227696	3	63	0	25	0	0	0	0	0	0	0	0	0	0	0	3	0	0	0	0	0	0	0	0	0	1	0	0	0	2	1	30	0	5	0	0	0	0
201	AGT	0	0	1	21	0	0	0	4	0	5	3	227700	7	0	7	15	4	9	0	0	2	1	0	0	0	0	0	4	2	0	0	16	0	2	0	0	7	0	0	0	0	0	0	24	3	0	0	0
202	GAT	0	0	0	32	1	10	2	1	0	1	0	0	0	0	0	2	0	0	0	7	0	0	0	0	0	0	0	0	0	0	6	0	11	12	11	227814	1	0	0	1	0	0	3	20	0	0	12	2
203	GAG	0	0	17	0	0	0	0	0	0	0	0	0	0	0	0	0	0	0	1	0	0	0	0	0	0	0	0	0	0	0	0	0	51	6	227408	23	0	1	1	0	0	0	28	0	0	0	3	0
204	CAA	39	0	0	0	0	0	0	0	1	0	0	0	0	0	0	0	227821	1	16	2	3	0	0	0	6	0	0	0	2	0	0	0	2	0	2	0	0	0	0	2	0	0	0	0	0	0	0	0
205	CAG	0	13	32	24	0	0	1	2	0	0	0	9	1	2	2	1	16	4	227696	16	0	0	2	0	0	0	33	0	0	0	4	0	0	39	7	0	4	1	0	0	3	0	0	2	0	0	1	0
206	AGT	0	0	0	21	2	1	2	14	1	18	1	227576	2	0	3	21	1	1	0	2	0	0	0	0	0	0	0	2	0	0	4	0	1	7	15	0	1	0	1	0	0	16	5	32	0	0	5	0
207	CTC	4	1	0	0	0	0	0	0	0	0	0	0	0	153	4	1	0	3	0	0	0	9	0	0	0	2	0	0	63	227051	8	8	0	0	0	0	0	0	0	0	0	0	0	0	0	0	1	5
208	TAT	0	0	0	4	0	0	0	0	0	0	0	0	0	0	0	0	0	2	0	19	0	0	0	0	0	0	0	0	0	0	0	0	0	0	0	3	0	0	0	0	0	0	0	0	0	0	0	0
209	AGT	0	4	0	76	7	1	2	1	1	24	4	227382	0	0	6	28	2	3	0	0	2	3	1	10	0	0	0	2	6	6	8	0	1	0	32	3	7	0	22	0	5	0	6	87	0	0	0	0
210	AAT	1	14	6	227192	2	4	0	5	0	7	0	11	13	3	3	9	1	0	0	13	24	4	0	2	0	18	0	0	2	25	2	1	0	13	0	11	3	0	0	0	2	29	35	25	0	0	0	0
211	GGA	7	2	0	4	18	2	0	1	19	16	0	4	0	7	7	1	5	1	0	2	0	24	1	3	1	0	0	0	0	4	1	7	86	5	0	2	12	2	0	1	226806	0	19	3	14	1	2	0
212	AAT	7	4	2	227041	0	0	0	4	0	0	3	8	0	0	0	1	4	15	0	7	1	43	0	12	8	2	0	0	12	1	6	17	0	0	5	7	0	0	7	3	0	0	4	0	0	0	8	4
213	GCT	13	5	11	0	6	1	15	43	0	0	0	1	0	0	0	4	3	1	1	0	21	49	4	61	0	1	1	0	0	1	0	0	0	0	0	55	6	22	2	225103	14	0	0	3	0	2	16	15
214	TAT	1	0	1	2	0	0	0	0	0	1	0	0	0	5	0	0	1	0	2	29	0	0	0	0	1	0	0	1	0	1	0	3	0	0	0	0	0	0	1	0	0	0	0	0	1	2	0	0
215	GTC	0	0	0	0	0	0	0	0	0	0	0	0	3	50	0	6	0	0	0	0	0	0	0	0	0	0	0	0	1	1	0	0	0	1	0	0	0	18	0	0	0	0	0	0	21	227514	7	31
216	TCT	0	0	0	0	1	1	3	10	0	3	3	0	0	0	4	0	5	0	2	0	0	0	0	16	2	0	3	2	2	5	0	0	0	0	0	1	0	5	1	4	0	0	0	1	6	5	0	8
217	GTA	0	0	0	0	0	0	0	0	0	0	0	0	45	0	0	0	0	0	0	0	0	0	0	0	0	0	0	0	0	0	0	0	0	0	0	0	6	0	0	0	2	0	0	0	226290	11	35	0
218	GCG	0	0	0	0	0	0	23	0	0	3	0	23	0	2	1	3	1	1	8	14	0	0	2	0	0	0	0	0	1	6	1	1	0	0	37	0	54	7	223639	19	0	0	2	0	1	1	57	0
219	TCT	0	4	1	0	0	0	2	5	0	1	0	0	0	0	0	0	0	0	1	0	0	0	0	14	0	0	0	3	0	0	0	0	0	0	0	0	3	4	19	2	8	6	0	0	0	0	0	0
220	TCA	0	9	27	5	9	20	0	1	40	0	7	1	0	0	20	2	1	43	3	2	66	15	28	6	4	2	1	6	0	1	14	5	40	6	0	4	4	0	8	0	2	5	15	15	0	2	5	10
221	AAT	10	9	7	227474	4	0	0	15	5	10	1	10	3	2	2	6	1	5	0	39	0	0	0	1	0	0	0	2	4	23	19	2	1	0	0	17	0	15	6	3	15	0	2	7	0	0	10	1
222	TAT	0	0	0	2	0	3	8	1	0	0	0	0	0	3	4	5	0	1	0	13	0	0	0	0	0	0	0	0	11	0	9	2	0	0	0	1	0	0	0	1	0	0	0	0	0	1	0	4
223	AAC	20	226480	2	33	1	1	0	0	1	17	2	0	21	18	0	23	7	26	13	9	0	0	0	0	4	3	1	0	30	4	1	3	18	29	0	8	19	7	13	1	5	7	2	4	3	2	2	0
224	AGG	2	4	19	4	3	5	1	0	21	10	220933	32	1	0	20	1	11	18	2	12	0	0	0	0	0	56	10	8	0	1	3	2	0	0	0	0	4	0	4	5	0	0	26	5	1	0	0	0
225	AGA	30	0	2	0	3	0	0	0	223485	1	21	0	70	0	0	0	0	3	2	1	0	0	0	0	5	2	5	30	0	0	1	0	0	0	0	0	0	0	0	0	27	0	0	0	0	0	0	4
226	TTC	0	2	0	0	4	11	3	3	0	0	0	4	0	29	0	28	2	0	0	4	0	0	0	0	0	0	0	0	0	31	0	1	17	3	0	4	0	6	0	0	0	0	0	0	44	21	4	9
227	ACC	2	35	1	1	10	225431	12	16	3	1	2	1	0	50	0	2	0	6	0	0	0	3	0	0	2	8	6	2	0	0	0	10	0	1	1	0	5	39	13	1	0	0	2	0	5	1	3	9
228	CCG	0	3	0	1	5	0	64	3	0	18	0	1	5	1	0	8	0	0	21	0	88	5	225783	38	0	0	28	0	2	0	20	0	0	0	0	0	11	5	16	30	3	1	1	9	1	0	16	2
229	GAA	19	0	0	2	38	21	17	22	1	1	0	24	2	1	0	0	4	2	1	16	0	4	0	1	6	7	2	3	3	4	0	2	218386	20	21	14	2	0	6	11	41	34	37	1	10	16	1	6
230	ATA	3	1	4	1	12	3	0	1	0	2	0	1	226976	6	44	7	5	5	0	0	0	0	2	0	0	0	1	2	11	8	1	9	0	0	0	0	0	6	0	5	0	0	0	0	32	49	39	18
231	GCT	0	2	0	3	3	18	3	75	1	6	0	16	0	1	0	0	43	14	27	4	0	0	0	0	0	1	0	2	11	9	7	23	0	0	0	38	5	21	9	215998	0	0	1	5	24	2	0	42
232	GCA	18	24	11	14	160	13	9	6	3	10	5	4	3	6	7	78	20	31	14	31	19	9	5	7	1	3	4	36	9	77	82	41	78	2	10	2	224806	4	106	6	2	2	8	14	33	41	3	15
233	AGG	0	0	17	0	0	0	2	0	50	4	207508	25	0	0	12	0	0	0	0	0	0	0	0	0	0	0	4	5	1	0	0	0	0	0	0	1	0	0	0	0	0	0	38	0	0	0	1	0
234	CCC	3	4	1	0	0	24	16	0	0	0	4	0	1	1	9	0	0	17	0	0	39	225060	4	10	0	11	0	0	0	13	4	5	0	0	0	0	0	19	0	0	0	0	0	0	11	4	0	0
235	AAA	219185	10	46	0	6	7	0	22	28	0	0	0	6	17	0	0	5	0	3	0	2	8	8	1	27	60	10	0	8	2	4	3	32	0	0	0	0	11	2	21	0	1	0	3	7	4	2	5
236	GTA	1	10	4	5	7	20	0	6	1	5	26	1	59	58	3	15	13	2	3	1	0	0	0	0	10	5	5	4	2	8	3	3	0	5	12	1	13	1	3	1	0	0	0	0	226068	7	10	31
237	AGA	21	30	2	1	1	0	3	0	221267	4	34	3	23	0	6	0	3	27	46	3	0	0	0	0	14	7	7	4	12	20	66	22	0	0	8	7	0	2	1	4	18	0	0	1	1	1	1	1
238	GAT	0	2	0	7	0	3	1	1	1	0	0	0	0	8	0	0	0	1	0	0	0	1	0	0	0	0	0	0	0	0	1	0	62	16	7	218211	1	0	0	0	0	0	1	8	0	0	0	0
239	CAA	17	4	0	0	0	1	0	1	0	0	0	1	0	1	11	0	222550	6	55	7	2	0	0	0	21	2	0	0	8	0	0	0	1	3	0	0	1	0	0	0	0	0	0	0	0	9	1	1
240	CAT	0	0	0	136	1	71	2	2	0	0	0	0	1	3	8	8	15	24	8	227163	16	1	8	11	1	0	0	28	1	4	0	2	0	0	3	8	10	1	1	3	0	0	2	0	4	9	1	2
241	GGG	0	0	0	0	0	0	0	0	0	0	29	0	0	0	0	0	0	0	0	0	0	0	0	0	0	0	1	0	0	0	0	0	0	0	27	0	0	0	0	0	49	0	226410	85	0	0	9	0
242	AGG	0	0	56	0	0	0	4	0	44	3	226403	32	0	0	14	0	0	0	0	0	0	0	0	0	15	3	45	1	0	0	0	0	0	0	0	0	0	0	0	0	0	0	38	0	0	0	0	0
243	ATG	0	0	3	0	0	0	9	0	0	0	1	0	45	6	227417	22	0	0	0	0	0	0	0	0	0	0	0	0	0	0	1	0	0	0	0	0	0	0	0	0	0	0	0	0	0	0	35	0
244	AAC	24	227332	0	14	1	4	0	0	0	14	17	0	13	6	6	1	12	7	2	1	0	0	0	0	2	0	1	0	1	8	2	17	5	31	1	4	2	0	8	0	0	0	3	3	9	0	1	4
245	TAT	0	0	0	0	0	0	0	1	0	1	0	0	0	1	1	0	0	0	0	18	0	0	0	0	0	0	0	0	0	0	0	0	0	0	0	0	0	0	0	1	0	0	0	0	0	0	0	0
246	TAC	0	5	0	0	0	0	0	0	0	0	0	0	0	0	3	0	0	34	2	0	0	0	0	0	0	0	0	0	1	1	0	0	0	1	0	0	8	1	3	1	1	2	2	0	0	0	0	0
247	TGG	0	0	0	0	0	0	0	0	0	0	4	0	0	0	0	0	0	0	0	0	0	0	0	0	0	0	14	0	0	0	1	0	0	0	0	0	0	0	0	0	0	0	2	0	0	0	0	0
248	ACC	0	9	0	0	32	200935	7	27	0	3	0	7	5	21	2	1	8	1	1	9	0	0	0	0	1	3	0	0	0	0	2	19	0	0	0	0	1	21	0	3	0	0	0	0	2	9	4	0
249	TTG	0	1	3	0	0	1	7	1	0	0	1	0	0	19	6	3	0	0	1	0	0	0	0	0	0	0	0	0	10	0	34	19	0	1	0	0	0	0	0	0	0	0	0	0	5	0	2	2
250	CTA	0	0	0	0	0	0	0	0	0	0	0	0	50	6	1	11	0	0	0	0	13	0	0	0	4	0	0	0	211288	13	42	7	0	0	0	0	0	0	0	0	0	0	0	0	9	9	13	16
251	GAA	39	4	0	12	4	5	0	0	1	1	0	6	0	0	1	6	15	1	16	0	13	8	1	5	5	2	0	2	0	22	1	14	225473	5	26	2	3	4	0	0	19	0	0	0	8	0	8	1
252	CCC	0	0	1	0	0	37	0	0	0	0	0	0	0	0	0	0	6	21	0	25	34	219592	9	31	1	2	5	1	0	10	0	0	1	0	0	0	13	10	0	8	0	1	0	0	1	0	1	0
253	GGA	2	8	0	2	0	2	2	0	40	2	0	0	0	0	8	0	0	2	5	0	0	0	0	0	7	3	1	0	3	0	0	1	21	4	4	4	2	1	12	1	224512	16	59	16	14	0	0	0
254	GAC	0	15	1	1	0	0	0	0	0	0	0	0	0	0	0	0	24	19	1	8	0	0	0	0	1	0	0	0	0	0	0	0	38	222993	18	26	8	6	28	0	8	11	10	0	2	1	0	0
255	ACA	37	12	0	4	220117	65	11	2	2	0	2	0	15	0	2	6	5	2	3	2	4	0	0	1	0	0	1	0	1	0	0	0	2	0	0	1	10	9	3	0	1	0	1	7	0	0	0	0
256	ATA	0	0	0	0	10	0	0	0	0	0	0	0	226763	26	19	29	0	0	0	0	0	0	0	0	0	0	0	0	1	6	13	2	0	0	0	0	0	0	0	0	0	0	0	0	12	0	0	8
257	ATA	0	0	0	1	11	0	2	8	1	1	1	6	225064	4	66	6	39	2	15	0	0	0	0	0	0	0	0	0	10	22	8	3	0	0	2	5	8	5	3	1	1	8	4	1	50	2	6	2
258	TTT	0	0	0	0	0	0	1	0	0	0	0	0	0	1	0	13	0	0	0	0	0	0	0	1	0	0	0	0	38	1	1	14	0	0	0	0	0	0	0	0	0	0	0	0	1	0	0	5
259	GAG	0	0	12	0	0	0	1	0	0	0	0	1	0	0	0	0	0	6	0	0	0	0	0	0	0	0	1	0	0	0	0	0	18	0	226279	18	0	0	2	0	0	0	50	1	0	0	4	0
260	GCA	0	0	0	0	33	1	0	10	0	0	0	0	0	0	0	0	0	0	0	0	0	0	0	0	0	0	0	0	0	0	0	0	30	0	0	0	223513	3	5	7	12	0	0	18	17	0	0	0
261	ACT	2	1	1	85	25	29	7	224373	0	43	0	5	0	0	3	15	0	0	3	1	0	0	0	1	0	0	0	1	0	0	0	0	1	0	0	2	0	0	4	13	0	4	0	0	0	0	0	0
262	GGT	0	0	0	1	0	0	0	0	0	0	0	99	0	0	0	0	0	0	0	0	0	0	0	0	0	0	0	2	0	0	0	0	0	0	0	34	0	0	0	1	4	43	8	227079	0	0	0	20
263	AAT	1	26	5	226881	0	0	0	2	0	0	0	10	0	0	0	1	0	0	0	0	0	0	0	0	0	0	0	0	0	0	0	0	0	0	0	33	0	0	0	0	1	0	0	0	0	0	0	0
264	CTA	0	0	0	0	0	0	0	0	0	0	0	0	43	1	1	3	3	1	0	0	33	0	1	0	1	0	0	0	226617	3	34	1	0	0	0	0	0	0	0	0	0	0	0	0	2	0	0	0
265	ATA	0	0	0	0	8	0	0	0	1	0	0	0	226815	4	26	4	0	0	0	0	0	0	0	0	0	0	0	0	26	9	16	1	0	0	2	0	0	0	3	0	0	0	0	0	9	0	0	7
266	GCA	0	0	0	0	15	0	1	0	0	0	0	0	0	1	0	0	0	0	0	0	1	0	0	0	0	0	0	0	0	0	0	0	28	0	0	0	226668	2	12	0	1	1	0	0	19	7	1	1
267	CCA	0	0	0	0	36	0	0	0	0	0	0	0	0	0	0	0	36	0	0	0	225888	6	16	5	0	0	0	0	4	0	0	0	0	0	0	0	1	0	0	0	0	0	0	0	0	0	0	0
268	TGG	0	0	0	0	0	7	2	4	0	0	10	0	0	0	0	0	0	2	0	0	0	0	0	0	0	0	8	0	1	0	2	2	0	0	2	0	1	9	0	3	1	0	11	0	0	0	0	0
269	TAT	0	0	0	2	0	0	0	0	0	0	0	0	0	0	2	0	3	6	0	30	0	0	0	0	0	0	0	0	0	0	0	0	0	0	0	4	0	0	0	0	0	0	0	0	0	0	0	3
270	GCT	0	0	0	0	0	0	0	41	0	2	0	0	0	0	0	0	0	0	0	0	0	0	0	1	1	0	0	0	0	0	0	0	0	0	0	41	20	18	34	227319	0	19	0	22	0	0	0	11
271	TTC	0	0	0	0	0	0	0	0	0	0	0	0	0	2	0	0	0	2	0	1	0	0	0	0	0	0	0	0	1	14	0	0	0	0	0	0	0	0	0	0	0	0	0	0	0	5	1	0
272	GCA	1	0	4	0	56	1	1	8	1	2	1	2	0	0	0	11	10	1	2	1	2	0	0	0	0	0	0	0	13	0	8	2	26	1	19	1	227190	1	19	6	4	4	6	37	19	1	0	0
273	CTG	0	0	0	0	1	0	3	1	0	0	0	0	57	0	66	12	0	0	5	0	0	0	61	0	0	0	5	0	30	3	226952	31	0	0	0	0	0	7	1	0	0	0	0	0	6	0	9	8
274	AGT	9	22	4	39	6	11	5	19	27	16	5	227420	8	11	37	54	6	3	1	4	0	0	0	0	5	1	0	3	0	0	1	2	1	4	2	4	4	28	3	1	65	1	0	25	0	9	4	0
275	AGA	22	3	0	1	2	0	3	0	227577	0	51	3	50	0	0	0	0	1	1	0	2	2	2	0	42	0	2	1	0	0	0	0	0	1	0	0	0	0	0	0	12	0	0	0	0	0	0	1
276	GGG	0	7	2	27	2	17	2	9	2	2	37	2	0	0	0	0	18	1	6	8	0	2	0	0	0	2	5	0	2	3	0	1	8	1	19	2	5	16	14	8	72	19	227268	42	1	5	9	0
277	TTT	38	5	9	12	6	11	13	6	14	12	53	11	26	5	17	2	35	28	5	5	0	6	6	7	4	1	0	0	24	10	6	45	10	16	13	6	2	1	47	4	5	12	0	8	21	4	15	16
278	GAG	2	18	27	1	3	14	8	15	3	0	2	0	3	3	4	3	7	4	4	11	19	6	4	6	2	0	13	8	7	3	22	1	57	14	227001	93	4	10	5	8	13	3	46	16	4	1	13	7
279	TCC	0	2	0	0	1	7	0	0	0	3	0	0	0	0	1	0	5	0	0	3	0	18	0	0	0	0	0	0	2	4	0	1	0	0	0	0	0	16	0	0	0	2	0	0	0	0	0	0
280	GGC	0	0	0	1	0	3	8	0	1	65	0	0	0	1	0	0	1	0	0	0	0	0	0	2	0	5	0	0	0	1	0	0	0	53	0	0	2	0	3	18	55	226974	10	40	0	39	0	2
281	ATC	0	3	0	0	0	23	0	0	0	1	0	0	34	227410	1	26	0	0	0	0	0	0	0	1	0	0	0	0	1	5	4	0	0	0	0	0	0	0	0	0	0	0	0	0	6	4	5	0
282	ATC	0	6	0	0	0	16	0	0	0	2	0	0	181	226653	6	12	0	0	0	0	0	0	0	0	0	0	0	0	7	11	0	5	1	0	0	0	0	0	0	0	0	0	0	0	5	26	0	0
283	ACC	5	646	15	6	57	226656	4	18	14	14	2	17	3	25	13	1	12	0	18	1	0	3	0	0	0	3	6	10	30	1	26	28	5	0	10	0	9	19	5	0	0	0	0	0	23	1	13	19
284	TCA	0	0	0	0	12	11	2	18	0	6	3	8	0	0	0	0	0	0	0	0	42	0	0	0	0	0	0	0	0	0	0	1	0	0	0	0	4	0	0	0	0	0	0	0	0	0	0	0
285	AAC	47	226497	4	98	5	28	21	10	1	28	0	10	3	2	0	3	8	7	5	0	2	2	0	6	1	1	1	0	11	1	9	4	62	15	1	1	1	3	11	4	8	6	8	9	0	4	7	2
286	GCG	17	0	2	1	7	15	70	23	10	1	0	0	22	0	6	4	6	1	14	31	0	0	4	2	0	6	1	0	1	139	1	10	0	0	75	0	107	112	339692	59	0	1	4	5	0	0	38	1
287	TCA	3	10	1	5	9	0	3	2	0	0	2	0	0	6	0	0	3	2	4	4	83	27	0	18	0	3	1	9	7	3	0	0	5	0	5	11	21	3	1	2	0	0	1	0	1	0	0	3
288	ATG	0	2	12	1	9	7	16	12	3	12	6	0	90	4	340115	47	2	0	7	5	2	16	10	0	0	0	2	0	5	5	5	20	1	0	0	0	4	0	0	0	1	5	0	0	23	0	16	1
289	CAT	1	0	2	60	4	13	2	9	0	3	0	12	3	0	3	0	17	27	10	340041	0	0	0	7	8	0	2	15	0	0	7	7	0	0	0	17	12	0	2	4	1	0	122	0	2	1	7	6
290	GAG	0	9	33	2	1	0	10	6	0	10	0	0	0	11	10	0	0	2	1	0	19	17	1	0	0	0	0	0	4	6	0	2	56	23	339901	46	3	2	8	0	0	12	35	3	2	0	7	2
291	TGT	0	0	0	0	0	2	0	0	0	0	0	7	0	0	0	0	0	0	0	0	0	0	0	0	0	0	0	11	0	0	0	0	0	0	0	0	0	0	0	0	0	0	0	9	5	0	0	0
292	AAC	49	340127	1	34	3	4	2	0	0	59	0	18	2	6	0	0	6	18	7	0	0	1	0	0	0	0	0	0	0	1	0	1	16	74	0	0	0	3	0	1	0	0	0	0	1	3	0	1
293	ACG	0	0	83	0	84	8	340208	44	0	6	0	13	0	0	22	0	0	0	0	0	0	0	5	0	0	0	0	0	0	0	1	0	0	0	0	0	0	0	37	2	0	0	0	1	6	0	0	0
294	AAG	150	20	339789	77	7	14	22	4	7	4	51	0	1	5	21	10	4	2	11	20	0	0	0	1	5	3	2	20	13	39	16	11	1	1	77	22	0	0	12	4	7	1	0	3	5	6	5	5
295	TGT	0	0	0	0	0	0	0	0	0	0	0	5	1	0	0	0	0	0	0	0	0	0	0	0	0	0	0	4	0	0	0	0	0	0	0	0	0	0	0	0	0	0	0	6	0	2	0	0
296	CAA	42	0	0	0	0	0	0	0	0	0	0	0	0	0	0	1	340272	2	25	2	5	0	0	0	78	0	0	0	0	0	0	0	2	0	0	0	0	0	0	0	0	0	0	0	0	0	2	0
297	ACA	43	0	0	0	340336	18	24	12	3	1	0	1	31	0	0	0	0	0	0	0	5	0	0	0	0	0	0	0	1	0	2	0	0	0	0	0	32	1	0	0	0	0	0	0	0	0	0	0
298	CCC	1	0	0	0	0	81	0	0	0	0	0	2	0	0	0	0	0	48	0	0	44	340414	20	27	0	3	0	0	0	25	0	0	1	0	0	0	0	3	0	0	0	0	0	0	0	0	2	0
299	CAG	0	3	43	7	1	7	2	9	3	25	0	3	6	2	8	4	45	1	339859	95	3	3	55	13	0	24	89	10	9	3	26	9	17	22	15	19	11	11	7	4	0	2	0	0	1	0	1	19
300	GGA	0	0	0	0	0	0	0	0	18	0	0	0	0	0	0	0	0	0	0	4	0	0	0	0	1	2	0	0	0	0	0	0	13	0	0	1	1	0	0	1	340001	4	31	3	51	0	0	0
301	GCT	0	0	0	2	0	0	0	39	0	6	0	7	0	0	0	0	0	0	0	0	0	0	0	0	0	1	0	0	0	0	0	0	0	0	0	217	17	66	5	340046	0	1	0	3	0	0	0	35
302	ATA	5	0	0	0	20	1	1	1	18	0	0	0	340374	5	46	14	0	0	0	0	0	0	0	0	0	0	0	0	8	2	8	3	0	0	0	2	0	0	0	0	0	0	0	0	22	0	2	0
303	AAC	55	340011	10	39	2	16	5	4	0	11	0	2	2	0	19	18	9	2	0	1	4	0	1	1	6	2	0	0	0	0	51	1	54	45	4	3	12	5	1	0	0	17	9	0	0	3	0	4
304	AGC	0	78	0	0	8	1	0	1	62	339296	1	63	0	73	0	0	0	4	0	0	0	0	0	0	0	3	0	0	0	0	0	0	0	0	0	0	0	0	1	0	12	11	4	0	0	0	0	0
305	AAT	2	15	1	340161	0	0	0	3	2	2	0	36	0	0	11	9	0	0	0	3	0	0	0	0	0	0	0	3	0	0	0	3	0	0	0	12	19	0	0	26	10	0	2	0	1	0	0	6
306	CTC	29	0	6	0	0	3	0	0	7	0	14	0	0	86	0	0	1	12	1	0	0	50	0	0	0	7	14	0	62	339940	3	27	0	0	0	0	20	10	0	2	0	0	0	0	0	4	5	0
307	CCT	0	0	0	0	0	0	0	56	0	0	0	0	0	0	0	0	0	0	0	79	19	59	30	339954	0	0	0	4	0	0	0	19	0	0	0	0	0	0	0	1	0	0	0	0	2	0	0	0
308	TTC	0	0	0	0	0	0	0	0	0	0	0	0	0	2	1	0	0	0	0	0	0	0	0	0	0	0	0	0	2	7	0	1	0	0	0	0	0	0	0	0	0	0	0	0	0	3	0	0
309	CAG	0	0	56	0	0	0	0	0	0	0	0	0	0	0	0	0	72	2	338611	35	0	0	11	0	0	0	55	0	0	0	1	0	0	0	1	0	0	0	1	0	0	0	0	0	0	0	0	0
310	AAT	9	29	6	340428	0	0	0	3	0	1	0	14	0	0	0	2	0	0	0	2	0	0	0	0	0	0	0	0	0	0	0	0	0	0	0	19	0	0	0	0	0	0	0	0	0	0	0	0
311	ATA	6	0	0	0	22	0	0	0	1	1	0	0	340022	41	36	24	0	0	0	0	0	0	0	0	0	0	0	0	2	0	0	0	0	0	0	0	1	0	0	0	0	0	0	0	50	5	5	0
312	CAC	1	42	0	1	25	3	3	8	0	32	0	5	0	0	0	0	99	339619	2	41	0	8	0	0	0	12	0	0	0	3	0	0	0	19	0	19	4	2	9	7	30	11	7	19	0	0	0	0
313	CCA	1	0	0	0	30	0	0	0	1	11	6	0	0	0	0	0	40	1	4	0	339989	12	39	8	5	4	3	0	23	0	0	0	0	0	2	0	5	9	0	2	0	0	0	0	0	0	0	0
314	GTC	0	12	0	4	3	16	1	1	21	9	10	7	16	32	11	26	10	4	2	15	0	1	0	0	2	1	0	5	6	19	0	0	4	10	0	0	10	51	2	4	4	5	0	4	71	338266	9	51
315	ACA	44	0	0	1	339506	31	74	12	3	2	0	16	16	3	1	4	3	25	0	2	1	0	0	0	12	0	7	0	0	0	1	0	0	0	0	0	21	7	5	20	14	9	7	10	1	6	29	8
316	ATA	5	0	0	0	19	0	1	0	1	0	0	0	339992	17	53	14	0	0	0	0	0	0	0	0	0	0	0	0	8	1	0	4	0	0	0	0	0	1	0	0	0	0	0	0	16	6	9	0
317	GGA	0	0	0	2	0	0	0	0	24	0	0	0	0	0	0	0	0	0	0	2	0	0	0	0	0	0	0	0	0	0	0	0	20	1	0	0	2	0	0	0	340145	13	81	35	34	0	0	0
318	GAG	7	7	41	10	2	44	15	5	3	14	2	5	0	3	17	1	17	39	5	7	0	0	0	0	2	5	1	15	7	4	0	3	87	7	337101	39	34	8	4	4	0	0	35	0	5	2	16	4
319	TGC	0	0	0	0	0	0	0	0	0	5	0	0	0	0	0	0	0	0	0	0	0	0	0	0	0	11	0	0	0	0	0	0	0	0	0	0	0	0	2	0	0	4	1	0	0	0	0	0
320	CCA	0	0	0	0	39	0	0	0	0	0	0	0	0	0	0	0	13	0	0	0	339207	75	10	41	1	0	0	0	29	0	0	0	0	0	0	0	0	0	0	0	0	0	0	0	1	0	0	0
321	AAA	340012	10	11	4	10	18	1	12	49	0	11	6	31	0	1	14	2	2	0	3	0	0	0	0	40	0	11	12	13	11	10	3	12	0	0	0	0	0	0	0	0	0	0	0	11	2	0	2
322	TAT	0	0	0	6	0	2	0	0	0	0	0	0	0	0	0	0	0	0	0	10	0	0	0	0	0	0	0	0	0	0	0	0	0	0	0	7	0	0	0	0	0	0	0	0	0	0	0	0
323	GTC	0	0	0	0	4	2	0	1	0	0	0	0	7	196	0	0	0	1	0	0	0	0	0	0	0	0	0	0	0	1	3	6	0	15	0	0	0	17	0	0	0	5	0	0	57	326190	4	81
324	AGG	12	0	32	0	7	2	4	0	54	2	330190	50	0	0	34	0	1	1	1	14	2	0	0	0	27	39	78	11	1	4	6	0	0	0	0	0	0	1	0	7	0	0	66	0	0	0	0	0
325	AGT	0	0	0	51	0	6	0	2	1	56	3	334618	0	0	0	52	1	0	0	0	1	0	1	0	0	0	0	0	7	1	1	6	0	0	0	0	0	0	0	0	0	0	0	18	0	0	0	0
326	ACC	9	74	0	1	42	335949	8	48	3	8	13	23	2	38	0	0	0	1	0	0	2	13	3	0	4	22	9	0	4	10	0	0	0	0	9	0	9	53	1	2	7	5	9	0	4	0	0	0
327	AAA	338249	25	18	4	6	1	0	1	20	0	4	3	0	0	0	0	8	2	0	0	0	0	0	0	0	3	0	3	0	0	0	0	33	0	0	0	4	1	0	0	0	0	5	0	0	0	2	0
328	TTG	0	0	0	0	0	0	0	0	0	1	0	0	1	0	10	1	0	0	0	0	0	0	0	0	0	0	0	0	12	0	28	27	0	0	0	0	0	0	0	0	0	0	0	0	0	0	2	0
329	AGG	0	0	23	0	0	9	2	0	82	3	327146	23	0	0	44	1	0	0	0	0	0	0	0	0	4	0	6	4	0	0	0	0	0	0	1	0	0	2	0	1	0	0	43	0	1	0	0	0
330	ATG	0	0	1	0	0	0	15	0	0	0	2	0	40	1	323784	20	0	0	0	0	0	0	0	0	0	0	0	0	0	0	4	4	0	0	0	0	0	0	0	0	0	0	0	0	0	0	32	0
331	GTT	0	0	0	0	0	0	0	0	0	0	0	0	0	0	0	42	0	0	0	0	0	0	0	0	0	0	0	0	0	0	0	2	0	0	0	0	0	2	6	11	0	0	0	4	2	20	19	323238
332	ACA	47	0	1	0	336465	33	162	27	2	0	0	0	57	0	0	0	0	0	0	0	0	0	0	0	0	0	0	0	0	0	0	0	0	0	0	0	14	0	0	0	0	0	0	0	0	0	0	0
333	GGA	0	0	0	0	0	0	0	0	17	0	0	0	0	0	0	0	0	0	0	0	0	0	0	0	2	0	0	0	0	0	0	0	47	5	1	0	1	0	0	0	327235	6	53	14	24	0	0	0
334	CTA	0	0	0	0	3	0	0	1	0	0	0	0	85	1	7	1	6	0	0	0	46	13	11	0	4	0	0	0	335192	8	16	36	2	0	0	0	0	0	0	0	0	0	0	0	3	15	0	0
335	AGA	36	0	0	0	0	0	0	0	332154	1	27	2	21	0	0	0	0	0	0	1	0	0	0	0	9	3	4	5	0	0	0	0	8	0	0	0	0	0	0	0	17	0	0	0	0	0	0	0
336	AAC	41	339846	4	44	1	9	0	0	0	18	0	0	0	1	0	0	0	0	0	0	0	0	0	0	0	0	0	0	0	0	0	0	0	13	0	0	0	0	0	0	0	0	0	0	0	0	0	0
337	ATC	31	63	1	16	5	69	1	0	10	24	7	2	41	339120	9	28	5	0	9	9	0	2	0	0	0	196	20	24	10	2	17	2	0	1	0	0	0	5	23	0	0	0	0	6	1	11	11	0
338	CCA	0	2	0	0	42	0	0	0	1	0	0	1	0	0	0	1	47	1	0	21	338250	22	10	6	0	4	1	0	22	0	0	0	2	0	0	0	18	2	0	19	0	0	1	0	4	1	0	0
339	TCC	2	1	0	1	5	37	1	17	9	2	0	11	27	17	0	1	1	6	9	1	4	57	1	2	0	2	0	3	0	11	0	4	0	5	0	0	63	23	0	11	2	0	8	27	16	0	15	0
340	ATT	18	0	5	2	0	0	0	15	34	0	38	5	19	36	0	339475	0	0	2	0	0	0	1	1	24	3	7	9	1	9	0	1	0	0	0	0	3	1	0	0	0	0	0	0	1	0	3	20
341	CAA	28	0	2	0	0	1	4	0	0	13	0	0	0	0	0	0	339014	9	11	0	7	0	0	0	19	0	0	0	2	0	0	0	1	0	0	0	1	1	3	1	0	0	0	0	0	0	0	0
342	TAC	0	9	0	0	1	0	1	2	0	0	0	0	1	0	2	0	0	19	0	6	0	0	0	0	0	0	0	0	6	0	0	0	0	3	0	0	0	0	0	0	0	0	0	0	0	0	0	0
343	AGA	68	1	3	0	2	0	0	0	332459	0	111	5	43	0	0	0	0	0	9	0	0	0	0	0	15	37	0	3	2	0	0	0	0	0	2	0	0	0	0	1	23	0	0	0	0	0	1	0
344	GGT	0	0	0	0	0	0	0	0	0	0	8	32	0	0	0	0	0	0	0	0	0	0	0	0	0	0	0	0	0	0	0	0	0	0	0	23	4	3	0	2	6	15	16	328319	0	1	0	25
345	CTA	0	0	0	0	0	0	0	1	0	0	0	0	111	5	4	10	1	0	0	0	34	0	0	0	2	0	0	0	296889	7	41	21	0	0	0	0	0	0	0	0	0	0	0	0	8	2	7	1
346	TTT	0	0	0	0	0	0	0	0	0	0	0	0	8	0	0	11	0	0	0	0	0	0	0	0	0	0	0	0	1	1	3	16	0	0	0	0	0	0	0	0	0	0	0	0	1	0	0	5
347	GGA	0	0	4	3	0	0	0	2	40	2	1	0	0	0	7	0	0	0	0	0	0	0	0	0	8	0	0	4	9	12	0	4	16	0	0	0	1	0	0	0	334666	11	57	22	26	0	0	0
348	GCC	0	0	0	0	0	17	0	0	0	0	0	0	0	0	0	0	0	0	0	0	0	1	0	0	0	0	0	0	0	0	0	0	0	82	0	0	56	284868	41	12	0	0	0	0	0	58	0	0
349	ATT	0	0	0	4	0	2	0	13	0	0	0	3	13	31	0	336473	0	0	0	0	0	0	0	0	0	0	0	0	2	0	0	3	0	0	0	0	0	0	0	0	0	0	0	0	22	0	15	72
350	GCT	0	1	0	0	0	2	0	88	0	1	1	16	0	0	0	0	0	1	0	0	0	0	0	2	0	0	0	0	0	0	1	0	0	0	0	67	23	82	12	337753	0	7	0	1	0	0	0	15
351	GGT	0	0	0	0	0	0	0	0	0	0	0	26	0	0	0	0	0	1	0	0	0	0	0	0	0	0	0	2	0	0	0	0	0	0	0	37	0	0	0	6	4	45	70	337718	0	0	0	82
352	TTT	0	0	0	0	0	0	0	0	0	0	0	0	0	0	1	4	0	0	0	0	0	0	0	0	0	0	0	0	0	0	0	13	0	0	0	0	0	2	1	0	0	0	0	0	0	0	0	0
353	ATT	0	0	0	1	0	3	0	9	1	0	0	0	12	69	3	336017	2	0	0	0	0	0	0	0	0	0	0	0	5	1	21	8	0	0	0	0	0	0	0	0	0	0	0	0	22	17	12	33
354	GAG	0	0	34	0	0	0	0	0	0	0	0	0	0	0	0	0	0	0	1	0	0	0	0	0	0	0	0	0	0	0	0	0	84	6	339744	33	0	0	1	0	0	0	38	0	0	0	11	0
355	GGG	0	0	0	0	0	0	0	0	0	0	23	0	0	0	0	0	0	0	0	0	0	0	0	0	0	0	2	1	0	1	0	0	0	0	33	0	0	0	1	2	74	72	337583	82	0	0	15	1
356	GGA	0	0	0	0	0	0	0	0	65	0	0	0	0	0	0	0	0	0	0	0	0	0	0	0	1	0	0	0	0	0	0	0	59	0	0	4	5	0	2	0	337501	13	568	21	53	0	0	0
357	TGG	0	0	0	0	0	0	0	0	0	0	9	0	0	0	0	0	0	0	0	0	0	0	0	0	0	0	16	0	0	0	1	0	0	0	0	0	0	0	0	0	0	0	2	0	0	0	0	0
358	ACT	1	0	0	68	10	134	0	315966	0	8	0	3	7	14	0	37	4	9	2	5	2	25	0	10	0	0	0	0	30	3	5	22	4	2	0	1	2	1	0	38	0	0	0	0	2	4	0	3
359	GGA	0	0	0	0	0	0	0	0	55	1	0	0	0	0	0	1	0	0	1	2	0	0	0	0	2	0	0	0	0	0	0	0	46	0	0	0	5	1	0	0	338550	19	41	23	55	0	0	0
360	ATG	0	0	7	0	0	0	11	0	0	0	1	0	43	2	338618	26	0	4	0	0	0	0	0	0	0	0	0	0	33	38	33	42	0	0	0	0	0	0	0	0	0	0	0	0	0	0	24	0
361	ATA	181	4	100	0	8	5	0	2	3	0	2	0	338603	12	96	30	10	0	2	2	0	0	0	0	2	20	0	1	14	2	2	2	2	0	2	0	4	1	0	0	0	0	0	0	28	57	1	19
362	GAT	0	0	0	31	0	0	0	0	0	0	0	0	0	0	0	0	0	0	0	0	0	0	0	0	0	0	0	0	0	0	0	0	2	15	0	339356	0	0	0	1	0	0	0	14	0	1	0	1
363	GGA	0	0	0	0	0	0	0	0	35	0	0	0	0	0	0	0	0	0	0	0	0	0	0	0	0	0	0	0	0	0	0	0	23	0	0	0	0	0	0	0	339175	26	41	9	29	0	0	0
364	TGG	0	0	0	0	0	0	0	0	0	0	4	0	0	0	0	0	0	0	0	0	0	0	0	0	2	0	11	0	1	0	0	0	0	0	0	0	0	0	0	0	0	0	2	0	0	0	0	0
365	TAT	0	0	0	2	0	0	0	0	0	0	0	0	0	0	0	0	0	0	0	32	0	0	2	0	0	0	0	0	0	0	0	0	0	0	0	2	0	0	0	0	0	0	0	0	0	1	0	0
366	GGT	0	0	0	0	0	0	0	0	0	0	0	31	0	0	0	0	0	0	0	0	1	0	0	0	0	0	0	4	0	0	0	0	0	0	0	32	0	0	0	4	4	46	7	339748	0	0	0	229
367	TAT	0	0	0	1	0	0	0	0	0	0	0	0	0	0	0	0	0	0	0	24	0	0	0	0	0	0	0	0	0	0	0	0	0	0	0	2	0	0	0	0	0	0	0	0	0	0	0	0
368	CAT	0	0	5	32	0	0	0	0	5	0	2	0	0	0	1	0	9	33	4	339364	0	0	0	3	42	1	5	14	4	0	3	4	0	0	0	2	3	16	0	0	0	0	0	0	0	2	0	0
369	CAT	0	0	0	39	0	0	1	4	0	1	0	0	4	15	21	10	12	29	5	339766	0	1	0	4	0	6	0	10	0	0	0	1	0	0	0	0	0	0	0	0	0	0	0	0	0	7	0	0
370	CAG	0	2	23	6	20	8	7	6	0	4	7	18	68	3	5	16	67	4	339577	45	0	0	4	0	2	2	44	1	6	2	9	11	0	0	13	1	0	0	0	7	0	0	0	0	20	26	3	3
371	AAT	3	9	2	340457	0	0	0	2	0	0	0	18	0	0	0	1	0	2	0	1	0	0	0	0	0	0	0	0	0	0	0	0	0	0	19	28	0	0	0	0	0	0	0	0	0	0	0	0
372	GAA	27	0	0	0	0	0	0	0	0	0	0	3	0	0	0	0	1	0	0	0	0	0	0	0	0	0	0	2	1	0	0	0	340213	6	31	5	3	31	8	12	41	4	1	14	6	0	0	0
373	CAG	0	0	47	0	0	0	0	0	0	0	0	0	0	0	19	0	25	2	339811	29	0	0	10	0	0	0	53	0	2	2	5	0	0	3	4	0	3	0	7	19	0	0	0	0	0	0	2	0
374	GGA	0	0	0	0	0	0	0	0	32	0	0	0	0	1	0	0	0	0	1	0	0	0	0	0	0	0	0	0	0	0	0	0	25	0	0	4	4	0	0	0	340025	5	45	63	40	0	0	0
375	TCA	0	0	0	0	8	7	0	11	1	11	2	3	0	0	4	0	3	5	0	10	13	0	0	0	2	0	0	0	0	0	0	0	6	4	1	6	15	1	2	0	0	0	0	0	1	1	0	0
376	GGC	0	1	0	0	0	0	1	0	0	35	2	0	0	0	0	0	0	1	0	0	0	0	0	0	0	3	0	0	0	1	0	4	0	30	0	0	1	19	11	0	89	340099	21	10	0	80	0	1
377	TAT	0	0	0	3	0	0	0	0	0	0	0	0	0	0	0	0	0	0	0	25	0	0	0	0	0	0	0	0	0	0	0	0	0	0	0	3	0	0	0	0	0	0	1	0	0	0	0	0
378	GCA	0	0	0	0	63	2	1	0	0	10	0	20	0	0	0	1	0	0	0	0	2	1	0	0	0	0	0	0	0	0	0	0	52	0	0	0	339207	8	42	82	6	1	0	1	187	4	9	2
379	GCG	0	0	1	0	0	2	18	0	0	0	0	0	0	0	0	0	0	0	0	0	1	0	1	0	0	0	0	0	0	0	0	0	1	0	42	0	81	10	339750	78	0	0	5	0	0	0	94	0
380	GAT	0	0	0	21	0	0	0	0	0	0	0	0	0	0	0	0	0	0	0	2	0	0	0	0	0	0	0	0	0	0	0	0	7	50	4	339973	0	0	0	2	1	0	0	25	0	0	0	2
381	CAA	79	0	27	0	0	0	2	0	3	0	0	0	1	4	1	13	259048	6	28	29	1	0	0	0	25	0	21	8	9	21	5	2	5	0	2	0	11	11	0	10	3	0	0	0	19	6	5	12
382	AAA	259050	1	20	0	6	2	1	4	15	2	8	3	3	5	0	13	8	5	4	0	1	3	0	0	3	1	5	4	4	1	1	2	25	2	7	8	0	26	12	0	2	0	1	2	3	1	11	9
383	AGC	0	66	0	0	0	6	1	0	13	258667	4	106	0	27	0	1	1	0	1	0	0	0	0	2	0	7	0	0	0	0	0	0	0	0	0	0	2	4	0	2	2	66	0	0	0	0	0	0
384	ACA	52	0	0	0	259287	14	44	2	1	0	0	1	9	0	0	0	1	0	0	0	0	0	0	0	0	0	0	0	0	0	0	0	0	1	0	0	15	0	0	0	0	0	0	0	0	0	0	0
385	CAA	22	1	0	0	0	0	6	1	0	0	0	0	0	0	0	0	259372	3	37	3	3	0	0	0	14	0	0	0	1	4	0	0	7	0	1	0	1	1	1	10	0	0	0	1	2	0	0	0
386	AAT	63	8	1	258838	4	1	7	11	15	1	63	19	9	4	2	7	25	4	58	5	0	0	0	0	26	6	9	19	1	1	3	0	5	0	3	8	0	4	0	2	1	0	0	0	1	0	9	0
387	GCC	0	0	0	0	0	11	0	0	0	0	0	0	0	0	0	0	0	0	0	0	0	0	0	0	0	0	0	0	0	0	0	0	0	25	0	0	25	258849	105	17	0	3	1	0	0	43	0	0
388	ATT	0	0	0	1	0	0	0	6	0	0	0	3	5	26	4	259411	0	0	0	0	0	0	0	0	0	0	0	0	3	1	1	11	0	0	0	0	0	0	0	0	0	0	0	0	8	10	0	9
389	AAC	24	259224	1	76	5	7	11	2	3	22	0	1	6	4	0	1	2	5	3	1	0	0	0	0	4	5	1	23	0	0	2	1	6	20	3	4	3	2	0	1	0	0	0	0	4	0	1	0
390	GGG	8	0	15	0	15	27	23	5	162	42	68	18	9	3	4	9	5	2	14	11	0	0	0	0	1	28	144	77	26	10	85	58	0	0	24	0	17	2	6	1	62	5	257330	36	19	47	33	43
391	ATT	0	0	0	2	0	2	0	2	0	0	1	2	66	29	3	258960	0	0	0	0	0	0	0	0	0	0	0	0	0	2	0	2	0	2	0	0	0	0	0	0	0	0	0	0	1	1	7	14
392	ACA	18	2	0	7	259184	34	13	7	3	8	11	0	24	1	0	0	1	4	1	10	2	0	0	0	1	6	1	8	1	2	0	0	8	2	0	0	49	6	0	0	0	0	0	1	0	0	0	0
393	AAC	34	259271	2	23	0	25	3	22	0	14	0	1	0	1	0	0	5	13	1	1	0	0	0	0	1	0	1	0	0	0	0	0	0	9	0	0	0	0	0	0	0	0	0	1	1	0	0	0
394	AAG	39	1	259386	35	0	0	6	0	0	0	14	0	0	0	0	0	0	0	3	1	0	0	0	1	0	0	1	4	0	0	0	0	0	0	9	0	0	0	0	0	0	0	0	0	0	0	0	0
395	GTG	0	0	0	0	0	0	0	0	0	0	0	0	10	0	20	15	0	0	0	0	0	0	0	0	0	0	0	0	0	0	1	0	0	0	5	0	0	0	2	0	0	0	1	0	48	7	258950	76
396	AAC	39	259505	1	28	0	2	0	0	0	15	0	0	0	1	0	0	0	0	0	0	0	0	0	0	2	0	0	0	0	0	0	0	0	11	0	0	0	0	0	0	0	0	0	0	0	0	0	0
397	TCT	0	15	0	18	0	0	0	1	0	0	0	0	0	0	0	0	0	2	8	0	0	0	0	7	0	0	0	0	0	0	0	0	0	0	0	0	0	11	1	5	4	0	0	0	0	0	0	2
398	GTT	0	0	0	0	0	0	0	0	0	0	0	0	1	2	1	40	0	0	0	0	0	0	0	0	0	0	0	0	0	0	2	1	0	0	0	4	0	0	0	8	0	0	0	2	6	11	9	259276
399	ATC	0	0	0	0	0	4	0	0	0	0	0	0	50	258938	1	84	0	0	0	0	0	0	0	0	0	0	0	0	1	6	1	1	0	0	0	0	0	0	1	0	0	0	0	0	2	22	1	0
400	GAG	0	2	64	0	7	2	1	6	0	5	0	3	0	0	0	0	0	0	7	1	0	0	0	0	0	0	0	2	0	0	0	0	34	5	258355	19	1	2	8	3	0	0	35	1	0	1	4	0
401	AAA	259055	4	47	0	6	2	7	0	8	0	30	0	3	5	9	13	2	1	1	0	0	0	0	0	0	1	5	4	2	0	0	0	18	0	0	0	2	0	11	9	0	0	0	0	0	6	8	4
402	ATG	0	0	5	0	0	0	6	0	0	0	3	0	45	19	259146	12	0	0	0	0	0	0	0	0	0	0	0	0	2	4	7	3	0	0	0	0	0	1	0	0	0	0	0	0	0	3	15	0
403	AAC	24	258660	7	33	0	10	13	5	1	16	0	4	0	3	0	0	0	3	2	2	0	0	0	0	0	11	3	0	0	0	0	0	0	24	0	0	0	1	2	8	0	0	0	9	0	0	0	0
404	ACT	6	16	0	22	11	41	0	257646	26	4	1	16	0	10	0	14	15	2	1	4	0	0	4	4	6	3	1	4	3	7	16	23	0	0	0	2	9	9	0	10	19	12	0	26	13	3	9	29
405	CAA	27	0	1	0	0	0	0	0	0	4	3	0	0	0	0	0	259170	22	32	11	6	0	0	0	37	0	5	0	1	0	0	0	2	1	0	0	2	9	3	27	1	3	14	5	3	3	0	1
406	TTC	0	0	0	2	0	0	0	0	0	0	0	2	0	6	6	0	1	3	0	0	0	0	0	0	0	0	1	0	23	25	3	15	0	0	0	0	3	0	0	0	0	5	3	6	1	10	0	0
407	ACA	35	4	2	1	258628	16	82	6	4	11	6	6	46	0	0	0	5	4	0	1	3	0	0	0	6	3	1	16	0	0	0	0	0	0	0	0	12	8	12	0	0	0	0	0	0	1	1	0
408	GCT	2	0	0	0	0	4	0	35	0	2	1	7	2	0	0	0	0	0	9	2	0	0	0	0	1	10	12	0	0	1	0	4	0	1	0	49	2	38	28	258237	0	11	6	9	1	1	6	30
409	GTG	0	0	2	2	15	5	4	1	0	5	0	0	18	1	33	0	3	0	0	0	0	1	0	0	0	1	1	1	0	1	32	8	0	0	5	0	0	0	9	0	2	1	5	2	32	27	257179	71
410	GGT	1	1	1	0	0	0	0	0	1	0	0	51	0	0	0	0	0	0	6	2	8	1	0	0	0	0	8	2	3	0	1	0	0	1	1	80	1	3	3	2	24	54	28	257410	0	1	2	132
411	AAA	258882	7	33	5	1	1	1	0	9	4	0	2	5	3	0	0	2	0	1	0	1	0	0	0	0	0	0	0	0	0	2	1	16	0	1	0	0	8	14	0	7	5	4	0	13	9	0	0
412	GAA	14	0	0	0	0	21	3	6	0	10	6	6	1	5	3	0	0	0	6	0	0	0	0	0	4	3	0	0	13	5	1	3	258849	9	38	2	31	3	15	0	24	1	1	0	3	5	6	1
413	TTC	0	0	0	0	0	1	0	0	0	0	0	0	0	4	0	0	0	0	0	0	0	0	0	0	0	0	0	0	0	7	0	0	0	0	0	0	0	0	0	0	0	0	0	0	0	1	0	0
414	AAC	21	258880	2	11	0	10	1	0	0	48	0	1	0	2	0	0	0	3	0	0	0	0	0	0	0	0	0	0	0	0	0	0	0	23	0	0	0	3	2	1	33	28	16	32	0	0	0	0
415	AAC	18	258866	1	28	11	4	0	24	7	19	11	5	18	38	2	1	0	5	1	3	0	2	2	0	25	0	6	2	0	6	0	1	5	6	4	0	6	0	5	14	3	1	16	6	13	5	17	4
416	TTA	0	0	2	1	0	0	0	0	1	0	1	0	1	0	1	0	0	0	0	0	1	0	0	0	0	2	0	0	12	4	0	1	0	0	0	0	0	0	0	0	0	0	0	0	4	0	0	0
417	GAA	34	0	0	0	0	0	0	0	0	0	0	0	0	0	0	0	0	0	0	0	0	0	0	0	0	0	0	0	0	0	0	0	259205	4	16	0	1	0	0	0	18	0	0	0	0	0	0	0
418	AAA	259549	2	14	1	3	0	0	0	24	0	0	0	0	0	0	0	2	1	0	0	0	0	0	0	0	0	0	0	0	0	2	0	3	0	0	0	1	0	0	0	0	0	0	0	0	0	0	0
419	AGG	2	0	56	0	0	0	0	0	36	2	250278	25	0	0	26	0	0	0	0	0	0	0	0	0	0	0	107	0	0	0	0	0	0	0	0	0	0	0	0	0	0	0	211	0	0	0	0	0
420	ATG	0	0	2	0	0	0	5	0	0	0	1	0	31	0	255169	8	0	0	0	0	0	0	0	0	0	0	0	0	0	0	4	0	0	0	0	0	0	0	0	0	0	0	0	0	0	0	13	0
421	GAA	20	0	0	0	0	0	0	0	0	1	0	0	0	0	0	0	1	0	2	0	0	0	0	0	0	0	0	0	0	0	0	0	255543	2	9	3	7	0	0	0	26	0	0	0	1	0	0	0
422	AAT	3	6	1	257042	0	0	0	4	0	0	0	12	0	0	0	7	0	0	0	2	0	0	0	0	0	0	0	0	0	0	0	0	0	0	0	5	0	0	4	0	0	0	0	0	0	0	0	0
423	TTA	2	0	0	0	0	0	0	0	0	0	0	0	0	0	1	1	0	0	0	0	0	0	1	0	0	0	0	0	9	1	0	0	0	0	0	0	0	0	0	0	0	0	0	0	1	0	0	0
424	AAT	1	19	0	257318	0	0	0	1	0	0	0	5	0	0	0	0	0	1	1	3	0	0	0	0	0	0	0	0	0	0	0	0	0	0	0	5	0	0	1	0	0	0	0	0	0	0	0	0
425	AAA	258808	3	73	0	1	1	0	0	8	0	0	0	0	0	0	2	8	0	4	0	0	0	0	0	0	0	1	8	0	0	0	1	12	0	0	0	0	0	0	3	0	0	0	0	0	0	0	0
426	AAA	258120	1	130	2	5	0	0	0	19	0	0	2	1	0	0	0	1	0	0	0	0	0	0	0	0	0	0	0	0	0	0	0	10	0	0	0	0	0	0	0	0	0	0	0	0	0	0	0
427	GTT	3	0	3	0	0	0	0	0	0	0	0	2	1	1	0	59	0	0	0	0	0	0	0	0	0	0	0	0	0	5	4	1	0	0	0	0	0	0	0	3	0	0	0	1	2	15	1	233521
428	GAT	1	0	0	14	0	0	0	1	0	0	0	0	0	0	5	0	0	0	0	4	0	0	0	0	0	0	0	0	0	0	0	0	5	6	1	251535	0	0	0	0	0	0	0	19	0	0	0	1
429	GAT	0	0	1	14	0	0	0	0	0	0	0	0	0	0	7	1	1	0	0	1	0	0	2	0	0	0	0	0	0	0	0	0	5	10	2	252228	0	0	0	1	0	0	2	21	0	0	0	0
430	GGG	0	0	0	0	0	0	1	0	0	0	21	0	0	0	0	0	4	1	0	0	0	0	0	0	0	0	2	0	2	1	0	0	0	0	30	0	0	0	0	0	39	13	253265	33	0	0	15	0
431	TTT	0	0	0	0	0	0	0	0	0	0	0	0	0	0	1	2	0	0	0	0	0	0	0	0	0	0	0	0	0	0	3	7	0	0	0	0	0	0	0	0	0	0	0	1	0	0	0	11
432	CTG	2	0	0	0	1	0	0	0	0	1	0	0	0	0	30	0	2	0	10	0	0	0	48	0	0	0	2	0	39	5	257856	8	1	0	4	0	0	0	0	0	0	0	0	0	0	1	3	9
433	GAC	0	32	0	0	1	0	1	3	0	1	0	0	1	0	0	0	0	0	0	0	0	0	0	0	0	0	0	0	0	0	0	0	33	258875	20	30	1	1	0	2	2	27	0	4	0	2	0	0
434	ATT	0	0	0	1	0	0	0	2	0	0	0	5	2	18	3	259243	0	0	0	0	0	0	0	0	0	0	0	0	3	0	0	10	0	0	0	0	0	0	0	0	0	0	0	0	0	3	2	14
435	TGG	0	0	0	0	0	0	0	0	0	0	1	0	0	0	0	3	0	0	0	0	0	0	0	0	0	0	11	0	0	0	0	0	0	0	0	0	0	0	0	0	0	0	2	0	0	0	0	0
436	ACA	92	0	0	0	258869	18	20	6	1	0	0	0	11	0	0	0	0	0	1	0	1	0	0	0	0	0	0	6	0	0	0	0	0	0	0	0	35	0	0	0	0	0	0	0	0	0	0	0
437	TAT	0	0	0	0	0	0	0	0	0	0	0	0	0	0	0	0	0	0	0	24	0	0	0	0	0	0	0	0	0	0	0	0	0	0	0	3	0	0	0	0	0	0	0	0	0	0	0	0
438	AAT	6	33	7	255531	0	0	0	1	0	0	0	8	0	0	0	0	20	0	12	2	0	0	0	1	0	0	0	0	0	0	0	1	0	0	0	16	0	0	0	0	0	0	0	0	0	0	0	0
439	GCA	0	0	0	0	24	0	0	0	0	0	0	0	1	0	0	2	0	0	0	0	0	0	0	0	0	0	0	0	0	6	1	1	33	0	0	0	241177	4	30	3	1	0	0	0	35	2	1	4
440	GAA	24	0	0	0	0	0	0	0	0	0	0	0	0	1	0	0	0	0	0	0	0	0	0	0	0	0	0	0	0	0	0	0	256858	3	17	0	1	0	0	0	11	0	0	0	1	0	0	0
441	TTG	0	0	0	0	0	0	0	0	0	0	0	0	2	1	13	2	0	0	0	0	0	0	0	0	0	0	0	0	0	0	8	0	0	0	0	0	0	0	1	0	0	0	0	0	3	0	2	0
442	TTA	0	0	0	0	0	0	0	0	0	0	0	0	7	22	5	0	0	0	0	0	1	0	0	0	0	0	0	0	7	0	0	12	0	0	0	0	0	0	0	0	0	0	0	0	2	0	1	3
443	GTT	0	0	0	0	0	0	0	1	0	0	0	0	0	1	0	38	0	0	0	0	0	0	0	0	0	0	0	0	2	0	0	2	0	0	0	2	0	0	0	7	0	0	0	2	0	14	7	250589
444	CTA	0	0	0	0	0	0	0	0	0	0	0	0	134	0	0	0	2	0	0	0	13	0	0	0	2	0	0	0	248836	2	19	7	0	0	0	0	0	0	0	0	0	0	0	0	2	0	0	0
445	CTG	0	0	0	0	0	0	0	0	0	0	0	0	1	0	285	0	0	0	4	0	0	0	32	0	0	0	2	0	34	0	249862	15	0	2	0	0	0	0	0	0	0	3	0	0	3	0	1	0
446	GAA	37	0	0	0	0	0	0	0	0	0	0	0	0	0	0	0	0	0	0	0	0	0	0	0	0	0	0	0	0	0	0	0	258526	1	35	1	1	0	0	0	37	0	0	0	1	0	0	0
447	AAT	6	9	3	258327	0	0	0	0	0	0	0	12	0	0	0	2	0	0	0	3	0	0	0	0	0	0	0	0	0	0	0	0	0	0	0	10	0	0	0	0	0	0	0	0	0	0	0	0
448	GAA	28	0	0	0	0	2	0	0	0	0	0	0	0	0	0	0	0	0	0	0	0	0	0	0	0	0	0	0	0	0	0	0	258663	2	16	3	1	0	0	0	31	1	3	0	2	0	0	0
449	AGG	0	0	35	0	0	0	1	0	25	0	256567	9	0	0	14	0	0	0	0	0	0	0	0	0	2	0	16	2	0	0	0	0	0	0	0	0	0	0	0	0	0	0	45	0	0	0	0	0
450	ACT	0	0	0	33	4	53	5	256594	0	0	0	1	0	0	0	5	0	0	0	0	0	0	0	0	0	0	0	0	0	0	0	0	0	0	0	0	0	0	0	15	0	0	0	0	0	0	0	0
451	TTG	0	0	0	0	0	0	1	0	0	0	0	0	0	0	0	0	0	0	0	0	0	0	0	0	0	0	0	0	3	0	17	8	0	0	0	0	0	0	0	0	0	0	0	0	0	0	3	0
452	GAT	0	0	0	37	1	0	2	0	0	0	0	0	0	0	1	0	0	0	0	1	0	0	0	0	0	0	0	0	0	0	0	0	2	11	5	257519	0	0	0	1	3	0	0	19	0	0	0	3
453	TTC	0	0	0	0	0	0	0	0	0	0	0	0	0	2	0	0	0	0	0	0	0	0	0	0	0	0	0	0	0	11	0	3	0	0	0	0	0	0	0	0	0	0	0	0	0	3	0	0
454	CAT	0	0	0	20	0	0	0	0	0	0	0	0	0	0	0	0	6	26	4	258518	0	0	0	7	0	0	0	35	0	0	0	6	0	0	0	0	0	0	0	0	0	0	0	0	0	0	0	0
455	GAC	1	29	0	0	0	0	0	0	0	0	0	1	0	0	0	0	0	0	0	0	0	0	0	0	0	0	0	0	0	0	0	0	416	255955	3	28	0	0	2	2	0	14	0	1	0	1	0	0
456	TTA	9	2	1	1	6	0	12	1	3	0	3	1	18	2	2	0	0	0	2	12	1	0	0	0	1	0	22	7	36	3	0	0	1	1	0	0	0	2	1	1	5	3	2	3	13	2	1	7
457	AAT	3	6	3	259217	0	7	0	6	0	0	0	17	0	0	3	2	9	0	0	3	0	0	0	0	0	0	0	0	0	0	0	0	0	0	0	17	0	0	0	0	0	4	1	2	0	0	0	0
458	GTG	0	0	0	0	0	0	0	0	0	0	0	0	0	0	26	0	0	0	0	0	0	0	0	0	0	0	0	0	3	0	1	1	0	0	1	0	0	0	14	0	0	0	2	0	68	6	258413	38
459	AAG	19	0	258308	26	0	0	4	0	2	0	19	0	0	0	1	0	0	1	3	0	0	0	0	0	0	0	0	15	0	0	0	0	0	0	22	0	1	0	1	0	0	0	0	0	0	0	0	0
460	AAT	18	30	1	258287	6	4	3	7	1	0	2	13	0	1	1	2	1	2	0	1	0	0	0	0	0	0	0	0	0	0	0	0	0	0	3	14	8	0	3	2	0	4	1	1	0	1	0	0
461	CTG	0	0	0	0	0	0	0	0	0	0	0	0	0	0	50	0	0	0	7	0	0	0	8	0	0	0	1	0	26	0	258072	11	0	0	0	0	0	0	0	0	0	0	0	0	0	0	0	0
462	TAC	0	2	0	0	0	0	0	0	0	0	0	0	0	0	0	0	0	19	0	0	0	0	0	0	0	0	0	0	0	0	0	0	0	5	0	0	0	0	0	0	0	0	0	0	0	0	0	0
463	GAG	0	0	34	1	0	0	2	0	0	0	0	0	3	1	0	0	0	4	2	0	0	0	0	0	0	0	0	2	0	0	0	0	25	2	259053	48	2	0	7	0	0	0	17	1	0	0	3	0
464	AAA	259223	3	22	3	1	0	0	0	7	0	0	0	0	1	1	0	3	0	0	0	0	0	0	0	0	4	2	0	0	0	0	0	11	0	5	0	0	0	0	2	0	0	0	0	0	0	2	0
465	GTA	0	0	1	0	0	5	0	2	0	0	0	0	25	0	0	0	0	0	0	0	0	0	0	0	0	0	0	0	0	0	0	0	0	0	0	0	25	4	0	0	4	0	0	0	258958	8	25	17
466	AAA	259220	6	19	1	5	0	0	0	11	1	0	0	0	0	0	0	2	0	1	1	0	0	0	0	0	0	0	14	1	0	0	0	13	0	0	0	0	0	0	0	1	0	1	0	0	0	0	0
467	AGC	0	38	1	5	17	11	1	2	60	258666	13	66	1	20	0	0	2	0	4	0	0	0	0	0	1	5	2	0	0	0	0	2	0	0	0	0	1	0	4	1	2	56	12	1	2	2	0	12
468	CAA	25	0	0	1	15	3	0	3	10	1	0	4	19	4	57	1	259055	1	16	3	2	0	0	0	17	0	11	3	13	4	0	4	3	1	0	1	1	2	4	2	0	0	0	0	6	2	10	1
469	TTA	0	0	0	0	0	1	0	0	0	0	0	0	3	2	0	5	0	0	0	0	2	0	0	0	0	0	0	0	18	0	0	7	0	0	0	0	0	0	0	0	0	0	0	0	0	0	0	0
470	AAG	33	1	259171	73	1	0	3	0	0	0	27	0	0	0	4	0	0	1	0	4	0	0	0	0	0	0	0	0	1	0	1	0	1	1	17	0	0	0	1	0	1	0	0	0	1	0	2	0
471	AAT	0	31	1	259184	1	11	3	14	1	11	2	7	6	0	0	0	0	0	6	3	0	0	0	0	0	0	3	0	0	0	0	5	0	6	2	14	13	3	1	2	3	1	2	2	0	5	0	0
472	AAT	5	8	1	259122	0	0	0	2	0	0	0	25	0	0	0	2	0	1	1	1	0	0	0	0	0	0	0	0	0	0	0	0	0	0	0	26	0	0	0	0	0	0	0	0	0	0	7	0
473	GCC	0	0	0	0	0	37	0	0	0	0	0	0	0	0	0	0	0	0	0	0	0	1	0	0	0	0	0	0	0	0	0	0	0	26	0	0	18	259079	2	42	0	0	1	3	1	12	8	12
474	AAA	258219	10	57	11	4	0	0	0	51	0	3	0	9	6	1	0	36	1	2	1	0	0	0	0	0	3	8	6	0	8	25	6	119	1	3	0	6	10	1	1	0	3	0	0	1	5	15	6
475	GAA	19	0	0	0	0	0	0	0	0	0	0	0	3	0	1	1	1	0	0	0	0	0	0	0	0	0	0	0	0	3	0	0	259121	11	13	2	1	1	0	0	13	0	0	0	16	2	0	1
476	ATC	1	12	39	9	0	15	1	7	0	7	2	3	30	265691	48	49	27	0	5	0	0	0	0	0	2	6	10	2	13	7	1	1	0	0	4	0	0	0	1	1	0	2	0	3	7	9	0	3
477	GGA	0	0	0	0	0	0	0	0	32	0	0	0	0	0	0	0	3	0	0	0	0	0	0	0	3	0	0	0	1	0	0	0	33	0	0	0	1	1	0	0	265581	15	37	4	14	0	0	0
478	AAT	2	4	5	266086	0	0	0	7	0	1	0	9	0	0	0	4	0	0	0	5	0	0	1	0	0	5	2	0	0	0	0	0	0	1	0	7	0	0	0	1	0	0	0	0	1	0	0	0
479	GGG	0	0	0	0	0	0	0	0	0	0	135	0	0	1	0	0	1	0	0	0	0	0	0	0	0	1	3	5	1	0	3	0	0	0	16	0	0	0	2	1	24	7	265899	29	0	0	7	0
480	TGT	0	0	0	0	0	0	0	0	0	0	0	1	0	0	0	0	0	0	0	0	0	0	0	0	0	0	0	11	0	0	0	0	0	0	0	0	0	0	0	0	0	0	0	9	0	0	0	0
481	TTT	0	3	1	0	0	0	0	0	0	0	0	0	0	0	0	1	0	0	0	0	0	0	0	0	0	0	0	0	3	8	1	12	0	0	0	0	0	0	0	0	0	0	0	0	0	0	0	3
482	GAG	8	0	57	0	0	2	0	0	0	3	0	1	1	10	0	3	2	0	4	0	0	0	0	0	2	0	0	1	6	1	0	1	66	6	265304	26	3	3	3	8	1	3	55	0	5	2	10	2
483	TTC	0	0	0	0	0	0	0	0	0	0	0	0	0	1	0	0	0	0	0	0	0	0	0	0	0	0	0	0	0	10	1	0	0	0	0	0	0	0	0	0	0	0	0	0	0	3	0	0
484	TAC	0	7	0	0	0	0	0	0	0	0	0	0	0	0	0	0	0	66	0	0	0	0	0	0	0	2	5	2	2	0	53	0	0	2	1	0	1	0	0	0	0	0	0	0	0	0	0	0
485	CAC	0	15	0	0	0	0	0	0	0	0	0	0	0	0	0	0	22	265950	3	12	0	2	0	0	0	8	0	0	0	0	0	0	0	0	0	0	0	0	0	0	0	0	0	0	0	0	0	0
486	AAG	37	0	265885	15	7	0	6	0	4	2	18	1	6	4	4	4	0	0	9	0	0	0	1	0	0	0	4	23	1	1	0	2	2	0	28	1	4	0	0	2	2	4	1	5	29	4	4	4
487	TGT	0	0	0	0	0	0	0	0	0	1	0	0	0	0	0	0	0	0	0	0	0	0	0	0	0	0	0	9	0	0	0	0	0	0	0	0	0	0	0	1	0	0	0	3	0	0	0	0
488	GAC	0	37	0	0	2	0	1	0	0	4	0	0	0	0	0	1	0	3	0	0	6	0	0	0	0	0	0	0	0	0	1	0	36	265744	4	27	0	0	0	0	0	36	3	1	0	2	0	0
489	AAT	12	12	3	265994	0	0	0	1	0	0	0	8	0	0	0	1	0	0	0	4	1	0	0	0	0	0	0	0	0	0	0	0	0	4	0	19	0	0	0	0	0	0	0	0	0	0	0	0
490	GAA	39	1	0	0	14	0	3	0	0	3	1	1	0	0	21	0	2	1	1	0	5	3	0	4	4	0	0	0	4	0	0	0	265445	44	19	6	1	0	4	0	39	8	9	3	4	0	2	21
491	TGC	0	0	0	0	0	0	0	0	0	3	0	0	0	0	0	0	0	0	0	0	0	0	0	0	0	4	0	0	0	0	0	0	0	0	0	0	0	0	0	0	0	1	0	0	0	0	0	0
492	ATG	0	0	3	0	0	0	8	0	0	0	3	0	58	1	265275	15	0	0	0	0	0	0	0	0	0	0	0	0	0	0	1	0	0	0	0	0	0	0	0	0	0	0	0	0	0	0	16	0
493	GAA	37	6	1	0	0	0	1	3	30	0	0	5	0	0	4	0	1	3	0	0	0	0	0	0	0	0	0	5	0	1	4	4	265035	29	20	7	5	0	1	1	52	4	0	56	2	0	3	2
494	AGT	2	0	0	25	0	2	4	8	1	6	11	264525	0	0	0	55	2	0	1	1	0	0	0	0	0	0	0	10	0	0	0	0	2	0	11	0	4	3	1	6	2	17	0	17	0	0	0	0
495	GTA	0	0	0	0	0	0	0	0	0	0	0	0	54	0	0	0	0	0	0	0	0	0	0	0	0	0	0	0	1	2	0	0	2	3	0	0	21	0	0	0	8	0	0	0	265191	3	57	35
496	AGA	29	0	0	0	1	0	0	0	265539	2	18	1	16	0	4	0	0	0	0	0	0	0	0	0	4	2	4	0	0	0	0	0	0	0	0	0	0	0	0	2	17	0	0	0	2	0	0	1
497	AAT	10	25	11	265178	16	1	14	39	8	6	0	45	31	0	14	6	4	9	1	1	0	0	0	0	0	12	1	5	7	33	10	17	33	0	3	46	14	4	0	6	7	7	18	11	12	17	39	23
498	GGG	0	0	0	0	0	0	0	0	0	1	23	6	0	0	0	0	0	3	1	2	0	0	0	0	0	0	3	0	0	0	0	0	0	0	23	0	0	0	7	0	35	3	265320	24	0	0	171	0
499	ACT	15	0	0	45	5	21	3	264988	0	1	0	5	0	0	48	19	45	1	0	6	0	0	0	2	7	3	7	0	13	0	3	9	0	0	11	10	7	12	0	43	2	4	0	3	70	0	5	4
500	TAT	0	0	0	0	1	0	0	0	0	0	0	0	0	0	0	0	0	0	0	35	0	0	0	0	0	0	0	0	0	0	0	0	0	0	0	1	0	0	0	0	0	0	0	1	0	0	0	0
501	GAT	1	0	0	42	0	0	0	5	2	0	0	0	0	13	0	0	0	3	0	1	0	0	0	0	0	0	0	1	8	1	1	7	9	13	4	264487	1	1	2	0	0	1	0	22	1	0	1	0
502	TAT	0	0	0	3	1	0	0	0	0	0	4	2	1	0	0	0	0	1	0	26	0	0	0	5	0	0	0	0	0	0	0	2	2	0	6	1	0	4	0	0	0	0	0	25	0	2	4	0
503	CCA	5	0	0	3	28	1	1	2	0	0	5	4	10	0	0	1	21	0	0	1	265419	33	51	4	1	0	2	5	10	1	4	0	0	2	0	0	13	0	0	0	0	3	2	0	1	2	3	1
504	AAA	265610	6	51	4	4	0	2	1	10	0	11	0	4	0	2	0	1	16	5	26	0	0	0	0	0	12	0	1	1	6	4	0	5	0	0	0	2	12	3	0	0	2	3	2	1	0	2	0
505	TAT	0	0	0	1	0	0	0	0	0	0	0	0	0	0	0	0	0	0	0	24	0	0	0	0	0	0	0	0	0	0	0	0	0	0	0	0	0	0	0	0	0	0	0	0	0	0	0	0
506	TCA	1	0	3	0	14	0	1	4	5	10	0	0	0	0	0	0	0	0	0	2	16	0	0	0	0	3	1	2	0	0	3	0	1	0	7	0	1	1	15	0	0	1	5	0	1	6	11	0
507	GAA	22	0	0	3	6	0	0	1	5	0	0	0	1	4	1	0	1	0	1	0	0	1	1	6	1	0	4	1	0	11	17	1	264934	64	14	0	2	0	24	0	27	2	16	7	12	0	14	0
508	GAA	21	0	0	0	4	0	2	3	0	7	0	0	3	5	1	6	2	0	3	0	0	3	2	2	0	0	0	0	3	4	1	5	263747	3	10	1	1	7	7	18	14	2	1	0	3	0	2	2
509	TCA	0	0	0	0	1	2	17	1	1	1	2	4	8	0	4	6	0	0	0	0	11	0	0	0	0	0	0	0	0	0	7	0	0	0	0	0	7	0	13	1	5	0	0	1	6	9	12	3
510	AAG	35	18	264405	22	0	0	9	3	0	0	45	18	0	2	13	5	0	8	3	2	0	0	0	0	16	0	0	13	7	38	6	5	0	0	31	0	0	2	0	4	0	7	5	3	1	7	0	4
511	TTG	0	0	1	5	0	4	0	1	0	0	1	19	2	0	0	1	0	2	0	3	0	0	0	0	0	0	0	2	0	2	8	5	3	0	0	0	0	29	0	5	1	0	1	0	0	0	2	0
512	AAC	72	263668	8	44	0	3	0	0	2	179	0	0	0	1	0	0	0	1	9	2	0	0	0	0	0	6	7	0	0	7	0	3	2	30	7	2	0	0	0	2	0	3	0	2	0	11	0	0
513	AGG	4	0	18	1	2	0	1	0	38	2	257394	26	0	4	23	25	3	0	0	0	0	0	0	0	0	1	18	0	21	0	10	2	0	0	0	1	7	0	0	0	0	0	44	0	5	1	0	3
514	GAA	21	3	0	0	0	0	2	1	0	0	0	0	0	3	0	3	2	0	12	0	1	1	2	1	5	6	0	0	5	0	0	1	258064	5	12	4	0	0	0	0	24	0	0	0	3	5	0	1
515	AAG	32	5	262773	20	8	0	3	1	1	0	84	9	0	0	3	6	0	4	2	9	0	2	9	4	0	0	0	0	0	0	0	2	2	0	13	5	1	0	9	0	0	8	1	2	10	2	3	2
516	ATA	4	0	0	0	12	0	0	0	1	0	0	0	265070	2	38	21	0	0	0	0	0	0	0	0	0	0	0	0	1	1	0	2	0	0	0	0	0	0	0	0	0	0	0	0	21	7	0	1
517	GAT	2	1	4	30	0	2	1	1	6	4	0	0	11	1	2	14	1	0	3	11	0	0	5	0	0	0	0	0	7	7	1	19	9	13	2	258499	24	1	1	3	0	5	2	21	4	20	0	6
518	GGA	6	0	4	1	33	8	28	13	57	3	1	12	33	4	40	0	0	15	3	5	8	6	1	0	2	15	4	39	3	8	0	12	40	0	1	1	9	15	3	0	249164	3	34	3	22	63	23	1
519	GTG	0	0	0	0	0	0	6	8	0	0	0	0	1	1	38	0	0	0	0	0	0	0	0	0	0	0	0	0	0	0	3	0	0	0	1	0	1	0	15	4	0	0	2	0	55	1	255255	41
520	AAA	264250	22	74	12	5	12	4	2	8	4	0	1	0	3	1	0	7	8	0	9	1	2	1	0	9	14	4	7	3	1	0	0	35	4	12	5	0	4	4	0	0	5	0	0	10	1	2	0
521	TTG	0	0	0	0	13	0	0	1	0	0	4	0	27	3	32	0	0	1	0	0	0	0	0	0	0	1	0	0	8	0	25	0	0	0	0	0	0	0	4	0	0	0	0	0	0	2	10	0
522	GAA	26	2	0	5	9	6	0	0	0	0	0	0	0	0	1	0	4	0	2	0	0	0	0	0	0	0	0	0	0	0	0	0	239900	3	14	2	1	0	0	0	19	1	0	0	8	0	5	3
523	TCA	0	0	0	2	1	0	0	4	0	1	9	0	1	2	0	0	5	7	5	0	11	11	0	0	0	1	2	0	0	0	2	0	0	0	10	0	2	1	2	0	0	2	0	0	0	0	0	132
524	ATG	0	3	2	4	0	0	14	9	10	2	3	5	54	3	264013	35	0	0	3	0	2	1	1	1	2	7	0	2	6	0	2	50	2	0	8	4	0	2	1	1	20	0	6	0	2	3	22	10
525	GGG	0	0	1	0	0	0	0	0	0	8	18	3	0	0	0	1	0	1	5	4	0	0	0	0	0	0	2	0	6	1	1	0	0	13	25	43	6	0	3	1	65	7	263494	34	2	1	15	0
526	GTG	0	0	3	1	0	0	1	5	0	3	0	4	0	6	73	2	0	0	3	0	3	10	2	0	0	0	1	0	13	5	3	1	0	0	7	7	1	0	19	1	2	3	16	1	131	9	264474	28
527	TAT	2	0	0	5	10	0	3	1	0	6	1	4	3	0	0	7	0	0	4	85	0	0	0	1	0	0	3	0	3	0	0	0	27	0	2	4	0	0	0	0	1	0	0	0	1	4	0	5
528	CAG	12	0	36	0	0	7	0	0	0	0	1	3	0	0	0	3	20	12	264775	27	0	0	4	2	0	0	77	6	0	2	4	0	1	2	2	0	0	0	0	0	6	1	0	0	0	0	0	0
529	ATT	0	0	1	4	0	0	0	5	0	1	0	7	3	46	3	263598	7	0	0	3	1	0	0	0	0	0	0	0	6	0	15	2	0	0	1	0	0	0	3	0	0	0	0	0	1	0	0	39
530	CTG	0	0	0	0	0	0	0	0	0	2	0	0	0	0	38	0	0	0	2	0	0	0	19	0	0	0	1	0	18	5	260852	13	0	0	0	0	0	13	0	4	0	0	0	0	0	0	1	0
531	GCG	29	0	0	0	0	0	7	0	0	0	0	0	0	7	1	0	0	0	0	0	0	0	1	0	0	0	0	0	5	1	0	1	0	0	48	11	24	0	259034	32	0	6	9	0	0	0	67	0
532	ATC	0	2	0	0	0	14	0	0	0	0	0	0	82	258855	1	8	0	0	0	15	0	0	0	0	2	0	0	0	0	2	0	0	0	0	0	3	0	0	0	0	0	0	0	0	0	26	3	0
533	TAC	0	8	0	0	0	0	0	0	0	0	0	0	0	0	0	0	0	54	0	0	0	0	0	0	0	0	0	0	5	0	0	0	0	4	0	0	0	0	1	0	0	0	0	0	0	0	0	0
534	TCA	0	0	0	0	8	0	0	0	0	0	0	4	0	0	0	0	0	0	0	0	29	0	0	0	0	0	0	0	0	0	0	0	0	0	0	0	2	0	0	0	0	0	0	0	0	0	0	0
535	ACT	0	0	0	67	5	31	4	263747	0	0	0	5	0	0	0	26	0	0	0	0	0	0	0	0	0	0	0	0	0	0	0	0	0	0	0	0	0	0	0	24	0	1	0	4	0	0	0	0
536	GTC	0	0	0	0	3	0	1	0	0	0	0	1	0	95	0	2	0	0	0	0	0	0	0	0	0	0	0	0	6	1	0	4	0	4	0	0	0	16	0	0	0	2	3	0	55	262248	3	21
537	GCC	0	0	0	0	11	63	0	3	0	3	0	0	0	0	0	0	0	0	0	0	0	2	0	0	0	0	0	0	0	0	0	0	0	24	0	0	21	262994	4	28	0	0	1	0	0	9	0	0
538	AGT	0	1	0	39	0	0	1	7	1	17	3	264323	0	0	0	21	0	0	0	0	0	0	0	0	0	0	0	3	0	0	0	0	0	0	0	0	4	0	4	3	0	0	1	19	0	0	2	5
539	TCA	0	0	0	1	4	1	0	0	2	0	0	0	0	0	0	0	0	0	0	0	14	0	0	0	0	0	0	0	0	0	0	0	0	15	0	0	1	0	0	0	0	0	1	2	0	0	0	1
540	CTG	0	0	0	0	2	10	1	0	0	0	0	1	10	1	114	1	0	0	1	0	0	0	27	0	0	0	1	0	55	6	264020	15	0	0	0	0	12	8	4	3	4	2	1	0	3	3	26	0
541	GTG	0	0	0	0	0	0	10	4	0	0	0	0	5	0	23	36	0	0	0	0	1	0	4	2	0	0	0	0	2	2	8	7	0	0	0	0	0	0	2	0	0	0	5	0	67	6	263892	51
542	CTT	0	0	0	0	2	3	1	0	0	0	0	0	20	10	16	61	0	0	0	4	1	10	0	49	0	0	0	7	18	12	17	261382	0	0	0	0	7	0	30	14	0	0	1	0	4	2	11	2
543	TTG	0	1	0	0	1	0	4	0	0	0	0	1	7	0	3	0	0	0	0	0	0	0	0	0	0	0	0	0	0	0	17	0	0	0	0	0	10	0	13	26	3	0	0	0	11	1	3	1
544	GTC	0	0	0	0	0	0	0	0	0	0	0	0	0	44	0	0	0	0	0	0	0	0	0	0	0	0	0	0	0	3	0	0	0	2	0	0	0	9	0	0	0	7	0	0	114	263275	1	23
545	TCC	0	0	0	0	1	137	0	0	0	0	0	0	0	1	0	1	0	0	1	0	0	86	0	0	1	0	0	0	2	0	0	0	0	0	0	0	0	4	0	0	0	0	0	0	0	0	0	0
546	CTG	0	0	0	0	0	0	0	0	0	0	0	0	0	0	30	0	0	0	2	0	0	0	49	1	0	0	22	0	54	6	263206	14	0	0	0	0	0	0	0	0	3	0	5	0	0	0	4	0
547	GGG	0	0	0	0	0	0	0	0	0	0	18	0	0	0	0	0	0	0	0	0	0	0	0	0	0	0	4	0	0	0	0	0	0	0	16	0	0	0	4	0	23	2	264282	31	0	0	15	0
548	GCA	0	0	0	0	61	0	0	1	0	0	0	0	0	0	0	0	0	0	0	0	11	0	0	0	0	0	0	0	0	0	0	0	18	0	0	0	262993	0	4	12	30	0	1	0	35	0	0	0
549	ATC	0	5	0	0	0	34	1	0	0	3	0	0	52	264713	6	17	0	0	0	0	0	0	0	0	0	0	0	0	0	2	2	0	0	0	0	0	0	2	0	0	0	1	0	0	0	11	0	0
550	AGT	0	2	0	25	0	23	0	15	0	19	1	265192	1	0	0	59	0	0	0	0	0	0	0	0	0	0	0	3	2	4	3	1	0	4	0	0	0	0	0	0	0	0	0	47	4	0	0	0
551	TTC	0	1	0	0	0	0	9	0	0	0	0	4	0	5	0	5	12	0	1	0	0	0	0	0	0	0	0	0	0	23	0	7	2	0	3	0	6	0	0	0	4	4	0	1	2	17	0	0
552	TGG	0	0	0	0	0	0	2	0	0	1	3	0	0	1	0	0	0	5	0	2	0	0	0	0	0	0	21	1	2	0	0	1	0	0	0	0	2	3	0	0	0	0	10	0	0	0	0	0
553	ATG	0	0	1	0	1	0	5	0	0	2	6	1	24	3	265340	12	0	0	0	0	0	0	0	0	0	0	0	0	0	0	0	0	1	0	0	0	0	18	2	3	1	0	0	50	0	0	21	0
554	TGT	0	0	0	0	0	0	0	0	0	0	0	1	4	0	12	3	0	0	1	0	0	0	0	0	0	0	0	6	14	4	3	1	0	0	1	0	9	0	0	0	0	0	0	6	1	0	0	0
555	TCT	2	0	2	11	0	1	0	0	0	0	3	24	2	2	20	0	1	0	0	1	0	0	0	10	4	0	0	2	2	0	2	2	6	0	2	2	6	1	38	3	5	0	1	2	0	3	1	1
556	AAT	3	15	22	265641	1	1	0	4	0	0	0	6	19	2	8	3	1	0	0	2	0	0	0	0	2	0	1	0	1	1	1	2	0	0	1	16	0	0	0	1	0	0	0	1	0	0	6	0
557	GGG	0	2	1	2	0	0	0	0	2	0	21	0	0	0	0	0	6	0	2	0	0	0	0	0	0	2	4	0	0	0	0	0	0	33	20	0	0	0	3	0	48	2	264833	16	0	0	168	0
558	TCT	0	0	0	0	0	0	2	2	0	0	0	0	6	0	8	0	35	2	0	0	0	0	0	16	0	0	0	0	7	1	1	1	0	0	0	0	1	4	0	72	0	0	0	0	10	3	3	0
559	TTG	0	0	0	0	0	0	0	0	0	0	0	0	3	8	4	1	0	0	0	0	0	0	2	0	0	0	0	0	4	6	54	0	0	0	0	0	2	0	0	0	0	0	0	0	0	0	5	0
560	CAG	0	0	39	0	0	0	0	2	0	0	0	3	1	0	0	0	39	1	265384	15	0	0	0	0	4	0	21	0	0	0	2	0	0	0	2	0	0	0	0	0	0	0	0	0	9	0	0	0
561	TGC	0	0	0	0	0	0	0	0	0	2	0	0	5	4	0	31	0	0	0	0	0	0	0	0	0	5	0	0	15	0	0	0	0	0	0	0	0	0	0	1	0	0	0	0	0	1	0	0
562	AGA	29	1	5	0	0	0	8	11	265503	1	24	2	28	1	0	0	2	2	1	0	0	0	0	0	9	5	5	22	0	0	0	3	1	4	13	0	0	6	1	0	23	1	0	0	1	9	6	0
563	ATA	4	0	0	0	22	0	0	0	1	0	0	0	265922	12	23	7	0	0	0	0	0	0	0	0	0	0	0	0	1	0	0	0	0	0	0	0	0	0	0	0	0	0	0	2	11	2	0	6
564	TGC	0	0	0	0	0	3	0	0	0	2	0	0	0	0	0	0	0	0	0	0	0	0	0	0	0	12	0	0	0	0	0	1	0	0	0	0	0	2	0	0	1	2	0	1	0	0	0	0
565	ATC	0	1	0	0	0	3	0	0	0	4	0	0	26	265240	3	11	0	0	0	0	0	0	0	0	0	0	0	0	2	1	0	0	0	0	0	0	0	1	0	0	0	0	0	0	0	8	0	0
566	TGA	0	0	0	0	0	0	0	0	6	0	0	0	0	0	0	0	0	0	0	0	0	0	0	0	58	0	0	0	0	0	0	0	0	0	0	0	0	0	0	0	6	0	0	0	0	0	0	0
[truncated: 16 more columns]
