# Supplementary material for: How single mutations affect viral escape from broad and narrow antibodies to H1 influenza hemagglutinin
Source: Nat Commun. 2018 Apr 11;9:1386. doi: 10.1038/s41467-018-03665-3 (PMC5895760; doi:10.1038/s41467-018-03665-3)
Supplement: Supplementary file 5 — Supplementary Data 3(ZIP 19513 kb) [file 41467_2018_3665_MOESM5_ESM.zip › analysis_code/results/codoncounts/L1-mock-r2-B.log]

2017-10-05 10:51:22,710 - INFO - Beginning execution of dms2_bcsubamp in directory /fh/fast/bloom_j/computational_notebooks/jbloom/2017/HA_antibody_ease_of_escape/analysis_code

2017-10-05 10:51:22,710 - INFO - Progress is being logged to ./results/codoncounts/L1-mock-r2-B.log
2017-10-05 10:51:25,415 - INFO - Version information:
	Time and date: Thu Oct  5 10:51:22 2017
	Platform: Linux-3.13.0-49-generic-x86_64-with-Ubuntu-14.04-trusty
	Python version: 3.4.0 (default, Apr 11 2014, 13:05:11)  [GCC 4.8.2]
	dms_tools2 version: 2.1a0
	Bio version: 1.70
	HTSeq version: 0.9.1
	pandas version: 0.20.3
	numpy version: 1.13.1
	IPython version: 6.1.0
	matplotlib version: 2.0.2
	plotnine version: 0.2.1
	natsort version: 5.1.0
	pystan version: 2.16.0.0
	scipy version: 0.19.1
	seaborn version: 0.8.0
	phydmslib version: 2.1.3
	jupyter version: 1.0.0

2017-10-05 10:51:25,415 - INFO - Parsed the following arguments:
	R1 = ['L1-mock-r2-B_R1.fastq.gz']
	outdir = ./results/codoncounts/
	chartype = codon
	use_existing = yes
	R2trim = [170]
	fastqdir = ./results/FASTQ_files/
	refseq = ./data/WSN_HA_reference.fa
	maxmuts = 4
	R2 = None
	minq = 15
	name = L1-mock-r2-B
	alignspecs = ['1,285,36,37', '286,570,31,32', '571,855,37,32', '856,1140,31,36', '1141,1425,29,33', '1426,1698,40,43']
	minreads = 2
	minfraccall = 0.95
	purgeread = 0
	minconcur = 0.75
	ncpus = -1
	R1trim = [200]
	bcinfo = False
	bclen = 8
	purgebc = 0

2017-10-05 10:51:25,437 - INFO - Read refseq of 1698 codons from ./data/WSN_HA_reference.fa
2017-10-05 10:51:25,441 - INFO - Reads are in these FASTQ pairs:
	./results/FASTQ_files/L1-mock-r2-B_R1.fastq.gz and ./results/FASTQ_files/L1-mock-r2-B_R2.fastq.gz

2017-10-05 10:51:25,441 - INFO - Now parsing read pairs...
2017-10-05 10:51:34,118 - INFO - Reads parsed so far: 500000
2017-10-05 10:51:42,444 - INFO - Reads parsed so far: 1000000
2017-10-05 10:51:50,838 - INFO - Reads parsed so far: 1500000
2017-10-05 10:51:58,599 - INFO - Reads parsed so far: 2000000
2017-10-05 10:52:07,107 - INFO - Reads parsed so far: 2500000
2017-10-05 10:52:14,877 - INFO - Reads parsed so far: 3000000
2017-10-05 10:52:22,716 - INFO - Reads parsed so far: 3500000
2017-10-05 10:52:30,588 - INFO - Reads parsed so far: 4000000
2017-10-05 10:52:38,351 - INFO - Reads parsed so far: 4500000
2017-10-05 10:52:44,436 - INFO - Parsed 4891066 reads, found 997429 unique barcodes.
2017-10-05 10:52:44,439 - INFO - Summary stats on reads:
fail filter  low Q barcode    total
          0         323155  4891066
2017-10-05 10:52:44,439 - INFO - Writing these stats to ./results/codoncounts/L1-mock-r2-B_readstats.csv

2017-10-05 10:52:45,111 - INFO - Number of reads per barcode:
                 number of barcodes
number of reads                    
1                            160056
2                            116191
3                            128879
4                            129749
5                            120910
6                            103106
7                             81431
8                             59155
9                             40457
10                            25590
11                            15160
12                             8348
13                             4397
14                             2139
15                             1045
16                              467
17                              210
18                               80
19                               28
20                               20
21                                5
22                                2
23                                1
24                                1
25                                1
31                                1
2017-10-05 10:52:45,111 - INFO - Writing these stats to ./results/codoncounts/L1-mock-r2-B_readsperbc.csv

2017-10-05 10:52:45,120 - INFO - Examining the 997429 barcodes to build and align subamplicons...
2017-10-05 10:52:54,134 - INFO - Barcodes examined so far: 200000
2017-10-05 10:53:03,123 - INFO - Barcodes examined so far: 400000
2017-10-05 10:53:12,143 - INFO - Barcodes examined so far: 600000
2017-10-05 10:53:21,124 - INFO - Barcodes examined so far: 800000
2017-10-05 10:53:29,971 - INFO - Examined all barcodes. Summary stats:
aligned  not alignable  too few reads   total
 782890          54483         160056  997429
2017-10-05 10:53:29,971 - INFO - Writing these stats to ./results/codoncounts/L1-mock-r2-B_bcstats.csv

2017-10-05 10:53:29,988 - INFO - Writing the counts of each codon identity at each site to ./results/codoncounts/L1-mock-r2-B_codoncounts.csv

2017-10-05 10:53:30,023 - INFO - Successful completion of dms2_bcsubamp
