# Supplementary material for: How single mutations affect viral escape from broad and narrow antibodies to H1 influenza hemagglutinin
Source: Nat Commun. 2018 Apr 11;9:1386. doi: 10.1038/s41467-018-03665-3 (PMC5895760; doi:10.1038/s41467-018-03665-3)
Supplement: Supplementary file 5 — Supplementary Data 3(ZIP 19513 kb) [file 41467_2018_3665_MOESM5_ESM.zip › analysis_code/results/codoncounts/L1-mock-r2-B_codoncounts.csv]

site	wildtype	AAA	AAC	AAG	AAT	ACA	ACC	ACG	ACT	AGA	AGC	AGG	AGT	ATA	ATC	ATG	ATT	CAA	CAC	CAG	CAT	CCA	CCC	CCG	CCT	CGA	CGC	CGG	CGT	CTA	CTC	CTG	CTT	GAA	GAC	GAG	GAT	GCA	GCC	GCG	GCT	GGA	GGC	GGG	GGT	GTA	GTC	GTG	GTT
1	ATG	0	0	2	0	0	0	4	0	0	0	1	0	16	0	156627	9	0	0	0	0	0	0	0	0	0	0	0	0	0	0	0	0	0	0	0	0	0	0	0	0	0	0	0	0	0	0	6	0
2	AAG	13	3	156247	18	14	0	17	14	5	0	21	3	7	4	31	15	5	29	10	2	2	0	3	4	0	1	0	2	3	15	3	8	1	0	22	3	2	1	0	0	2	0	0	0	9	1	1	0
3	GCA	0	0	0	0	21	1	0	0	3	0	7	1	5	0	3	0	0	1	0	0	1	0	0	5	0	4	0	11	0	0	0	5	15	4	5	0	156433	3	7	18	5	1	0	0	20	3	3	0
4	AAA	156409	23	10	3	3	6	0	7	10	0	0	2	1	2	12	3	8	6	11	0	0	1	2	5	0	8	3	2	3	0	0	0	6	0	0	0	0	5	1	1	1	0	0	0	0	3	14	0
5	CTA	0	0	0	0	0	0	0	1	0	0	0	0	27	0	0	0	2	0	0	0	18	0	0	0	2	0	0	0	156563	2	12	0	0	0	1	0	6	2	1	0	0	6	0	0	0	0	2	0
6	CTG	0	0	0	0	5	0	0	3	0	0	0	0	1	1	45	1	2	0	6	0	1	0	8	0	0	0	0	0	22	13	156465	7	0	0	0	0	3	0	0	4	0	0	0	0	0	0	1	0
7	GTC	0	0	0	1	0	0	2	0	0	0	0	0	0	18	0	0	0	0	0	0	0	0	0	0	0	0	1	0	0	10	0	1	0	1	0	0	6	11	4	0	2	1	0	0	34	156271	2	5
8	CTG	0	0	0	0	0	0	0	0	0	0	1	1	0	1	10	3	0	0	2	0	2	0	28	1	0	0	3	0	31	4	156432	55	0	0	0	0	4	0	0	0	2	0	0	0	0	0	0	0
9	TTA	0	0	0	0	0	0	0	2	0	0	0	0	5	0	0	1	0	0	0	0	1	0	0	0	0	0	1	1	24	0	2	0	0	0	0	0	0	0	0	0	0	0	0	0	0	19	0	14
10	TAT	0	0	0	0	3	0	0	0	0	0	0	2	16	0	2	0	0	0	0	22	0	0	0	0	0	0	0	0	0	0	0	0	0	0	0	2	1	0	0	0	0	0	0	0	1	0	0	0
11	GCA	0	0	0	0	58	3	0	0	0	8	0	0	9	2	1	6	0	0	0	0	2	0	0	0	0	1	2	0	1	4	0	4	38	0	0	0	156289	8	63	10	3	0	1	3	51	0	0	0
12	TTT	1	0	0	0	0	3	2	0	0	0	0	0	2	0	0	6	1	0	0	1	0	0	0	0	0	0	0	0	3	5	0	41	0	0	0	0	0	0	0	0	0	0	0	0	15	19	6	7
13	GTA	0	0	0	0	1	14	0	3	0	0	0	0	20	1	3	0	1	0	0	0	0	0	0	2	3	0	0	0	1	0	5	0	1	0	0	0	33	0	0	0	0	0	0	0	156451	1	49	0
14	GCT	0	0	0	0	0	2	0	12	0	1	1	0	0	0	0	0	0	0	0	0	0	1	0	1	0	0	0	1	0	0	0	3	0	0	0	37	10	29	2	156421	0	0	0	9	0	0	0	3
15	ACA	11	0	0	0	156443	14	72	12	0	0	0	0	12	5	0	0	0	0	0	0	1	0	0	0	0	0	0	0	0	0	0	0	0	0	0	0	6	0	0	0	0	0	0	0	0	0	0	0
16	GAT	0	0	0	5	0	0	0	1	0	1	0	2	0	0	0	0	0	0	0	0	0	0	0	0	0	1	4	0	0	0	0	0	1	14	2	156599	1	0	0	2	0	0	0	7	0	0	0	0
17	GCA	0	0	0	0	37	0	0	0	0	0	0	0	0	0	0	0	0	0	0	0	1	0	0	0	0	0	0	0	0	0	0	0	12	0	0	0	156345	5	69	3	3	0	0	0	31	0	0	0
18	GAC	0	9	0	0	0	0	0	0	0	0	0	0	0	0	0	0	0	0	0	0	0	0	0	0	0	0	0	0	0	0	0	0	14	156413	3	18	0	0	0	0	0	13	0	0	0	1	0	0
19	ACA	16	0	3	0	156302	5	40	5	7	0	48	38	15	0	0	1	6	1	4	6	2	0	0	0	0	0	0	6	0	0	0	0	0	0	3	0	5	0	0	0	0	0	0	0	0	0	1	7
20	ATA	6	0	0	2	7	0	0	0	0	0	0	0	156555	0	14	13	0	0	0	0	0	0	0	0	0	0	0	0	3	3	0	1	0	0	0	0	0	0	0	0	0	0	0	0	3	0	3	3
21	TGT	0	0	0	0	0	0	0	0	0	0	0	0	0	0	0	0	0	0	0	0	0	0	0	0	0	0	0	4	0	0	0	0	0	0	0	0	0	0	0	0	0	0	0	2	0	0	0	0
22	ATA	1	0	0	0	8	0	0	0	2	0	0	0	156528	3	18	5	0	0	0	0	0	0	0	0	0	0	0	0	1	0	0	0	0	0	0	0	0	0	0	0	0	0	0	0	25	0	3	0
23	GGC	22	1	0	0	0	0	0	0	0	7	0	0	0	0	0	0	0	0	1	0	0	0	0	0	0	1	0	0	0	0	0	0	0	12	0	0	0	1	0	0	51	156369	19	9	0	11	0	0
24	TAC	0	4	0	0	0	0	1	0	0	0	0	0	2	0	0	0	0	9	0	0	0	0	0	0	0	0	0	0	0	0	0	0	0	1	2	0	0	0	0	0	0	0	0	0	0	0	0	0
25	CAT	0	0	0	22	0	2	0	1	0	0	0	0	0	3	2	0	4	18	5	156528	0	0	0	5	0	0	0	19	1	3	2	0	0	0	0	1	8	0	0	1	0	0	0	0	0	0	0	4
26	GCG	0	1	1	1	0	0	26	0	0	5	0	0	0	0	0	0	0	0	0	0	0	0	2	0	0	0	0	0	0	0	0	0	2	0	252	0	141	3	155917	25	0	0	3	0	0	0	25	0
27	AAC	60	156442	1	14	0	7	0	0	0	9	0	0	0	0	0	0	0	0	0	0	0	0	0	0	0	0	0	0	0	0	0	0	0	8	0	0	0	0	0	0	0	0	0	0	0	0	0	0
28	AAC	35	156556	1	10	0	2	0	0	1	10	0	0	0	0	0	0	0	1	0	0	0	0	0	0	0	0	0	0	0	0	0	0	0	11	0	0	0	0	0	0	0	0	0	0	0	0	0	0
29	TCA	0	0	0	8	1	0	0	0	0	1	0	3	0	0	0	0	0	1	0	0	12	0	0	0	0	0	0	0	0	0	0	0	0	0	0	0	2	2	0	5	2	0	1	1	0	0	0	0
30	ACC	0	42	0	0	49	156431	2	36	0	4	0	0	0	13	0	0	0	0	0	0	0	2	0	2	0	0	0	0	0	1	0	0	0	0	0	0	0	10	0	0	0	0	0	0	0	0	0	0
31	GAC	3	45	0	0	0	1	1	0	0	0	0	0	0	0	0	0	0	1	0	0	0	0	0	0	0	0	0	0	0	0	0	0	35	156476	0	10	0	2	0	0	0	6	0	0	0	2	1	0
32	ACT	0	0	0	28	4	12	1	156526	0	0	0	1	1	0	1	8	0	0	0	0	0	0	0	1	0	0	0	0	2	0	0	0	1	0	0	0	0	0	0	7	0	0	0	0	1	0	1	0
33	GTT	0	0	0	0	0	0	0	0	0	0	0	0	0	0	0	31	0	0	1	0	0	0	0	0	0	0	0	0	0	0	0	2	0	0	0	2	0	0	0	6	0	0	0	2	15	15	11	156496
34	GAC	0	7	0	0	0	0	0	0	0	0	0	0	0	0	0	0	0	0	0	0	0	0	0	0	0	0	0	0	0	0	0	0	18	156438	3	12	0	0	0	0	0	22	0	0	0	0	0	0
35	ACA	11	0	0	0	156433	3	17	11	1	0	0	0	12	0	0	0	0	0	0	0	3	0	0	0	0	0	0	0	0	0	0	0	1	0	0	0	3	0	0	0	0	0	0	0	0	0	0	0
36	ATA	4	0	0	0	11	0	0	0	2	0	0	0	156332	1	10	2	0	0	0	0	5	1	0	0	0	0	0	0	1	0	2	0	0	0	0	0	0	0	0	1	0	0	0	0	11	0	0	0
37	CTC	3	0	0	0	10	8	5	0	5	56	56	0	1	19	0	0	3	1	6	0	0	8	0	0	13	0	6	1	21	156241	8	19	0	4	0	0	0	0	0	0	2	0	0	0	0	0	0	0
38	GAG	0	0	12	0	0	0	0	0	0	0	0	0	0	0	0	0	0	0	0	0	0	0	0	0	0	1	0	0	0	0	0	0	19	1	156251	15	4	1	0	1	0	0	14	0	0	0	1	0
39	AAG	23	0	156227	8	0	0	0	0	0	0	13	0	0	0	2	0	0	0	0	0	0	0	0	0	0	2	0	0	0	0	0	0	0	0	8	0	0	0	0	0	0	0	0	0	0	0	0	0
40	AAT	1	4	4	156373	0	0	0	2	0	0	0	12	0	0	0	1	0	0	0	0	0	0	0	0	0	0	0	0	0	0	0	0	0	0	2	20	0	1	1	0	0	0	1	1	0	0	0	0
41	GTG	0	0	0	0	0	0	0	0	0	0	0	0	0	1	14	0	0	0	0	0	0	0	0	0	0	0	0	0	0	0	0	0	0	0	3	0	0	0	4	0	0	0	11	0	19	3	156057	8
42	GCA	0	0	6	0	20	0	0	0	0	0	0	0	0	0	0	0	0	0	0	0	13	0	0	0	0	0	0	0	0	0	0	0	18	0	2	0	155984	1	15	2	0	0	0	0	53	0	0	0
43	GTG	0	0	0	0	0	0	0	0	0	0	0	0	0	0	14	0	0	0	0	0	0	0	0	0	0	0	0	0	0	0	1	0	0	0	0	0	0	0	4	0	0	0	0	0	13	2	155990	10
44	ACA	11	0	0	0	156139	2	9	8	2	0	0	0	9	0	0	0	0	0	0	0	0	0	0	0	0	0	0	0	0	0	0	0	0	0	0	0	11	0	0	0	0	0	0	0	0	0	0	0
45	CAT	0	0	0	8	0	0	0	0	0	3	0	2	0	0	0	0	1	29	2	156133	0	0	0	3	0	0	0	5	0	0	0	1	0	1	0	4	0	0	0	0	0	0	1	0	0	0	0	0
46	TCT	0	0	0	0	0	0	0	1	0	0	0	1	0	0	1	0	0	0	0	0	0	0	0	4	0	0	0	0	0	0	0	0	0	0	0	0	0	1	0	1	0	0	0	0	0	0	0	0
47	GTT	0	0	1	0	3	0	0	3	0	0	1	0	0	0	0	33	1	0	2	0	0	0	0	0	2	0	2	1	0	12	0	0	0	0	0	0	1	9	0	5	0	0	0	1	10	39	1	155802
48	AAC	64	156107	1	22	9	7	0	1	0	7	0	0	0	2	0	0	0	1	0	0	2	0	0	0	0	0	0	0	0	0	0	0	0	10	0	1	0	0	0	0	0	0	0	0	0	0	0	0
49	CTG	0	0	0	0	0	0	0	0	0	0	0	0	5	0	12	0	0	0	4	0	0	0	21	1	0	0	0	0	59	2	155590	20	0	0	0	0	0	0	0	0	0	0	1	0	0	0	0	0
50	CTC	1	0	0	0	0	0	0	0	0	0	0	0	0	39	0	0	0	1	0	0	0	4	4	0	0	0	0	0	25	155787	2	25	1	0	0	0	0	0	0	1	0	0	0	0	0	1	0	0
51	GAA	21	0	0	0	1	12	10	7	0	0	0	0	3	4	0	1	3	1	0	0	0	0	0	0	0	0	0	0	0	0	0	0	156060	6	18	6	1	4	0	0	6	0	0	0	0	3	7	0
52	GAC	0	22	0	0	4	3	2	2	0	0	3	1	0	7	5	0	0	3	0	0	0	0	0	0	0	1	0	0	0	0	0	0	39	156359	12	36	0	4	3	1	0	9	0	0	0	4	0	0
53	AGC	1	27	0	1	18	3	0	1	44	156088	6	101	1	39	0	0	7	1	0	0	0	0	0	0	1	1	1	4	0	3	7	0	10	0	2	1	0	10	0	3	7	32	5	4	2	3	0	6
54	CAC	0	56	0	0	2	1	0	1	0	0	0	1	0	0	0	0	70	156327	31	8	1	3	0	2	0	4	0	0	0	0	0	0	0	0	0	0	0	0	2	8	0	0	0	0	0	0	0	0
55	AAC	27	156405	0	43	1	2	0	0	0	8	0	0	0	1	0	0	0	3	0	0	0	0	0	0	0	0	0	0	0	0	0	0	0	20	0	0	0	0	0	0	0	0	0	0	0	0	0	0
56	GGG	0	3	0	0	0	0	1	0	0	3	20	1	0	0	0	0	0	8	0	0	0	0	0	0	0	0	12	0	0	0	0	0	1	0	18	0	0	0	5	0	126	16	155127	152	0	0	5	0
57	AAA	156119	1	12	0	1	0	0	0	12	0	2	0	0	0	2	0	0	7	0	3	0	0	0	0	6	0	0	4	0	1	2	2	17	0	0	0	0	0	20	0	2	0	1	0	7	0	0	0
58	CTA	0	1	0	0	1	0	0	0	0	0	0	0	27	0	1	0	2	1	0	0	10	0	0	0	0	0	0	0	155188	21	20	14	0	0	0	0	0	0	1	0	0	0	0	0	2	0	0	0
59	TGT	0	0	0	0	0	0	0	0	0	0	0	1	0	0	0	0	0	0	0	0	0	0	0	0	0	0	0	2	0	1	0	0	0	0	0	0	1	0	0	0	0	0	0	0	0	0	0	0
60	AAA	156009	22	31	2	5	10	0	7	10	5	0	14	2	0	2	0	4	0	0	4	0	0	0	0	4	15	3	10	3	10	4	0	11	0	0	0	1	6	1	20	0	0	0	0	0	0	0	0
61	TTA	0	0	0	0	0	0	0	0	0	0	0	0	12	0	3	6	0	0	0	0	1	0	0	0	0	0	0	0	8	0	0	67	0	0	0	0	0	0	0	0	1	0	0	0	8	8	0	7
62	AAA	155529	16	224	31	0	0	1	0	27	0	0	0	0	0	3	0	4	0	1	0	0	0	0	0	0	0	0	1	0	0	0	0	9	1	0	0	0	2	1	3	4	2	0	2	0	0	0	0
63	GGA	0	0	0	0	0	0	0	1	12	0	0	0	0	0	0	0	1	0	0	0	0	0	0	0	0	0	0	0	0	0	0	0	16	0	0	0	2	0	0	0	156051	0	21	0	20	0	0	0
64	ATA	3	3	1	0	12	1	1	0	2	0	0	1	155746	5	54	18	1	0	3	16	0	0	0	0	1	1	0	2	1	0	1	2	0	0	0	0	2	0	1	1	0	0	1	1	12	2	0	0
65	GCC	0	0	1	1	5	13	1	0	5	1	2	0	0	0	0	1	2	0	1	0	8	11	0	2	0	1	3	0	0	0	0	0	14	21	3	0	5	156158	2	9	1	0	2	0	3	16	5	0
66	CCA	0	0	0	0	14	0	0	0	0	0	0	0	0	0	0	0	8	0	0	0	156003	1	6	4	1	0	0	0	10	0	0	0	0	0	0	0	4	0	0	0	0	0	0	0	0	0	0	0
67	CTA	0	0	0	0	0	0	0	0	0	0	0	0	42	0	1	1	2	0	0	0	24	0	0	0	2	0	0	0	155944	4	14	2	0	0	0	0	0	0	0	0	0	0	0	0	0	1	0	0
68	CAA	18	4	0	2	6	6	12	1	2	0	0	4	1	6	2	1	156083	1	9	2	3	1	3	1	8	0	5	0	7	13	5	3	8	0	1	1	4	0	0	4	0	0	0	5	0	0	0	8
69	TTG	0	2	0	0	0	0	0	0	0	0	0	0	0	0	1	0	2	0	0	0	0	0	0	0	0	0	0	0	2	6	4	5	0	0	0	0	0	0	0	0	0	0	0	0	0	0	2	0
70	GGG	3	1	1	2	0	0	0	2	0	0	8	0	0	0	3	0	6	3	11	1	0	0	0	0	6	1	3	2	1	2	1	2	1	2	33	17	2	1	1	1	38	10	156232	59	1	1	9	0
71	AAA	156437	0	10	14	8	0	0	2	5	2	0	2	0	5	0	0	0	3	0	0	47	1	1	1	5	0	0	0	3	0	0	2	37	0	0	0	0	0	0	0	0	0	13	0	0	0	1	5
72	TGT	0	0	0	0	0	0	0	0	0	0	0	5	0	0	0	0	0	0	0	0	0	0	0	0	0	0	0	4	0	0	0	0	0	0	0	0	0	0	0	0	0	0	0	3	0	0	0	0
73	AAC	20	156156	1	16	1	5	1	1	0	28	0	5	0	2	1	0	11	1	0	0	0	0	0	0	0	0	0	0	0	0	0	0	0	28	0	0	1	0	0	0	0	0	3	0	0	0	0	0
74	ATC	0	1	0	0	0	13	0	0	0	0	0	0	18	155721	3	29	0	0	0	0	0	0	0	0	0	1	0	0	7	16	1	0	0	0	0	0	0	0	0	0	0	0	0	0	4	11	2	3
75	ACC	0	32	3	0	21	156076	5	57	2	3	0	1	2	19	0	3	0	5	5	2	1	5	9	1	0	0	0	0	1	3	53	8	0	0	0	0	0	13	0	1	0	0	0	0	2	2	1	0
76	GGA	0	0	0	0	0	0	0	0	19	0	0	0	0	0	0	0	0	0	0	0	0	0	0	0	0	0	0	0	0	0	0	0	11	0	0	0	4	0	1	0	156430	2	17	7	20	0	0	0
77	TGG	0	0	0	0	0	0	0	0	0	0	1	0	0	0	0	0	0	0	0	0	0	0	0	0	0	0	7	0	0	0	0	0	0	0	0	0	0	0	0	0	0	0	4	0	0	0	0	0
78	CTC	0	0	0	0	0	1	0	0	0	0	0	0	1	54	0	0	0	2	0	0	0	6	0	0	0	7	0	0	153	156203	5	12	0	0	0	0	1	0	0	0	0	0	0	0	7	8	0	0
79	TTG	0	0	0	0	0	0	1	1	0	0	0	0	2	0	4	2	0	0	0	0	0	0	0	0	0	0	0	0	10	2	51	2	0	0	0	0	0	0	0	0	0	0	0	0	0	0	1	0
80	GGA	0	0	0	0	0	0	0	0	10	0	0	0	0	0	0	0	0	0	0	0	0	0	0	0	0	0	0	0	0	0	0	0	20	0	0	0	4	0	1	2	156482	4	11	4	24	0	0	0
81	AAT	5	18	0	156390	0	0	0	2	0	0	0	5	0	0	0	2	0	0	0	9	0	0	0	0	0	0	0	0	0	0	0	0	0	0	0	5	0	0	0	1	0	0	0	0	0	0	0	0
82	CCA	0	0	0	0	127	0	1	0	0	0	0	0	0	0	0	0	11	0	0	0	156276	8	93	19	0	0	1	0	10	0	0	0	0	1	0	0	0	0	0	0	0	0	0	0	0	0	0	0
83	GAA	12	0	0	1	0	0	1	1	0	2	0	1	0	0	0	0	1	2	2	0	0	0	0	0	0	0	0	0	0	1	2	0	156435	9	18	2	0	0	0	3	12	1	1	1	1	0	0	0
84	TGC	0	0	0	0	0	0	0	0	0	2	0	0	0	0	0	0	0	0	0	0	0	0	0	0	0	4	0	0	0	0	0	0	0	0	0	0	0	0	0	0	0	1	0	0	0	0	0	0
85	GAC	0	37	0	0	0	1	0	0	0	0	0	0	0	0	0	0	0	4	0	1	0	0	0	0	0	0	0	0	0	0	0	0	35	156442	1	17	0	1	0	0	0	20	0	0	0	0	1	0
86	TCA	0	5	1	0	9	0	0	1	0	1	0	10	2	0	3	0	5	4	5	9	9	1	0	8	1	1	1	1	4	0	15	3	20	4	4	0	3	4	1	0	0	2	0	0	0	0	0	4
87	CTG	0	0	0	0	0	3	0	0	0	0	0	0	2	0	212	12	0	0	15	0	0	1	8	0	0	0	1	0	49	31	156231	14	0	0	0	1	0	0	0	0	0	0	0	0	0	0	1	0
88	CTT	1	0	0	3	3	2	1	0	0	2	0	0	3	0	2	135	2	1	0	2	0	0	0	6	0	0	0	2	7	53	4	156260	1	0	0	0	0	0	2	1	0	2	1	1	1	0	3	8
89	CCA	7	0	1	15	23	19	6	13	0	5	0	3	8	14	6	2	21	1	3	22	156054	12	26	13	4	1	4	0	22	1	19	1	5	17	0	10	3	0	0	19	2	27	0	3	10	46	0	6
90	GCG	0	2	3	7	1	12	40	0	7	11	0	15	0	3	0	1	2	4	0	13	1	7	4	4	4	7	2	4	0	28	10	0	1	9	47	3	26	11	156061	37	0	4	3	1	1	3	90	0
91	AGA	29	1	4	13	1	4	5	4	156415	2	15	0	22	3	0	6	0	7	0	0	1	0	0	0	6	0	0	0	20	1	0	0	18	0	9	0	8	3	0	4	9	0	3	0	1	0	2	0
92	TCA	1	0	0	4	5	5	0	1	0	0	0	1	3	4	0	3	21	0	2	0	11	0	1	2	0	0	3	0	0	0	7	2	1	4	6	0	3	0	2	0	1	0	0	0	0	5	0	1
93	TGG	0	0	0	0	0	0	0	0	0	0	0	0	0	0	0	0	0	0	0	0	0	0	0	0	0	0	4	0	0	0	0	0	0	0	0	0	0	0	0	0	0	0	2	0	0	0	0	1
94	TCC	0	0	0	0	0	8	0	0	0	9	0	13	0	0	0	0	0	0	0	0	0	10	0	0	0	1	0	0	0	0	0	0	0	0	0	0	2	2	0	5	1	11	11	10	0	0	0	0
95	TAC	0	2	0	0	0	0	0	0	0	0	0	0	0	0	0	0	0	39	0	0	0	0	0	0	0	0	0	0	1	0	0	0	0	2	0	0	0	0	0	0	0	0	0	0	0	0	1	0
96	ATT	0	0	0	0	0	0	0	5	0	0	0	2	5	4	1	161460	0	0	0	0	0	0	0	0	0	0	0	0	0	0	0	0	0	0	0	0	0	0	0	0	0	0	0	0	0	0	0	13
97	GTA	0	0	0	0	0	0	0	0	0	0	0	0	14	0	0	7	0	1	0	0	0	0	0	0	0	0	0	0	0	0	0	1	1	1	0	0	8	0	0	0	4	0	0	0	161405	2	28	9
98	GAA	16	0	0	0	0	0	0	0	0	0	0	0	0	0	0	0	0	0	1	0	0	0	0	0	0	0	0	0	0	0	0	0	161536	6	9	0	4	0	0	0	8	0	0	0	0	0	0	0
99	ACA	33	1	0	0	161366	6	4	1	0	4	0	11	16	0	1	0	0	0	0	0	12	0	0	0	5	1	0	0	9	1	2	0	1	0	6	2	7	0	8	3	0	3	3	5	1	0	2	0
100	CCA	0	7	2	1	41	4	5	0	0	0	4	0	0	0	9	0	4	4	14	3	161333	7	15	10	3	0	0	2	9	1	1	1	1	0	1	0	3	9	0	0	0	0	1	0	2	0	8	0
101	AAC	40	161316	0	14	2	4	1	0	7	9	9	4	0	1	0	0	0	3	4	0	0	0	0	0	1	3	0	0	3	1	0	0	7	14	3	0	0	1	1	0	1	0	1	16	0	0	0	0
102	TCT	0	2	0	29	3	6	1	5	0	1	0	2	0	0	0	0	2	0	15	0	0	0	0	13	0	0	0	0	0	0	0	0	0	1	0	0	0	0	1	4	8	0	0	0	0	0	0	0
103	GAG	0	0	15	0	2	6	6	0	0	0	0	1	0	0	0	2	6	0	2	0	0	0	3	1	0	6	0	0	0	0	0	1	24	2	161397	14	10	0	3	0	1	0	31	1	2	2	3	1
104	AAT	6	10	1	161331	1	0	3	14	0	2	1	12	8	1	1	4	1	9	1	8	0	0	0	0	1	0	0	5	0	1	2	1	2	2	2	10	1	0	1	1	1	0	0	0	2	5	0	0
105	GGA	0	0	0	0	0	0	0	0	15	0	0	0	0	0	0	0	0	0	0	0	0	0	0	0	0	0	0	0	0	0	0	0	15	0	0	0	0	0	0	0	161271	1	24	10	33	0	0	0
106	GCA	0	2	0	0	22	0	0	0	0	1	0	1	0	0	0	1	2	0	3	0	9	2	0	2	0	0	0	0	1	1	0	0	44	0	0	0	161282	0	6	0	1	0	0	0	25	0	0	0
107	TGT	0	0	0	0	0	0	0	0	0	0	0	1	0	0	0	0	0	0	0	0	0	0	0	0	0	0	0	3	0	0	0	0	0	0	0	0	0	0	0	0	0	0	0	3	0	0	0	0
108	TAT	0	0	0	1	0	0	0	0	0	0	0	0	0	0	0	0	1	0	0	9	2	0	0	0	0	0	0	0	0	0	0	0	0	0	0	2	0	0	0	0	0	0	0	0	0	0	0	0
109	CCA	0	0	0	0	33	0	0	0	0	0	1	0	0	0	0	1	12	0	0	0	161413	10	28	11	0	0	0	0	9	0	0	0	0	0	0	0	1	0	0	0	0	0	0	0	0	1	0	0
110	GGA	0	0	0	0	0	0	0	1	6	0	0	0	0	0	0	0	0	0	0	0	0	0	0	0	2	0	0	0	0	0	0	0	8	0	0	0	2	0	0	0	161406	3	13	16	9	0	0	0
111	GAT	5	0	0	23	0	0	0	7	0	0	6	2	3	0	0	0	3	0	0	1	1	2	1	7	0	0	2	1	5	0	0	0	3	22	2	161338	0	0	4	2	0	0	3	9	5	0	0	3
112	CTC	0	0	0	0	0	0	1	0	0	0	0	0	6	23	1	1	0	2	0	0	0	32	0	0	0	2	0	0	28	161266	1	13	0	0	0	0	0	0	0	0	0	0	0	0	0	1	17	0
113	ATC	0	4	0	1	1	22	5	1	0	0	1	0	180	161122	2	38	1	10	4	8	0	0	0	0	8	0	0	0	0	7	0	0	3	0	6	0	2	13	2	0	11	3	7	0	8	22	0	0
114	GAC	0	24	0	4	0	0	0	0	0	1	0	0	0	0	0	0	0	3	1	0	0	0	0	0	0	0	0	0	0	2	0	0	38	161317	1	16	0	1	1	0	2	9	4	0	0	2	0	0
115	TAT	0	0	0	5	4	2	4	3	0	9	0	2	3	2	11	0	1	0	0	12	0	1	0	1	0	0	0	0	2	0	0	0	1	0	0	6	0	0	3	0	1	1	1	2	0	0	2	0
116	GAG	0	0	17	0	0	0	0	0	0	0	0	0	0	0	0	0	0	1	1	0	5	0	0	0	0	0	0	0	0	1	1	0	13	1	161231	16	2	0	3	1	0	0	44	1	0	0	3	0
117	GAA	10	0	0	0	0	0	0	0	0	0	0	0	0	0	0	0	1	0	0	0	0	0	0	0	0	0	0	0	0	0	0	0	161343	2	29	0	0	0	0	0	9	0	0	0	1	0	0	0
118	CTG	0	0	0	0	0	0	0	0	0	0	0	0	0	0	33	0	0	0	2	0	0	0	17	0	0	0	2	0	27	7	161306	26	0	0	0	0	0	0	0	0	0	0	0	0	0	0	0	0
119	AGG	0	0	24	0	0	0	1	0	23	0	161103	11	0	0	19	0	0	0	0	2	0	0	0	0	1	0	2	2	2	2	0	0	0	0	0	0	0	1	0	0	0	0	30	0	0	1	0	0
120	GAG	0	0	7	0	0	0	0	0	0	0	0	0	0	0	0	0	0	0	0	0	0	0	0	0	0	0	0	0	0	0	0	0	30	0	161359	11	0	0	0	0	0	0	14	0	0	0	1	0
121	CAA	26	0	0	0	1	0	0	0	0	0	0	0	0	0	0	0	161386	1	13	1	1	0	0	0	11	1	1	0	0	0	0	0	0	0	0	0	0	0	0	0	0	0	0	0	0	0	0	1
122	TTG	0	0	0	0	0	0	0	0	0	0	0	0	0	0	4	0	0	0	0	0	0	0	0	0	0	0	0	0	1	6	13	0	0	0	0	0	0	0	0	0	0	0	0	0	0	0	2	0
123	AGC	0	37	0	0	2	3	2	2	26	160921	2	18	0	45	1	9	2	0	0	0	0	0	0	0	0	4	2	0	2	2	0	0	0	0	0	1	0	0	3	0	0	13	0	1	0	8	0	2
124	TCA	0	0	0	0	1	2	1	0	0	0	0	1	0	1	1	0	0	0	1	0	15	0	0	0	0	0	0	0	0	1	5	3	1	1	3	1	3	5	0	5	2	1	1	0	6	0	0	4
125	GTA	0	0	0	0	5	0	0	7	0	1	0	1	22	2	0	0	0	0	0	0	0	0	0	0	0	0	0	0	1	1	0	0	0	0	0	0	20	0	0	15	3	0	0	0	161416	10	21	4
126	TCA	0	0	0	9	5	0	0	0	0	0	1	1	0	7	3	1	0	0	0	0	11	0	0	0	0	0	0	3	13	0	1	0	11	4	6	0	7	0	1	1	0	0	4	5	2	0	5	0
127	TCA	5	0	1	0	4	2	0	0	2	3	0	1	0	0	0	0	0	0	0	0	10	0	0	0	7	0	0	5	3	0	0	0	1	0	2	0	3	0	0	2	1	0	1	0	0	0	2	0
128	TTA	0	0	0	0	0	0	0	0	0	0	0	0	0	4	22	0	0	1	0	0	0	0	0	0	0	0	0	0	9	0	0	0	0	0	0	0	0	11	0	0	0	0	0	1	7	6	0	0
129	GAA	10	0	0	0	0	1	1	0	0	0	0	0	3	0	0	0	0	3	1	0	0	0	0	0	0	0	0	0	0	0	0	0	161340	5	8	0	0	0	1	0	3	0	0	0	2	0	0	0
130	AGA	18	0	0	0	0	0	0	0	161409	0	17	1	14	0	0	0	0	0	0	0	0	0	0	0	1	0	0	2	0	0	0	0	0	0	0	0	0	0	0	0	10	0	2	0	0	0	0	0
131	TTC	0	0	0	0	0	0	0	0	0	0	0	0	0	1	0	0	0	0	0	0	0	0	0	0	0	0	0	0	0	1	0	0	0	0	0	0	0	0	0	0	0	0	0	0	0	6	0	0
132	GAA	9	0	0	0	0	0	0	0	0	0	0	0	0	0	0	0	0	0	0	0	0	0	0	2	0	0	0	0	0	0	0	0	161378	1	14	0	4	0	0	0	3	0	1	0	2	0	0	0
133	ATA	1	0	0	0	9	0	0	0	2	0	0	0	161462	0	6	8	0	0	0	0	0	0	0	0	0	0	0	0	4	0	0	0	0	0	0	0	0	0	0	0	0	0	0	0	13	0	0	0
134	TTT	0	0	0	0	0	0	0	0	0	0	0	0	0	0	2	1	0	0	0	0	0	0	0	0	0	0	0	0	0	0	0	3	0	0	0	0	0	0	0	0	0	0	0	0	0	0	0	1
135	CCC	1	3	3	5	3	28	0	0	1	1	0	4	0	0	0	0	2	17	0	0	30	160786	3	11	2	0	0	3	0	8	0	0	7	3	0	3	1	4	0	0	0	0	1	0	0	0	0	0
136	AAG	19	1	160630	18	5	10	9	5	4	0	14	8	6	0	5	6	3	6	2	2	2	2	0	4	1	1	1	1	2	2	29	3	7	0	14	4	0	4	5	1	1	0	5	1	8	0	6	5
137	GAA	10	1	0	11	3	6	2	2	0	1	0	3	2	0	0	1	2	9	1	7	0	3	4	1	0	0	0	0	2	0	8	0	161055	12	18	5	2	0	0	0	21	2	0	1	6	0	0	1
138	AGT	0	1	0	26	4	4	14	5	6	13	6	160546	1	6	14	107	5	12	5	2	4	0	0	6	0	0	0	5	0	7	0	0	1	0	0	0	10	0	12	1	0	2	2	15	2	0	1	2
139	TCA	1	3	0	0	12	7	0	1	0	3	0	23	2	1	0	0	0	0	0	1	5	0	0	0	0	5	1	0	0	0	0	0	0	0	0	0	8	51	14	0	0	6	0	0	0	34	4	0
140	TGG	0	0	0	0	0	0	0	0	0	0	3	0	0	0	0	0	0	0	0	0	0	0	0	0	0	0	9	0	0	0	0	0	0	0	0	0	0	2	0	0	0	0	2	0	0	0	0	0
141	CCC	4	0	0	0	2	132	2	2	0	1	0	0	0	1	3	1	7	51	0	2	42	160369	11	28	0	0	1	0	1	8	0	0	12	0	1	0	0	5	1	0	0	0	1	0	2	3	0	0
142	AAC	61	161056	2	19	0	2	0	0	0	7	0	0	0	0	0	0	0	3	0	0	0	0	0	0	0	0	0	0	0	0	0	0	0	5	0	0	0	0	0	0	0	0	0	0	0	0	0	0
143	CAC	0	16	0	3	1	0	0	0	0	1	1	1	2	0	3	0	30	160513	1	15	0	2	0	0	0	1	2	0	0	5	2	0	0	1	0	0	0	2	0	0	0	0	0	0	1	0	4	0
144	ACA	28	0	0	0	159964	2	4	1	2	1	0	2	12	0	0	0	0	0	0	0	2	0	0	0	0	0	0	0	0	0	0	0	0	0	0	0	21	0	0	0	1	4	5	23	0	0	0	0
145	TTC	0	0	0	0	0	5	4	0	0	5	0	2	4	3	4	2	0	1	5	1	1	0	0	0	0	1	0	0	0	14	10	0	27	22	37	26	0	14	9	11	2	3	5	0	1	4	4	0
146	AAC	13	161003	6	88	0	3	0	0	2	22	4	0	0	2	0	0	8	9	41	3	1	2	4	1	0	9	2	3	0	2	0	0	8	28	24	117	7	4	22	1	7	0	2	9	18	3	4	2
147	GGA	0	0	0	0	0	0	0	0	27	0	0	0	0	0	0	0	0	0	0	0	0	0	0	0	2	0	0	0	0	1	0	0	14	1	0	1	1	0	0	1	161288	2	24	3	9	0	0	0
148	GTA	0	2	0	3	11	27	7	36	0	4	2	15	71	21	2	1	0	1	0	2	2	0	0	0	0	0	0	0	3	3	2	0	2	1	0	0	20	0	0	0	6	1	0	0	161012	1	18	7
149	ACA	21	0	0	0	161432	2	28	5	1	5	0	0	13	0	0	1	0	0	0	0	4	0	0	0	0	0	0	0	0	0	0	0	0	0	0	0	8	0	0	0	0	0	0	0	0	0	0	0
150	GTA	0	0	0	1	4	2	8	9	0	1	0	36	29	0	7	0	7	0	1	0	0	0	0	0	0	0	0	0	4	38	4	0	1	0	0	0	130	13	2	1	3	0	0	0	161030	23	14	1
151	TCA	1	0	1	0	1	0	0	0	0	0	0	0	0	0	0	0	0	0	0	0	10	0	0	0	0	0	0	0	0	0	0	0	0	0	0	0	10	6	12	0	0	0	0	0	0	0	0	0
152	TGC	0	0	0	0	0	0	0	0	0	3	0	0	0	0	0	0	0	0	0	0	0	0	0	1	0	6	0	0	0	0	0	0	0	0	0	0	0	0	0	0	1	3	0	0	0	0	0	0
153	TCC	10	3	2	12	63	7	25	7	0	6	1	2	24	24	4	0	6	15	5	10	1	92	9	3	0	0	0	0	4	2	1	3	32	1	0	3	6	1	0	0	13	28	14	2	13	1	11	23
154	CAT	2	12	0	50	20	4	12	2	15	0	1	0	2	0	17	3	8	11	30	159167	0	0	0	2	3	0	2	1	6	16	7	15	18	26	4	45	1	8	0	41	0	0	0	1	5	0	1	0
155	AGG	3	0	27	3	3	0	7	0	12	4	160360	11	5	1	18	3	16	0	0	0	0	0	0	0	11	0	4	0	1	1	0	0	2	1	2	0	0	2	2	7	3	0	67	7	0	0	1	10
156	GGA	4	8	0	1	0	0	0	0	19	0	0	4	0	0	1	0	0	11	1	0	0	0	0	1	1	0	0	0	1	0	0	0	22	1	3	2	2	10	0	1	160651	2	21	2	8	0	0	0
157	AAA	161087	5	15	17	12	2	0	0	12	0	0	5	26	0	3	45	11	6	0	0	0	0	1	0	0	0	0	0	2	3	1	18	35	9	1	1	0	3	2	1	0	0	0	1	5	5	8	2
158	AGC	0	24	0	0	0	1	1	0	13	160933	4	48	0	11	12	0	5	9	0	0	2	8	1	5	1	0	0	0	18	11	3	2	0	0	0	0	42	8	1	5	0	39	1	0	0	0	0	1
159	AGT	0	0	0	25	0	12	2	2	1	8	6	160812	0	0	0	23	4	1	0	3	0	0	0	0	0	0	0	0	0	0	0	0	4	1	4	2	5	1	0	1	3	6	4	23	0	0	0	0
160	TTT	0	0	0	0	0	0	0	0	0	0	0	0	0	0	0	0	0	0	0	0	0	0	0	0	0	0	0	0	0	0	0	5	0	0	0	0	0	0	0	0	0	0	0	0	0	0	0	1
161	TAC	0	0	0	0	1	0	0	0	0	0	0	0	0	0	0	0	0	9	0	0	0	0	0	0	0	0	0	0	0	0	0	1	0	3	0	0	0	0	0	0	0	0	0	0	0	0	0	0
162	AGA	33	4	0	1	0	0	0	0	161144	4	16	4	5	0	0	0	0	10	0	2	0	0	0	0	5	3	0	0	0	0	0	0	0	0	0	0	0	0	0	0	22	0	0	0	0	0	0	0
163	AAT	4	10	1	161086	0	0	0	3	0	0	0	6	0	0	0	4	0	0	0	6	0	0	0	0	0	0	0	0	0	0	0	1	0	0	0	4	0	0	0	0	0	0	0	0	0	0	0	0
164	TTG	0	0	0	0	0	0	0	0	0	0	0	0	1	28	2	13	0	0	0	0	0	0	0	0	0	0	0	0	5	2	10	1	0	0	0	0	0	0	0	0	0	0	0	0	4	7	4	0
165	CTA	0	0	0	0	0	0	0	0	0	0	0	2	37	2	0	2	1	0	0	2	12	0	0	0	0	0	0	0	161211	5	14	3	0	0	0	0	1	8	0	0	0	0	0	0	2	1	1	0
166	TGG	0	0	0	0	0	0	0	0	0	0	2	0	0	0	0	0	0	0	0	0	0	0	0	0	0	0	2	0	0	0	0	0	0	0	0	0	0	0	0	0	0	0	2	0	0	0	0	0
167	CTG	0	0	0	0	0	0	0	0	0	0	0	0	3	3	90	2	0	0	2	0	0	1	9	1	0	0	3	0	32	2	160820	16	0	0	0	0	0	0	0	0	0	0	0	0	1	9	16	0
168	ACG	0	0	38	0	23	10	161237	12	0	0	2	0	0	1	27	0	0	0	0	0	0	0	1	0	1	0	0	0	1	0	2	0	0	0	0	0	0	0	15	0	0	0	0	0	0	0	0	2
169	AAG	26	0	161213	20	5	0	4	4	1	0	10	1	1	0	7	3	0	1	6	0	0	0	0	0	0	1	0	1	1	9	1	0	0	0	18	0	8	4	28	1	0	3	15	0	1	1	1	0
170	AAG	15	6	160901	29	0	6	12	0	3	8	35	0	2	1	34	0	0	2	21	4	0	2	0	0	20	2	14	9	1	20	6	2	9	2	20	1	6	53	28	13	1	0	1	0	12	2	2	0
171	GGG	6	7	1	1	0	9	5	8	0	6	16	3	0	0	3	6	7	2	2	0	1	0	0	0	2	0	9	0	7	0	2	0	0	6	20	9	0	6	5	2	38	1	161029	18	0	1	18	9
172	GAT	0	1	0	34	0	2	0	0	0	2	0	0	0	0	2	0	0	1	0	0	11	3	1	0	0	0	0	0	0	0	1	0	10	8	26	161232	3	3	5	2	2	0	0	16	0	0	0	4
173	TCA	1	10	1	3	2	4	16	4	0	13	0	4	0	4	1	1	0	38	2	2	13	2	0	2	2	2	0	0	3	12	9	3	57	26	2	67	2	0	0	0	1	4	2	0	7	8	6	12
174	TAC	0	3	0	0	0	0	0	0	0	0	0	0	0	0	0	0	0	20	0	0	0	0	0	0	0	0	0	0	0	0	0	0	0	3	0	0	0	0	0	0	0	0	0	0	0	0	0	0
175	CCA	84	3	9	8	77	9	5	24	13	5	6	52	11	2	1	4	62	17	69	12	160262	9	23	4	7	28	0	1	13	48	2	3	4	5	0	8	24	6	14	5	21	19	87	1	64	12	21	4
176	AAG	39	2	160930	17	13	6	13	5	1	0	50	0	1	2	6	6	4	16	9	75	22	6	10	1	2	0	1	5	3	36	6	27	0	0	6	0	0	1	3	2	0	0	3	0	7	19	7	3
177	CTG	0	0	0	0	2	9	4	2	0	4	0	3	1	1	81	34	0	6	0	2	0	0	9	1	0	0	0	0	28	9	161123	26	0	0	0	0	0	0	5	0	0	1	1	0	1	0	6	50
178	ACC	0	66	1	0	30	161122	8	16	0	3	1	0	0	22	0	6	0	0	0	0	0	0	0	0	0	0	0	0	2	4	4	0	0	2	3	0	11	23	0	10	3	1	4	0	1	9	0	0
179	AAT	3	9	3	161214	20	1	0	6	0	0	0	20	0	1	1	0	7	0	0	0	0	0	0	1	0	0	1	0	3	0	3	2	0	0	3	15	0	6	0	0	2	0	3	1	0	0	3	0
180	TCC	2	6	2	2	5	10	0	1	4	4	4	0	4	0	1	0	12	1	2	0	0	10	0	0	1	6	0	2	0	0	0	0	42	3	29	0	0	5	3	1	1	0	0	0	3	1	1	0
181	TAT	0	0	0	0	0	0	0	0	0	0	0	0	0	0	1	0	0	1	0	22	0	0	0	0	0	0	0	0	0	0	0	0	0	0	0	0	0	0	0	0	0	0	0	0	0	0	4	0
182	GTG	10	0	3	1	0	21	15	0	1	7	5	0	2	0	33	1	8	7	0	4	0	1	0	0	4	1	1	0	4	5	5	3	0	0	0	0	2	0	8	0	0	0	1	0	14	5	161106	20
183	AAC	34	161481	2	10	0	0	0	0	0	4	0	0	0	2	0	0	0	1	0	0	0	0	0	0	0	0	0	0	0	0	0	0	0	14	0	0	1	0	0	0	0	0	0	0	0	0	0	0
184	AAT	1	10	3	161366	1	1	0	8	0	8	0	17	6	3	3	0	5	0	6	3	0	0	0	0	1	0	1	1	0	1	5	0	17	6	0	13	1	2	1	5	0	0	0	0	0	0	2	1
185	AAA	161267	10	33	3	2	0	0	0	23	0	0	0	23	0	1	0	1	0	4	0	0	0	0	0	0	32	1	3	8	2	3	0	27	0	0	0	0	2	0	2	0	0	0	1	1	5	0	1
186	GGG	0	0	0	0	0	3	7	2	0	0	37	0	0	0	0	0	4	0	0	0	0	2	0	0	0	0	0	0	0	0	0	1	1	1	20	0	1	1	6	0	43	2	161021	13	1	0	7	0
187	AAA	161362	4	29	7	0	3	0	2	9	0	5	0	0	0	0	0	2	0	0	0	0	0	0	0	0	1	0	7	3	0	0	5	31	0	0	0	1	0	0	0	0	1	1	0	0	5	5	1
188	GAA	12	0	0	0	3	3	0	0	0	1	0	2	1	1	0	0	0	1	12	0	4	0	0	0	0	3	0	1	0	5	3	1	161412	3	11	6	7	1	2	0	12	0	0	0	8	0	0	2
189	GTC	0	0	0	0	0	0	0	0	0	0	0	0	2	23	0	10	0	0	0	0	0	0	0	0	0	0	0	0	1	2	0	0	0	0	0	0	0	14	1	0	0	1	0	0	40	161439	4	4
190	CTT	0	0	0	0	0	0	0	0	0	0	0	0	1	1	0	23	0	0	0	1	0	0	0	26	0	0	0	4	4	8	3	161380	0	0	0	0	0	0	1	0	0	0	0	0	0	0	0	0
191	GTA	0	0	0	0	0	0	0	0	0	0	0	0	28	3	1	21	0	0	0	0	0	0	0	0	0	0	0	0	4	2	6	2	4	0	0	0	13	0	0	1	2	0	0	0	133319	12	25	3
192	CTA	0	0	0	0	0	0	0	0	0	0	0	0	24	0	0	2	2	0	0	0	9	0	0	0	0	0	0	0	133396	0	11	1	0	0	0	0	0	1	0	0	0	0	0	0	0	0	2	3
193	TGG	0	0	0	0	0	0	0	0	0	0	1	0	0	0	0	0	1	0	0	0	0	0	0	0	0	0	2	0	0	0	0	0	0	0	0	0	0	0	0	0	0	0	4	0	0	0	0	0
194	GGT	0	0	0	0	0	0	0	0	0	0	0	8	0	0	0	0	0	0	0	0	0	0	0	0	0	0	0	1	0	0	0	0	0	0	0	6	0	2	0	6	2	8	9	133107	0	0	0	97
195	GTT	0	0	0	0	0	0	0	0	0	0	0	0	3	1	3	41	0	0	0	0	0	0	0	0	0	1	0	0	0	0	1	10	0	0	0	1	0	0	0	11	0	1	0	2	1	44	8	133187
196	CAT	0	0	0	32	0	0	0	0	0	0	0	0	0	0	0	0	1	19	0	133428	0	0	0	1	0	0	0	6	0	0	0	1	0	0	0	0	0	0	0	0	0	0	0	0	0	0	0	0
197	CAC	3	305	1	3	0	0	0	0	0	0	0	0	1	0	6	7	76	132894	1	17	0	1	0	0	0	7	0	0	0	3	4	0	1	1	3	0	0	2	5	4	0	1	0	2	0	0	0	0
198	CCG	0	0	0	0	0	0	53	0	0	0	0	0	0	0	0	0	0	0	13	0	64	0	133158	7	0	0	0	0	0	0	8	0	0	0	0	0	0	0	0	0	0	0	0	0	0	0	0	0
199	TCT	0	0	0	0	0	0	0	0	0	0	0	1	0	0	0	0	0	0	0	0	0	2	3	4	0	0	0	0	0	0	0	0	0	0	0	1	0	0	0	0	0	0	2	0	0	1	0	0
200	AGC	0	15	0	0	0	3	0	0	37	133244	0	33	0	13	0	0	0	0	0	0	0	0	0	0	0	0	0	0	0	0	0	0	0	0	0	0	0	0	0	0	0	14	0	2	0	0	0	0
201	AGT	0	0	1	10	3	1	2	1	3	2	0	133283	9	0	2	18	2	4	0	0	3	0	0	0	0	0	0	6	3	1	0	10	0	0	0	0	1	0	0	0	0	0	0	13	2	0	0	0
202	GAT	0	0	0	13	0	7	0	0	0	1	0	0	1	1	0	0	2	0	0	4	0	0	0	0	0	0	0	0	0	0	2	0	10	14	6	133396	0	0	0	0	0	0	2	13	0	0	5	0
203	GAG	0	0	7	0	0	0	0	0	0	0	2	0	0	0	0	0	0	0	1	0	0	0	0	0	0	0	2	0	0	0	0	0	31	5	133055	14	0	0	1	0	0	0	11	0	0	0	2	0
204	CAA	22	0	0	0	0	0	0	0	1	0	0	0	0	0	0	0	133315	2	5	1	0	0	0	0	3	0	0	0	0	0	0	0	0	0	0	0	0	0	0	3	0	0	0	0	0	0	0	0
205	CAG	0	5	18	18	0	1	0	1	0	0	0	8	0	0	2	2	19	2	133264	10	0	0	2	0	0	0	27	0	0	0	4	0	0	18	2	0	3	0	0	0	1	0	0	1	0	1	0	0
206	AGT	0	0	0	12	0	7	2	5	0	4	0	133249	1	0	3	7	2	0	0	1	0	0	0	0	0	0	0	1	0	0	4	0	0	5	4	0	1	0	0	0	0	14	4	13	0	0	2	3
207	CTC	0	0	0	0	0	0	0	0	0	0	0	0	0	82	0	2	0	3	0	0	0	4	0	0	0	2	0	0	36	133154	7	3	0	0	0	0	0	0	0	0	0	0	0	0	0	0	2	2
208	TAT	0	0	0	3	0	0	0	0	0	0	0	0	0	0	0	0	0	1	0	17	0	0	0	0	0	0	0	0	0	0	0	0	0	0	0	1	0	0	0	0	0	0	0	0	0	0	0	0
209	AGT	0	0	0	38	6	0	4	1	0	14	1	133143	0	0	3	10	1	1	0	0	0	1	3	2	0	0	0	1	8	4	8	0	1	0	16	1	7	0	7	0	2	0	1	50	1	0	1	0
210	AAT	5	8	6	133118	1	1	0	5	0	8	0	6	7	2	0	3	1	0	0	10	9	0	0	0	0	9	0	0	0	12	2	1	0	2	0	13	3	0	0	1	2	24	17	18	0	0	0	0
211	GGA	5	2	0	1	9	0	1	0	21	12	0	3	0	5	5	0	0	1	0	2	0	13	3	4	0	1	1	0	0	1	0	3	51	4	0	0	2	0	0	0	133058	0	13	3	8	3	0	0
212	AAT	5	2	0	132975	0	2	0	1	0	0	0	10	0	0	0	2	2	7	3	2	1	39	0	9	7	2	0	0	4	0	0	3	2	0	2	6	0	0	6	4	0	0	2	0	0	0	1	4
213	GCT	6	2	2	0	3	1	8	20	0	1	0	0	0	0	0	7	2	1	0	0	9	29	7	52	0	1	1	0	0	1	0	0	0	0	0	33	1	16	4	132990	8	0	0	1	0	2	16	8
214	TAT	0	0	2	1	0	0	0	0	0	0	0	0	0	3	1	0	0	0	1	15	0	0	0	0	0	0	0	1	0	0	0	0	0	0	0	1	0	0	0	1	0	0	0	0	1	2	0	0
215	GTC	0	0	0	0	0	0	0	0	0	0	0	0	2	33	0	9	0	0	0	0	0	0	0	0	0	0	0	0	1	1	1	0	0	2	0	0	1	4	0	1	0	3	0	0	16	133335	0	26
216	TCT	0	0	0	1	2	0	0	4	1	3	2	0	0	0	1	0	2	0	1	0	0	0	0	9	0	0	4	0	1	2	0	0	0	0	0	2	0	1	0	8	0	0	0	0	0	4	0	2
217	GTA	0	0	0	0	0	0	0	0	0	0	0	0	24	0	0	0	0	0	0	0	0	0	0	0	0	0	0	0	1	0	0	0	2	0	0	0	7	0	0	0	3	0	0	0	133326	10	14	3
218	GCG	0	0	0	0	0	0	12	0	0	1	0	15	0	0	1	3	1	0	3	4	0	0	5	0	0	0	0	0	1	2	0	0	0	0	27	0	28	7	133160	10	0	0	1	0	0	3	21	0
219	TCT	0	0	1	0	0	0	1	0	0	1	0	1	0	0	1	0	0	0	0	0	0	0	0	11	0	0	0	1	0	0	0	0	0	0	0	0	0	2	9	5	4	5	0	0	0	0	0	0
220	TCA	0	1	10	1	2	18	0	0	21	0	7	0	0	0	18	8	1	19	1	4	35	9	12	5	5	1	1	4	1	0	5	6	21	4	0	0	3	2	8	0	3	2	2	9	0	4	2	5
221	AAT	3	10	2	133225	1	0	0	8	1	10	0	4	0	2	2	4	1	1	0	25	1	0	0	0	0	0	0	3	0	16	12	0	0	0	0	9	0	8	3	2	6	0	3	3	0	0	10	1
222	TAT	0	0	0	1	0	2	1	0	0	0	0	0	0	3	2	2	1	0	0	12	0	0	0	0	0	0	0	0	4	0	8	1	0	0	0	0	0	0	0	0	0	0	0	0	1	1	0	0
223	AAC	8	132977	4	24	0	3	0	0	0	15	0	0	19	14	3	11	5	17	5	7	0	0	0	0	1	0	0	0	16	4	0	1	15	27	0	6	7	8	6	0	2	3	0	2	5	0	2	0
224	AGG	1	2	8	0	2	3	0	0	12	10	132484	13	0	0	7	1	11	8	0	8	0	0	0	0	0	38	11	5	1	1	0	1	0	0	0	0	0	3	1	2	0	0	10	1	1	0	0	0
225	AGA	16	0	0	0	1	0	0	0	130710	0	9	3	29	0	0	0	0	1	1	1	0	0	0	0	4	1	1	28	0	1	2	0	0	0	0	0	0	0	0	0	17	0	0	0	0	0	0	0
226	TTC	0	0	0	0	4	4	2	2	0	0	0	1	1	29	0	14	4	1	0	2	0	0	0	0	0	0	0	0	0	18	2	1	15	0	0	2	0	1	0	1	0	0	0	0	21	13	0	7
227	ACC	1	20	1	0	11	133011	4	14	0	1	1	0	0	28	0	1	0	3	2	0	0	1	0	0	0	5	0	6	0	0	0	5	0	0	0	0	1	28	10	1	0	0	1	1	0	1	1	4
228	CCG	0	1	0	2	5	1	27	0	0	7	0	1	2	1	0	4	0	0	15	0	44	1	133052	19	0	0	14	0	1	0	15	0	1	0	0	0	4	1	7	20	1	0	0	8	0	0	17	0
229	GAA	11	0	0	1	19	19	5	19	0	0	0	10	0	0	0	0	1	0	1	6	0	0	0	1	1	11	0	2	2	3	0	2	131124	12	9	6	4	3	3	8	18	28	25	1	4	11	1	2
230	ATA	0	0	3	0	9	1	1	0	0	4	0	1	133117	1	35	4	1	1	1	0	1	0	3	0	0	3	0	1	7	5	0	2	0	0	0	0	1	6	0	7	0	0	0	0	15	41	25	9
231	GCT	0	0	0	2	5	9	0	44	0	7	0	6	0	1	1	0	23	6	21	8	0	0	0	0	0	1	0	3	5	1	8	11	0	0	0	23	1	10	12	132610	3	0	1	2	11	1	0	30
232	GCA	22	17	9	12	68	13	3	7	1	4	1	0	4	3	9	45	10	17	9	8	6	1	7	3	0	0	0	17	4	49	41	18	44	0	5	2	132185	1	56	0	4	3	5	6	27	30	4	1
233	AGG	1	0	17	0	0	0	0	0	33	0	131052	10	0	0	15	0	0	0	0	1	0	0	0	0	1	0	3	3	1	0	0	0	0	0	0	0	0	0	0	0	0	0	20	0	0	0	1	1
234	CCC	1	2	0	0	0	21	22	0	0	0	0	0	0	0	6	0	1	5	0	0	14	132337	3	10	0	6	0	0	0	9	4	1	0	0	0	0	0	5	0	0	0	0	0	0	5	3	0	1
235	AAA	132012	3	20	1	4	3	0	27	19	0	0	0	7	7	0	0	3	0	1	0	1	1	2	0	24	39	16	0	3	2	1	4	23	0	0	0	0	3	1	18	0	0	0	0	1	6	0	1
236	GTA	1	8	8	3	1	10	0	1	0	1	14	1	42	35	4	6	7	3	1	3	0	0	0	0	8	1	6	0	1	4	2	3	0	3	7	3	14	1	2	1	0	0	0	0	132612	3	9	28
237	AGA	16	14	2	0	1	1	2	1	131573	0	19	6	22	0	1	0	0	9	27	6	0	0	0	0	8	3	6	0	8	9	29	10	0	0	6	3	0	4	0	0	17	0	1	1	0	1	1	2
238	GAT	0	2	0	7	0	0	1	1	1	0	0	0	0	6	0	0	1	0	0	1	0	0	0	0	0	0	0	0	0	0	1	0	33	7	1	131352	0	0	0	0	0	0	1	6	0	0	0	2
239	CAA	12	2	0	0	0	1	0	1	0	1	0	1	1	0	6	0	132317	6	21	6	1	0	0	0	16	0	0	0	3	0	0	0	0	0	0	0	1	0	0	1	0	0	0	0	0	11	0	0
240	CAT	0	0	0	78	1	54	2	0	0	0	0	0	1	4	3	3	8	14	5	133073	7	0	3	2	3	0	0	7	6	2	0	0	0	0	1	2	6	0	0	1	2	0	0	1	2	3	1	0
241	GGG	0	0	0	0	0	0	0	0	0	2	20	0	0	0	0	0	0	0	1	0	0	0	0	0	0	0	2	0	0	0	0	0	0	0	19	0	0	1	2	0	22	0	133213	57	0	0	8	0
242	AGG	0	0	28	0	0	0	4	0	24	1	133031	19	0	0	12	0	0	0	0	0	0	0	0	0	12	1	28	1	0	0	0	0	0	0	0	0	0	0	0	0	0	0	27	0	0	0	0	0
243	ATG	0	0	1	0	0	0	8	0	0	0	1	0	28	3	133104	9	2	0	0	0	0	0	0	0	0	0	0	0	0	0	2	0	0	0	0	0	0	0	0	0	0	0	0	0	0	0	28	0
244	AAC	20	133199	1	8	1	1	1	1	0	7	8	0	2	6	3	2	7	2	2	5	2	0	1	0	0	0	1	0	0	5	4	10	2	11	1	4	4	0	7	0	0	0	1	5	3	0	2	1
245	TAT	0	0	0	0	0	0	1	0	0	0	0	0	0	0	0	0	0	0	0	10	0	0	0	0	0	0	0	0	0	0	0	0	0	0	0	0	0	0	0	0	0	0	0	0	0	0	0	0
246	TAC	0	2	0	0	0	0	0	0	0	0	0	0	0	0	1	0	0	25	1	2	0	0	0	0	0	0	0	0	0	0	0	1	0	1	0	0	6	2	1	0	0	0	0	0	1	0	0	0
247	TGG	0	0	0	0	0	0	0	0	0	0	2	0	0	0	0	0	0	0	0	0	0	0	0	0	0	0	8	0	0	0	0	0	0	0	0	0	0	0	0	0	0	0	2	0	0	0	0	0
248	ACC	0	4	1	0	9	131552	6	13	0	2	0	2	3	12	4	0	3	1	0	0	0	3	0	0	0	1	0	1	0	2	0	11	0	1	0	0	2	19	0	6	0	0	0	0	3	4	2	0
249	TTG	0	0	1	0	2	0	2	1	1	0	0	0	1	7	3	2	0	0	0	0	0	0	0	0	1	1	0	0	4	0	20	9	0	0	0	0	0	0	0	0	0	0	0	0	8	0	1	5
250	CTA	0	0	0	0	0	0	0	0	0	0	0	0	37	2	2	5	1	0	0	0	12	0	0	0	2	0	0	0	132382	6	11	1	0	0	0	0	0	0	0	0	0	0	0	0	3	4	12	11
251	GAA	17	1	0	10	2	5	0	2	0	2	0	9	0	0	1	1	14	0	3	0	8	7	0	0	2	1	0	1	0	11	0	12	132462	3	16	0	0	2	0	0	7	1	0	0	5	0	1	3
252	CCC	0	0	0	0	0	14	0	0	0	0	0	0	0	1	0	0	2	14	0	13	19	133045	2	30	1	0	0	1	0	3	0	0	2	0	0	3	3	8	0	10	0	0	0	0	0	0	0	0
253	GGA	3	4	0	0	1	1	3	1	23	1	1	0	0	0	4	0	0	0	0	0	0	0	0	0	5	1	0	0	2	1	0	0	16	2	4	3	1	0	6	0	132389	4	35	6	8	0	0	0
254	GAC	0	15	0	0	0	0	0	0	0	0	0	0	0	0	0	0	16	13	5	2	0	0	0	0	0	1	0	0	0	0	0	0	24	132620	5	8	3	6	8	0	3	8	2	0	0	0	0	0
255	ACA	24	3	0	1	132184	40	5	9	4	2	2	0	19	0	0	4	5	1	4	3	0	0	0	0	0	0	1	2	0	0	0	1	6	0	1	0	1	6	2	0	0	1	0	4	0	0	0	2
256	ATA	1	0	0	0	8	0	0	0	0	0	0	0	132903	13	10	18	0	0	0	0	0	0	0	0	0	0	0	0	0	4	3	0	0	0	0	0	0	1	0	0	0	0	0	0	13	1	0	5
257	ATA	0	1	0	2	8	0	1	2	0	0	0	7	132318	8	41	7	25	1	3	0	0	0	0	0	0	0	0	0	5	22	5	3	0	0	2	2	5	4	1	1	2	4	1	3	26	0	5	0
258	TTT	0	0	0	0	0	0	4	0	0	0	0	0	2	1	0	4	0	0	0	0	0	0	0	0	0	0	0	0	19	0	4	6	0	0	0	0	0	0	0	0	0	0	0	0	2	1	0	4
259	GAG	0	1	13	0	0	0	1	0	0	0	0	0	0	0	0	0	0	3	0	0	0	0	0	0	0	0	1	0	0	0	0	0	18	0	133009	18	0	0	2	0	0	0	27	0	0	0	2	0
260	GCA	0	0	0	0	27	2	0	6	0	0	0	0	0	0	0	0	0	0	0	0	1	0	0	0	0	0	0	0	0	0	0	0	19	0	0	0	133114	1	3	2	7	0	1	5	10	0	0	0
261	ACT	0	1	0	49	13	15	5	132955	0	36	0	2	0	0	1	13	0	0	1	0	0	0	0	0	0	0	0	1	0	1	0	0	0	0	1	4	0	0	2	7	0	4	0	0	0	0	0	0
262	GGT	0	0	0	0	0	0	0	0	0	0	0	54	0	0	0	0	0	0	0	0	0	0	0	0	0	0	0	0	0	0	0	0	0	0	0	20	0	0	0	1	5	36	8	132860	0	0	0	16
263	AAT	0	21	1	133356	0	0	0	1	0	0	0	3	0	0	0	1	0	0	0	0	0	0	0	0	0	0	0	0	0	0	0	0	0	0	0	16	0	0	0	0	2	0	0	0	0	0	0	0
264	CTA	0	0	0	0	0	0	0	0	0	0	0	0	26	0	2	0	2	1	0	0	11	0	0	1	0	0	0	0	133170	4	16	0	0	0	0	0	0	0	0	0	0	0	0	0	0	0	0	0
265	ATA	0	0	0	0	3	0	0	0	1	0	0	0	132410	5	20	2	0	0	0	0	0	0	0	0	0	0	0	0	13	3	3	1	0	0	0	0	0	1	2	0	0	0	0	0	4	0	0	1
266	GCA	0	0	0	0	12	1	0	0	0	0	0	0	0	1	0	0	0	0	0	0	2	0	0	0	0	0	0	0	0	0	0	0	12	0	0	0	132931	0	10	1	0	1	0	0	12	1	1	1
267	CCA	0	0	0	0	12	0	0	0	0	0	0	0	0	0	0	0	16	0	0	0	133224	6	11	2	0	0	0	0	7	0	0	0	0	0	0	0	1	0	0	0	0	0	0	0	0	0	0	0
268	TGG	0	0	0	0	0	4	2	2	0	1	3	0	0	0	0	0	0	1	0	0	0	0	0	0	0	0	6	1	2	0	3	1	1	0	1	0	0	4	0	5	0	0	12	0	0	0	0	0
269	TAT	0	0	0	0	0	0	0	0	0	0	0	0	0	0	2	0	2	5	0	21	0	0	0	0	0	0	0	0	0	0	0	0	0	0	0	0	0	0	0	0	0	0	0	0	0	0	1	0
270	GCT	0	0	0	0	0	0	0	21	0	0	0	0	0	0	0	0	0	0	0	0	0	0	0	0	0	0	0	0	0	0	0	0	0	0	0	27	12	11	21	133058	0	9	0	12	0	0	0	9
271	TTC	0	0	0	0	0	0	0	0	0	0	0	0	0	0	0	0	0	6	0	1	0	0	0	0	0	0	0	0	0	12	0	0	0	0	0	0	0	0	0	0	0	0	0	0	0	0	0	1
272	GCA	0	0	4	0	35	1	2	11	0	0	1	1	0	0	0	6	6	1	0	0	2	0	0	0	1	0	0	1	6	0	3	2	21	1	13	0	133016	0	6	2	2	1	2	14	11	4	0	1
273	CTG	0	0	0	0	0	0	0	1	0	0	0	0	45	1	35	8	0	0	1	0	0	0	35	0	0	0	1	0	22	0	132923	21	0	0	0	0	0	1	1	0	0	0	0	0	5	0	6	4
274	AGT	4	13	0	23	3	13	5	6	12	14	5	133047	3	3	28	18	2	4	0	5	0	0	0	0	4	1	2	1	3	2	2	1	2	3	6	1	1	13	1	0	28	0	0	11	0	11	0	1
275	AGA	12	1	0	1	1	0	0	0	133226	0	41	0	23	0	0	0	1	0	2	0	2	0	0	0	16	1	0	0	0	0	0	1	0	0	0	0	0	0	0	0	10	0	0	0	1	0	0	0
276	GGG	0	5	0	9	1	9	1	4	0	1	22	4	4	1	0	0	4	1	4	4	0	0	0	0	1	3	3	0	2	1	0	0	4	0	12	7	2	5	3	2	36	5	133052	28	0	2	8	0
277	TTT	16	0	6	3	0	3	10	4	6	5	26	5	22	3	10	3	17	31	4	0	0	1	4	0	0	1	2	0	11	5	2	26	6	9	10	2	1	1	25	7	0	5	4	6	15	2	7	11
278	GAG	1	11	15	1	2	12	4	5	0	0	1	0	2	2	4	1	10	0	3	7	19	3	2	6	2	0	11	2	5	2	12	3	31	10	132882	69	4	2	3	7	5	3	18	14	4	1	7	6
279	TCC	0	0	0	0	0	2	0	0	0	2	0	0	0	0	1	0	4	4	0	1	0	2	0	0	0	0	0	0	0	5	0	0	0	0	0	0	0	8	1	0	0	0	0	0	0	0	0	0
280	GGC	0	0	0	1	0	2	6	1	0	47	0	0	0	0	0	1	0	0	0	0	0	2	0	2	0	0	0	0	0	0	0	0	0	32	0	0	1	2	5	7	27	133142	0	26	0	17	0	1
281	ATC	0	0	0	0	0	10	0	0	0	2	0	0	20	133145	1	14	1	0	0	0	0	0	0	0	0	0	0	0	0	2	1	0	0	0	0	0	0	0	0	0	0	0	0	0	3	6	5	1
282	ATC	0	4	0	0	0	18	0	0	0	0	0	0	99	133225	6	8	0	0	0	0	0	0	0	0	0	0	0	0	5	6	1	6	0	0	0	0	0	0	0	0	0	0	0	0	2	17	0	0
283	ACC	4	384	9	2	26	132801	1	11	8	20	1	8	2	24	10	0	3	0	14	0	0	0	0	0	0	2	2	9	19	1	10	20	6	0	3	0	4	10	1	0	0	0	1	0	9	0	5	9
284	TCA	0	0	0	0	8	5	2	10	0	2	0	4	0	0	0	0	0	0	0	0	15	0	0	0	0	0	0	0	0	0	0	1	0	0	0	0	5	1	1	0	0	0	0	0	0	0	0	0
285	AAC	25	132495	3	59	1	27	9	7	0	10	0	6	4	1	1	0	5	9	3	0	0	0	0	3	1	0	0	2	6	0	4	2	33	14	2	0	1	1	4	1	4	5	1	4	1	2	5	1
286	GCG	8	0	2	2	1	7	36	7	3	2	0	0	8	0	1	0	1	0	6	12	0	0	0	0	0	1	0	4	1	56	0	3	0	0	36	0	32	38	134431	21	0	0	0	0	0	0	20	0
287	TCA	1	1	0	0	2	0	3	3	0	0	1	0	0	1	0	0	0	0	7	2	26	12	0	5	0	1	0	2	4	1	0	1	0	0	0	13	14	1	2	1	0	0	0	0	0	0	0	1
288	ATG	0	0	1	0	2	5	7	7	1	10	1	0	39	3	134583	25	1	0	2	2	1	5	9	1	0	0	0	0	2	0	1	4	0	0	0	0	1	0	0	0	0	2	0	0	10	0	5	1
289	CAT	1	0	0	18	1	5	0	1	0	0	0	3	3	0	0	0	4	11	2	134585	0	0	0	0	1	0	0	10	0	0	1	3	0	0	0	5	4	0	1	1	2	0	48	0	1	0	2	0
290	GAG	0	5	7	0	0	0	0	5	0	7	0	0	0	7	5	0	0	0	0	0	8	10	1	0	0	0	0	0	0	1	0	1	18	9	134608	32	4	0	2	0	0	5	8	0	0	0	1	0
291	TGT	0	0	0	0	0	0	0	0	0	0	0	9	0	0	0	0	0	0	0	0	0	0	0	0	0	0	0	4	0	0	0	0	1	0	0	0	0	0	0	0	0	0	0	6	1	0	0	0
292	AAC	21	134548	1	12	2	3	1	0	0	27	0	2	1	5	0	0	1	6	1	0	0	0	0	0	0	0	0	0	0	0	0	0	3	34	0	0	0	0	0	0	0	0	0	0	0	0	0	0
293	ACG	0	0	31	0	36	1	134611	25	0	1	1	2	0	0	15	0	0	0	1	0	0	0	1	0	0	0	0	0	0	0	2	0	0	0	0	0	0	0	31	1	0	0	0	0	1	0	0	1
294	AAG	63	13	134381	26	1	5	8	4	3	1	37	2	0	0	7	2	0	0	4	8	0	0	0	1	3	3	0	8	3	12	7	9	1	0	35	16	4	0	6	2	0	0	0	1	2	1	1	2
295	TGT	0	0	0	0	0	0	0	0	0	0	0	1	1	0	0	0	0	0	0	0	0	0	0	0	0	0	0	4	0	0	0	0	0	0	0	0	0	0	0	0	0	0	0	1	0	0	1	0
296	CAA	26	0	0	0	0	0	0	0	0	0	0	0	0	0	0	2	134636	0	10	0	0	0	0	0	35	0	0	0	0	0	0	0	0	0	0	0	0	0	0	0	0	0	0	0	0	0	0	0
297	ACA	17	0	0	0	134669	3	9	3	1	0	0	1	13	0	0	1	0	0	0	0	4	0	0	0	0	0	0	0	0	0	1	0	0	0	0	0	17	0	0	0	0	0	0	0	0	0	0	0
298	CCC	0	0	0	0	0	31	0	0	0	0	0	3	0	0	0	0	0	19	0	0	23	134610	4	15	0	1	0	0	0	7	0	0	0	0	0	0	0	3	0	0	0	0	0	0	0	0	0	0
299	CAG	1	0	17	7	0	5	2	12	1	9	0	9	3	1	4	2	22	0	134445	31	0	2	21	4	0	11	31	4	1	0	10	1	9	13	7	13	13	5	3	0	0	0	0	0	1	0	1	2
300	GGA	0	0	0	0	0	0	0	0	11	0	0	0	0	0	0	0	0	0	0	1	0	0	0	0	0	0	0	0	0	0	0	0	5	0	0	0	1	0	0	0	134537	1	16	1	23	0	0	0
301	GCT	0	1	0	1	0	0	0	14	0	4	0	2	0	0	0	0	0	0	0	0	0	0	0	2	0	0	0	0	0	0	0	0	0	0	0	84	5	23	6	134559	0	0	0	2	0	0	0	10
302	ATA	2	0	0	0	9	0	1	0	8	0	2	0	134696	1	12	2	0	0	0	0	0	0	0	0	0	0	0	0	4	3	1	1	0	0	0	1	0	0	0	0	0	0	0	0	14	0	0	0
303	AAC	22	134529	3	21	0	6	3	1	0	4	0	0	0	0	13	6	1	1	0	2	1	0	1	1	1	0	0	0	0	0	19	0	25	21	1	0	3	2	1	0	0	5	8	3	0	1	0	2
304	AGC	0	31	0	0	1	1	0	1	25	134601	0	27	0	23	0	0	0	1	0	0	0	0	0	0	0	5	0	0	0	0	0	0	0	0	0	0	0	0	0	0	2	4	1	0	0	0	0	0
305	AAT	2	8	1	134680	0	0	0	0	0	0	0	7	0	0	4	0	0	0	0	2	0	0	0	0	0	0	0	2	0	0	0	3	0	0	0	6	6	0	0	18	5	0	1	0	0	0	0	3
306	CTC	9	0	3	0	0	0	0	0	4	0	3	0	0	35	0	0	0	2	0	0	0	27	0	0	0	0	1	0	24	134536	0	15	0	0	0	0	8	1	0	0	0	0	0	0	0	2	1	0
307	CCT	0	0	0	0	0	0	0	33	0	0	0	0	0	0	0	0	0	0	0	29	12	20	11	134600	0	0	0	1	0	0	0	12	0	0	0	0	0	0	0	0	0	0	0	0	0	0	0	0
308	TTC	0	0	0	0	0	0	0	0	0	0	0	0	0	2	0	0	0	0	0	0	0	0	0	0	0	0	0	0	0	7	0	0	0	0	0	0	0	1	0	0	0	0	0	0	0	1	0	0
309	CAG	0	0	21	0	0	0	0	0	0	0	0	0	0	0	0	0	22	1	134547	14	0	0	3	0	0	0	34	0	0	0	1	0	0	0	1	0	0	0	0	0	0	0	0	0	0	0	0	0
310	AAT	2	10	1	134714	0	0	0	1	0	3	0	4	0	0	0	0	0	0	0	0	0	0	0	0	0	0	0	0	0	0	0	0	0	0	0	4	0	0	0	0	0	0	0	0	0	0	0	0
311	ATA	2	0	0	0	11	0	0	0	0	1	0	0	134660	8	18	7	0	0	0	0	0	0	0	0	0	0	0	0	3	0	0	0	0	0	0	0	0	0	0	0	0	0	0	0	28	0	1	0
312	CAC	0	26	0	0	10	0	3	3	0	6	0	2	0	0	0	0	34	134502	2	17	0	5	0	0	0	6	0	0	0	0	0	0	0	9	0	8	2	1	5	5	8	3	3	5	0	0	0	0
313	CCA	0	0	0	0	16	0	0	0	0	5	3	0	0	0	0	0	16	0	2	1	134623	4	18	1	3	3	0	0	7	0	0	0	1	0	0	0	1	2	0	2	0	0	0	0	0	0	0	0
314	GTC	1	4	0	1	2	4	0	0	10	5	3	2	3	10	8	6	4	0	3	8	0	0	0	0	0	3	0	2	4	5	0	1	2	1	0	0	3	17	1	2	1	0	1	0	25	134499	6	8
315	ACA	18	0	0	0	134532	10	19	5	1	0	0	9	12	1	2	2	1	6	0	1	3	0	0	0	2	0	2	0	0	0	0	0	0	0	0	0	4	1	6	11	4	1	2	3	1	0	12	5
316	ATA	6	0	0	0	2	0	0	0	0	0	0	0	134585	6	33	3	0	0	0	0	0	0	0	0	0	0	0	0	5	0	0	0	1	0	0	0	0	0	0	0	0	0	0	0	10	1	2	2
317	GGA	0	0	0	0	0	0	0	0	3	0	0	0	0	0	0	0	0	0	0	0	0	0	0	0	0	0	0	0	0	0	0	0	4	0	0	0	0	0	0	0	134648	3	27	14	16	0	0	0
318	GAG	0	1	14	5	4	21	7	0	3	6	0	1	0	0	3	0	8	18	2	1	0	2	0	0	1	2	3	6	4	1	0	1	37	3	134394	17	10	1	2	0	0	0	13	1	3	0	2	2
319	TGC	0	0	0	0	0	0	0	0	0	3	0	0	0	0	0	0	0	0	0	0	0	0	0	0	0	3	0	0	0	0	0	0	0	0	0	0	0	0	0	0	0	0	1	0	0	0	0	0
320	CCA	0	0	0	0	15	0	0	0	0	0	0	0	0	0	0	0	4	0	0	0	134617	31	4	12	0	0	0	0	7	0	0	0	0	0	0	0	1	0	0	0	0	0	1	0	0	0	0	0
321	AAA	134543	5	4	0	5	9	0	11	23	0	2	2	13	0	3	6	0	5	2	3	0	0	0	0	18	0	9	9	3	1	3	0	1	0	0	0	0	0	0	0	0	0	1	0	6	1	0	2
322	TAT	0	0	0	0	0	0	0	0	0	0	0	0	0	0	0	0	0	0	0	5	0	0	0	0	0	0	0	0	0	0	0	0	0	0	0	2	0	0	0	0	0	0	0	0	0	0	0	0
323	GTC	0	0	0	0	0	0	0	1	0	0	0	0	2	89	0	0	0	0	0	0	0	0	0	0	0	0	0	0	0	7	2	1	0	3	0	1	0	5	0	0	0	2	0	0	31	134270	1	38
324	AGG	1	0	18	0	7	1	1	0	20	0	134316	11	0	0	13	0	0	0	0	1	0	0	0	0	8	18	52	4	1	1	1	0	0	0	0	0	0	2	1	4	0	0	20	0	0	0	0	0
325	AGT	0	0	0	33	0	3	1	0	0	26	0	134319	0	0	0	20	0	0	0	0	1	0	1	0	0	0	0	0	5	1	0	3	0	0	0	0	0	0	0	0	0	0	0	15	0	0	0	0
326	ACC	4	31	0	0	6	134264	3	17	5	1	4	5	0	18	1	2	2	0	0	0	1	2	1	0	0	13	3	0	2	6	0	0	0	0	4	0	1	25	0	0	2	4	5	0	1	0	0	1
327	AAA	134423	5	6	3	2	0	0	0	5	0	2	2	0	0	0	0	2	1	1	0	0	0	0	0	0	0	2	0	0	0	0	0	9	0	1	0	6	0	0	0	0	0	1	0	0	0	2	0
328	TTG	0	0	0	0	0	0	0	0	0	0	0	0	0	0	1	0	0	0	0	0	0	1	0	0	0	0	0	0	4	2	13	11	0	0	0	0	0	0	0	0	0	0	0	0	0	0	3	0
329	AGG	0	0	16	2	0	3	0	0	35	0	133991	8	0	0	23	0	0	0	0	0	0	0	0	0	0	0	0	0	0	0	0	0	0	0	0	0	0	0	0	0	0	0	24	0	0	0	0	0
330	ATG	0	0	0	0	0	0	6	0	0	0	0	0	24	0	134170	9	0	0	0	0	0	0	0	0	0	0	0	0	0	1	1	0	0	0	0	0	0	1	0	0	0	0	0	0	0	0	12	0
331	GTT	0	0	0	0	0	0	0	0	0	0	0	0	0	0	0	15	0	0	0	0	0	0	0	0	0	0	0	0	0	0	0	2	0	0	0	0	1	0	3	3	0	0	0	4	0	9	5	133659
332	ACA	14	0	0	0	134216	19	63	4	2	0	0	0	15	0	0	0	0	1	0	0	0	0	0	0	0	0	0	0	0	0	0	0	0	0	0	0	11	0	0	0	0	0	0	0	0	0	0	0
333	GGA	0	0	0	0	0	0	0	0	9	0	0	0	0	0	0	0	0	0	0	0	0	0	0	0	0	0	0	0	0	0	0	0	15	0	0	0	1	0	0	0	134128	0	19	4	10	0	0	0
334	CTA	0	0	0	0	0	0	0	0	0	0	0	0	32	0	1	0	0	0	0	0	21	12	3	0	2	0	0	0	134181	4	5	19	1	0	0	0	0	0	0	0	0	0	0	0	3	3	0	1
335	AGA	9	0	0	0	1	0	0	0	134330	1	6	0	10	0	0	0	0	0	0	0	0	0	1	0	3	0	4	0	0	0	0	0	0	0	0	0	0	0	0	0	8	0	0	0	0	0	0	0
336	AAC	19	134581	1	19	0	3	0	0	0	7	0	0	0	0	0	0	0	4	0	0	0	0	0	0	0	0	0	0	0	0	0	0	0	5	0	0	0	0	0	0	0	0	0	0	0	0	0	0
337	ATC	10	17	0	11	1	25	0	0	4	6	3	0	14	134422	5	4	0	1	3	3	0	0	0	0	1	81	21	7	6	1	2	0	0	0	1	0	0	2	3	0	2	0	0	2	0	5	4	0
338	CCA	0	0	0	0	8	0	0	0	3	0	0	0	0	0	0	0	18	0	0	7	134644	16	3	0	0	1	0	0	6	0	0	0	2	0	0	0	4	0	1	2	0	0	1	0	0	0	0	0
339	TCC	2	1	0	0	3	17	0	5	4	2	0	5	11	8	0	0	0	1	1	1	5	29	1	2	1	2	1	2	0	5	0	2	0	2	0	0	22	14	0	6	4	0	5	16	5	0	4	2
340	ATT	8	0	5	1	0	0	0	5	8	0	11	4	3	9	0	134629	0	0	0	0	0	0	0	1	5	0	0	1	2	5	2	1	0	0	0	0	0	1	0	0	0	0	0	0	0	0	2	7
341	CAA	14	0	0	0	0	2	1	0	0	5	0	0	0	0	0	0	134611	3	8	2	0	0	0	0	10	0	0	0	1	0	0	0	0	0	0	0	1	0	0	1	0	0	0	0	1	0	0	0
342	TAC	3	2	0	0	1	0	0	0	0	0	0	0	2	0	1	0	0	12	0	1	0	0	0	1	0	0	0	0	1	0	0	0	0	1	0	0	0	0	0	0	0	0	0	0	0	0	0	0
343	AGA	22	0	0	0	1	0	0	0	133066	0	50	4	10	0	0	0	0	0	6	0	0	0	0	0	14	14	0	0	0	0	0	0	0	0	1	0	0	0	0	0	18	0	0	0	0	0	0	0
344	GGT	0	0	0	0	0	0	0	0	0	0	6	8	0	0	0	0	0	0	0	0	0	0	0	0	0	0	0	1	0	0	0	0	0	0	0	13	0	0	0	0	8	9	2	133768	0	1	0	7
345	CTA	0	0	0	0	0	0	0	0	0	0	0	0	28	1	0	4	4	0	0	1	11	0	0	0	0	0	0	0	133910	8	10	7	0	0	0	0	0	0	0	0	0	0	0	0	8	7	1	0
346	TTT	0	0	0	0	0	0	0	0	0	0	0	0	4	0	0	6	0	0	0	0	0	0	0	1	0	0	0	0	0	1	2	7	0	0	0	0	0	0	0	0	0	0	0	0	0	0	0	2
347	GGA	0	0	3	1	0	0	0	0	13	1	0	0	0	0	2	0	0	0	1	0	0	0	0	0	1	1	0	1	5	7	0	2	7	0	0	0	0	0	0	0	134021	6	22	16	11	0	0	0
348	GCC	0	0	0	0	0	7	0	0	0	0	0	0	0	0	0	0	0	0	0	0	0	0	0	0	0	0	0	0	0	0	0	0	0	28	0	0	24	134139	25	1	0	1	0	0	0	26	0	0
349	ATT	0	0	0	0	0	0	0	4	0	0	0	0	10	14	2	134384	0	0	0	0	0	0	0	0	0	0	0	0	0	0	0	2	0	0	0	0	0	0	0	0	0	0	0	0	7	0	6	14
350	GCT	0	0	0	0	1	0	0	39	0	1	1	8	0	0	0	0	0	0	0	0	0	0	0	1	0	0	0	0	0	0	0	0	0	0	0	23	8	27	6	134302	0	3	0	0	0	0	0	7
351	GGT	0	0	0	1	0	0	0	0	0	0	0	12	0	0	0	0	0	0	0	0	0	0	0	0	0	0	0	0	0	0	0	0	0	0	0	10	0	0	0	1	2	18	40	134429	0	0	0	36
352	TTT	0	0	0	0	0	0	0	0	0	0	0	0	0	0	0	0	0	0	0	0	0	1	0	0	0	0	0	0	0	0	0	3	0	0	0	0	0	0	0	0	0	0	0	0	0	0	0	0
353	ATT	0	0	1	1	0	0	0	3	0	0	0	2	8	34	2	134508	0	0	0	0	0	0	0	0	0	0	0	0	0	0	5	5	0	0	0	0	0	0	0	0	0	0	0	0	6	5	7	14
354	GAG	0	0	10	0	0	0	0	0	0	0	0	0	0	0	0	0	0	0	0	0	0	0	0	0	0	0	0	0	0	0	0	0	30	0	134492	18	0	0	0	0	0	0	21	0	0	0	1	0
355	GGG	0	0	0	0	0	0	0	0	0	0	9	0	0	0	0	0	0	0	0	0	0	0	0	0	0	0	1	0	0	0	0	0	0	0	9	0	0	0	0	0	35	36	134622	31	0	0	6	0
356	GGA	0	0	0	0	0	0	0	0	31	0	0	0	0	0	0	0	0	0	0	0	0	0	0	0	0	0	0	0	0	0	0	0	19	0	0	1	1	0	0	0	134324	8	215	5	14	0	0	0
357	TGG	0	0	0	0	0	0	2	0	0	0	0	0	0	0	0	0	0	0	0	0	0	0	0	0	0	0	3	0	0	0	0	0	0	0	0	0	0	0	0	0	0	0	2	0	0	0	0	0
358	ACT	1	0	0	23	6	70	0	134251	0	9	0	0	3	6	0	13	1	6	0	0	0	8	0	8	0	0	0	0	15	1	2	8	0	2	0	0	1	1	0	8	0	0	0	0	2	0	0	1
359	GGA	0	0	0	0	0	0	0	0	16	0	0	0	0	0	0	0	0	0	0	3	0	0	0	0	1	0	0	0	0	0	0	0	26	0	0	0	3	0	1	0	134581	6	14	7	33	0	0	1
360	ATG	0	0	4	0	0	0	3	0	0	0	1	0	12	0	134569	4	0	4	0	0	0	0	0	0	0	0	0	0	13	21	9	9	0	0	0	0	0	0	0	0	0	0	0	0	0	0	7	0
361	ATA	72	1	51	0	2	2	0	0	3	0	0	0	134230	2	44	9	1	0	1	0	0	0	0	0	0	6	0	0	6	0	1	0	1	0	0	0	2	0	0	0	0	0	0	0	12	29	2	7
362	GAT	0	0	2	11	0	0	0	0	0	0	0	0	0	0	0	0	0	0	0	0	0	0	0	0	0	0	0	0	0	0	0	0	4	5	0	134593	0	0	0	1	0	0	1	6	0	0	0	0
363	GGA	0	0	0	0	0	0	0	0	15	0	0	0	0	0	0	0	0	0	0	0	0	0	0	0	1	0	0	0	0	0	0	0	11	0	0	0	1	0	0	0	134633	11	15	0	10	0	0	0
364	TGG	0	0	0	0	0	0	0	0	0	0	1	0	0	0	0	0	0	0	0	0	0	0	0	0	0	0	4	0	0	0	0	0	0	0	0	0	0	0	0	0	0	0	0	0	0	0	0	0
365	TAT	0	0	0	0	0	0	0	0	0	0	0	0	1	0	0	0	0	0	0	9	0	0	1	0	0	0	0	0	0	0	0	0	0	0	0	0	0	0	0	0	0	0	0	0	0	0	0	0
366	GGT	0	0	0	0	0	0	0	0	1	0	0	8	0	0	0	0	0	0	0	0	0	0	0	0	0	0	0	0	0	0	0	0	0	0	0	7	0	0	0	1	6	15	5	134602	0	0	0	96
367	TAT	0	0	0	2	0	0	0	0	0	0	0	0	0	0	0	0	0	0	0	12	0	0	0	0	0	0	0	0	0	0	0	0	0	0	0	2	0	0	0	0	0	0	0	0	0	0	0	0
368	CAT	0	0	2	10	0	0	0	0	1	0	2	0	0	0	0	0	3	21	3	134550	0	0	0	1	14	0	0	7	2	0	3	0	0	0	0	0	1	6	1	0	0	0	0	0	0	0	0	0
369	CAT	0	0	0	12	0	0	3	2	0	5	0	2	1	6	6	6	5	11	2	134643	0	0	0	1	0	3	0	6	0	0	0	1	0	0	0	0	0	0	0	0	0	0	0	0	0	1	0	0
370	CAG	0	0	7	2	7	1	1	4	0	1	3	4	28	0	3	4	30	0	134537	17	0	0	0	0	1	0	14	0	1	1	2	2	1	0	2	1	0	0	0	4	0	0	0	0	8	9	3	2
371	AAT	0	5	2	134710	0	0	0	0	0	0	0	5	0	0	0	3	0	0	0	0	0	0	0	0	0	0	0	0	0	0	0	0	0	0	3	7	0	0	0	0	0	0	0	0	0	0	0	0
372	GAA	5	0	0	0	0	0	0	0	0	0	0	1	0	0	0	0	2	0	0	0	0	0	0	0	0	0	0	0	0	0	0	0	134627	1	3	2	2	13	6	2	13	1	0	2	3	0	0	0
373	CAG	0	0	16	0	0	0	0	0	0	0	0	0	0	0	2	0	13	0	134602	13	0	0	1	0	0	0	28	0	1	0	3	0	0	0	4	0	1	1	2	7	0	0	0	0	0	0	0	0
374	GGA	0	0	0	0	0	0	0	1	13	0	0	0	0	0	0	0	0	0	0	0	0	0	0	0	0	0	0	0	0	0	0	0	12	0	0	1	1	0	0	0	134580	4	23	19	8	0	0	0
375	TCA	0	4	0	0	5	2	2	3	1	4	1	4	0	0	2	0	2	0	0	4	5	0	0	0	1	0	0	0	0	0	0	0	3	2	0	5	12	0	1	0	0	0	1	0	0	0	0	0
376	GGC	0	0	0	0	0	0	0	0	0	13	1	0	0	0	0	0	0	0	1	0	0	0	0	0	0	0	0	0	0	0	0	2	0	9	0	0	0	5	6	0	42	134625	12	7	0	26	0	0
377	TAT	0	0	0	0	0	0	0	0	0	0	0	0	0	0	0	0	0	0	0	11	0	0	0	0	0	0	1	0	0	0	0	0	0	0	0	1	0	0	0	0	0	0	1	0	0	0	0	0
378	GCA	0	0	0	0	25	0	0	0	0	0	0	8	0	0	0	0	0	0	0	0	0	0	0	0	0	0	0	0	0	0	0	1	26	0	0	0	134420	2	17	40	0	0	0	1	97	0	2	2
379	GCG	0	0	0	0	0	1	11	0	0	0	0	0	0	0	0	0	0	0	0	0	1	0	0	0	0	0	0	0	0	0	0	0	0	0	26	0	41	3	134585	23	1	0	1	0	0	0	45	0
380	GAT	0	0	0	17	0	0	0	0	0	0	0	0	0	0	0	0	0	0	0	2	0	0	0	0	0	0	0	0	0	0	0	0	2	18	1	134709	0	0	0	3	0	0	0	8	0	0	0	0
381	CAA	23	0	12	0	0	0	0	0	1	0	2	0	2	1	0	4	97970	2	14	10	2	0	0	0	10	0	14	3	2	3	0	2	1	0	2	0	9	2	1	3	0	0	0	0	8	0	6	5
382	AAA	97892	0	7	2	3	5	0	3	9	2	5	1	2	0	0	3	2	6	1	0	1	0	0	0	1	0	1	4	2	0	1	3	10	0	1	3	0	13	9	0	0	0	1	0	0	2	3	3
383	AGC	0	20	0	0	0	3	1	0	6	97504	3	28	0	9	0	0	0	0	0	0	0	0	0	0	0	1	0	0	0	0	0	0	0	0	0	0	0	2	0	0	1	22	0	0	0	0	0	0
384	ACA	14	0	0	0	98116	13	10	1	0	0	0	0	3	0	0	0	0	0	0	0	2	0	0	0	0	0	0	0	0	0	0	0	0	0	0	0	3	0	0	0	0	0	0	0	0	0	0	0
385	CAA	12	1	0	0	0	0	3	3	0	0	0	2	0	0	0	0	95435	0	7	0	0	0	0	0	3	0	0	0	0	3	0	0	3	0	0	0	0	1	0	5	0	0	0	0	0	0	0	0
386	AAT	13	2	0	98028	4	3	7	9	3	0	18	6	2	1	0	4	19	0	13	1	0	0	0	0	10	6	4	7	2	0	1	0	1	0	1	7	0	2	0	2	0	0	0	0	3	0	6	0
387	GCC	0	0	0	0	0	7	0	0	0	0	0	0	0	0	0	0	0	0	0	0	0	0	0	0	0	0	0	0	0	0	0	0	0	19	0	0	8	97984	42	6	0	1	0	0	0	14	0	0
388	ATT	0	0	0	2	0	0	0	3	0	0	0	1	1	4	0	98175	0	0	0	0	0	0	0	0	0	0	0	0	2	0	1	4	0	0	0	0	0	0	0	0	0	0	0	0	2	2	0	6
389	AAC	13	97825	1	29	3	4	3	0	0	6	0	5	1	2	0	0	2	0	1	0	0	0	0	0	1	5	2	13	0	0	0	0	0	7	0	2	1	0	0	0	0	0	0	0	0	0	0	0
390	GGG	5	0	7	0	4	15	15	2	51	24	24	5	5	4	2	2	1	3	5	7	0	0	0	0	1	8	34	32	10	3	39	22	0	0	15	0	10	0	2	1	26	4	94282	20	4	21	3	16
391	ATT	0	0	0	1	0	0	0	0	0	0	0	0	18	8	1	97869	0	0	0	0	0	0	0	0	0	0	0	0	1	1	1	1	0	0	0	0	0	0	0	0	0	0	0	0	0	2	1	7
392	ACA	8	0	0	0	97872	10	4	2	1	5	1	0	7	0	0	0	1	0	1	1	3	0	0	0	0	4	2	3	1	0	0	0	3	1	0	0	19	1	0	0	0	0	0	0	0	0	0	1
393	AAC	12	98108	0	6	0	14	0	5	0	2	0	0	0	0	0	0	1	6	2	0	0	0	0	0	0	0	0	0	0	0	0	0	0	2	0	0	0	0	0	0	0	0	0	0	0	0	0	0
394	AAG	12	0	95005	9	0	0	2	0	0	0	4	0	0	0	0	0	0	0	1	0	0	0	0	0	0	0	0	7	0	0	0	0	0	0	6	0	0	0	0	0	0	0	0	0	0	0	0	0
395	GTG	0	0	0	0	0	0	0	0	0	0	0	0	4	0	12	3	0	0	0	0	0	0	0	0	0	0	0	0	0	1	0	0	0	0	2	0	0	0	2	0	0	0	0	0	13	10	98033	40
396	AAC	11	98046	1	11	0	0	0	0	0	5	0	0	0	0	0	0	0	0	0	0	0	0	0	0	1	0	0	0	0	0	0	0	0	4	0	0	0	0	0	0	0	0	1	0	0	0	0	0
397	TCT	0	10	0	2	0	0	0	1	1	0	0	0	0	0	0	0	0	1	2	0	0	0	0	8	0	0	0	0	0	0	0	0	0	0	0	0	0	6	1	0	0	0	0	0	0	0	0	1
398	GTT	0	0	0	0	0	0	0	0	0	0	0	0	0	0	0	22	0	0	0	0	0	0	0	0	0	0	0	0	0	0	0	2	0	0	0	2	0	0	0	4	0	0	0	2	5	9	3	97793
399	ATC	0	0	0	0	0	3	0	0	0	0	1	0	31	98044	0	24	0	0	0	0	0	0	0	0	0	0	0	0	3	1	1	0	0	0	0	0	0	0	0	0	0	0	0	0	1	17	2	1
400	GAG	0	2	13	0	4	1	1	1	0	1	2	0	0	0	0	0	0	0	3	0	0	0	0	0	0	0	0	1	0	0	0	0	8	5	92720	6	1	0	6	0	0	0	12	0	0	0	1	1
401	AAA	97832	1	17	1	3	2	0	0	2	0	11	0	0	0	1	3	0	2	0	0	0	0	0	0	0	0	1	0	4	0	0	0	6	0	0	0	0	3	2	1	0	0	0	0	1	0	2	2
402	ATG	0	0	1	0	0	0	2	0	0	0	0	0	9	1	97938	4	0	0	0	0	0	0	0	0	0	0	1	0	0	1	2	0	0	0	0	0	0	0	0	0	0	0	0	1	0	1	5	0
403	AAC	7	97977	3	9	0	5	4	2	0	7	0	0	0	2	0	0	0	2	0	1	0	0	0	0	0	0	0	0	0	0	0	0	0	9	0	0	0	0	0	2	0	1	1	3	0	0	0	0
404	ACT	3	6	0	6	2	14	1	97788	8	3	0	6	0	5	0	6	5	0	1	1	0	0	2	1	1	0	0	0	0	4	3	6	0	0	0	2	5	2	0	4	7	5	0	3	4	1	8	11
405	CAA	13	0	0	0	0	0	0	0	0	1	1	0	1	0	0	0	97626	4	9	1	1	0	0	0	9	0	1	1	0	0	0	0	1	0	0	0	1	3	0	10	1	1	7	6	1	1	0	0
406	TTC	0	1	0	1	0	0	0	0	0	0	0	0	0	2	1	0	0	0	0	0	0	0	0	0	0	0	0	2	9	7	1	5	0	0	0	0	0	0	0	0	0	2	0	3	1	0	0	0
407	ACA	19	0	1	2	97852	7	23	3	4	6	4	2	14	0	0	0	1	0	0	2	1	0	0	0	1	4	0	4	0	0	0	0	0	0	0	0	6	0	4	1	0	1	0	0	0	0	0	0
408	GCT	2	0	0	0	1	0	0	12	0	2	0	0	1	0	0	0	0	1	2	0	0	0	0	2	0	5	16	0	0	6	0	3	0	0	2	21	2	8	14	97384	0	3	3	0	2	1	7	5
409	GTG	0	0	3	0	1	3	0	1	0	1	0	0	5	0	11	0	2	0	0	1	0	0	0	0	0	0	0	1	0	0	13	5	0	0	2	0	0	0	1	0	0	1	5	1	13	13	96779	22
410	GGT	3	1	0	0	0	0	0	0	0	0	0	17	0	0	0	0	0	0	2	1	3	1	0	0	0	0	1	3	1	0	0	0	0	1	0	36	0	1	0	1	7	35	13	94534	0	1	2	38
411	AAA	97935	3	13	1	0	0	1	0	7	4	0	1	1	2	0	0	0	0	4	0	2	0	0	0	0	0	0	0	0	0	1	1	5	0	0	0	0	2	6	0	5	1	4	0	5	1	0	0
412	GAA	11	0	0	0	1	4	0	1	0	5	0	1	2	0	0	0	0	0	1	0	0	0	0	0	2	0	0	0	7	1	0	1	97869	2	11	1	14	4	3	0	4	0	0	0	2	0	2	1
413	TTC	0	0	0	0	0	0	0	0	0	0	0	0	0	1	0	0	0	0	0	0	0	0	0	0	0	0	0	0	0	4	0	0	0	0	0	0	0	0	0	0	0	0	0	0	0	1	0	0
414	AAC	12	97940	1	6	0	2	0	0	0	16	0	0	0	0	0	0	0	2	0	0	0	0	0	0	0	0	0	0	0	0	0	0	0	7	0	0	0	1	1	1	7	11	2	10	0	0	0	0
415	AAC	13	97968	0	15	0	0	0	13	4	7	1	2	7	21	1	0	0	5	1	1	0	0	0	1	14	1	2	0	0	3	0	0	3	3	2	0	1	0	6	4	1	0	5	1	6	1	6	0
416	TTA	0	0	0	3	0	0	0	0	0	0	0	0	1	0	0	0	0	0	0	0	1	0	0	0	0	0	0	0	5	2	0	0	0	0	0	0	0	0	0	0	0	0	0	0	1	0	0	0
417	GAA	8	0	0	0	0	0	0	0	0	0	0	0	0	0	0	0	0	0	0	0	0	0	0	0	0	0	0	0	0	0	0	0	97955	0	6	0	0	0	0	0	6	0	0	0	0	0	0	0
418	AAA	97869	1	15	0	1	0	0	0	5	0	1	0	1	0	0	0	0	0	0	0	0	0	0	0	0	0	0	0	1	0	1	0	1	0	0	0	1	0	0	0	0	0	0	0	0	0	0	0
419	AGG	0	0	17	0	0	0	0	0	10	0	97300	7	0	0	14	0	0	0	0	0	0	0	0	0	0	0	39	0	0	0	0	0	0	0	0	0	0	0	0	0	0	0	73	0	0	0	0	0
420	ATG	0	0	1	0	0	0	3	0	0	0	0	0	7	0	96142	4	0	0	0	0	0	0	0	0	0	0	0	0	0	0	1	0	0	0	0	0	0	0	0	0	0	0	0	0	0	0	6	0
421	GAA	11	0	0	0	0	0	0	0	0	0	0	0	0	0	0	0	1	0	0	0	0	0	0	0	0	0	0	0	0	0	0	0	97330	0	1	0	0	0	0	0	16	0	0	2	0	0	0	0
422	AAT	1	4	0	97725	0	0	0	1	0	0	0	3	0	0	0	1	0	0	0	0	0	0	0	0	0	0	0	0	0	0	0	0	0	0	0	1	0	0	1	0	0	0	0	0	0	0	0	0
423	TTA	0	0	0	0	0	0	0	0	0	0	0	0	1	0	1	0	0	0	0	0	0	0	0	0	0	0	0	0	9	0	0	0	0	0	0	0	0	0	0	0	0	0	0	0	0	0	0	0
424	AAT	0	13	0	97109	0	0	0	1	0	0	0	2	0	0	0	1	0	2	1	0	0	0	0	0	0	0	0	0	0	0	0	0	0	0	0	3	0	0	0	0	0	0	0	0	0	0	0	0
425	AAA	97995	1	42	0	1	0	0	0	5	0	0	0	1	0	0	0	3	0	3	0	0	0	0	0	1	0	0	6	0	0	0	0	8	0	0	0	0	0	0	0	0	0	0	0	0	0	0	0
426	AAA	97849	0	56	0	1	0	0	0	4	0	0	0	0	0	0	0	1	0	0	0	0	0	0	0	0	0	0	0	0	0	0	0	3	0	1	0	0	0	0	0	0	0	0	0	0	0	0	0
427	GTT	1	0	1	1	0	0	0	0	0	0	0	0	0	0	1	23	0	0	0	0	0	0	0	0	0	0	0	0	0	5	2	0	0	0	0	0	0	0	0	0	0	0	0	1	2	9	0	93499
428	GAT	0	0	0	3	0	0	0	0	0	0	0	0	0	0	2	0	0	0	0	0	0	0	0	0	0	0	0	0	0	0	0	0	2	3	0	94939	0	0	0	0	0	0	0	6	0	0	0	3
429	GAT	0	0	0	7	0	0	0	0	0	0	0	0	0	0	3	1	0	1	0	2	0	0	0	0	0	0	1	0	0	0	0	0	3	4	0	96594	0	0	0	0	0	0	0	6	0	0	0	0
430	GGG	0	0	0	0	0	0	0	0	0	0	5	0	0	0	0	0	0	0	1	0	0	0	0	0	0	0	0	0	0	2	0	0	0	0	11	0	0	0	0	0	15	4	97652	18	0	0	6	0
431	TTT	0	0	0	0	0	0	0	0	0	0	0	0	0	0	0	0	0	0	0	0	0	0	0	0	0	0	0	0	0	0	0	5	0	0	0	0	1	0	0	0	0	0	0	0	0	0	0	5
432	CTG	0	0	0	0	0	0	0	0	0	2	1	0	0	0	16	0	1	0	4	0	0	0	21	0	0	0	0	0	10	1	97717	2	0	0	3	0	0	0	0	0	0	0	0	1	0	2	2	5
433	GAC	0	12	0	0	0	0	0	0	0	0	0	0	0	0	0	0	0	0	0	0	0	0	0	0	0	0	2	0	0	0	0	0	9	97807	13	10	1	1	0	2	1	10	1	1	0	0	0	0
434	ATT	0	0	0	0	0	0	0	5	0	0	0	1	1	4	0	98250	0	0	0	0	0	0	0	0	0	0	0	0	0	0	0	1	0	0	0	0	0	0	0	0	0	0	0	0	0	3	1	6
435	TGG	0	0	0	0	0	0	0	0	0	0	0	0	0	0	0	2	0	1	0	1	0	0	0	0	0	0	9	0	0	0	0	0	0	0	0	0	0	0	0	0	0	0	2	0	0	0	0	0
436	ACA	40	0	0	0	97806	6	8	2	0	0	0	0	6	0	0	0	0	0	0	0	0	0	0	0	0	0	0	0	0	0	0	0	0	0	0	0	16	0	0	0	0	0	0	0	0	0	0	0
437	TAT	0	0	0	1	0	0	0	0	0	0	0	0	0	0	0	0	0	0	0	8	0	0	0	0	0	0	0	0	0	0	0	0	0	0	0	2	0	0	0	0	0	0	0	0	0	0	0	0
438	AAT	0	15	1	95712	0	0	0	1	0	0	0	7	0	0	0	1	11	0	9	0	0	1	0	0	0	0	0	0	0	0	0	1	1	0	0	7	0	0	0	0	0	0	0	0	0	0	0	0
439	GCA	0	0	0	0	8	0	0	0	0	0	0	0	2	0	0	0	0	0	0	0	0	0	0	0	0	0	0	0	0	3	0	3	6	0	0	0	94302	1	8	3	0	0	0	0	9	0	0	0
440	GAA	14	0	0	0	0	0	0	0	0	0	0	0	0	0	0	0	0	0	0	0	0	0	0	0	0	0	0	0	0	0	0	0	97347	1	5	0	1	0	0	0	6	0	0	0	0	0	0	0
441	TTG	0	0	0	0	1	0	0	0	0	0	0	0	0	1	1	0	0	0	0	0	0	0	0	0	0	0	0	0	0	0	1	0	0	0	0	0	0	0	0	0	0	0	0	0	1	0	0	0
442	TTA	0	0	0	0	0	2	0	0	0	0	0	0	3	6	1	0	0	0	0	0	0	0	0	0	0	0	0	0	4	0	0	2	0	0	0	0	0	0	0	0	0	0	0	0	0	0	0	3
443	GTT	0	0	0	0	0	0	0	0	0	0	0	0	0	0	1	13	0	0	0	0	0	0	0	0	0	0	0	0	0	0	0	0	0	0	0	1	0	0	0	4	0	0	0	1	1	5	3	96502
444	CTA	0	0	0	0	0	0	0	0	0	0	0	0	34	0	0	0	0	0	0	0	8	0	0	0	1	0	0	0	97217	0	6	1	0	0	0	0	0	0	0	0	0	0	0	0	1	0	0	0
445	CTG	0	0	0	0	0	0	0	0	0	0	0	0	0	0	113	0	0	0	0	0	0	0	15	0	0	0	0	0	11	0	97477	7	0	0	0	0	0	0	0	0	0	0	0	0	1	0	1	0
446	GAA	8	0	0	0	0	0	0	0	0	0	0	0	0	0	0	0	1	0	0	0	0	0	0	0	0	0	0	0	0	0	0	0	97756	2	12	0	1	0	0	0	11	0	0	0	0	0	0	0
447	AAT	1	3	1	97910	0	0	0	2	0	0	0	4	0	0	0	0	0	0	0	0	0	0	0	0	0	0	0	0	0	0	0	0	0	0	0	1	0	0	0	0	0	0	0	0	0	0	0	0
448	GAA	10	0	0	0	0	0	0	0	0	0	0	0	0	0	0	0	2	0	0	0	0	0	0	0	0	0	0	0	0	0	0	0	97836	3	4	0	1	0	0	0	12	0	0	0	2	0	0	0
449	AGG	0	0	14	0	0	0	0	0	7	0	96979	3	0	0	7	0	0	0	0	0	0	0	0	0	1	0	4	1	0	0	0	0	0	0	0	0	1	0	0	0	0	0	14	0	0	0	0	0
450	ACT	0	0	0	12	1	11	1	97396	0	0	0	0	0	0	0	4	0	0	0	0	0	0	0	0	0	0	0	0	0	0	0	0	0	0	0	0	0	0	0	6	0	0	0	0	0	0	0	0
451	TTG	0	0	0	0	0	0	0	0	0	0	0	0	0	0	0	0	0	0	0	0	0	0	0	0	0	0	0	0	0	0	10	1	0	0	0	0	0	0	0	0	0	0	0	0	0	0	0	0
452	GAT	0	0	0	16	0	0	1	0	0	0	0	0	0	0	0	0	0	0	0	0	0	0	0	0	0	0	0	0	0	0	0	0	1	0	2	97346	0	0	0	0	2	0	0	4	0	0	0	2
453	TTC	0	0	0	0	0	0	0	0	0	0	0	0	0	0	0	0	0	0	0	0	0	0	0	0	0	0	0	0	0	3	0	0	0	0	0	0	0	0	0	0	0	0	0	0	0	0	0	0
454	CAT	0	0	0	7	0	0	0	0	0	0	0	0	0	0	0	0	2	11	0	97658	0	0	0	1	0	0	0	8	0	0	0	1	0	0	0	1	0	0	0	0	0	0	0	0	0	0	0	0
455	GAC	0	11	0	0	0	0	0	0	0	0	0	1	0	0	0	0	0	0	0	0	0	0	0	0	0	0	0	0	0	0	0	0	161	97252	4	8	0	0	0	1	0	8	0	0	0	1	0	0
456	TTA	0	0	0	1	4	0	4	1	2	0	0	0	6	1	0	0	0	0	1	2	1	0	0	0	0	0	10	10	11	1	0	0	1	3	0	1	1	1	0	0	3	3	0	1	4	0	1	3
457	AAT	2	4	2	98024	0	1	0	2	0	0	0	6	0	0	1	1	3	0	0	1	0	0	0	0	0	0	0	0	0	0	0	0	0	0	0	11	0	0	0	0	0	0	0	1	0	0	0	0
458	GTG	0	0	0	0	0	0	0	0	0	0	0	0	0	0	13	0	0	0	0	0	0	0	0	0	0	0	0	0	0	0	0	0	0	0	1	0	0	0	0	0	0	0	1	0	17	3	97707	13
459	AAG	8	0	97779	4	0	0	1	0	0	0	8	0	0	0	2	0	0	0	1	0	0	0	0	0	0	0	0	11	0	0	0	0	0	0	17	0	0	0	1	0	0	0	0	0	0	0	0	0
460	AAT	4	14	0	97716	1	1	1	6	0	0	0	7	0	0	0	4	0	1	0	0	0	0	0	0	0	0	0	0	0	0	0	0	0	0	1	12	3	1	1	2	0	0	0	1	0	0	0	0
461	CTG	0	0	0	0	0	0	0	0	0	0	0	0	0	0	22	0	0	0	2	0	0	0	4	0	0	0	0	0	9	0	97874	5	0	0	0	0	0	0	0	0	0	0	0	0	0	0	0	0
462	TAC	0	3	0	0	0	0	0	0	0	0	0	0	0	0	0	1	0	6	0	0	0	0	0	0	0	0	0	0	0	0	0	0	0	2	0	0	0	0	0	0	0	0	0	0	0	0	0	0
463	GAG	0	0	13	2	0	0	0	0	0	0	0	0	0	1	0	0	0	1	1	0	0	0	0	0	0	0	1	1	0	0	0	0	11	1	98063	21	2	0	4	0	0	0	10	2	0	0	2	0
464	AAA	98297	2	7	2	1	0	0	1	2	0	0	0	0	0	1	1	0	0	0	0	0	0	0	0	0	1	0	0	0	0	0	0	6	0	0	0	0	0	0	2	0	0	0	0	0	0	3	0
465	GTA	0	0	0	0	1	0	0	4	0	0	0	0	11	0	0	0	0	0	0	1	0	0	0	0	0	0	0	0	0	0	0	0	1	0	0	0	13	0	0	0	2	0	0	0	98028	1	7	9
466	AAA	97844	5	5	0	1	0	0	0	7	0	0	1	1	0	0	0	0	0	0	0	0	0	0	0	0	0	0	6	0	0	0	0	5	0	0	0	0	0	0	0	0	0	0	0	0	0	0	0
467	AGC	0	12	0	3	6	2	1	3	15	97739	3	26	0	11	0	0	1	0	0	0	0	0	0	0	0	2	1	0	0	0	0	0	0	0	0	1	0	0	3	0	1	21	9	2	3	3	1	4
468	CAA	3	0	1	1	7	1	0	2	9	1	0	1	6	2	12	0	97989	1	5	1	0	0	0	0	10	0	7	1	4	4	0	0	1	2	0	0	0	1	0	2	0	0	0	0	1	1	5	1
469	TTA	0	0	0	0	0	0	0	0	0	0	0	0	1	3	0	6	0	0	0	0	1	0	0	0	0	0	0	0	6	0	0	3	0	0	0	0	0	0	0	0	0	0	0	0	2	0	0	0
470	AAG	9	0	98148	24	0	0	2	0	0	0	8	0	0	0	2	0	0	0	0	0	0	0	0	0	0	0	0	0	0	0	1	0	0	0	6	1	0	0	1	0	0	0	0	0	0	0	5	0
471	AAT	1	7	0	98131	0	4	1	9	0	1	1	3	1	1	0	1	0	0	1	2	0	0	0	0	0	0	0	0	0	0	0	1	0	2	0	3	7	0	0	1	1	0	0	0	0	1	0	0
472	AAT	1	7	1	97991	0	0	0	2	0	0	0	10	0	0	0	0	0	0	0	0	0	0	0	0	0	0	0	0	0	0	0	0	0	0	0	12	0	0	0	0	0	0	0	0	0	0	3	0
473	GCC	0	0	0	0	0	11	0	0	0	0	0	0	0	0	0	0	0	0	0	0	0	1	0	0	0	0	0	0	0	0	0	0	0	19	0	0	7	98159	1	17	0	0	0	1	1	3	5	8
474	AAA	97950	2	16	6	0	0	0	0	15	0	3	0	2	2	1	1	22	0	0	0	0	0	0	0	0	1	1	2	2	3	8	1	42	0	3	0	2	4	1	0	0	2	0	0	0	0	7	2
475	GAA	7	0	0	1	0	0	0	0	0	0	0	0	0	0	0	2	0	0	0	0	0	0	0	0	0	0	0	0	0	0	0	0	98190	1	8	1	0	0	0	0	11	0	0	0	8	0	0	0
476	ATC	2	1	14	1	0	4	0	5	0	1	1	0	13	97275	18	19	5	0	2	0	0	0	0	0	0	0	1	0	10	1	0	0	0	0	4	0	0	0	0	1	0	1	0	1	0	6	0	4
477	GGA	0	0	0	0	0	0	0	0	22	0	0	0	0	0	0	0	0	0	0	0	0	0	0	0	0	0	0	0	2	0	0	0	13	0	0	0	1	0	0	0	97297	4	8	1	4	0	0	0
478	AAT	1	6	1	97252	0	0	0	1	0	0	0	10	0	0	0	1	0	0	1	2	0	0	0	0	0	0	1	0	0	0	0	0	0	0	0	4	0	0	0	0	0	0	0	0	0	0	0	0
479	GGG	0	0	0	0	0	0	0	0	0	0	63	0	0	0	0	0	0	0	2	0	0	0	0	0	1	0	3	2	0	0	1	0	0	0	8	0	0	0	0	0	13	4	97078	9	0	0	1	0
480	TGT	0	0	0	0	0	0	0	0	0	0	0	0	0	0	0	0	0	0	0	0	0	0	0	0	0	0	0	0	0	0	0	0	0	0	0	0	0	0	1	0	0	0	0	3	0	0	0	0
481	TTT	0	0	0	0	0	0	0	0	0	0	0	0	0	0	0	0	0	0	0	0	0	1	0	0	0	0	0	0	0	1	1	3	0	0	0	0	0	0	0	0	0	0	0	0	0	0	0	1
482	GAG	3	0	10	1	2	0	0	0	0	0	0	0	0	2	0	0	0	0	0	0	0	0	0	0	0	0	0	1	2	0	0	1	15	1	97263	10	1	1	0	6	2	0	24	1	4	0	4	1
483	TTC	0	0	0	0	0	0	0	0	0	0	0	0	0	4	0	0	0	0	0	0	0	0	0	0	0	0	0	0	0	2	0	0	0	0	0	0	0	0	0	0	0	0	0	0	0	1	0	0
484	TAC	0	2	0	0	0	0	0	0	0	0	0	0	0	0	1	0	0	24	0	0	0	0	0	0	0	0	3	0	0	0	11	0	0	0	0	0	0	0	0	0	0	0	0	0	0	0	0	0
485	CAC	0	9	0	0	0	0	0	0	0	0	0	0	0	0	0	0	14	97136	1	6	0	2	0	0	0	2	0	0	0	0	0	0	0	0	0	0	0	0	0	0	0	0	0	0	0	0	0	0
486	AAG	14	2	97361	9	1	0	4	0	0	0	8	0	1	5	0	3	0	0	1	0	0	0	1	0	0	0	1	4	1	0	0	4	0	0	8	1	1	0	0	2	1	0	0	0	12	3	3	2
487	TGT	0	0	0	0	0	0	0	1	0	0	0	0	0	0	0	0	0	0	0	0	0	0	0	0	0	0	0	5	0	0	0	0	0	0	0	0	0	0	0	0	0	0	0	2	0	0	0	0
488	GAC	0	10	0	0	0	0	1	0	0	0	0	0	0	0	0	1	0	1	0	0	2	0	0	0	0	0	0	0	0	0	0	0	13	97308	1	11	0	1	0	0	0	20	0	0	0	0	0	0
489	AAT	0	0	2	97402	0	0	0	0	0	0	0	6	0	0	0	0	0	0	0	1	0	0	0	0	0	0	0	0	0	0	0	0	0	2	0	4	0	0	0	0	0	0	0	0	0	0	0	0
490	GAA	10	2	0	0	5	0	0	0	0	1	0	0	0	0	13	0	0	1	0	0	0	2	0	1	1	0	0	0	1	0	0	0	97111	18	10	8	1	0	3	0	14	1	1	4	3	0	0	5
491	TGC	0	0	0	0	0	0	0	0	0	2	0	0	0	0	0	0	0	0	0	0	0	0	0	0	0	1	0	0	0	0	0	0	0	0	0	0	0	0	0	0	0	0	0	0	0	0	0	0
492	ATG	0	0	0	0	0	0	7	0	0	0	3	0	14	0	95360	6	0	0	0	0	0	0	0	0	0	0	0	0	0	0	1	0	0	0	0	0	0	0	0	0	0	0	0	0	0	0	7	0
493	GAA	14	5	0	0	0	0	0	2	12	0	0	4	0	0	2	0	1	0	0	0	0	0	0	0	0	0	0	1	0	1	0	0	96671	9	13	1	0	2	0	0	27	1	0	22	2	0	2	0
494	AGT	0	0	0	14	0	3	1	3	3	7	0	96587	0	0	0	15	1	0	2	0	0	0	0	0	0	1	0	5	0	0	0	0	0	0	5	0	1	2	0	2	1	5	0	2	0	0	0	0
495	GTA	0	0	0	0	0	0	0	0	0	0	0	0	23	0	0	0	0	0	0	0	0	0	0	0	0	0	0	0	0	1	0	0	1	1	0	0	13	0	0	0	2	0	0	0	97222	1	18	11
496	AGA	13	0	1	0	0	0	2	0	97173	0	7	0	6	0	0	0	0	0	0	0	0	0	0	0	3	0	0	0	0	0	0	0	0	0	0	0	0	0	0	0	8	0	0	0	1	0	0	0
497	AAT	6	8	5	97117	3	3	4	18	1	4	0	10	3	0	5	2	1	4	1	1	0	0	0	0	0	7	2	3	6	14	0	11	13	0	2	23	1	0	0	6	2	2	6	5	7	1	16	10
498	GGG	0	0	0	0	0	0	0	0	1	0	14	1	0	0	0	0	0	0	0	0	0	0	0	0	0	0	1	0	0	0	0	0	1	0	5	0	0	1	4	0	13	0	97331	7	0	0	55	1
499	ACT	2	0	0	18	1	9	0	97192	0	0	0	1	0	0	16	5	18	0	0	4	0	0	0	1	2	0	1	0	9	0	0	0	0	0	2	2	4	5	0	10	0	0	0	2	27	0	1	2
500	TAT	0	0	0	2	0	0	0	0	0	0	0	0	0	0	0	0	0	0	0	7	0	0	0	0	0	0	0	0	0	0	0	0	0	0	0	0	0	0	0	0	0	0	0	0	1	0	0	0
501	GAT	0	0	0	16	0	0	0	3	1	0	0	0	0	3	0	0	0	1	0	0	0	0	0	0	0	0	0	0	1	0	0	1	2	4	0	97176	0	0	0	0	0	0	0	3	0	0	0	1
502	TAT	0	0	0	0	0	0	0	0	0	0	0	0	0	0	0	0	0	1	0	8	0	0	0	0	0	0	0	0	0	0	0	2	0	0	1	0	0	0	0	0	0	0	0	4	0	2	0	0
503	CCA	0	1	0	1	7	2	2	2	0	0	0	1	2	0	0	1	10	0	0	0	97153	6	12	3	0	0	0	2	5	0	1	0	1	0	1	0	3	0	0	0	0	0	3	0	0	3	1	0
504	AAA	97363	4	16	2	1	0	0	0	2	0	5	0	3	0	3	0	2	8	3	12	0	0	0	0	0	10	0	1	2	4	1	0	3	0	0	0	0	11	0	0	0	1	1	4	1	0	0	0
505	TAT	0	0	0	1	0	0	0	0	0	0	0	0	0	0	0	0	0	0	0	9	0	0	0	0	0	0	0	0	0	0	0	0	0	0	0	1	0	0	0	0	0	0	0	0	0	0	0	0
506	TCA	0	0	3	0	5	0	0	1	1	3	0	0	0	0	0	0	0	0	0	1	4	0	0	0	0	0	0	1	1	0	1	0	1	0	3	0	0	0	1	0	1	0	4	0	0	4	5	0
507	GAA	10	0	1	0	1	0	0	1	5	0	0	0	0	1	0	0	1	0	1	0	0	0	0	0	0	0	1	0	0	4	8	0	97291	27	5	0	1	0	4	0	8	2	6	1	7	0	5	0
508	GAA	5	0	0	0	0	0	0	0	0	3	0	0	4	4	1	2	0	0	3	0	0	3	0	2	0	1	0	0	1	0	0	2	97372	2	1	0	1	2	3	4	1	1	0	0	0	1	1	1
509	TCA	0	0	0	0	0	1	2	0	0	0	2	3	4	0	3	0	0	0	0	0	6	0	0	0	0	0	0	0	0	0	1	0	0	0	0	0	6	0	13	1	0	0	1	0	2	1	1	3
510	AAG	11	2	97048	6	0	0	2	2	0	0	14	14	0	1	3	3	0	3	2	0	0	0	0	0	7	0	0	6	3	20	2	1	1	0	10	0	0	1	0	1	0	0	0	2	0	2	0	1
511	TTG	0	0	0	1	0	1	0	0	0	0	2	6	0	0	0	0	0	2	0	1	0	0	0	0	0	0	0	0	1	1	2	1	3	0	0	0	0	13	0	4	0	2	0	0	0	0	1	0
512	AAC	29	97025	2	14	0	3	0	0	1	56	0	0	0	1	1	0	0	0	3	0	0	0	0	0	0	2	5	0	0	3	0	1	1	3	1	1	1	0	0	0	0	0	0	4	0	6	0	1
513	AGG	2	0	8	0	0	0	0	0	6	0	96802	8	2	2	9	9	1	0	1	0	0	1	0	0	0	2	8	0	7	0	2	2	0	0	0	1	6	0	0	0	0	0	17	0	0	2	0	0
514	GAA	8	1	0	0	0	0	1	1	0	0	0	0	0	0	0	1	0	0	3	0	0	0	0	0	0	4	0	0	0	0	1	1	97048	0	1	1	0	0	0	0	15	0	0	0	1	0	0	0
515	AAG	12	0	96826	7	1	0	1	0	1	0	34	2	0	0	0	3	0	1	1	2	0	0	4	4	0	0	0	1	0	0	0	2	0	0	6	3	1	0	1	0	0	7	1	0	7	2	1	2
516	ATA	0	0	0	0	3	0	0	0	0	0	0	0	97133	1	25	5	0	0	0	0	0	0	0	0	0	0	0	0	1	0	0	1	0	0	0	0	0	0	0	0	0	0	0	0	3	6	2	0
517	GAT	1	0	2	10	0	0	0	0	5	0	0	0	2	0	3	3	0	0	1	3	0	0	0	0	0	0	1	0	4	0	0	4	7	5	1	96650	8	1	3	0	0	3	1	12	1	9	0	1
518	GGA	4	0	2	1	13	0	11	8	28	2	2	2	7	1	16	0	0	5	0	1	1	3	1	0	1	5	0	18	0	6	0	3	22	0	1	2	6	4	1	2	95206	0	18	2	11	28	5	1
519	GTG	0	0	0	0	0	0	0	3	0	0	0	0	0	0	12	0	0	0	0	0	0	0	0	0	0	0	1	0	0	0	0	0	0	0	1	0	0	0	2	0	0	0	0	0	20	0	95525	9
520	AAA	96588	9	26	3	4	10	2	0	2	0	0	0	0	2	2	0	1	2	1	2	1	0	0	0	3	3	0	1	2	0	0	1	6	2	3	3	0	1	1	0	0	0	0	0	7	0	0	1
521	TTG	0	0	0	0	3	0	0	0	0	0	1	0	8	0	13	0	0	0	0	0	0	0	0	0	0	0	0	0	1	0	5	0	0	0	0	0	0	0	0	0	0	0	0	0	0	2	7	0
522	GAA	12	0	0	3	2	2	0	0	0	0	0	0	0	0	0	0	1	0	1	0	0	0	0	0	0	0	0	0	0	0	0	0	96091	1	9	1	3	0	0	0	11	0	0	0	2	2	1	0
523	TCA	0	0	0	1	0	0	0	1	0	1	1	0	0	0	1	0	3	3	0	0	9	6	0	0	0	1	0	0	0	0	1	0	0	0	2	0	2	0	1	0	0	0	2	0	0	0	0	46
524	ATG	0	1	2	3	0	0	6	3	4	0	1	0	18	1	96775	9	0	0	0	0	1	0	0	0	0	1	0	2	2	0	1	17	0	0	2	1	1	0	0	1	8	0	2	0	0	0	6	2
525	GGG	0	0	0	0	0	0	0	0	0	9	10	1	0	0	0	1	0	0	0	3	0	0	0	0	0	0	0	0	0	0	0	0	0	3	12	7	7	0	0	0	14	1	97216	17	0	0	9	0
526	GTG	0	0	0	0	0	0	0	3	0	5	0	1	0	0	28	0	0	0	1	0	0	1	2	2	0	0	0	0	5	1	0	0	0	0	0	1	0	0	6	1	0	2	5	1	51	6	96895	16
527	TAT	1	0	0	4	3	0	1	0	0	0	0	2	2	0	0	2	0	0	1	30	0	0	0	0	0	0	1	0	0	0	1	0	12	0	0	1	1	0	0	0	1	1	0	1	0	2	0	1
528	CAG	8	0	18	0	0	4	0	0	0	0	0	1	0	0	0	0	6	3	97241	10	0	0	1	0	0	1	25	1	0	0	0	0	0	2	3	0	0	0	0	0	1	0	0	0	0	0	0	0
529	ATT	0	0	2	0	0	0	0	6	0	0	0	1	0	17	1	96971	0	0	0	1	1	0	0	0	0	0	0	0	0	0	8	2	0	0	2	0	0	0	0	0	0	0	1	0	0	0	0	11
530	CTG	0	0	0	0	0	0	0	0	0	0	0	0	0	0	18	0	0	0	0	0	0	0	11	0	0	0	3	0	9	0	95698	7	0	0	0	0	0	6	0	2	0	0	0	0	0	0	3	0
531	GCG	13	0	0	0	0	0	5	0	0	0	0	0	0	3	0	0	1	0	0	0	1	0	2	0	0	0	0	0	3	2	0	0	0	0	16	4	15	2	94587	7	0	4	4	0	0	1	22	0
532	ATC	0	2	0	0	0	8	0	0	0	4	0	0	39	94495	1	7	0	0	0	6	0	0	0	0	1	0	0	0	0	0	0	0	0	0	0	2	0	0	0	0	0	0	0	0	0	7	2	0
533	TAC	0	3	0	0	0	0	0	0	0	0	0	0	0	0	0	0	0	21	0	0	0	0	0	0	0	0	0	0	4	0	0	0	0	2	0	0	0	0	0	0	0	0	0	0	0	0	0	0
534	TCA	0	0	0	0	1	0	0	0	0	0	0	0	0	0	0	0	0	0	0	0	5	0	0	0	0	0	0	0	0	0	0	0	0	0	0	0	2	0	0	0	0	0	0	0	0	0	0	0
535	ACT	0	0	0	29	2	11	1	96662	0	0	0	2	0	0	0	12	0	0	0	0	0	0	0	0	0	0	0	0	0	0	0	0	0	0	0	0	0	0	0	6	0	0	0	1	0	0	0	0
536	GTC	0	0	0	0	0	0	0	0	0	0	0	0	0	35	0	1	0	0	0	0	0	0	0	0	0	0	0	0	0	3	0	2	0	0	0	0	0	7	0	0	0	1	0	0	20	96024	0	3
537	GCC	0	0	0	0	8	14	0	0	0	0	0	0	0	0	0	0	0	0	0	0	0	1	0	0	0	0	0	0	0	0	0	0	0	16	0	0	8	96214	3	7	0	0	0	0	0	2	0	0
538	AGT	0	0	0	11	0	1	0	0	2	11	1	96940	0	0	0	4	0	0	0	0	0	0	0	0	0	0	0	3	0	0	0	0	0	0	0	0	2	2	1	2	0	0	0	4	0	0	0	0
539	TCA	0	0	0	0	1	1	0	0	1	0	0	0	0	0	0	0	1	0	0	0	8	0	0	0	0	0	0	0	0	0	0	0	0	8	0	0	2	0	0	0	0	0	0	0	0	0	0	1
540	CTG	1	0	0	0	0	6	0	0	0	1	0	0	4	0	56	1	0	0	0	0	0	0	10	0	0	0	0	0	22	3	96676	12	0	0	1	0	2	3	0	1	2	2	0	0	1	2	4	0
541	GTG	0	0	0	0	0	0	3	5	0	0	0	0	3	0	11	11	0	0	0	1	0	0	3	1	0	0	0	0	0	1	2	8	0	0	3	0	0	0	2	0	0	0	1	0	17	3	95751	20
542	CTT	0	0	0	0	2	1	1	2	0	0	0	0	7	7	2	29	0	0	0	3	0	3	0	18	0	0	0	2	6	12	9	96669	0	0	0	0	2	0	10	8	0	2	2	0	1	0	5	1
543	TTG	0	0	0	0	1	0	0	0	0	0	0	1	0	0	1	1	0	0	0	0	0	0	0	0	0	0	0	0	0	0	10	0	0	0	0	0	0	0	5	5	0	0	0	1	2	1	3	1
544	GTC	0	0	0	0	0	0	0	0	0	0	0	0	0	5	0	0	0	0	0	0	0	0	0	0	0	1	0	0	0	3	0	0	0	1	0	0	0	7	0	0	0	1	0	0	37	96596	1	11
545	TCC	0	1	0	0	1	52	0	0	0	0	0	0	0	1	0	1	0	0	1	0	0	28	0	0	1	0	0	0	0	0	1	0	0	0	0	0	0	0	0	0	0	0	0	0	0	0	0	0
546	CTG	0	0	0	0	0	0	0	0	0	0	0	0	0	0	11	0	0	0	2	0	0	0	25	0	0	0	1	0	20	1	96911	5	0	0	0	0	0	0	0	0	1	0	0	0	0	0	0	0
547	GGG	0	0	0	0	1	0	0	0	0	0	7	0	0	0	0	0	0	0	0	0	0	0	0	0	0	0	0	0	0	0	0	0	0	0	7	0	0	0	1	0	6	0	97248	8	0	0	13	0
548	GCA	0	0	0	0	19	0	0	0	0	0	0	0	0	0	0	0	0	0	0	0	7	0	0	0	0	0	0	0	0	0	0	0	7	0	0	0	96662	0	4	3	14	0	0	0	11	0	0	0
549	ATC	0	1	0	0	0	17	0	0	0	2	0	0	11	97240	2	9	0	0	0	0	0	0	0	0	0	0	0	0	1	1	1	0	0	0	0	0	0	2	0	0	0	1	0	0	0	5	0	0
550	AGT	0	1	0	13	1	10	0	2	2	6	1	96630	0	0	0	21	0	0	0	0	0	0	0	0	0	0	0	1	1	0	0	0	0	2	0	0	0	0	0	0	0	0	0	15	1	0	0	0
551	TTC	0	0	0	0	0	0	3	0	0	0	0	1	0	0	0	0	2	0	1	0	0	0	0	0	0	0	0	0	0	10	0	3	0	0	1	0	0	1	0	0	1	3	0	0	1	5	0	0
552	TGG	0	0	0	0	0	0	1	0	0	0	1	0	0	0	0	0	0	0	0	1	0	0	0	0	0	0	7	0	0	0	0	0	0	0	0	0	1	2	0	0	0	0	6	0	0	0	0	0
553	ATG	0	0	0	0	0	0	1	0	0	1	1	1	15	1	97294	5	0	0	0	0	0	0	0	0	0	0	0	0	1	0	1	0	0	0	0	0	0	4	3	0	0	0	2	17	0	0	7	0
554	TGT	0	0	0	0	0	0	0	0	0	0	0	1	4	0	3	1	0	0	0	0	0	0	0	0	0	0	0	2	2	1	3	0	0	0	0	0	3	0	0	0	0	0	0	0	0	0	0	0
555	TCT	0	0	1	4	0	1	0	0	0	0	0	8	1	2	6	0	4	0	0	2	0	0	0	4	0	0	0	0	1	2	0	0	6	0	0	2	2	1	12	0	0	1	1	1	0	1	0	1
556	AAT	5	4	16	97233	0	0	0	1	0	0	0	2	5	0	0	2	0	0	0	0	0	0	0	0	1	0	0	0	0	0	0	2	0	1	0	4	0	0	0	0	0	0	0	0	0	0	1	0
557	GGG	1	0	0	0	0	0	0	0	1	0	10	0	0	0	0	0	1	0	0	0	0	0	0	0	1	0	1	0	0	0	0	0	0	12	8	0	0	0	1	0	23	1	96757	5	0	0	69	0
558	TCT	0	0	0	0	0	0	1	0	0	0	0	0	5	0	1	0	12	0	0	0	0	0	0	5	0	0	0	0	1	0	1	1	0	0	0	1	1	0	0	23	0	0	0	0	1	0	0	1
559	TTG	0	0	0	0	0	0	0	0	0	0	0	0	2	2	0	0	0	0	0	0	0	0	0	0	0	0	0	0	3	5	22	0	0	0	0	0	0	0	1	0	0	0	0	0	0	0	1	0
560	CAG	0	0	12	0	0	0	0	1	0	0	0	1	0	0	0	0	10	0	97315	5	0	0	0	0	0	0	12	0	1	0	0	0	0	0	1	0	0	0	0	0	0	0	0	0	2	0	0	0
561	TGC	0	0	0	0	0	0	0	0	0	0	0	0	4	2	1	11	0	0	0	0	0	0	0	0	0	2	0	0	3	0	0	0	0	0	0	0	0	0	0	0	0	0	0	0	0	0	0	0
562	AGA	11	1	2	0	0	0	6	1	97316	0	8	0	10	0	0	3	0	0	1	0	0	0	0	0	7	2	1	3	2	0	0	1	1	1	4	0	0	5	2	0	6	0	0	0	0	1	2	0
563	ATA	2	0	0	0	7	0	0	0	1	0	0	0	97473	2	6	1	0	0	0	0	0	0	0	0	0	0	0	0	0	0	0	0	0	0	0	0	0	0	0	0	0	0	0	1	3	0	0	1
564	TGC	0	0	0	0	0	1	0	0	0	0	0	0	0	0	0	0	0	0	0	0	0	0	0	0	0	3	0	0	0	0	0	0	0	2	0	0	0	1	0	0	3	2	0	0	0	0	0	0
565	ATC	0	0	0	0	0	6	0	0	0	0	0	0	8	97240	0	1	0	0	0	0	0	0	0	0	0	0	0	0	0	0	0	0	0	0	0	0	0	1	0	0	0	0	0	0	0	1	0	0
566	TGA	0	0	0	0	0	0	0	0	2	0	0	0	0	0	0	0	0	0	0	0	0	0	0	0	18	0	0	0	0	0	0	0	0	0	0	0	0	0	0	0	0	0	0	0	0	0	0	0
[truncated: 16 more columns]
