# Supplementary material for: How single mutations affect viral escape from broad and narrow antibodies to H1 influenza hemagglutinin
Source: Nat Commun. 2018 Apr 11;9:1386. doi: 10.1038/s41467-018-03665-3 (PMC5895760; doi:10.1038/s41467-018-03665-3)
Supplement: Supplementary file 5 — Supplementary Data 3(ZIP 19513 kb) [file 41467_2018_3665_MOESM5_ESM.zip › analysis_code/results/codoncounts/L1-mock-r2-B_readsperbc.csv]

number of reads	number of barcodes
1	160056
2	116191
3	128879
4	129749
5	120910
6	103106
7	81431
8	59155
9	40457
10	25590
11	15160
12	8348
13	4397
14	2139
15	1045
16	467
17	210
18	80
19	28
20	20
21	5
22	2
23	1
24	1
25	1
31	1
