# Supplementary material for: How single mutations affect viral escape from broad and narrow antibodies to H1 influenza hemagglutinin
Source: Nat Commun. 2018 Apr 11;9:1386. doi: 10.1038/s41467-018-03665-3 (PMC5895760; doi:10.1038/s41467-018-03665-3)
Supplement: Supplementary file 5 — Supplementary Data 3(ZIP 19513 kb) [file 41467_2018_3665_MOESM5_ESM.zip › analysis_code/results/codoncounts/L1-S139-100ug-ml.log]

2017-10-05 10:29:02,032 - INFO - Beginning execution of dms2_bcsubamp in directory /fh/fast/bloom_j/computational_notebooks/jbloom/2017/HA_antibody_ease_of_escape/analysis_code

2017-10-05 10:29:02,033 - INFO - Progress is being logged to ./results/codoncounts/L1-S139-100ug-ml.log
2017-10-05 10:29:04,299 - INFO - Version information:
	Time and date: Thu Oct  5 10:29:02 2017
	Platform: Linux-3.13.0-49-generic-x86_64-with-Ubuntu-14.04-trusty
	Python version: 3.4.0 (default, Apr 11 2014, 13:05:11)  [GCC 4.8.2]
	dms_tools2 version: 2.1a0
	Bio version: 1.70
	HTSeq version: 0.9.1
	pandas version: 0.20.3
	numpy version: 1.13.1
	IPython version: 6.1.0
	matplotlib version: 2.0.2
	plotnine version: 0.2.1
	natsort version: 5.1.0
	pystan version: 2.16.0.0
	scipy version: 0.19.1
	seaborn version: 0.8.0
	phydmslib version: 2.1.3
	jupyter version: 1.0.0

2017-10-05 10:29:04,300 - INFO - Parsed the following arguments:
	use_existing = yes
	alignspecs = ['1,285,36,37', '286,570,31,32', '571,855,37,32', '856,1140,31,36', '1141,1425,29,33', '1426,1698,40,43']
	R2 = None
	minfraccall = 0.95
	name = L1-S139-100ug-ml
	R2trim = [180, 180, 180, 180, 190, 190]
	outdir = ./results/codoncounts/
	fastqdir = ./results/FASTQ_files/
	bcinfo = False
	chartype = codon
	R1trim = [190, 175, 175, 175, 190, 190]
	refseq = ./data/WSN_HA_reference.fa
	maxmuts = 4
	ncpus = -1
	bclen = 8
	minreads = 2
	purgebc = 0
	R1 = ['L1-S139-100ug-ml_R1.fastq.gz']
	minconcur = 0.75
	minq = 15
	purgeread = 0

2017-10-05 10:29:04,321 - INFO - Read refseq of 1698 codons from ./data/WSN_HA_reference.fa
2017-10-05 10:29:04,324 - INFO - Reads are in these FASTQ pairs:
	./results/FASTQ_files/L1-S139-100ug-ml_R1.fastq.gz and ./results/FASTQ_files/L1-S139-100ug-ml_R2.fastq.gz

2017-10-05 10:29:04,324 - INFO - Now parsing read pairs...
2017-10-05 10:29:13,560 - INFO - Reads parsed so far: 500000
2017-10-05 10:29:22,525 - INFO - Reads parsed so far: 1000000
2017-10-05 10:29:31,368 - INFO - Reads parsed so far: 1500000
2017-10-05 10:29:40,296 - INFO - Reads parsed so far: 2000000
2017-10-05 10:29:48,635 - INFO - Reads parsed so far: 2500000
2017-10-05 10:29:57,959 - INFO - Reads parsed so far: 3000000
2017-10-05 10:30:06,313 - INFO - Reads parsed so far: 3500000
2017-10-05 10:30:14,638 - INFO - Reads parsed so far: 4000000
2017-10-05 10:30:22,974 - INFO - Reads parsed so far: 4500000
2017-10-05 10:30:32,661 - INFO - Reads parsed so far: 5000000
2017-10-05 10:30:41,030 - INFO - Reads parsed so far: 5500000
2017-10-05 10:30:44,023 - INFO - Parsed 5673915 reads, found 1396631 unique barcodes.
2017-10-05 10:30:44,025 - INFO - Summary stats on reads:
fail filter  low Q barcode    total
          0        1012191  5673915
2017-10-05 10:30:44,025 - INFO - Writing these stats to ./results/codoncounts/L1-S139-100ug-ml_readstats.csv

2017-10-05 10:30:45,038 - INFO - Number of reads per barcode:
                 number of barcodes
number of reads                    
1                            556295
2                            199435
3                            127732
4                            110132
5                            101143
6                             87414
7                             71300
8                             52743
9                             36528
10                            23341
11                            13928
12                             8125
13                             4418
14                             2062
15                             1073
16                              525
17                              243
18                              124
19                               43
20                               15
21                                6
22                                3
23                                2
207                               1
2017-10-05 10:30:45,038 - INFO - Writing these stats to ./results/codoncounts/L1-S139-100ug-ml_readsperbc.csv

2017-10-05 10:30:45,044 - INFO - Examining the 1396631 barcodes to build and align subamplicons...
2017-10-05 10:30:51,036 - INFO - Barcodes examined so far: 200000
2017-10-05 10:30:56,917 - INFO - Barcodes examined so far: 400000
2017-10-05 10:31:02,833 - INFO - Barcodes examined so far: 600000
2017-10-05 10:31:08,765 - INFO - Barcodes examined so far: 800000
2017-10-05 10:31:14,714 - INFO - Barcodes examined so far: 1000000
2017-10-05 10:31:20,674 - INFO - Barcodes examined so far: 1200000
2017-10-05 10:31:26,599 - INFO - Examined all barcodes. Summary stats:
aligned  not alignable  too few reads    total
 518999         321337         556295  1396631
2017-10-05 10:31:26,599 - INFO - Writing these stats to ./results/codoncounts/L1-S139-100ug-ml_bcstats.csv

2017-10-05 10:31:26,614 - INFO - Writing the counts of each codon identity at each site to ./results/codoncounts/L1-S139-100ug-ml_codoncounts.csv

2017-10-05 10:31:26,639 - INFO - Successful completion of dms2_bcsubamp
