# Supplementary material for: How single mutations affect viral escape from broad and narrow antibodies to H1 influenza hemagglutinin
Source: Nat Commun. 2018 Apr 11;9:1386. doi: 10.1038/s41467-018-03665-3 (PMC5895760; doi:10.1038/s41467-018-03665-3)
Supplement: Supplementary file 5 — Supplementary Data 3(ZIP 19513 kb) [file 41467_2018_3665_MOESM5_ESM.zip › analysis_code/results/codoncounts/L1-S139-100ug-ml_codoncounts.csv]

site	wildtype	AAA	AAC	AAG	AAT	ACA	ACC	ACG	ACT	AGA	AGC	AGG	AGT	ATA	ATC	ATG	ATT	CAA	CAC	CAG	CAT	CCA	CCC	CCG	CCT	CGA	CGC	CGG	CGT	CTA	CTC	CTG	CTT	GAA	GAC	GAG	GAT	GCA	GCC	GCG	GCT	GGA	GGC	GGG	GGT	GTA	GTC	GTG	GTT
1	ATG	0	0	0	0	0	0	1	0	0	0	0	0	1	0	82893	2	0	0	0	0	0	0	0	0	0	0	0	0	0	0	0	0	1	0	0	0	0	0	0	0	0	0	0	0	0	0	0	0
2	AAG	12	0	82670	7	1	0	16	1	17	0	16	0	0	0	24	0	0	10	4	0	0	0	0	0	2	3	0	0	31	1	7	0	3	0	13	0	0	0	0	0	0	1	0	0	0	0	0	0
3	GCA	1	0	0	0	9	0	0	0	6	0	0	0	2	0	0	3	0	0	0	0	0	0	0	0	0	0	0	0	0	0	3	0	2	9	0	0	82803	2	13	0	0	0	0	0	11	0	0	0
4	AAA	82817	10	2	0	0	0	0	0	4	0	0	0	1	5	6	0	0	13	0	0	0	0	14	14	0	0	0	0	0	0	0	0	3	0	0	0	0	0	0	2	0	0	0	1	0	0	0	0
5	CTA	1	0	0	0	0	0	2	0	0	0	0	0	5	0	0	0	1	0	0	0	4	0	0	0	0	0	0	0	82812	0	9	0	0	0	0	0	8	0	0	0	0	1	0	0	0	0	0	0
6	CTG	0	0	0	0	0	0	0	0	2	0	0	0	0	0	1	0	0	0	2	0	0	0	5	0	0	0	0	0	1	0	82857	1	0	0	0	0	0	0	0	0	0	0	0	0	0	0	0	0
7	GTC	0	0	0	0	0	0	0	0	0	0	0	0	0	10	0	0	0	0	0	0	0	0	0	0	0	0	0	0	0	6	0	0	0	0	0	0	2	4	0	4	0	0	0	0	3	82855	1	2
8	CTG	0	0	0	0	0	0	0	0	0	0	0	0	0	0	3	0	0	0	1	0	0	0	13	0	0	0	2	0	16	0	82842	5	0	0	0	0	0	0	0	0	0	0	0	0	0	0	0	0
9	TTA	0	0	0	0	0	0	0	0	0	0	0	0	20	0	0	0	0	0	0	0	0	0	0	0	0	0	0	0	2	0	3	0	0	0	0	0	0	0	0	0	0	0	0	0	0	13	0	6
10	TAT	0	0	0	0	9	0	0	0	0	0	0	0	0	0	0	0	0	0	0	2	0	0	0	0	0	0	0	0	0	0	0	0	0	0	0	0	1	0	0	0	0	0	0	0	0	0	0	0
11	GCA	0	0	0	0	7	0	0	0	0	13	0	0	1	6	0	0	0	0	0	0	0	0	0	0	0	0	0	0	0	0	0	0	0	0	0	0	82743	1	31	0	0	0	0	0	11	0	0	0
12	TTT	0	0	0	0	0	0	0	0	0	0	0	0	0	0	0	0	0	0	0	0	0	0	0	0	0	0	0	0	0	0	1	24	0	0	0	0	0	0	0	0	0	0	0	0	0	0	0	2
13	GTA	0	0	0	0	0	8	0	17	0	0	0	0	4	0	0	0	0	5	0	0	0	0	0	0	0	0	0	0	0	0	0	0	0	0	0	0	11	0	4	0	0	0	0	0	82802	3	20	0
14	GCT	0	0	0	0	0	0	0	4	0	0	0	0	0	0	0	0	0	0	0	0	0	0	0	0	0	0	0	0	0	0	0	0	0	0	0	1	0	12	0	82734	0	0	0	2	0	0	0	2
15	ACA	0	0	0	0	82841	10	28	0	0	0	0	0	5	0	0	0	0	0	0	0	0	0	0	0	0	0	0	0	0	0	0	0	0	0	0	0	7	0	0	0	0	0	0	0	0	0	0	0
16	GAT	0	0	0	2	0	0	0	0	0	0	0	0	0	0	0	0	0	0	0	0	0	0	0	0	0	0	0	0	0	0	0	0	2	1	0	82834	0	0	0	0	0	0	0	17	0	0	0	0
17	GCA	0	0	0	0	21	0	0	0	0	0	0	0	0	0	0	0	0	0	0	0	0	0	0	0	0	0	0	0	0	0	0	0	1	0	0	0	82631	0	40	4	1	0	0	0	11	0	0	0
18	GAC	0	0	0	0	0	0	0	0	0	0	0	0	0	0	0	0	0	0	0	0	0	0	0	0	0	0	0	0	0	0	0	0	3	82768	2	3	0	0	0	0	0	4	0	0	0	1	0	0
19	ACA	3	0	4	0	82574	1	39	0	3	0	10	29	0	0	0	0	0	0	0	2	1	0	0	0	0	0	0	41	0	0	0	0	0	0	0	0	1	0	0	0	0	0	0	0	0	0	0	0
20	ATA	0	0	0	0	10	0	0	0	4	0	0	0	82572	1	6	2	0	0	0	0	0	0	0	0	0	0	0	0	0	0	0	0	0	0	0	0	0	0	0	0	0	0	0	0	2	0	0	0
21	TGT	0	0	0	0	0	0	0	0	0	0	0	1	0	0	0	0	0	0	0	0	0	0	0	0	0	0	0	3	0	0	0	0	0	0	0	0	0	0	0	0	0	0	0	0	0	0	0	0
22	ATA	0	0	0	0	2	0	0	0	0	0	0	0	82707	0	18	0	0	0	0	0	0	0	0	0	0	0	0	0	0	0	0	0	0	0	0	0	0	0	0	0	0	0	0	0	20	0	0	0
23	GGC	0	0	0	0	0	0	0	0	0	11	0	0	0	0	0	0	0	0	0	0	0	0	0	0	0	0	0	0	0	0	0	0	0	5	0	0	0	1	0	0	13	82765	3	2	0	1	0	0
24	TAC	0	1	0	0	0	0	0	0	0	0	7	0	0	0	0	0	0	18	0	0	0	0	0	0	0	0	0	0	0	4	0	0	0	0	0	0	0	0	0	0	0	0	0	0	0	0	0	0
25	CAT	0	0	0	2	0	0	0	0	0	0	0	0	0	0	3	0	1	5	0	82794	0	0	0	1	0	0	0	9	0	0	0	1	0	0	0	0	0	0	0	0	0	0	0	0	0	0	0	0
26	GCG	0	0	0	0	0	0	3	0	0	0	0	0	0	0	0	0	0	0	0	0	0	0	0	0	0	0	0	0	0	0	0	0	0	0	2	0	12	0	82693	0	0	0	0	0	0	0	7	0
27	AAC	1	82826	0	9	0	1	0	0	0	6	0	0	0	0	0	0	0	1	0	0	0	0	0	0	0	0	0	0	0	0	0	0	0	8	0	0	0	0	0	0	0	0	0	0	0	0	0	0
28	AAC	1	82806	1	1	0	0	0	0	0	5	0	0	0	0	0	0	0	0	0	0	0	0	0	0	0	0	0	0	0	0	0	0	0	8	0	0	0	0	0	0	0	0	0	0	0	0	0	0
29	TCA	0	0	0	8	0	0	0	0	0	0	0	0	0	0	0	0	0	0	0	0	7	0	0	0	0	0	0	0	0	0	0	0	0	0	0	0	0	0	0	1	0	0	0	0	0	0	0	0
30	ACC	0	2	0	0	0	82696	0	32	0	0	0	0	0	6	0	0	0	0	0	0	0	2	0	0	0	0	0	0	0	0	0	0	0	0	0	0	0	7	0	0	0	0	0	0	0	0	0	0
31	GAC	0	12	0	0	0	0	0	0	0	0	0	0	0	0	0	0	0	0	0	0	0	0	0	0	0	0	0	0	0	0	0	0	0	82652	0	9	0	0	0	0	0	2	0	0	0	0	0	0
32	ACT	0	0	0	2	0	5	0	82455	0	0	0	0	0	0	0	1	5	0	0	0	0	0	0	1	0	0	0	0	0	0	0	1	0	0	0	0	0	0	0	3	0	0	0	0	0	0	0	19
33	GTT	0	0	0	0	0	0	0	0	0	0	0	0	0	0	0	12	0	0	0	0	0	0	0	0	0	0	0	0	0	0	0	0	0	0	0	1	0	0	0	16	0	0	0	0	2	12	0	82013
34	GAC	0	8	0	0	0	0	0	0	0	0	0	0	0	0	0	0	0	0	0	0	0	0	0	0	0	0	0	0	0	0	0	0	1	81597	0	6	0	1	0	0	0	2	0	0	0	0	0	0
35	ACA	2	0	0	0	82419	0	13	0	0	0	0	0	2	0	0	0	0	0	0	0	1	0	0	0	0	0	0	0	0	0	0	0	0	0	0	0	3	0	0	0	0	0	0	0	0	0	0	0
36	ATA	0	0	0	0	7	0	0	0	0	0	0	0	82262	0	10	0	0	0	0	0	0	0	0	0	0	0	0	0	0	0	0	0	0	0	0	0	0	0	0	0	0	0	0	0	5	0	0	0
37	CTC	0	0	0	0	0	4	16	0	6	37	24	0	0	1	0	0	4	9	0	0	0	6	0	0	11	0	2	0	2	82020	0	7	0	0	0	0	0	0	0	0	0	0	0	0	0	1	0	0
38	GAG	0	0	5	0	6	0	0	0	0	0	0	0	0	0	0	0	0	0	0	0	0	0	0	0	0	0	0	0	0	0	0	0	9	0	79757	1	0	0	1	0	0	0	5	0	0	0	0	0
39	AAG	14	0	78156	8	0	0	0	0	0	0	15	2	0	0	1	0	0	0	0	0	0	0	0	0	0	0	0	0	0	0	0	0	0	0	1	0	0	0	0	0	0	0	0	0	0	0	0	0
40	AAT	1	2	2	80013	0	0	0	6	0	0	0	3	0	0	0	0	0	0	0	1	0	0	0	0	0	0	0	0	0	0	0	0	0	0	1	7	0	0	0	0	0	0	0	0	0	0	0	0
41	GTG	0	0	0	0	0	0	0	0	0	0	0	0	0	0	3	0	0	0	0	0	0	0	0	0	0	0	0	0	0	0	0	0	0	0	0	0	0	0	1	0	0	0	1	0	2	0	75754	3
42	GCA	0	0	0	0	9	0	0	0	0	0	0	0	0	0	0	0	0	0	0	0	21	0	0	0	0	0	0	0	0	0	0	0	1	0	0	0	76790	2	15	0	0	0	0	0	25	0	0	0
43	GTG	0	0	0	0	0	0	0	0	0	0	0	0	0	0	4	0	0	0	0	0	0	0	0	0	0	0	0	0	0	0	0	0	0	0	1	0	0	0	6	0	0	0	0	0	1	1	78934	1
44	ACA	1	0	0	0	78222	1	8	0	0	0	0	0	2	0	0	0	0	0	0	0	0	0	0	0	0	0	0	0	0	0	0	0	0	0	0	0	13	0	0	0	0	0	0	0	0	0	0	0
45	CAT	0	0	0	0	0	0	0	0	0	0	0	0	0	0	0	0	0	7	1	78481	0	0	0	0	0	0	0	0	0	0	0	1	0	0	3	0	0	0	0	0	0	0	0	0	0	0	0	0
46	TCT	0	0	0	0	0	0	0	0	0	0	0	1	0	0	0	0	0	0	0	0	0	0	0	4	0	0	0	0	0	0	0	0	0	0	0	0	0	0	0	0	0	0	0	0	0	0	0	0
47	GTT	14	0	0	0	1	0	0	0	0	0	0	0	0	0	0	3	0	0	0	0	0	0	0	0	0	0	0	0	0	0	0	0	0	0	0	1	0	0	0	3	0	0	0	1	3	27	5	74164
48	AAC	0	82236	2	19	4	16	0	0	0	2	0	0	0	0	0	0	0	0	0	0	0	0	0	0	0	0	0	0	0	0	0	0	0	5	0	0	0	0	0	0	0	0	0	0	0	0	0	0
49	CTG	0	0	0	0	0	0	0	0	0	0	0	0	1	4	2	0	0	0	0	0	0	0	12	0	0	0	1	0	21	0	81116	4	0	0	0	0	0	0	0	0	0	0	0	0	0	0	1	0
50	CTC	0	0	0	0	0	0	0	0	0	0	0	0	0	0	0	0	0	0	0	0	0	5	0	0	0	0	0	0	2	80900	1	5	0	0	0	0	0	0	0	0	0	0	0	0	0	0	0	0
51	GAA	11	0	0	0	0	0	0	9	0	0	0	0	12	0	0	0	0	0	0	0	0	0	0	0	0	0	0	0	0	0	3	0	82424	3	11	1	0	9	0	0	8	0	0	0	0	3	0	0
52	GAC	0	1	0	0	6	0	0	0	0	0	0	0	0	0	0	0	0	14	0	0	0	0	0	0	0	0	0	0	0	0	0	0	13	81145	3	27	2	1	0	0	0	18	0	0	0	0	0	0
53	AGC	0	17	0	0	17	0	7	0	4	80609	0	48	0	3	0	0	0	1	1	0	0	0	0	0	0	1	0	0	0	0	4	0	0	0	0	0	0	15	0	0	2	21	0	0	0	9	0	0
54	CAC	0	1	0	0	3	0	0	2	0	0	0	5	0	0	0	0	2	81302	0	5	1	0	0	2	0	1	0	0	0	1	0	0	0	0	0	0	0	0	0	0	0	0	0	0	0	0	0	0
55	AAC	0	81627	1	34	0	0	3	0	0	3	0	0	0	1	0	0	1	0	0	0	0	0	0	0	0	0	0	0	0	0	0	0	0	14	0	0	0	0	0	0	0	0	0	0	0	0	0	0
56	GGG	0	0	0	0	0	0	0	0	0	5	3	0	0	0	0	0	0	11	0	0	0	0	0	0	0	0	1	0	0	0	0	0	0	0	6	0	0	0	0	0	3	13	82111	2	0	0	0	0
57	AAA	82598	2	1	0	0	0	0	0	4	0	0	0	0	0	0	0	0	2	0	12	0	0	0	0	0	0	0	0	0	1	0	0	5	0	0	0	0	0	7	0	0	0	0	0	11	0	4	0
58	CTA	0	0	0	0	0	0	0	0	0	0	0	0	3	0	0	0	0	0	0	0	7	0	0	0	1	0	0	0	81755	0	3	3	0	0	0	0	0	0	0	0	0	0	0	0	0	0	0	0
59	TGT	0	0	0	0	0	0	0	0	0	0	0	0	0	0	0	0	0	0	0	0	0	0	0	0	0	0	0	6	0	0	0	0	0	0	0	0	0	0	0	0	0	0	0	2	0	0	0	0
60	AAA	82669	5	31	1	1	0	0	6	2	0	3	7	0	0	0	0	8	8	1	13	0	0	0	0	0	10	0	8	0	0	0	0	7	0	0	0	0	5	0	0	0	0	0	0	0	0	0	0
61	TTA	0	0	0	0	0	0	0	0	0	0	0	0	1	0	0	10	0	0	0	0	0	0	0	0	0	0	0	0	3	5	0	18	0	0	0	0	0	0	0	0	0	0	0	0	4	0	0	1
62	AAA	82176	9	108	44	2	0	0	0	3	0	0	0	0	0	0	0	1	0	0	0	0	0	0	0	0	0	0	0	0	0	0	0	3	0	0	0	0	3	0	0	0	0	0	4	0	0	0	0
63	GGA	0	3	0	0	0	0	0	0	9	0	0	0	0	0	0	0	0	0	0	0	0	0	0	0	0	0	0	0	0	0	0	0	0	0	0	0	0	0	0	0	82752	0	8	1	0	0	0	0
64	ATA	0	0	0	0	5	0	0	0	0	0	0	0	82593	1	35	0	0	0	0	21	0	0	0	0	0	0	0	0	1	0	4	1	0	0	0	0	13	0	0	0	0	0	0	0	0	4	0	0
65	GCC	0	0	0	0	0	3	0	0	0	0	0	0	0	0	0	9	6	0	0	0	0	2	1	0	0	0	0	0	0	0	0	0	0	0	0	0	0	82693	2	3	3	0	11	0	0	3	0	0
66	CCA	0	0	0	0	1	0	0	0	0	0	0	0	0	0	0	0	5	0	0	0	82668	0	2	1	0	0	0	0	1	0	0	0	0	0	0	0	0	0	0	0	0	0	0	0	0	0	0	0
67	CTA	0	0	0	0	0	0	0	0	0	0	0	0	1	0	0	0	0	0	0	0	12	0	0	0	0	0	0	0	82762	1	8	0	0	0	0	0	0	0	0	0	0	0	0	0	1	0	0	0
68	CAA	1	5	0	0	3	0	16	0	0	0	0	0	0	0	0	10	82615	1	8	4	0	0	0	0	3	0	0	0	0	6	1	0	1	0	0	0	0	0	0	0	3	0	0	0	0	0	0	1
69	TTG	0	2	0	0	0	0	0	0	0	0	0	0	0	0	0	0	0	0	0	0	0	0	0	0	0	0	0	0	0	0	2	0	0	0	0	0	0	0	0	0	0	0	0	0	0	0	1	0
70	GGG	1	0	0	18	0	0	0	0	0	0	7	0	0	0	1	0	2	0	2	0	0	0	0	0	0	0	3	0	0	0	0	0	0	0	4	14	0	0	0	0	143	0	82659	19	0	0	0	0
71	AAA	82792	0	3	10	0	0	0	0	0	0	0	0	2	0	0	0	0	0	0	0	24	0	0	11	0	0	0	0	14	0	0	0	14	0	0	0	8	0	0	0	0	0	0	0	0	0	0	2
72	TGT	0	0	0	0	0	0	0	0	0	0	0	4	0	0	0	0	0	0	0	0	0	0	0	0	0	0	0	3	0	0	0	0	0	0	0	0	0	0	0	0	0	0	0	0	0	0	0	0
73	AAC	3	82846	0	3	0	1	0	0	0	4	0	0	0	0	0	0	4	1	0	0	0	0	0	0	0	0	0	0	0	0	0	0	0	27	0	0	0	0	0	0	0	0	0	0	0	0	0	0
74	ATC	0	0	0	0	0	4	0	0	0	0	0	0	3	82580	0	4	0	0	0	0	0	1	0	0	0	0	0	0	0	3	0	0	0	0	0	0	0	0	0	0	0	0	0	0	0	2	0	0
75	ACC	0	2	0	0	4	82654	18	22	0	2	0	2	0	2	0	0	0	5	0	0	18	0	0	1	0	0	0	0	10	5	3	2	0	0	0	0	0	8	0	0	0	0	0	0	0	0	0	0
76	GGA	0	0	0	0	0	0	0	0	10	0	0	0	0	0	0	0	0	0	0	0	0	0	0	0	1	0	0	0	0	0	0	0	7	0	0	0	0	0	0	0	82839	0	9	0	0	0	0	0
77	TGG	0	0	0	0	0	0	0	0	0	0	1	0	0	0	0	0	0	0	0	0	0	0	0	0	0	0	4	0	0	0	0	0	0	0	0	0	0	0	0	0	0	0	1	0	0	0	0	0
78	CTC	0	0	0	0	0	0	0	0	0	0	0	0	0	3	0	0	0	0	0	0	0	6	0	0	0	1	0	0	7	82779	1	11	0	0	0	0	0	0	0	0	0	0	0	0	20	2	0	0
79	TTG	0	0	0	0	0	0	0	0	0	0	0	0	0	0	1	0	0	0	0	0	0	0	0	0	0	0	0	0	0	0	17	0	0	0	0	0	0	0	0	0	0	0	0	0	0	0	2	0
80	GGA	0	0	0	0	0	0	0	0	1	0	0	0	0	0	0	0	0	0	0	0	0	0	0	0	0	0	0	0	0	0	0	0	7	0	0	0	0	0	0	0	82863	0	14	0	1	0	0	0
81	AAT	1	5	0	82806	0	0	0	1	0	0	0	10	0	0	0	0	0	0	0	8	0	0	0	0	0	0	0	0	0	0	0	0	0	0	0	4	0	0	0	0	0	0	0	0	0	0	0	0
82	CCA	0	0	0	0	1	0	0	0	0	0	0	0	0	0	0	0	2	0	0	0	82797	11	51	7	0	6	0	0	5	2	0	0	0	0	0	0	0	0	0	0	0	0	0	0	0	0	0	0
83	GAA	9	0	0	0	0	0	0	0	0	0	0	0	0	0	0	0	0	0	0	2	0	0	0	0	0	0	0	0	0	0	0	0	82836	7	11	0	0	0	0	0	5	6	0	0	7	0	0	0
84	TGC	0	0	0	0	0	0	0	0	0	0	0	0	0	0	0	0	0	0	0	0	0	0	0	0	0	3	0	0	0	0	0	0	0	0	0	0	0	0	0	0	0	0	0	0	0	0	0	0
85	GAC	0	5	0	0	0	0	0	0	0	0	0	0	0	0	0	0	0	0	0	0	0	0	0	0	0	0	0	0	0	0	0	0	5	82858	1	1	0	0	0	0	0	18	0	0	0	1	0	0
86	TCA	0	0	0	0	5	0	0	0	0	0	0	0	0	4	12	0	10	1	0	6	4	0	0	0	0	0	0	0	0	0	7	0	2	3	5	9	0	0	0	0	0	0	0	0	0	0	0	0
87	CTG	0	0	0	0	0	0	0	0	0	0	0	0	0	0	2	4	0	0	0	0	0	0	6	0	0	0	5	0	20	0	82842	1	0	0	0	0	0	0	0	0	0	0	0	0	0	0	0	0
88	CTT	0	0	0	0	0	0	0	0	0	0	0	0	0	0	2	4	0	0	0	0	0	0	0	5	0	0	0	0	32	10	24	82817	0	0	0	0	0	0	0	0	0	0	0	0	0	0	0	0
89	CCA	3	2	0	12	1	0	18	1	5	0	0	2	7	12	9	8	9	0	0	14	82652	15	15	10	6	0	0	0	2	0	23	0	0	0	0	8	1	5	1	16	0	14	0	4	0	5	5	0
90	GCG	4	0	0	0	0	0	12	4	0	13	0	1	0	10	0	0	0	0	0	0	0	0	0	2	0	0	0	3	0	0	10	0	0	0	4	1	14	5	82705	8	0	0	1	0	2	0	41	0
91	AGA	10	0	0	7	0	0	0	3	82776	0	5	0	4	1	0	1	1	0	0	0	0	0	0	0	1	6	0	0	7	0	0	0	25	0	4	0	9	0	0	5	10	0	0	0	0	0	0	0
92	TCA	0	0	0	5	0	0	0	0	0	0	0	0	0	0	0	11	18	0	8	0	10	0	0	0	0	0	0	0	0	0	0	0	0	0	0	0	0	0	0	0	0	0	0	0	0	0	0	0
93	TGG	0	0	0	0	0	0	0	0	0	0	1	0	0	0	0	0	0	0	0	0	0	0	0	0	0	0	1	0	0	0	0	0	0	0	0	0	0	0	0	0	0	0	0	0	0	0	0	0
94	TCC	0	0	0	0	0	9	0	0	0	0	0	7	0	0	0	0	0	0	0	0	0	4	0	0	0	0	0	0	0	0	0	0	0	0	0	0	0	0	0	0	11	6	4	0	0	0	0	0
95	TAC	0	0	0	0	0	0	0	0	0	0	0	0	0	0	0	0	0	29	0	0	0	0	0	0	0	0	0	0	0	0	0	0	0	0	0	0	0	0	0	0	0	0	0	0	0	0	0	0
96	ATT	0	0	0	0	0	0	0	2	0	0	0	0	1	3	0	110574	0	0	0	0	0	0	0	0	0	0	0	0	0	0	0	0	0	0	0	0	0	0	0	0	0	0	0	0	0	0	0	1
97	GTA	0	0	0	0	0	0	0	0	0	0	0	0	5	0	0	0	0	0	0	0	0	0	0	0	0	0	0	0	0	0	0	0	0	0	0	0	11	0	0	0	0	0	0	0	110506	0	13	47
98	GAA	11	0	0	0	0	0	0	0	0	0	0	0	0	0	0	0	0	0	0	0	0	0	0	0	0	0	0	0	0	0	0	0	110561	0	8	5	0	0	0	0	1	0	0	0	0	0	0	0
99	ACA	17	5	0	0	110423	9	3	0	7	0	0	13	2	0	0	0	2	4	0	0	0	0	0	0	8	0	0	0	17	0	0	0	0	0	1	0	2	0	0	0	0	0	22	1	0	0	0	4
100	CCA	0	0	0	0	2	0	1	0	0	0	0	0	0	0	0	0	1	0	0	0	110504	1	19	9	1	0	0	0	1	0	0	0	0	0	0	0	0	0	0	0	0	0	0	0	0	0	4	0
101	AAC	3	110461	3	5	0	18	0	4	0	1	0	0	0	2	0	0	0	1	0	0	0	0	0	0	5	0	0	0	0	0	0	0	1	42	4	0	0	2	0	0	0	0	0	9	0	0	0	0
102	TCT	0	0	0	0	0	0	0	2	0	0	9	0	0	0	0	0	0	0	31	0	0	0	0	4	0	0	0	0	0	0	0	0	0	0	0	0	0	0	0	2	16	0	0	0	0	0	0	0
103	GAG	0	0	15	0	0	0	0	0	0	0	0	0	0	0	0	0	7	0	28	0	0	0	0	0	0	0	0	0	0	0	0	0	14	0	110408	4	1	0	1	0	0	0	25	0	0	0	3	0
104	AAT	0	7	1	110509	0	3	0	1	8	0	0	1	0	0	0	2	0	0	0	3	0	0	0	0	2	0	0	0	0	0	0	0	0	0	5	4	0	0	0	0	0	0	0	0	0	0	0	0
105	GGA	0	0	0	0	0	0	0	0	10	0	0	0	0	0	0	0	0	0	0	0	0	0	0	0	0	0	0	0	0	0	0	0	6	0	0	0	0	0	0	0	110397	0	10	7	2	0	0	0
106	GCA	0	0	0	0	23	0	0	0	0	0	0	0	0	0	0	0	0	0	3	0	5	12	0	0	0	0	0	0	0	0	21	0	2	0	0	0	110456	0	2	3	0	0	0	0	19	0	0	0
107	TGT	0	0	0	0	0	0	0	0	0	0	0	0	0	0	0	0	0	0	0	0	0	0	0	0	0	0	0	4	0	0	0	0	0	0	0	0	0	0	0	0	0	0	0	2	0	0	0	0
108	TAT	0	0	0	0	0	0	0	0	0	0	0	0	0	0	0	0	7	0	0	6	0	0	0	0	0	0	0	0	0	0	0	0	0	0	0	0	0	0	0	0	0	0	0	0	0	0	0	0
109	CCA	0	0	0	0	1	0	0	0	0	0	0	0	0	0	0	0	2	0	0	0	110403	14	27	1	0	0	0	0	6	0	0	0	0	0	0	0	0	0	0	0	0	0	0	0	0	0	0	0
110	GGA	0	0	0	0	0	0	0	0	13	0	0	0	0	0	0	0	0	0	0	0	0	0	0	0	0	0	0	0	0	0	0	0	1	0	0	0	0	0	0	0	110404	0	20	0	1	0	0	0
111	GAT	0	0	0	6	0	0	0	0	0	0	0	0	0	0	0	0	0	0	0	0	0	0	0	0	0	0	0	0	8	0	0	0	0	4	0	110337	0	0	0	0	0	0	0	4	0	0	0	5
112	CTC	0	0	0	0	0	0	0	0	0	0	0	0	0	3	0	0	0	0	0	0	0	20	0	0	0	0	0	0	1	110313	3	6	0	0	0	0	0	0	0	0	0	0	0	0	0	0	0	0
113	ATC	0	1	0	0	0	15	1	0	0	1	0	0	5	110348	0	31	0	4	0	0	0	0	0	0	0	0	0	0	0	0	0	0	0	0	1	0	0	4	0	0	8	0	0	0	0	13	0	0
114	GAC	0	5	0	0	0	0	0	0	0	0	0	0	0	0	0	0	0	3	1	0	0	0	0	0	0	0	0	0	0	0	0	0	0	110278	0	2	0	0	0	0	0	5	0	0	0	0	0	0
115	TAT	0	0	0	0	0	0	0	0	0	4	0	0	0	0	0	0	0	0	0	6	0	0	0	2	0	0	0	0	0	0	0	0	0	0	0	0	0	0	0	0	0	0	0	0	0	0	22	0
116	GAG	0	0	4	0	0	0	0	0	0	0	0	0	0	0	0	0	0	0	0	0	5	1	0	3	0	0	0	0	0	4	0	0	8	0	109670	5	0	0	9	0	0	0	40	0	0	0	2	0
117	GAA	18	0	0	0	0	0	0	0	0	0	0	0	0	0	0	0	0	0	0	0	0	0	0	0	0	0	0	0	0	0	0	0	109221	0	9	0	0	0	0	0	4	0	0	0	0	0	0	0
118	CTG	0	0	0	0	0	0	0	0	0	0	0	0	0	0	0	0	0	0	1	0	0	0	10	0	0	0	2	0	10	1	109512	2	0	0	0	0	0	0	0	0	0	0	0	0	0	0	0	0
119	AGG	0	0	24	0	0	0	0	0	10	0	109741	4	0	0	7	0	0	0	0	0	0	0	0	0	0	0	0	0	0	0	0	0	0	0	0	0	0	0	0	0	0	0	21	0	0	0	0	0
120	GAG	0	0	3	0	0	0	0	0	0	0	0	0	0	0	0	0	0	0	0	0	0	0	0	0	0	0	0	0	0	0	0	0	12	1	110343	7	0	0	0	0	0	0	9	0	0	0	1	0
121	CAA	3	0	0	0	0	0	0	0	0	0	0	0	0	0	0	0	110353	5	18	0	0	0	0	0	8	0	0	0	1	0	0	0	0	0	0	0	0	0	0	0	0	0	0	0	0	0	0	0
122	TTG	0	0	0	0	0	0	0	0	0	0	0	0	0	0	0	0	0	0	0	0	0	0	0	0	0	0	0	0	0	9	24	0	0	0	0	0	0	0	0	0	0	0	0	0	0	0	2	0
123	AGC	0	59	0	0	0	0	0	0	0	110017	1	29	0	4	0	0	0	0	0	0	0	0	0	0	0	0	0	0	2	0	0	0	0	0	0	0	0	0	0	0	0	8	0	0	0	0	0	0
124	TCA	0	0	0	0	9	0	0	0	0	0	0	0	0	0	0	0	0	0	0	0	6	0	0	0	0	0	0	0	0	0	25	0	0	0	0	0	0	17	0	0	0	0	0	0	0	0	0	4
125	GTA	0	0	0	0	0	8	0	0	0	0	0	19	3	16	0	0	0	0	0	0	0	0	0	0	0	0	0	0	1	0	0	0	0	0	0	0	12	1	0	7	1	0	0	0	110239	0	15	0
126	TCA	4	0	12	0	0	0	0	0	0	0	2	6	0	0	0	0	0	0	0	0	6	0	0	0	0	0	0	0	0	0	0	0	17	0	2	0	6	0	0	0	0	0	0	5	0	0	0	0
127	TCA	0	0	0	0	0	0	0	0	0	0	0	0	0	0	0	0	0	0	0	0	2	0	0	0	0	0	0	0	0	0	0	0	0	0	2	0	0	0	0	0	0	0	13	0	0	0	0	0
128	TTA	0	0	0	0	0	0	0	0	0	0	0	0	0	0	6	0	0	0	0	0	0	0	0	0	0	0	0	0	15	0	0	0	0	0	0	0	0	5	0	0	0	0	0	0	6	4	0	0
129	GAA	5	0	0	0	0	0	0	0	0	0	0	1	8	0	0	0	0	0	0	6	0	0	0	0	0	0	0	0	0	0	0	0	109019	0	5	0	8	0	0	0	6	0	0	0	10	0	0	0
130	AGA	3	0	0	0	0	0	0	0	109312	0	29	0	2	0	0	0	0	0	0	0	0	0	0	0	1	0	0	0	0	0	0	0	0	0	0	0	0	0	0	0	6	0	0	0	0	0	0	0
131	TTC	0	0	0	0	0	0	0	0	0	0	0	0	0	0	0	0	0	0	0	0	0	0	0	0	0	0	0	0	0	3	0	0	0	0	0	0	0	0	0	0	0	0	0	0	0	0	0	0
132	GAA	16	0	0	0	0	0	0	0	0	0	0	0	0	0	0	0	1	0	0	0	0	11	0	0	0	0	0	0	0	0	0	0	109777	0	1	0	0	0	0	0	8	0	0	0	0	0	0	0
133	ATA	3	0	0	0	8	0	0	0	4	0	0	0	109555	0	7	8	0	0	0	0	0	0	0	0	0	0	0	0	0	0	0	0	0	0	0	0	0	0	0	0	0	0	0	0	12	0	0	0
134	TTT	0	0	0	0	0	0	0	0	0	0	0	0	0	0	0	4	0	0	0	0	0	0	0	0	0	0	0	0	0	0	0	1	0	0	0	0	0	0	0	0	0	0	0	0	0	0	0	2
135	CCC	0	0	0	0	0	24	0	0	0	0	0	1	0	13	0	0	1	2	0	0	3	107679	1	6	0	0	0	0	0	2	0	0	6	17	0	0	0	0	0	0	0	0	0	0	0	0	0	0
136	AAG	9	27	106039	3	0	0	12	3	9	0	6	0	0	0	14	4	0	2	0	0	20	0	0	0	0	0	0	0	5	0	20	2	0	0	16	1	0	0	0	9	10	0	0	0	0	0	1	0
137	GAA	2	0	0	19	0	4	0	0	0	0	0	0	0	0	0	0	0	0	0	5	0	24	0	0	0	0	0	0	0	2	0	0	106752	0	5	1	6	0	0	0	2	0	0	3	0	0	0	0
138	AGT	0	0	0	15	0	0	17	0	6	15	0	105253	0	3	0	19	0	0	3	0	0	0	0	0	0	0	0	0	0	5	0	0	0	0	0	0	29	3	11	0	0	0	17	6	0	0	0	1
139	TCA	2	0	1	0	0	0	0	0	0	0	0	1	0	0	0	3	0	0	0	1	4	0	0	0	0	0	1	0	0	0	0	0	0	0	0	0	9	13	2	0	0	4	0	0	0	18	7	0
140	TGG	0	0	0	0	0	0	0	0	0	0	6	0	0	0	0	0	0	0	0	0	0	0	0	0	0	0	4	0	0	0	0	0	0	0	0	0	0	0	0	0	0	1	0	0	0	0	0	0
141	CCC	0	0	0	0	6	4	0	0	0	0	0	0	0	0	0	10	15	6	0	0	4	107959	0	3	0	0	0	0	0	13	0	0	0	0	0	0	0	0	0	0	0	0	0	0	12	0	0	0
142	AAC	1	109708	0	13	0	1	0	0	0	23	0	0	0	0	0	0	0	0	0	0	0	0	0	0	0	0	0	0	0	0	0	0	0	7	0	0	0	0	0	0	0	0	0	0	0	0	0	0
143	CAC	0	6	0	0	0	0	0	0	0	0	0	0	0	9	0	0	1	109447	1	6	0	0	0	0	0	4	0	0	0	0	0	0	0	1	0	0	0	0	0	0	0	0	0	0	0	0	9	0
144	ACA	2	2	0	0	104681	0	1	0	0	17	0	0	3	0	0	0	0	0	0	0	1	0	0	0	0	0	0	0	0	0	0	0	0	0	0	3	19	0	0	0	0	0	0	0	0	0	0	0
145	TTC	0	0	0	0	0	0	0	0	0	5	0	0	0	1	0	1	0	0	0	1	0	0	0	0	0	0	0	0	0	2	2	0	9	3	27	10	0	1	21	0	1	0	0	0	10	0	0	0
146	AAC	2	107203	1	75	0	1	0	0	0	14	3	0	0	0	0	0	11	1	21	0	5	14	3	0	0	10	0	0	0	0	0	0	0	19	4	60	0	14	14	0	1	0	0	0	2	0	0	0
147	GGA	0	0	0	0	0	0	0	0	18	0	0	0	0	0	0	0	0	0	0	3	0	0	0	0	0	0	1	0	0	0	0	0	2	0	0	0	0	0	0	0	106969	8	20	0	2	0	0	0
148	GTA	0	0	0	0	26	116	23	42	0	35	0	129	45	2	0	0	0	0	0	0	0	0	0	0	0	0	0	0	0	0	0	0	1	0	0	0	20	0	0	0	0	0	0	0	107820	3	6	10
149	ACA	3	0	0	0	108185	2	18	1	0	0	0	0	40	0	0	0	0	0	0	0	0	0	0	0	0	0	0	0	0	0	0	0	0	0	0	0	4	0	0	0	0	0	0	0	0	0	0	0
150	GTA	0	0	0	0	0	0	0	0	0	0	0	2	12	0	5	0	0	0	0	0	0	0	0	0	0	0	0	0	0	9	0	0	0	0	0	0	18	0	0	0	1	0	0	0	108159	35	2	0
151	TCA	0	0	0	0	1	0	0	0	0	0	0	0	0	0	0	0	0	0	0	0	11	0	0	0	0	0	0	0	0	0	0	0	0	0	0	0	0	0	0	0	0	0	0	0	0	0	0	0
152	TGC	0	0	0	0	0	0	0	0	0	0	0	0	0	0	0	0	0	0	0	0	0	0	0	0	0	6	0	0	0	0	0	0	0	0	0	0	0	0	0	0	0	0	0	0	0	0	0	0
153	TCC	6	0	0	0	3	6	0	0	0	0	0	10	13	0	0	0	0	0	0	0	0	47	16	0	0	1	0	0	0	0	0	0	2	0	0	0	0	0	0	0	1	5	0	1	0	0	0	6
154	CAT	0	10	0	23	0	0	5	0	16	0	0	0	0	0	0	1	0	11	0	108950	0	0	0	7	0	0	0	2	0	2	0	1	8	19	0	26	0	0	4	16	0	0	0	0	0	0	0	0
155	AGG	1	0	8	0	3	0	0	0	1	0	109767	4	0	0	12	0	18	0	0	10	0	0	0	0	0	0	2	0	2	3	0	0	0	0	0	0	0	1	0	0	0	0	47	1	0	0	0	0
156	GGA	1	12	0	0	0	0	0	1	17	0	0	0	0	0	0	0	4	19	2	0	0	0	0	0	0	0	0	0	0	0	0	0	6	0	6	0	0	11	0	0	109938	3	7	0	1	0	0	0
157	AAA	110350	0	14	8	4	0	0	0	16	0	0	10	4	0	0	8	0	0	0	0	0	0	0	0	0	0	0	0	0	0	0	9	3	0	0	0	0	0	0	0	0	0	0	0	2	0	17	0
158	AGC	0	9	0	0	0	0	0	0	3	110093	4	46	0	3	3	0	0	2	0	0	0	0	0	0	0	0	0	0	0	52	0	0	0	0	0	0	2	0	0	0	0	23	0	0	0	0	0	0
159	AGT	0	0	0	2	0	0	0	1	0	11	10	110183	0	0	0	2	0	0	0	0	0	0	0	0	0	0	0	0	3	0	0	0	2	0	0	0	0	1	0	0	0	2	12	8	0	0	0	0
160	TTT	0	0	0	0	0	0	0	0	0	0	0	0	0	0	0	0	0	0	0	0	0	5	0	0	0	0	0	0	0	0	0	1	0	0	0	0	0	0	0	0	0	0	0	0	0	0	0	1
161	TAC	0	0	0	0	0	0	0	0	0	0	0	0	0	0	0	0	0	4	0	0	0	0	0	0	0	0	0	0	0	0	0	0	0	1	0	0	0	0	0	0	0	0	0	0	0	0	0	0
162	AGA	7	0	0	0	0	0	0	0	110381	0	3	0	0	0	0	0	0	8	0	0	0	0	0	0	0	0	3	16	0	0	0	0	0	0	0	0	0	0	0	0	22	0	0	0	0	0	0	0
163	AAT	0	4	0	110281	0	0	0	5	0	0	0	1	0	0	0	1	0	0	0	0	0	0	0	0	0	0	0	0	0	0	0	0	0	0	0	1	0	0	0	0	0	0	0	0	0	0	0	0
164	TTG	0	0	0	0	0	0	0	0	0	0	0	0	0	4	0	6	0	0	0	0	0	0	0	0	0	0	0	0	0	0	8	10	0	0	0	0	4	0	0	0	0	0	0	0	0	0	0	0
165	CTA	0	0	0	0	0	0	0	0	0	0	0	0	3	0	0	0	0	0	0	0	6	0	0	0	4	0	0	0	110461	1	10	0	0	0	0	0	0	0	0	0	0	0	0	0	0	0	0	0
166	TGG	0	0	0	0	0	0	0	0	0	0	0	0	0	0	0	0	0	0	0	0	0	0	0	0	0	0	4	0	0	0	0	0	0	0	0	0	0	0	0	0	0	0	0	0	0	0	0	0
167	CTG	0	0	0	0	0	0	0	0	0	0	0	0	0	0	4	0	0	0	1	0	0	0	13	0	0	0	0	0	13	1	110296	3	0	0	0	0	0	0	0	0	0	0	0	0	0	0	0	0
168	ACG	0	0	2	0	7	3	110196	3	0	0	2	0	0	0	23	0	0	0	0	0	0	0	0	0	0	0	0	0	0	0	0	0	0	0	0	0	0	0	11	0	0	0	0	0	0	0	0	0
169	AAG	17	0	108221	19	39	6	22	94	0	0	4	0	7	0	24	3	64	0	18	0	18	0	1	13	0	0	0	0	20	40	7	0	1	0	182	0	123	122	859	39	0	19	35	0	27	41	0	2
170	AAG	15	0	110382	1	4	0	1	0	0	0	26	0	0	0	6	0	0	0	0	0	0	6	0	0	4	0	0	0	0	3	0	0	0	0	11	0	0	3	0	0	0	0	0	0	0	0	0	0
171	GGG	23	262	16	60	7	0	13	9	0	4	1	11	0	0	0	2	38	62	10	2	0	0	0	0	0	0	157	0	7	14	153	9	50	213	610	77	0	7	0	0	7	0	108086	2	0	0	12	0
172	GAT	0	0	0	10	0	0	1	0	0	0	0	0	0	0	0	0	0	0	0	0	0	0	0	0	0	0	0	0	0	0	0	0	1	1	18	110491	0	0	0	0	0	0	0	15	0	0	0	1
173	TCA	0	22	15	0	0	28	11	4	0	5	0	7	0	1	0	1	0	47	0	0	19	0	0	0	1	0	0	0	1	0	4	14	60	3	3	55	1	0	0	0	0	0	0	0	7	22	27	8
174	TAC	0	0	0	0	0	0	0	0	0	0	0	0	0	0	0	0	0	5	0	0	0	0	0	0	0	0	0	0	0	0	0	0	0	1	0	0	0	0	0	0	0	0	0	0	0	0	0	0
175	CCA	20	0	5	0	21	0	0	0	2	0	0	16	14	0	0	9	10	0	27	0	110239	4	32	0	0	17	0	0	2	3	0	0	0	0	0	0	4	0	0	2	0	0	0	0	31	0	0	0
176	AAG	12	0	110446	8	22	0	13	0	0	0	13	0	0	0	0	0	0	6	0	13	0	0	0	0	0	9	4	0	0	0	0	0	0	0	1	0	0	0	2	0	0	0	5	0	0	0	1	0
177	CTG	0	0	0	0	0	0	0	0	0	0	0	0	0	0	2	35	0	5	0	0	0	0	7	0	0	0	0	0	6	0	110306	7	0	0	0	0	0	8	0	0	0	0	0	0	0	3	3	29
178	ACC	0	2	0	0	3	110364	0	4	0	0	0	0	0	5	0	0	0	0	0	0	0	0	0	0	0	0	0	0	10	0	11	0	0	0	0	0	22	9	0	97	0	0	0	0	0	1	0	1
179	AAT	0	6	1	110434	9	0	0	7	0	0	0	34	0	0	0	1	0	0	0	7	0	0	0	0	0	0	0	0	0	0	0	0	0	0	0	7	0	0	0	0	0	0	0	2	0	0	0	0
180	TCC	0	0	0	0	0	0	0	0	3	0	0	0	0	0	0	4	0	0	0	0	0	3	0	0	0	3	0	2	0	0	0	0	0	11	5	0	0	0	0	0	0	0	0	0	18	0	4	0
181	TAT	0	0	0	1	0	0	0	0	0	0	0	0	0	0	0	0	0	0	0	20	0	0	0	0	0	0	0	0	0	0	0	0	0	0	0	0	0	0	0	0	0	0	0	0	0	0	0	0
182	GTG	44	0	0	0	0	21	1	0	0	3	0	11	0	0	12	0	2	2	0	3	0	0	0	0	0	0	0	0	0	6	7	30	0	0	1	0	9	0	9	0	0	0	0	0	3	0	110269	87
183	AAC	5	110528	1	10	0	1	0	0	0	4	0	0	0	0	0	0	0	2	0	0	0	4	0	0	0	0	0	0	0	0	0	0	0	9	0	0	0	0	0	0	0	0	0	0	0	0	0	0
184	AAT	1	16	0	110480	0	0	0	15	0	28	0	8	0	0	0	0	0	0	4	3	0	0	0	0	0	0	0	3	0	0	0	0	1	0	0	8	0	0	0	1	0	0	0	0	0	0	0	0
185	AAA	110457	8	12	3	0	0	0	0	5	0	0	0	0	0	0	0	1	0	0	0	0	0	0	0	0	17	0	0	12	0	0	0	18	0	0	0	0	0	0	0	0	0	0	0	0	0	0	1
186	GGG	0	0	0	2	0	0	0	0	0	0	33	0	0	0	0	0	0	0	0	0	0	19	0	0	0	3	0	0	0	0	0	1	0	0	3	0	0	0	4	0	3	0	110477	7	0	0	1	0
187	AAA	110539	3	27	2	0	0	0	0	11	0	0	0	0	0	0	0	0	0	0	0	0	0	0	0	0	0	0	2	0	0	0	0	3	0	0	0	0	0	2	0	0	0	0	0	0	0	0	1
188	GAA	10	0	0	0	0	0	0	0	0	0	0	3	0	0	0	0	6	0	42	0	0	0	0	0	0	0	0	0	0	7	0	0	110513	1	1	2	4	0	0	0	3	0	0	0	8	0	0	0
189	GTC	0	0	0	0	0	0	0	0	0	0	0	0	7	13	0	0	0	0	0	0	0	0	0	0	0	0	0	0	0	0	0	0	0	0	0	0	0	15	0	0	0	0	0	0	0	110531	0	1
190	CTT	0	0	0	0	0	0	0	0	0	0	0	0	0	0	0	4	0	0	0	0	0	0	0	27	0	0	0	1	0	11	2	110545	0	0	0	0	0	0	0	0	0	0	0	0	0	0	0	0
191	GTA	0	0	0	0	0	0	0	0	0	0	0	0	4	3	0	3	0	0	0	0	0	0	0	0	0	0	0	0	4	0	0	0	4	0	0	0	8	0	0	0	0	0	0	0	80961	4	107	0
192	CTA	0	0	0	0	0	0	0	0	0	0	0	0	16	0	0	0	0	0	0	0	1	0	0	0	0	0	0	0	81069	0	10	0	0	0	0	0	0	0	0	0	0	0	0	0	0	0	0	0
193	TGG	0	0	0	0	0	0	0	0	0	0	1	0	0	0	0	0	0	0	0	0	0	0	0	0	0	0	4	0	0	0	0	0	0	0	0	0	0	0	0	0	0	0	1	0	0	0	0	0
194	GGT	0	0	0	0	0	0	0	0	0	0	0	2	0	0	0	0	0	0	0	0	0	0	0	0	0	0	0	0	0	0	0	0	0	0	0	0	0	3	0	0	0	10	4	81070	0	0	0	0
195	GTT	0	0	0	0	0	0	0	0	0	0	0	0	0	0	1	25	0	0	0	0	0	0	0	0	0	0	0	0	0	0	0	0	0	0	0	0	0	0	0	4	0	0	0	0	0	19	7	81022
196	CAT	0	0	0	0	0	0	0	0	0	0	0	0	0	0	0	0	1	17	0	81067	0	0	0	2	0	0	0	11	0	0	0	0	0	0	0	0	0	0	0	0	0	0	0	0	0	0	0	0
197	CAC	0	1	0	0	0	0	0	0	0	0	0	0	0	0	16	0	1	81028	0	5	0	0	0	0	0	2	0	0	0	0	0	0	0	0	0	0	0	0	0	0	0	0	0	0	0	0	0	0
198	CCG	0	0	0	0	0	0	0	4	0	0	0	0	0	0	0	0	0	0	9	0	19	0	81022	10	0	0	0	0	0	0	3	0	0	0	0	0	0	0	0	0	0	0	0	0	0	0	0	0
199	TCT	0	0	0	0	0	0	0	0	0	0	0	0	0	0	0	0	0	0	0	0	0	11	0	7	0	0	0	0	0	0	0	0	0	0	0	0	0	0	0	1	0	0	0	0	0	3	0	0
200	AGC	0	3	0	0	0	0	0	0	1	80959	0	30	0	4	0	0	0	0	0	0	0	0	0	0	0	0	0	0	0	0	0	0	0	0	0	0	0	0	0	0	0	2	0	0	0	0	0	0
201	AGT	0	0	0	10	0	0	6	0	0	0	0	80978	6	0	0	2	0	8	0	0	8	0	0	0	0	0	0	0	0	0	0	0	0	0	0	0	0	0	0	0	0	0	0	3	0	0	0	0
202	GAT	0	0	0	4	0	0	0	0	0	0	0	0	0	0	0	0	0	0	0	1	0	0	0	0	0	0	0	0	0	0	0	0	0	5	1	80933	0	0	0	0	0	0	0	13	0	0	0	1
203	GAG	0	0	2	0	0	0	0	0	0	0	0	0	0	0	0	0	0	0	0	0	0	0	0	0	0	0	0	0	0	0	0	0	15	1	80743	1	0	0	1	0	0	0	10	0	0	0	0	0
204	CAA	2	0	0	0	0	0	0	0	0	0	0	0	0	0	0	0	80905	0	5	1	0	0	0	0	3	0	0	0	0	0	0	0	2	0	0	0	0	0	0	0	0	0	0	0	0	0	0	0
205	CAG	0	6	7	4	0	0	0	0	0	0	0	0	0	0	3	0	6	0	80849	0	0	0	3	0	0	0	15	0	0	0	2	0	0	4	0	0	0	0	1	0	0	0	0	0	0	0	0	0
206	AGT	0	0	0	20	0	0	0	0	0	2	0	80044	3	0	58	11	102	0	0	20	0	0	0	0	0	0	0	0	0	0	23	0	0	36	85	7	0	0	0	0	0	49	12	3	0	0	21	23
207	CTC	0	0	0	0	0	0	0	0	0	0	0	0	0	1	0	1	0	0	0	0	0	8	0	0	0	0	0	0	3	80424	5	0	0	0	0	0	0	0	0	0	0	0	0	0	0	0	0	0
208	TAT	0	0	0	0	0	0	0	0	0	0	0	0	0	0	0	0	0	0	0	11	0	0	0	0	0	0	0	0	0	0	0	0	0	0	0	0	0	0	0	0	0	0	0	0	0	0	0	0
209	AGT	0	0	0	16	0	0	4	0	0	11	0	80133	0	0	0	11	0	0	0	0	0	0	0	4	1	0	0	1	6	0	0	0	0	0	20	0	0	0	3	0	2	0	0	9	0	0	0	0
210	AAT	2	2	0	80126	0	0	0	0	0	0	0	1	0	4	0	0	0	0	0	0	1	0	0	0	0	1	0	0	0	2	0	0	0	0	0	2	0	0	0	0	0	11	4	0	0	0	0	0
211	GGA	0	7	0	0	6	0	0	0	6	20	0	0	0	3	0	0	0	0	0	0	0	4	0	0	0	0	0	0	0	0	0	0	9	0	0	0	0	4	0	0	80510	0	2	0	0	0	0	0
212	AAT	0	2	0	80415	0	0	0	0	0	0	0	1	0	0	0	2	0	14	0	0	0	10	0	0	0	0	0	0	8	0	0	21	0	0	0	4	0	0	0	0	0	0	0	0	0	0	0	0
213	GCT	0	0	0	1	0	0	0	0	0	0	0	4	0	0	0	0	0	0	0	0	13	0	0	3	0	0	0	0	0	0	0	0	0	0	0	13	0	12	2	80727	0	0	0	0	0	0	4	9
214	TAT	0	0	0	0	0	0	0	0	0	0	0	0	0	0	0	0	0	0	0	15	0	0	0	0	0	0	0	0	0	0	0	0	0	0	0	0	0	0	0	0	0	0	0	0	0	0	0	0
215	GTC	0	0	0	0	0	0	0	0	0	0	0	0	0	18	0	0	0	0	0	0	0	0	0	0	0	0	0	0	0	1	1	0	0	0	0	0	0	9	0	0	0	1	0	0	2	80948	3	4
216	TCT	0	0	0	0	0	0	0	0	0	0	0	0	0	0	0	0	0	0	0	0	0	0	0	2	0	0	0	0	5	2	0	0	0	0	0	0	0	5	0	1	0	0	0	0	0	0	0	0
217	GTA	0	0	0	0	0	0	0	0	0	0	0	0	6	0	0	0	0	0	0	0	0	0	0	0	0	0	0	0	0	0	0	0	0	0	0	0	4	0	0	0	0	0	0	0	80720	0	16	0
218	GCG	0	0	0	0	0	0	5	0	0	0	0	18	0	0	0	0	0	0	4	0	0	0	0	0	0	0	0	0	0	0	0	0	0	0	1	0	11	1	80618	4	0	0	0	0	0	0	5	0
219	TCT	0	0	9	0	0	0	0	2	0	0	0	0	0	0	0	0	0	0	0	0	0	0	0	10	0	0	0	0	0	0	0	0	0	0	0	0	0	0	0	0	0	0	0	0	0	0	0	0
220	TCA	13	0	4	6	0	10	0	5	5	0	2	4	0	0	1	0	0	7	0	0	22	0	5	11	0	0	6	134	0	0	0	0	5	0	0	0	0	0	0	0	0	0	1	12	0	0	1	4
221	AAT	2	2	0	79931	0	0	0	1	12	9	0	4	0	0	0	9	0	0	0	33	0	0	0	0	0	0	0	0	0	8	3	0	0	0	0	5	0	12	0	9	0	0	0	0	0	0	0	0
222	TAT	0	0	0	3	0	3	0	0	0	0	0	0	0	4	1	0	0	0	0	8	0	0	0	0	0	0	0	0	0	0	0	0	0	0	0	0	0	0	0	0	0	0	0	0	0	0	0	0
223	AAC	2	80324	2	19	0	1	0	0	0	7	0	0	1	0	0	0	0	1	0	0	0	0	0	0	0	0	0	0	8	2	0	0	1	18	0	0	34	0	9	0	8	8	0	0	0	0	0	0
224	AGG	0	2	2	11	0	0	0	0	24	0	77714	0	0	0	3	0	0	4	0	8	0	0	0	0	0	20	3	0	0	0	0	0	0	0	0	0	0	0	0	2	0	0	14	1	0	0	0	0
225	AGA	1	0	0	0	0	0	0	0	77400	0	2	0	2	0	0	0	0	0	0	0	0	0	0	0	0	3	0	21	0	0	0	0	0	0	0	0	0	0	0	0	8	0	0	0	0	0	0	0
226	TTC	0	0	0	0	0	0	0	0	0	0	0	13	0	18	0	6	0	0	0	18	0	0	0	0	0	0	0	0	0	11	15	0	3	0	0	9	0	0	0	0	0	0	0	0	2	0	0	6
227	ACC	0	1	0	0	3	78778	0	8	0	0	0	0	0	11	0	0	0	0	0	0	0	1	0	0	0	0	0	0	0	0	0	0	0	0	3	0	0	66	0	0	0	0	0	0	0	0	1	4
228	CCG	0	0	0	0	2	0	2	0	0	0	0	0	4	0	0	2	0	0	5	0	15	0	79401	27	0	0	9	0	0	0	7	0	0	0	0	0	3	0	8	6	0	0	0	0	0	0	4	4
229	GAA	1	0	0	5	6	20	0	0	0	0	0	4	6	0	0	0	0	0	0	0	0	0	0	0	5	0	0	0	0	0	0	0	72951	10	9	0	0	0	0	27	18	6	0	0	1	0	0	0
230	ATA	0	0	0	0	12	0	0	0	0	0	0	0	78101	0	15	1	0	1	0	0	0	0	0	0	0	0	0	0	0	1	0	3	0	0	0	0	0	16	0	8	0	0	0	0	0	25	0	0
231	GCT	0	0	0	0	7	2	0	13	0	0	0	0	0	0	0	0	7	0	19	0	0	0	0	0	0	0	0	0	1	10	0	4	0	0	0	5	0	10	1	76263	0	15	0	0	1	1	0	2
232	GCA	0	2	0	0	40	9	4	3	0	14	0	0	0	0	1	1	2	1	5	9	0	3	0	0	0	0	0	1	0	17	0	4	11	0	1	0	74580	1	53	0	0	3	0	0	6	0	0	0
233	AGG	0	0	12	0	0	0	0	0	8	0	68022	0	0	0	5	0	0	0	0	0	0	0	0	0	4	0	1	2	0	0	0	0	0	0	0	0	0	0	0	0	0	0	19	0	0	0	0	0
234	CCC	0	0	0	0	0	0	0	0	0	0	0	0	0	0	0	0	0	2	0	0	2	75223	0	2	0	0	0	0	0	2	0	0	0	0	0	0	0	0	0	0	0	0	0	0	0	0	6	0
235	AAA	68495	1	35	0	0	0	0	0	3	0	0	0	2	9	0	0	1	0	0	0	0	0	0	0	13	10	5	0	7	0	0	0	13	0	0	0	0	0	0	0	0	0	0	0	0	10	0	0
236	GTA	0	0	0	0	0	10	0	0	0	0	0	0	7	9	0	0	3	0	0	0	0	0	0	0	0	0	1	4	2	16	0	0	0	0	0	3	4	0	0	0	0	0	0	0	75546	5	1	20
237	AGA	4	5	0	0	1	0	0	4	76772	1	9	0	1	0	0	0	0	0	2	2	0	0	0	0	16	3	0	0	0	0	1	0	0	0	0	0	2	0	0	0	6	0	0	0	0	0	0	0
238	GAT	0	3	0	10	0	0	0	0	0	0	0	0	0	0	0	0	0	0	0	0	0	3	0	0	0	0	0	0	0	0	0	0	9	18	0	73659	0	0	0	0	0	0	0	2	0	0	0	0
239	CAA	1	0	0	0	0	0	0	0	0	0	0	0	0	0	0	0	78287	0	14	1	0	0	0	0	15	0	0	0	1	0	0	0	0	0	0	0	0	0	0	0	0	0	0	0	0	0	0	0
240	CAT	0	0	0	2	0	4	0	0	0	0	0	0	0	0	0	0	7	9	1	73583	1	0	0	1	0	0	0	8	0	0	0	0	0	0	0	0	0	0	0	0	0	0	0	0	10	0	0	0
241	GGG	0	0	0	0	0	0	0	0	0	0	2	0	0	0	0	0	0	0	0	0	0	0	0	0	0	0	1	0	0	0	0	0	0	0	15	0	0	0	0	0	4	2	79529	6	0	0	1	0
242	AGG	0	0	7	0	0	0	0	0	15	0	77862	1	0	0	4	0	0	0	0	0	0	0	0	0	0	0	25	0	0	0	0	0	0	0	0	0	0	0	0	0	0	0	21	0	0	0	0	0
243	ATG	0	0	1	0	0	0	3	0	0	0	0	0	3	0	79421	0	0	0	0	0	0	0	0	0	0	0	0	0	0	0	0	0	0	0	0	0	0	0	0	0	0	0	0	0	0	0	5	0
244	AAC	7	79766	0	3	5	0	0	0	0	2	0	0	0	1	1	0	0	0	0	0	0	0	0	0	0	0	0	0	0	0	0	5	0	7	0	0	4	0	6	0	0	0	0	0	0	0	0	0
245	TAT	0	0	0	0	0	0	0	0	0	0	0	0	0	0	0	0	0	0	0	2	0	0	0	0	0	0	0	0	0	0	0	0	0	0	0	0	0	0	0	0	0	0	0	0	0	0	0	0
246	TAC	0	0	0	0	0	0	0	0	0	0	0	0	0	0	0	0	0	9	0	0	0	0	0	0	0	0	0	0	0	0	0	0	0	0	0	0	3	0	7	0	0	0	0	0	0	0	0	0
247	TGG	0	0	0	0	0	0	0	0	0	0	0	0	0	0	0	0	0	0	0	0	0	0	0	0	0	0	10	0	0	0	0	0	0	0	0	0	0	0	0	0	0	0	1	0	0	0	0	0
248	ACC	0	3	0	0	0	80383	4	4	0	0	0	0	0	3	0	0	0	0	0	0	0	0	0	0	0	0	0	0	0	0	0	3	0	0	0	0	0	19	0	4	0	0	0	0	0	0	0	0
249	TTG	0	0	0	0	0	0	0	0	0	0	0	0	16	0	0	3	0	0	0	0	0	0	0	0	0	0	0	0	0	0	28	14	0	0	0	0	0	0	0	0	0	0	0	0	1	0	2	1
250	CTA	0	0	0	0	0	0	0	0	0	0	0	0	1	0	0	33	0	0	0	0	13	0	0	0	0	0	0	0	80640	2	14	0	0	0	0	0	0	0	0	0	0	0	0	0	0	0	2	1
251	GAA	7	0	0	7	0	5	0	0	0	0	0	0	0	0	5	0	1	0	0	7	15	0	0	0	0	0	0	0	0	0	0	2	80888	0	6	1	2	0	0	0	6	0	0	0	0	0	0	0
252	CCC	0	0	0	0	0	3	0	0	0	0	0	0	0	0	0	0	0	0	0	6	1	80812	0	10	0	0	5	0	0	5	0	0	0	2	0	0	0	8	0	5	0	0	0	0	0	0	0	0
253	GGA	0	2	0	0	0	0	1	0	6	0	0	0	0	0	0	0	0	0	0	0	0	0	0	0	3	0	0	0	0	0	0	0	8	12	1	0	0	0	0	0	80860	0	7	5	1	0	0	0
254	GAC	0	18	0	0	0	0	0	0	0	0	0	0	0	0	0	0	4	1	0	0	0	0	0	0	0	0	0	0	0	0	0	0	1	80844	0	9	5	0	0	0	0	15	0	0	0	0	0	0
255	ACA	0	0	0	0	80828	8	21	15	1	0	0	0	5	0	0	7	1	0	6	0	0	0	0	0	0	0	0	0	0	0	0	0	0	0	0	0	4	1	0	0	0	0	0	1	0	0	0	0
256	ATA	1	0	0	0	5	0	0	0	1	0	0	0	80977	4	8	3	0	0	0	0	0	0	0	0	0	0	0	0	0	0	0	0	0	0	0	0	0	0	0	0	0	0	0	0	1	0	0	0
257	ATA	1	0	0	0	7	0	0	0	0	0	0	0	80889	5	5	1	5	0	0	0	0	0	0	0	0	0	0	0	0	1	0	0	0	0	0	2	0	0	0	0	0	0	0	0	1	0	0	0
258	TTT	0	0	0	0	0	0	0	0	0	0	0	0	0	0	3	1	0	0	0	0	0	0	0	0	0	0	0	0	12	0	0	3	0	0	0	0	0	0	0	0	0	0	0	0	0	0	0	13
259	GAG	0	0	7	0	0	0	0	0	0	0	0	0	0	0	0	0	0	3	0	0	0	0	0	0	0	0	0	0	0	0	0	0	3	0	81065	7	0	0	1	0	0	0	15	0	0	0	0	0
260	GCA	0	0	0	0	9	0	0	0	0	0	0	0	0	0	0	0	0	0	0	0	1	0	0	0	0	0	0	0	0	0	0	0	1	0	0	0	81048	1	1	1	0	0	0	0	9	0	0	0
261	ACT	0	0	0	2	5	29	2	81037	0	0	0	1	0	0	0	3	0	0	0	0	0	0	0	0	0	0	0	0	0	0	2	0	0	0	0	0	0	0	0	5	0	0	0	0	0	0	0	0
262	GGT	0	0	0	0	0	0	0	0	0	0	0	10	0	0	0	0	0	0	0	0	0	0	0	0	0	0	0	0	0	0	0	0	0	0	0	4	0	0	0	0	0	32	2	80875	0	0	0	0
263	AAT	0	6	0	81054	0	0	0	1	0	0	0	1	0	0	0	1	0	0	0	0	0	0	0	0	0	0	0	0	0	0	0	0	0	0	0	7	0	0	0	0	0	0	0	0	0	0	0	0
264	CTA	0	0	0	0	0	0	0	0	0	0	0	0	6	6	0	0	3	0	0	0	10	0	0	0	0	0	0	0	80929	0	13	0	0	0	0	0	0	0	0	0	0	0	0	0	0	0	0	0
265	ATA	0	0	0	0	1	0	0	0	2	0	0	0	81003	0	11	0	0	0	0	0	0	0	0	0	0	0	0	0	0	0	0	0	0	0	0	0	0	0	0	0	0	0	0	0	6	0	0	0
266	GCA	0	0	0	0	1	0	0	0	0	0	0	0	0	0	0	0	0	0	0	0	0	0	0	0	0	0	0	0	0	0	0	0	2	0	0	0	80793	0	6	0	0	0	0	0	2	0	0	0
267	CCA	0	0	0	0	2	0	0	0	0	0	0	0	0	0	0	0	0	0	0	0	81039	1	1	0	0	0	0	0	1	0	0	0	0	0	0	0	0	0	0	0	0	0	0	0	0	0	0	0
268	TGG	0	0	0	0	0	4	0	0	0	0	0	0	0	0	0	0	0	0	0	0	0	0	0	0	0	0	3	0	0	0	0	0	0	0	0	0	0	0	12	3	0	0	10	0	0	0	0	10
269	TAT	0	0	0	0	0	0	0	0	0	0	0	0	0	0	2	0	0	7	0	20	0	0	0	0	0	0	0	0	0	0	0	0	0	0	0	1	0	0	0	0	0	0	0	0	0	0	0	0
270	GCT	0	0	0	0	0	0	0	7	0	2	0	0	0	0	0	0	0	0	0	0	0	0	0	0	0	0	0	0	0	0	0	0	0	0	0	1	17	2	6	81066	0	3	0	9	0	0	0	1
271	TTC	0	0	0	0	0	0	0	0	0	0	0	0	0	0	0	0	0	1	0	0	0	0	0	0	0	0	0	0	0	5	0	0	0	0	0	0	0	0	0	0	0	0	0	0	0	0	0	0
272	GCA	0	0	0	0	13	0	2	0	0	0	0	0	0	0	0	6	9	0	7	0	0	0	0	0	0	0	0	0	14	0	3	0	0	0	7	0	80923	1	4	0	0	0	0	7	6	0	0	0
273	CTG	0	0	0	0	0	0	2	0	0	0	0	0	27	0	1	6	0	0	0	0	0	0	28	0	0	0	1	0	3	0	80998	1	0	0	0	0	0	6	0	0	0	0	0	0	0	0	0	0
274	AGT	7	14	0	8	0	6	1	11	1	3	0	80951	0	13	3	5	4	0	0	3	0	0	0	0	0	0	10	0	3	4	0	0	0	0	0	3	0	2	0	0	14	0	0	5	0	4	0	0
275	AGA	1	0	0	0	0	0	0	0	81049	0	32	1	0	0	0	0	0	0	0	0	0	0	0	0	1	8	12	0	0	0	0	0	0	0	0	0	0	0	0	0	2	0	0	0	0	0	0	0
276	GGG	0	0	0	0	0	5	0	112	6	0	1	0	0	0	0	0	7	0	0	3	0	0	0	0	0	0	0	0	0	0	0	0	1	10	2	0	0	3	4	0	38	17	80836	4	0	0	2	0
277	TTT	10	13	6	2	6	0	2	0	0	0	11	1	10	0	0	0	7	10	1	0	4	5	0	0	0	0	4	0	3	0	0	3	10	2	20	1	0	0	11	0	0	0	0	0	4	0	1	9
278	GAG	1	0	7	0	4	2	0	0	0	0	13	3	0	0	2	8	11	0	0	4	3	0	0	0	5	0	3	5	8	5	0	0	9	2	80900	3	0	0	0	7	0	1	20	9	0	0	1	0
279	TCC	0	0	0	0	0	0	0	0	0	0	0	0	0	0	0	0	0	0	0	1	0	4	0	0	0	0	0	0	0	0	0	0	0	0	0	0	0	5	0	0	0	0	0	0	0	0	0	0
280	GGC	0	0	0	0	0	0	0	0	0	21	0	0	0	0	0	0	0	0	0	0	0	0	0	0	0	0	0	0	0	0	0	0	0	20	0	0	0	0	22	0	1	81031	1	8	0	0	0	0
281	ATC	0	0	0	0	0	2	0	0	0	0	0	0	6	81055	4	11	0	0	0	0	0	0	0	0	0	0	0	0	0	0	0	0	0	0	0	0	0	0	0	0	0	0	0	0	7	2	5	0
282	ATC	0	0	0	0	0	11	0	0	0	2	0	0	1	81069	0	0	0	0	0	0	0	0	0	0	0	0	0	0	0	0	0	0	0	0	0	0	0	0	0	0	0	0	0	0	0	17	0	0
283	ACC	0	1	10	0	6	80974	0	4	4	4	0	11	0	7	4	0	0	0	7	0	0	0	0	0	0	0	1	2	5	0	0	2	0	0	0	0	0	6	0	0	0	0	0	0	8	0	0	2
284	TCA	0	0	0	0	1	3	0	12	0	0	0	0	0	0	0	0	0	0	0	0	17	0	0	0	0	0	0	0	0	0	0	0	0	0	0	0	2	0	0	0	0	0	0	0	0	0	0	0
285	AAC	5	80875	0	53	1	3	36	22	0	2	0	0	0	0	0	6	1	2	0	0	0	0	0	0	0	0	0	0	0	0	15	0	20	3	0	0	0	3	0	0	1	2	0	1	0	0	0	0
286	GCG	4	0	0	0	0	1	7	0	0	0	0	0	0	0	0	0	0	0	0	0	0	0	0	0	0	3	0	0	0	28	0	0	0	0	0	0	4	16	55431	0	0	0	0	0	0	0	3	3
287	TCA	0	3	0	0	1	0	0	0	0	0	0	0	0	0	0	0	0	0	4	0	5	2	0	16	0	0	0	0	0	0	0	0	0	0	0	0	4	0	1	0	0	0	0	0	0	0	0	0
288	ATG	0	0	0	0	0	0	3	0	0	9	0	0	13	0	55416	5	0	0	0	0	0	3	6	0	0	0	0	0	0	0	0	3	0	0	0	0	0	0	0	3	0	0	0	0	2	0	5	0
289	CAT	0	0	0	1	0	0	0	0	0	0	0	0	0	0	0	0	0	6	0	55421	0	0	0	0	0	0	0	16	0	0	0	1	0	0	0	19	0	0	0	0	0	0	25	0	0	0	0	0
290	GAG	0	0	2	0	0	0	0	0	0	0	0	0	0	0	1	0	0	0	1	0	2	0	0	0	0	0	0	0	0	0	0	0	14	10	55402	12	6	6	0	0	0	0	4	0	0	0	0	0
291	TGT	0	0	0	0	0	0	0	0	0	0	0	1	0	0	0	0	0	0	0	0	0	0	0	0	0	0	0	0	0	0	0	0	0	0	0	0	0	0	0	0	0	0	0	0	0	0	0	0
292	AAC	1	55400	0	8	10	1	0	0	0	22	0	0	1	7	0	0	0	4	0	0	0	0	0	0	0	0	0	0	0	0	0	0	0	14	0	0	0	0	0	0	0	0	0	0	0	0	0	0
293	ACG	0	0	2	0	13	6	55456	6	0	0	0	0	0	0	2	0	0	0	0	0	0	0	0	0	0	0	0	0	0	0	0	0	0	0	0	0	0	0	6	0	0	0	0	0	0	0	0	0
294	AAG	21	0	55329	8	0	3	4	0	0	0	0	0	0	0	4	0	0	6	7	0	0	0	0	0	0	0	1	7	0	4	0	7	0	0	28	8	0	0	12	0	0	0	0	0	0	5	0	4
295	TGT	0	0	0	0	0	0	0	0	0	0	0	0	0	0	0	0	0	0	0	0	0	0	0	0	0	0	0	2	0	0	0	0	0	0	0	0	0	0	0	0	0	0	0	0	0	0	0	0
296	CAA	10	0	0	0	0	0	0	0	0	0	0	0	0	0	0	0	55437	0	17	0	0	0	0	0	16	0	0	0	0	0	0	0	0	0	0	0	0	0	0	0	0	0	0	0	0	0	0	0
297	ACA	2	0	0	0	55434	3	7	0	1	0	0	0	4	0	0	0	0	0	0	0	4	0	0	0	0	0	0	0	1	0	0	0	1	0	0	0	2	0	0	0	0	0	0	0	0	0	0	0
298	CCC	0	0	0	0	0	1	0	0	0	0	0	0	0	0	0	0	0	1	0	0	8	55450	0	2	0	0	0	0	0	8	0	0	0	0	0	0	0	0	0	0	0	0	0	0	0	0	0	0
299	CAG	0	0	21	1	0	0	0	10	0	5	0	0	0	0	0	0	2	0	55325	11	0	1	5	0	0	4	21	3	0	0	0	3	0	13	9	0	0	0	0	0	0	0	0	0	0	0	0	0
300	GGA	0	0	0	0	0	0	0	0	3	0	0	0	0	0	0	0	0	0	0	0	0	2	0	0	0	0	0	0	0	0	0	0	1	0	0	0	0	0	0	0	55168	1	6	0	0	0	0	0
301	GCT	0	0	0	0	0	0	0	3	0	0	0	0	0	0	0	0	0	0	0	0	0	0	0	0	0	0	0	0	0	0	0	0	0	0	0	3	0	13	1	55433	0	0	0	0	0	0	0	7
302	ATA	1	0	0	0	5	0	0	2	0	0	0	0	55420	2	0	11	0	0	0	0	0	0	0	0	0	0	0	0	0	0	0	0	0	0	0	0	0	0	0	0	0	0	0	0	4	0	0	0
303	AAC	3	55261	1	5	0	5	0	0	0	2	0	0	0	0	2	0	0	0	0	6	0	0	0	0	0	0	0	0	0	0	3	0	4	4	0	1	1	0	10	0	0	0	9	0	0	0	0	3
304	AGC	0	15	0	0	0	1	0	0	0	55320	0	15	0	1	0	0	0	0	0	0	0	0	0	0	0	0	0	0	0	0	0	0	0	0	0	0	0	0	0	0	1	3	2	0	0	0	0	0
305	AAT	0	1	0	55337	0	0	0	0	0	0	0	3	0	0	0	0	0	0	0	0	0	0	0	0	0	0	0	6	0	0	0	0	0	0	0	6	0	0	0	3	2	0	0	2	9	0	0	0
306	CTC	1	0	0	0	0	0	0	0	0	0	0	0	0	0	0	0	0	0	0	0	0	8	0	0	0	0	0	0	1	55308	0	8	0	0	0	0	0	4	0	0	0	0	0	0	0	0	0	0
307	CCT	0	0	0	0	0	0	0	1	0	0	0	0	0	0	0	0	0	0	0	3	6	5	7	55350	0	0	0	0	0	0	0	3	0	0	0	0	0	0	0	0	0	0	0	0	0	0	0	0
308	TTC	0	0	0	0	0	0	0	0	0	0	0	0	0	0	0	0	0	1	0	0	0	0	0	0	0	0	0	0	0	1	0	0	0	0	0	0	0	0	0	0	0	0	0	0	0	0	0	0
309	CAG	0	0	0	0	0	0	0	0	0	0	0	0	0	0	0	0	8	0	55329	1	0	0	1	0	0	0	10	0	0	0	1	0	0	0	0	0	0	0	0	0	0	0	0	0	0	0	0	0
310	AAT	1	3	0	55375	0	0	0	5	0	0	0	2	0	0	0	0	0	0	0	0	0	0	0	0	0	0	0	0	0	0	0	0	0	0	0	2	0	0	0	0	0	0	0	0	0	0	0	0
311	ATA	0	0	0	0	0	0	0	0	0	0	0	0	55454	1	9	0	0	0	0	0	0	0	0	0	0	0	0	0	0	0	0	0	0	0	0	0	0	0	0	0	0	0	0	0	1	0	0	0
312	CAC	0	3	0	0	0	0	0	0	0	1	0	0	0	0	0	0	4	55421	0	2	0	0	0	0	0	3	0	0	0	0	0	0	0	0	0	18	0	0	0	2	0	0	0	0	0	0	0	0
313	CCA	0	0	0	0	1	0	0	0	0	0	0	0	0	0	0	0	1	0	1	0	55371	1	6	0	0	0	0	0	2	0	0	0	0	0	0	0	1	0	0	0	0	0	0	0	0	0	0	0
314	GTC	0	0	0	0	0	0	0	0	3	0	0	0	6	8	0	2	0	0	6	0	0	0	0	0	0	0	0	0	0	0	0	0	0	0	0	0	0	10	0	0	0	0	0	0	1	54910	0	8
315	ACA	0	0	0	0	55245	2	10	1	0	0	0	0	4	0	0	13	0	1	0	0	2	0	0	0	0	0	0	0	0	0	0	0	0	0	0	0	2	0	0	6	1	0	2	0	0	0	3	1
316	ATA	1	0	0	0	1	0	0	0	0	0	0	0	54448	6	30	5	0	0	0	0	0	0	0	0	0	0	0	0	0	0	0	0	0	0	0	0	0	0	0	0	0	0	0	0	1	0	0	0
317	GGA	0	0	0	0	0	0	0	0	0	0	0	0	0	0	0	0	0	0	0	0	0	0	0	0	0	0	0	0	0	0	0	0	1	0	0	0	0	0	0	0	53820	0	22	7	1	0	0	0
318	GAG	0	0	7	0	1	0	14	0	0	1	0	0	0	0	0	0	10	3	0	0	0	0	0	0	0	0	0	1	10	5	0	0	3	0	53948	0	2	1	0	0	0	0	6	0	0	0	1	1
319	TGC	0	0	0	0	0	0	0	0	0	0	0	0	0	0	0	0	0	0	0	0	0	0	0	0	0	2	0	0	0	0	0	0	0	0	0	0	0	0	0	0	0	1	0	0	0	0	0	0
320	CCA	0	0	0	0	2	0	0	0	0	0	0	0	0	0	0	0	2	0	0	0	53537	14	6	0	0	0	0	0	2	0	0	0	0	0	0	0	6	0	0	0	0	0	0	0	0	0	0	0
321	AAA	52052	6	8	2	0	3	0	0	8	0	0	0	3	0	0	0	1	0	0	0	0	0	0	0	0	0	0	1	0	0	0	0	1	0	0	0	0	0	0	0	0	0	0	0	1	0	0	0
322	TAT	0	0	0	4	0	0	0	0	0	0	0	0	0	0	1	0	0	0	0	5	0	0	0	0	0	0	0	0	0	0	0	0	0	0	0	0	0	0	0	0	0	0	0	0	0	0	0	0
323	GTC	0	0	0	0	0	0	0	0	0	0	0	0	0	25	1	0	0	0	0	0	0	0	0	0	0	0	0	0	0	0	0	0	0	0	0	0	0	12	0	0	0	0	0	0	4	51498	0	14
324	AGG	0	0	0	0	0	0	1	0	6	1	45865	0	0	0	1	0	0	0	0	0	0	0	0	0	0	7	0	5	2	0	0	0	0	0	0	0	0	0	0	0	1	0	10	0	0	0	0	0
325	AGT	0	0	0	4	0	0	0	1	0	8	0	44127	0	0	0	1	0	0	0	0	0	0	0	0	0	0	0	0	0	0	5	0	0	0	0	0	0	0	0	0	0	0	0	1	0	0	0	0
326	ACC	0	0	0	0	5	48410	0	4	2	1	0	2	0	2	0	0	1	0	0	0	0	2	0	0	0	3	0	0	0	0	0	0	0	0	12	1	0	11	0	0	1	0	0	0	1	0	0	0
327	AAA	48780	1	6	1	0	0	0	0	1	0	0	0	0	0	0	0	0	0	0	0	1	0	0	0	0	0	0	0	0	0	0	0	7	0	0	0	0	0	0	0	0	0	0	0	0	0	0	0
328	TTG	0	0	0	0	0	0	0	0	0	6	0	0	0	0	1	0	0	0	0	0	0	0	3	0	0	0	0	0	0	0	1	0	0	0	2	0	0	0	0	0	0	0	0	0	0	0	1	0
329	AGG	0	0	2	0	0	0	0	0	13	0	37549	1	0	0	7	0	0	0	0	0	0	0	0	0	0	0	2	0	0	0	0	0	0	0	0	2	0	7	0	0	1	0	5	0	0	0	0	0
330	ATG	0	0	2	0	0	0	0	0	0	0	2	0	0	0	33293	0	0	0	0	0	0	0	0	0	0	0	0	0	0	0	1	0	0	0	0	0	0	0	0	0	0	0	0	4	0	0	4	0
331	GTT	0	0	0	0	0	0	0	0	0	0	0	0	0	0	0	1	0	0	0	0	0	0	0	0	0	0	0	0	0	0	0	0	0	0	0	0	0	0	1	2	0	0	0	7	0	0	3	28547
332	ACA	7	0	0	0	42483	8	16	2	1	0	0	0	5	0	0	0	1	0	0	0	0	0	0	0	0	0	0	0	0	0	0	0	0	0	0	0	2	0	0	0	0	0	0	0	0	0	0	0
333	GGA	0	0	0	0	0	0	0	0	2	0	0	0	0	0	0	0	0	0	0	0	0	0	0	0	0	0	0	0	0	0	0	0	9	0	0	0	0	0	0	0	53346	1	9	0	3	0	0	0
334	CTA	0	0	0	0	0	0	0	0	0	0	0	0	2	0	2	0	0	0	0	0	5	9	10	0	0	0	0	0	53404	1	4	5	0	0	0	0	0	0	0	0	0	0	0	0	0	0	0	0
335	AGA	1	0	0	0	0	0	0	0	51768	0	4	0	3	0	0	1	0	0	0	0	0	0	0	0	3	0	0	2	0	0	0	0	1	0	0	0	0	0	0	0	4	0	0	0	0	0	0	0
336	AAC	2	50875	0	11	0	0	0	0	0	1	0	0	0	0	0	0	0	0	0	0	0	0	0	0	0	0	0	0	0	0	0	0	0	2	0	0	0	0	0	0	0	0	0	0	0	0	0	0
337	ATC	8	12	0	3	0	20	0	0	0	19	0	0	1	49169	0	3	0	0	0	0	0	0	0	0	2	26	0	0	2	0	0	0	0	0	0	1	0	0	1	11	0	0	0	0	0	1	0	0
338	CCA	0	0	0	0	1	0	0	0	0	0	0	0	0	0	0	0	5	2	0	1	50693	10	2	0	0	0	0	0	1	0	0	0	0	0	0	0	3	0	0	3	1	0	0	0	0	0	0	0
339	TCC	0	0	0	0	0	3	5	2	0	0	0	0	8	2	0	0	0	0	0	0	0	4	0	0	0	0	0	0	0	0	0	0	0	0	0	0	3	2	0	0	0	0	0	3	1	0	0	0
340	ATT	7	0	0	1	0	0	0	1	10	0	2	1	2	5	0	49558	0	0	0	0	0	0	0	1	8	0	0	0	0	2	0	1	0	0	0	0	0	0	0	0	0	0	0	0	0	0	0	5
341	CAA	0	0	0	11	0	0	0	0	0	13	0	0	0	0	0	0	51975	0	4	0	1	0	0	0	9	0	0	0	0	0	0	0	0	0	0	0	0	0	0	0	0	0	0	0	0	0	0	0
342	TAC	0	0	0	0	1	0	0	0	0	0	0	0	0	0	0	0	0	1	0	0	0	0	0	0	0	0	0	0	2	0	0	0	0	0	0	0	0	0	0	0	0	0	0	0	0	0	0	0
343	AGA	18	0	0	0	0	2	0	0	54967	4	15	0	1	0	0	0	0	0	0	0	0	0	0	0	7	0	0	0	0	0	0	0	0	0	0	0	0	0	0	0	8	0	0	0	0	0	0	0
344	GGT	0	0	0	0	0	0	0	0	0	0	0	5	0	0	0	0	0	0	0	0	0	0	0	0	0	0	0	0	0	0	0	0	0	0	0	4	0	0	0	0	3	0	2	54955	0	0	0	2
345	CTA	0	0	0	0	0	0	0	0	0	0	0	0	1	0	0	0	0	0	0	0	6	0	0	0	0	0	0	0	54503	0	3	2	0	0	0	0	0	0	0	0	0	0	0	0	0	1	2	0
346	TTT	0	0	0	0	0	0	0	0	0	0	0	0	2	0	0	0	0	0	0	0	0	0	0	0	0	0	0	0	1	0	0	1	0	0	0	0	0	0	0	0	0	0	0	0	0	0	0	0
347	GGA	0	0	0	0	0	0	0	0	0	0	0	0	0	0	0	0	0	0	0	0	0	0	0	0	9	0	2	0	7	2	0	0	4	0	0	0	1	0	2	0	55380	1	13	3	0	0	0	0
348	GCC	0	0	0	0	0	1	0	0	0	0	0	0	0	0	0	0	0	2	0	0	0	0	0	0	0	0	0	0	0	0	0	0	0	2	0	0	8	54587	8	3	0	0	0	0	0	18	0	0
349	ATT	0	0	0	1	0	0	0	4	0	0	0	0	1	4	0	55213	0	0	0	0	1	0	0	0	0	0	0	0	0	0	0	0	0	0	0	0	0	0	0	0	0	0	0	0	9	0	11	17
350	GCT	0	0	0	0	0	0	0	18	0	0	0	0	0	0	0	0	0	0	0	0	0	0	0	0	0	0	0	0	0	0	0	0	0	0	0	0	0	9	3	55252	0	0	0	1	0	0	0	4
351	GGT	0	0	0	0	0	0	0	0	0	0	0	8	0	0	0	0	0	0	0	0	0	0	0	0	0	0	0	0	0	0	0	0	0	0	0	2	0	0	0	0	0	6	12	55444	0	0	0	2
352	TTT	0	0	0	0	0	0	0	0	0	0	0	0	0	0	0	0	0	0	0	0	0	0	0	0	0	0	0	0	0	0	0	0	0	0	0	0	0	0	0	0	0	0	0	0	0	0	0	0
353	ATT	0	0	0	1	0	0	0	3	0	0	0	0	3	20	0	55398	0	0	0	0	0	0	0	0	0	0	0	0	0	0	0	0	0	0	0	0	0	0	0	0	0	0	0	0	1	0	2	7
354	GAG	0	0	2	0	0	0	0	0	0	0	0	0	0	0	0	0	0	0	0	0	0	0	0	0	0	0	0	0	0	0	0	0	8	0	55442	9	0	0	0	0	0	0	3	0	0	0	3	0
355	GGG	0	0	0	0	0	0	0	0	0	0	19	0	0	0	0	0	0	0	0	0	0	0	0	0	0	0	0	0	0	0	0	0	0	0	3	0	0	0	0	0	7	18	55425	17	0	0	1	0
356	GGA	0	0	0	0	0	0	0	0	7	0	0	0	0	0	0	0	0	0	0	0	0	0	0	0	0	0	0	0	0	0	0	0	5	0	0	0	0	0	0	0	55364	0	92	0	1	0	0	0
357	TGG	0	0	0	0	0	0	0	0	0	0	0	0	0	0	0	0	0	0	0	0	0	0	0	0	0	0	2	0	0	0	0	0	0	0	0	0	0	0	0	0	0	0	0	0	0	0	0	0
358	ACT	0	0	0	0	1	22	0	55360	0	0	0	0	0	0	0	6	0	0	0	0	0	0	0	0	0	0	0	0	7	0	0	5	0	0	0	1	0	0	0	6	0	0	0	0	0	0	0	2
359	GGA	0	0	0	0	0	0	0	0	1	0	0	0	0	0	0	0	0	0	0	0	0	0	0	0	0	0	0	0	0	0	0	0	34	0	0	0	0	0	0	0	55443	0	7	0	1	0	0	0
360	ATG	0	0	0	0	0	0	0	0	0	0	0	0	7	0	55444	2	0	0	0	0	0	0	0	0	0	0	0	0	0	0	14	5	0	0	0	0	0	0	0	0	0	0	0	0	0	0	4	0
361	ATA	20	0	9	0	3	0	0	1	0	0	1	0	55390	0	22	1	5	0	0	0	0	0	0	0	0	2	0	0	0	0	0	0	0	0	0	0	0	2	0	0	0	0	0	0	2	1	0	12
362	GAT	0	0	0	1	0	0	0	0	0	0	0	0	0	0	0	0	0	0	0	0	0	0	0	0	0	0	0	0	0	0	0	0	0	1	3	55465	0	0	0	0	0	0	0	2	0	0	0	0
363	GGA	0	0	0	0	0	0	0	1	1	0	0	0	0	0	0	0	0	0	0	0	0	0	0	0	0	0	0	0	0	0	0	0	3	0	0	0	0	0	0	0	55472	2	10	2	3	0	0	0
364	TGG	0	0	0	0	0	0	0	0	0	0	1	0	0	0	0	0	0	0	0	0	0	0	0	0	0	0	2	0	0	0	0	0	0	0	0	0	0	0	0	0	0	0	0	0	0	0	0	0
365	TAT	0	0	0	0	0	0	0	0	0	0	0	0	0	0	0	0	0	0	0	7	0	0	0	0	0	0	0	0	0	0	0	0	0	0	0	0	0	0	0	0	0	0	0	0	0	0	0	0
366	GGT	0	0	0	0	0	0	0	0	0	0	0	1	0	0	0	0	0	0	0	0	0	0	0	0	0	0	0	0	0	0	0	0	0	0	0	3	0	0	0	0	0	7	0	55481	0	0	0	2
367	TAT	0	0	0	0	0	0	0	0	0	0	0	0	0	0	0	0	0	0	0	4	0	0	0	0	0	0	0	0	0	0	0	0	0	0	0	0	0	0	0	0	0	0	0	0	0	0	0	0
368	CAT	0	0	0	4	0	0	0	0	0	0	0	0	0	0	0	0	0	8	1	55430	0	0	0	0	12	0	4	4	0	0	0	0	0	0	0	0	0	5	0	0	0	0	0	0	0	0	0	0
369	CAT	0	0	0	2	0	0	0	0	0	0	0	0	0	0	0	19	0	9	0	55442	0	0	0	2	0	0	0	7	0	0	0	0	0	0	0	0	0	0	0	0	0	0	0	0	0	0	0	0
370	CAG	0	0	0	0	2	0	0	0	0	0	0	0	8	0	4	0	17	0	55432	3	0	0	1	0	0	0	9	0	0	0	2	1	0	0	0	0	0	0	0	0	0	0	0	0	0	1	0	0
371	AAT	0	3	0	55476	0	0	0	2	0	0	0	2	0	0	0	0	0	0	0	0	0	0	0	0	0	0	0	0	0	0	0	0	0	0	0	15	0	0	0	0	0	0	0	0	0	0	0	0
372	GAA	0	0	0	0	0	0	0	0	0	0	0	0	0	0	0	0	0	0	0	0	0	0	0	0	0	0	0	0	0	0	0	0	55489	0	3	0	0	2	0	0	0	0	0	0	0	0	0	0
373	CAG	0	0	2	0	0	0	0	0	0	0	0	0	0	0	0	0	0	0	55481	0	0	0	1	0	0	0	12	0	0	0	0	0	0	0	0	0	0	0	4	0	0	0	0	0	0	0	0	0
374	GGA	0	0	0	0	0	0	0	0	2	0	0	0	0	0	0	0	0	0	0	0	0	0	0	0	0	0	0	0	0	0	0	0	1	0	0	0	0	0	0	0	55476	0	13	1	2	0	0	0
375	TCA	0	0	0	0	7	0	0	0	0	1	0	1	0	0	0	0	0	0	0	0	1	0	0	0	0	0	0	0	0	0	0	0	2	0	0	0	0	0	0	0	0	0	0	0	0	0	0	0
376	GGC	0	0	0	0	0	0	0	0	0	7	0	0	0	0	5	0	0	0	0	0	0	0	0	0	0	0	0	0	0	0	0	0	0	5	0	0	0	5	0	0	5	55465	0	2	0	1	0	0
377	TAT	0	0	0	0	0	0	0	0	0	0	0	0	0	0	0	0	0	0	0	6	0	0	0	0	0	0	0	0	0	0	0	0	0	0	0	0	0	0	0	0	0	0	0	0	0	0	0	0
378	GCA	0	0	0	0	12	0	0	0	0	0	0	1	0	0	0	0	0	0	0	0	0	0	0	0	0	0	0	0	0	0	0	0	2	0	0	0	55394	1	7	22	0	0	0	0	36	0	1	0
379	GCG	0	0	0	0	0	0	2	0	0	0	0	0	0	0	0	0	0	0	0	0	0	0	0	0	0	0	0	0	0	0	0	0	0	0	1	0	12	0	55462	2	0	0	0	0	0	0	11	0
380	GAT	0	0	0	6	0	0	0	0	0	0	0	0	0	0	0	0	0	0	0	0	0	0	0	0	0	0	0	0	0	0	0	0	6	11	0	55466	0	0	0	0	0	0	0	6	0	0	0	0
381	CAA	23	0	0	0	0	0	0	0	0	0	0	0	7	0	19	4	101961	1	9	2	0	0	0	0	18	0	33	0	35	26	0	8	0	0	0	0	14	0	0	1	0	0	0	0	0	2	0	8
382	AAA	102122	1	9	0	0	3	0	2	1	0	0	0	1	0	0	0	5	10	0	0	0	3	0	0	0	5	2	0	0	0	3	0	25	0	0	0	0	5	0	0	0	0	0	3	0	0	1	0
383	AGC	0	16	0	0	0	0	7	0	4	102028	1	53	0	6	0	0	0	0	0	0	0	0	0	0	0	0	0	0	0	0	0	0	0	0	0	0	0	0	0	0	0	23	0	0	0	0	0	0
384	ACA	0	0	0	0	102173	2	7	0	1	0	0	0	11	0	0	0	0	0	0	0	0	0	0	0	0	0	0	0	0	0	0	0	0	0	0	0	7	0	0	0	0	0	0	0	0	0	0	0
385	CAA	3	0	0	0	0	0	3	0	0	0	0	0	0	0	0	0	102155	0	9	0	3	0	0	0	11	0	0	0	1	0	0	0	2	0	0	0	0	0	0	0	0	0	0	0	0	0	0	0
386	AAT	39	5	1	102053	0	11	0	0	0	0	4	1	2	0	0	10	2	0	0	0	0	0	0	0	2	0	18	0	0	0	0	0	0	0	0	6	0	1	0	2	0	0	0	0	0	0	0	0
387	GCC	0	0	0	0	0	8	0	0	0	0	0	0	0	0	0	0	0	0	0	0	0	0	0	0	0	0	0	0	0	0	0	0	0	2	0	0	0	102051	66	2	0	2	0	0	0	25	0	0
388	ATT	0	0	0	0	0	0	0	7	0	0	0	0	2	9	0	102173	0	0	0	0	0	0	0	0	0	0	0	0	0	0	0	6	0	0	0	0	0	0	0	0	0	0	0	0	0	0	0	4
389	AAC	4	102084	0	33	0	0	1	0	0	3	0	0	2	0	0	1	0	0	0	0	0	0	0	0	4	7	9	7	1	0	11	0	0	11	0	0	0	0	0	0	0	0	0	0	1	0	0	0
390	GGG	0	0	2	0	1	8	11	0	70	24	30	3	0	1	0	0	0	0	0	4	0	0	0	0	0	26	67	5	9	1	60	48	0	0	13	0	8	0	0	0	42	0	101460	1	6	24	7	21
391	ATT	0	0	0	0	0	1	0	3	0	0	0	0	21	5	0	102123	0	0	0	0	0	0	0	0	0	0	0	0	0	0	0	0	0	0	0	0	0	0	0	0	0	0	0	0	0	0	0	9
392	ACA	11	0	0	2	102131	0	15	0	0	0	0	0	7	0	0	0	0	0	0	0	0	0	0	0	0	1	0	0	0	0	0	0	0	7	0	0	20	0	0	0	0	0	0	0	0	0	0	0
393	AAC	3	102145	0	8	2	0	0	8	0	1	0	0	0	0	0	0	1	1	0	0	0	0	0	0	0	0	0	0	0	0	0	0	0	5	0	0	0	0	0	0	0	0	0	0	0	0	0	0
394	AAG	6	0	102089	14	0	0	2	0	0	0	8	0	0	0	0	0	0	0	0	0	0	0	0	2	0	0	0	0	0	0	0	0	0	0	6	0	0	0	0	0	0	0	0	0	0	0	0	0
395	GTG	0	0	0	0	0	0	0	0	0	0	0	0	12	0	6	0	0	0	0	0	0	0	0	0	0	0	0	0	0	0	1	0	0	0	0	0	0	0	5	0	0	0	0	0	5	17	101924	36
396	AAC	0	102161	0	4	0	2	0	0	0	2	0	0	0	0	0	0	0	0	0	0	0	0	0	0	0	0	0	0	0	0	0	0	0	5	0	0	0	0	0	0	0	0	0	0	0	0	0	0
397	TCT	0	2	0	2	0	0	0	0	0	0	0	0	0	0	0	0	0	0	0	0	0	0	0	4	0	0	0	0	0	0	0	0	0	0	0	0	0	9	0	0	0	3	0	0	0	0	0	0
398	GTT	0	0	0	0	0	0	0	0	0	0	0	0	0	0	0	6	0	0	0	0	0	0	0	0	0	0	0	0	0	0	0	3	0	0	0	0	0	0	0	1	0	0	0	0	6	21	3	101918
399	ATC	0	0	0	0	0	7	0	0	0	0	0	0	9	102037	1	22	0	0	0	0	0	0	0	0	0	0	0	0	0	5	0	0	0	0	0	0	0	0	0	0	0	0	0	0	0	10	0	0
400	GAG	0	0	14	0	5	0	8	0	0	0	0	4	0	0	0	0	0	0	0	6	0	0	0	0	0	0	0	0	0	0	0	0	8	1	101802	6	0	3	1	4	0	0	22	0	0	0	0	0
401	AAA	102060	0	15	0	2	0	0	0	0	0	5	0	0	0	0	0	0	0	0	0	0	0	0	0	0	0	0	0	0	0	0	0	4	0	0	0	0	2	0	0	0	0	0	0	0	11	0	11
402	ATG	0	0	1	0	0	0	3	0	0	0	0	0	12	0	101895	0	0	0	0	0	0	0	0	0	0	0	0	0	0	9	2	0	0	0	0	0	0	0	0	0	0	0	0	0	0	0	3	0
403	AAC	5	101935	0	23	0	1	2	0	0	6	0	0	0	0	0	0	0	0	0	0	0	0	0	0	0	0	0	0	0	0	0	0	0	12	0	0	0	0	0	1	0	0	0	0	0	0	0	0
404	ACT	0	12	0	0	0	15	0	101220	9	0	0	0	0	0	0	4	0	0	0	0	0	0	0	2	0	0	0	0	0	6	1	0	0	0	0	0	26	0	0	3	27	7	0	0	0	0	0	23
405	CAA	2	0	0	0	0	0	0	0	0	0	4	0	0	0	0	0	101733	0	17	0	1	0	0	0	13	0	1	0	1	0	0	0	0	0	0	0	0	0	0	9	0	0	1	0	4	0	0	0
406	TTC	0	0	0	0	0	0	0	0	0	0	0	0	0	0	14	0	0	0	0	0	0	0	0	0	0	0	0	0	12	6	0	3	0	0	0	0	0	0	0	0	0	0	0	0	0	0	0	0
407	ACA	2	0	0	0	101951	10	38	2	0	11	4	4	14	0	0	0	0	0	0	0	1	0	0	0	0	0	0	0	0	0	0	0	0	0	0	0	8	0	0	0	0	0	0	0	0	0	0	0
408	GCT	0	0	0	0	0	0	0	10	0	0	0	0	0	0	0	0	0	0	0	0	0	0	0	0	0	6	19	1	0	0	0	0	0	0	0	0	0	14	2	101689	0	0	0	0	0	9	12	4
409	GTG	0	0	0	0	0	0	2	0	0	0	0	0	0	0	6	0	0	0	0	0	0	0	0	0	0	0	0	0	0	0	4	0	0	0	1	0	0	0	1	0	0	0	1	8	4	0	101699	16
410	GGT	0	0	0	0	0	0	0	0	0	0	0	32	0	0	0	0	0	0	0	0	0	0	0	0	0	0	0	4	0	0	0	0	0	0	0	38	0	0	0	0	2	27	22	101319	0	1	0	1
411	AAA	101967	1	18	1	0	0	0	0	5	0	0	0	0	0	0	0	0	0	0	0	0	0	0	0	0	0	0	0	0	0	0	0	3	0	0	0	0	0	0	0	0	0	0	0	0	0	0	0
412	GAA	2	1	0	0	0	0	0	0	0	0	0	2	0	0	0	0	0	0	0	10	0	0	0	0	0	0	0	0	0	0	0	0	101836	0	13	0	11	0	0	0	5	0	0	0	0	0	0	0
413	TTC	0	0	0	0	0	0	0	0	0	0	0	0	0	0	0	0	0	0	0	0	0	0	0	0	0	0	0	0	0	6	0	0	0	0	0	0	0	0	0	0	0	0	0	0	0	0	0	0
414	AAC	1	101687	0	5	0	10	0	0	0	16	0	0	0	1	0	0	0	1	0	0	0	0	0	0	0	0	0	0	0	0	0	0	0	17	0	0	0	0	0	0	1	0	0	0	0	0	0	0
415	AAC	0	101700	0	10	1	1	0	3	0	8	0	0	10	41	0	0	0	11	0	0	0	9	0	0	29	3	0	0	0	0	0	0	0	0	9	0	0	0	0	4	0	0	5	0	5	7	4	0
416	TTA	0	2	0	0	0	0	0	0	0	0	0	0	1	0	0	0	0	0	0	0	0	0	0	0	0	0	0	0	1	0	0	0	0	0	0	0	0	0	0	0	0	0	0	0	0	0	0	0
417	GAA	3	0	0	0	0	0	0	0	0	0	0	0	0	0	0	0	0	0	0	0	0	0	0	0	0	0	0	0	0	0	0	0	101544	0	5	0	0	0	0	0	5	0	0	0	0	0	0	0
418	AAA	101988	0	17	0	0	0	0	0	10	0	0	0	1	0	0	0	4	0	0	0	0	0	0	0	0	0	0	0	3	0	0	0	2	0	0	0	0	0	0	0	0	0	0	0	0	0	0	0
419	AGG	8	0	34	0	0	0	0	0	16	1	99671	2	0	0	10	0	0	0	0	0	0	0	0	0	0	0	11	0	0	0	0	0	0	0	0	0	0	0	0	0	1	0	96	0	0	0	0	0
420	ATG	2	0	2	0	0	0	3	0	0	0	10	0	6	0	99722	0	0	0	0	0	0	0	0	0	0	0	0	0	0	0	11	0	0	0	0	1	0	0	0	0	1	0	0	0	0	0	15	0
421	GAA	6	0	0	0	0	0	0	0	0	0	0	0	0	0	1	0	0	0	0	0	0	0	0	0	0	0	0	0	0	0	0	0	101003	3	1	0	0	0	0	0	8	0	0	0	1	0	0	0
422	AAT	2	5	0	100085	0	0	0	2	0	0	0	15	0	0	0	4	0	0	0	0	0	0	0	0	0	0	0	0	0	0	0	0	1	0	0	1	0	0	6	0	1	0	0	0	0	0	0	0
423	TTA	0	0	0	0	0	0	0	0	0	0	0	0	2	0	0	0	0	0	0	0	0	0	0	0	0	0	0	0	1	0	0	0	0	0	0	0	0	0	0	0	0	0	0	0	1	0	0	0
424	AAT	2	11	0	101876	0	0	0	0	0	0	0	1	0	0	0	0	0	0	0	0	0	0	0	0	0	0	0	0	0	0	0	0	0	0	0	1	0	0	0	0	0	0	0	0	0	0	0	0
425	AAA	102060	2	16	0	1	0	0	0	20	0	0	0	0	0	0	0	0	0	8	0	0	0	0	0	0	0	0	0	0	0	0	0	4	0	0	0	0	0	0	9	0	0	0	0	0	0	0	0
426	AAA	102056	0	63	1	0	0	0	0	3	0	0	0	0	0	0	0	2	0	0	0	0	0	0	0	0	0	0	0	0	0	0	0	0	0	0	0	0	0	0	0	0	0	0	0	0	0	0	0
427	GTT	0	0	0	0	0	0	0	0	0	0	0	0	0	0	0	34	0	0	0	0	0	0	0	0	0	0	0	0	0	1	0	0	0	0	0	0	0	0	0	2	0	0	0	1	1	40	0	99680
428	GAT	0	0	0	6	0	0	0	0	0	0	0	0	0	0	0	0	0	0	0	0	0	0	0	0	0	0	0	0	0	0	0	0	2	10	1	100760	0	0	0	0	0	0	0	6	0	0	0	0
429	GAT	0	0	0	6	0	0	0	0	0	0	0	0	0	0	0	0	0	0	0	0	0	0	0	0	0	0	0	0	0	0	0	0	15	8	0	101280	0	0	0	0	0	0	0	18	0	0	0	3
430	GGG	0	0	0	0	0	0	0	0	0	0	5	0	0	0	0	0	0	0	0	0	0	0	0	0	0	0	0	0	2	0	0	0	0	0	10	0	0	0	0	0	28	0	100538	10	0	0	3	0
431	TTT	0	0	0	0	0	0	0	0	0	0	0	0	0	0	0	0	0	0	0	0	0	0	0	0	0	0	0	0	0	0	0	1	0	0	0	0	0	0	0	0	0	0	0	0	0	0	0	14
432	CTG	0	0	0	0	0	0	0	0	0	0	0	0	0	0	3	0	22	0	3	0	0	0	23	0	0	0	1	0	8	0	100502	27	0	0	0	0	0	0	0	0	0	0	0	0	4	0	0	0
433	GAC	0	2	0	0	0	0	0	0	0	0	0	0	0	0	0	0	0	0	0	0	0	0	0	0	0	0	0	0	0	0	0	0	2	101428	6	5	0	1	0	0	0	10	0	0	0	3	0	0
434	ATT	0	0	0	0	0	0	0	6	0	0	0	0	0	8	0	101593	0	0	0	0	0	0	0	0	0	0	0	0	2	0	6	3	0	0	0	0	0	0	0	0	0	0	0	0	0	0	0	2
435	TGG	0	0	0	0	0	0	0	0	0	0	9	0	0	0	0	0	0	0	0	0	0	0	0	0	0	0	10	0	0	0	0	0	0	0	0	0	0	0	0	0	0	0	0	0	0	0	0	0
436	ACA	1	0	0	0	100288	10	14	0	1	0	0	0	4	0	0	0	0	0	0	0	1	0	0	0	0	0	0	0	0	0	0	0	0	0	0	0	13	0	0	0	0	0	0	0	0	0	0	0
437	TAT	0	0	0	3	0	0	0	0	0	0	0	0	0	0	0	0	0	4	0	14	0	0	0	0	0	0	0	0	0	0	0	0	0	0	0	1	0	0	0	0	0	0	0	0	0	0	0	0
438	AAT	0	14	0	101139	0	0	0	0	0	0	0	5	0	0	0	1	9	0	4	15	0	0	0	0	0	0	0	0	0	0	0	0	0	0	0	5	0	0	0	0	0	0	0	0	0	0	0	0
439	GCA	0	0	0	0	15	0	0	0	0	0	0	0	0	0	0	0	0	0	0	0	0	0	0	0	0	0	0	0	0	7	0	0	5	0	0	0	100661	5	6	6	0	0	0	0	18	0	2	0
440	GAA	4	0	0	0	0	0	0	0	0	0	0	0	0	0	0	0	0	0	0	0	0	0	0	0	0	0	0	0	0	0	0	0	101621	0	8	0	0	0	0	0	0	0	0	0	0	0	0	0
441	TTG	0	0	0	0	0	0	0	0	0	0	0	0	0	0	0	0	0	0	0	0	0	0	0	0	0	0	0	0	0	0	10	0	0	0	0	0	0	0	0	0	0	0	0	0	0	0	0	0
442	TTA	0	0	0	0	0	0	0	0	0	0	0	0	0	0	2	0	0	0	0	0	0	0	0	0	0	0	0	0	5	0	0	10	0	0	0	0	0	0	0	0	0	0	0	0	0	0	0	0
443	GTT	0	0	0	0	0	0	0	0	0	0	0	0	0	0	0	6	0	0	0	0	0	0	0	0	0	0	0	0	0	0	0	0	0	0	0	0	0	0	0	3	0	0	0	0	0	4	3	101399
444	CTA	0	0	0	0	0	0	0	0	0	0	0	0	3	0	0	0	3	0	0	0	13	0	0	0	0	0	0	0	101605	0	20	0	0	0	0	0	0	0	0	0	0	0	0	0	0	0	0	0
445	CTG	0	0	0	0	0	0	0	0	0	0	0	0	0	0	2	0	0	0	0	0	0	0	16	0	0	0	2	0	11	0	101431	19	0	0	0	0	0	0	0	0	0	0	0	0	0	0	0	0
446	GAA	5	0	0	0	0	0	0	0	0	0	0	0	0	0	0	0	0	0	0	0	0	0	0	0	0	0	0	0	0	0	0	0	102103	0	9	0	0	0	0	0	5	0	0	0	11	0	0	0
447	AAT	1	2	0	102190	0	0	0	0	0	0	0	2	0	0	0	2	0	0	0	1	0	0	0	0	0	0	0	0	0	0	0	0	0	0	0	4	0	0	0	0	0	0	0	0	0	0	0	0
448	GAA	10	0	0	0	0	0	0	0	0	0	0	0	0	0	0	0	0	0	0	0	0	0	0	0	0	0	0	0	0	0	0	0	102150	0	10	2	1	0	0	0	14	0	0	0	0	0	0	0
449	AGG	0	0	16	0	0	0	0	0	6	0	102034	0	0	0	9	0	0	0	0	0	0	0	0	0	8	0	9	0	0	0	0	0	0	0	0	0	0	0	0	0	0	0	13	0	0	0	0	0
450	ACT	0	0	0	2	0	9	3	101996	0	0	0	0	0	0	0	1	0	0	0	0	0	0	0	0	0	0	0	0	0	0	0	0	0	0	0	0	0	0	0	9	0	0	0	0	0	0	0	0
451	TTG	0	0	0	0	0	0	0	0	0	0	0	0	0	0	2	0	0	0	0	0	0	0	0	0	0	0	0	0	0	0	24	1	0	0	0	0	0	0	0	0	0	0	0	0	0	0	3	0
452	GAT	0	0	0	3	0	0	0	0	0	0	0	0	0	0	0	0	0	0	0	0	0	0	0	0	2	0	0	0	0	0	0	0	0	16	1	102035	0	0	0	0	0	0	0	3	0	0	0	0
453	TTC	0	0	0	0	0	0	0	0	0	0	0	0	0	0	0	0	0	0	0	0	0	0	0	0	0	0	0	0	0	1	0	0	0	0	0	0	0	0	0	0	0	0	0	0	0	0	0	0
454	CAT	0	0	0	5	0	0	0	0	0	0	0	0	0	0	0	0	0	5	0	102036	0	0	0	0	0	0	0	15	0	0	0	0	0	0	0	0	0	0	0	0	0	0	0	0	0	0	0	0
455	GAC	0	2	0	0	0	0	0	0	0	0	0	0	0	0	0	0	0	0	0	0	0	0	0	0	0	0	0	0	0	0	0	0	7	101924	0	6	0	0	0	0	0	8	0	0	0	2	0	0
456	TTA	0	0	0	0	0	11	0	0	0	0	0	0	25	0	0	0	0	0	0	20	0	0	0	0	0	0	0	10	18	0	0	0	0	6	0	0	0	0	0	0	2	19	5	0	9	0	0	0
457	AAT	0	8	1	102101	0	0	0	0	0	0	0	3	0	0	0	3	1	0	0	0	0	0	0	0	0	0	0	0	0	0	0	0	0	0	0	7	0	0	0	0	0	0	0	0	0	0	0	3
458	GTG	0	0	0	0	0	0	0	0	0	0	0	0	0	0	1	0	0	0	0	0	0	0	0	0	0	0	0	0	0	0	1	0	0	0	0	0	0	0	4	0	0	0	0	0	31	0	102076	4
459	AAG	2	0	102128	1	0	0	1	0	0	0	8	0	0	0	1	0	0	0	0	0	0	0	0	0	0	0	0	1	0	0	0	0	0	0	14	0	0	0	0	0	0	0	0	0	0	0	0	0
460	AAT	7	31	0	102054	0	0	0	2	0	0	0	10	0	0	0	0	0	0	0	1	0	0	0	0	0	0	0	0	0	0	0	0	0	0	0	0	0	4	0	0	0	0	0	0	0	0	0	0
461	CTG	0	0	0	0	0	0	0	0	0	0	0	0	0	0	1	0	0	0	1	0	0	0	7	0	0	0	0	0	15	0	102148	1	0	0	0	0	0	0	0	0	0	0	0	0	0	0	1	0
462	TAC	0	0	0	0	0	0	0	0	0	0	0	0	0	0	0	0	0	8	0	0	0	0	0	0	0	0	0	0	0	0	0	0	0	0	0	0	0	0	0	0	0	0	0	0	0	0	0	0
463	GAG	0	0	1	0	0	0	0	0	0	0	0	0	0	0	0	0	0	0	1	0	0	0	0	0	0	0	0	0	0	0	0	0	21	0	102174	17	0	0	0	0	0	0	5	0	0	0	0	0
464	AAA	102194	5	16	0	0	0	0	0	4	0	0	0	0	0	0	0	0	0	0	0	0	0	0	0	0	0	0	0	0	0	0	0	2	0	0	0	0	0	0	0	0	0	0	0	0	0	0	0
465	GTA	0	0	0	0	0	0	0	0	0	0	0	0	8	0	0	0	0	0	0	0	0	0	0	0	0	0	0	0	0	0	0	0	0	0	0	0	14	0	0	0	0	0	0	0	102142	1	11	13
466	AAA	102191	0	3	2	3	0	0	0	9	0	0	0	1	0	0	0	0	0	0	0	0	0	0	0	0	0	0	0	0	0	0	0	3	0	0	0	0	0	0	0	0	0	0	0	0	0	0	0
467	AGC	0	22	0	0	23	0	0	0	2	101944	2	73	0	14	0	0	11	0	0	0	0	0	0	0	0	0	0	0	0	0	0	0	0	0	0	0	0	0	15	0	0	29	6	0	0	7	1	3
468	CAA	4	0	0	0	1	2	0	0	7	0	0	0	10	0	13	0	102096	0	2	0	2	0	0	0	15	0	9	0	0	0	0	0	1	0	0	0	9	0	0	13	0	0	0	0	0	0	22	0
469	TTA	0	0	0	0	0	0	0	0	0	0	0	0	3	0	0	0	0	0	0	0	0	0	0	0	0	0	0	0	2	0	0	0	0	0	0	0	0	0	0	0	0	0	0	0	1	0	0	0
470	AAG	4	0	102145	37	0	0	2	0	0	0	8	0	0	0	0	0	0	0	0	0	0	0	0	0	0	0	0	0	0	0	0	0	4	9	11	0	0	0	0	0	0	0	0	0	0	0	0	0
471	AAT	0	16	0	102186	0	7	0	1	0	0	0	5	0	0	8	0	0	0	1	0	0	0	0	0	0	0	0	0	0	0	0	0	0	2	0	4	0	0	0	0	0	0	0	4	0	0	0	0
472	AAT	12	5	0	102165	0	0	0	0	0	0	0	15	0	0	0	0	0	0	0	0	0	0	0	0	0	0	0	0	0	0	0	0	0	0	0	14	0	0	0	0	0	0	0	0	0	0	0	0
473	GCC	0	0	0	0	0	26	0	0	0	0	0	0	0	0	0	0	0	0	0	0	0	0	0	0	0	0	0	0	0	0	0	0	0	2	0	0	18	102138	1	2	0	1	0	0	0	4	19	0
474	AAA	101937	5	11	0	0	0	0	0	8	0	3	0	0	0	0	0	11	0	0	0	0	0	0	0	0	0	13	0	0	7	16	0	47	0	0	0	0	1	3	0	0	0	0	0	0	0	5	0
475	GAA	3	0	0	0	0	0	0	0	0	0	0	0	0	0	0	0	0	0	0	0	0	0	0	0	0	0	0	0	0	0	0	0	102195	0	5	0	0	0	6	0	10	0	0	0	0	0	0	0
476	ATC	0	12	2	0	0	3	0	2	0	1	0	0	5	86361	0	20	11	0	0	1	0	0	0	0	0	0	0	0	4	16	0	0	0	0	0	0	0	0	0	0	0	0	0	0	0	1	0	0
477	GGA	0	0	0	0	0	0	0	0	7	0	0	0	0	0	0	0	0	0	0	0	0	0	0	0	0	0	0	0	0	0	0	0	6	0	0	0	0	0	0	0	86365	2	6	1	1	0	0	0
478	AAT	1	1	0	86458	0	0	0	1	0	0	0	1	0	0	0	0	2	0	0	1	0	0	0	0	0	0	0	0	0	0	0	0	0	0	0	3	0	0	0	0	0	0	0	0	0	0	0	0
479	GGG	0	0	0	0	0	0	0	0	0	0	0	0	0	0	0	0	0	0	0	0	0	0	0	0	0	0	0	0	0	0	7	0	0	0	3	0	0	0	0	0	5	0	86412	11	0	0	3	0
480	TGT	0	0	0	0	0	0	0	0	0	0	0	0	0	0	0	0	0	0	0	0	0	0	0	0	0	0	0	5	0	0	0	0	0	0	0	0	0	0	0	0	0	0	0	1	0	0	0	0
481	TTT	0	0	0	0	0	0	0	0	0	0	0	0	4	0	0	0	0	0	0	0	0	0	0	0	0	0	0	0	0	0	0	2	0	0	0	0	0	0	0	0	0	0	0	0	0	0	0	1
482	GAG	1	0	29	0	0	0	0	0	0	0	0	0	0	4	0	0	0	0	0	0	0	0	0	0	0	0	0	0	0	0	0	0	3	0	86319	2	0	0	0	3	0	3	20	0	2	0	0	3
483	TTC	0	0	0	0	0	0	0	0	0	0	0	0	0	1	0	0	0	0	0	0	0	0	0	0	0	0	0	0	0	1	0	2	0	0	0	0	0	0	0	0	0	0	0	0	0	0	0	0
484	TAC	0	0	0	0	0	0	0	0	0	0	0	0	0	0	0	0	0	28	0	0	0	0	0	0	1	0	0	0	0	0	10	0	0	1	0	0	0	0	0	0	0	0	0	0	0	0	0	0
485	CAC	0	2	0	0	0	0	0	0	0	0	0	0	0	0	0	0	0	86330	0	2	0	0	0	0	0	3	0	0	0	0	0	0	0	0	0	0	0	0	0	0	0	0	0	0	0	0	0	0
486	AAG	1	1	86353	1	1	0	1	0	0	0	15	0	0	0	0	2	11	0	1	0	0	0	0	0	0	0	0	0	0	0	0	0	0	0	8	0	0	0	0	0	0	0	0	0	4	0	0	0
487	TGT	0	0	0	0	0	0	0	0	0	0	0	2	0	0	0	0	0	0	0	0	0	0	0	0	0	0	0	12	0	0	0	0	0	0	0	0	0	0	0	0	0	0	0	3	0	0	0	0
488	GAC	0	14	0	0	1	0	0	0	0	0	0	0	0	0	0	0	0	0	0	0	0	0	0	0	0	0	0	0	0	0	0	0	5	86272	0	10	0	0	0	0	0	17	0	0	0	0	0	0
489	AAT	1	10	1	86194	0	0	0	0	0	0	0	2	0	0	0	0	0	0	0	0	0	0	0	0	0	0	0	0	0	0	0	0	0	0	0	5	0	0	0	0	0	0	0	0	0	0	0	0
490	GAA	9	0	0	0	21	0	0	0	0	0	0	0	0	1	0	0	1	0	6	0	0	0	0	0	0	0	0	0	0	0	0	0	86112	5	1	11	0	0	0	0	32	0	0	2	0	0	0	18
491	TGC	0	0	0	0	0	0	0	0	0	0	0	0	0	0	0	0	0	0	0	0	0	0	0	0	0	5	0	0	0	0	0	0	0	0	0	0	0	0	0	0	0	0	0	0	0	0	0	0
492	ATG	0	0	1	0	0	0	0	0	0	0	0	0	10	0	86130	10	0	0	0	0	0	0	0	0	0	0	0	0	0	0	0	0	0	0	0	0	0	0	0	0	0	0	0	0	0	0	10	0
493	GAA	17	3	0	0	0	2	0	0	0	0	0	8	0	0	5	0	1	0	0	0	0	0	0	0	0	0	0	0	0	0	0	0	85472	2	19	0	0	0	0	0	27	0	0	14	22	0	0	0
494	AGT	0	9	0	4	0	0	0	0	0	1	1	85668	0	0	0	7	1	0	0	0	0	0	0	0	0	0	0	5	0	0	0	0	0	0	0	0	0	3	0	3	0	9	0	3	0	0	0	0
495	GTA	0	0	0	0	0	0	0	0	0	0	0	0	20	0	0	0	0	0	0	0	0	0	0	0	0	0	0	0	0	0	0	0	0	0	0	0	12	0	0	0	0	0	0	0	86069	0	18	12
496	AGA	4	0	0	0	0	0	0	0	86174	0	7	2	0	0	0	0	0	0	0	0	0	0	0	0	2	0	0	0	0	0	0	0	0	0	0	0	0	0	0	0	10	0	0	0	0	0	0	0
497	AAT	1	10	0	86203	16	0	20	14	37	10	0	3	0	0	9	0	3	2	0	0	0	0	0	0	0	2	0	0	0	3	5	8	1	2	0	12	0	0	0	13	0	0	6	4	0	0	6	3
498	GGG	0	0	0	0	0	0	0	0	0	0	1	0	0	0	0	0	0	0	0	0	0	0	0	0	0	0	9	0	0	0	0	0	0	0	2	0	0	0	0	0	27	4	86311	0	0	0	0	0
499	ACT	1	0	0	0	0	2	0	86080	0	0	0	0	0	0	11	7	31	0	0	0	0	0	0	0	0	0	0	0	0	0	0	0	0	0	0	9	5	0	0	15	0	0	0	0	11	0	0	0
500	TAT	0	0	0	0	0	0	0	0	0	0	0	0	0	0	0	0	0	0	0	10	0	0	0	0	0	0	0	0	0	0	0	0	0	0	0	0	0	0	0	0	0	0	0	0	0	0	0	0
501	GAT	0	0	0	11	0	0	0	0	0	0	0	0	0	0	0	0	0	0	0	0	0	0	0	0	0	0	0	0	0	3	0	5	13	3	2	86262	0	0	0	0	0	0	0	2	0	0	1	0
502	TAT	0	0	0	0	0	0	0	0	0	0	0	0	0	0	0	0	0	0	0	15	0	0	0	1	0	0	0	0	1	0	0	0	0	0	3	1	0	0	0	0	0	0	0	0	0	0	3	0
503	CCA	0	0	0	0	0	0	0	4	0	0	12	0	6	0	0	0	9	0	0	0	86074	11	39	1	0	0	0	0	10	0	0	0	0	0	0	0	1	0	0	0	0	0	8	0	0	0	0	0
504	AAA	86239	0	23	0	0	0	0	0	1	0	0	0	1	0	0	0	9	0	0	8	0	0	0	0	0	0	0	0	0	0	1	0	9	0	0	0	0	1	0	7	0	0	0	0	0	0	0	0
505	TAT	0	0	0	0	0	0	0	0	0	0	0	0	0	0	0	0	0	0	0	2	0	0	0	0	0	0	0	0	0	0	0	0	0	0	0	0	0	0	0	0	0	0	0	0	0	0	0	0
506	TCA	0	0	0	0	1	0	0	0	0	0	0	0	0	0	0	0	0	0	0	0	5	0	0	0	0	0	0	0	0	0	10	0	0	0	0	0	0	0	0	0	0	0	0	0	0	0	0	0
507	GAA	1	0	0	0	1	0	0	0	4	0	0	0	0	0	0	0	0	0	0	0	0	0	0	0	0	0	0	0	0	1	11	0	85886	16	8	0	0	0	11	0	7	0	1	4	6	0	0	0
508	GAA	1	0	0	0	1	0	0	0	0	0	0	0	0	5	0	0	0	0	0	0	0	0	12	0	0	0	0	0	0	0	0	0	85936	0	5	0	0	4	0	10	2	0	0	0	0	0	0	0
509	TCA	0	0	0	0	0	0	3	0	2	0	0	0	13	0	0	0	0	0	0	0	1	0	0	0	0	0	4	0	0	0	0	0	0	0	0	0	9	0	23	0	0	0	0	0	0	0	0	0
510	AAG	17	0	85016	2	0	0	2	0	0	0	13	2	0	0	1	0	0	0	0	0	0	0	0	0	12	0	0	7	18	15	0	1	0	0	3	0	0	0	0	0	0	3	0	0	0	0	0	0
511	TTG	0	0	0	1	0	1	0	0	0	0	0	10	0	0	0	0	0	0	0	1	0	0	0	0	0	0	0	0	0	0	1	0	0	0	0	0	0	14	0	2	0	1	0	0	0	0	0	0
512	AAC	33	85305	0	7	0	1	0	0	0	43	0	0	1	0	0	0	0	0	0	0	0	0	0	0	0	0	0	0	0	0	0	0	0	6	0	0	0	0	0	4	0	0	9	0	0	0	0	0
513	AGG	0	0	3	0	0	0	0	0	7	1	84240	1	0	4	7	9	0	0	0	0	0	0	0	0	0	0	2	0	0	0	0	0	0	0	0	0	0	0	0	0	0	0	27	0	0	0	0	0
514	GAA	6	0	0	0	0	0	0	0	0	0	0	0	0	0	0	0	0	0	0	0	0	0	6	0	3	0	0	0	0	0	0	0	84340	0	2	0	0	0	0	0	8	0	0	0	0	0	0	0
515	AAG	7	0	84112	1	0	0	2	0	35	0	23	0	0	0	2	0	0	0	2	8	0	0	2	0	0	0	0	0	3	0	0	0	0	0	5	0	0	0	13	0	0	2	0	0	0	0	0	0
516	ATA	0	0	0	0	4	0	0	0	0	0	0	0	84222	2	20	6	0	0	0	0	0	0	0	0	0	0	0	0	0	0	0	0	0	0	0	0	1	0	0	0	0	0	0	0	3	0	0	0
517	GAT	2	0	1	10	0	0	5	0	0	0	0	0	0	0	4	2	3	0	0	0	0	0	0	0	0	0	0	0	0	0	0	2	0	5	0	82611	8	0	1	1	0	0	0	14	0	6	0	0
518	GGA	2	0	0	0	1	0	0	3	9	3	0	0	0	0	3	0	0	0	0	1	0	0	0	0	0	0	0	34	0	0	0	2	4	0	2	0	1	8	3	0	84818	0	23	15	1	36	7	0
519	GTG	0	0	0	0	0	0	2	0	0	0	0	0	0	0	2	0	0	0	0	0	0	0	0	0	0	0	0	0	0	0	0	0	0	0	0	0	0	0	4	0	0	0	0	0	29	0	84641	1
520	AAA	85552	2	3	5	1	0	0	0	8	0	0	0	0	1	0	0	0	2	0	0	0	0	0	0	0	0	0	0	0	0	0	0	5	4	0	5	0	0	0	0	9	0	0	0	5	0	0	0
521	TTG	0	0	0	0	6	0	0	0	0	0	0	0	0	0	6	0	0	0	0	0	0	0	0	0	0	0	0	0	0	0	1	0	0	0	0	0	0	0	0	0	0	0	0	0	0	0	0	0
522	GAA	1	0	0	0	0	3	0	0	0	0	0	0	0	0	0	4	0	0	0	0	0	0	0	0	0	0	0	0	0	0	0	0	85075	2	1	5	0	0	0	0	14	0	0	0	0	0	0	0
523	TCA	0	0	0	0	0	0	0	0	0	0	0	0	0	0	0	0	0	0	0	0	3	9	0	0	0	0	0	0	0	0	0	0	0	0	0	0	0	0	0	0	0	0	0	0	0	0	0	0
524	ATG	0	0	2	1	0	0	10	0	0	0	0	0	24	0	85452	5	0	0	0	0	0	0	0	0	0	0	0	0	0	0	0	6	0	0	0	0	0	0	0	0	0	0	11	0	0	0	3	2
525	GGG	3	0	0	0	0	0	0	0	0	0	4	18	0	0	0	0	0	0	0	1	0	0	0	0	0	0	0	0	0	0	0	0	0	12	3	2	34	0	0	6	13	0	85189	2	0	0	2	0
526	GTG	0	0	0	0	0	0	0	3	0	0	0	0	0	0	5	0	0	0	0	0	10	5	10	0	0	0	0	0	0	1	0	0	0	0	0	0	0	0	4	0	0	0	2	3	22	2	85042	1
527	TAT	0	0	0	0	0	0	0	0	0	0	0	0	2	0	0	0	0	0	19	22	0	0	0	0	0	0	0	0	0	0	0	0	7	0	0	2	0	0	0	0	0	0	0	0	0	0	0	1
528	CAG	0	0	1	0	0	0	0	0	0	0	0	0	0	0	0	0	0	7	84228	1	0	0	1	0	0	0	26	0	3	0	0	0	0	0	0	0	0	0	0	0	0	0	0	0	0	0	0	0
529	ATT	0	0	0	0	0	0	0	5	0	0	0	1	6	0	1	85143	0	0	0	0	0	0	0	0	0	0	0	0	4	0	0	0	0	0	0	0	0	0	0	0	0	0	0	0	1	0	0	13
530	CTG	0	0	0	0	0	0	0	0	0	0	4	0	0	0	3	0	0	0	1	0	0	0	11	0	0	0	0	0	1	0	85545	1	0	0	0	0	0	0	0	0	0	0	0	0	0	0	1	0
531	GCG	0	0	0	0	0	0	6	0	0	0	0	0	0	0	0	0	0	0	0	0	0	0	1	0	0	0	0	0	0	0	0	0	0	0	3	0	3	0	85475	3	0	0	5	0	0	0	24	0
532	ATC	0	0	0	0	0	6	0	0	0	0	0	0	2	85117	0	6	0	0	0	0	0	0	0	0	0	0	0	0	0	0	0	0	0	0	0	0	0	0	0	0	0	0	0	0	0	3	0	0
533	TAC	0	0	0	0	0	0	0	0	0	0	0	0	0	0	0	0	0	16	0	0	0	0	0	0	0	0	0	0	0	0	0	0	0	1	0	0	0	0	0	0	0	0	0	0	0	0	0	0
534	TCA	0	0	0	0	0	0	0	0	0	0	0	0	0	0	0	0	0	0	0	0	7	0	0	0	0	0	0	0	0	0	0	0	0	0	0	0	0	0	0	0	0	0	0	0	0	0	0	0
535	ACT	0	0	0	2	6	9	0	85663	0	0	0	9	0	0	0	7	0	0	0	0	0	0	0	0	0	0	0	0	0	0	0	0	0	0	0	0	0	0	0	6	0	0	0	0	0	0	0	0
536	GTC	0	0	0	0	0	0	0	0	0	0	0	0	0	36	0	0	0	0	0	0	0	0	0	0	0	0	0	0	0	0	0	9	0	1	0	0	0	9	0	0	0	0	0	0	1	85776	0	9
537	GCC	0	0	0	0	2	27	0	0	0	0	0	0	0	0	0	0	0	0	0	0	0	0	0	0	0	0	0	0	0	0	0	0	0	1	0	0	0	85693	0	8	0	0	0	0	0	5	0	0
538	AGT	0	0	0	5	0	0	0	3	1	5	0	86054	0	0	0	0	0	0	0	0	0	0	0	0	0	0	0	1	0	0	0	0	0	0	0	0	0	0	13	0	0	0	0	9	0	0	0	0
539	TCA	0	0	0	0	1	0	0	0	0	0	0	0	0	0	0	0	0	0	0	0	7	0	0	0	0	0	0	0	0	0	0	0	0	0	0	0	0	0	0	0	0	0	0	0	0	0	0	0
540	CTG	0	0	0	0	4	12	0	0	0	8	0	0	1	0	2	0	0	0	7	0	0	0	14	0	0	0	0	0	11	7	86185	2	0	0	0	0	7	0	0	0	0	0	0	0	0	0	14	0
541	GTG	0	0	0	0	0	0	5	0	0	0	0	0	0	3	4	16	0	0	0	0	0	0	0	0	0	0	0	0	0	0	2	0	0	0	0	0	0	0	0	0	0	0	0	0	14	3	86177	7
542	CTT	0	0	0	0	0	0	0	0	0	0	0	0	0	0	0	5	0	0	0	1	0	0	0	29	0	0	0	0	10	2	9	86289	0	0	0	0	0	0	0	0	0	0	0	0	0	0	0	0
543	TTG	0	0	0	0	0	0	0	0	0	0	0	11	0	0	0	0	0	0	0	0	0	0	0	0	0	0	0	0	0	0	3	0	0	0	0	0	0	0	0	14	0	0	0	8	4	0	0	0
544	GTC	0	0	0	0	0	0	0	0	0	0	0	0	0	10	0	0	0	0	0	0	0	0	0	0	0	0	0	0	0	0	0	0	0	0	0	0	0	6	0	0	0	4	0	0	4	86283	1	7
545	TCC	0	0	0	0	0	0	0	0	0	0	0	0	0	0	0	0	0	0	0	0	0	18	0	0	0	0	0	0	0	0	0	0	0	0	0	0	0	2	0	0	0	0	0	0	0	0	0	0
546	CTG	0	0	0	0	0	0	0	0	0	0	0	0	0	0	3	0	0	0	0	0	0	0	16	0	0	0	5	0	5	1	86376	1	0	0	0	0	0	0	0	0	0	0	0	0	0	0	0	0
547	GGG	0	0	0	0	0	0	0	0	0	0	25	0	0	0	0	0	0	0	0	0	0	0	0	0	0	0	0	0	0	0	0	0	0	0	1	0	0	0	0	0	5	0	86371	2	0	0	2	0
548	GCA	0	0	0	0	20	0	0	0	0	0	0	0	0	0	0	0	0	0	0	0	0	0	0	0	0	0	0	0	0	0	0	0	4	0	0	0	86245	0	8	11	1	0	0	0	8	0	0	0
549	ATC	0	1	0	0	0	65	0	0	0	0	0	0	3	86233	0	9	0	0	0	0	0	0	0	0	0	0	0	0	0	0	0	0	0	0	0	0	0	0	0	0	0	0	0	0	0	5	0	0
550	AGT	0	0	0	9	0	0	0	0	0	7	0	86268	0	0	0	1	0	0	0	0	0	0	0	0	0	0	0	1	0	0	0	0	0	0	0	0	0	0	0	0	0	0	0	6	15	0	0	0
551	TTC	0	0	0	0	0	4	0	0	0	0	0	2	0	0	0	1	0	0	0	0	0	0	0	0	0	0	0	0	0	10	0	0	0	0	0	0	0	0	0	0	1	0	0	0	0	15	0	0
552	TGG	0	0	0	0	2	0	5	0	0	0	0	0	0	0	0	0	0	0	0	0	0	0	0	0	0	0	14	0	0	0	0	0	0	0	0	0	0	0	0	0	0	0	7	0	0	0	0	0
553	ATG	0	0	0	0	0	0	0	0	0	0	0	0	2	0	86408	2	0	0	0	0	0	0	0	0	0	0	0	0	0	0	0	0	0	0	0	0	0	0	0	0	0	0	0	12	0	0	4	0
554	TGT	0	0	0	0	0	0	0	0	0	0	0	0	0	0	0	2	0	0	0	0	0	0	0	0	0	0	0	6	0	0	3	0	0	0	0	0	30	0	0	0	0	0	0	0	0	0	0	0
555	TCT	3	0	0	0	0	0	0	0	0	0	0	4	0	10	3	0	13	0	0	0	0	0	0	2	0	0	0	0	0	0	0	4	0	0	0	0	0	0	0	0	0	0	0	0	0	0	0	0
556	AAT	0	2	11	86413	0	0	0	0	0	0	0	1	3	13	0	2	0	0	0	0	0	0	0	0	0	0	0	0	0	0	0	0	0	0	0	12	0	0	0	0	0	0	0	0	0	0	1	0
557	GGG	0	0	0	0	0	0	0	0	0	0	1	0	0	0	0	0	0	0	0	0	0	0	0	0	0	0	0	0	0	0	0	0	0	0	5	0	0	0	0	0	17	0	86287	0	0	0	38	0
558	TCT	0	0	0	0	0	0	7	13	0	0	0	0	0	0	0	0	33	0	0	0	0	0	0	5	0	0	0	0	0	0	0	5	0	0	0	0	0	0	0	10	0	0	0	0	15	0	0	0
559	TTG	0	0	0	0	0	0	0	0	0	0	0	0	0	0	0	0	0	0	0	0	0	0	0	0	0	0	0	0	0	0	20	0	0	0	0	0	0	0	0	0	0	0	0	0	0	0	0	0
560	CAG	0	0	2	0	0	0	0	0	0	0	0	0	0	0	0	0	3	0	86368	3	0	0	25	0	0	0	16	0	0	0	0	0	0	0	0	0	0	0	0	0	0	0	0	0	0	0	0	0
561	TGC	0	0	0	0	0	0	0	0	0	0	0	0	0	0	0	0	0	0	0	0	0	0	0	0	0	3	0	0	0	0	0	0	0	0	0	0	0	0	0	0	0	0	0	0	0	0	0	0
562	AGA	1	0	0	0	0	0	12	0	86438	0	7	0	0	0	0	0	0	0	0	0	0	0	0	0	14	0	0	0	0	0	0	0	0	0	0	0	0	0	0	0	10	0	0	1	0	0	0	0
563	ATA	0	0	0	0	3	0	0	0	0	0	0	0	86430	27	11	6	0	0	0	0	0	0	0	0	0	0	0	0	1	0	0	0	0	0	0	0	0	0	0	0	0	0	0	0	3	0	0	2
564	TGC	0	0	0	0	0	0	0	0	0	0	0	0	0	0	0	0	0	0	0	0	0	0	0	0	0	5	0	0	0	0	0	0	0	0	0	0	0	0	0	1	5	0	0	0	0	0	0	0
565	ATC	0	0	0	0	0	2	0	0	0	1	0	0	2	86475	0	0	0	0	0	0	0	0	0	0	0	0	0	0	0	0	0	0	0	0	0	0	0	0	0	0	0	0	0	0	0	1	0	0
566	TGA	0	0	0	0	0	0	0	0	0	0	0	0	0	0	0	0	0	0	0	0	0	0	0	0	27	0	0	0	0	0	0	0	0	0	0	0	0	0	0	0	0	0	0	0	0	0	0	0
[truncated: 16 more columns]
