# Supplementary material for: How single mutations affect viral escape from broad and narrow antibodies to H1 influenza hemagglutinin
Source: Nat Commun. 2018 Apr 11;9:1386. doi: 10.1038/s41467-018-03665-3 (PMC5895760; doi:10.1038/s41467-018-03665-3)
Supplement: Supplementary file 5 — Supplementary Data 3(ZIP 19513 kb) [file 41467_2018_3665_MOESM5_ESM.zip › analysis_code/results/codoncounts/L1-S139-100ug-ml_readsperbc.csv]

number of reads	number of barcodes
1	556295
2	199435
3	127732
4	110132
5	101143
6	87414
7	71300
8	52743
9	36528
10	23341
11	13928
12	8125
13	4418
14	2062
15	1073
16	525
17	243
18	124
19	43
20	15
21	6
22	3
23	2
207	1
