# Supplementary material for: How single mutations affect viral escape from broad and narrow antibodies to H1 influenza hemagglutinin
Source: Nat Commun. 2018 Apr 11;9:1386. doi: 10.1038/s41467-018-03665-3 (PMC5895760; doi:10.1038/s41467-018-03665-3)
Supplement: Supplementary file 5 — Supplementary Data 3(ZIP 19513 kb) [file 41467_2018_3665_MOESM5_ESM.zip › analysis_code/results/codoncounts/L1-S139-200ug-ml_codoncounts.csv]

site	wildtype	AAA	AAC	AAG	AAT	ACA	ACC	ACG	ACT	AGA	AGC	AGG	AGT	ATA	ATC	ATG	ATT	CAA	CAC	CAG	CAT	CCA	CCC	CCG	CCT	CGA	CGC	CGG	CGT	CTA	CTC	CTG	CTT	GAA	GAC	GAG	GAT	GCA	GCC	GCG	GCT	GGA	GGC	GGG	GGT	GTA	GTC	GTG	GTT
1	ATG	0	0	0	0	0	0	3	0	0	0	0	0	14	0	81989	1	0	0	0	0	0	0	0	0	0	0	0	0	0	0	2	0	0	0	0	0	0	0	0	0	0	0	0	0	0	0	2	0
2	AAG	5	0	81847	23	0	0	6	12	0	0	10	0	17	2	6	0	0	1	1	0	0	0	0	0	0	0	0	0	0	0	0	9	0	0	6	17	0	0	0	0	0	0	0	0	0	0	0	4
3	GCA	0	0	0	0	5	5	0	0	0	0	0	0	0	0	0	0	0	0	0	0	0	0	0	0	0	15	0	0	0	0	0	0	2	0	0	0	81941	0	5	2	0	0	0	0	9	0	0	0
4	AAA	81901	34	3	0	0	0	0	12	2	0	0	0	0	0	16	0	0	0	0	0	0	0	0	0	0	0	0	5	0	0	0	0	2	0	0	0	6	22	0	0	0	0	0	5	0	1	0	0
5	CTA	3	0	0	0	0	0	0	0	0	0	0	0	14	0	0	0	0	0	0	0	2	0	0	13	0	0	0	0	81935	0	5	0	0	0	0	0	0	0	0	0	0	0	0	0	0	0	12	0
6	CTG	0	0	0	0	0	0	0	0	0	0	0	0	0	0	1	0	0	0	1	0	0	0	5	0	0	0	0	0	2	0	81956	0	0	0	0	0	0	0	0	0	0	0	0	0	0	0	0	0
7	GTC	0	0	0	0	0	17	0	0	0	0	0	0	0	11	0	0	0	0	0	0	0	0	0	0	0	0	0	0	0	0	0	0	0	0	0	0	0	13	12	0	0	0	0	0	0	81924	5	1
8	CTG	0	0	0	0	0	0	0	0	0	0	0	0	0	0	1	0	0	0	2	0	0	0	16	0	0	0	4	0	16	0	81918	36	0	0	0	0	0	0	0	0	0	0	0	0	0	0	0	0
9	TTA	0	0	0	0	0	0	0	0	0	0	0	0	1	0	0	0	0	0	0	0	0	0	0	0	0	0	0	0	8	0	0	0	0	0	0	0	0	0	0	0	0	0	0	0	0	19	0	4
10	TAT	0	0	0	2	0	0	0	0	0	6	0	0	4	0	3	0	0	0	0	10	0	0	0	0	0	0	0	0	0	0	0	0	0	0	0	0	0	0	0	0	0	2	0	0	0	0	0	0
11	GCA	0	0	0	0	9	0	0	0	0	1	0	0	0	0	17	0	0	0	0	0	0	0	0	0	0	0	0	0	0	0	0	0	0	0	0	0	81888	0	33	4	0	0	0	0	5	0	8	0
12	TTT	0	0	0	0	0	0	0	0	0	0	0	0	0	0	0	0	0	0	0	0	0	0	0	0	2	0	0	0	0	0	0	2	0	0	0	0	0	0	0	0	0	0	0	0	10	4	0	1
13	GTA	0	0	0	0	0	0	0	0	0	0	0	0	1	0	0	0	0	21	0	0	0	0	0	0	0	0	0	0	1	0	0	0	0	0	0	0	14	0	0	0	0	0	0	0	81953	0	17	0
14	GCT	0	0	0	0	0	0	0	2	0	0	0	0	0	0	0	0	0	0	0	0	0	0	0	0	0	0	0	0	0	0	0	7	0	0	0	6	0	7	0	81892	0	0	0	13	0	0	0	1
15	ACA	1	0	0	0	81932	3	40	1	0	0	0	0	2	1	0	0	0	0	0	0	0	0	0	0	0	0	0	0	0	0	0	0	0	0	0	0	1	0	0	0	0	0	0	0	0	0	0	0
16	GAT	0	0	0	1	0	0	0	0	0	0	0	0	0	0	0	0	0	0	0	0	0	0	0	0	0	0	0	0	0	0	0	0	1	1	1	81968	0	0	0	0	0	0	0	2	0	0	0	0
17	GCA	0	0	0	0	18	0	0	0	0	0	0	0	0	0	0	0	0	0	0	0	0	0	0	0	0	0	0	0	0	0	0	0	1	0	0	0	81815	1	45	15	0	0	0	0	12	0	0	0
18	GAC	0	3	0	0	0	0	0	0	0	0	0	0	0	0	0	0	0	2	0	0	0	0	0	0	0	0	0	0	0	0	0	0	1	81921	2	5	0	0	0	0	0	7	0	0	0	1	0	0
19	ACA	1	0	0	0	81788	0	37	8	7	0	20	8	1	0	0	0	0	1	3	1	0	0	0	0	0	0	0	13	0	0	1	0	0	0	0	0	9	0	0	0	0	0	0	0	0	0	0	4
20	ATA	6	0	0	0	3	0	0	0	0	0	0	0	81815	0	6	0	0	0	0	0	0	0	0	0	0	0	0	0	0	0	0	0	0	0	0	0	0	0	0	0	0	0	0	0	1	0	0	0
21	TGT	0	0	0	0	0	0	0	0	0	0	0	0	0	0	0	0	0	0	0	0	0	0	0	0	0	0	0	1	0	0	0	0	0	0	0	0	0	0	0	0	0	0	0	0	0	0	0	0
22	ATA	1	0	0	0	8	0	0	0	0	0	0	0	81877	1	15	1	0	0	0	0	0	0	0	0	0	0	0	0	2	0	0	0	0	0	0	0	0	0	0	0	0	0	0	0	7	0	0	0
23	GGC	0	0	0	0	0	0	0	0	0	0	0	0	0	0	0	0	0	0	0	0	0	0	0	0	0	1	0	0	0	0	0	0	0	1	0	0	0	0	0	0	6	81936	0	0	0	1	0	0
24	TAC	0	0	0	0	0	0	0	0	0	0	0	0	0	0	0	0	0	4	0	0	0	0	0	0	0	0	0	0	0	0	0	0	0	1	0	0	0	0	0	0	0	0	0	0	0	0	0	0
25	CAT	0	0	0	3	0	0	0	0	0	0	0	0	0	0	0	0	5	6	1	81904	0	0	0	2	0	0	0	14	0	0	0	0	0	0	0	0	0	0	0	0	0	0	0	0	0	0	0	0
26	GCG	0	0	0	0	0	0	3	0	0	0	0	0	0	0	0	0	0	0	0	0	0	0	0	0	0	0	0	0	0	0	0	0	0	0	3	0	8	0	81880	1	0	0	1	0	0	0	12	0
27	AAC	0	81939	1	11	0	1	0	0	0	2	0	0	0	0	0	0	0	0	0	0	0	0	0	0	0	0	0	0	0	0	0	0	0	17	0	0	0	0	0	0	0	0	0	0	0	0	0	0
28	AAC	0	81963	0	1	0	0	0	0	0	3	1	0	0	0	0	0	0	0	0	0	0	0	0	0	0	0	0	0	0	0	0	0	0	5	0	0	0	0	0	0	0	0	0	0	0	0	0	0
29	TCA	0	0	0	10	1	0	0	0	0	0	0	0	0	0	0	0	0	0	0	0	4	0	0	0	0	0	0	0	0	0	0	0	1	0	0	0	0	0	0	0	2	0	0	0	0	0	0	0
30	ACC	0	6	0	0	6	81851	0	13	0	0	0	0	0	9	0	0	0	0	0	0	0	0	0	0	0	0	0	0	0	0	0	0	0	0	0	0	0	7	0	0	0	0	0	0	0	0	0	0
31	GAC	0	7	0	0	0	5	0	0	0	0	0	0	0	0	0	0	0	0	0	0	0	0	0	0	0	0	0	0	0	0	0	0	3	81821	0	7	0	0	0	0	0	1	0	0	0	0	0	0
32	ACT	0	0	0	0	29	1	0	81717	0	0	0	0	0	0	0	3	0	0	0	0	0	0	0	1	0	0	0	0	0	0	0	0	0	0	0	0	0	0	0	2	0	0	0	0	0	0	0	0
33	GTT	0	0	0	0	0	0	0	0	0	0	0	0	0	0	0	5	0	0	0	0	0	0	0	0	0	0	0	0	0	0	0	0	0	0	0	0	0	0	0	4	0	0	0	0	1	9	0	81397
34	GAC	0	1	0	0	0	0	0	0	0	0	0	0	0	0	0	0	0	0	0	0	0	0	0	0	0	0	0	0	0	0	0	0	1	81226	0	1	0	0	0	0	0	3	0	0	0	0	0	0
35	ACA	1	0	0	0	81669	1	21	7	0	0	0	0	4	0	0	0	0	0	0	0	0	0	0	0	0	0	0	0	0	0	0	0	0	0	0	0	2	0	0	0	0	0	0	0	0	0	0	0
36	ATA	2	0	0	0	10	0	0	0	2	0	0	0	81542	1	11	0	0	0	0	0	0	0	0	0	0	0	0	0	0	0	0	0	0	0	0	0	0	0	0	0	0	0	0	0	16	0	0	0
37	CTC	0	3	0	0	0	0	0	0	9	17	21	0	0	0	0	0	0	1	0	0	0	4	0	0	0	0	0	0	0	81481	1	8	0	0	0	0	0	0	0	0	0	0	0	0	0	0	0	0
38	GAG	0	0	7	0	0	0	0	0	0	0	0	0	0	0	0	0	0	0	0	0	0	0	0	0	0	0	0	0	0	0	0	0	1	0	79999	1	19	0	1	0	0	0	3	0	0	0	0	0
39	AAG	7	0	79008	2	0	0	0	0	0	0	12	0	0	0	2	0	0	0	0	0	0	0	0	0	0	0	0	0	0	0	0	0	0	0	1	0	0	0	0	0	0	0	0	0	0	0	0	0
40	AAT	0	1	0	80169	0	0	0	2	0	0	0	4	0	0	0	0	0	0	0	0	0	0	0	0	0	0	0	0	0	0	0	0	0	0	0	6	0	0	0	0	0	0	0	0	0	0	0	0
41	GTG	0	0	0	0	0	0	0	0	0	0	0	0	0	0	6	0	0	0	0	0	0	0	0	0	0	0	0	0	0	0	0	0	0	0	1	0	0	0	2	0	0	0	0	0	5	0	77421	1
42	GCA	0	0	0	0	3	0	0	0	0	0	0	0	0	0	0	0	0	0	0	0	7	0	0	0	0	0	0	0	0	0	0	0	0	0	6	0	78129	1	9	0	0	0	0	0	25	0	0	0
43	GTG	0	0	0	0	0	0	0	0	0	0	0	0	0	0	6	0	0	0	0	0	0	0	0	0	0	0	0	0	0	0	0	0	0	0	0	0	0	0	1	0	0	0	0	0	1	0	79628	1
44	ACA	1	0	0	0	79097	1	2	0	0	0	0	0	5	0	0	0	0	0	0	0	0	0	0	0	0	0	0	0	0	0	0	0	0	0	0	0	2	0	0	0	0	0	0	0	0	0	0	0
45	CAT	0	0	0	0	0	0	0	0	0	0	0	0	0	0	0	0	0	12	0	78997	0	0	0	0	0	14	0	2	0	0	0	0	0	0	0	1	0	0	0	0	0	0	0	0	0	0	0	0
46	TCT	0	0	0	0	0	0	0	0	0	0	0	0	0	0	0	0	0	0	0	0	0	0	0	7	0	0	0	0	0	0	0	0	0	0	0	0	0	0	0	0	0	0	0	0	0	0	0	0
47	GTT	0	0	13	0	0	0	0	0	0	0	0	0	0	0	0	11	1	0	0	0	0	0	0	0	0	0	0	29	0	0	1	0	0	0	0	0	0	0	0	3	0	0	0	0	1	18	0	76222
48	AAC	5	81634	0	15	5	3	0	0	0	2	0	0	0	0	0	0	0	0	0	0	0	0	0	0	0	0	0	0	0	0	0	0	0	5	0	0	0	0	0	0	0	0	0	0	0	0	0	0
49	CTG	0	0	0	0	0	0	0	0	0	0	0	0	0	0	1	0	0	0	4	0	0	0	4	0	0	0	0	0	17	0	80899	9	0	0	0	0	0	0	0	0	0	0	0	0	0	0	1	0
50	CTC	0	0	0	0	0	0	0	0	0	0	0	0	0	1	0	0	0	0	0	0	0	3	0	0	0	0	0	0	1	80750	5	52	0	0	0	0	0	0	3	0	0	0	0	0	0	0	0	0
51	GAA	0	0	0	0	0	12	0	0	0	0	0	0	0	0	0	0	0	0	0	0	0	0	0	0	0	0	0	0	0	0	0	0	81729	2	5	3	0	0	0	0	5	0	0	0	0	0	0	0
52	GAC	0	1	0	0	0	9	0	0	0	0	0	0	0	0	2	0	0	20	0	0	0	0	0	0	0	0	0	0	0	0	0	0	12	80918	0	11	2	0	0	0	0	9	0	0	0	17	0	0
53	AGC	0	18	0	1	0	0	0	0	3	80546	0	60	0	6	0	0	0	0	2	0	0	0	0	0	0	3	0	0	0	0	0	0	7	0	0	0	0	0	0	0	2	15	0	0	0	6	0	0
54	CAC	0	0	0	0	0	0	0	0	0	0	0	0	0	0	0	0	3	81065	0	2	2	1	0	0	0	5	0	0	0	0	0	0	0	0	0	0	0	0	0	0	0	0	0	0	0	0	0	0
55	AAC	0	81281	0	10	0	0	0	0	0	2	0	0	0	0	0	0	2	0	0	0	0	0	0	0	0	0	0	0	0	0	0	0	0	11	0	0	0	0	0	0	0	0	0	0	0	0	0	0
56	GGG	0	0	0	0	0	0	0	0	0	0	2	0	0	0	0	0	0	5	0	0	0	0	0	0	0	0	1	0	0	0	0	0	0	0	13	0	0	0	0	0	16	3	81489	0	0	0	0	0
57	AAA	81818	0	4	0	1	0	0	0	1	0	0	0	0	0	0	0	0	12	0	0	0	0	0	0	0	0	0	0	0	0	0	1	0	0	0	0	0	0	2	0	0	0	0	0	0	0	4	0
58	CTA	0	0	0	0	0	0	0	0	0	0	0	0	1	0	0	0	0	0	0	0	18	0	0	0	0	0	0	0	81301	5	25	14	0	0	0	0	0	0	0	0	0	0	0	0	1	0	0	0
59	TGT	0	0	0	0	0	0	0	0	0	0	0	0	0	0	0	0	0	0	0	0	0	0	0	0	0	0	0	4	0	0	0	0	0	0	0	0	0	0	0	0	0	0	0	0	0	0	0	0
60	AAA	81839	2	40	1	0	1	0	2	2	6	0	8	0	0	0	0	1	0	0	18	0	0	0	0	0	0	0	0	0	3	0	0	3	0	0	0	0	0	0	16	0	0	0	0	0	0	0	0
61	TTA	0	0	0	0	0	0	0	0	0	0	0	0	20	4	0	0	0	0	0	0	0	0	0	0	0	0	0	0	2	0	0	54	0	0	0	0	0	0	0	0	0	0	0	0	0	10	0	0
62	AAA	81441	35	149	17	0	0	0	0	21	0	0	0	0	0	0	0	0	0	0	0	0	0	0	0	0	0	0	0	0	0	0	0	6	0	0	0	0	0	0	0	0	0	0	0	0	0	0	0
63	GGA	0	0	0	0	0	0	0	0	5	0	0	0	0	0	0	0	0	0	0	0	0	0	0	0	0	0	0	0	0	0	0	0	5	0	0	0	0	0	0	0	81892	1	22	0	1	0	0	0
64	ATA	1	0	0	0	4	0	0	0	0	0	0	0	81771	1	24	1	0	0	0	22	0	0	0	0	0	0	0	0	6	0	0	0	0	0	0	0	0	0	0	0	0	0	0	0	1	0	0	0
65	GCC	0	0	0	0	0	2	0	0	0	0	0	0	0	0	0	0	0	0	0	0	0	3	0	0	0	0	0	0	0	0	0	0	6	15	0	0	0	81879	0	1	0	0	0	0	0	9	0	0
66	CCA	0	0	0	0	0	0	0	0	0	0	0	0	0	0	0	0	1	0	0	0	81883	11	6	0	0	0	0	0	0	0	0	0	0	0	0	0	0	0	0	0	0	0	0	0	0	0	0	0
67	CTA	0	0	0	0	0	0	0	0	0	0	0	0	1	0	0	0	2	0	0	0	11	0	0	0	1	0	0	0	81924	0	2	2	0	0	0	0	0	0	0	0	0	0	0	0	0	0	0	0
68	CAA	0	0	0	0	0	0	7	0	0	0	0	0	0	1	0	0	81820	0	2	0	0	0	2	0	1	1	0	0	9	3	5	0	16	0	0	2	0	5	0	0	0	0	0	0	9	0	0	0
69	TTG	0	0	0	0	0	0	0	0	0	0	0	0	0	0	0	0	0	0	0	0	0	0	2	0	0	0	0	0	0	0	14	0	0	0	0	0	0	0	0	0	0	0	0	0	0	0	0	0
70	GGG	0	0	0	0	0	0	0	0	0	0	1	0	0	0	0	0	0	0	0	0	0	0	0	0	0	6	0	0	0	0	0	0	2	0	23	0	0	0	0	0	6	0	81926	4	0	0	3	9
71	AAA	81900	0	14	0	1	0	0	0	1	0	0	0	0	2	0	0	1	0	0	0	22	0	0	0	0	0	0	0	0	0	0	0	8	0	0	0	0	0	0	0	0	0	4	0	0	0	0	0
72	TGT	0	0	0	0	0	0	0	0	0	0	0	0	0	0	0	0	0	0	0	0	0	0	0	0	0	0	0	4	0	0	0	0	0	0	0	0	0	0	0	0	0	0	0	3	0	0	0	0
73	AAC	4	81954	0	8	0	3	0	0	0	7	0	0	0	0	0	0	0	0	0	0	0	0	0	0	0	0	0	0	0	0	0	0	0	17	0	0	0	0	0	0	0	0	0	0	0	0	0	0
74	ATC	0	0	0	0	0	4	0	0	0	0	0	0	7	81821	0	3	0	0	0	0	0	0	0	0	0	0	0	0	2	16	3	0	0	0	0	0	0	0	0	0	0	0	0	0	0	3	0	5
75	ACC	0	1	0	0	4	81850	11	29	0	10	0	0	2	6	0	0	0	0	2	2	0	0	0	0	0	0	0	0	9	0	0	0	0	0	0	0	0	3	6	0	0	0	0	0	0	0	0	0
76	GGA	0	0	0	0	0	0	0	0	4	0	0	0	0	0	0	0	0	0	0	0	0	0	0	0	0	0	0	0	0	0	0	0	5	0	0	0	0	0	0	9	81947	0	11	0	1	0	0	0
77	TGG	0	0	0	0	0	0	0	0	0	0	0	0	0	0	0	0	0	0	0	0	0	0	0	0	0	0	3	0	0	0	0	0	0	0	0	0	0	0	0	0	0	0	1	0	0	0	0	0
78	CTC	0	0	0	0	0	0	0	0	0	0	0	0	10	2	0	0	0	1	0	0	0	3	0	0	0	2	0	0	6	81938	0	3	0	0	0	0	0	0	0	0	0	0	0	0	0	0	0	0
79	TTG	0	0	0	0	0	0	0	0	0	0	0	0	0	0	1	0	0	0	0	0	0	0	0	0	0	0	0	0	8	0	28	0	0	0	0	8	0	0	0	0	0	0	0	0	0	0	1	0
80	GGA	0	0	0	0	0	0	0	0	2	0	0	0	0	0	0	0	0	0	0	0	0	0	0	0	3	0	0	0	0	0	0	0	2	0	0	0	2	0	0	0	81972	0	13	0	1	0	0	0
81	AAT	2	5	1	81944	0	0	0	0	0	0	0	0	0	0	0	0	0	0	0	0	0	0	0	0	0	0	0	0	0	0	0	0	0	0	0	3	0	0	0	0	0	0	0	0	0	0	0	0
82	CCA	0	0	0	0	2	0	0	0	0	0	0	0	0	0	0	0	5	0	0	0	81941	3	40	3	0	0	0	0	1	0	0	0	0	0	0	0	0	0	0	0	0	0	0	0	0	0	0	0
83	GAA	1	0	0	0	0	0	0	0	0	10	0	0	0	0	0	0	0	0	0	0	0	0	0	0	0	0	0	0	12	0	0	0	81946	1	9	0	0	0	0	0	10	0	0	0	0	0	0	0
84	TGC	0	0	0	0	0	0	0	0	0	0	0	0	0	0	0	0	0	0	0	0	0	0	0	0	0	0	0	0	0	0	0	0	0	0	0	0	0	0	0	0	0	0	0	0	1	0	0	0
85	GAC	0	1	0	0	0	0	0	0	0	0	0	0	0	0	0	0	0	0	0	0	0	0	0	0	0	0	0	0	0	0	0	0	0	81985	0	4	0	2	0	0	0	15	0	0	0	0	0	0
86	TCA	0	0	0	0	0	0	3	0	0	0	0	0	0	0	0	0	5	0	0	14	3	0	0	0	0	0	0	2	0	0	7	0	0	0	0	0	0	0	0	0	0	0	0	0	0	0	0	0
87	CTG	0	0	0	0	0	0	0	0	0	0	0	0	1	0	0	0	0	0	0	0	0	0	12	0	0	0	1	0	17	0	81930	3	0	0	0	0	0	0	0	0	0	0	0	0	0	0	0	0
88	CTT	0	0	0	0	0	1	0	0	0	0	0	0	0	0	0	2	0	0	0	0	0	0	0	2	0	0	0	0	6	42	9	81942	0	0	0	0	0	0	0	0	0	0	0	0	0	0	0	0
89	CCA	0	0	0	10	31	3	0	0	0	0	0	0	0	0	5	0	1	0	0	5	81740	7	16	7	2	0	0	0	20	6	49	0	0	33	0	0	0	0	0	0	0	24	0	7	0	8	0	0
90	GCG	0	0	0	0	0	14	18	0	7	0	0	13	0	5	0	0	1	0	0	0	0	0	0	27	0	0	4	1	0	4	0	0	0	0	1	0	3	1	81853	1	0	0	1	0	0	0	30	0
91	AGA	4	0	5	0	0	0	5	0	81793	0	5	0	3	0	0	5	0	0	0	0	2	0	0	0	0	0	0	0	0	0	0	0	52	0	0	0	0	0	0	0	3	0	0	0	0	0	0	0
92	TCA	0	0	0	0	4	0	0	0	0	0	0	0	0	0	0	0	0	0	20	0	28	0	0	0	0	0	0	0	0	0	2	0	0	6	0	0	0	0	0	0	0	0	0	0	0	0	0	0
93	TGG	0	0	0	0	0	0	0	0	0	0	1	0	0	0	0	0	0	0	0	0	0	0	0	0	0	0	2	0	0	0	0	0	0	0	0	0	0	0	0	0	0	0	0	0	0	0	0	0
94	TCC	0	0	0	0	0	0	0	0	0	18	0	0	0	0	0	0	0	0	0	0	0	4	0	0	0	0	0	0	0	0	0	0	0	0	0	0	0	0	0	0	9	0	12	1	0	0	0	0
95	TAC	0	2	0	0	0	0	0	0	0	0	0	0	0	0	0	0	0	15	0	0	0	0	0	0	0	0	0	0	0	0	0	0	0	0	0	0	0	0	0	0	0	0	0	0	0	0	0	0
96	ATT	0	0	0	0	0	0	0	6	0	0	0	1	1	28	0	94712	0	0	0	0	0	0	0	0	0	0	0	0	0	0	0	0	0	0	0	0	0	0	0	0	0	0	0	0	0	0	0	2
97	GTA	0	0	0	0	0	0	0	0	0	0	0	0	19	0	0	0	0	0	0	0	0	0	0	0	0	0	0	0	0	0	0	0	0	0	0	0	27	0	0	0	0	0	0	0	94663	0	23	0
98	GAA	6	0	0	0	0	0	0	0	0	0	0	0	0	0	0	0	0	0	0	0	0	0	0	0	0	0	0	0	0	0	0	0	94722	0	14	0	0	0	0	0	5	0	0	0	2	0	0	0
99	ACA	0	3	0	0	94666	0	2	1	0	0	0	0	9	0	0	0	0	0	0	0	1	0	0	0	1	0	0	0	31	0	0	0	0	0	0	0	0	0	2	0	0	0	14	0	0	0	0	0
100	CCA	0	0	0	0	0	0	0	0	0	0	0	0	0	0	1	0	11	0	17	5	94647	5	4	0	0	0	0	0	2	0	0	0	0	0	0	0	0	33	0	0	0	0	0	0	0	0	0	0
101	AAC	7	94695	0	5	0	4	0	0	0	3	4	0	0	0	0	0	0	0	0	0	0	0	0	0	4	0	0	0	0	0	0	0	0	1	0	0	0	0	3	0	0	0	0	12	0	0	0	0
102	TCT	0	1	0	0	0	0	0	0	0	0	0	0	0	0	0	0	0	0	0	0	0	0	0	1	0	0	0	0	0	0	0	0	0	0	0	0	0	0	0	0	0	0	0	0	0	0	0	0
103	GAG	0	0	19	0	1	0	0	0	0	0	0	0	0	0	2	0	3	0	11	0	0	0	0	0	0	0	0	0	0	0	0	0	18	1	94536	1	23	0	2	0	0	0	46	0	0	0	4	0
104	AAT	3	4	32	94672	0	0	0	1	4	0	0	1	2	8	0	0	7	3	0	0	0	0	0	0	0	0	0	0	0	0	4	0	0	0	0	6	0	0	0	0	0	0	0	0	0	0	0	0
105	GGA	0	0	0	0	0	0	0	0	4	0	0	0	0	0	0	0	0	0	0	0	0	0	0	0	0	0	0	0	0	0	0	0	1	0	0	0	1	0	0	0	94646	0	17	0	1	0	0	0
106	GCA	0	0	0	0	3	0	0	0	0	0	0	0	0	0	0	0	0	0	3	0	1	0	0	0	0	0	0	0	0	0	0	0	4	0	0	0	94665	1	6	0	0	0	0	0	18	0	0	0
107	TGT	0	0	0	0	0	0	0	0	0	0	0	0	0	0	0	0	0	0	0	0	0	0	0	0	0	0	0	4	0	0	0	0	0	0	0	0	0	0	0	0	0	0	0	1	0	0	0	0
108	TAT	0	0	0	0	0	0	0	0	0	0	0	0	0	0	0	0	0	0	0	4	0	0	0	0	0	0	0	0	0	0	0	0	0	0	0	0	0	0	0	0	0	0	0	0	0	0	0	0
109	CCA	0	0	0	0	1	0	0	0	0	0	0	0	0	0	0	0	3	0	0	0	94663	3	12	0	0	0	0	0	2	0	0	0	0	0	0	0	0	0	0	0	0	0	0	0	0	0	0	0
110	GGA	0	0	0	0	0	0	0	0	2	0	0	0	0	0	0	0	0	0	0	0	0	0	0	0	0	0	0	0	0	0	0	0	0	0	0	0	0	0	0	0	94649	0	15	0	1	0	0	0
111	GAT	0	0	0	1	0	0	0	0	0	0	0	0	0	0	0	0	0	0	0	0	0	0	0	4	0	0	0	0	0	0	0	0	0	2	7	94566	0	0	0	0	0	0	0	4	0	0	0	0
112	CTC	0	0	0	0	0	0	0	0	0	0	0	0	0	0	0	0	0	2	0	0	0	18	0	0	0	2	0	0	17	94498	0	6	0	0	0	0	0	0	0	0	0	0	0	0	0	0	0	0
113	ATC	0	0	0	0	0	3	0	0	0	0	0	0	6	94558	1	20	0	0	0	5	0	0	0	0	2	0	0	0	0	0	0	0	0	0	23	0	0	14	0	0	13	0	0	0	0	4	0	0
114	GAC	0	2	0	5	0	0	0	0	0	0	0	0	0	0	0	0	0	5	0	0	0	0	0	0	0	0	0	0	0	0	0	0	3	94553	6	2	0	12	0	0	0	8	0	0	0	0	0	0
115	TAT	0	0	0	7	0	0	0	0	0	3	0	0	0	13	0	0	0	0	0	5	0	0	0	0	0	0	0	0	0	0	0	0	0	0	0	0	0	0	0	11	0	0	0	0	0	0	0	0
116	GAG	0	0	2	0	0	0	0	0	0	0	0	0	0	0	0	0	0	0	0	0	0	0	0	11	0	0	0	0	0	0	0	0	4	0	94135	3	44	0	2	0	0	0	29	0	0	0	1	0
117	GAA	0	0	0	0	0	0	0	0	0	0	0	0	0	0	0	0	0	0	0	0	0	0	0	0	0	0	0	0	0	0	0	0	93914	0	31	0	0	0	0	0	5	0	0	0	0	0	0	0
118	CTG	0	0	0	0	0	0	0	0	0	0	0	0	0	0	4	0	0	0	1	0	0	0	9	0	0	0	0	0	1	0	94143	1	0	0	0	0	0	0	0	0	0	0	0	0	0	0	0	0
119	AGG	0	0	5	0	0	0	0	0	2	0	94265	4	0	0	9	0	0	0	0	0	0	0	0	0	0	0	0	0	0	0	0	0	0	0	0	0	0	0	0	0	0	0	13	0	0	0	0	0
120	GAG	0	0	4	0	0	0	0	0	0	0	0	0	0	0	0	0	0	0	0	0	0	0	0	0	0	0	0	0	0	0	0	0	12	0	94609	2	0	0	2	0	0	0	6	0	0	0	0	0
121	CAA	2	0	0	0	0	0	0	0	0	0	0	0	0	0	0	0	94587	5	1	1	0	0	0	0	18	0	0	0	0	0	0	0	0	0	0	0	0	0	0	0	0	0	0	0	0	0	0	0
122	TTG	0	0	0	0	0	0	0	0	0	0	0	0	0	0	0	0	0	0	0	0	0	0	0	0	0	0	0	0	0	0	11	0	0	0	0	0	0	0	0	0	0	0	0	0	0	0	1	0
123	AGC	0	17	0	0	0	0	0	0	0	94461	0	6	0	2	0	1	0	0	0	0	0	0	0	0	0	0	0	0	0	0	0	0	0	0	0	0	0	0	0	0	0	4	0	0	0	0	0	0
124	TCA	0	0	0	0	0	0	0	0	0	0	0	0	0	0	0	0	0	0	1	0	5	0	0	0	0	0	0	0	0	0	0	0	0	0	0	0	5	0	0	0	17	0	0	0	0	0	0	0
125	GTA	0	0	0	0	0	0	0	0	0	0	0	0	12	1	0	0	0	0	0	0	0	0	0	0	0	0	0	0	0	0	0	0	0	0	0	0	3	0	0	11	0	0	0	0	94553	14	3	0
126	TCA	0	0	0	0	0	0	0	0	0	0	0	0	0	0	5	0	0	0	0	0	15	0	0	0	0	0	0	0	28	0	0	0	0	2	0	0	0	0	0	0	0	0	0	0	4	0	0	0
127	TCA	6	0	0	0	0	0	0	0	0	0	0	0	0	8	0	0	0	0	0	0	3	0	0	0	2	0	0	0	0	0	0	0	0	0	0	0	0	0	0	0	1	0	0	8	0	0	0	0
128	TTA	0	0	0	0	0	0	0	0	0	0	0	0	0	4	6	0	0	0	0	0	0	0	0	0	0	0	0	0	1	0	0	0	0	0	0	0	0	0	0	0	0	0	0	0	1	0	0	0
129	GAA	6	0	0	0	0	15	0	0	0	0	0	0	0	0	0	0	0	0	0	0	0	0	0	0	0	0	0	0	0	0	0	0	93828	0	3	0	0	0	0	0	8	0	0	0	0	0	0	0
130	AGA	1	0	0	0	0	0	0	0	94097	0	3	0	2	0	0	0	0	0	0	0	0	0	0	0	2	0	0	0	0	0	0	0	0	0	0	0	0	0	0	0	2	0	0	0	0	0	0	0
131	TTC	0	0	0	0	0	0	0	0	0	0	0	0	0	1	0	0	0	0	0	0	0	0	0	0	0	0	0	0	0	1	0	0	0	0	0	0	0	0	0	0	0	0	0	0	0	0	0	0
132	GAA	4	0	0	0	0	0	0	0	0	0	0	0	0	0	0	0	0	0	0	0	0	4	0	0	0	0	0	0	0	0	0	0	94282	0	2	0	1	0	0	0	4	0	0	0	0	0	0	0
133	ATA	0	0	0	0	7	0	0	0	0	0	0	0	94116	0	14	2	0	0	0	0	0	0	0	0	0	0	0	0	2	0	0	0	0	0	0	0	0	0	0	0	0	0	0	0	1	0	0	0
134	TTT	0	0	0	0	0	0	0	0	0	0	0	0	0	0	0	0	0	0	0	0	0	0	0	0	0	0	0	0	0	0	0	3	0	0	0	0	0	0	0	0	0	0	0	0	0	0	0	1
135	CCC	0	0	0	5	0	3	0	0	0	1	0	7	0	0	0	0	0	0	0	0	1	93041	0	7	0	0	0	0	0	3	0	0	0	3	0	0	0	0	0	0	0	0	0	0	0	0	0	0
136	AAG	8	0	92197	1	2	0	0	0	0	0	9	0	0	0	0	0	0	0	0	0	0	0	0	2	0	0	0	0	1	0	17	0	1	0	4	0	0	0	15	0	0	0	0	0	0	0	0	4
137	GAA	2	16	0	0	0	11	0	4	0	0	0	0	0	0	0	0	0	0	0	1	0	0	0	2	0	0	0	0	0	0	0	0	92431	1	4	5	4	0	0	0	8	0	0	0	0	0	0	0
138	AGT	0	0	0	6	0	0	1	0	0	5	0	91814	0	0	0	3	0	0	18	0	0	0	0	0	0	0	0	4	0	0	0	0	5	0	0	0	28	2	20	3	0	0	0	3	0	0	0	4
139	TCA	22	2	0	0	6	7	0	0	0	0	0	17	5	0	0	0	0	0	0	4	6	0	0	0	0	8	0	0	0	0	0	0	0	0	0	0	0	7	36	0	0	20	0	0	0	3	0	0
140	TGG	0	0	0	0	0	0	0	0	0	0	3	0	0	0	0	0	0	0	0	0	0	0	0	0	0	0	9	0	0	0	0	0	0	0	0	0	0	0	0	0	0	4	1	0	0	0	0	0
141	CCC	0	0	0	0	0	7	0	0	0	0	0	0	0	0	0	0	0	17	0	0	6	93286	1	2	0	0	0	0	0	22	0	0	0	0	0	0	0	0	0	0	0	0	0	0	0	0	0	0
142	AAC	1	94325	0	2	0	0	0	0	0	11	0	0	0	0	0	0	0	0	0	0	0	0	0	0	0	0	0	0	0	0	0	0	0	8	0	0	0	0	0	0	0	0	0	0	0	0	0	0
143	CAC	0	3	0	0	0	0	0	0	0	0	0	0	0	0	0	0	2	94128	1	11	0	2	0	0	0	2	0	0	0	0	0	0	0	0	0	0	0	0	0	0	0	0	0	0	0	0	0	0
144	ACA	1	0	0	0	91636	3	10	0	0	0	0	0	6	0	0	0	0	0	0	0	0	0	0	0	0	0	0	0	0	0	0	0	0	0	0	0	29	0	0	0	0	0	0	24	0	0	0	0
145	TTC	0	0	0	0	0	0	0	0	0	0	0	0	0	0	12	1	0	0	10	0	0	0	0	0	0	0	0	0	0	2	9	0	17	3	0	14	0	4	7	0	0	0	0	0	0	0	0	0
146	AAC	1	92938	0	51	0	0	0	0	0	3	0	0	0	0	0	0	0	1	4	0	0	5	9	0	0	0	0	0	0	0	0	0	0	18	0	64	0	0	12	0	0	0	2	14	0	0	0	0
147	GGA	0	0	0	0	0	0	0	0	2	0	0	0	0	0	0	0	0	0	0	0	0	0	0	0	0	0	0	0	0	0	0	0	3	0	0	0	0	0	0	0	92811	11	14	0	3	0	0	0
148	GTA	0	0	0	0	0	14	1	4	0	5	0	383	7	5	0	0	0	0	0	0	0	0	1	0	0	0	0	0	0	0	0	0	2	0	0	0	4	0	0	0	0	0	0	0	93103	0	30	0
149	ACA	3	0	0	0	93480	3	14	0	0	0	0	0	5	0	0	0	0	0	0	0	0	0	0	0	0	0	0	0	0	0	0	0	0	0	0	0	3	0	0	0	0	0	0	0	0	0	0	0
150	GTA	0	0	0	0	0	0	0	0	0	0	0	0	3	0	0	0	0	0	0	0	0	0	0	0	0	0	0	0	0	19	0	0	0	0	0	0	28	0	0	0	0	0	0	0	93400	21	10	0
151	TCA	0	0	0	0	6	0	0	0	0	0	0	0	0	0	0	0	0	0	0	1	2	0	0	0	0	0	0	0	0	0	0	0	0	0	0	0	0	0	0	0	0	0	0	0	0	0	0	0
152	TGC	0	0	0	0	0	0	0	0	0	0	0	0	0	0	0	0	0	0	0	0	0	0	0	0	0	5	0	0	0	0	0	0	0	0	0	0	0	0	0	0	0	0	0	0	0	0	0	0
153	TCC	4	0	0	2	11	12	0	0	0	0	0	0	7	36	0	0	0	0	0	0	0	29	0	0	0	0	0	0	0	0	0	0	0	0	0	0	0	1	0	0	0	25	0	0	0	0	1	0
154	CAT	0	0	0	12	0	0	0	0	5	0	0	0	0	0	0	0	0	26	1	93817	0	0	0	0	0	0	0	4	0	16	0	27	6	0	0	13	0	2	0	1	0	0	0	0	0	0	0	0
155	AGG	0	0	4	0	0	0	1	0	6	0	94246	4	0	0	9	0	0	0	0	0	0	0	0	0	10	0	1	0	0	0	0	0	0	0	0	0	0	0	0	0	0	0	51	14	0	0	0	0
156	GGA	0	0	0	0	0	0	0	0	11	0	0	0	0	0	0	0	0	0	0	0	0	0	0	0	0	0	0	0	0	0	0	0	5	0	0	0	0	22	0	0	94396	0	9	0	1	0	0	0
157	AAA	94578	26	7	35	2	0	0	0	2	0	0	0	8	0	0	15	1	0	0	0	0	0	0	0	0	0	0	0	0	0	0	10	13	0	0	0	0	0	0	0	0	0	0	0	0	6	0	0
158	AGC	0	31	0	0	0	0	0	0	3	94463	0	52	0	0	0	0	0	0	0	0	0	0	0	0	0	3	0	0	0	0	1	0	0	0	0	0	0	0	0	0	0	22	0	0	0	0	0	0
159	AGT	0	0	0	5	0	0	0	0	0	2	3	94467	0	0	0	1	0	0	0	0	0	0	0	0	0	0	0	0	0	0	0	0	0	0	0	0	0	0	0	0	7	0	90	7	0	0	0	0
160	TTT	0	0	0	0	0	0	0	0	0	0	0	0	0	0	0	0	0	0	0	0	0	0	0	0	0	0	0	0	0	0	0	3	0	0	0	0	0	0	0	0	0	0	0	0	0	0	0	0
161	TAC	0	0	0	0	0	0	0	0	0	0	0	0	0	0	0	0	0	6	0	0	0	0	0	0	0	0	0	0	0	0	0	0	0	0	0	0	0	0	0	0	0	0	0	0	0	0	0	0
162	AGA	3	0	0	0	0	0	0	0	94658	1	3	0	0	0	0	0	0	2	0	0	0	0	0	0	2	2	0	0	0	0	0	0	0	0	0	0	0	0	0	0	22	0	0	0	0	0	0	0
163	AAT	0	1	1	94585	0	0	0	0	0	0	0	0	0	0	0	0	0	0	0	0	0	0	0	0	0	0	0	0	0	0	0	0	0	0	0	2	0	0	0	0	0	0	0	0	0	0	0	0
164	TTG	0	0	0	0	0	0	0	0	0	0	0	0	0	14	18	0	0	0	0	0	0	0	0	0	0	0	0	0	0	0	2	0	0	0	0	0	0	0	0	0	0	0	0	0	0	0	0	0
165	CTA	0	0	0	0	0	0	0	0	0	0	0	0	20	0	0	0	0	0	0	0	5	0	0	0	0	0	0	0	94625	0	4	8	0	0	6	0	0	0	0	0	0	0	0	0	0	0	0	0
166	TGG	0	0	0	0	0	0	0	0	0	0	1	0	0	0	0	0	0	0	0	0	0	0	0	0	0	0	3	0	0	0	0	0	0	0	0	0	0	0	0	0	0	0	0	0	0	0	0	0
167	CTG	0	0	0	0	0	0	0	0	0	0	0	0	0	0	14	0	0	0	1	0	0	0	27	0	0	0	1	0	3	8	94520	0	0	0	0	0	0	0	0	0	0	0	0	0	0	0	4	0
168	ACG	0	0	4	0	3	1	94565	5	0	0	2	0	0	0	17	0	0	0	0	0	0	0	1	0	0	0	0	0	0	0	0	0	0	0	0	0	0	0	5	0	0	0	0	0	0	0	0	0
169	AAG	8	2	92396	1	36	6	19	114	0	0	7	0	0	0	12	8	0	53	35	2	0	0	0	8	0	0	0	0	0	23	11	0	15	0	112	0	176	131	706	2	0	34	344	0	19	31	10	0
170	AAG	18	0	94630	6	1	0	1	0	0	0	9	0	0	0	0	0	0	0	0	0	0	0	0	0	8	0	0	0	0	10	9	0	0	0	5	0	0	3	0	0	0	0	0	0	0	0	0	0
171	GGG	20	163	37	20	0	0	38	0	0	163	4	0	0	0	0	26	165	100	23	0	0	0	0	0	1	21	384	0	10	9	0	0	17	54	296	96	19	0	2	0	16	1	92403	0	0	17	8	46
172	GAT	0	0	0	12	0	0	0	0	0	0	0	0	0	0	0	0	0	0	0	0	0	0	0	0	0	0	0	0	0	0	0	0	0	4	0	94700	0	0	0	2	0	0	0	5	0	0	0	0
173	TCA	0	8	0	0	0	64	15	0	0	15	0	0	0	33	0	0	0	10	11	0	9	0	0	0	0	0	0	0	0	0	3	17	29	3	1	107	0	0	0	0	0	0	0	0	18	0	11	0
174	TAC	0	0	0	0	0	0	0	0	0	0	0	0	0	0	0	0	0	4	0	0	0	0	0	0	0	0	0	0	0	0	0	0	0	0	0	0	0	0	0	0	0	0	0	0	0	0	0	0
175	CCA	18	0	10	1	42	0	0	1	0	0	0	33	0	0	0	0	6	0	13	4	94439	13	18	0	0	0	0	0	32	2	3	0	0	0	0	0	8	0	0	0	2	0	20	0	12	0	0	0
176	AAG	25	0	94651	0	0	0	7	0	0	0	9	0	16	0	3	0	0	4	0	1	2	0	0	0	0	0	0	0	0	0	0	0	0	0	3	0	0	0	0	0	0	0	0	0	0	0	3	0
177	CTG	0	0	0	0	0	0	0	0	0	17	0	0	0	16	18	81	0	23	0	0	0	0	2	0	0	0	0	0	7	32	94381	7	0	0	0	0	0	0	0	0	0	0	0	0	0	0	0	18
178	ACC	0	1	0	0	16	94681	0	3	0	1	0	0	0	5	0	0	0	0	0	0	0	0	0	0	0	0	0	0	0	0	9	0	0	0	0	0	10	7	0	3	0	0	0	0	0	0	0	0
179	AAT	1	2	0	94685	6	0	0	0	0	0	0	3	0	0	0	0	0	0	0	0	0	0	0	0	0	0	0	0	5	0	0	0	0	0	0	11	0	0	0	0	0	0	0	0	0	0	1	0
180	TCC	7	11	0	3	4	0	0	0	0	0	0	0	0	0	18	0	65	0	0	0	0	33	0	0	0	0	0	0	0	0	0	0	4	0	2	0	0	10	0	12	0	0	0	0	0	0	0	0
181	TAT	0	0	0	3	0	0	0	0	0	0	0	0	0	0	0	0	0	0	0	16	0	0	0	0	0	0	0	0	0	0	0	0	0	0	0	0	0	0	0	0	0	0	0	0	0	0	0	0
182	GTG	12	0	0	0	0	6	17	0	0	0	0	0	0	0	3	0	0	0	0	3	0	0	0	0	0	0	0	0	0	0	1	0	0	0	0	0	0	0	3	0	0	0	0	0	5	15	94633	2
183	AAC	2	94738	1	4	0	0	0	0	0	2	0	0	0	1	0	0	0	0	0	0	0	0	0	0	0	0	0	0	0	0	0	0	0	11	0	0	0	0	0	0	0	0	0	0	0	0	0	0
184	AAT	0	13	0	94633	0	0	0	2	0	0	0	20	4	0	0	0	0	0	52	1	0	0	0	0	0	0	0	0	0	0	0	0	0	0	0	6	0	0	0	8	0	0	0	0	0	0	0	0
185	AAA	94644	1	12	1	0	0	0	0	12	0	0	0	2	0	4	0	0	0	0	0	0	0	0	0	0	0	0	2	0	0	0	0	25	0	0	0	0	0	0	0	0	0	0	0	0	0	0	0
186	GGG	0	0	0	0	0	0	0	2	0	0	40	0	0	0	0	0	0	0	0	0	0	0	0	0	0	0	13	0	0	0	0	0	0	0	6	0	0	0	0	0	26	0	94654	1	0	0	0	0
187	AAA	94686	6	11	8	0	0	0	15	2	0	0	0	1	0	0	0	1	0	0	0	0	0	0	0	0	0	0	0	0	0	0	0	14	0	0	0	0	0	0	0	0	0	0	0	0	2	3	0
188	GAA	3	0	0	0	0	0	0	0	0	0	0	0	0	0	0	0	10	0	21	0	0	0	0	0	0	0	0	0	0	0	0	0	94708	1	0	12	1	0	0	0	6	0	0	0	0	0	0	0
189	GTC	0	0	0	0	0	0	0	0	0	0	0	0	0	6	0	2	0	0	0	0	0	0	0	0	0	0	0	0	0	0	0	0	0	0	0	0	0	6	0	0	0	0	0	0	1	94702	1	28
190	CTT	0	0	0	0	0	0	0	0	0	0	0	4	0	0	0	2	0	0	0	2	0	0	0	20	0	0	0	1	17	6	1	94712	0	0	0	0	0	0	0	0	0	0	0	0	0	0	0	0
191	GTA	0	0	0	0	0	0	0	0	0	0	0	0	2	0	0	0	0	0	0	0	0	0	0	0	0	0	0	0	0	0	4	0	0	0	0	0	3	0	0	0	1	0	0	0	81432	7	18	7
192	CTA	0	0	0	0	0	0	0	0	0	0	0	0	5	0	0	0	0	0	0	0	6	0	0	0	0	0	0	0	81437	1	2	0	0	0	0	0	0	0	0	0	0	0	0	0	0	0	0	0
193	TGG	0	0	0	0	0	0	0	0	0	0	0	0	0	0	0	0	0	0	0	0	0	0	0	0	0	0	6	0	0	0	0	0	0	0	0	0	0	0	0	0	0	0	0	0	0	0	0	0
194	GGT	0	0	0	0	0	0	0	0	0	0	0	8	0	0	0	0	0	0	0	0	0	0	0	0	0	0	0	0	0	0	0	0	0	0	0	3	0	10	0	0	0	20	2	81421	0	0	0	0
195	GTT	0	0	0	0	0	0	0	0	0	0	0	0	0	0	2	19	0	0	0	0	0	0	0	0	0	0	0	0	0	0	0	0	0	0	0	1	0	0	0	20	0	0	0	8	0	23	0	81354
196	CAT	0	0	0	0	0	0	0	0	0	0	0	0	0	0	0	0	1	4	0	81444	0	0	0	1	0	0	0	7	0	0	0	0	0	0	0	0	0	0	0	0	0	0	0	0	0	0	0	0
197	CAC	0	11	0	0	0	0	0	0	0	0	0	0	0	0	0	1	1	81411	0	8	0	1	0	0	0	4	0	0	0	1	0	0	0	1	0	0	0	0	0	0	0	0	0	0	0	0	0	0
198	CCG	0	0	0	0	0	0	1	0	0	0	0	0	0	0	0	0	0	0	5	0	38	0	81400	6	0	0	0	0	0	0	2	0	0	0	0	0	0	0	0	0	0	0	0	0	0	0	0	0
199	TCT	0	0	0	0	0	0	0	0	0	0	0	0	0	0	0	0	0	0	0	0	0	0	0	7	0	0	0	0	0	0	0	0	0	0	0	0	0	0	0	0	0	0	0	0	0	0	0	0
200	AGC	0	12	0	0	0	0	0	0	0	81364	1	14	0	2	0	0	0	0	0	0	0	0	0	0	0	1	0	0	0	0	0	0	0	0	0	0	0	0	0	0	0	7	0	0	0	0	0	0
201	AGT	0	0	0	1	0	0	0	0	0	4	0	81376	0	5	0	4	0	0	0	0	0	0	0	0	0	0	0	0	7	0	0	0	0	0	0	0	0	0	0	0	0	0	0	8	0	0	0	0
202	GAT	0	0	0	0	0	0	0	0	0	0	0	0	0	0	0	0	0	0	0	0	0	0	0	0	0	0	0	0	0	0	0	0	1	2	1	81314	0	0	0	0	0	0	0	6	0	0	0	0
203	GAG	0	0	1	0	0	0	0	0	0	0	0	0	0	0	0	0	0	0	0	0	0	0	0	0	0	0	0	0	0	0	0	0	34	0	81203	3	0	0	0	0	0	0	6	0	0	0	0	0
204	CAA	3	0	0	0	0	0	0	0	0	0	0	0	0	0	0	0	81336	0	3	0	0	0	0	0	9	0	0	0	0	0	0	0	0	0	0	0	0	0	0	0	0	0	0	0	0	0	0	0
205	CAG	0	0	2	25	0	0	0	0	0	0	0	0	2	0	0	0	12	0	81291	1	0	0	2	0	0	0	17	0	0	0	0	0	0	2	0	0	0	0	0	0	0	0	0	0	0	4	0	0
206	AGT	0	0	0	11	0	0	0	0	9	0	0	80323	15	0	73	10	4	0	0	55	0	0	0	1	0	0	0	0	1	0	84	0	0	32	283	2	0	0	0	0	0	1	0	26	0	0	31	18
207	CTC	0	0	0	0	0	0	0	0	0	0	0	0	0	3	0	0	0	2	0	0	0	9	0	0	0	0	0	0	0	80988	0	0	0	0	0	0	0	0	0	0	0	0	0	0	0	0	0	0
208	TAT	0	0	0	1	0	0	0	0	0	0	0	0	0	0	0	0	0	1	0	11	0	0	0	0	0	0	0	0	0	0	0	0	0	0	0	0	0	0	0	0	0	0	0	0	0	0	0	0
209	AGT	0	0	0	3	0	0	0	0	0	28	0	80871	0	0	7	0	0	0	0	0	0	0	0	0	0	0	0	1	4	0	0	0	0	0	2	0	0	0	0	0	0	0	0	2	0	0	0	0
210	AAT	0	8	0	80779	0	0	0	0	0	0	0	0	0	0	0	0	0	0	0	3	7	0	0	0	0	0	0	0	0	0	0	0	0	0	0	7	0	0	0	0	0	15	3	0	0	0	0	0
211	GGA	0	0	0	0	0	0	0	0	3	0	0	0	0	6	0	0	0	0	0	3	0	14	0	0	0	0	0	0	0	0	0	0	7	0	0	0	0	0	0	0	81071	0	3	0	0	0	0	7
212	AAT	0	2	0	81027	0	0	0	0	0	0	0	1	0	0	0	0	0	0	0	1	0	0	0	0	0	3	0	0	0	0	0	0	0	0	0	12	0	0	0	0	0	0	0	0	0	0	0	0
213	GCT	0	0	0	0	0	0	0	9	0	0	0	0	0	0	0	0	0	0	0	0	0	0	0	0	0	0	0	0	0	0	0	0	0	0	0	2	0	8	10	81190	0	0	0	0	0	0	1	2
214	TAT	0	0	0	0	0	0	0	0	0	0	0	0	0	0	0	0	0	0	0	15	0	0	0	0	0	0	0	0	0	0	0	0	0	0	0	1	0	0	0	0	0	0	0	0	0	0	0	0
215	GTC	0	0	0	0	0	0	0	0	0	0	0	0	0	33	0	0	0	0	0	0	0	0	0	0	0	0	0	0	0	0	0	0	0	0	0	0	0	9	0	0	0	0	0	0	8	81327	0	14
216	TCT	0	0	0	0	0	0	1	1	0	0	0	0	0	0	0	0	0	0	0	0	0	0	0	4	0	0	0	1	0	0	0	0	0	0	0	0	0	0	0	8	0	0	0	0	0	0	0	0
217	GTA	0	0	0	0	0	0	0	0	0	0	0	0	11	0	0	0	0	0	0	0	0	0	0	0	0	0	0	0	0	0	0	0	0	0	0	0	11	0	0	0	0	0	0	0	81191	1	21	0
218	GCG	0	0	0	0	0	0	3	0	0	9	0	0	0	0	0	0	0	0	8	0	0	0	0	0	0	0	0	0	0	0	0	0	0	0	2	0	25	1	81162	3	0	0	1	0	0	0	15	0
219	TCT	0	0	0	0	0	0	0	1	0	2	0	0	0	0	0	0	0	0	0	0	0	0	0	5	0	0	0	0	0	0	0	0	0	0	0	0	0	0	24	0	0	0	0	0	0	0	0	0
220	TCA	0	5	9	0	1	1	0	0	6	0	2	2	0	0	2	0	0	4	0	0	10	0	7	0	0	0	0	0	0	0	0	0	10	0	0	0	1	0	0	0	0	13	0	0	0	0	0	0
221	AAT	1	0	0	80618	0	0	0	3	8	7	0	0	9	0	0	2	0	0	0	14	0	0	0	0	0	0	0	0	0	33	0	0	0	0	0	2	0	0	0	1	1	0	0	5	0	0	0	0
222	TAT	0	0	0	1	0	0	0	0	0	0	0	0	0	0	0	0	0	0	0	17	0	0	0	0	0	0	0	0	0	0	0	0	0	0	0	1	0	0	0	0	0	0	0	0	0	0	0	0
223	AAC	0	80989	1	12	0	0	0	0	0	5	0	0	0	0	0	0	0	38	0	0	0	0	0	0	0	0	0	0	0	0	0	0	0	6	0	8	5	0	5	0	29	0	0	0	0	0	0	0
224	AGG	0	0	18	0	0	0	0	0	8	0	79333	3	0	0	7	0	0	25	5	0	0	0	0	0	0	12	0	0	0	0	0	0	0	0	0	0	0	0	0	0	0	0	10	0	0	0	0	0
225	AGA	1	0	0	0	0	0	0	0	78936	1	3	0	0	0	0	0	0	0	2	0	0	0	0	0	1	0	0	7	0	0	0	0	0	0	0	0	0	0	0	0	21	0	0	0	0	0	0	0
226	TTC	0	0	0	0	28	0	0	4	0	0	0	0	0	0	0	0	1	0	0	0	0	0	0	0	0	0	0	0	0	0	0	0	0	0	0	0	0	0	0	0	0	0	0	0	5	11	0	0
227	ACC	0	0	2	0	2	79877	6	2	0	0	0	0	0	5	0	0	0	2	10	0	0	0	0	0	0	0	0	0	0	0	0	0	0	0	0	0	0	20	2	0	0	0	0	0	0	0	0	3
228	CCG	0	0	0	0	0	0	15	0	0	0	0	0	0	0	0	0	0	0	1	0	32	0	80338	10	0	0	14	0	0	0	5	0	0	0	0	0	9	0	0	2	0	0	0	0	0	0	0	0
229	GAA	2	0	0	0	9	4	0	0	0	0	0	8	0	0	0	0	11	0	0	0	0	0	0	0	0	0	0	0	0	0	0	0	75667	0	18	0	1	0	0	6	13	12	23	0	0	0	0	0
230	ATA	3	0	0	0	5	0	0	0	0	1	0	0	79284	0	11	23	0	1	0	0	0	0	0	0	0	0	0	0	6	8	0	0	0	0	0	0	0	14	0	0	0	0	0	0	1	16	0	1
231	GCT	0	0	0	1	0	3	0	9	0	0	0	11	0	0	0	0	0	1	0	0	0	0	0	0	0	0	0	0	0	0	0	0	0	0	0	1	0	17	9	78216	0	1	0	1	0	0	0	5
232	GCA	0	9	0	2	33	0	0	0	2	0	0	0	0	10	3	11	1	0	0	0	3	0	4	0	0	0	0	0	0	20	5	3	6	0	0	0	76794	2	57	0	0	0	7	0	4	0	0	0
233	AGG	0	0	5	0	0	0	0	0	10	1	72258	1	0	0	8	0	0	0	0	0	0	0	0	0	0	0	3	0	0	0	0	0	0	0	0	0	0	0	0	0	0	1	15	0	0	0	0	0
234	CCC	0	0	0	0	0	2	4	0	0	0	0	0	0	0	2	0	3	0	0	0	8	77471	0	3	0	2	0	0	0	3	0	0	0	0	0	0	0	1	0	0	0	0	0	0	0	0	0	0
235	AAA	72573	0	8	3	2	0	0	0	0	0	1	0	0	0	0	0	0	0	3	0	0	0	0	0	24	5	2	0	13	0	0	0	15	0	0	0	0	0	8	0	0	0	0	0	0	0	0	0
236	GTA	0	1	0	0	0	1	0	0	0	0	11	0	13	3	0	0	0	0	0	0	0	0	0	0	0	0	0	0	0	0	0	0	0	0	0	0	4	0	1	0	0	0	0	0	77610	0	5	0
237	AGA	0	0	0	0	2	0	0	0	78562	2	14	2	1	0	0	0	0	0	14	0	0	0	0	0	1	0	0	0	0	0	15	0	0	0	0	4	0	0	0	0	5	0	0	0	0	0	0	0
238	GAT	0	0	0	19	0	0	0	0	0	0	0	0	0	0	0	0	0	0	0	0	0	0	0	0	0	0	0	0	0	0	0	0	4	3	4	76278	0	0	0	0	0	0	0	1	0	0	0	1
239	CAA	2	0	0	0	0	0	0	0	0	0	0	0	0	0	0	0	79577	0	25	5	0	0	0	0	20	0	0	0	1	0	0	0	0	0	0	0	0	0	0	0	0	0	0	0	0	0	0	0
240	CAT	0	0	0	3	0	2	0	0	0	0	0	0	0	0	14	0	0	8	0	76276	0	0	0	1	0	0	0	14	0	0	0	0	0	0	0	2	2	0	0	0	0	0	0	0	0	0	0	0
241	GGG	0	0	0	0	0	0	0	0	0	0	1	0	0	0	0	0	0	0	0	0	0	0	0	0	0	0	0	0	0	0	0	0	0	0	15	0	0	0	2	0	14	1	80446	12	0	0	0	0
242	AGG	0	0	6	0	0	0	0	0	3	0	79366	1	0	0	0	0	0	0	0	0	0	0	0	0	0	0	0	3	0	0	0	0	0	0	0	0	0	0	0	0	0	0	19	0	0	0	0	0
243	ATG	0	0	0	0	0	0	9	0	0	0	0	0	5	0	80342	1	0	0	0	0	0	0	0	0	0	0	0	0	0	0	0	0	0	0	0	0	0	0	0	0	0	0	0	0	0	0	7	0
244	AAC	0	80605	0	4	0	0	0	0	0	8	0	0	9	0	0	0	4	0	0	0	0	0	0	0	0	0	0	0	0	0	0	1	0	5	0	0	0	0	0	0	0	0	0	0	0	0	0	0
245	TAT	0	0	0	0	0	0	0	0	0	0	0	0	0	0	0	0	0	0	0	13	0	0	0	0	0	0	0	0	0	0	0	0	0	0	0	0	0	0	0	0	0	0	0	0	0	0	0	0
246	TAC	0	0	0	0	0	0	0	0	0	0	0	0	0	0	0	0	0	11	0	0	0	0	0	0	0	0	0	0	0	0	0	0	0	0	0	0	0	0	0	0	0	0	0	0	0	0	0	0
247	TGG	0	0	0	0	0	0	0	0	0	0	3	0	0	0	0	0	0	0	0	0	0	0	0	0	0	0	14	0	0	0	0	0	0	0	0	0	0	0	0	0	0	0	0	0	0	0	0	0
248	ACC	0	1	0	0	0	80966	0	40	0	0	0	0	0	2	0	0	0	0	0	0	0	0	0	0	0	0	0	0	0	0	0	0	0	0	0	0	7	32	0	0	0	0	0	0	0	0	0	0
249	TTG	0	0	0	0	0	0	0	4	0	0	14	0	0	1	0	0	0	0	0	0	0	0	1	0	0	0	2	0	1	0	6	2	0	0	0	0	0	0	0	0	0	0	0	0	0	0	3	2
250	CTA	0	0	0	0	0	0	0	0	0	0	0	0	32	0	0	0	1	0	0	0	10	0	0	0	0	0	0	0	81082	6	40	0	0	0	0	0	0	0	0	0	0	0	0	0	0	0	0	0
251	GAA	1	0	0	5	0	0	0	0	0	0	0	0	0	0	6	0	3	0	0	0	10	0	0	0	10	0	0	0	0	0	0	36	81294	0	2	1	2	0	0	0	25	0	0	0	0	0	0	0
252	CCC	0	0	5	0	0	0	0	0	0	0	0	0	0	0	0	0	21	1	0	0	2	81269	2	3	3	0	0	0	0	3	0	0	0	0	0	0	8	2	0	0	0	0	0	0	0	0	0	0
253	GGA	0	0	0	0	0	9	0	0	11	0	0	0	0	0	0	0	0	0	0	0	0	0	0	0	0	0	0	0	0	0	0	0	5	0	0	0	0	0	0	0	81248	2	63	1	1	0	0	0
254	GAC	0	10	0	0	0	0	0	0	0	0	0	0	0	0	0	0	0	0	0	0	0	0	0	0	0	0	0	0	0	0	0	0	1	81281	0	11	7	0	14	0	0	10	4	0	0	0	0	0
255	ACA	1	0	0	0	81226	27	12	0	0	0	0	0	7	0	0	0	0	0	0	0	0	0	0	0	0	3	0	16	0	0	0	0	0	0	0	0	4	0	0	0	0	0	0	0	0	0	0	3
256	ATA	0	0	0	0	3	0	0	0	0	0	0	0	81345	3	29	0	0	0	0	0	0	0	0	0	0	0	0	0	0	0	0	0	0	0	0	0	0	0	0	0	0	0	0	0	2	0	0	2
257	ATA	1	0	0	0	4	0	0	0	0	0	0	2	81289	0	10	0	0	0	0	0	0	0	0	0	0	0	0	0	0	4	0	0	0	0	0	0	0	0	0	0	0	0	0	0	10	0	0	0
258	TTT	0	0	0	0	0	0	0	0	0	0	0	0	0	0	0	0	0	0	0	0	0	0	0	0	0	0	0	0	0	0	0	1	0	0	0	0	0	0	0	0	0	0	0	0	0	0	0	1
259	GAG	0	0	1	0	0	0	0	0	0	0	0	0	0	0	0	0	0	0	0	0	0	0	0	0	0	0	0	0	0	0	0	0	2	0	81412	2	0	0	2	0	0	0	26	0	0	0	5	0
260	GCA	0	0	0	0	44	0	0	0	0	0	0	0	0	0	0	0	0	0	0	0	0	0	0	0	0	0	0	0	0	0	0	0	0	0	0	0	81378	0	3	1	0	0	0	11	2	0	0	0
261	ACT	0	0	0	5	2	20	1	81407	0	2	0	1	0	0	0	3	0	0	0	0	0	0	0	0	0	0	0	0	0	0	0	0	0	0	0	4	0	0	0	4	0	0	0	0	0	0	0	0
262	GGT	0	0	0	0	0	0	0	0	0	0	0	1	0	0	0	0	0	0	0	0	0	0	0	0	0	0	0	0	0	0	0	0	0	0	0	9	0	0	0	0	0	29	0	81305	0	0	0	0
263	AAT	0	11	0	81428	0	0	0	0	0	0	0	7	0	0	0	0	0	0	0	0	0	0	0	0	0	0	0	0	0	0	0	0	0	0	0	0	0	0	0	0	0	0	0	0	0	0	0	0
264	CTA	0	0	0	0	0	0	0	0	0	0	0	0	12	0	0	0	2	0	0	0	7	0	0	0	0	0	0	0	81319	0	6	2	0	0	0	0	0	0	0	0	0	0	0	0	0	0	0	0
265	ATA	0	0	0	0	2	0	0	0	0	0	0	0	81360	0	14	4	0	0	0	0	0	0	0	0	0	0	0	0	11	0	0	6	0	0	0	0	0	0	0	0	0	0	0	0	0	0	0	0
266	GCA	0	0	0	0	2	8	0	0	0	0	0	0	0	0	0	0	0	0	0	0	0	0	0	0	0	0	0	0	0	0	0	0	10	0	0	0	81220	3	19	0	0	0	0	0	2	0	0	0
267	CCA	0	0	0	0	1	0	0	0	0	0	0	0	0	0	0	0	1	0	0	0	81393	2	14	0	0	0	0	0	0	0	0	0	0	0	0	0	0	0	0	0	0	0	0	0	0	0	0	0
268	TGG	0	0	0	0	0	0	0	0	0	0	4	0	0	1	0	0	0	0	0	0	0	0	0	0	0	0	4	0	0	0	0	0	0	0	0	0	0	0	0	0	0	0	49	9	0	0	0	0
269	TAT	0	0	0	0	0	0	0	0	0	0	0	0	0	0	0	0	0	0	0	13	0	0	0	0	0	0	0	0	0	0	0	0	0	0	0	1	0	0	0	0	0	0	0	0	0	0	0	0
270	GCT	0	0	0	0	0	0	0	13	0	0	0	0	0	0	0	0	0	0	0	0	0	0	0	0	0	0	0	0	0	0	0	0	0	0	0	1	2	8	12	81420	0	0	0	9	0	0	0	4
271	TTC	0	0	0	0	0	0	0	0	0	0	0	0	0	1	0	0	0	0	0	0	0	0	0	0	0	0	0	0	0	4	0	0	0	0	0	0	0	0	0	0	0	0	0	0	0	0	0	0
272	GCA	0	0	0	0	19	0	7	1	0	0	0	0	0	0	0	0	0	0	0	0	0	0	0	0	0	0	0	0	0	0	5	0	2	0	0	0	81355	0	1	1	0	0	0	11	8	0	0	0
273	CTG	0	0	0	0	0	0	0	0	0	0	0	0	38	0	1	0	0	0	1	0	0	0	27	0	0	0	3	0	6	0	81368	2	0	0	0	0	0	0	0	0	0	0	0	0	0	0	4	0
274	AGT	0	17	5	8	0	8	0	0	0	4	0	81266	0	0	6	0	2	3	28	0	0	0	0	0	0	4	2	0	0	0	0	0	0	0	3	0	0	15	0	0	12	15	0	13	0	0	0	0
275	AGA	1	0	0	0	0	0	0	0	81435	0	8	1	2	0	0	0	0	0	0	0	0	0	0	0	16	0	0	0	0	0	0	0	0	0	0	0	0	0	0	0	4	0	0	0	0	0	0	0
276	GGG	0	19	0	3	0	0	0	93	0	0	2	16	0	0	0	0	0	0	0	0	0	0	0	0	0	0	0	0	0	0	0	0	0	0	1	8	0	0	0	5	8	0	81285	0	0	0	2	0
277	TTT	25	0	3	0	0	0	23	5	0	0	14	0	5	6	0	1	24	19	0	0	0	0	0	1	0	0	0	0	0	0	0	3	0	0	17	15	0	0	17	0	0	0	0	0	4	0	14	6
278	GAG	0	43	7	0	0	0	0	0	0	0	0	0	0	0	0	0	0	0	0	6	0	0	0	0	8	0	1	0	0	5	0	0	25	2	81268	1	4	0	0	0	18	0	21	0	0	0	2	0
279	TCC	0	1	0	0	0	1	0	0	0	0	0	0	0	0	0	0	0	0	0	0	0	8	0	0	0	0	0	0	0	0	0	0	0	0	0	0	0	0	0	0	0	0	0	0	0	0	0	0
280	GGC	0	0	0	0	0	0	0	0	0	22	0	0	0	1	0	0	0	0	0	0	0	0	0	0	0	1	0	0	0	0	0	0	0	8	0	0	0	0	2	0	3	81399	1	14	0	2	0	0
281	ATC	0	0	0	0	0	3	0	0	0	1	0	0	3	81420	29	4	0	0	0	0	0	0	0	0	0	0	0	0	0	1	0	0	0	0	0	0	0	0	0	0	0	0	0	0	4	8	1	0
282	ATC	0	1	0	0	0	8	0	0	0	1	0	0	4	81409	0	2	0	0	0	0	0	0	0	0	0	0	0	0	0	1	0	19	0	0	0	0	0	0	0	0	0	0	0	0	0	14	0	0
283	ACC	5	10	0	0	9	81329	0	12	0	6	0	5	0	11	0	0	2	0	0	0	0	3	0	0	0	1	2	2	21	0	1	7	0	0	0	0	0	10	0	0	0	0	0	0	3	0	0	0
284	TCA	0	0	0	0	8	0	0	16	0	0	0	0	0	0	0	0	0	0	0	0	19	0	0	0	0	0	0	0	0	0	0	0	0	0	0	0	0	0	0	0	0	0	0	0	0	0	0	0
285	AAC	2	81306	0	20	16	22	0	0	0	4	0	0	0	1	0	0	29	6	0	0	0	0	0	0	0	0	0	0	0	0	0	0	6	6	0	0	0	3	0	0	0	0	0	0	0	0	0	0
286	GCG	18	0	0	8	0	1	4	12	0	0	0	0	3	0	0	0	0	0	0	0	0	0	0	0	0	14	1	0	0	14	0	0	0	0	2	0	20	8	64035	3	0	0	0	0	0	0	2	0
287	TCA	0	0	0	0	15	0	0	0	0	0	0	0	0	0	0	0	0	0	0	0	15	0	0	4	0	0	0	1	0	0	0	4	0	0	4	0	0	0	0	0	0	0	0	0	0	0	0	3
288	ATG	0	0	2	0	5	0	2	0	0	0	0	0	19	0	64094	1	0	0	0	0	7	0	0	0	0	0	0	0	0	0	0	0	0	0	0	0	0	0	0	0	0	2	0	0	8	0	4	0
289	CAT	0	0	0	4	0	0	0	0	0	0	0	0	0	0	0	0	0	13	2	64069	0	0	0	2	0	0	0	15	0	0	0	1	0	0	0	6	0	0	0	0	0	0	21	0	0	0	0	0
290	GAG	0	0	1	0	0	0	0	0	0	3	0	0	0	0	0	0	0	1	0	0	0	4	0	0	0	0	0	0	0	0	0	0	21	2	64101	0	0	0	0	0	0	0	7	0	0	0	0	0
291	TGT	0	0	0	0	0	0	0	0	0	0	0	0	0	0	0	0	0	0	0	0	0	0	0	0	0	0	0	3	0	0	0	0	0	0	0	0	0	0	0	0	0	0	0	0	0	0	0	0
292	AAC	3	64050	0	12	0	0	0	9	0	15	0	0	0	0	0	0	0	3	0	0	0	0	0	0	0	0	0	0	0	0	0	0	2	14	4	0	0	0	0	0	0	0	0	0	2	0	0	0
293	ACG	0	0	1	0	11	0	64096	6	0	0	1	0	0	0	3	0	0	0	0	0	0	0	0	0	0	0	0	0	0	0	11	0	0	0	0	0	0	0	1	0	0	0	0	0	0	0	0	0
294	AAG	4	0	64029	2	0	3	1	0	0	0	14	0	0	0	0	0	0	0	0	13	0	0	0	0	0	0	17	0	1	1	0	0	0	0	19	4	0	0	0	0	0	0	0	0	0	0	0	0
295	TGT	0	0	0	0	0	0	0	0	0	0	0	0	0	0	0	0	0	0	0	0	0	0	0	0	0	0	0	1	0	0	0	0	0	0	0	0	0	0	0	0	0	0	0	1	0	0	0	0
296	CAA	0	0	0	0	0	0	0	0	0	0	0	0	0	0	0	0	64106	0	4	0	0	0	0	0	18	0	0	0	1	0	0	0	0	0	0	0	0	0	0	0	0	0	0	0	0	0	0	0
297	ACA	3	0	0	0	64083	0	20	0	0	0	0	0	5	0	0	0	0	0	0	0	0	0	0	0	0	0	0	0	0	0	0	0	0	0	4	0	3	0	0	0	0	0	0	0	0	0	0	0
298	CCC	0	0	0	0	0	1	0	0	0	0	0	0	0	0	0	0	0	0	0	0	11	64095	0	14	0	0	0	0	0	2	0	0	0	0	0	0	0	0	0	0	0	0	0	0	0	0	0	0
299	CAG	0	0	19	0	2	0	0	0	0	1	0	0	0	0	4	0	1	2	63985	21	0	3	3	0	0	17	17	0	0	0	11	0	1	7	7	1	4	2	0	0	0	0	0	0	0	0	0	0
300	GGA	0	0	0	0	0	0	0	0	0	0	0	0	0	0	0	0	0	0	0	0	0	0	0	0	0	0	0	0	0	0	0	0	2	0	0	0	0	0	0	0	63836	0	6	1	2	0	0	0
301	GCT	0	0	0	0	0	0	0	5	0	0	0	0	0	0	0	0	0	0	0	0	0	0	0	0	0	0	0	0	0	0	0	0	0	0	0	3	0	21	0	64068	0	0	0	0	0	0	0	5
302	ATA	0	0	0	0	1	0	0	0	0	0	0	0	64092	0	3	0	0	0	0	0	0	0	0	0	0	0	0	0	0	0	2	0	0	0	0	0	0	0	0	0	0	0	0	0	8	0	0	0
303	AAC	2	63920	5	4	0	0	0	2	0	2	0	0	0	0	3	0	0	0	0	0	1	0	0	0	0	0	0	0	0	0	18	0	11	3	0	10	2	1	3	0	0	0	0	0	0	0	0	2
304	AGC	0	16	0	0	0	0	0	0	1	63916	0	23	0	3	0	0	0	0	0	0	0	0	0	0	0	0	0	0	0	0	0	0	0	0	0	0	0	0	0	0	0	5	0	0	0	0	0	0
305	AAT	1	2	0	64013	0	0	0	1	0	0	0	2	0	0	0	0	0	0	0	0	0	0	0	0	0	0	0	0	0	0	0	0	0	0	0	2	1	0	0	0	20	0	2	0	0	0	0	13
306	CTC	0	0	0	0	0	0	0	0	0	0	0	0	0	2	0	0	0	0	0	0	0	17	0	0	0	1	0	0	22	63934	0	15	0	0	0	0	0	0	0	0	0	0	0	0	0	0	0	0
307	CCT	1	0	0	0	0	0	0	12	0	0	0	0	0	0	0	0	0	0	0	2	25	7	1	63985	0	0	0	0	0	0	0	1	0	0	0	0	0	0	0	0	0	0	0	0	0	0	0	0
308	TTC	0	0	0	0	0	0	0	0	0	0	0	0	0	0	0	0	0	0	0	0	0	0	0	0	0	0	0	0	0	3	0	0	0	0	0	0	0	0	0	0	0	0	0	0	0	0	0	0
309	CAG	0	0	2	0	0	0	0	0	0	0	0	0	0	0	0	0	3	0	63989	3	0	0	2	0	0	0	25	0	0	0	1	0	0	0	1	0	0	0	0	0	0	0	0	0	0	0	0	0
310	AAT	0	6	0	64057	0	0	0	0	0	0	0	1	0	0	0	0	0	0	0	0	0	0	0	0	0	0	0	0	0	0	0	0	0	0	0	1	0	0	0	0	0	0	0	0	0	0	0	0
311	ATA	2	0	0	0	0	0	0	0	0	0	0	0	64081	1	11	32	0	0	0	0	0	0	0	0	0	0	0	0	0	0	0	0	0	0	0	0	0	0	0	0	0	0	0	0	2	0	0	0
312	CAC	0	1	0	0	7	0	2	0	0	8	0	0	0	0	0	0	1	64054	0	5	0	0	0	0	0	5	0	0	0	0	0	0	0	0	0	1	0	0	0	0	0	0	0	2	0	0	0	0
313	CCA	0	0	0	0	1	0	0	0	0	6	0	0	0	0	0	0	2	0	0	0	64007	3	6	1	0	0	0	0	0	0	0	0	0	0	0	0	0	0	0	0	0	0	0	0	0	0	0	0
314	GTC	0	0	0	0	0	3	0	0	0	13	0	10	1	2	6	0	0	0	0	0	0	0	0	0	0	0	0	0	0	5	0	0	0	0	0	0	0	5	0	0	0	0	0	0	1	63577	0	2
315	ACA	1	0	0	0	63921	5	17	0	0	0	0	0	1	0	0	0	0	0	0	0	0	5	0	0	0	0	0	0	0	0	0	0	0	0	0	0	8	0	0	1	0	2	9	0	0	0	4	4
316	ATA	0	0	0	0	2	0	0	0	0	0	0	0	63352	3	6	0	0	0	0	0	0	0	0	0	0	0	0	0	1	0	0	1	0	0	0	0	0	0	0	0	0	0	0	0	1	0	0	0
317	GGA	0	0	0	0	0	0	0	0	7	0	0	0	0	0	0	0	0	0	0	0	0	0	0	0	0	0	0	0	1	0	0	0	13	0	0	0	0	0	0	0	62636	7	10	0	1	0	0	0
318	GAG	0	0	3	0	0	3	0	0	0	3	0	8	0	0	11	0	6	4	0	0	0	0	0	0	0	0	0	24	0	0	0	0	3	0	62651	3	18	0	0	0	0	0	7	0	0	0	1	0
319	TGC	0	0	0	0	0	0	0	0	0	0	0	0	0	0	0	0	0	0	0	0	0	0	0	0	0	0	0	0	0	0	0	0	0	0	0	0	0	0	0	0	0	0	0	0	0	0	0	0
320	CCA	0	0	0	0	1	0	0	0	0	0	0	0	0	0	0	0	2	0	0	0	62335	2	3	5	0	0	0	0	4	0	0	0	0	0	0	0	0	0	0	0	0	0	0	0	0	0	0	0
321	AAA	60706	0	1	2	1	8	0	0	3	0	0	0	0	0	0	0	0	0	3	0	0	0	0	0	9	0	0	0	0	0	0	0	3	0	0	0	0	0	0	0	0	0	0	0	0	0	0	0
322	TAT	0	0	0	0	0	0	0	0	0	0	0	0	0	0	1	0	0	0	0	6	0	0	0	0	0	0	0	0	0	0	0	0	0	0	0	0	0	0	0	0	0	0	0	0	0	0	0	0
323	GTC	0	0	0	0	0	0	0	0	0	0	0	0	0	17	0	0	0	0	0	0	0	0	0	0	0	0	0	0	0	1	0	0	0	0	0	0	0	4	0	0	0	0	0	0	39	60256	1	11
324	AGG	0	0	8	0	0	0	0	0	4	0	54495	0	0	0	2	0	0	0	0	0	0	0	0	0	6	3	13	17	0	0	9	0	0	0	0	0	0	0	0	0	2	0	13	0	0	0	0	0
325	AGT	0	0	0	5	0	0	0	0	0	11	0	52427	0	0	0	1	0	0	0	0	0	0	0	0	0	0	0	1	0	0	0	1	0	0	0	0	0	0	0	0	0	0	0	2	0	0	0	0
326	ACC	0	1	0	0	2	57405	4	8	16	0	0	0	0	5	0	0	0	0	0	0	1	0	0	0	0	8	2	0	0	16	0	0	0	0	4	0	0	14	0	0	0	0	0	0	0	0	0	2
327	AAA	58908	0	2	0	0	0	0	0	1	0	0	0	0	0	0	0	1	0	0	0	0	0	0	0	0	0	0	0	0	0	0	0	2	0	0	0	0	0	0	0	0	0	0	0	0	0	0	0
328	TTG	0	0	0	0	0	0	0	0	0	0	0	0	0	0	0	8	0	0	0	0	0	0	0	0	0	0	0	0	0	0	6	7	0	0	0	0	0	0	0	0	0	0	0	0	0	0	0	0
329	AGG	0	0	4	0	0	0	0	0	22	0	46199	0	0	0	8	0	0	0	0	0	0	0	0	0	0	0	0	0	0	0	0	0	0	0	0	0	0	0	0	0	1	0	10	0	0	0	0	0
330	ATG	0	0	0	0	0	0	4	0	0	0	2	0	1	0	44826	1	0	0	0	0	0	0	0	0	0	0	0	0	0	0	0	0	0	0	0	0	0	0	0	0	0	0	0	0	0	0	7	0
331	GTT	0	0	0	0	0	0	0	0	0	0	0	0	0	0	0	1	0	0	0	0	0	0	0	0	0	0	0	0	0	0	0	0	0	0	0	0	0	0	0	0	0	0	0	0	0	4	0	39481
332	ACA	2	0	0	0	52319	0	19	3	0	0	0	0	3	0	0	0	0	0	0	0	0	0	0	0	0	0	0	0	0	0	0	0	0	0	0	0	2	0	0	0	0	0	0	0	0	0	0	0
333	GGA	0	0	0	0	0	0	0	0	2	0	0	0	0	0	0	0	0	0	0	0	0	0	0	0	0	0	0	0	0	0	0	0	15	0	0	0	0	0	0	0	62114	1	3	0	1	0	0	0
334	CTA	0	0	0	0	0	0	0	0	0	0	0	0	2	0	0	0	2	0	0	0	4	0	5	0	9	0	0	0	62088	0	3	6	0	0	0	0	0	0	0	0	0	0	0	0	0	4	0	0
335	AGA	0	0	0	0	0	0	0	0	60798	0	6	0	3	0	0	0	0	0	0	0	0	0	0	0	0	0	0	0	0	0	0	0	1	0	0	0	0	0	0	0	3	0	0	0	0	0	0	0
336	AAC	1	60054	0	3	1	1	0	0	0	2	0	0	0	0	0	0	0	0	0	0	0	0	0	0	0	0	0	0	0	0	0	0	0	2	0	0	0	0	0	0	0	0	0	0	0	0	0	0
337	ATC	0	28	0	0	0	3	0	0	0	2	0	0	1	58017	0	1	2	0	1	17	0	0	0	0	0	74	12	0	0	0	0	0	0	0	0	0	0	0	9	0	0	0	0	0	0	4	0	0
338	CCA	0	0	0	0	0	0	0	0	0	0	0	0	0	0	0	0	0	0	0	0	59881	3	1	0	0	0	0	0	0	0	0	0	0	0	0	0	9	0	0	0	0	0	0	0	0	0	0	0
339	TCC	0	0	0	0	0	0	0	0	0	0	0	0	39	0	0	0	0	0	0	0	0	3	0	0	0	0	0	4	0	1	0	0	0	0	0	0	0	0	0	7	0	0	3	11	0	0	0	0
340	ATT	0	0	1	0	0	0	0	1	0	0	2	0	0	7	0	58672	7	0	0	0	0	0	0	0	23	0	6	0	0	0	0	0	0	0	0	0	0	0	0	0	0	0	0	0	0	0	0	5
341	CAA	2	0	0	0	0	0	0	0	0	0	0	0	0	0	0	0	61052	0	2	0	0	0	0	0	10	0	0	0	0	0	0	0	1	0	0	0	0	0	0	0	0	0	0	0	0	0	0	0
342	TAC	0	0	0	0	0	0	0	0	0	0	0	0	0	0	0	0	0	10	0	0	0	0	0	0	0	0	0	0	0	0	0	0	0	0	0	0	0	0	0	0	0	0	0	0	0	0	0	0
343	AGA	15	0	0	0	0	0	0	0	63678	1	12	2	2	0	0	0	0	0	0	0	0	0	0	0	2	0	0	0	0	0	0	0	0	0	0	0	0	0	0	0	8	0	0	0	0	0	0	0
344	GGT	0	0	0	0	0	0	0	0	0	0	0	6	0	0	0	0	0	0	0	0	0	0	0	0	0	0	0	0	0	0	0	0	0	0	0	0	0	0	0	0	0	2	0	63674	0	0	0	1
345	CTA	0	0	0	0	0	0	0	0	0	0	0	0	0	0	2	0	1	0	0	0	8	0	0	0	2	0	0	0	63266	1	3	2	0	0	0	0	0	0	0	0	0	0	0	0	0	6	0	0
346	TTT	0	0	0	0	0	0	0	0	0	0	0	0	0	0	0	0	0	0	0	0	0	0	0	0	0	0	0	0	0	0	0	0	0	0	0	0	0	0	0	0	0	0	0	0	0	0	0	0
347	GGA	0	0	0	0	0	0	0	0	2	0	0	0	0	0	0	0	0	0	0	0	0	0	0	0	0	14	0	0	0	0	0	0	2	0	0	0	0	0	0	0	64039	8	7	4	0	0	0	0
348	GCC	0	0	0	0	0	1	0	0	0	0	0	0	0	0	0	0	0	0	0	0	0	0	0	0	0	0	0	0	0	0	0	0	0	3	0	0	2	63345	0	1	0	0	0	0	0	19	0	0
349	ATT	0	0	0	0	0	0	0	2	0	0	0	0	1	7	0	63919	0	0	0	0	0	0	0	0	0	0	0	0	0	0	0	0	0	0	0	0	0	0	0	0	0	0	0	0	0	0	9	18
350	GCT	0	0	0	0	0	0	0	15	0	0	0	13	0	0	0	0	0	0	0	0	0	0	0	0	0	0	0	0	0	0	0	0	0	0	0	1	10	8	0	63892	0	0	0	0	0	0	0	2
351	GGT	0	0	0	0	0	0	0	0	0	0	0	1	0	0	0	0	0	0	0	0	0	0	0	0	0	0	0	0	0	0	0	0	0	0	0	1	0	0	0	0	0	4	3	64121	0	0	0	0
352	TTT	0	0	0	0	0	0	0	0	0	0	0	0	0	0	0	0	0	0	0	0	0	0	0	0	0	0	0	0	0	0	0	2	0	0	0	0	0	0	0	0	0	0	0	0	0	0	0	0
353	ATT	0	0	0	1	0	0	0	1	0	0	0	1	0	41	0	64025	0	0	0	0	0	0	0	0	0	0	0	0	0	0	8	0	0	0	0	0	0	0	0	0	0	0	0	0	0	0	3	4
354	GAG	0	0	1	0	0	0	0	0	0	0	0	0	0	0	0	0	0	0	0	0	0	0	0	0	0	0	0	0	0	0	0	0	52	1	64046	5	0	0	4	0	0	0	9	0	0	0	1	0
355	GGG	0	0	0	0	0	0	0	0	0	0	5	0	0	0	0	0	0	0	0	0	0	0	0	0	0	0	0	0	0	0	0	0	0	0	2	0	0	0	0	0	9	35	64097	3	0	0	1	0
356	GGA	0	0	0	0	0	0	0	0	7	0	0	0	0	0	0	0	0	0	0	0	0	0	0	0	0	0	0	0	0	0	0	0	4	0	0	0	0	0	0	0	64018	0	98	1	0	0	0	0
357	TGG	0	0	0	0	0	0	0	0	0	0	0	0	0	0	0	0	0	0	0	0	0	0	0	0	0	0	4	0	0	0	0	0	0	0	0	0	0	0	0	0	0	0	2	0	0	0	0	0
358	ACT	0	0	0	0	3	39	1	64016	0	0	0	0	0	11	0	2	0	0	0	0	1	17	0	0	0	0	0	0	5	0	0	0	0	0	0	0	0	0	0	9	0	0	0	0	0	0	0	6
359	GGA	0	0	0	0	0	0	0	0	1	0	0	0	0	0	0	0	0	0	0	0	0	0	0	0	0	0	0	0	0	0	0	0	13	0	0	0	0	0	0	0	64088	17	12	3	2	0	0	0
360	ATG	0	0	0	0	0	0	1	0	0	0	2	0	1	0	64077	0	0	0	0	0	0	0	0	0	0	0	0	0	3	1	37	4	0	0	0	0	0	0	0	0	0	0	0	0	0	0	4	0
361	ATA	30	0	28	0	7	2	2	0	0	0	0	0	64014	0	16	4	0	0	0	0	0	0	0	0	0	0	0	0	0	0	0	0	0	0	0	0	0	0	0	0	0	0	0	0	3	0	0	6
362	GAT	0	0	0	1	0	0	0	0	0	0	0	0	0	0	0	0	0	0	0	0	0	0	0	0	0	0	0	0	0	0	0	0	0	2	1	64117	0	0	0	0	0	0	0	2	0	0	0	0
363	GGA	0	0	0	0	0	0	0	0	1	0	0	0	0	0	0	0	0	0	0	0	0	0	0	0	0	0	0	0	0	0	0	0	2	0	0	0	0	0	0	0	64133	1	5	0	0	0	0	0
364	TGG	0	0	0	0	0	0	0	0	0	0	0	0	0	0	0	0	0	0	0	0	0	0	0	0	0	0	2	0	0	0	0	0	0	0	0	0	0	0	0	0	0	0	0	0	0	0	0	0
365	TAT	0	0	0	0	0	0	0	0	0	0	0	0	0	0	0	0	0	0	0	10	0	0	0	0	0	0	0	0	0	0	0	0	0	0	0	0	0	0	0	0	0	0	0	0	0	0	0	0
366	GGT	0	0	0	0	0	0	0	0	0	0	0	2	0	0	0	0	0	0	0	0	0	0	0	0	0	0	0	0	0	0	0	0	0	0	0	1	0	0	0	1	0	9	0	64125	0	0	0	3
367	TAT	0	0	0	0	0	0	0	0	0	0	0	0	0	0	0	0	0	1	0	2	0	0	0	0	0	0	0	0	0	0	0	0	0	0	0	0	0	0	0	0	0	0	0	0	0	0	0	0
368	CAT	0	0	0	1	0	0	0	0	0	0	0	0	0	0	0	0	20	1	0	64092	0	0	0	0	0	0	0	2	0	0	0	0	0	0	0	0	0	0	0	0	0	0	0	0	0	0	0	0
369	CAT	0	0	0	0	0	0	0	0	0	0	0	0	0	0	2	0	3	4	0	64122	0	0	0	1	0	0	0	4	0	0	0	1	0	0	0	0	0	0	0	0	0	0	0	0	0	0	0	0
370	CAG	4	0	1	0	0	0	10	0	0	0	0	0	4	0	8	0	0	0	64082	1	0	0	0	0	0	0	11	0	0	0	0	0	0	0	2	0	0	0	0	0	0	0	0	0	0	14	0	0
371	AAT	0	2	0	64148	0	0	0	1	0	0	0	0	0	0	0	0	0	0	0	0	0	0	0	0	0	0	0	0	0	0	0	0	0	0	0	1	0	0	0	0	0	0	0	0	0	0	0	0
372	GAA	1	0	0	0	0	0	0	0	0	0	0	0	0	0	0	0	0	0	0	0	0	0	0	0	0	0	0	0	0	0	0	0	64131	0	4	0	0	0	1	5	5	0	0	0	0	0	0	0
373	CAG	0	0	0	0	0	0	0	0	0	0	0	0	0	0	0	0	1	0	64113	3	0	0	0	0	0	0	9	0	0	0	0	0	0	0	0	0	0	0	6	0	0	0	0	0	0	0	0	0
374	GGA	0	0	0	0	0	0	0	0	2	0	0	0	0	0	0	0	0	0	0	0	0	0	0	0	0	0	0	0	0	0	0	0	7	0	0	0	1	0	0	0	64130	3	2	2	1	0	0	0
375	TCA	0	0	0	0	0	0	0	0	1	0	0	0	0	0	0	0	0	0	0	11	2	0	0	0	0	0	0	0	0	0	0	0	0	0	0	0	0	0	0	0	0	0	2	0	0	0	0	0
376	GGC	0	0	0	0	0	0	0	0	0	12	0	0	0	0	0	0	0	0	0	0	0	0	0	0	0	0	0	0	0	0	0	0	0	5	0	0	0	0	0	0	3	64122	0	1	0	5	0	0
377	TAT	0	0	0	0	0	0	0	0	0	0	0	0	0	0	0	0	0	0	0	21	0	0	0	0	0	0	0	0	0	0	0	0	0	0	0	0	0	0	0	0	0	0	0	0	0	0	0	0
378	GCA	0	0	0	0	14	0	0	0	0	0	0	0	0	0	0	0	0	0	0	0	0	0	0	0	0	0	0	0	0	0	0	0	2	0	0	0	64056	8	10	1	1	0	0	0	38	0	7	4
379	GCG	0	0	0	0	0	0	7	0	0	0	0	0	0	0	0	0	0	0	0	0	0	0	1	0	0	0	0	0	0	0	0	0	0	0	2	0	36	9	64054	22	0	0	0	0	0	0	11	0
380	GAT	0	0	0	1	0	0	0	0	0	0	0	0	0	0	0	0	0	0	0	0	0	0	0	0	0	0	0	0	0	0	0	0	1	5	0	64142	0	0	0	0	0	0	0	2	0	0	0	0
381	CAA	25	0	0	0	0	0	0	0	0	0	0	0	0	18	0	0	100636	0	10	51	0	0	0	0	13	4	0	0	0	32	0	1	0	0	0	0	0	16	0	0	0	0	0	0	0	0	0	0
382	AAA	100707	0	4	1	0	0	0	2	20	0	7	0	0	0	0	0	2	0	0	0	0	0	0	0	0	0	0	0	0	0	0	0	21	0	0	6	0	34	0	0	0	0	0	0	0	0	13	13
383	AGC	0	11	0	0	0	0	0	0	11	100673	0	40	0	2	0	0	0	0	0	0	0	0	0	0	0	1	0	0	0	0	0	0	0	0	0	0	0	0	14	0	0	23	0	0	0	0	0	0
384	ACA	0	0	0	0	100797	0	18	0	0	0	0	0	5	0	0	0	0	0	0	0	0	0	0	0	0	0	0	0	0	0	0	0	0	0	0	0	2	0	0	0	0	0	0	0	0	0	0	0
385	CAA	1	0	0	0	0	0	0	0	0	0	0	0	0	0	0	0	100800	1	2	1	0	0	0	0	3	0	0	0	0	0	0	0	3	0	0	0	0	0	0	0	0	0	0	0	0	0	0	0
386	AAT	7	4	0	100721	0	0	0	0	0	0	5	0	0	6	0	1	30	0	17	3	0	0	0	0	0	0	0	0	0	0	0	0	0	0	0	3	0	0	0	0	0	0	0	0	0	0	0	0
387	GCC	0	0	0	0	0	7	0	0	0	0	0	0	0	0	0	0	0	0	0	0	0	0	0	0	0	0	0	0	0	0	0	0	0	2	0	0	3	100693	46	0	0	0	0	0	0	18	0	0
388	ATT	0	0	0	0	0	0	0	6	0	0	0	2	0	14	1	100788	0	0	0	0	0	0	0	0	0	0	0	0	0	0	4	2	0	0	0	0	0	0	0	0	0	0	0	0	0	0	0	4
389	AAC	9	100707	0	16	0	0	15	0	12	3	0	9	22	0	0	0	0	0	0	0	0	0	0	0	0	0	0	0	0	0	0	0	0	7	0	0	0	0	0	0	0	1	0	0	0	0	0	0
390	GGG	0	0	14	0	64	1	0	27	59	74	23	4	0	10	0	0	0	0	0	12	0	0	0	0	0	5	79	11	13	0	29	27	0	0	2	0	0	0	2	0	3	0	100042	2	0	5	4	21
391	ATT	0	0	0	0	0	0	0	2	0	0	0	0	52	13	0	100722	0	0	0	0	0	0	0	0	0	0	0	0	0	0	0	0	0	0	0	0	0	0	0	0	0	0	0	0	0	0	0	7
392	ACA	1	0	0	63	100694	1	11	0	0	0	0	0	6	0	0	0	0	0	0	0	0	0	0	0	0	0	0	0	0	0	0	0	0	0	0	0	18	0	0	0	0	0	0	0	0	0	0	0
393	AAC	0	100758	0	2	0	15	0	10	0	4	0	0	0	1	0	0	0	2	0	0	0	0	0	0	0	0	0	0	0	0	0	0	0	3	0	0	0	0	0	0	0	0	0	0	0	0	0	0
394	AAG	20	0	100744	17	0	0	0	0	0	0	13	0	0	0	1	0	0	0	0	0	0	0	0	0	0	0	0	0	0	0	0	0	0	0	1	0	0	0	0	0	0	0	0	0	0	0	0	0
395	GTG	0	0	0	0	0	0	0	0	0	0	0	0	0	0	30	0	0	0	0	0	0	0	0	0	0	0	0	0	0	0	0	0	0	0	0	0	0	0	2	0	0	0	9	0	16	1	100579	29
396	AAC	5	100757	0	7	0	0	0	0	0	16	0	0	0	0	0	0	0	0	0	0	0	0	0	0	0	0	0	0	0	0	0	0	0	5	0	0	0	0	0	0	0	0	0	0	0	0	0	0
397	TCT	0	0	0	0	0	0	0	0	0	0	0	0	0	0	0	0	0	0	0	0	0	0	0	1	0	0	0	0	0	0	0	0	0	0	0	0	0	0	0	0	0	0	0	0	0	0	0	0
398	GTT	0	0	0	0	0	0	0	0	0	0	0	0	0	0	0	22	0	0	0	0	0	0	0	0	0	0	0	0	0	0	0	8	0	0	0	0	0	0	0	7	0	0	0	0	5	8	0	100579
399	ATC	0	1	0	0	0	3	0	0	0	0	0	0	2	100694	0	31	0	0	0	0	0	0	0	0	0	0	0	0	0	1	0	0	0	0	0	0	0	0	0	0	0	0	0	0	0	6	0	0
400	GAG	0	0	11	0	0	0	0	0	0	0	0	0	0	0	0	0	0	0	2	0	0	0	0	0	0	0	0	0	0	0	0	0	8	5	100555	2	0	0	0	0	0	0	4	0	0	0	0	0
401	AAA	100678	0	31	0	0	0	0	0	8	0	8	0	0	0	2	0	0	0	0	0	0	0	0	0	0	4	0	4	0	0	0	0	8	0	0	0	0	8	0	0	0	0	0	0	0	0	0	0
402	ATG	0	0	2	0	0	0	5	0	0	0	0	2	8	9	100532	3	0	0	0	0	0	0	0	0	0	0	0	0	14	16	0	0	0	0	0	0	0	0	0	0	0	0	0	0	0	0	3	0
403	AAC	3	100621	0	13	0	0	0	0	0	3	0	1	0	1	0	0	2	26	0	0	0	0	0	0	0	0	0	0	0	0	0	0	0	9	0	0	0	0	0	0	0	0	0	0	0	0	0	0
404	ACT	0	10	0	2	0	12	0	100168	5	0	0	36	0	0	0	2	0	0	0	0	0	0	0	0	0	0	0	0	0	2	0	7	0	0	0	8	7	0	0	0	0	3	0	3	0	0	0	3
405	CAA	4	0	0	0	0	0	0	0	0	0	0	0	0	0	0	0	100499	1	41	7	0	0	0	0	17	0	3	0	0	0	0	0	0	0	0	0	0	0	0	3	0	0	0	5	0	0	0	0
406	TTC	0	0	0	0	0	0	0	0	0	0	0	0	0	7	0	0	0	0	0	0	0	0	0	0	0	0	0	0	1	2	0	2	0	1	0	0	0	0	0	0	0	0	0	0	0	0	0	0
407	ACA	5	0	0	0	100591	2	36	13	0	11	0	0	19	0	0	0	0	0	0	0	1	0	0	0	0	10	0	28	0	0	0	0	0	0	0	0	0	0	1	0	0	0	0	0	0	0	0	0
408	GCT	0	0	0	0	0	0	0	14	0	0	0	0	0	0	0	0	0	0	0	0	0	0	0	0	0	0	12	0	0	1	0	0	0	0	0	6	1	32	1	100378	0	0	0	1	10	0	18	2
409	GTG	0	0	0	0	1	0	0	0	0	0	0	0	10	7	6	0	0	0	0	0	0	0	0	0	0	0	0	0	0	2	0	0	0	0	0	0	0	0	7	0	0	0	0	0	5	11	100406	41
410	GGT	0	0	0	0	0	0	0	0	0	0	0	4	0	0	0	0	0	0	16	0	0	0	0	0	0	0	16	0	0	0	0	0	0	0	0	37	0	0	0	1	22	11	2	100171	0	0	0	1
411	AAA	100613	0	10	0	0	0	0	0	3	0	0	0	0	0	0	0	0	0	0	0	0	0	0	0	0	0	0	0	0	0	0	0	8	0	0	0	0	0	0	0	6	0	0	0	0	0	5	0
412	GAA	1	0	0	0	0	0	0	0	0	0	0	0	0	0	0	0	1	0	0	0	0	0	0	0	0	0	0	0	0	0	0	0	100564	1	16	1	3	0	0	0	29	0	0	0	0	0	0	0
413	TTC	0	0	0	0	0	0	0	0	0	0	0	0	0	2	0	0	0	0	0	0	0	0	0	0	0	0	0	0	0	11	0	0	0	0	0	0	0	0	0	0	0	0	0	0	0	1	0	0
414	AAC	22	100418	0	3	0	0	0	0	0	24	0	0	0	0	0	0	0	0	0	0	0	0	0	0	0	0	0	0	0	0	0	0	0	9	0	0	0	0	0	0	0	0	4	7	0	0	0	0
415	AAC	17	100459	0	1	0	9	0	0	0	11	0	3	4	11	0	0	0	0	0	0	0	0	0	0	35	0	1	0	0	0	0	0	0	3	0	0	0	0	0	19	0	0	0	0	0	0	0	2
416	TTA	0	0	0	0	0	0	0	0	0	0	0	0	0	0	0	0	0	0	0	0	0	0	0	0	0	0	0	0	2	0	0	0	0	0	0	0	0	0	0	0	0	0	0	0	2	0	0	0
417	GAA	1	0	0	0	0	0	0	0	0	0	0	0	0	0	0	0	0	0	0	0	0	0	0	0	0	0	0	0	0	0	0	0	100304	0	4	0	0	0	0	0	16	0	0	0	0	0	0	0
418	AAA	100632	1	4	0	0	0	0	0	5	0	0	0	1	0	0	0	0	0	0	0	0	0	0	0	0	0	0	0	11	0	0	0	1	0	0	0	0	0	0	0	0	0	0	0	0	0	0	0
419	AGG	12	0	28	0	0	0	0	0	3	0	99066	0	0	0	13	0	0	0	0	0	0	0	0	0	0	0	37	0	0	0	0	0	0	0	0	0	0	0	0	0	1	0	84	0	0	0	0	0
420	ATG	7	0	1	0	0	0	3	0	0	0	4	0	2	1	99021	1	0	0	0	0	0	0	0	0	0	0	0	0	0	0	0	0	0	0	0	2	0	0	0	0	0	0	0	0	0	0	5	0
421	GAA	10	0	0	0	0	0	0	0	0	0	0	0	0	0	0	0	0	0	0	0	0	0	0	0	0	0	0	0	0	0	0	0	100041	1	1	1	0	0	0	0	7	0	0	0	0	0	0	0
422	AAT	3	20	0	99266	0	0	0	0	0	0	0	1	0	0	0	3	0	0	0	0	0	0	0	0	0	0	0	0	0	0	0	0	0	0	0	3	0	0	0	0	3	0	0	0	0	0	0	0
423	TTA	0	0	0	0	0	0	0	0	0	0	0	0	0	0	0	0	0	0	0	0	0	0	0	0	0	0	0	0	1	0	0	0	0	0	0	0	0	0	0	0	0	0	0	0	0	0	0	0
424	AAT	3	13	0	100569	0	0	0	0	0	0	0	3	0	0	0	0	0	0	0	0	0	0	0	0	0	0	0	0	0	0	0	0	0	0	0	2	0	0	0	0	0	0	0	0	0	0	0	0
425	AAA	100706	1	11	0	1	0	0	0	5	0	0	0	1	0	0	0	3	0	0	0	0	0	0	0	0	0	0	0	0	0	0	0	35	0	0	0	0	0	0	0	0	0	0	0	0	0	0	0
426	AAA	100728	1	41	3	1	0	0	0	5	0	0	0	1	0	0	0	0	0	0	0	0	0	0	0	0	0	0	0	0	0	0	0	6	0	0	0	0	0	0	0	0	0	0	0	0	0	0	0
427	GTT	0	0	0	0	0	0	0	0	0	0	0	0	0	0	0	10	0	0	0	0	0	0	0	0	0	0	0	0	0	0	0	0	0	0	0	0	0	0	0	19	0	0	0	0	0	6	0	99112
428	GAT	0	0	0	0	0	0	0	0	0	0	0	0	0	0	0	0	0	0	0	0	0	0	0	0	0	0	0	0	0	0	0	0	1	3	0	99787	0	0	0	1	0	0	0	4	0	0	0	29
429	GAT	0	0	0	1	0	0	0	0	0	0	0	0	0	0	0	0	0	0	0	0	0	0	0	0	0	0	0	0	0	0	0	0	1	5	0	100233	0	0	0	1	0	0	0	10	0	0	0	0
430	GGG	0	0	0	0	0	0	0	0	0	0	8	0	0	0	0	0	0	0	0	0	0	0	0	0	0	0	0	0	0	0	0	0	0	0	5	0	0	0	0	0	15	0	99776	8	0	0	1	0
431	TTT	0	0	0	0	0	0	0	0	0	0	0	0	0	0	0	0	0	0	0	0	0	0	0	4	0	0	0	0	0	0	0	8	0	0	0	0	0	0	0	0	0	0	0	0	0	0	0	3
432	CTG	0	0	0	0	0	0	0	0	0	0	0	0	0	0	9	0	0	0	0	0	0	0	25	0	0	0	1	0	16	28	99670	0	0	0	0	0	0	0	0	0	0	0	0	0	0	0	0	0
433	GAC	0	21	0	0	0	0	0	0	0	5	0	0	0	0	0	0	0	0	0	0	0	0	0	0	0	0	0	0	0	0	0	0	7	100273	19	5	0	0	0	0	0	7	0	0	0	1	0	0
434	ATT	0	0	0	0	0	0	0	1	0	0	0	0	2	6	0	100408	0	0	0	0	0	0	0	0	0	0	0	0	2	0	0	0	0	0	0	0	0	0	0	0	0	0	0	0	0	18	0	3
435	TGG	0	0	0	0	0	0	0	0	0	0	21	0	0	0	0	0	0	0	0	0	0	0	0	0	0	0	12	0	0	0	0	0	0	0	0	0	0	0	0	0	0	0	0	0	0	0	0	0
436	ACA	4	0	0	0	99470	7	5	1	0	0	0	0	4	0	0	0	0	0	0	0	0	0	0	0	0	0	0	0	0	0	0	0	0	0	0	0	16	0	0	0	0	0	0	0	0	0	0	0
437	TAT	0	0	0	1	0	0	0	0	0	0	0	0	0	0	0	0	0	0	0	16	0	0	0	0	0	0	0	0	0	0	0	8	0	0	0	0	0	0	0	0	0	0	0	0	0	0	0	0
438	AAT	0	35	0	100113	0	0	0	0	0	0	0	15	0	0	0	0	1	0	0	0	0	0	0	0	0	0	0	0	0	0	0	0	0	0	0	12	0	0	0	0	0	0	0	0	0	0	0	0
439	GCA	0	0	0	0	14	0	0	0	0	0	0	0	11	0	0	0	0	0	0	0	0	0	0	0	0	0	0	0	0	0	0	0	2	0	0	0	99736	0	3	6	0	0	0	0	10	0	0	0
440	GAA	5	0	0	0	0	0	0	0	0	0	0	0	0	0	0	0	0	0	0	0	0	0	0	0	0	0	0	0	0	0	0	0	100439	1	2	0	0	0	0	0	5	0	0	0	0	0	0	0
441	TTG	0	0	0	0	0	0	0	0	0	0	0	0	0	0	0	0	0	0	0	0	0	0	0	0	0	0	0	0	0	0	3	0	0	0	0	0	0	0	0	0	0	0	0	0	0	0	0	0
442	TTA	0	0	0	0	0	0	0	0	0	0	0	0	1	6	0	0	0	0	0	0	0	0	0	0	0	0	0	0	2	0	0	7	0	0	0	0	0	0	0	0	0	0	1	0	0	0	5	0
443	GTT	0	0	0	0	0	0	0	0	0	0	0	0	0	0	0	0	0	0	0	0	0	0	0	0	0	0	0	0	0	0	0	0	0	0	0	0	0	0	0	2	0	0	0	0	0	2	0	100312
444	CTA	0	0	0	0	0	0	0	0	0	0	0	0	3	0	0	0	0	0	0	0	14	0	0	0	0	0	0	0	100406	0	11	0	0	0	0	0	0	0	0	0	0	0	0	0	0	0	0	0
445	CTG	0	0	0	0	0	0	0	0	0	0	0	0	0	0	1	0	0	0	1	0	0	0	28	0	0	0	0	0	86	0	100218	14	0	0	0	0	0	0	0	0	0	0	0	0	0	0	0	0
446	GAA	1	0	0	0	0	0	0	0	0	0	0	0	0	0	0	0	0	0	0	0	0	0	0	0	0	0	0	0	0	0	0	0	100766	0	3	0	0	0	0	0	2	0	0	0	0	0	0	0
447	AAT	2	3	0	100809	0	0	0	1	0	0	0	5	0	0	0	1	0	0	0	0	0	0	0	0	0	0	0	0	0	0	0	0	0	0	0	3	0	0	0	0	0	0	0	0	0	0	0	0
448	GAA	6	0	0	0	0	0	0	0	1	0	0	0	0	0	0	0	0	0	0	0	0	0	0	0	0	0	0	0	0	0	0	0	100771	1	8	2	0	0	0	0	11	0	0	0	0	0	0	0
449	AGG	0	0	26	0	0	0	0	0	24	0	100683	0	0	0	3	0	0	0	0	0	0	0	0	0	0	0	9	8	0	0	0	0	0	0	0	0	0	0	0	0	0	0	12	0	0	0	0	0
450	ACT	0	0	0	0	0	8	0	100658	0	0	0	1	0	0	0	3	0	0	0	0	0	0	0	0	0	0	0	0	0	0	0	0	0	0	0	0	0	0	0	9	0	0	0	0	0	0	0	0
451	TTG	0	0	0	0	0	0	0	0	0	0	0	0	0	0	1	0	0	0	0	0	0	0	0	0	0	0	0	0	0	0	4	2	0	0	0	0	0	0	0	0	0	0	0	0	0	0	0	0
452	GAT	0	0	0	2	0	0	0	0	0	0	0	0	0	0	83	0	0	0	0	0	0	0	0	0	0	0	0	0	0	0	0	0	0	2	0	100624	0	0	0	0	0	0	0	4	0	0	0	0
453	TTC	0	0	0	0	0	0	0	0	0	0	0	0	0	0	0	0	0	0	0	0	0	0	0	0	0	0	0	0	0	4	0	0	0	0	0	0	0	0	0	0	0	0	0	0	0	0	0	0
454	CAT	0	0	0	3	0	0	0	0	0	0	0	0	0	0	0	0	1	5	0	100699	0	0	0	0	0	0	0	10	0	0	0	0	0	0	0	0	0	0	0	0	0	0	0	0	0	0	0	0
455	GAC	0	3	0	0	0	0	0	0	0	0	0	0	0	0	0	0	0	2	0	0	0	0	0	0	0	0	0	0	0	0	0	0	1	100625	0	1	0	0	1	0	0	6	0	0	0	4	0	0
456	TTA	16	0	0	0	0	0	0	0	0	0	0	0	1	46	0	0	0	0	0	12	0	0	0	0	0	0	13	0	31	0	0	0	0	0	0	1	0	0	0	0	0	0	0	0	0	0	0	0
457	AAT	0	6	2	100746	0	1	0	0	0	0	0	10	0	0	0	0	0	0	0	0	0	0	0	0	0	0	0	0	0	0	0	0	0	0	0	8	0	0	0	0	0	0	0	0	0	0	0	0
458	GTG	0	0	0	0	0	0	0	0	0	0	0	0	0	0	28	0	0	0	0	0	0	0	0	0	0	0	0	0	0	0	0	0	0	0	1	0	0	0	5	0	0	0	0	0	21	0	100695	3
459	AAG	4	0	100761	2	0	0	0	0	0	0	8	0	0	0	0	0	0	0	0	0	0	0	0	0	0	0	0	4	0	0	0	0	0	0	11	0	0	0	0	0	0	0	0	0	0	0	0	0
460	AAT	0	30	0	100678	0	6	0	0	0	0	0	0	0	0	0	0	0	0	0	1	0	0	0	0	0	0	0	0	0	0	0	0	0	0	0	2	0	0	0	0	0	16	0	0	0	0	0	0
461	CTG	0	0	0	0	0	0	0	0	0	0	0	0	0	0	4	0	0	0	0	0	0	0	5	0	0	0	1	0	41	0	100742	3	0	0	0	0	0	0	0	0	0	0	0	0	0	0	0	0
462	TAC	0	0	0	0	0	0	0	0	0	0	0	0	0	0	0	0	0	14	0	0	0	0	0	0	0	0	0	0	0	0	0	0	0	0	0	0	0	0	0	0	0	0	0	0	0	0	0	0
463	GAG	0	0	2	0	0	0	0	0	0	0	0	0	0	0	0	0	0	0	0	0	0	0	0	0	0	0	0	0	0	0	0	0	4	1	100815	4	0	0	0	0	0	0	5	0	0	0	0	0
464	AAA	100779	18	4	0	0	0	0	0	4	0	0	0	0	0	0	0	10	0	0	0	0	0	0	0	0	0	0	0	0	0	0	0	5	0	4	0	0	0	0	0	0	0	0	0	0	0	0	0
465	GTA	0	0	0	0	0	0	0	0	0	0	0	0	10	0	0	0	0	0	0	0	0	0	0	0	0	0	0	0	0	0	0	0	0	0	0	0	7	0	0	0	0	0	0	0	100788	0	7	1
466	AAA	100761	1	40	0	1	0	0	0	6	0	0	0	0	0	0	0	1	0	0	0	0	0	0	0	0	0	0	0	0	0	0	0	4	0	0	0	0	0	0	0	0	0	0	0	0	0	0	0
467	AGC	0	8	0	6	5	0	2	0	0	100696	18	17	0	1	0	0	0	0	0	0	0	0	0	0	9	1	4	0	0	0	0	0	0	0	0	0	1	0	0	0	0	10	0	0	0	0	0	9
468	CAA	0	0	0	0	0	0	0	0	0	0	0	0	0	0	7	0	100693	1	22	0	0	0	0	0	34	0	32	0	0	0	8	0	0	0	0	0	0	0	0	0	0	0	0	0	0	0	0	0
469	TTA	0	0	0	0	0	0	0	0	0	0	0	0	1	0	0	0	0	0	0	0	5	0	0	0	0	0	0	0	2	0	0	0	0	0	0	0	0	0	0	0	0	0	0	0	0	0	0	0
470	AAG	3	0	100764	16	0	0	4	0	0	0	22	0	0	0	1	0	0	6	4	2	0	0	0	0	0	0	0	0	0	0	0	0	0	0	7	0	0	0	0	0	0	0	0	0	0	0	0	0
471	AAT	0	5	3	100828	0	0	0	2	0	1	0	2	0	0	0	0	0	0	3	0	0	0	0	0	0	0	0	0	0	0	0	0	0	0	0	3	1	0	0	0	0	0	0	0	0	0	0	0
472	AAT	0	5	0	100811	0	0	0	0	0	0	0	9	0	0	0	0	0	0	0	0	0	0	0	0	0	0	0	0	0	0	0	0	0	0	0	9	0	0	0	0	0	0	0	0	0	0	0	0
473	GCC	0	0	0	0	0	15	0	0	0	0	0	0	0	0	0	0	0	0	0	0	0	0	0	0	0	0	0	0	0	0	0	0	0	4	0	0	8	100782	0	8	0	0	0	0	0	3	1	0
474	AAA	100598	5	15	1	3	0	0	0	26	0	0	0	1	0	0	0	14	0	2	0	0	0	0	0	0	0	0	0	0	19	4	0	26	0	0	0	6	9	0	0	0	0	0	0	0	0	0	0
475	GAA	4	0	0	0	0	0	0	0	0	0	0	0	0	0	0	0	0	0	0	0	0	0	0	0	0	0	0	0	0	0	0	0	100819	0	1	0	0	0	0	0	1	0	0	0	8	0	0	0
476	ATC	0	0	15	0	0	1	0	4	0	1	0	0	11	82335	0	15	0	0	5	0	0	0	0	0	0	0	0	0	0	3	0	0	0	0	0	0	0	0	0	0	0	0	0	0	0	7	0	0
477	GGA	0	0	0	0	0	0	0	0	4	0	0	0	0	0	0	0	0	0	0	0	0	0	0	0	0	0	0	0	0	0	0	0	14	0	0	0	0	0	0	0	82337	1	4	1	0	0	0	0
478	AAT	0	3	2	82390	0	0	0	0	0	0	0	3	0	0	0	1	0	0	0	6	0	0	0	0	0	0	0	0	0	0	0	0	0	0	0	2	0	0	0	0	0	0	0	0	0	0	0	0
479	GGG	0	0	0	0	0	0	0	0	0	0	1	0	0	0	0	0	0	0	0	0	0	0	0	0	0	0	0	0	0	0	0	0	0	0	3	0	0	0	0	0	4	0	82385	1	0	0	1	0
480	TGT	0	0	0	0	0	0	0	0	0	0	0	0	0	0	0	0	0	0	0	0	0	0	0	0	0	0	0	5	0	0	0	0	0	0	0	0	0	0	0	0	0	0	0	0	0	0	0	0
481	TTT	0	0	0	0	0	0	0	0	0	0	0	0	0	0	0	0	0	0	0	0	0	0	0	0	0	0	0	0	0	5	0	21	0	0	0	0	0	0	0	0	0	0	0	0	0	0	0	0
482	GAG	0	0	8	0	0	0	0	0	0	0	0	0	0	0	0	0	0	0	0	0	0	0	0	0	0	0	0	0	0	0	0	0	2	0	82304	0	0	0	0	21	0	0	7	0	0	0	1	0
483	TTC	0	0	0	0	0	0	0	0	0	0	0	0	0	0	0	0	0	0	0	0	0	0	0	0	0	0	0	0	0	1	0	0	0	0	0	0	0	0	0	0	0	0	0	0	0	0	0	0
484	TAC	0	0	0	0	0	0	0	0	0	0	0	0	0	0	0	0	0	10	0	0	0	0	0	0	0	0	1	0	0	0	8	0	0	0	0	0	0	0	0	0	0	0	0	0	0	0	0	0
485	CAC	0	14	0	0	0	0	0	0	0	0	0	0	0	0	0	0	1	82295	0	2	0	0	0	0	0	4	0	0	0	0	0	0	0	0	0	0	0	0	0	0	0	0	0	0	0	0	0	0
486	AAG	4	0	82242	1	0	0	5	0	0	0	8	0	2	0	1	0	0	0	0	0	0	0	0	0	0	0	0	1	0	0	0	2	0	0	23	0	18	0	0	22	0	0	0	0	21	0	0	0
487	TGT	0	0	0	0	0	0	0	0	0	0	0	0	0	0	0	0	0	0	0	0	0	0	0	0	0	0	0	4	0	0	0	0	0	0	0	0	0	0	0	0	0	0	0	0	0	0	0	0
488	GAC	0	2	0	0	0	0	0	0	0	1	0	0	0	0	0	0	0	0	0	0	0	0	0	0	0	0	0	0	0	0	0	0	0	82278	0	1	0	0	0	0	0	24	0	0	0	0	0	0
489	AAT	1	5	0	82213	0	0	0	0	0	0	0	3	0	0	0	0	0	0	0	0	0	0	0	0	0	0	0	0	0	0	0	0	0	4	0	7	0	0	0	0	0	0	0	0	0	0	0	0
490	GAA	1	0	0	0	0	0	0	0	0	0	0	0	0	0	3	0	0	0	0	0	13	0	0	0	0	5	0	0	0	0	0	0	82147	0	1	1	0	0	0	0	3	0	0	2	1	0	0	0
491	TGC	0	0	0	0	0	0	0	0	0	1	0	0	0	0	0	0	0	0	0	0	0	0	0	0	0	5	0	0	0	0	0	0	0	0	0	0	0	0	0	0	0	0	0	0	0	0	0	0
492	ATG	0	0	1	0	0	0	4	0	0	0	1	0	27	0	82130	0	0	0	0	0	0	0	0	0	0	0	0	0	0	0	0	0	0	0	0	0	0	0	0	0	0	0	0	0	0	0	10	0
493	GAA	8	0	0	0	0	0	0	0	0	0	0	0	0	0	4	0	1	0	0	0	0	0	0	0	0	0	0	0	0	0	0	0	81806	1	22	0	0	0	0	0	14	0	0	1	1	0	0	0
494	AGT	0	0	0	6	0	0	0	0	0	0	0	81874	0	0	0	3	0	0	0	0	0	0	0	0	0	0	0	4	0	0	0	0	0	0	0	0	0	0	0	12	0	0	0	2	0	0	0	0
495	GTA	0	0	0	0	0	0	0	0	0	0	0	0	7	0	0	0	0	0	0	0	0	0	0	0	0	0	0	0	0	0	0	0	0	0	0	0	5	0	0	0	0	0	0	0	82129	0	22	2
496	AGA	7	0	0	0	0	0	0	0	82223	0	8	0	0	0	0	0	0	0	0	0	0	0	0	0	0	0	0	0	0	0	0	0	0	0	0	0	0	0	0	0	10	0	0	0	0	0	0	0
497	AAT	1	8	4	82218	14	0	0	1	0	0	0	10	0	0	2	0	0	0	0	0	0	0	0	0	0	0	0	0	15	7	0	0	4	0	0	25	0	0	0	0	0	0	14	0	0	0	29	0
498	GGG	0	0	0	0	0	0	0	0	0	0	5	0	0	0	0	0	0	0	0	0	0	0	0	0	0	0	0	0	0	0	0	0	0	0	5	0	0	0	14	0	29	0	82257	6	0	0	3	0
499	ACT	7	0	0	21	0	7	0	82099	0	0	0	0	0	0	19	2	29	0	0	0	0	0	0	0	3	0	0	0	0	0	0	0	0	0	0	0	0	0	0	11	0	0	0	2	23	0	0	0
500	TAT	0	0	0	0	0	0	0	0	0	0	0	0	0	0	0	0	0	0	0	16	0	0	0	0	0	0	0	0	0	0	0	0	0	0	0	0	0	0	0	0	0	0	0	0	0	0	0	0
501	GAT	0	0	0	19	0	0	0	6	0	0	0	0	0	0	0	0	0	0	0	0	0	0	0	0	0	0	0	0	0	0	0	0	0	9	0	82277	0	0	0	0	0	0	0	10	0	0	0	0
502	TAT	0	0	0	0	0	0	0	0	0	0	0	0	0	0	0	0	0	0	0	7	0	0	0	0	0	0	0	0	0	0	0	0	0	0	0	0	2	0	0	0	0	0	0	6	0	0	0	0
503	CCA	0	0	0	0	2	4	0	0	0	0	0	0	0	0	0	0	4	0	0	0	82119	3	28	0	0	0	0	4	0	0	0	0	0	0	0	0	1	0	0	0	0	0	0	0	0	0	17	0
504	AAA	82238	0	1	0	2	0	1	20	2	0	0	0	0	0	0	0	1	16	0	21	0	0	0	0	0	0	0	0	0	0	1	0	1	0	0	0	0	0	0	0	0	7	0	0	0	0	0	0
505	TAT	0	0	0	0	0	0	0	0	0	0	0	0	0	0	0	0	0	0	0	8	0	0	0	0	0	0	0	0	0	0	0	0	0	0	0	0	0	0	0	0	0	0	0	0	0	0	0	0
506	TCA	0	0	0	0	0	0	0	19	0	0	0	0	0	0	0	0	0	0	0	0	4	0	0	0	0	0	0	0	0	0	0	0	15	0	4	3	0	0	0	0	0	0	0	0	0	0	0	0
507	GAA	6	0	0	0	0	0	0	0	0	0	0	0	0	0	0	0	0	0	0	0	0	0	0	0	0	0	0	0	0	1	12	0	81977	0	3	0	0	0	5	0	13	0	0	0	5	0	0	0
508	GAA	1	0	0	0	0	0	9	0	0	3	0	0	0	3	0	4	0	0	0	0	0	0	0	0	0	0	0	0	0	0	0	0	82053	4	1	0	0	0	4	7	8	0	0	0	0	0	5	0
509	TCA	0	0	0	0	1	0	0	0	0	0	0	1	0	0	0	2	0	0	0	0	0	0	0	0	0	0	0	0	0	0	0	0	0	0	0	0	0	0	7	4	0	0	0	0	0	0	0	1
510	AAG	1	5	81419	0	0	0	0	0	0	0	10	0	0	0	3	0	0	0	0	0	0	0	0	0	0	0	0	0	0	0	0	0	0	0	6	0	0	0	0	5	0	0	0	0	0	0	0	0
511	TTG	0	0	0	0	0	0	0	0	0	0	0	25	0	0	3	0	0	0	0	0	0	0	0	0	0	0	0	0	0	7	3	0	0	0	0	0	0	36	0	0	0	0	4	0	0	0	1	0
512	AAC	14	81511	0	21	0	1	0	0	0	39	0	0	0	0	0	0	0	0	0	0	0	0	0	0	0	8	0	1	0	0	0	0	0	6	0	0	0	0	0	0	0	4	0	0	0	18	0	0
513	AGG	0	0	7	0	0	0	0	0	4	0	80759	1	0	0	20	18	0	0	0	0	0	0	0	0	0	0	0	0	0	0	0	0	0	0	0	0	0	0	0	0	0	0	26	0	0	0	0	11
514	GAA	5	0	0	0	0	0	0	0	0	0	0	0	0	0	0	0	0	0	0	0	0	0	1	0	2	0	0	0	0	0	0	0	80851	8	4	1	0	0	0	0	9	0	0	0	0	0	0	0
515	AAG	2	0	80708	2	0	0	2	0	34	0	17	10	0	0	0	0	0	0	5	0	0	0	0	0	0	0	0	0	0	0	0	0	0	0	4	1	0	0	0	0	0	0	0	0	17	3	5	0
516	ATA	0	0	0	0	3	0	0	0	0	0	0	0	80450	0	21	3	0	0	0	0	0	0	0	0	0	0	0	0	0	0	0	0	0	0	0	1	0	0	0	0	0	0	0	0	1	0	0	0
517	GAT	0	0	0	4	0	13	0	0	0	0	0	0	0	0	9	33	0	0	0	0	0	0	0	0	0	0	0	0	9	0	0	0	0	2	1	79534	11	0	1	0	0	0	0	4	0	0	0	0
518	GGA	0	18	0	0	1	7	33	1	5	0	0	0	0	6	4	0	0	0	0	0	0	9	0	0	0	0	0	13	0	0	0	0	8	0	0	0	0	15	0	0	81234	0	19	2	26	35	7	0
519	GTG	0	0	0	0	0	0	0	0	0	0	0	0	0	0	6	0	0	0	0	0	0	0	0	0	0	0	0	0	0	0	0	3	0	0	0	0	0	0	11	0	0	0	1	0	4	0	81073	2
520	AAA	81723	1	7	17	1	0	0	0	0	0	0	0	0	2	0	0	0	0	0	0	0	0	0	0	0	6	0	11	0	2	0	0	9	6	1	0	0	0	0	0	0	0	0	0	0	0	0	0
521	TTG	0	0	0	0	0	0	0	0	0	0	0	0	0	0	14	0	0	0	0	0	0	0	0	0	0	0	0	0	0	0	1	0	0	0	0	0	0	0	0	0	0	0	0	0	0	2	7	0
522	GAA	4	0	0	0	0	0	0	0	0	0	0	0	0	0	3	0	7	6	0	0	0	0	0	0	0	0	0	0	0	0	0	0	81530	1	3	1	0	0	0	0	2	0	0	0	2	0	0	0
523	TCA	0	0	0	0	0	0	0	12	0	0	0	0	0	0	0	0	1	6	0	0	7	8	0	0	0	0	0	0	0	0	0	2	0	0	4	0	0	0	0	0	0	7	0	0	0	0	1	0
524	ATG	0	0	0	17	0	0	4	1	0	0	1	0	3	0	81787	6	0	0	0	0	0	0	0	0	0	0	0	0	0	0	0	3	0	0	0	0	0	0	0	0	3	0	10	0	0	0	3	0
525	GGG	0	0	0	0	0	0	0	0	0	0	1	8	0	0	0	0	0	0	0	0	0	0	0	0	0	0	0	0	0	0	0	0	0	0	2	12	12	0	0	0	64	0	81614	8	0	0	2	0
526	GTG	0	0	0	0	0	0	0	0	0	0	0	0	0	0	25	0	0	0	0	0	0	5	0	0	0	0	0	0	18	0	0	0	0	0	0	0	0	0	4	0	0	1	1	0	30	0	81379	8
527	TAT	0	0	0	0	4	0	6	0	0	0	0	0	0	0	0	0	0	0	10	15	0	0	0	0	0	0	0	0	0	0	0	0	7	0	0	0	0	0	0	0	0	0	0	0	0	0	0	0
528	CAG	6	0	4	0	0	0	0	0	0	0	0	0	0	0	0	0	0	0	80932	2	0	0	2	0	0	0	26	0	0	0	1	0	0	0	1	0	0	0	0	2	0	0	0	0	0	0	0	0
529	ATT	0	0	0	0	0	0	0	3	0	0	0	2	0	1	0	81539	0	0	0	0	0	0	0	0	0	0	0	0	0	0	0	0	0	0	0	0	0	0	0	0	0	0	0	0	0	0	0	34
530	CTG	0	0	0	0	0	0	0	0	0	0	0	0	0	0	11	0	1	0	0	0	0	0	19	0	0	0	1	0	2	0	81777	23	0	0	0	0	0	0	0	0	0	0	0	0	0	0	0	0
531	GCG	9	0	0	0	0	0	4	0	0	0	0	0	0	0	0	0	0	0	0	0	0	0	0	0	0	0	0	0	0	0	0	0	0	0	2	0	6	0	81734	9	0	0	0	0	0	0	21	0
532	ATC	0	0	0	0	0	4	0	0	0	0	0	0	1	81488	0	18	0	0	0	0	0	0	0	0	0	0	0	0	0	0	0	0	0	0	0	0	0	0	0	0	0	0	0	0	0	11	0	0
533	TAC	0	0	0	0	0	0	0	0	0	0	0	0	0	0	0	0	0	23	0	0	0	0	0	0	0	0	0	0	4	0	0	0	0	0	0	0	0	0	0	0	0	0	0	0	0	0	0	0
534	TCA	0	0	0	0	9	0	0	0	0	0	0	0	0	0	0	0	0	0	0	0	9	0	0	0	0	0	0	0	0	0	0	0	0	0	0	0	4	0	0	1	0	0	0	0	0	0	0	0
535	ACT	0	0	0	2	0	13	9	81908	0	0	0	2	0	0	0	5	0	0	0	0	0	0	0	1	0	0	0	0	0	0	0	0	0	0	0	0	0	0	0	2	0	0	0	0	0	0	0	0
536	GTC	0	0	0	0	0	0	0	0	0	0	0	0	0	34	0	1	0	0	0	0	0	0	0	0	0	0	0	0	0	1	0	1	0	0	0	0	0	3	0	0	0	2	0	0	1	81943	0	7
537	GCC	0	0	0	0	0	14	0	0	0	0	0	0	0	0	0	0	0	0	0	0	0	0	0	0	0	0	0	0	0	0	0	0	0	0	0	0	3	81965	0	15	0	0	0	0	0	3	0	0
538	AGT	0	0	0	7	0	0	0	5	0	12	2	82122	0	0	0	1	0	0	0	0	0	0	0	0	0	0	0	1	0	0	0	0	0	0	0	0	0	0	0	0	0	0	0	6	0	0	0	0
539	TCA	0	0	0	0	0	0	0	0	0	0	0	0	0	0	0	0	0	0	0	0	13	0	0	0	0	0	0	0	0	0	0	0	0	0	0	0	0	0	0	0	0	0	0	0	0	0	0	0
540	CTG	0	0	0	0	22	10	0	0	0	0	0	0	0	0	2	0	0	0	1	0	0	0	10	0	0	0	1	0	11	0	82208	4	0	0	0	0	0	0	0	4	0	0	0	0	0	0	24	0
541	GTG	0	0	0	0	0	0	17	0	0	0	0	0	0	0	1	0	0	0	0	0	0	0	0	0	0	0	0	0	0	0	0	6	0	0	0	0	0	0	2	0	0	0	0	0	14	1	82227	21
542	CTT	0	0	0	0	0	0	0	7	0	0	0	0	13	0	1	2	0	0	0	0	0	0	0	16	0	0	0	2	0	1	17	82213	0	0	0	0	0	0	9	0	0	0	0	0	0	0	6	0
543	TTG	0	0	0	0	0	0	0	0	0	0	0	0	0	0	0	0	0	0	0	0	0	0	0	0	0	0	0	0	0	0	5	0	0	0	0	0	0	0	3	16	0	0	0	0	0	0	0	0
544	GTC	0	0	0	0	0	0	0	0	0	0	0	0	0	5	0	0	0	0	0	0	0	0	0	0	0	0	0	0	0	0	0	0	0	1	0	0	0	15	0	0	0	2	0	0	1	82277	0	7
545	TCC	0	0	0	0	0	0	0	0	0	0	0	0	0	0	0	0	0	0	0	0	0	12	0	0	0	0	0	0	0	0	0	0	0	0	0	0	0	0	0	0	0	0	0	0	0	0	0	0
546	CTG	0	0	0	0	0	0	0	0	0	0	0	0	0	0	3	0	0	0	0	0	0	0	18	0	0	0	6	0	3	0	82342	0	0	0	0	0	0	0	0	0	0	0	0	0	0	0	0	0
547	GGG	0	0	0	0	0	0	0	0	0	0	2	0	0	0	0	0	0	0	0	0	0	0	0	0	0	0	0	0	0	0	0	0	0	0	2	0	0	0	0	0	1	0	82358	1	0	0	1	0
548	GCA	0	0	0	0	25	0	0	0	0	0	0	0	0	0	0	0	0	0	0	0	0	0	0	0	0	0	0	0	0	0	0	0	3	0	0	0	82220	1	10	12	1	0	0	0	9	0	0	0
549	ATC	0	2	0	0	0	9	0	0	0	0	0	0	1	82265	0	3	0	0	0	0	0	0	0	0	0	0	0	0	0	0	0	0	0	0	0	0	0	0	0	0	0	0	0	0	0	29	0	0
550	AGT	0	6	0	1	0	0	0	0	0	1	0	82302	0	0	0	1	0	0	0	0	0	0	0	0	0	0	0	0	0	0	0	0	0	0	0	0	0	0	0	0	0	0	0	10	0	0	0	0
551	TTC	0	0	0	0	0	0	0	0	0	0	0	9	0	1	0	0	0	0	0	0	0	0	0	0	0	0	0	0	0	3	0	0	0	0	0	0	0	0	0	0	0	0	0	0	0	0	0	0
552	TGG	0	0	0	0	0	0	0	0	0	0	0	0	0	0	0	0	0	0	0	0	0	0	0	0	0	0	11	0	0	0	0	0	0	0	0	0	0	0	0	0	0	0	7	0	0	0	0	0
553	ATG	0	0	0	0	0	0	2	0	0	0	0	0	0	0	82356	1	0	0	0	0	0	0	0	0	0	0	0	0	0	0	1	0	0	0	0	0	0	6	0	0	0	0	0	11	0	0	3	0
554	TGT	0	0	0	0	0	0	0	0	0	0	0	0	0	0	8	9	0	0	0	0	0	0	0	0	0	0	0	2	0	0	0	0	0	0	0	0	2	0	0	0	0	0	0	1	0	0	0	0
555	TCT	2	0	0	0	0	0	0	0	0	0	0	0	0	0	5	0	0	0	0	0	0	0	0	4	0	0	0	11	0	0	0	14	0	0	0	0	0	0	11	0	0	0	0	0	0	0	0	0
556	AAT	1	13	5	82317	0	0	0	0	0	0	0	3	12	0	0	0	0	0	0	0	0	0	0	0	0	0	0	0	0	0	0	0	0	0	0	38	0	0	0	0	0	0	0	0	0	0	0	0
557	GGG	0	0	1	0	0	0	0	0	0	0	1	0	0	0	0	0	0	0	0	0	0	0	0	0	0	0	0	0	0	0	0	0	0	0	0	0	0	0	0	0	2	0	82325	1	0	0	1	0
558	TCT	0	0	0	0	0	0	0	0	0	0	0	0	0	0	10	0	0	0	0	0	0	0	0	3	0	0	0	0	0	0	0	0	0	0	0	0	0	2	0	4	0	0	0	0	0	0	0	0
559	TTG	0	0	0	0	0	0	0	0	0	0	0	0	0	0	0	0	0	0	0	0	0	0	0	0	0	0	0	0	0	0	31	0	0	0	0	0	0	0	0	0	0	0	0	0	0	0	0	0
560	CAG	0	0	2	1	0	0	0	4	0	0	0	0	0	0	0	0	7	0	82341	0	0	0	1	0	0	0	10	0	0	0	1	0	0	0	0	0	0	0	0	0	0	0	0	0	0	0	0	0
561	TGC	0	0	0	0	0	0	0	0	0	0	0	0	0	0	21	0	0	0	0	0	0	0	0	0	0	3	0	0	0	0	0	0	0	0	0	0	0	0	0	0	0	0	0	0	0	0	0	6
562	AGA	0	0	0	0	0	0	0	0	82386	3	6	0	3	0	0	0	0	0	0	0	0	0	0	0	0	0	12	3	0	0	0	0	0	0	0	0	0	0	0	0	7	0	0	0	0	0	0	0
563	ATA	1	0	0	0	1	0	0	0	0	0	0	0	82382	0	6	0	0	0	0	0	0	0	0	0	0	0	0	0	0	0	0	0	0	0	0	0	0	0	0	0	0	0	0	0	27	0	0	0
564	TGC	0	0	0	0	0	0	0	0	0	0	0	0	0	0	0	0	0	0	0	0	0	0	0	0	0	2	0	0	0	0	0	0	0	0	0	0	0	0	0	0	0	0	0	0	0	0	0	0
565	ATC	0	0	0	0	0	0	0	0	0	0	0	0	2	82407	0	0	0	0	0	0	0	0	0	0	0	0	0	0	0	3	0	0	0	0	0	0	0	0	0	0	0	0	0	0	0	11	0	0
566	TGA	0	0	0	0	0	0	0	0	1	0	0	0	0	0	0	0	0	0	0	0	0	0	0	0	30	0	0	0	0	0	0	0	0	0	0	0	0	0	0	0	0	0	0	0	0	0	0	0
[truncated: 16 more columns]
