# Supplementary material for: How single mutations affect viral escape from broad and narrow antibodies to H1 influenza hemagglutinin
Source: Nat Commun. 2018 Apr 11;9:1386. doi: 10.1038/s41467-018-03665-3 (PMC5895760; doi:10.1038/s41467-018-03665-3)
Supplement: Supplementary file 5 — Supplementary Data 3(ZIP 19513 kb) [file 41467_2018_3665_MOESM5_ESM.zip › analysis_code/results/codoncounts/L1-S139-200ug-ml_readsperbc.csv]

number of reads	number of barcodes
1	547293
2	180967
3	102042
4	84961
5	83592
6	80358
7	71970
8	60648
9	47749
10	34684
11	24244
12	15674
13	9793
14	5899
15	3113
16	1727
17	849
18	434
19	238
20	94
21	33
22	15
23	8
24	4
25	3
26	2
279	1
