# Supplementary material for: How single mutations affect viral escape from broad and narrow antibodies to H1 influenza hemagglutinin
Source: Nat Commun. 2018 Apr 11;9:1386. doi: 10.1038/s41467-018-03665-3 (PMC5895760; doi:10.1038/s41467-018-03665-3)
Supplement: Supplementary file 5 — Supplementary Data 3(ZIP 19513 kb) [file 41467_2018_3665_MOESM5_ESM.zip › analysis_code/results/codoncounts/L1-S139-300ug-ml_codoncounts.csv]

site	wildtype	AAA	AAC	AAG	AAT	ACA	ACC	ACG	ACT	AGA	AGC	AGG	AGT	ATA	ATC	ATG	ATT	CAA	CAC	CAG	CAT	CCA	CCC	CCG	CCT	CGA	CGC	CGG	CGT	CTA	CTC	CTG	CTT	GAA	GAC	GAG	GAT	GCA	GCC	GCG	GCT	GGA	GGC	GGG	GGT	GTA	GTC	GTG	GTT
1	ATG	0	0	0	0	0	0	2	0	0	0	0	0	11	0	87776	2	0	0	0	0	0	0	0	0	0	0	0	0	0	0	1	0	0	0	0	0	0	0	0	0	0	0	0	0	0	0	3	0
2	AAG	5	0	87501	3	5	0	17	0	0	0	8	0	4	15	21	0	0	25	24	0	0	0	21	0	0	21	0	4	0	21	0	0	0	0	14	8	0	0	0	0	0	0	0	0	0	0	0	1
3	GCA	0	0	0	0	11	0	0	0	0	0	11	0	0	0	0	0	0	0	0	0	0	0	0	0	0	0	0	0	0	0	0	0	0	4	0	0	87719	0	6	0	1	0	0	0	7	0	0	0
4	AAA	87740	12	1	0	0	0	0	7	18	0	4	0	0	0	8	0	0	0	6	0	0	0	0	0	0	5	0	0	0	0	0	0	3	0	0	0	0	3	0	0	0	0	0	6	0	0	0	0
5	CTA	0	0	0	0	0	0	0	0	0	0	0	0	3	0	0	0	0	0	0	0	3	0	0	0	0	0	0	0	87723	0	9	1	0	0	0	0	0	31	0	0	0	0	0	0	0	0	0	0
6	CTG	0	0	0	0	0	0	0	0	0	0	0	0	0	0	0	0	0	0	0	0	0	0	1	0	0	0	0	0	12	0	87747	0	0	0	0	0	0	0	0	17	0	0	0	0	0	0	1	0
7	GTC	0	0	0	0	0	0	2	0	0	0	0	0	0	12	0	0	0	0	0	0	0	0	0	0	0	0	4	0	0	0	0	0	0	0	0	0	0	16	0	0	0	0	0	0	5	87736	0	5
8	CTG	0	0	0	0	0	0	0	0	0	0	0	2	0	0	1	0	0	0	1	0	0	0	29	0	0	0	0	0	18	1	87736	2	0	0	0	0	0	0	0	0	0	0	0	0	0	0	0	0
9	TTA	0	0	0	0	0	4	0	0	0	0	0	0	0	0	0	0	0	0	0	0	0	0	0	0	0	0	0	0	6	0	0	0	0	0	0	0	0	0	0	0	0	0	0	0	1	0	0	30
10	TAT	0	0	0	0	0	0	0	0	0	0	0	0	20	0	0	0	0	0	0	27	0	0	0	0	0	0	0	0	0	0	0	0	0	0	0	0	20	0	0	0	0	0	0	0	0	0	0	0
11	GCA	0	0	0	0	7	1	0	0	0	0	0	0	7	0	16	0	0	0	0	0	0	0	0	0	0	0	0	0	0	0	0	0	1	0	0	0	87605	16	20	0	0	0	0	0	12	0	9	0
12	TTT	0	0	0	0	0	7	0	0	0	0	0	0	0	0	0	1	0	0	0	0	0	0	0	0	0	0	0	0	0	0	0	2	0	0	0	0	0	0	0	0	0	0	0	0	0	1	9	0
13	GTA	0	0	0	0	12	1	0	0	0	0	0	0	2	0	0	0	0	0	0	0	0	0	0	0	0	0	0	0	0	0	0	0	0	0	0	0	0	0	0	0	0	0	0	0	87722	0	23	2
14	GCT	0	0	0	0	0	0	0	8	0	0	18	0	0	0	0	0	0	0	0	0	0	0	0	0	0	0	0	0	0	0	0	5	0	0	0	3	0	8	0	87630	0	0	0	0	0	0	0	0
15	ACA	3	0	0	0	87668	29	39	4	1	0	0	0	5	0	1	0	0	0	0	0	0	0	0	0	0	0	0	0	0	0	0	0	0	0	0	0	5	0	0	0	0	0	0	0	0	0	0	0
16	GAT	0	0	0	1	0	0	0	0	0	0	0	0	0	0	0	0	0	0	0	0	0	0	0	0	0	0	0	0	0	0	0	0	0	2	6	87727	0	0	0	0	0	0	0	2	0	0	0	0
17	GCA	0	0	0	0	16	0	0	0	0	0	0	0	0	0	0	0	0	0	0	0	1	0	0	0	0	0	0	0	0	0	0	0	0	0	0	0	87527	1	44	3	0	0	0	0	14	0	0	0
18	GAC	0	2	0	0	0	0	0	0	0	0	0	0	0	0	0	0	0	0	0	0	0	0	0	0	0	0	0	0	0	0	0	0	0	87631	3	1	0	0	0	0	0	19	0	0	0	0	0	0
19	ACA	1	0	0	0	87564	0	24	1	1	0	23	1	1	0	0	0	8	0	0	1	0	0	0	0	0	0	0	0	0	0	0	0	0	0	0	0	6	0	0	0	0	0	0	0	0	0	0	0
20	ATA	0	0	0	0	5	0	0	0	0	0	0	0	87460	0	4	19	0	0	0	0	0	0	0	0	0	0	0	0	0	0	0	0	0	0	0	0	0	0	0	0	0	0	0	0	0	0	0	0
21	TGT	0	0	0	0	0	0	0	0	0	0	0	0	0	0	0	0	0	0	0	0	0	0	0	0	0	0	0	3	0	0	0	0	0	0	0	0	0	0	0	0	0	0	0	0	0	0	0	0
22	ATA	2	0	0	0	2	0	0	0	0	0	0	0	87604	3	10	0	0	0	0	0	0	0	0	0	0	0	0	0	1	0	0	0	0	0	0	0	0	0	0	0	0	0	0	0	26	0	0	0
23	GGC	0	0	0	0	0	0	0	0	0	6	0	0	0	0	0	0	0	0	0	0	0	0	0	0	0	0	0	0	0	0	0	0	0	4	0	0	0	0	0	0	51	87628	0	4	0	1	0	0
24	TAC	0	0	0	0	0	0	0	0	0	0	0	0	0	0	0	0	0	11	0	0	0	0	0	0	0	0	0	0	0	0	0	0	0	0	0	0	0	0	0	0	0	0	0	0	0	0	0	0
25	CAT	0	0	0	1	0	0	0	0	0	0	0	0	0	0	0	0	18	1	0	87668	0	0	0	2	0	0	0	10	0	0	0	1	0	0	0	0	0	0	0	0	0	0	0	0	0	0	0	0
26	GCG	0	0	0	0	0	0	14	0	0	0	0	0	0	0	0	0	0	0	0	0	0	0	0	0	0	0	0	0	0	0	0	0	0	0	0	0	33	2	87507	12	0	0	0	0	0	0	17	0
27	AAC	4	87709	0	15	0	0	0	0	0	3	0	0	0	0	0	0	0	0	0	0	0	0	0	0	0	0	0	9	0	0	0	0	0	4	0	0	0	0	0	0	0	0	0	0	0	0	0	0
28	AAC	2	87698	0	25	0	0	0	0	0	3	0	0	0	0	0	0	0	0	0	0	0	0	0	0	0	0	0	0	0	0	0	0	0	7	0	0	0	0	0	0	0	0	0	0	0	0	0	0
29	TCA	0	0	0	0	0	0	0	0	0	0	0	1	0	0	0	0	0	0	0	0	4	0	0	0	0	0	0	0	0	0	0	0	0	0	0	0	0	0	0	1	0	0	0	0	0	0	0	0
30	ACC	0	2	0	0	1	87581	0	7	0	0	0	0	0	5	0	0	0	0	0	0	0	0	0	0	0	0	0	0	0	0	0	0	0	0	0	0	0	7	0	0	0	0	0	0	0	0	0	0
31	GAC	0	10	0	0	0	2	0	0	0	0	0	0	0	0	0	0	0	0	0	0	0	0	0	0	0	0	0	0	0	0	0	0	2	87518	0	3	0	0	0	0	0	2	0	0	0	0	0	0
32	ACT	0	0	0	3	4	3	1	87400	0	0	0	0	0	0	0	2	0	0	0	0	0	0	0	0	0	0	0	0	0	0	0	0	0	0	0	0	0	0	0	5	0	0	0	0	0	0	0	0
33	GTT	0	0	0	0	0	0	0	0	0	0	0	0	0	0	0	11	0	0	0	0	0	0	0	0	0	0	0	0	0	0	0	0	0	0	0	1	0	0	0	5	0	0	0	1	0	10	1	86863
34	GAC	0	2	0	0	0	0	0	0	0	0	0	0	0	0	0	0	0	0	0	0	0	0	0	0	0	0	0	0	0	0	0	0	2	86576	1	4	0	0	0	0	0	2	0	0	0	1	0	0
35	ACA	1	0	0	0	87251	0	20	0	0	0	0	0	3	0	0	0	0	0	0	0	0	0	0	9	0	0	0	0	0	0	0	0	0	0	0	0	3	0	0	0	0	0	0	0	0	0	0	0
36	ATA	0	0	0	0	5	0	0	0	0	0	0	0	86943	22	9	0	0	0	0	0	0	0	0	0	0	0	0	0	0	0	0	0	0	0	0	0	0	0	0	0	0	0	0	0	1	0	0	0
37	CTC	0	0	0	0	0	12	13	0	0	13	7	0	20	1	0	0	0	0	0	0	0	5	0	0	20	0	0	0	1	86910	0	17	0	0	0	0	0	0	0	0	0	0	0	0	0	1	0	0
38	GAG	0	0	2	0	0	0	0	0	0	0	0	0	0	0	0	0	0	0	0	0	0	0	0	0	0	0	0	0	0	0	0	0	21	0	84804	0	0	0	0	0	0	0	10	0	0	0	0	0
39	AAG	3	0	83235	0	0	0	0	0	0	0	4	0	0	0	1	0	0	0	0	0	0	0	0	0	0	0	0	0	0	0	0	0	0	0	0	0	0	0	0	0	0	0	0	0	0	0	0	0
40	AAT	1	3	0	85064	0	0	0	2	0	0	0	1	0	0	0	0	0	0	0	0	0	0	0	0	0	0	0	0	0	0	0	0	0	0	0	2	0	0	0	0	0	0	0	0	0	0	0	0
41	GTG	0	0	0	0	0	0	0	0	0	0	0	0	0	0	3	0	0	0	0	0	0	0	0	0	0	0	0	0	0	0	0	0	0	0	0	0	0	0	9	0	0	0	0	0	2	16	80910	1
42	GCA	0	0	0	0	3	0	0	0	0	0	0	0	0	0	0	0	0	0	0	0	6	0	0	0	0	0	0	0	0	0	0	0	2	0	0	0	81940	4	7	0	0	0	0	0	55	0	0	0
43	GTG	0	0	0	0	0	0	0	0	0	0	0	0	0	0	7	0	0	0	0	0	0	0	0	0	0	0	0	0	0	0	0	0	0	0	1	0	0	0	4	0	0	0	2	0	3	0	83980	3
44	ACA	0	0	0	0	83415	0	5	0	0	0	0	0	6	0	0	0	0	0	0	0	2	0	0	0	0	0	0	0	0	0	0	0	0	0	0	0	8	0	0	0	0	0	0	0	0	0	0	0
45	CAT	0	0	0	1	0	0	0	0	0	0	0	0	0	0	0	0	0	22	11	83080	0	0	0	0	0	0	0	3	0	0	0	0	0	0	0	0	0	0	0	3	0	0	0	0	0	0	0	0
46	TCT	0	0	0	0	0	0	0	0	0	0	0	0	0	0	0	0	0	0	0	0	0	0	0	13	0	0	0	0	0	0	0	0	0	0	0	0	0	0	0	0	0	0	0	0	0	0	0	0
47	GTT	0	0	0	0	0	0	0	0	0	0	0	0	0	0	0	10	0	0	0	0	0	0	0	0	0	0	0	0	0	0	0	0	0	0	0	0	0	0	0	0	0	0	0	1	1	29	0	79337
48	AAC	2	87195	0	5	0	0	0	0	0	2	0	0	0	0	0	0	0	0	0	0	0	0	0	0	0	0	0	0	0	0	0	0	0	8	0	0	0	0	0	0	0	0	0	0	0	0	0	0
49	CTG	0	0	0	0	0	0	0	0	0	0	0	0	0	0	2	0	0	0	1	0	0	0	7	0	0	0	1	0	24	0	86088	1	0	0	0	0	0	0	0	0	0	0	0	0	0	0	0	0
50	CTC	0	0	0	0	0	0	0	0	0	0	0	0	0	2	0	0	0	0	0	0	0	6	0	0	0	0	0	0	2	86041	0	4	0	0	0	0	0	0	0	0	0	0	0	0	0	0	0	0
51	GAA	1	0	0	0	0	0	0	6	0	0	0	0	0	3	0	0	0	0	0	0	0	0	0	0	0	0	0	0	0	0	0	0	87356	1	3	1	0	7	0	0	7	0	0	0	0	0	0	0
52	GAC	0	17	0	0	0	0	0	0	0	0	0	0	0	0	0	0	0	6	0	0	0	0	0	0	0	0	0	0	0	0	0	0	9	86018	0	5	0	0	0	0	0	8	0	0	0	1	0	0
53	AGC	0	15	0	0	0	0	0	0	9	85394	0	45	0	5	0	0	0	4	1	0	0	0	0	0	0	4	0	0	0	0	0	0	0	0	0	0	0	9	0	0	0	23	0	0	0	0	0	0
54	CAC	0	4	0	0	0	0	0	0	0	0	0	0	0	0	0	0	1	86074	0	3	1	1	0	0	0	2	0	0	0	0	0	0	0	0	0	0	0	4	0	14	0	0	0	0	0	0	0	0
55	AAC	1	86460	0	15	0	0	0	0	0	1	0	0	0	0	0	0	0	2	0	0	0	0	0	0	0	0	0	0	0	0	0	0	0	12	0	0	0	0	0	0	0	0	0	0	0	0	0	0
56	GGG	0	0	0	0	0	0	0	0	0	0	4	0	0	0	0	0	0	6	0	0	0	0	0	0	0	0	0	0	0	0	0	0	0	0	15	0	0	0	0	0	1	22	86972	0	0	0	0	0
57	AAA	87466	0	4	0	0	0	0	0	1	0	0	0	1	0	0	0	0	0	0	0	0	0	0	0	0	0	0	0	0	4	3	0	3	0	0	0	0	0	12	0	0	0	0	0	0	0	0	0
58	CTA	0	0	0	0	0	0	0	0	0	0	0	0	5	0	0	0	1	0	0	0	3	0	0	0	0	0	0	0	86604	1	2	41	0	0	0	0	0	0	0	0	0	0	0	0	1	0	0	0
59	TGT	0	0	0	0	0	0	0	0	0	0	0	1	0	0	0	0	0	0	0	0	0	0	0	0	0	0	0	5	0	0	0	0	0	0	0	0	0	0	0	0	0	0	0	4	0	0	0	0
60	AAA	87558	10	19	0	0	16	0	0	3	7	0	11	0	0	0	0	2	0	0	1	0	0	0	0	0	5	0	16	0	0	0	0	3	0	0	0	0	0	0	12	0	0	0	0	0	0	0	0
61	TTA	0	0	0	0	0	0	0	0	0	0	0	0	0	10	26	0	0	0	0	0	0	0	0	0	0	0	0	0	25	0	0	92	0	0	0	0	0	0	0	0	0	0	0	0	6	0	0	0
62	AAA	87022	39	167	11	0	0	0	0	29	0	0	0	0	0	0	0	0	1	0	0	0	0	0	0	0	0	0	0	0	0	0	0	2	0	0	0	0	0	0	0	0	4	0	0	0	0	0	0
63	GGA	0	0	0	0	0	0	0	0	5	0	0	0	0	0	0	0	0	0	0	0	0	0	0	0	0	0	0	0	0	0	0	0	2	0	0	0	0	0	0	0	87628	0	5	8	0	0	0	0
64	ATA	2	0	0	0	4	0	0	0	0	0	0	5	87444	2	41	2	6	0	0	18	0	0	0	0	0	0	0	0	1	0	0	0	0	0	0	0	0	0	0	0	0	0	0	0	3	9	0	0
65	GCC	0	0	13	0	0	1	0	0	0	0	0	0	0	0	1	0	3	0	10	0	4	1	0	0	0	0	0	0	0	0	0	0	7	0	0	0	1	87600	0	1	0	0	2	0	0	5	0	0
66	CCA	0	0	0	0	1	0	0	0	0	0	0	0	0	0	0	0	4	0	0	0	87601	0	6	0	0	0	0	0	0	0	0	0	0	0	0	0	0	0	0	0	0	0	0	0	0	0	0	0
67	CTA	0	0	0	0	0	0	0	0	0	0	0	0	1	0	0	0	0	0	0	0	10	0	0	0	1	0	0	0	87644	0	11	0	0	0	0	0	0	0	0	0	0	0	0	0	0	0	0	0
68	CAA	4	0	0	0	0	0	0	0	0	0	0	1	0	1	0	0	87531	0	2	1	0	0	0	0	5	0	4	0	0	24	0	0	0	0	0	0	0	26	0	0	0	0	0	0	0	0	0	0
69	TTG	0	0	0	0	0	0	0	0	0	0	0	0	0	0	0	0	0	0	0	0	0	0	0	0	0	0	0	0	0	0	4	0	0	0	0	0	0	0	0	0	0	0	0	0	0	0	0	0
70	GGG	4	0	0	0	0	0	0	0	0	0	0	0	0	0	0	0	16	0	1	0	0	0	0	0	0	0	0	0	0	0	0	0	0	0	9	0	0	0	0	0	37	0	87706	3	0	0	1	0
71	AAA	87683	0	2	2	0	0	0	0	2	0	0	0	0	13	0	0	0	0	0	0	24	0	0	0	0	0	0	0	0	0	0	0	9	0	0	0	2	0	0	0	0	0	7	0	0	0	0	0
72	TGT	0	0	0	0	0	0	0	0	0	0	0	1	0	0	0	0	0	0	0	0	0	0	0	0	0	0	0	4	0	0	0	0	0	0	0	0	0	0	0	0	0	0	0	0	0	0	0	0
73	AAC	5	87681	0	4	0	0	0	0	0	5	0	27	0	0	0	0	10	0	0	0	0	0	0	0	0	0	0	0	0	0	0	0	0	27	0	0	0	0	0	0	0	0	0	0	0	0	0	0
74	ATC	0	0	0	0	0	5	0	0	0	0	0	0	2	87451	0	3	0	0	0	0	0	0	0	0	0	0	0	0	6	2	0	0	0	0	0	0	0	0	0	0	0	0	0	0	0	33	1	0
75	ACC	0	0	0	0	7	87576	0	17	0	0	0	0	0	14	0	0	0	0	0	0	0	1	0	0	0	0	0	0	0	0	31	0	0	0	0	0	0	19	0	0	0	0	0	0	0	0	0	0
76	GGA	0	0	0	0	0	0	0	0	3	0	0	0	0	0	0	0	0	0	0	0	0	0	0	0	0	0	0	0	0	0	0	0	15	0	0	0	0	0	0	0	87714	0	13	0	1	0	0	0
77	TGG	0	0	0	0	0	0	0	0	0	0	0	0	0	0	0	0	0	0	0	0	0	0	0	0	0	0	7	0	0	0	0	0	0	0	0	0	0	0	0	0	0	0	0	0	0	0	0	0
78	CTC	0	0	0	0	0	0	0	0	0	0	0	0	0	7	0	0	0	0	0	0	0	5	0	0	0	0	0	0	3	87704	0	0	0	0	0	0	0	0	0	0	0	0	0	0	0	0	0	0
79	TTG	0	0	0	0	0	0	0	0	0	0	0	0	0	0	2	0	0	0	0	0	0	0	0	0	0	0	0	0	13	0	36	0	0	0	0	0	0	0	0	0	0	0	0	0	0	0	11	0
80	GGA	0	0	0	0	0	0	0	0	2	0	0	0	0	0	0	0	0	0	0	0	0	0	0	0	0	0	0	0	0	0	0	0	0	0	0	0	1	0	0	0	87768	1	5	1	0	0	0	0
81	AAT	0	2	0	87702	0	0	0	0	0	0	0	1	0	0	0	0	0	0	0	10	0	0	0	0	0	0	0	0	0	0	0	0	0	0	0	1	0	0	0	0	0	0	0	0	0	0	0	0
82	CCA	0	0	0	0	1	0	0	0	0	0	0	0	0	0	0	0	3	0	0	0	87756	0	18	0	0	0	0	0	5	0	0	0	0	0	0	0	0	0	0	0	0	0	0	0	0	0	0	0
83	GAA	20	0	0	0	0	0	0	0	0	0	0	0	0	0	0	0	0	0	0	0	0	0	0	0	0	0	0	0	16	0	0	0	87685	1	11	0	1	0	0	0	2	2	0	3	0	0	0	0
84	TGC	0	0	0	0	0	0	0	0	0	0	0	0	0	0	0	0	0	0	0	0	0	0	0	0	0	0	0	0	0	0	0	0	0	0	0	0	0	0	0	0	0	2	0	0	0	0	0	0
85	GAC	0	3	0	0	0	0	0	0	0	0	0	0	0	0	0	0	0	0	0	0	0	0	0	0	0	0	0	0	0	0	0	0	1	87765	0	5	0	0	0	0	0	1	0	0	0	0	0	0
86	TCA	0	0	0	0	0	0	0	0	0	0	0	0	0	0	6	0	7	0	0	0	2	0	0	0	0	0	0	0	0	0	5	0	13	0	0	0	0	0	0	0	0	0	0	0	0	0	0	0
87	CTG	0	0	0	0	0	0	0	0	0	0	0	0	0	0	0	0	0	0	0	0	0	0	17	0	0	0	0	0	14	8	87718	1	0	0	0	0	0	0	0	0	0	0	0	0	0	0	1	0
88	CTT	0	0	0	0	0	0	0	0	0	0	3	0	0	0	0	1	0	0	0	0	0	0	0	2	0	0	0	0	0	6	14	87760	0	0	0	0	0	0	0	0	0	0	0	0	0	0	0	0
89	CCA	0	0	0	1	23	17	3	0	0	0	0	0	0	0	3	14	4	0	0	0	87591	0	38	2	0	0	0	0	5	0	28	0	0	0	0	8	0	0	0	0	0	6	0	0	0	38	0	10
90	GCG	0	0	0	0	0	1	33	0	0	9	0	9	0	0	0	0	0	1	0	30	0	1	1	1	0	8	0	0	0	7	0	0	0	7	0	1	16	1	87544	29	0	0	0	0	0	5	36	0
91	AGA	14	0	0	0	1	1	0	5	87581	0	0	0	13	0	0	0	0	0	0	0	0	0	0	0	0	0	0	0	0	0	2	0	0	0	0	0	0	0	0	0	2	0	0	0	0	0	0	0
92	TCA	0	0	0	0	0	0	0	0	0	0	0	0	0	12	0	0	7	0	0	0	11	0	0	0	5	0	0	0	0	0	11	0	0	0	0	0	0	0	0	0	0	0	0	14	0	12	0	0
93	TGG	0	0	0	0	0	0	0	0	0	0	0	0	0	0	0	0	0	0	0	0	0	0	0	0	0	0	10	0	0	0	0	0	0	0	0	0	0	0	0	0	0	0	0	0	0	0	0	0
94	TCC	0	0	0	0	0	0	0	0	0	0	0	2	0	0	0	0	0	0	0	0	0	5	0	0	0	0	0	0	0	0	0	0	0	0	0	0	0	0	0	4	5	0	0	0	0	0	0	0
95	TAC	0	1	0	0	0	0	0	0	0	0	0	0	0	0	0	0	0	46	0	0	0	0	0	0	0	0	0	0	0	0	0	0	0	0	0	0	0	0	0	0	0	0	0	0	0	0	0	0
96	ATT	0	0	0	2	0	0	0	5	0	0	0	2	0	7	1	104593	0	0	0	23	0	0	0	0	0	0	0	0	0	0	0	0	0	0	0	0	0	0	0	0	0	0	0	0	0	0	0	3
97	GTA	0	0	0	0	0	0	0	0	0	0	0	0	16	0	0	0	0	0	0	0	0	0	0	0	0	0	0	0	0	0	0	0	1	0	0	0	11	0	0	0	0	0	0	0	104562	0	23	1
98	GAA	5	0	0	0	0	0	0	0	0	0	0	0	0	0	0	0	0	0	0	0	0	0	0	0	0	0	0	0	0	0	0	0	104618	2	5	0	0	0	0	0	6	0	0	0	1	0	0	0
99	ACA	2	0	0	0	104515	0	2	0	1	0	0	0	17	0	0	0	0	0	0	0	0	0	0	0	0	0	0	0	0	0	0	0	0	0	0	0	2	0	5	0	0	0	0	0	0	0	0	0
100	CCA	0	0	0	0	0	0	0	0	0	0	0	0	0	0	0	0	2	0	0	0	104573	0	9	1	1	0	0	0	1	15	0	0	0	0	0	0	0	0	0	0	0	0	0	0	0	0	19	0
101	AAC	1	104578	0	3	0	0	0	0	0	2	2	0	0	2	0	0	0	0	0	0	0	0	0	0	0	0	0	0	0	0	0	0	0	4	0	0	0	0	0	0	0	0	0	8	0	0	0	0
102	TCT	0	0	0	35	16	1	0	0	0	0	0	0	0	0	0	0	0	0	0	0	0	0	0	1	0	0	0	0	0	0	0	0	0	0	0	0	0	0	0	0	0	0	0	0	0	0	0	3
103	GAG	0	0	1	0	0	0	0	0	0	0	0	0	0	0	0	0	0	0	0	0	0	0	0	0	0	2	0	0	0	3	0	0	30	0	104489	4	29	0	2	0	0	0	23	0	0	0	0	0
104	AAT	3	4	12	104562	0	0	0	3	0	0	0	5	14	0	0	0	0	0	14	0	0	0	0	0	0	0	0	0	0	0	0	0	0	0	0	2	0	0	0	0	0	0	0	0	0	0	0	0
105	GGA	0	0	0	0	0	0	0	0	28	0	0	0	0	0	0	0	0	0	0	0	0	0	0	0	0	0	0	0	0	0	0	0	5	0	0	0	0	0	0	0	104483	0	9	0	0	0	0	0
106	GCA	0	0	0	0	5	0	0	0	0	0	0	0	0	0	0	0	5	0	0	0	0	0	0	0	0	0	0	0	11	0	0	0	2	0	0	0	104561	0	7	0	0	0	0	0	11	0	0	0
107	TGT	0	0	0	0	0	0	0	0	0	0	0	2	0	0	0	0	0	0	0	0	0	0	0	0	0	0	0	2	0	0	0	0	0	0	0	0	0	0	0	0	0	0	0	0	0	0	0	0
108	TAT	0	0	0	0	0	0	0	0	0	0	0	0	0	0	0	0	0	0	0	10	0	0	0	0	0	0	0	0	0	0	0	0	0	0	0	12	0	0	0	0	0	0	0	0	0	0	0	0
109	CCA	0	0	0	0	2	0	0	0	0	0	0	0	0	0	0	0	0	0	0	0	104441	0	39	31	0	0	0	0	3	0	0	0	0	0	0	0	0	0	0	0	0	0	0	0	0	0	0	0
110	GGA	0	0	0	0	0	0	0	0	16	0	0	0	0	0	0	0	0	0	0	0	0	0	0	0	0	0	0	0	0	0	0	0	2	0	0	0	0	0	0	0	104459	0	15	0	1	0	0	0
111	GAT	1	0	0	62	0	0	0	0	0	0	0	0	0	0	0	0	0	0	0	0	0	0	0	0	0	0	0	0	0	0	0	0	0	2	0	104301	0	0	0	2	0	0	0	2	0	0	0	1
112	CTC	0	0	0	0	0	0	0	0	0	0	0	0	0	1	0	0	0	1	0	0	0	15	0	0	0	1	0	0	22	104390	1	7	0	0	0	0	0	0	0	0	0	0	0	0	0	0	4	0
113	ATC	0	1	0	10	0	18	39	0	0	1	0	0	7	104356	0	11	0	6	0	0	0	0	0	0	0	0	0	0	0	0	0	18	0	0	2	0	0	7	0	0	7	0	0	0	5	6	0	0
114	GAC	0	32	0	0	0	0	0	0	0	0	0	0	0	0	0	0	0	0	0	0	0	0	0	0	0	0	9	0	0	24	0	0	2	104271	0	2	0	0	0	0	0	9	0	0	0	0	0	0
115	TAT	0	0	0	0	0	0	0	0	0	0	0	0	0	0	2	0	0	0	0	2	0	0	0	0	0	0	0	0	0	0	0	0	0	0	0	0	0	0	0	0	0	0	0	0	0	0	0	0
116	GAG	0	0	2	0	0	0	0	0	0	0	0	0	0	0	0	0	0	0	0	0	0	0	0	0	0	0	0	0	0	0	0	0	4	0	103825	5	4	0	0	0	0	0	20	0	0	0	5	0
117	GAA	6	0	0	0	0	0	0	0	0	0	0	0	0	0	0	0	0	0	0	0	0	0	0	0	0	0	0	0	0	0	0	0	103373	0	5	0	0	0	0	0	2	0	0	0	1	0	0	0
118	CTG	0	0	0	0	0	0	0	0	0	0	0	0	0	0	5	0	0	0	15	0	0	0	9	0	0	0	0	0	3	0	103676	0	0	0	0	0	0	0	0	0	0	0	0	0	0	0	1	0
119	AGG	0	0	2	0	0	0	0	0	18	0	103904	2	0	0	11	0	0	0	0	0	0	0	0	0	0	0	0	0	0	0	0	0	0	0	0	0	0	0	0	0	0	0	32	0	0	0	0	0
120	GAG	0	0	3	0	0	0	0	0	0	0	0	0	0	0	0	0	0	0	0	0	0	0	0	0	0	0	0	0	0	0	0	0	13	0	104430	3	0	0	0	0	0	0	13	0	0	0	0	0
121	CAA	1	0	0	0	0	0	0	0	0	0	0	0	0	0	0	0	104460	1	7	2	0	0	0	0	12	0	0	0	0	0	0	0	0	0	0	0	0	0	0	0	0	0	0	0	0	0	0	0
122	TTG	0	0	0	0	0	0	0	0	0	0	0	0	0	0	0	0	0	0	0	0	0	0	0	0	0	0	0	0	0	0	16	0	0	0	0	0	0	0	0	0	0	0	0	0	0	0	0	0
123	AGC	0	14	0	0	0	0	0	0	1	104153	0	2	0	5	0	14	0	0	0	0	0	0	0	0	0	0	0	0	0	0	0	0	0	0	0	0	0	0	0	0	0	10	0	0	0	0	0	0
124	TCA	0	0	0	0	0	0	0	0	0	0	0	0	0	0	0	0	0	0	0	0	4	0	0	0	0	0	0	0	0	0	0	0	0	0	0	0	0	0	0	0	0	0	0	0	0	0	0	1
125	GTA	0	0	0	0	11	0	0	0	0	0	0	10	17	0	0	0	0	0	0	0	0	0	0	0	0	0	0	0	0	0	1	0	1	0	0	0	8	0	0	0	0	0	0	0	104320	1	1	1
126	TCA	0	0	0	0	0	0	0	0	0	0	0	0	0	2	0	0	0	0	0	0	5	0	0	0	0	0	0	7	0	0	0	0	0	8	0	0	0	0	0	0	0	0	0	15	0	0	0	0
127	TCA	21	0	0	0	0	0	0	0	0	0	0	0	0	0	0	0	0	0	0	0	15	0	0	0	31	0	0	0	0	0	0	0	0	0	0	0	1	0	0	0	0	0	0	0	0	0	0	0
128	TTA	0	0	0	0	0	0	0	0	0	0	0	0	1	0	6	0	0	0	0	0	0	0	0	0	0	0	0	0	1	0	0	0	0	0	0	0	0	4	0	0	0	0	0	0	0	1	0	6
129	GAA	3	0	0	0	0	0	0	0	0	0	0	0	8	0	0	0	0	0	0	0	0	0	0	0	0	0	0	0	0	0	0	0	103198	5	2	0	0	0	0	0	5	0	0	0	0	0	0	0
130	AGA	8	0	0	0	0	0	0	0	103464	0	19	0	3	0	0	0	0	0	0	0	0	0	0	0	2	0	0	0	0	0	0	0	0	0	0	0	0	0	0	0	2	0	0	0	0	0	0	0
131	TTC	0	0	0	0	0	0	0	0	0	0	0	0	0	0	0	0	0	0	0	0	0	0	0	0	0	0	0	0	0	14	0	0	0	0	0	0	0	0	0	0	0	0	0	0	0	1	0	0
132	GAA	6	0	0	0	0	0	0	0	0	0	0	0	0	0	0	0	1	0	0	0	0	0	0	0	0	0	0	0	0	0	0	0	103916	0	2	0	0	0	0	0	8	0	0	0	0	0	0	0
133	ATA	1	0	0	0	38	0	0	0	1	0	0	0	103618	0	5	4	0	0	0	0	0	0	0	0	0	0	0	0	1	0	0	0	0	0	0	0	0	0	0	0	0	0	0	0	4	0	0	0
134	TTT	0	0	0	0	0	0	0	0	0	0	0	0	0	0	0	1	0	0	0	0	0	0	0	0	0	0	0	0	0	0	0	1	0	0	0	0	0	0	0	0	0	0	0	0	0	0	0	0
135	CCC	0	0	74	0	0	0	0	0	0	0	0	2	0	0	0	0	0	0	0	1	0	101907	0	4	0	0	0	0	0	4	0	0	6	0	0	0	0	6	0	0	0	0	0	0	0	0	0	0
136	AAG	20	0	100286	1	13	0	0	2	0	0	19	0	0	0	0	0	0	14	0	0	1	0	0	2	0	0	0	0	17	0	0	0	0	0	6	0	0	14	0	0	0	0	1	0	1	40	0	0
137	GAA	2	0	0	15	0	0	0	0	0	0	0	0	14	0	0	0	1	8	0	0	0	0	0	0	0	0	0	0	0	0	0	0	100969	2	7	1	23	0	0	0	25	0	0	0	3	0	0	0
138	AGT	0	0	2	4	6	0	0	0	0	2	0	99864	0	0	35	7	0	0	0	5	0	0	0	0	0	0	0	0	0	0	0	0	1	0	0	0	1	0	0	0	0	0	16	34	0	0	0	1
139	TCA	9	0	0	0	0	0	0	0	0	15	0	4	0	0	0	0	0	0	0	1	5	0	0	0	0	0	0	0	0	0	0	0	0	0	0	0	0	14	3	0	0	0	0	0	0	4	16	0
140	TGG	0	0	0	0	0	0	0	0	0	0	2	0	0	0	2	0	0	0	0	0	0	0	0	0	0	0	4	0	0	0	0	0	0	0	0	0	0	0	0	0	0	1	0	0	0	0	0	0
141	CCC	0	0	0	0	4	1	0	34	0	0	0	1	0	17	0	0	2	4	0	0	6	102091	0	72	0	0	0	0	0	7	0	0	2	1	0	0	0	20	0	0	0	0	0	0	1	0	0	8
142	AAC	1	103893	0	13	0	1	0	0	0	16	0	0	0	0	0	0	0	0	0	0	0	0	0	0	0	0	0	0	0	0	0	0	0	8	0	0	0	0	0	0	0	0	0	0	0	0	0	0
143	CAC	0	1	0	0	0	0	0	0	0	0	0	0	0	0	0	0	1	103604	0	11	0	3	0	0	0	5	0	0	0	0	0	6	0	1	0	0	0	0	0	0	0	0	0	0	0	0	10	0
144	ACA	2	0	0	0	99372	0	4	0	1	0	0	0	4	0	0	0	0	0	0	0	0	0	0	0	0	0	0	0	0	0	0	0	0	0	0	0	13	0	0	0	0	2	0	0	0	0	0	0
145	TTC	0	0	0	0	0	0	0	0	0	5	0	6	0	0	0	0	27	0	1	0	0	0	0	0	0	0	0	0	0	20	19	0	0	0	0	0	0	6	0	6	0	1	0	0	0	0	0	0
146	AAC	5	101725	0	55	0	6	0	0	0	4	7	0	0	0	0	0	0	4	4	0	0	7	0	0	0	0	0	3	0	2	0	0	0	7	5	62	0	0	0	0	0	0	0	0	0	0	0	0
147	GGA	0	0	0	0	0	0	0	0	33	0	0	0	0	0	0	0	0	0	0	0	0	0	0	0	0	0	0	0	0	0	0	0	31	0	0	0	0	0	0	0	101428	15	21	0	0	0	0	0
148	GTA	0	0	0	0	0	16	0	15	0	18	0	423	50	4	0	0	0	0	0	0	0	0	0	0	0	0	0	0	0	0	0	0	3	0	0	0	6	0	0	0	1	0	0	0	102034	0	9	0
149	ACA	0	0	0	0	102614	7	34	1	1	0	0	0	0	0	0	0	0	0	0	0	0	0	0	0	0	0	0	0	0	0	0	0	0	0	0	0	1	0	0	0	0	0	0	0	0	0	0	0
150	GTA	0	0	0	0	0	0	0	0	0	0	0	7	5	0	0	0	0	0	0	0	0	0	0	0	0	0	0	0	0	0	0	0	0	0	0	0	36	0	0	0	2	0	0	0	102329	0	17	0
151	TCA	0	0	0	0	0	0	0	0	0	0	0	0	0	0	0	0	0	0	0	0	5	0	0	0	0	0	0	0	0	0	0	0	0	0	0	0	1	0	0	0	0	0	0	0	0	0	0	0
152	TGC	0	0	0	0	0	0	0	0	0	0	0	0	0	0	0	0	0	0	0	0	0	0	0	0	0	8	0	0	0	0	0	0	0	0	0	0	0	0	0	0	0	0	0	0	0	0	0	0
153	TCC	0	0	0	15	1	1	0	0	0	16	0	25	9	0	0	0	2	0	11	0	0	53	4	0	0	0	0	0	1	0	0	0	0	0	0	0	0	1	0	0	20	18	7	0	0	0	0	0
154	CAT	18	0	0	27	10	0	0	0	8	0	0	0	0	0	7	4	1	32	0	103152	0	0	0	2	0	0	0	3	0	1	6	8	2	2	0	2	20	16	0	13	0	0	0	0	11	0	0	0
155	AGG	0	0	9	0	0	0	2	0	2	6	103943	1	0	0	4	0	1	0	0	0	0	0	0	0	22	0	6	0	0	0	0	0	0	0	0	0	0	0	0	1	0	0	26	16	0	0	0	4
156	GGA	0	0	0	0	0	0	0	0	7	0	0	0	0	0	0	0	0	22	0	0	0	0	0	0	0	0	0	0	0	0	0	0	7	0	0	0	0	0	0	0	104112	0	10	1	0	0	0	0
157	AAA	104517	0	3	4	8	0	0	0	5	0	0	0	0	0	0	9	1	0	0	0	0	0	0	0	0	0	0	0	0	0	0	0	7	0	0	0	0	0	0	0	0	0	0	0	0	0	0	0
158	AGC	0	33	0	0	0	0	0	0	0	104174	0	39	0	2	0	0	0	0	0	0	0	2	0	0	0	1	0	0	1	0	0	0	0	0	0	0	41	0	15	0	0	26	0	0	0	0	0	0
159	AGT	0	0	0	3	0	0	0	0	0	1	2	104262	0	0	0	2	0	0	0	0	0	0	0	0	0	0	0	0	0	0	0	0	4	0	0	0	2	0	0	0	0	9	18	37	0	0	0	0
160	TTT	0	0	0	0	0	0	0	0	0	0	0	0	0	0	0	1	0	0	0	0	0	0	0	0	0	0	0	0	0	0	0	3	0	0	0	0	0	0	0	0	0	0	0	0	0	0	0	0
161	TAC	0	0	0	0	0	0	0	0	0	0	0	0	0	0	0	0	0	13	0	0	0	0	0	0	0	0	0	0	0	0	0	0	0	0	0	0	0	0	0	0	0	0	0	0	0	0	0	0
162	AGA	4	0	0	0	0	0	0	0	104465	0	3	0	0	0	0	0	0	0	0	0	0	0	0	0	1	9	0	0	0	0	0	0	0	0	0	0	0	0	0	0	19	0	0	0	0	0	0	0
163	AAT	0	3	0	104370	0	0	0	0	0	0	0	1	0	0	0	0	0	0	0	0	0	0	0	0	0	0	0	0	0	0	0	0	0	0	0	6	0	0	0	0	0	0	0	0	0	0	0	0
164	TTG	0	0	0	0	0	0	0	0	0	0	0	0	0	18	0	0	0	0	0	0	0	0	0	0	0	0	0	0	0	0	6	0	0	0	0	0	0	0	0	0	0	0	0	0	0	0	0	0
165	CTA	0	0	0	0	0	0	0	0	0	0	0	9	2	0	0	0	0	0	0	1	6	0	0	0	0	0	0	0	104502	0	3	14	0	0	0	0	0	0	0	0	0	0	0	0	1	0	0	0
166	TGG	0	0	0	0	0	0	0	0	0	0	1	0	0	0	0	0	0	0	0	0	0	0	0	0	0	0	23	0	0	0	0	0	0	0	0	0	0	0	0	0	0	0	0	0	0	0	0	0
167	CTG	0	0	0	0	0	0	0	0	0	0	0	0	0	0	10	0	0	0	0	0	0	0	11	0	0	0	0	0	6	1	104371	12	0	0	0	0	0	0	0	0	0	0	0	0	0	6	0	0
168	ACG	0	0	2	0	5	0	104306	1	0	0	0	0	0	0	35	0	0	0	0	0	0	0	0	0	0	0	0	0	0	0	0	0	0	0	0	0	0	0	12	0	0	0	0	0	0	0	1	0
169	AAG	24	49	102868	2	15	41	0	96	0	0	13	1	20	0	47	2	10	0	45	0	0	0	0	0	0	0	0	0	0	14	0	0	19	0	151	0	128	242	373	0	0	23	68	0	6	43	0	0
170	AAG	4	0	104538	8	0	0	2	0	0	0	10	0	0	0	1	0	0	0	1	0	0	0	0	0	0	0	0	0	0	0	0	0	0	0	6	0	0	0	0	0	0	0	0	0	0	0	0	0
171	GGG	16	314	5	40	6	0	0	0	0	36	20	0	0	0	0	7	163	18	12	6	0	0	0	0	29	21	422	0	14	6	58	24	163	94	473	309	0	0	0	0	24	19	101493	2	0	0	47	3
172	GAT	0	0	0	20	0	0	0	0	0	0	0	0	0	0	0	0	0	0	0	0	0	0	0	0	0	0	0	0	0	0	0	0	0	7	2	104555	0	0	0	15	0	0	1	6	0	0	0	0
173	TCA	0	17	0	13	0	173	0	0	0	1	0	0	0	0	0	0	0	23	0	15	8	0	0	0	15	0	0	0	0	34	0	3	78	62	0	63	0	0	0	0	11	0	0	0	0	50	0	2
174	TAC	0	1	0	0	0	0	0	0	0	0	0	0	0	0	0	0	0	5	0	0	0	0	0	0	0	0	0	0	0	0	0	0	0	0	0	0	0	0	0	0	0	0	0	0	0	0	0	0
175	CCA	27	0	0	0	1	0	0	0	15	0	0	1	0	0	0	0	5	15	7	0	104435	4	1	0	0	0	0	0	1	0	0	0	0	0	0	0	17	0	0	0	0	0	0	0	20	0	0	0
176	AAG	18	0	104427	1	2	14	10	0	0	0	20	0	0	0	0	0	0	29	0	11	2	0	0	0	0	0	0	0	0	44	0	0	0	0	1	0	0	0	0	6	0	0	0	0	0	6	0	1
177	CTG	0	0	0	0	0	0	0	0	0	0	0	0	0	0	5	20	0	8	0	0	0	0	7	0	0	0	0	0	4	31	104335	4	0	0	0	0	0	21	0	0	0	0	0	0	0	0	0	48
178	ACC	0	1	0	0	1	104502	3	0	0	1	0	0	0	4	0	12	0	0	0	0	0	0	0	0	0	0	0	0	0	0	0	0	0	0	0	0	15	16	0	27	0	5	0	0	0	0	0	0
179	AAT	1	3	0	104541	0	0	0	0	0	0	0	1	0	17	0	1	0	0	0	0	0	0	0	0	0	0	0	0	0	0	0	0	0	0	0	8	0	0	0	0	0	0	0	0	1	0	0	0
180	TCC	0	0	0	24	0	0	4	0	0	0	0	0	0	0	0	0	8	0	8	0	0	3	0	0	0	0	0	0	0	0	0	0	5	0	1	0	0	1	0	0	1	0	0	0	0	0	0	0
181	TAT	0	0	0	0	0	0	0	0	0	0	0	0	0	0	0	0	0	0	0	32	0	0	0	0	0	0	0	0	0	0	0	0	0	0	0	0	0	0	0	0	0	0	0	0	0	0	0	0
182	GTG	0	0	0	0	0	7	16	0	0	0	0	0	2	0	2	0	2	0	0	3	0	0	0	0	0	0	0	0	0	0	0	0	0	0	0	0	0	0	4	0	0	0	0	0	5	0	104550	11
183	AAC	1	104620	0	6	0	1	0	0	0	3	0	0	0	0	0	0	0	0	0	0	0	0	0	0	0	0	0	0	0	0	0	0	0	11	0	0	0	0	0	0	0	0	0	0	0	0	0	0
184	AAT	0	3	0	104537	0	0	0	17	0	0	0	40	19	0	1	0	0	0	0	0	0	0	0	0	0	0	0	0	0	0	0	0	0	2	0	7	0	11	0	0	0	0	0	0	0	0	0	0
185	AAA	104515	0	32	2	1	0	0	0	9	0	0	0	0	0	0	0	0	0	0	0	0	0	0	0	0	4	0	0	9	0	0	0	19	0	0	0	0	0	0	0	0	0	0	0	0	14	0	0
186	GGG	0	0	0	0	0	0	0	13	0	0	15	0	0	0	0	0	0	0	0	1	0	0	0	0	0	0	0	0	0	0	0	0	0	0	23	0	0	0	0	0	19	0	104575	1	0	0	2	0
187	AAA	104566	2	14	4	0	0	0	0	6	0	0	0	0	0	0	0	0	0	0	0	0	0	0	0	0	0	0	0	0	0	0	0	8	0	0	0	0	0	1	6	0	0	0	0	0	0	17	0
188	GAA	20	0	0	0	0	8	0	0	0	0	0	41	0	0	0	0	0	0	17	0	0	12	0	0	0	0	0	0	0	0	0	0	104547	0	1	13	1	0	0	0	7	0	0	0	0	0	0	0
189	GTC	0	0	0	0	0	0	0	0	0	0	0	0	0	14	0	4	0	0	0	0	0	0	0	0	0	0	0	0	0	1	0	0	0	1	0	0	0	4	0	0	0	0	0	0	1	104591	0	2
190	CTT	0	0	0	0	0	0	0	0	0	0	0	0	0	0	0	0	0	0	0	2	0	0	0	17	0	0	0	1	2	4	3	104631	0	0	0	0	0	0	0	0	0	0	0	0	0	0	0	0
191	GTA	0	0	0	0	0	0	0	0	0	0	0	0	2	0	0	10	0	0	0	0	0	0	0	0	0	0	0	0	0	0	0	0	0	0	0	0	2	0	0	0	0	0	0	0	93797	0	63	0
192	CTA	0	0	0	0	0	0	0	0	0	0	0	0	17	0	0	0	0	0	0	0	6	0	0	0	0	0	0	0	93804	0	6	12	0	0	0	0	0	0	0	0	0	0	0	0	0	0	0	0
193	TGG	0	0	0	0	0	0	0	0	0	0	0	0	0	0	0	0	0	0	0	0	0	0	0	0	0	0	10	0	0	0	0	0	0	0	0	0	0	0	0	0	0	0	0	0	0	0	0	0
194	GGT	0	0	0	0	0	0	0	0	0	0	0	4	0	0	0	0	0	0	0	0	0	0	0	0	0	0	0	0	0	0	0	0	0	0	0	2	0	0	0	0	0	2	2	93838	0	0	0	1
195	GTT	0	0	0	0	0	0	0	0	0	0	0	0	0	0	13	7	0	0	0	0	0	0	0	0	0	0	0	0	0	0	10	0	0	0	0	0	0	0	0	31	0	0	0	0	0	45	0	93729
196	CAT	0	0	0	2	0	0	0	0	0	0	0	0	0	0	0	0	1	9	0	93850	0	0	0	0	0	0	0	4	0	0	0	0	0	0	0	0	0	0	0	0	0	0	0	0	0	2	0	0
197	CAC	0	3	0	0	0	0	0	0	0	0	0	0	0	0	0	0	0	93773	0	29	0	0	0	0	0	1	0	0	0	4	1	0	0	0	0	0	0	0	0	0	0	0	0	0	0	0	0	0
198	CCG	0	0	0	0	0	0	1	0	0	0	0	0	0	0	0	0	0	0	22	0	10	0	93801	6	0	0	0	0	0	0	3	0	0	0	0	0	0	0	0	0	0	0	0	0	0	0	0	0
199	TCT	0	0	0	0	0	0	0	0	0	0	0	0	0	0	0	0	0	0	0	0	0	0	12	8	0	0	0	0	0	0	0	0	0	0	0	0	0	0	0	0	0	0	0	0	0	0	0	0
200	AGC	0	4	0	0	0	0	0	0	0	93734	0	30	0	1	0	0	0	0	0	0	0	0	0	0	0	1	0	0	0	0	0	0	0	0	0	0	0	0	0	0	0	5	0	0	0	0	0	0
201	AGT	0	0	0	2	0	0	0	0	0	4	2	93694	0	0	0	5	0	0	0	0	0	0	0	0	0	0	0	1	0	0	0	32	0	0	0	0	0	0	0	0	0	0	0	10	0	0	0	0
202	GAT	0	0	0	5	0	0	0	0	0	0	0	0	0	0	0	0	0	0	0	0	0	0	0	0	0	0	0	0	0	0	0	0	13	4	1	93708	0	0	0	0	0	0	0	12	0	0	1	0
203	GAG	0	0	1	0	0	0	0	0	0	0	0	0	0	0	0	0	0	0	0	0	0	0	0	0	0	0	0	0	0	0	0	0	20	6	93462	1	0	0	1	0	0	0	14	0	0	0	1	0
204	CAA	1	0	0	0	0	0	0	0	0	0	0	0	0	0	0	0	93624	1	3	0	0	0	0	0	5	0	0	0	0	0	0	0	0	0	0	0	0	0	0	0	0	0	0	0	0	0	0	0
205	CAG	0	0	1	0	0	11	0	0	0	0	0	3	0	0	0	0	0	0	93604	1	0	0	1	0	0	0	46	0	0	0	1	0	0	0	0	0	0	0	0	0	0	0	0	0	0	0	0	0
206	AGT	0	0	0	7	3	0	15	0	0	7	0	91560	64	0	6	16	1	0	0	140	0	0	0	0	0	0	0	0	0	0	108	0	33	233	495	0	0	0	0	0	0	28	78	20	3	0	71	38
207	CTC	0	0	0	0	0	0	0	0	0	0	0	0	0	0	4	0	0	0	0	0	0	2	0	0	0	0	0	0	0	93091	9	1	0	0	0	0	0	0	0	0	0	0	0	0	0	0	0	0
208	TAT	0	0	0	8	0	0	0	0	0	0	0	0	0	0	0	0	0	0	0	10	0	0	0	0	0	0	0	0	0	0	0	0	0	0	0	0	0	0	0	0	0	0	0	0	0	0	0	0
209	AGT	0	0	0	34	0	0	10	0	0	10	1	92872	0	0	0	2	0	0	0	0	0	0	0	0	0	0	0	0	0	0	0	0	0	0	17	0	3	0	0	0	0	0	0	5	0	0	0	0
210	AAT	1	24	0	92791	0	0	0	0	0	0	0	1	0	0	0	0	0	0	0	0	0	0	0	0	0	0	0	0	0	0	0	0	0	0	0	6	0	0	0	0	0	0	0	0	0	0	0	0
211	GGA	12	0	0	0	26	0	0	0	4	35	0	0	0	0	0	0	0	0	0	0	0	8	24	0	0	0	0	0	0	0	0	14	8	6	0	0	0	0	0	0	93111	0	5	0	5	0	0	0
212	AAT	2	1	0	93127	0	0	0	2	0	0	0	0	0	0	0	0	0	13	0	0	0	23	0	0	1	0	0	0	0	0	0	0	0	0	1	7	0	0	0	9	0	0	0	0	0	0	15	0
213	GCT	0	0	0	0	0	0	0	6	0	0	0	0	0	0	0	0	0	0	0	0	1	19	0	0	0	0	0	0	0	0	0	0	0	0	0	21	0	4	1	93461	1	0	0	0	0	0	0	2
214	TAT	0	0	0	0	0	0	0	0	0	0	0	0	0	0	0	0	0	0	10	18	0	0	0	0	0	0	0	0	0	0	0	0	0	0	0	0	0	0	0	0	0	0	0	0	0	0	0	0
215	GTC	0	0	0	0	0	0	0	0	0	0	0	0	0	16	0	3	0	0	0	0	0	0	0	0	0	0	0	0	0	0	0	0	0	0	0	0	26	1	0	0	0	0	0	0	3	93686	0	3
216	TCT	0	0	0	0	0	0	0	0	0	0	0	0	0	0	0	0	0	0	0	0	0	0	0	10	0	0	0	0	0	0	0	0	0	0	0	0	0	0	0	25	0	0	0	0	0	0	0	0
217	GTA	0	0	0	0	0	0	0	0	0	0	0	0	4	0	0	0	0	0	0	0	0	0	0	0	0	0	0	0	2	0	0	5	0	0	0	0	5	0	0	0	0	0	0	0	93499	0	5	0
218	GCG	0	0	0	0	0	0	7	0	0	0	0	0	0	0	0	2	0	2	0	0	0	0	1	0	0	0	0	0	0	0	0	0	0	0	0	0	15	0	93336	1	0	0	0	0	0	0	12	0
219	TCT	0	0	0	0	0	0	0	2	0	0	0	0	0	0	0	0	0	0	0	0	0	0	0	3	0	0	0	0	0	0	0	0	0	0	0	0	0	13	16	0	1	0	0	0	0	0	0	0
220	TCA	0	0	0	0	0	28	0	0	25	0	0	0	0	0	19	1	0	0	0	0	42	0	7	0	0	0	0	29	0	0	0	3	9	0	0	0	2	0	1	0	0	0	0	0	0	0	1	9
221	AAT	1	3	1	92718	0	0	0	1	0	5	0	1	0	2	0	1	0	0	0	25	0	0	0	0	0	0	0	0	0	25	5	0	0	0	0	8	0	1	0	0	0	0	0	0	0	0	0	0
222	TAT	0	0	0	0	0	0	0	0	0	0	0	0	0	3	0	0	0	0	0	4	0	0	0	0	0	0	0	0	0	0	0	5	0	0	0	0	0	0	0	0	0	0	0	0	0	0	0	0
223	AAC	9	93205	0	4	0	3	0	0	0	5	0	0	0	0	0	0	0	0	2	0	0	0	0	0	0	0	0	0	0	0	0	0	13	12	0	30	0	0	0	7	21	3	0	0	0	0	0	0
224	AGG	0	0	1	0	11	0	0	0	2	6	90253	0	0	0	0	0	0	2	0	0	0	0	0	0	0	13	0	11	8	0	0	0	0	0	0	0	0	0	0	0	0	0	31	0	0	0	0	0
225	AGA	5	0	0	0	0	0	0	0	89626	0	2	0	18	0	0	0	0	0	13	0	0	0	0	0	1	0	0	42	0	0	0	0	0	0	0	0	0	0	0	0	8	0	0	0	0	0	0	0
226	TTC	0	0	0	0	0	0	0	0	0	0	0	0	0	36	0	6	0	0	0	0	0	0	0	0	0	0	0	0	0	70	0	0	18	0	0	0	0	0	0	0	0	0	0	0	0	1	0	0
227	ACC	14	18	0	0	2	91646	0	2	0	0	0	0	0	22	0	0	0	0	0	0	0	0	0	0	0	0	0	0	0	0	0	0	0	0	0	0	0	19	0	0	0	0	0	0	0	0	6	45
228	CCG	0	0	0	0	0	0	6	0	0	0	0	0	0	0	0	0	0	0	3	0	23	42	92123	19	0	0	17	0	0	0	5	0	0	0	0	0	20	0	22	0	0	0	0	8	0	0	0	0
229	GAA	2	0	0	0	2	0	2	0	0	13	0	39	0	0	0	0	0	0	2	3	0	0	0	0	0	2	0	0	0	0	0	0	85160	2	5	3	0	0	0	0	6	0	0	0	10	0	0	6
230	ATA	0	0	0	0	11	7	0	0	0	0	0	0	90886	0	21	0	0	0	0	0	0	0	0	0	0	12	0	0	0	0	0	0	6	0	0	0	0	0	0	0	0	0	0	0	2	25	0	0
231	GCT	0	0	0	7	0	0	0	7	0	3	0	5	1	0	0	0	9	0	0	0	0	0	0	0	0	0	0	0	0	0	0	0	0	0	0	3	0	20	18	88299	0	4	0	0	35	0	0	2
232	GCA	0	1	0	0	80	11	0	0	0	1	0	0	0	2	0	3	3	1	0	0	0	2	0	0	0	0	0	0	0	7	1	10	0	0	0	0	86450	5	34	14	0	0	2	6	7	6	0	0
233	AGG	0	0	5	0	0	0	0	0	31	0	78912	1	0	0	11	0	0	0	0	0	0	0	0	0	0	0	11	2	0	0	0	0	0	0	0	0	0	0	0	0	0	1	17	0	0	0	0	0
234	CCC	0	0	0	0	0	4	0	0	0	0	0	0	0	0	0	0	0	2	0	0	17	87203	0	6	0	1	0	0	0	3	0	0	0	0	0	0	0	12	0	0	0	0	0	0	0	0	0	0
235	AAA	79502	4	79	1	3	0	0	0	10	0	0	0	7	0	0	0	6	0	0	0	0	0	0	0	4	2	1	0	0	0	0	0	11	0	0	0	0	0	0	0	0	0	0	0	0	0	0	0
236	GTA	0	10	0	8	0	0	0	0	1	0	0	1	19	25	0	0	0	0	0	0	0	0	0	0	0	0	0	0	1	0	0	0	0	0	0	0	3	0	0	0	0	0	0	0	87578	11	2	0
237	AGA	6	4	5	0	0	0	0	0	89099	0	7	0	0	0	0	0	0	0	53	0	0	0	0	0	0	4	0	0	0	0	2	0	0	0	0	0	0	0	0	0	6	0	0	0	0	0	0	0
238	GAT	0	0	0	1	0	0	0	0	0	0	0	0	0	0	0	0	0	0	0	0	0	0	0	0	0	0	0	0	0	0	0	0	14	32	0	85318	0	2	0	0	0	0	0	12	0	0	0	0
239	CAA	0	0	0	0	0	0	0	0	0	0	0	0	0	0	0	0	90677	1	32	0	0	0	0	0	17	0	0	0	0	0	0	0	0	0	0	0	0	0	0	0	0	0	0	0	0	0	0	0
240	CAT	0	0	0	4	0	0	0	0	0	0	0	2	0	0	3	0	0	16	0	85787	0	0	0	3	0	0	0	6	0	0	0	0	0	0	0	0	0	0	0	0	0	0	0	0	0	1	0	0
241	GGG	0	0	6	0	0	0	0	0	0	0	6	0	0	0	0	0	0	0	0	0	0	0	0	0	0	0	0	0	0	0	0	0	0	0	11	0	0	0	1	0	32	0	92241	6	0	0	0	0
242	AGG	0	0	25	0	0	0	0	0	10	0	90536	3	0	0	6	0	0	0	0	0	0	0	0	0	0	4	9	0	0	0	0	0	0	0	0	0	0	0	0	0	0	0	16	0	0	0	0	0
243	ATG	0	0	1	0	0	0	4	0	0	0	0	0	8	0	92043	1	0	2	0	0	0	0	0	0	0	0	0	0	0	0	1	0	0	0	0	0	0	0	0	0	0	0	0	0	0	0	8	0
244	AAC	2	92474	0	2	7	0	0	0	0	3	0	0	0	12	0	0	4	0	0	0	0	0	0	0	0	0	0	0	0	0	0	0	0	17	0	0	0	0	0	0	0	0	0	0	0	0	0	0
245	TAT	0	0	0	0	0	0	0	0	0	0	0	0	0	0	0	0	0	0	0	8	0	0	0	0	0	0	0	0	0	0	0	0	0	0	0	0	0	0	0	0	0	0	0	0	0	0	0	0
246	TAC	0	1	0	0	0	0	0	0	0	0	0	0	0	0	0	0	0	2	0	0	0	0	0	0	0	0	0	0	0	0	0	0	0	0	0	0	0	0	0	0	0	0	0	0	0	0	0	0
247	TGG	0	0	0	0	0	0	0	0	0	0	0	0	0	0	0	0	0	0	0	0	0	0	0	0	0	0	22	0	0	0	0	0	0	0	0	0	0	0	0	0	0	0	1	0	0	0	0	0
248	ACC	0	1	0	0	5	93049	0	31	0	10	0	0	0	34	0	0	0	0	0	0	0	0	0	0	0	0	0	0	0	0	0	2	0	0	0	0	0	17	0	0	0	0	0	0	3	0	0	0
249	TTG	0	0	0	0	0	0	0	6	0	0	0	0	0	10	1	0	0	0	0	0	0	0	0	0	0	0	1	0	0	0	5	0	0	0	0	0	0	0	0	0	0	0	0	0	0	0	0	2
250	CTA	0	0	0	0	0	0	0	0	0	0	0	0	0	0	0	0	0	0	0	0	14	0	0	0	0	0	0	0	93256	0	9	1	0	0	0	0	0	0	0	0	0	0	0	0	12	9	11	26
251	GAA	13	0	0	0	0	0	0	0	0	0	0	0	0	0	7	0	7	0	36	0	0	6	0	0	0	0	0	0	0	0	0	6	93546	0	5	1	0	0	0	0	17	0	0	0	1	0	0	0
252	CCC	0	0	0	0	0	2	0	0	0	0	0	0	0	0	0	0	0	1	0	0	12	93550	1	3	0	0	0	1	0	3	0	0	0	2	0	0	0	18	0	0	0	0	0	0	0	0	0	0
253	GGA	7	0	0	0	2	0	0	11	4	0	0	0	0	0	0	0	0	0	0	0	0	0	0	0	17	0	0	0	0	0	0	11	71	18	0	0	0	0	0	0	93506	9	31	0	2	0	0	0
254	GAC	0	1	0	5	0	0	0	0	0	0	0	0	0	0	0	0	0	0	0	0	0	0	0	0	0	0	0	0	0	0	0	0	1	93623	0	5	0	0	0	0	0	7	0	0	0	0	0	0
255	ACA	0	5	0	0	93601	4	7	5	4	0	0	0	1	0	0	0	0	0	0	0	0	0	0	0	0	0	5	0	0	0	0	0	2	0	0	0	3	0	0	0	0	0	0	0	0	0	0	0
256	ATA	0	0	0	0	7	0	0	0	0	0	0	0	93713	0	7	11	0	0	0	0	0	0	0	0	0	0	0	0	0	0	0	0	0	0	0	0	0	0	0	0	0	0	0	0	29	0	0	0
257	ATA	0	0	0	0	2	0	0	0	1	0	3	5	93595	0	38	0	0	0	0	0	0	0	0	0	0	0	0	0	0	0	0	0	0	0	0	0	0	0	0	0	0	0	0	0	11	0	0	0
258	TTT	0	0	0	0	0	0	0	0	0	0	0	0	0	6	0	2	0	0	0	0	0	0	0	0	0	0	0	0	2	0	0	0	0	0	0	0	0	0	0	0	0	0	0	0	0	0	0	0
259	GAG	0	0	2	0	0	0	0	0	0	0	0	0	0	0	0	0	0	0	0	0	0	0	0	0	0	0	0	0	0	0	0	0	1	0	93817	21	0	0	2	0	0	0	23	0	0	0	4	0
260	GCA	0	0	0	0	9	0	0	9	0	0	0	0	0	0	0	0	0	0	0	0	0	0	0	0	0	0	0	0	0	0	0	0	2	0	0	0	93781	0	5	25	1	0	0	0	6	0	0	0
261	ACT	0	0	0	0	1	51	0	93770	0	10	0	0	0	0	0	31	0	0	0	0	0	0	0	0	0	0	0	0	0	0	0	0	0	0	0	0	0	0	0	3	0	0	0	0	0	0	0	0
262	GGT	0	0	0	0	0	0	0	0	0	0	0	2	0	0	0	0	0	0	0	0	0	0	0	0	0	0	0	0	0	0	0	0	0	0	0	3	0	0	0	0	0	43	10	93602	0	0	0	1
263	AAT	0	27	0	93795	0	0	0	0	0	0	0	1	0	0	0	0	0	0	0	0	0	0	0	0	0	0	0	0	0	0	0	0	0	1	0	7	0	0	0	0	0	0	0	0	0	0	0	0
264	CTA	0	0	0	0	0	0	0	0	0	0	0	0	2	2	0	12	1	0	0	0	10	0	0	0	0	0	0	0	93661	0	9	0	0	0	0	0	0	0	0	0	0	0	0	0	0	0	0	0
265	ATA	1	0	0	0	4	0	0	0	0	0	0	0	93667	0	18	0	0	0	0	0	0	0	0	0	0	0	0	0	21	0	28	0	0	0	0	0	0	0	0	0	0	0	0	0	1	0	0	0
266	GCA	0	0	0	0	15	0	0	0	0	0	0	0	0	0	0	0	0	0	0	0	0	0	0	0	0	0	0	0	0	0	0	0	2	0	0	0	93492	1	3	0	1	0	0	0	16	0	0	0
267	CCA	0	0	0	0	0	0	0	0	0	0	0	0	0	0	0	0	1	0	0	0	93771	3	3	1	0	0	0	0	1	0	0	0	0	0	0	0	0	0	0	0	0	0	0	0	0	0	0	0
268	TGG	0	0	0	0	0	0	0	20	0	0	0	0	0	0	0	0	0	0	0	0	0	0	0	0	0	0	6	0	0	0	21	0	0	0	0	0	0	0	0	0	0	0	13	0	0	0	0	0
269	TAT	0	0	0	0	0	0	0	0	0	0	0	0	0	0	5	0	0	0	0	22	0	0	0	0	0	0	0	0	0	0	0	0	0	0	0	0	0	0	0	0	0	0	0	0	0	0	0	0
270	GCT	0	0	0	2	0	0	0	17	0	0	0	0	0	0	0	0	0	0	0	0	0	0	0	0	0	0	0	0	0	0	0	0	0	0	0	0	7	5	9	93805	0	0	0	0	0	0	0	8
271	TTC	0	0	0	0	0	0	0	0	0	0	0	0	0	0	0	0	0	0	0	0	0	0	0	0	0	0	0	0	0	1	0	0	0	0	0	0	0	0	0	0	0	0	0	0	0	7	0	0
272	GCA	0	0	0	0	18	0	0	0	0	0	0	0	0	0	0	7	0	0	0	0	1	0	0	0	0	0	0	0	0	0	0	0	2	0	0	0	93723	0	6	0	0	0	0	5	17	0	0	0
273	CTG	0	0	0	0	0	0	0	0	0	0	0	0	51	0	3	2	0	0	0	0	0	0	28	0	0	0	2	0	9	0	93713	30	0	0	0	0	0	12	0	0	0	0	0	0	0	0	4	0
274	AGT	0	6	0	1	0	0	0	2	19	38	0	93633	0	0	48	1	0	0	0	1	0	0	0	0	0	0	4	2	0	0	0	0	0	0	4	0	3	14	0	0	34	0	0	41	0	0	0	0
275	AGA	2	0	0	0	0	0	18	0	93792	0	35	0	0	0	0	0	0	0	0	0	0	0	0	0	0	0	0	0	0	0	0	0	0	0	0	0	0	0	0	0	7	0	0	0	0	0	0	0
276	GGG	0	0	0	0	0	1	0	39	0	0	3	0	0	0	0	0	0	0	0	9	0	0	0	0	0	0	1	0	0	0	0	2	0	1	1	0	0	0	12	0	35	0	93768	1	0	0	3	0
277	TTT	9	0	0	0	0	0	2	0	0	1	30	0	8	0	0	0	21	0	0	0	0	17	0	0	0	0	0	0	14	0	0	30	4	0	2	0	0	0	0	0	0	0	0	7	0	0	0	0
278	GAG	0	0	1	0	0	27	0	0	0	0	0	0	0	0	0	0	6	0	0	0	0	8	0	0	0	0	0	0	0	0	0	0	9	0	93689	47	0	0	1	0	7	0	18	12	6	0	4	0
279	TCC	0	0	0	0	0	1	0	0	1	0	0	0	0	0	0	0	0	0	7	0	0	8	0	0	0	0	0	0	0	0	0	0	0	0	0	0	0	0	0	0	0	4	0	0	0	0	0	0
280	GGC	0	0	0	0	0	0	0	0	0	11	0	0	0	0	0	0	0	0	0	0	0	0	0	0	0	1	0	0	0	0	0	0	0	18	0	0	11	0	0	6	3	93783	14	15	0	1	0	0
281	ATC	0	1	0	0	0	5	0	0	0	1	0	0	0	93862	0	1	0	0	0	0	0	0	0	0	0	0	0	0	0	0	0	0	0	0	0	0	0	0	0	0	0	0	0	0	14	1	0	0
282	ATC	0	1	0	0	0	18	0	0	0	0	0	0	4	93797	0	9	0	0	0	0	0	0	0	0	0	0	0	0	12	1	0	0	0	0	0	0	0	0	0	0	0	0	0	0	0	16	0	0
283	ACC	0	1	0	0	8	93606	0	6	0	1	0	4	0	1	0	5	0	0	12	0	0	0	0	0	0	0	9	7	0	0	0	21	0	0	0	0	0	1	0	0	0	0	0	0	0	0	3	0
284	TCA	0	0	0	0	2	0	0	4	0	0	0	3	0	0	0	0	0	0	0	0	30	0	0	0	0	0	0	0	0	0	0	0	0	0	0	0	0	0	0	0	0	0	0	0	0	0	0	0
285	AAC	4	93575	0	42	24	4	6	0	0	1	12	0	0	0	0	0	0	0	0	0	0	0	0	0	0	0	0	0	0	0	11	0	18	5	0	0	0	27	0	0	0	34	27	1	0	0	4	1
286	GCG	0	0	2	0	3	0	12	0	0	0	0	0	0	0	0	0	0	0	0	0	0	0	0	0	0	0	0	0	0	20	0	8	0	0	1	0	10	3	66895	0	0	0	0	0	0	0	5	0
287	TCA	0	0	0	0	0	0	0	0	0	0	0	0	0	0	0	0	0	0	0	0	10	4	0	0	0	0	0	0	4	0	0	0	1	0	0	3	15	0	0	0	0	0	0	0	0	0	0	0
288	ATG	0	0	0	0	0	9	4	0	0	0	0	0	19	0	66915	6	0	0	0	0	0	0	0	0	0	0	0	0	0	0	0	1	0	0	0	0	0	0	0	0	0	0	0	0	0	0	2	0
289	CAT	0	0	0	1	0	0	0	7	0	0	0	11	0	0	0	0	0	9	0	66855	0	0	0	4	0	0	0	29	0	0	0	0	0	0	0	1	0	0	0	0	0	0	15	0	0	0	0	0
290	GAG	0	0	1	0	0	0	0	0	0	0	0	0	15	0	4	0	0	6	1	0	0	0	0	0	0	0	0	0	0	0	0	0	2	6	66860	5	0	0	8	0	0	1	10	0	0	0	0	0
291	TGT	0	0	0	0	0	0	0	0	0	0	0	2	0	0	0	0	0	0	0	0	0	0	0	0	0	0	0	1	0	0	0	0	0	0	0	0	0	0	0	0	0	0	0	1	0	0	0	0
292	AAC	1	66859	0	6	0	4	7	0	0	6	0	17	0	2	0	0	0	0	0	0	0	0	0	0	0	0	0	0	0	0	0	0	0	19	0	0	0	0	0	0	0	0	0	0	0	0	0	0
293	ACG	0	0	2	0	7	0	66941	3	0	0	0	0	0	0	1	0	0	0	0	0	0	0	0	0	0	0	0	0	0	0	0	0	0	0	0	0	0	0	5	0	0	0	0	0	0	0	0	0
294	AAG	7	0	66837	0	3	0	1	0	1	0	2	0	0	0	0	0	0	0	1	0	0	0	0	0	0	4	0	0	0	3	1	0	0	0	28	6	0	0	0	0	0	0	0	0	0	0	0	0
295	TGT	0	0	0	0	0	0	0	0	0	0	0	1	0	0	0	0	0	0	0	0	0	0	0	0	0	0	0	1	0	0	0	0	0	0	0	0	0	0	0	0	0	0	0	0	0	0	0	0
296	CAA	1	0	0	0	0	0	0	0	0	0	0	0	0	0	0	0	66903	0	4	0	1	0	0	0	17	0	0	0	0	0	0	0	0	0	0	0	0	0	0	0	0	0	0	0	0	0	0	0
297	ACA	0	0	0	0	66878	18	10	0	1	0	0	0	8	0	0	0	0	0	0	0	4	0	0	0	0	0	0	0	0	0	0	0	0	0	0	0	2	0	0	0	0	0	0	0	0	0	0	0
298	CCC	0	0	0	0	0	2	0	0	0	0	0	0	0	0	0	0	0	2	0	0	0	66892	0	1	0	0	0	0	0	4	0	0	0	0	0	0	0	0	0	0	0	0	0	0	0	0	0	0
299	CAG	0	0	18	7	7	0	0	0	0	3	0	0	0	0	0	0	28	1	66798	5	0	0	2	0	0	1	22	0	0	0	0	0	0	0	0	9	0	0	0	0	0	0	0	0	0	0	0	0
300	GGA	0	0	0	0	0	0	0	0	2	0	0	0	0	0	0	0	0	0	0	0	0	0	0	0	0	0	0	0	0	0	0	0	3	0	0	0	1	0	0	0	66504	0	4	0	2	0	0	0
301	GCT	0	0	0	0	0	0	0	3	0	0	0	6	0	0	0	0	0	0	0	0	0	0	0	0	0	0	0	0	0	0	0	0	0	0	0	0	0	15	1	66860	0	0	0	2	0	0	0	5
302	ATA	0	0	0	0	3	0	0	0	0	0	0	0	66884	8	5	0	0	0	0	0	0	0	0	0	0	0	0	0	0	0	0	0	0	0	0	0	0	0	0	0	0	0	0	0	1	0	0	0
303	AAC	3	66625	5	5	0	14	8	0	0	0	0	0	0	0	13	0	0	0	0	0	0	0	0	0	0	0	0	0	0	0	10	0	21	8	0	0	4	0	0	0	0	0	0	0	0	0	0	0
304	AGC	0	13	0	0	0	0	0	0	0	66733	2	7	0	3	0	0	0	0	0	0	0	0	0	0	0	0	0	0	0	0	0	0	0	0	0	0	0	0	0	0	0	5	0	0	0	0	0	0
305	AAT	0	1	0	66773	0	0	0	0	0	0	0	5	0	0	0	0	0	0	0	0	0	0	0	0	0	0	0	0	0	0	0	0	0	0	0	2	0	0	0	16	0	0	0	0	0	0	0	0
306	CTC	3	0	0	0	0	0	0	0	0	0	7	0	0	11	0	0	0	0	0	0	0	7	0	0	0	0	0	0	4	66698	0	14	0	0	0	0	0	0	0	0	0	0	0	0	0	0	0	0
307	CCT	0	0	0	0	0	0	6	2	0	0	0	0	0	0	0	0	0	0	0	0	15	19	2	66738	0	0	0	0	0	0	0	4	0	0	0	0	0	0	0	0	0	0	0	0	0	0	0	0
308	TTC	0	0	0	0	0	0	0	0	0	0	0	0	0	0	0	0	0	0	0	0	0	0	0	0	0	0	0	0	0	2	0	0	0	0	0	0	0	0	0	0	0	0	0	0	0	1	0	0
309	CAG	0	0	2	0	0	0	0	0	0	0	0	0	0	0	0	0	27	0	66713	1	0	0	0	0	0	0	21	0	0	0	1	0	0	0	0	0	0	0	0	0	0	0	0	0	0	0	0	0
310	AAT	0	1	0	66779	0	0	0	7	0	0	0	2	0	0	0	0	0	0	0	0	0	0	0	0	0	0	0	0	0	0	0	0	1	0	0	5	0	0	0	0	0	0	0	0	0	0	0	0
311	ATA	1	0	0	0	3	0	0	0	0	0	0	0	66900	0	9	0	0	0	0	0	0	0	0	0	0	0	0	0	0	0	0	0	0	0	0	0	0	0	0	0	0	0	0	0	5	0	0	0
312	CAC	0	1	0	0	1	0	0	0	0	0	0	0	0	0	0	0	0	66859	0	3	0	0	0	0	0	12	0	0	0	0	0	0	0	3	5	0	0	0	0	12	0	0	1	0	0	0	0	0
313	CCA	0	0	0	0	0	0	0	0	0	0	0	0	0	0	0	0	1	0	0	0	66782	11	5	1	0	0	0	0	8	0	0	0	0	0	0	0	0	0	0	0	0	0	0	0	0	0	0	0
314	GTC	0	2	0	0	0	0	0	0	13	2	0	0	15	1	7	0	0	14	0	0	0	0	0	0	0	0	0	0	0	2	0	0	0	1	0	0	0	3	0	0	0	0	0	0	5	66206	0	5
315	ACA	4	0	0	0	66404	20	28	2	0	0	10	9	8	0	0	0	0	4	0	1	0	0	0	0	0	0	0	0	0	0	0	0	0	0	0	0	7	0	0	0	0	0	0	0	0	0	4	0
316	ATA	0	0	0	0	7	0	0	0	1	0	0	0	65864	1	8	8	0	0	0	0	0	0	0	0	0	0	0	0	0	0	0	0	0	0	0	0	0	7	0	0	0	0	0	0	23	0	0	0
317	GGA	0	0	0	0	0	0	0	0	2	0	0	0	0	0	0	0	0	0	0	0	0	0	0	0	0	0	0	0	0	0	0	0	0	0	0	0	0	0	0	0	64954	1	11	2	2	0	0	0
318	GAG	19	0	0	0	0	0	2	0	0	6	0	0	0	0	30	0	2	4	6	0	0	0	0	0	0	0	0	0	0	0	0	0	18	0	64913	0	10	0	0	0	0	0	3	0	0	0	1	13
319	TGC	0	0	0	0	0	0	0	0	0	1	0	0	11	0	0	0	0	0	0	0	0	0	0	0	0	6	0	0	0	0	0	0	0	0	0	0	0	0	0	0	0	0	0	0	0	0	0	0
320	CCA	0	0	0	0	1	0	0	0	0	0	0	0	0	0	0	0	1	0	0	0	64529	24	2	5	0	0	0	0	1	0	0	0	0	0	0	0	0	0	0	0	0	0	0	0	0	0	0	0
321	AAA	62501	1	21	1	1	8	4	0	16	0	5	0	1	0	0	13	1	0	0	0	0	0	0	0	12	0	0	0	0	0	0	0	1	0	0	0	0	0	0	0	0	0	0	0	3	0	0	0
322	TAT	0	0	0	2	0	0	0	0	0	0	0	0	0	0	0	0	0	0	0	2	0	0	0	0	0	0	0	0	0	0	0	0	0	0	0	0	0	0	0	0	0	0	0	0	0	0	0	0
323	GTC	0	0	0	0	0	0	0	0	0	0	0	0	0	52	1	0	0	0	0	0	0	0	0	0	0	0	0	0	0	13	0	0	0	1	0	0	0	1	0	0	0	1	0	0	1	61915	3	21
324	AGG	0	0	5	0	0	0	1	0	1	0	55066	2	0	0	2	0	0	0	0	0	0	0	0	0	0	0	13	0	0	0	0	0	0	0	0	0	0	2	0	0	0	0	12	2	0	0	0	0
325	AGT	0	0	0	4	0	0	0	0	0	15	0	52548	0	0	0	0	0	0	0	0	0	0	0	0	0	0	0	0	0	0	0	0	0	0	0	0	0	0	0	0	0	0	0	0	0	0	0	0
326	ACC	0	1	0	0	3	58552	0	0	16	0	0	0	0	2	0	0	0	0	0	0	1	14	0	0	0	0	3	0	0	0	0	0	0	0	0	0	0	8	0	0	0	0	0	0	1	0	0	0
327	AAA	59854	0	1	2	0	0	0	0	3	0	0	0	0	0	0	0	0	0	0	0	0	0	0	0	0	0	0	0	0	0	0	0	7	0	0	0	0	0	0	0	0	0	0	0	0	0	0	0
328	TTG	0	0	0	1	0	0	0	0	0	0	0	0	0	0	0	0	0	0	0	0	0	0	0	0	0	0	0	0	0	1	1	0	0	0	0	0	0	0	0	0	0	0	0	0	0	0	0	0
329	AGG	0	0	10	0	0	0	0	0	2	0	45222	0	0	0	10	0	0	0	0	0	0	0	0	0	1	0	0	0	0	0	0	0	0	0	0	0	0	0	0	0	1	0	9	0	0	0	0	0
330	ATG	0	0	0	0	0	0	0	0	0	0	0	0	0	0	42547	1	0	0	0	0	0	0	0	0	0	0	0	0	0	0	3	0	0	0	0	0	0	0	0	0	0	0	0	0	0	0	1	0
331	GTT	0	0	0	0	0	0	0	0	0	0	0	0	0	0	0	1	0	0	0	0	0	0	0	0	0	0	0	0	0	0	0	0	0	0	0	0	0	0	0	1	0	0	0	0	0	1	0	38704
332	ACA	0	0	0	0	52254	4	44	2	1	0	0	0	9	0	0	0	2	0	0	0	0	0	0	0	0	0	0	0	0	0	0	0	0	0	0	0	2	0	0	0	0	0	0	0	0	0	0	0
333	GGA	0	0	0	0	0	0	0	0	0	0	2	0	0	0	0	0	0	0	0	0	0	0	0	0	0	0	0	0	0	0	0	0	7	0	0	0	0	0	0	0	64247	0	2	0	2	0	0	0
334	CTA	0	0	0	0	0	0	0	0	0	0	0	0	4	0	0	0	0	0	7	0	5	0	0	0	0	0	0	0	64310	1	6	0	0	0	0	0	0	0	0	0	0	0	0	0	0	1	0	0
335	AGA	4	0	1	0	0	0	0	0	62423	0	14	0	1	0	0	0	0	0	0	0	0	0	0	0	2	0	0	0	0	0	0	0	1	6	0	0	0	0	0	0	2	0	0	0	0	0	0	0
336	AAC	1	61490	0	3	0	0	0	0	0	2	0	0	0	0	0	0	0	1	0	0	0	0	0	0	0	0	0	0	0	0	0	0	0	1	0	0	0	0	0	0	0	0	0	0	0	0	0	0
337	ATC	7	13	0	0	0	9	0	0	10	1	0	0	0	59023	0	4	0	0	0	5	0	0	0	0	0	61	0	2	0	0	0	0	0	0	0	0	0	0	0	0	0	0	0	0	0	4	0	0
338	CCA	0	0	0	0	0	0	0	0	0	0	0	0	0	0	0	0	2	0	0	0	61243	4	6	0	0	0	0	0	2	0	0	0	0	0	0	0	0	0	0	0	0	0	0	0	0	0	0	0
339	TCC	0	0	0	0	0	0	0	0	0	0	0	0	8	9	0	0	0	0	0	0	0	6	0	0	0	0	2	0	0	0	0	0	0	1	0	0	3	12	0	3	0	0	0	0	0	0	0	0
340	ATT	2	0	0	0	0	0	1	3	1	0	0	0	0	6	0	59934	0	0	0	0	0	0	0	0	21	2	0	1	0	0	0	0	0	0	0	0	0	0	0	0	0	0	0	0	0	0	0	1
341	CAA	2	0	0	0	0	0	0	0	0	4	0	0	0	0	0	0	63069	0	1	0	0	0	0	0	9	0	0	0	0	0	0	0	0	0	0	0	0	0	0	0	0	0	0	0	0	0	0	0
342	TAC	0	0	0	0	0	0	0	0	0	0	0	0	0	0	0	0	0	7	0	0	0	0	0	0	0	0	0	0	0	0	0	0	0	0	0	0	0	0	0	0	0	0	0	0	0	0	0	0
343	AGA	10	0	0	0	0	0	0	0	66363	0	28	1	3	0	0	0	0	0	0	0	0	0	0	0	0	0	0	0	0	0	0	0	0	0	0	0	0	0	0	0	3	0	0	0	0	0	0	0
344	GGT	0	0	0	0	0	0	0	0	0	0	0	4	0	0	0	0	0	0	0	0	0	0	0	0	0	0	0	0	0	0	0	0	0	0	0	2	0	0	0	0	3	3	14	66276	0	0	0	0
345	CTA	0	0	0	0	0	0	0	0	0	0	0	0	0	0	0	1	1	0	0	0	19	0	0	0	0	0	0	0	65649	18	6	5	0	0	0	0	0	0	0	0	0	0	0	0	1	0	0	0
346	TTT	0	0	0	0	0	0	0	0	0	0	0	0	8	0	0	0	0	0	0	0	0	0	0	0	0	0	0	0	0	0	0	0	0	0	0	0	0	0	0	0	0	0	0	0	0	0	0	0
347	GGA	0	0	0	0	0	0	0	0	1	0	0	0	0	0	0	0	0	0	0	0	0	0	0	0	0	4	0	0	0	1	0	0	4	0	0	0	0	0	0	0	66805	2	8	6	1	0	0	0
348	GCC	0	0	0	0	0	4	0	0	0	0	0	0	0	0	0	0	0	0	0	0	0	0	0	0	0	0	0	0	0	0	0	0	0	0	0	0	6	65933	6	1	0	0	0	0	0	14	0	0
349	ATT	0	0	0	5	0	0	0	2	0	0	0	0	0	1	0	66624	0	0	0	0	0	0	0	0	0	0	0	0	0	0	0	1	0	0	0	0	0	0	0	0	0	0	0	0	12	0	18	10
350	GCT	0	0	0	0	1	0	0	31	0	0	0	0	0	0	0	0	0	0	0	0	0	0	0	0	0	0	0	0	0	0	0	0	0	0	0	1	0	17	0	66604	0	0	0	0	0	0	0	2
351	GGT	0	0	0	0	0	0	0	0	0	0	0	10	0	0	0	0	0	0	0	0	0	0	0	0	0	0	0	0	0	0	0	0	0	0	0	8	0	0	0	0	0	2	1	66915	0	0	0	1
352	TTT	0	0	0	0	0	0	0	0	0	0	0	0	0	0	0	0	0	0	0	0	0	1	0	0	0	0	0	0	0	0	0	2	0	0	0	0	0	0	0	0	0	0	0	0	0	0	0	0
353	ATT	0	0	0	0	0	0	0	3	0	0	0	0	0	19	0	66834	0	0	0	0	0	0	0	0	0	0	0	0	0	0	0	0	0	0	0	0	0	0	0	0	0	0	0	0	2	0	0	5
354	GAG	0	0	1	0	0	0	0	0	0	0	0	0	0	0	0	0	0	0	0	0	0	0	0	0	0	0	0	0	0	0	0	0	9	1	66889	5	0	0	0	0	0	0	7	0	0	0	3	0
355	GGG	0	0	0	0	0	0	0	0	0	0	21	0	0	0	0	0	0	0	0	0	0	0	0	0	0	0	0	0	0	0	0	0	0	0	0	0	0	0	0	0	10	9	66905	1	0	0	2	0
356	GGA	0	0	0	0	0	0	0	0	5	0	0	0	0	0	0	0	0	0	0	0	0	0	0	0	1	0	0	0	0	0	0	0	8	0	0	0	0	0	0	0	66812	0	98	2	0	0	0	0
357	TGG	0	0	0	0	0	0	0	0	0	0	0	0	0	0	0	0	0	0	0	0	0	0	0	0	0	0	5	0	0	0	0	0	0	0	0	0	0	0	0	0	0	0	0	0	0	0	0	0
358	ACT	0	0	0	0	1	38	0	66761	0	0	0	0	0	0	0	3	0	0	0	0	0	9	0	0	0	0	0	0	25	0	0	11	0	0	0	0	1	0	0	6	0	0	0	0	0	0	0	0
359	GGA	0	0	0	0	0	0	0	0	6	0	0	0	6	0	0	0	0	0	0	0	0	0	0	0	0	0	0	0	0	0	0	0	12	0	0	0	0	0	0	5	66910	0	3	0	0	0	0	0
360	ATG	0	0	0	0	0	0	0	0	0	0	0	0	16	0	66901	4	0	0	0	0	0	0	0	0	0	0	0	0	3	8	7	0	0	0	0	0	0	0	0	0	0	0	0	0	0	0	4	0
361	ATA	33	0	48	0	3	2	0	0	0	0	0	0	66777	15	12	1	0	0	0	0	0	0	0	0	0	0	0	0	3	0	0	0	0	4	0	0	0	0	0	0	0	0	0	0	5	0	0	7
362	GAT	0	0	0	2	0	0	0	0	0	0	0	0	0	0	0	0	0	0	0	0	0	0	0	0	0	0	0	0	0	0	0	0	0	4	0	66923	0	0	0	0	0	0	0	2	0	0	0	0
363	GGA	0	0	0	0	0	0	0	0	2	0	0	0	0	0	0	0	0	0	0	0	0	0	0	0	0	0	0	0	0	0	0	0	4	0	0	0	1	0	0	0	66936	1	9	0	0	0	0	0
364	TGG	0	0	0	0	0	0	0	0	0	0	0	0	0	0	0	0	0	0	0	0	0	0	0	0	0	0	0	0	0	0	0	0	0	0	0	0	0	0	0	0	0	0	0	0	0	0	0	0
365	TAT	0	0	0	0	0	0	0	0	0	0	0	0	0	0	0	0	0	0	0	9	0	0	0	0	0	0	0	0	0	0	0	0	0	0	0	0	0	0	0	0	0	0	0	0	0	0	0	0
366	GGT	0	0	0	0	0	0	0	0	0	0	0	1	0	0	0	0	0	0	0	0	0	0	0	0	0	0	0	0	0	0	0	0	0	0	0	2	0	0	0	0	0	6	1	66944	0	0	0	0
367	TAT	0	0	0	0	0	0	0	0	0	0	0	0	0	0	0	0	0	0	0	8	0	0	0	0	0	0	0	0	0	0	0	0	0	0	0	0	0	0	0	0	0	0	0	0	0	0	0	0
368	CAT	0	0	0	0	0	0	0	0	0	0	0	0	0	0	0	0	0	6	0	66911	0	0	0	1	0	0	0	2	0	0	0	1	0	0	0	1	0	0	0	0	0	0	0	0	0	0	0	0
369	CAT	0	0	0	0	0	0	0	0	0	0	0	0	0	0	0	4	0	4	1	66940	0	0	0	0	0	0	0	0	0	0	0	2	0	0	0	0	0	0	0	0	0	0	0	0	0	0	0	0
370	CAG	0	0	9	0	7	0	0	0	0	0	0	0	22	0	2	6	2	0	66862	1	0	0	0	0	0	0	10	0	0	0	0	0	0	0	0	0	0	0	0	0	0	0	0	0	0	23	0	0
371	AAT	1	1	0	66945	0	0	0	0	0	0	0	2	0	0	0	1	0	0	0	2	0	0	0	0	0	0	0	0	0	0	0	0	0	0	0	5	0	0	0	0	0	0	0	0	0	0	0	0
372	GAA	0	0	0	0	0	0	0	0	0	0	0	0	0	0	0	0	0	0	0	0	0	0	0	0	0	0	0	0	0	0	0	0	66927	2	3	0	0	0	0	0	6	1	0	1	1	0	0	0
373	CAG	0	0	0	0	0	0	0	0	0	0	0	0	0	0	0	0	2	0	66915	1	0	0	2	0	0	0	12	0	0	0	0	0	0	0	0	0	0	0	0	0	0	0	0	0	0	0	0	0
374	GGA	0	0	0	0	0	0	0	0	3	0	0	0	0	0	0	0	0	0	0	0	0	0	0	0	0	0	0	0	0	0	0	0	7	0	0	0	0	0	0	0	66930	0	6	5	0	0	0	0
375	TCA	0	0	0	0	0	0	0	0	0	0	0	0	0	0	0	0	0	0	0	0	2	0	0	0	0	0	0	0	0	0	0	0	0	0	0	0	0	0	6	0	0	0	0	0	0	0	0	0
376	GGC	0	0	0	0	0	0	0	0	0	4	0	0	0	0	0	0	0	0	0	0	0	0	0	0	0	0	0	0	0	0	0	0	0	17	0	0	0	1	0	0	1	66925	0	2	0	1	0	0
377	TAT	0	0	0	0	0	0	0	0	0	0	0	0	0	0	0	0	0	0	0	8	0	0	0	0	0	0	0	0	0	0	0	0	0	0	0	1	0	0	0	0	0	0	0	0	0	0	0	0
378	GCA	0	0	0	0	17	0	0	0	0	0	0	0	0	0	0	0	0	0	0	0	0	0	0	0	0	0	0	0	0	0	4	0	2	0	0	0	66841	0	6	23	1	0	0	0	31	0	0	0
379	GCG	0	0	0	0	0	0	2	0	0	0	0	0	0	0	0	0	0	0	0	0	0	0	0	0	0	0	0	0	0	0	0	0	0	0	2	0	3	0	66911	2	0	0	0	0	0	0	28	0
380	GAT	0	0	0	6	0	0	0	0	0	0	0	0	0	0	0	0	0	0	0	0	0	0	0	0	0	0	0	0	0	0	0	0	0	20	0	66927	0	0	0	0	0	0	0	4	0	0	0	0
381	CAA	28	0	0	0	0	0	0	0	0	0	0	0	0	0	0	0	113202	0	4	6	0	0	0	0	8	0	41	0	5	0	0	0	0	0	0	0	1	2	0	0	0	0	0	0	0	0	0	0
382	AAA	113201	2	14	0	1	1	0	0	1	0	0	0	1	0	0	7	1	5	0	0	0	0	0	0	7	66	0	0	0	0	5	0	52	0	0	0	0	3	2	0	0	0	0	0	0	0	0	0
383	AGC	0	15	1	0	0	0	0	0	0	113184	1	59	0	5	0	0	0	0	0	0	0	0	0	0	0	1	0	0	0	0	0	0	0	0	0	0	0	0	0	0	0	31	0	0	0	0	0	0
384	ACA	4	0	0	0	113293	12	7	0	1	0	0	0	30	0	0	0	0	1	0	0	0	0	0	0	0	0	0	0	0	0	0	0	0	0	0	0	6	0	0	0	0	0	0	0	0	0	0	0
385	CAA	1	0	0	0	1	0	0	0	0	0	0	0	0	0	0	0	113305	1	4	0	0	0	0	0	6	0	0	0	0	9	0	0	0	0	0	0	0	0	0	0	0	0	0	0	0	0	0	0
386	AAT	40	3	29	113172	0	0	0	0	0	0	0	2	0	0	0	1	0	0	1	0	0	0	0	0	8	0	7	0	0	0	15	0	0	0	0	4	0	12	0	0	0	0	0	0	0	0	0	0
387	GCC	0	0	0	0	0	3	0	0	0	0	0	0	0	0	0	0	0	0	0	0	0	0	0	0	0	0	0	0	0	0	0	0	0	0	0	0	3	113223	34	2	0	0	0	0	0	23	0	0
388	ATT	0	0	0	0	0	0	0	1	0	0	0	0	0	10	11	113320	0	0	0	0	0	0	0	0	0	0	0	0	0	0	0	3	0	0	0	0	0	0	0	0	0	0	0	0	0	0	0	5
389	AAC	2	113237	0	20	0	3	0	0	33	4	0	3	3	0	0	0	1	0	0	8	0	0	0	0	0	0	0	6	0	0	0	0	0	14	0	0	0	0	0	0	0	0	0	0	0	0	0	0
390	GGG	0	0	17	0	0	1	0	0	92	1	97	0	0	0	0	16	0	18	0	7	0	0	0	0	0	3	63	66	7	0	74	29	0	0	2	0	9	0	14	0	13	0	112631	2	0	13	2	8
391	ATT	0	0	0	0	0	0	0	0	0	0	0	0	57	9	0	113247	0	0	0	0	0	0	0	0	0	0	0	0	1	0	0	1	0	0	0	0	0	0	0	0	0	0	0	0	0	0	0	7
392	ACA	1	0	0	75	113173	7	9	0	1	0	0	0	7	0	0	0	0	0	0	5	0	0	0	0	0	0	1	0	0	0	0	0	0	0	0	0	18	0	0	0	0	0	0	0	0	0	0	0
393	AAC	3	113278	0	8	0	6	0	2	0	7	0	0	0	0	0	0	0	7	0	0	0	0	0	0	0	0	0	0	0	0	0	0	0	5	0	0	0	0	0	0	0	0	0	0	0	0	0	0
394	AAG	15	0	113229	11	0	0	1	0	0	0	5	0	0	0	0	0	0	0	1	0	0	0	0	0	0	0	0	31	0	0	0	0	0	0	9	0	0	0	0	0	0	0	0	0	0	0	0	0
395	GTG	3	0	0	0	0	0	0	0	0	0	0	0	7	0	1	1	0	0	0	0	0	0	0	0	0	0	0	0	0	0	0	0	0	0	0	0	0	0	3	0	0	0	0	0	6	2	113054	11
396	AAC	1	113298	0	13	0	2	0	0	0	3	0	0	0	0	0	0	0	0	0	0	0	0	0	0	0	0	0	0	0	0	0	0	0	6	0	0	0	0	0	0	0	0	0	0	0	0	0	0
397	TCT	0	0	0	34	0	0	0	0	0	0	0	0	0	0	0	0	0	0	0	0	0	0	0	1	0	0	0	3	0	0	0	0	0	0	0	0	0	0	0	0	0	0	0	0	0	0	0	0
398	GTT	0	0	0	0	0	0	0	0	0	0	0	0	0	0	0	6	0	0	0	0	0	0	0	0	0	0	0	0	0	0	0	0	0	0	0	2	0	0	0	3	0	0	0	0	0	4	7	112980
399	ATC	0	1	0	0	0	2	0	0	0	0	0	0	17	113183	0	16	0	0	0	0	0	0	0	0	0	0	0	0	0	0	0	0	0	0	0	0	0	0	0	0	0	0	0	0	0	9	0	0
400	GAG	0	16	17	0	0	0	0	0	0	0	2	0	0	0	0	0	0	0	0	0	0	0	0	0	0	0	0	0	0	0	0	0	2	0	112919	2	0	0	0	0	0	0	10	0	0	8	0	0
401	AAA	113116	0	50	0	3	0	0	0	3	0	14	0	0	0	0	0	0	2	0	0	0	0	0	0	0	0	0	0	0	0	0	0	5	0	0	0	0	29	4	0	0	0	0	0	0	0	0	0
402	ATG	0	0	0	0	0	0	3	0	0	0	1	0	1	0	112993	3	0	0	0	0	0	0	0	0	0	0	0	0	0	0	18	0	0	0	0	0	0	0	0	0	0	0	0	0	0	0	15	0
403	AAC	1	113006	0	11	0	17	0	0	5	28	0	0	0	1	0	0	0	0	0	0	0	0	0	0	0	0	0	0	0	0	0	0	0	5	0	0	0	0	0	0	0	0	0	0	0	0	0	0
404	ACT	16	3	0	0	3	24	0	112333	0	0	0	13	0	0	0	2	27	0	0	0	0	0	6	0	0	2	0	0	0	0	0	14	0	0	0	0	1	0	0	7	0	0	0	0	2	0	0	25
405	CAA	1	0	0	0	0	0	0	0	0	0	0	0	0	0	0	0	112764	1	4	2	0	0	0	0	19	0	8	0	0	0	0	0	0	0	0	0	0	2	9	7	0	1	35	27	14	0	0	0
406	TTC	0	0	0	0	0	0	0	0	0	0	0	0	0	0	0	0	0	0	0	0	0	0	0	0	0	0	0	0	6	12	0	0	0	0	0	0	0	0	0	0	0	0	2	0	0	0	0	0
407	ACA	3	0	0	0	113027	7	36	23	2	0	0	10	18	0	0	0	0	0	0	0	0	0	0	0	0	25	0	0	0	0	0	0	0	0	0	0	6	0	0	0	0	0	0	0	0	0	0	0
408	GCT	0	0	0	0	0	24	0	28	0	0	0	0	0	0	0	0	0	0	0	0	0	0	0	0	0	0	0	0	0	0	0	1	0	0	0	2	0	18	2	112812	0	0	0	0	0	0	0	16
409	GTG	0	0	0	0	10	31	0	0	0	0	0	0	0	0	12	0	0	0	0	0	0	0	0	0	0	0	0	0	0	0	0	0	0	0	0	0	0	0	6	0	0	0	1	0	32	0	112590	35
410	GGT	0	0	0	0	0	0	0	0	0	0	0	9	0	0	0	0	0	0	39	2	0	0	0	0	12	0	0	0	0	0	0	0	0	0	0	44	0	0	2	0	6	42	5	112360	0	0	0	4
411	AAA	113077	0	7	0	0	0	0	0	4	0	0	0	0	0	0	0	0	0	0	0	0	0	0	0	0	0	0	0	0	0	0	0	1	0	0	0	0	0	0	0	0	0	0	0	0	0	0	0
412	GAA	0	0	0	0	0	0	0	0	0	0	0	0	0	10	0	0	1	0	0	0	0	0	0	0	0	0	0	0	0	0	0	0	112979	1	1	0	0	5	0	0	4	0	0	0	0	0	0	0
413	TTC	0	0	0	0	0	0	0	0	0	0	0	0	0	0	0	0	0	0	0	0	0	0	0	0	0	0	0	0	0	15	0	0	0	0	0	0	0	0	0	0	0	0	0	0	0	0	0	0
414	AAC	1	112750	0	5	0	1	0	0	0	25	0	0	0	0	0	0	0	0	0	0	0	0	0	0	0	0	0	0	0	0	0	0	0	19	0	0	0	0	0	0	3	1	8	0	0	0	0	0
415	AAC	1	112734	1	31	7	1	0	1	0	3	0	5	0	1	8	0	0	0	0	0	0	0	0	0	73	26	0	0	5	0	0	0	0	4	0	0	0	0	0	0	0	0	9	0	7	0	0	5
416	TTA	0	0	0	0	0	0	0	0	0	0	0	0	3	0	0	0	0	0	0	0	0	0	0	0	0	0	0	0	0	0	0	0	0	0	0	0	0	0	0	0	0	0	0	0	0	0	0	0
417	GAA	7	0	0	0	0	0	0	0	0	0	0	0	0	0	0	0	0	0	0	0	0	0	0	0	0	0	0	0	0	0	0	0	112589	0	3	0	0	0	0	0	0	0	0	0	0	0	0	0
418	AAA	113112	0	5	0	0	0	0	0	3	0	0	0	2	0	0	0	0	0	0	0	0	0	0	0	0	0	0	0	0	0	0	0	4	0	0	0	0	0	0	0	0	0	0	0	0	0	0	0
419	AGG	7	0	32	0	0	0	0	0	11	0	110375	0	0	0	11	0	0	0	0	0	0	0	0	0	0	0	7	0	0	0	0	0	0	0	0	0	0	0	0	0	1	0	108	0	0	0	0	0
420	ATG	2	0	2	0	0	0	1	0	0	0	0	0	9	0	110312	2	0	0	0	0	0	0	0	0	0	0	0	0	0	0	1	0	0	0	0	1	0	0	0	0	0	0	0	0	0	0	7	0
421	GAA	4	0	0	0	0	0	0	0	0	0	0	0	0	0	0	0	0	0	0	0	0	0	0	0	0	0	0	0	0	0	0	0	111967	14	1	0	0	0	0	0	35	0	0	0	0	0	0	0
422	AAT	3	3	0	110808	0	0	0	0	0	0	0	5	0	0	0	3	0	0	0	0	0	0	0	0	0	0	0	0	0	0	0	0	0	0	0	1	0	0	0	0	3	0	0	0	0	0	0	0
423	TTA	0	0	0	0	0	0	0	0	0	0	0	0	0	0	0	0	0	0	0	0	0	0	0	0	0	0	0	0	0	0	0	0	0	0	0	0	0	0	0	0	0	0	0	0	0	0	0	0
424	AAT	0	5	0	113004	0	0	0	1	0	0	0	3	0	0	0	1	0	0	0	0	0	0	0	0	0	0	0	0	0	0	0	0	0	0	0	2	0	0	0	0	0	0	0	0	0	0	0	0
425	AAA	113192	1	71	0	0	0	0	0	2	0	0	0	0	0	0	0	2	0	0	0	0	0	0	0	0	0	0	0	0	0	0	0	9	0	0	0	0	0	0	0	0	0	0	0	0	0	0	0
426	AAA	113240	0	38	0	0	0	0	0	17	0	0	0	0	0	0	0	1	0	0	0	0	0	0	0	0	0	0	0	0	0	0	0	1	0	0	0	0	0	0	0	0	0	0	0	0	0	0	0
427	GTT	0	0	0	0	0	0	0	0	0	0	0	0	0	0	0	53	0	0	0	0	0	0	0	0	0	0	0	0	0	0	0	0	0	0	0	0	0	0	0	5	0	0	0	0	0	3	1	110401
428	GAT	0	20	0	3	0	0	0	0	0	0	0	0	0	0	0	0	0	0	0	0	0	0	0	0	0	0	0	0	0	0	0	0	0	3	0	111561	0	0	0	0	0	0	0	3	0	0	0	0
429	GAT	0	0	0	35	0	0	0	0	0	0	0	0	0	0	0	0	0	0	0	0	0	0	0	0	0	0	0	0	0	0	0	0	0	5	0	112298	0	0	0	0	0	0	0	8	0	0	0	0
430	GGG	0	0	0	0	0	0	0	0	0	0	6	0	0	0	0	0	0	0	0	0	0	0	0	0	0	0	0	0	0	0	0	0	0	0	5	0	0	0	0	0	2	0	111485	0	0	0	0	0
431	TTT	0	0	0	0	0	0	0	0	0	0	0	0	0	0	0	0	0	0	0	0	0	0	0	0	0	0	0	0	0	0	0	5	0	0	0	0	0	0	0	0	0	0	0	0	0	0	0	0
432	CTG	0	0	0	0	0	0	0	0	0	0	0	0	0	0	0	0	0	0	1	0	0	0	23	0	0	0	3	0	4	0	111436	6	0	0	0	0	0	0	0	0	0	0	0	0	0	0	0	0
433	GAC	0	6	0	0	0	0	0	0	0	0	0	0	0	0	0	0	0	0	0	0	0	0	0	0	0	0	0	0	0	0	0	0	6	112466	5	32	0	12	0	0	0	17	0	0	0	0	0	0
434	ATT	0	0	0	1	0	0	0	2	0	0	0	1	0	9	3	112688	0	0	0	0	0	0	0	0	0	0	0	0	0	0	0	1	0	0	0	0	0	0	0	0	0	0	0	0	0	0	0	18
435	TGG	0	0	0	0	0	0	0	0	0	0	0	0	0	0	0	0	0	0	0	0	0	0	0	0	0	0	13	0	0	0	0	0	0	0	0	0	0	0	0	0	0	0	0	0	0	0	0	0
436	ACA	2	0	0	0	111065	0	1	1	0	0	0	0	2	0	0	0	0	0	0	0	0	0	0	0	0	0	0	0	0	0	0	0	0	0	0	0	17	0	0	0	0	0	0	0	0	0	0	0
437	TAT	0	0	0	0	0	0	0	0	0	0	0	0	0	0	0	0	0	0	0	17	0	0	0	0	0	0	0	0	0	0	0	0	0	0	0	0	0	0	0	0	0	0	0	0	0	0	0	0
438	AAT	2	54	0	112179	0	0	0	3	0	0	0	4	0	0	0	1	0	0	2	0	0	0	0	0	0	0	0	0	0	0	0	0	0	0	0	15	0	0	0	0	0	0	0	0	0	0	0	0
439	GCA	0	0	0	0	68	0	0	0	0	0	0	0	10	0	0	0	0	0	0	0	1	0	0	0	0	0	0	0	0	0	0	0	0	0	0	0	111613	1	5	0	0	0	0	0	34	0	0	0
440	GAA	2	0	0	0	0	0	0	0	0	0	0	0	0	0	0	0	0	0	0	0	0	0	0	0	0	0	0	0	0	0	0	0	112675	0	3	0	0	0	0	0	3	0	0	0	0	0	0	0
441	TTG	0	0	0	0	0	0	0	0	0	0	0	0	0	0	0	0	0	0	0	0	0	0	0	0	0	0	0	0	0	0	1	0	0	0	0	0	0	0	0	0	0	0	0	0	0	0	0	0
442	TTA	0	0	0	0	0	0	0	0	0	0	0	0	33	0	0	0	0	0	0	0	0	0	0	0	0	0	0	0	3	0	0	0	0	0	0	0	0	0	0	0	0	0	0	0	0	0	0	0
443	GTT	0	0	0	0	0	0	0	0	0	0	0	0	0	0	0	2	0	0	0	0	0	0	0	0	0	0	0	0	0	0	0	0	0	0	0	0	0	0	0	1	0	0	0	2	0	9	0	112475
444	CTA	0	0	0	0	0	0	0	0	0	0	0	0	1	0	0	0	0	0	0	0	6	0	0	0	0	0	0	0	112674	1	6	10	0	0	0	0	0	0	0	0	0	0	0	0	0	0	0	0
445	CTG	0	0	0	0	0	0	0	0	0	0	0	0	0	0	2	0	0	0	3	0	0	0	24	0	0	0	1	0	15	0	112475	1	0	0	0	0	0	0	0	0	0	0	0	0	0	0	15	0
446	GAA	4	0	0	0	0	0	0	0	0	0	0	0	0	0	0	0	1	0	0	0	0	0	0	0	0	0	0	0	0	0	0	0	113279	1	5	0	0	0	0	0	11	0	0	0	0	0	0	0
447	AAT	1	5	0	113357	0	0	0	1	0	0	0	2	0	0	0	1	0	0	0	1	0	0	0	0	0	0	0	0	0	0	0	0	0	0	0	1	0	0	0	0	0	0	0	0	0	0	0	0
448	GAA	8	0	0	0	0	0	0	0	0	0	0	0	0	0	0	0	0	0	0	0	0	0	0	0	0	0	0	0	0	0	0	0	113280	1	5	0	0	0	0	0	7	0	0	0	0	0	0	0
449	AGG	0	0	14	0	0	0	0	0	2	0	113163	1	0	0	7	0	0	0	0	0	0	0	0	0	0	0	5	0	0	0	0	0	0	0	0	0	0	0	0	0	0	0	28	0	0	0	0	0
450	ACT	0	0	0	0	3	14	0	113150	0	0	0	0	0	0	0	0	0	0	0	0	0	0	0	0	0	0	0	0	0	0	0	0	0	0	0	0	0	0	0	8	0	0	0	0	0	0	0	0
451	TTG	0	0	0	0	0	0	0	0	0	0	0	0	0	0	0	0	0	0	0	0	0	0	0	0	0	0	0	0	0	0	3	18	0	0	0	0	0	0	0	0	0	0	0	0	0	0	1	0
452	GAT	0	0	0	12	0	0	0	0	0	0	0	0	0	0	0	0	0	0	0	0	0	0	0	0	0	0	0	0	0	0	0	0	0	1	0	113158	0	0	0	0	0	0	0	11	0	0	0	0
453	TTC	0	0	0	0	0	0	0	0	0	0	0	0	0	0	0	0	0	0	0	0	0	0	0	0	0	0	0	0	0	3	0	0	0	0	0	0	0	0	0	0	0	0	0	0	0	0	0	0
454	CAT	0	0	0	5	0	0	0	0	0	0	0	0	0	0	0	0	0	2	0	113147	0	0	0	1	0	0	0	36	0	0	0	0	0	0	0	0	0	0	0	0	0	0	0	0	0	0	0	0
455	GAC	0	2	0	0	0	0	0	0	0	0	0	0	0	0	0	0	0	0	0	0	0	0	0	0	0	0	0	0	0	0	0	0	2	113059	0	11	0	0	0	0	0	4	0	0	0	9	0	0
456	TTA	0	0	0	30	0	0	13	0	19	0	0	0	0	0	0	0	0	0	4	6	0	0	0	0	0	0	5	0	8	0	0	0	0	0	1	1	0	0	0	0	0	0	0	0	1	0	0	0
457	AAT	7	6	0	113200	0	0	0	0	0	0	0	0	0	0	0	0	4	0	0	1	0	0	0	0	0	0	0	0	0	0	0	0	0	0	0	3	0	0	0	0	0	0	0	0	0	0	0	12
458	GTG	0	0	0	0	0	0	0	0	0	0	0	0	0	0	7	0	0	0	0	0	0	0	0	0	0	0	0	0	0	0	0	0	0	0	1	0	0	0	5	0	0	0	0	0	7	0	113215	4
459	AAG	3	0	113271	0	0	0	8	0	0	0	6	0	0	0	1	0	0	0	2	0	0	0	0	0	0	0	0	0	0	0	0	0	0	0	8	0	0	0	0	0	0	0	0	0	0	0	0	0
460	AAT	2	15	0	113217	0	0	0	0	0	0	0	0	0	0	0	0	0	0	0	1	0	0	0	0	0	0	0	0	0	0	0	0	0	0	0	4	0	0	0	0	0	11	0	1	0	0	2	0
461	CTG	2	0	0	0	0	0	0	0	0	0	0	0	0	0	3	0	0	0	0	0	0	0	3	0	0	0	0	0	3	0	113282	4	0	0	0	0	0	0	0	0	0	0	0	0	0	0	0	0
462	TAC	0	0	0	0	0	0	0	0	0	0	0	0	0	0	0	0	0	14	0	0	0	0	0	0	0	0	0	0	0	0	0	0	0	0	0	0	0	0	0	0	0	0	0	0	0	0	0	0
463	GAG	0	0	31	0	0	0	0	0	0	0	0	0	0	0	0	0	0	0	0	0	0	0	0	0	0	0	0	0	0	0	0	0	3	0	113310	3	0	0	0	0	0	0	12	0	0	0	0	8
464	AAA	113327	0	32	0	1	0	0	0	5	0	0	0	1	0	0	0	16	0	0	0	0	0	0	0	0	0	1	0	0	0	0	0	2	0	0	0	0	0	0	0	0	0	0	0	0	0	0	0
465	GTA	0	0	0	0	0	0	0	4	0	0	0	0	12	0	0	0	0	0	0	0	0	0	0	0	0	0	0	0	0	0	0	0	0	0	0	0	8	0	0	0	0	0	0	0	113294	0	32	13
466	AAA	113359	2	7	0	0	0	0	0	4	0	0	0	0	0	0	0	1	0	0	0	0	0	0	0	0	0	0	0	0	0	0	0	1	0	0	0	0	0	0	0	0	0	0	0	0	0	0	0
467	AGC	0	16	0	0	1	0	0	0	2	113210	7	24	0	2	0	0	0	0	0	0	0	0	0	0	0	0	0	0	0	0	0	0	0	0	0	0	0	0	0	0	0	12	1	0	0	0	0	19
468	CAA	14	0	0	0	13	40	0	0	25	0	0	0	0	30	15	0	113181	0	16	0	0	0	0	0	1	0	0	0	0	0	0	0	0	0	0	0	0	0	0	0	0	0	0	0	0	0	6	0
469	TTA	0	0	0	0	0	0	0	0	0	0	0	0	4	0	0	0	0	0	0	0	0	0	0	0	0	0	0	0	4	0	0	0	0	0	0	0	0	0	0	0	0	0	0	0	0	0	0	0
470	AAG	62	0	113284	9	0	0	3	0	0	0	15	0	0	0	2	0	0	0	2	0	0	0	0	0	0	0	0	0	0	0	0	0	0	0	5	0	0	0	0	0	0	0	0	0	0	0	0	0
471	AAT	1	5	0	113351	0	0	0	6	0	0	0	0	0	0	0	0	0	0	0	0	0	0	0	0	0	0	0	0	0	0	9	0	0	0	0	3	0	0	0	0	0	18	0	0	0	0	0	0
472	AAT	0	2	0	113310	0	0	0	1	0	0	0	26	0	0	0	0	0	13	0	0	0	0	0	0	0	0	0	0	0	0	0	0	0	0	0	31	0	0	0	0	0	0	0	0	0	0	0	0
473	GCC	0	0	0	0	0	11	0	0	0	0	0	0	0	0	0	0	0	0	0	0	0	0	0	0	0	0	0	0	0	0	0	0	0	2	0	0	1	113266	28	31	0	0	0	0	0	8	10	0
474	AAA	112930	5	13	4	0	0	0	0	49	0	0	0	0	0	0	0	54	0	0	0	0	0	0	0	0	0	0	0	0	19	3	0	51	0	0	0	0	1	0	0	0	2	0	0	0	0	0	6
475	GAA	11	0	0	0	0	0	0	0	0	0	0	0	0	0	0	0	0	0	0	0	0	0	0	0	0	0	0	0	0	0	0	0	113322	0	20	0	0	0	0	0	15	0	0	0	4	0	0	0
476	ATC	0	0	16	0	0	6	0	14	0	0	0	0	28	96889	0	16	8	0	0	0	0	0	0	0	0	0	0	0	0	8	18	0	0	0	0	0	0	0	0	0	0	0	0	0	0	2	0	0
477	GGA	0	0	0	0	0	0	0	0	6	0	0	0	0	0	0	0	0	0	0	0	0	0	0	0	0	0	0	0	0	0	0	0	3	0	0	0	1	0	0	0	96929	0	7	0	0	0	0	0
478	AAT	4	3	1	97036	0	0	0	1	0	0	0	0	0	0	0	0	0	0	0	0	0	0	0	0	0	0	0	0	0	0	0	0	0	0	0	5	0	0	0	0	0	0	0	0	0	0	0	0
479	GGG	0	0	0	0	0	0	0	0	0	0	1	0	0	0	0	0	0	0	0	0	0	0	0	0	0	0	0	0	0	0	0	9	0	0	7	0	0	0	0	0	3	17	96987	2	0	0	1	0
480	TGT	0	0	0	0	0	0	0	0	0	0	0	0	0	0	0	0	0	0	0	0	0	0	0	0	0	0	0	1	0	0	0	0	0	0	0	0	0	0	0	0	0	0	0	1	0	0	0	0
481	TTT	0	0	0	0	0	0	0	0	0	0	0	0	0	0	0	0	0	0	0	0	0	0	0	0	0	0	0	0	0	0	0	3	0	0	0	0	0	0	0	0	0	0	0	0	0	0	0	0
482	GAG	0	0	3	0	0	0	0	0	0	0	0	0	0	0	0	0	0	0	0	0	0	0	0	0	0	0	0	0	0	0	0	0	12	0	96893	4	0	0	1	17	0	0	17	0	0	0	0	0
483	TTC	0	0	0	0	0	0	0	0	0	0	0	0	0	0	0	0	0	0	0	0	0	0	0	0	0	0	0	0	0	7	0	0	0	0	0	0	0	0	0	0	0	0	0	0	0	0	0	0
484	TAC	0	0	0	0	0	0	0	0	0	0	0	0	0	0	0	0	0	26	0	0	0	0	0	0	0	0	0	0	2	0	5	0	0	1	0	0	0	0	0	0	0	0	0	0	0	0	0	0
485	CAC	0	2	0	0	0	0	0	0	0	0	0	0	0	0	0	0	2	96879	1	0	0	1	0	0	0	9	0	0	0	0	0	0	0	0	0	0	0	0	0	0	0	0	0	0	0	0	0	0
486	AAG	2	0	96925	2	0	0	0	0	0	0	10	12	0	0	1	0	0	0	0	0	0	0	0	0	0	0	0	0	0	0	0	0	0	0	14	0	25	0	0	0	0	0	0	0	0	0	0	0
487	TGT	0	0	0	0	0	0	0	0	0	0	0	1	0	0	0	0	0	0	0	0	0	0	0	0	0	0	0	3	0	0	0	0	0	0	0	0	0	0	0	0	0	0	0	2	0	0	0	0
488	GAC	0	4	0	0	0	0	0	0	0	0	0	0	0	0	0	0	0	0	0	0	0	0	0	0	0	0	0	0	0	0	0	0	2	96806	2	5	0	0	0	0	0	33	0	0	0	0	0	0
489	AAT	0	4	1	96772	0	0	0	0	0	0	0	2	0	0	0	0	0	0	0	0	0	0	0	0	0	0	0	0	0	0	0	0	0	0	0	10	0	0	0	0	0	0	0	0	0	0	0	0
490	GAA	13	0	0	0	13	0	0	0	0	0	0	0	0	0	13	0	0	0	0	0	0	0	0	0	0	0	0	0	1	0	0	0	96709	0	2	0	0	0	0	0	9	0	0	0	0	0	0	0
491	TGC	0	0	0	0	0	0	0	0	0	0	0	0	0	0	0	0	0	0	0	0	0	0	0	0	0	2	0	0	0	0	0	0	0	0	0	0	0	0	0	0	0	0	0	0	0	0	0	0
492	ATG	0	0	0	0	0	0	7	0	0	0	0	0	9	0	96628	1	0	0	0	0	0	0	0	0	0	0	0	0	0	0	0	0	0	0	0	0	0	0	0	0	0	0	0	0	0	0	5	0
493	GAA	6	0	0	0	0	3	0	0	0	0	0	0	0	0	0	0	0	5	0	0	0	0	0	0	0	0	0	0	0	0	0	0	95981	1	21	11	0	0	0	1	9	0	0	2	8	0	0	0
494	AGT	18	0	8	3	0	0	6	0	0	4	0	96098	0	0	0	1	0	0	12	0	0	0	0	0	0	0	0	0	0	0	0	0	30	0	0	0	9	0	0	0	0	0	0	4	0	0	0	0
495	GTA	0	0	0	0	0	0	0	0	0	0	0	0	7	0	0	0	0	0	0	0	0	0	0	0	0	0	0	0	0	0	0	0	0	0	0	0	12	0	0	0	0	0	0	0	96567	0	11	38
496	AGA	0	0	0	0	0	0	0	0	96746	1	4	0	2	0	0	0	0	0	0	0	0	0	0	0	1	0	0	0	0	0	0	0	0	0	0	0	0	0	0	0	9	0	0	0	0	0	0	0
497	AAT	0	1	0	96792	2	0	0	0	0	0	0	21	20	0	8	0	0	0	0	3	0	0	0	0	0	7	0	4	0	0	1	0	5	0	0	3	1	0	0	2	0	0	0	0	0	0	1	4
498	GGG	0	0	0	0	0	0	0	0	0	0	3	0	0	0	0	0	0	0	0	0	0	0	0	0	0	0	0	0	0	0	0	0	0	0	3	0	0	0	0	0	6	0	96889	5	0	0	1	0
499	ACT	0	0	0	9	0	11	0	96665	0	5	0	0	0	0	0	3	1	2	0	1	0	0	0	0	0	0	4	0	0	0	0	0	0	0	6	0	1	0	0	1	0	0	0	0	25	0	5	0
500	TAT	0	0	0	1	0	0	0	0	0	0	0	0	0	0	0	0	0	0	0	27	0	0	0	0	0	0	0	0	0	0	0	0	0	0	0	0	0	0	0	0	0	0	0	0	0	0	0	0
501	GAT	0	0	0	3	0	0	0	0	0	0	0	0	0	0	0	0	0	0	0	0	0	0	0	0	0	0	0	0	0	0	0	0	1	2	0	96905	0	0	0	0	0	0	0	2	0	0	0	0
502	TAT	0	0	0	0	0	0	0	0	0	0	0	0	0	0	0	0	0	0	0	7	0	0	0	0	0	0	0	0	3	0	0	0	0	0	7	0	0	0	0	0	0	0	0	0	0	0	0	0
503	CCA	0	0	0	0	0	0	32	0	0	0	5	0	11	0	0	1	0	0	0	0	96526	60	33	0	0	0	2	7	3	0	0	0	0	0	0	0	0	0	0	0	0	0	0	0	0	0	9	0
504	AAA	96820	0	1	0	0	0	0	0	5	0	0	0	1	0	0	0	1	0	0	10	0	0	0	0	0	0	0	0	0	0	0	0	5	0	0	0	0	0	0	0	0	0	0	0	0	0	0	0
505	TAT	0	0	0	0	0	0	0	0	0	0	0	0	0	0	0	0	0	0	0	2	0	0	0	0	0	0	0	0	0	0	0	0	0	0	0	1	0	0	0	0	0	0	0	0	0	0	0	0
506	TCA	0	0	1	0	0	0	0	0	0	0	0	0	0	0	0	0	0	0	0	0	4	0	0	0	0	0	0	0	0	0	11	0	0	0	0	0	0	0	4	0	0	0	0	0	0	0	3	0
507	GAA	18	0	0	0	0	0	0	0	16	0	0	0	0	0	0	0	0	0	0	0	0	0	0	0	0	0	0	0	0	0	0	0	96359	32	1	0	0	0	11	0	8	0	0	2	0	0	0	0
508	GAA	3	0	0	0	0	0	0	0	0	0	0	0	0	0	0	0	0	0	0	0	0	1	0	0	0	0	0	0	0	0	0	0	96517	0	8	0	0	0	0	17	1	0	0	0	0	0	0	0
509	TCA	0	0	0	0	1	0	1	0	0	0	0	11	0	0	0	0	0	0	0	0	3	0	0	0	0	0	0	0	0	0	0	0	0	0	0	0	0	0	12	0	0	0	0	0	0	16	1	0
510	AAG	1	0	95436	1	0	0	3	0	0	0	8	1	0	1	1	13	0	0	0	0	0	0	0	0	0	0	0	0	0	17	0	14	0	0	2	0	0	0	0	0	0	0	0	0	0	0	0	9
511	TTG	0	0	0	0	0	13	0	3	0	0	0	1	0	0	1	0	0	0	0	0	0	0	0	0	0	0	0	0	0	0	3	0	0	0	0	0	0	0	0	0	0	0	0	0	0	0	0	0
512	AAC	29	95608	1	11	0	1	0	0	0	16	0	0	0	0	0	0	0	1	0	0	0	0	0	0	0	0	7	0	0	0	0	0	0	3	0	0	10	0	0	0	0	0	0	21	0	36	0	0
513	AGG	0	0	4	0	0	0	0	0	18	0	94337	2	0	8	3	0	0	0	0	0	0	0	0	0	0	0	6	0	15	0	0	0	0	0	0	0	0	0	0	0	0	0	28	0	0	0	0	0
514	GAA	6	0	0	0	0	0	0	0	0	0	0	0	0	0	0	0	0	0	17	0	0	0	0	0	0	0	0	0	0	0	0	0	94573	1	7	0	0	0	0	0	6	0	0	0	0	0	0	0
515	AAG	2	0	94075	2	0	0	1	0	32	0	74	10	0	0	1	8	0	0	1	2	0	4	0	0	0	0	0	0	0	1	0	3	0	0	3	0	0	0	0	0	0	0	0	0	0	9	0	0
516	ATA	0	0	0	0	6	0	0	0	0	0	0	0	93840	0	14	0	0	0	0	0	0	0	0	0	0	0	0	0	0	0	0	0	0	0	0	0	0	0	0	0	0	0	0	0	15	0	0	1
517	GAT	4	0	0	4	0	0	0	0	0	0	0	0	0	0	9	0	0	0	0	0	0	0	0	0	0	1	0	0	28	27	0	0	2	2	1	92356	21	19	0	1	0	0	0	6	0	0	0	0
518	GGA	0	0	9	0	0	0	6	13	17	0	0	1	0	0	23	0	0	0	0	0	0	0	0	0	0	19	0	35	0	0	0	4	16	0	1	0	1	1	0	0	95110	0	10	5	4	34	0	0
519	GTG	0	0	0	0	0	0	0	0	0	0	0	0	0	0	0	0	0	0	0	0	0	0	0	0	0	0	0	0	0	0	0	0	0	0	3	0	0	0	25	0	0	0	0	0	8	0	94819	22
520	AAA	95986	2	6	4	0	0	0	0	3	0	0	0	0	0	0	0	0	16	0	0	0	0	0	0	0	0	0	0	0	0	0	0	3	0	46	0	0	0	0	0	0	0	0	0	0	0	0	0
521	TTG	0	0	0	0	0	0	0	0	0	0	0	0	11	0	1	0	0	0	0	0	0	0	0	0	0	0	0	0	0	0	3	0	0	0	0	0	0	0	0	0	0	0	7	0	0	0	0	0
522	GAA	2	0	0	0	0	0	0	0	0	0	0	0	0	0	0	0	0	0	0	0	0	0	0	0	0	0	0	0	0	0	0	0	95527	0	3	0	0	0	0	0	13	0	0	0	0	0	0	0
523	TCA	0	0	0	0	1	0	0	0	0	0	0	0	0	0	0	0	1	0	0	0	8	0	0	0	0	0	8	0	0	0	0	0	0	0	0	4	0	0	0	0	0	0	0	0	0	0	0	0
524	ATG	0	0	1	0	0	0	5	0	0	0	0	0	11	0	95899	21	0	0	0	0	0	0	0	0	0	0	0	14	0	0	0	23	0	0	0	0	0	0	0	0	4	0	0	0	0	0	2	16
525	GGG	0	0	0	0	0	0	0	0	0	0	3	0	0	0	0	0	0	0	0	0	0	0	0	0	0	0	0	0	0	0	0	0	0	0	1	18	0	0	0	0	29	1	95774	2	0	0	3	0
526	GTG	0	0	0	0	0	0	4	0	0	0	0	0	0	0	8	0	0	0	12	0	0	1	0	0	0	0	0	0	8	5	3	0	0	0	30	0	0	0	8	3	0	0	0	0	21	0	95296	0
527	TAT	0	0	0	0	0	0	0	0	0	0	0	0	0	0	0	0	0	0	10	22	0	0	0	0	0	0	0	0	0	0	0	0	14	0	0	0	0	0	0	0	0	0	0	0	0	0	0	0
528	CAG	3	0	3	0	0	0	0	0	0	0	0	0	0	0	0	0	5	0	94574	2	0	0	1	0	0	0	22	0	0	0	0	0	0	10	0	0	0	0	0	0	0	0	0	0	0	0	0	0
529	ATT	0	0	0	1	0	0	0	9	0	0	0	0	0	3	0	95483	0	0	0	0	0	0	0	0	0	0	0	0	0	0	0	0	0	0	0	0	0	0	0	0	0	0	0	0	0	0	0	16
530	CTG	0	0	0	0	0	0	0	0	0	0	0	0	0	0	53	0	0	0	1	0	0	0	11	0	0	0	2	0	3	0	95957	13	0	0	0	0	0	0	0	0	0	0	0	0	0	0	0	0
531	GCG	0	0	0	0	0	0	0	0	0	0	0	0	0	0	0	0	0	0	0	0	0	0	0	0	0	0	0	0	0	0	0	0	0	0	2	0	6	0	95937	0	0	5	0	0	0	0	16	0
532	ATC	0	0	0	0	0	13	0	0	0	0	0	0	4	95498	0	4	0	0	0	0	0	0	0	0	0	0	0	0	0	0	0	0	0	0	0	0	0	0	0	0	0	0	0	0	0	5	0	0
533	TAC	0	8	0	0	0	0	0	0	0	0	0	0	0	0	0	0	0	37	0	0	0	0	0	0	0	0	0	0	0	0	0	0	0	0	0	0	0	0	5	0	0	0	0	0	0	0	0	0
534	TCA	0	0	0	0	0	0	0	0	0	0	0	0	0	0	0	0	0	0	0	0	7	0	0	0	0	0	0	0	0	0	0	0	0	0	0	0	1	0	0	0	0	0	0	0	0	0	0	0
535	ACT	0	0	0	5	0	11	0	96206	0	0	0	1	0	0	0	3	0	0	0	0	0	0	0	0	0	0	0	0	0	0	0	0	0	0	0	0	0	0	0	1	0	0	0	0	0	0	0	0
536	GTC	0	0	0	0	0	0	0	0	0	0	0	0	0	40	0	0	0	0	0	0	0	0	0	0	0	0	0	0	5	0	0	0	0	14	0	0	0	2	0	0	0	0	0	0	3	96231	0	2
537	GCC	0	0	0	0	2	20	0	0	0	0	0	0	0	0	0	0	0	0	0	0	0	0	0	0	0	0	0	0	0	0	0	0	0	0	0	0	6	96262	0	1	0	0	0	0	0	6	0	0
538	AGT	0	0	0	19	0	0	0	0	0	2	0	96506	0	0	0	0	0	0	0	0	0	0	0	0	0	0	0	0	0	0	0	0	0	0	0	0	22	5	7	0	0	0	0	3	0	0	0	0
539	TCA	0	0	0	0	1	0	0	0	0	0	0	0	0	0	0	0	0	0	0	0	2	0	0	0	0	0	0	0	0	0	0	0	0	0	0	0	0	0	0	0	0	0	0	0	0	0	0	0
540	CTG	0	0	0	0	0	24	0	0	0	0	0	0	6	0	5	0	0	0	1	0	0	0	7	0	0	0	0	0	9	1	96759	12	0	0	0	0	0	0	0	0	0	0	0	0	0	10	2	0
541	GTG	0	0	0	0	0	0	6	26	0	0	0	0	0	0	4	9	0	0	0	0	0	0	0	0	0	0	0	0	0	7	2	0	0	0	0	0	0	0	5	0	0	0	0	0	12	0	96718	11
542	CTT	0	0	0	0	0	0	0	0	0	0	0	0	0	0	0	1	0	0	0	0	0	0	0	27	0	0	0	0	2	3	1	96834	0	0	0	0	23	0	2	0	0	0	0	0	0	0	0	0
543	TTG	0	0	0	0	0	0	0	0	0	0	0	0	0	0	0	0	0	0	0	0	0	0	0	0	0	0	0	0	0	0	7	0	0	0	0	0	0	0	18	1	0	0	0	0	0	0	0	0
544	GTC	0	0	0	0	0	0	0	0	0	0	0	0	0	5	0	0	0	0	0	0	0	0	0	0	0	0	0	0	0	0	0	0	0	0	0	0	0	4	0	0	0	8	0	0	0	96836	0	3
545	TCC	0	0	0	0	0	0	0	0	0	0	0	0	0	0	0	0	0	1	0	0	0	36	0	0	0	0	0	0	0	0	0	0	0	0	0	0	0	10	0	0	0	0	0	0	0	0	0	0
546	CTG	0	0	0	0	0	0	0	0	0	0	0	0	0	0	4	0	0	0	0	0	0	0	32	0	0	0	8	0	2	0	96955	1	0	0	0	0	0	0	0	0	0	0	5	0	0	0	0	0
547	GGG	0	0	0	0	0	0	0	0	0	0	2	0	0	0	0	0	0	0	0	0	0	0	0	0	0	0	0	0	0	0	0	0	0	0	2	0	0	0	0	0	2	0	96958	0	0	0	0	0
548	GCA	0	0	0	0	32	0	0	0	0	0	0	0	0	0	0	0	0	0	0	0	0	0	0	0	0	0	0	0	0	0	0	0	0	0	0	0	96767	0	5	5	1	0	0	0	10	0	0	0
549	ATC	0	0	0	0	0	15	0	0	0	0	0	0	1	96838	0	3	0	0	0	0	0	0	0	0	0	0	0	0	0	2	0	0	0	0	0	0	0	7	0	0	0	0	0	0	0	8	0	0
550	AGT	0	0	0	1	0	0	0	7	0	3	0	96828	0	0	0	3	0	0	0	0	0	0	0	0	0	0	0	0	0	0	1	0	0	0	0	0	0	0	0	0	0	0	0	16	24	0	0	0
551	TTC	0	0	0	0	0	0	0	0	0	0	0	0	0	3	0	0	0	0	0	0	0	0	0	0	0	0	0	0	0	29	0	0	0	0	0	0	0	0	0	0	0	2	0	0	0	0	0	0
552	TGG	0	0	0	0	0	0	0	0	0	0	1	0	0	0	0	0	0	0	0	0	0	0	0	0	0	0	4	0	0	0	0	0	0	0	0	0	0	0	0	0	0	0	1	0	0	0	0	0
553	ATG	0	0	1	0	0	0	1	0	0	0	0	3	1	0	96944	1	0	0	0	0	0	0	0	0	0	0	0	0	0	0	0	0	0	0	0	0	0	14	4	0	0	0	0	29	0	0	3	0
554	TGT	0	0	0	0	0	0	0	0	0	0	0	1	0	0	0	0	0	0	0	0	0	0	0	0	0	0	0	3	0	0	11	0	0	0	0	0	0	0	0	0	0	0	0	0	0	0	0	0
555	TCT	0	0	0	5	0	0	0	1	0	0	0	13	0	0	4	0	7	0	0	0	0	0	0	3	0	0	0	9	0	0	0	0	0	0	0	0	0	0	37	0	2	0	0	0	0	0	0	0
556	AAT	5	26	11	96922	0	13	0	0	0	0	0	7	14	0	0	0	0	0	0	0	0	0	0	0	0	0	0	0	0	0	0	0	0	0	0	17	0	0	0	0	0	0	0	2	0	0	0	0
557	GGG	0	0	0	0	0	0	0	0	0	0	1	0	0	0	0	0	0	0	3	0	0	0	0	0	0	0	1	0	0	0	0	0	0	0	5	0	0	0	0	0	23	0	96910	1	0	0	2	0
558	TCT	0	0	0	0	0	0	0	0	0	0	0	0	0	0	7	0	69	0	0	0	0	0	0	1	0	0	0	0	0	0	0	0	0	0	0	0	0	0	0	9	0	0	0	0	0	0	0	0
559	TTG	0	0	0	0	0	0	0	0	0	0	0	0	0	0	0	0	0	0	0	0	0	0	0	0	0	0	0	0	0	0	50	0	0	0	0	0	0	0	0	0	0	0	0	0	0	0	0	0
560	CAG	0	0	5	0	0	0	0	0	0	0	0	0	0	0	0	0	7	0	96945	1	0	0	1	0	0	0	12	0	0	0	0	0	0	0	1	0	0	0	0	0	0	0	0	0	0	0	0	0
561	TGC	0	0	0	0	0	0	0	0	0	0	0	0	0	0	0	0	0	0	0	0	0	0	0	0	0	2	0	0	0	0	0	0	0	0	0	0	0	0	0	0	0	0	0	0	0	0	0	0
562	AGA	8	0	0	0	0	0	0	15	96965	1	16	1	2	0	0	9	0	0	0	0	0	0	0	0	6	0	0	0	0	0	0	0	0	0	0	0	0	0	0	10	1	0	0	0	0	8	0	0
563	ATA	1	0	0	0	2	0	0	0	0	0	0	0	97031	0	6	0	0	0	0	0	0	0	0	0	0	0	0	0	0	0	0	0	0	0	0	0	0	0	0	0	0	0	0	0	6	0	1	24
564	TGC	0	0	0	0	0	0	0	0	0	0	0	0	0	0	0	0	0	0	0	0	0	0	0	0	0	3	0	0	0	0	0	0	0	0	0	0	0	0	0	0	0	0	0	0	0	0	0	0
565	ATC	0	0	0	0	0	7	0	0	0	0	0	0	1	97051	0	0	0	0	0	0	0	0	0	0	0	0	0	0	0	0	0	0	0	0	0	0	0	0	0	0	0	0	0	0	0	3	0	0
566	TGA	0	0	0	0	0	0	0	0	0	0	0	0	0	0	0	0	0	0	0	0	0	0	0	0	23	0	0	0	0	0	0	0	0	0	0	0	0	0	0	0	1	0	0	0	0	0	0	0
[truncated: 16 more columns]
