# Supplementary material for: How single mutations affect viral escape from broad and narrow antibodies to H1 influenza hemagglutinin
Source: Nat Commun. 2018 Apr 11;9:1386. doi: 10.1038/s41467-018-03665-3 (PMC5895760; doi:10.1038/s41467-018-03665-3)
Supplement: Supplementary file 5 — Supplementary Data 3(ZIP 19513 kb) [file 41467_2018_3665_MOESM5_ESM.zip › analysis_code/results/codoncounts/L1-S139-300ug-ml_readsperbc.csv]

number of reads	number of barcodes
1	551368
2	198917
3	133071
4	118983
5	110410
6	95602
7	75871
8	55947
9	37980
10	24165
11	14517
12	7971
13	4349
14	2163
15	1022
16	470
17	217
18	90
19	33
20	12
21	5
22	5
24	2
25	1
180	1
222	1
