# Supplementary material for: How single mutations affect viral escape from broad and narrow antibodies to H1 influenza hemagglutinin
Source: Nat Commun. 2018 Apr 11;9:1386. doi: 10.1038/s41467-018-03665-3 (PMC5895760; doi:10.1038/s41467-018-03665-3)
Supplement: Supplementary file 5 — Supplementary Data 3(ZIP 19513 kb) [file 41467_2018_3665_MOESM5_ESM.zip › analysis_code/results/codoncounts/L2-C179-1ug-ml.log]

2017-10-05 10:35:59,575 - INFO - Beginning execution of dms2_bcsubamp in directory /fh/fast/bloom_j/computational_notebooks/jbloom/2017/HA_antibody_ease_of_escape/analysis_code

2017-10-05 10:35:59,575 - INFO - Progress is being logged to ./results/codoncounts/L2-C179-1ug-ml.log
2017-10-05 10:36:01,919 - INFO - Version information:
	Time and date: Thu Oct  5 10:35:59 2017
	Platform: Linux-3.13.0-49-generic-x86_64-with-Ubuntu-14.04-trusty
	Python version: 3.4.0 (default, Apr 11 2014, 13:05:11)  [GCC 4.8.2]
	dms_tools2 version: 2.1a0
	Bio version: 1.70
	HTSeq version: 0.9.1
	pandas version: 0.20.3
	numpy version: 1.13.1
	IPython version: 6.1.0
	matplotlib version: 2.0.2
	plotnine version: 0.2.1
	natsort version: 5.1.0
	pystan version: 2.16.0.0
	scipy version: 0.19.1
	seaborn version: 0.8.0
	phydmslib version: 2.1.3
	jupyter version: 1.0.0

2017-10-05 10:36:01,919 - INFO - Parsed the following arguments:
	R2trim = [170]
	purgeread = 0
	minfraccall = 0.95
	outdir = ./results/codoncounts/
	R1trim = [200]
	R2 = None
	ncpus = -1
	alignspecs = ['1,285,36,37', '286,570,31,32', '571,855,37,32', '856,1140,31,36', '1141,1425,29,33', '1426,1698,40,43']
	minreads = 2
	maxmuts = 4
	chartype = codon
	minq = 15
	fastqdir = ./results/FASTQ_files/
	use_existing = yes
	minconcur = 0.75
	bcinfo = False
	bclen = 8
	refseq = ./data/WSN_HA_reference.fa
	purgebc = 0
	R1 = ['L2-C179-1ug-ml_R1.fastq.gz']
	name = L2-C179-1ug-ml

2017-10-05 10:36:01,941 - INFO - Read refseq of 1698 codons from ./data/WSN_HA_reference.fa
2017-10-05 10:36:01,945 - INFO - Reads are in these FASTQ pairs:
	./results/FASTQ_files/L2-C179-1ug-ml_R1.fastq.gz and ./results/FASTQ_files/L2-C179-1ug-ml_R2.fastq.gz

2017-10-05 10:36:01,945 - INFO - Now parsing read pairs...
2017-10-05 10:36:10,597 - INFO - Reads parsed so far: 500000
2017-10-05 10:36:19,470 - INFO - Reads parsed so far: 1000000
2017-10-05 10:36:27,759 - INFO - Reads parsed so far: 1500000
2017-10-05 10:36:36,506 - INFO - Reads parsed so far: 2000000
2017-10-05 10:36:44,346 - INFO - Reads parsed so far: 2500000
2017-10-05 10:36:52,177 - INFO - Reads parsed so far: 3000000
2017-10-05 10:37:00,151 - INFO - Reads parsed so far: 3500000
2017-10-05 10:37:08,994 - INFO - Reads parsed so far: 4000000
2017-10-05 10:37:17,003 - INFO - Reads parsed so far: 4500000
2017-10-05 10:37:24,814 - INFO - Reads parsed so far: 5000000
2017-10-05 10:37:32,652 - INFO - Reads parsed so far: 5500000
2017-10-05 10:37:40,494 - INFO - Reads parsed so far: 6000000
2017-10-05 10:37:41,602 - INFO - Parsed 6068295 reads, found 1144452 unique barcodes.
2017-10-05 10:37:41,605 - INFO - Summary stats on reads:
fail filter  low Q barcode    total
          0         417280  6068295
2017-10-05 10:37:41,605 - INFO - Writing these stats to ./results/codoncounts/L2-C179-1ug-ml_readstats.csv

2017-10-05 10:37:42,429 - INFO - Number of reads per barcode:
                 number of barcodes
number of reads                    
1                            210161
2                            118527
3                            124040
4                            123823
5                            119099
6                            108546
7                             93098
8                             75500
9                             57413
10                            41274
11                            28170
12                            18377
13                            11804
14                             6704
15                             3832
16                             2062
17                             1034
18                              511
19                              246
20                              121
21                               50
22                               31
23                               16
24                                2
25                                6
26                                3
27                                2
2017-10-05 10:37:42,429 - INFO - Writing these stats to ./results/codoncounts/L2-C179-1ug-ml_readsperbc.csv

2017-10-05 10:37:42,438 - INFO - Examining the 1144452 barcodes to build and align subamplicons...
2017-10-05 10:37:51,625 - INFO - Barcodes examined so far: 200000
2017-10-05 10:38:00,656 - INFO - Barcodes examined so far: 400000
2017-10-05 10:38:09,525 - INFO - Barcodes examined so far: 600000
2017-10-05 10:38:18,501 - INFO - Barcodes examined so far: 800000
2017-10-05 10:38:27,404 - INFO - Barcodes examined so far: 1000000
2017-10-05 10:38:33,904 - INFO - Examined all barcodes. Summary stats:
aligned  not alignable  too few reads    total
 873870          60421         210161  1144452
2017-10-05 10:38:33,910 - INFO - Writing these stats to ./results/codoncounts/L2-C179-1ug-ml_bcstats.csv

2017-10-05 10:38:33,935 - INFO - Writing the counts of each codon identity at each site to ./results/codoncounts/L2-C179-1ug-ml_codoncounts.csv

2017-10-05 10:38:33,958 - INFO - Successful completion of dms2_bcsubamp
