# Supplementary material for: How single mutations affect viral escape from broad and narrow antibodies to H1 influenza hemagglutinin
Source: Nat Commun. 2018 Apr 11;9:1386. doi: 10.1038/s41467-018-03665-3 (PMC5895760; doi:10.1038/s41467-018-03665-3)
Supplement: Supplementary file 5 — Supplementary Data 3(ZIP 19513 kb) [file 41467_2018_3665_MOESM5_ESM.zip › analysis_code/results/codoncounts/L2-C179-1ug-ml_codoncounts.csv]

site	wildtype	AAA	AAC	AAG	AAT	ACA	ACC	ACG	ACT	AGA	AGC	AGG	AGT	ATA	ATC	ATG	ATT	CAA	CAC	CAG	CAT	CCA	CCC	CCG	CCT	CGA	CGC	CGG	CGT	CTA	CTC	CTG	CTT	GAA	GAC	GAG	GAT	GCA	GCC	GCG	GCT	GGA	GGC	GGG	GGT	GTA	GTC	GTG	GTT
1	ATG	0	0	0	0	0	0	9	0	0	0	3	0	82	0	175073	1	0	0	0	0	0	0	0	0	0	0	0	0	0	0	0	0	0	0	0	0	0	0	0	0	0	0	0	0	0	0	0	0
2	AAG	8	0	174429	11	13	0	24	11	0	0	19	0	0	0	139	0	1	0	1	29	0	0	10	0	0	0	0	0	0	147	36	0	0	0	18	0	0	0	0	0	0	0	0	0	0	7	1	0
3	GCA	0	0	0	0	15	0	0	0	0	0	0	0	0	0	0	0	0	0	0	0	0	0	0	0	0	0	0	0	0	0	0	0	2	0	0	0	175020	37	6	9	0	0	0	0	20	0	0	0
4	AAA	174858	6	2	0	0	37	0	0	7	15	0	21	0	0	0	0	1	0	0	0	0	0	0	0	0	13	0	0	0	0	0	0	4	0	3	0	0	0	0	22	0	0	0	0	0	94	0	0
5	CTA	0	0	0	0	0	0	0	0	0	0	0	0	20	0	0	0	0	0	0	0	10	0	0	0	0	0	0	0	175082	0	13	1	0	0	0	0	0	0	0	0	0	0	0	0	1	0	0	0
6	CTG	0	0	0	0	0	0	0	0	0	0	0	0	0	0	4	0	0	0	2	0	0	0	11	0	0	0	1	0	3	0	175031	4	0	0	0	3	0	0	0	0	0	0	0	0	0	0	0	0
7	GTC	0	0	0	0	0	0	0	0	13	0	0	0	6	6	26	0	0	0	0	0	0	0	0	0	0	0	0	0	0	21	0	0	0	0	0	0	8	12	72	0	0	0	0	0	1	174801	0	2
8	CTG	0	0	0	0	0	0	0	0	0	0	0	0	0	0	24	0	0	0	16	0	0	0	47	0	0	0	2	0	20	0	174929	2	0	0	0	0	0	0	0	0	0	0	0	0	0	0	0	0
9	TTA	0	0	0	0	0	0	0	0	0	0	0	0	2	0	0	0	0	0	0	0	0	0	0	0	0	0	0	0	16	0	0	0	0	0	0	0	0	0	0	0	0	0	0	0	0	0	0	0
10	TAT	0	0	0	0	0	0	0	0	0	0	0	0	0	1	0	0	0	0	0	17	0	0	0	0	0	0	0	0	0	0	0	1	0	0	0	0	0	0	27	0	0	0	0	0	0	0	0	0
11	GCA	0	0	0	0	25	0	0	0	0	0	0	0	0	0	0	0	0	0	0	0	1	0	0	0	0	0	0	0	38	0	0	0	2	0	0	0	174295	0	3	1	0	0	0	0	80	191	0	94
12	TTT	0	0	0	0	0	0	0	0	0	0	0	0	8	0	0	0	0	0	0	0	0	1	0	0	0	0	0	0	0	0	0	107	0	0	0	0	0	0	0	1	0	0	0	0	0	0	0	3
13	GTA	0	0	0	0	1	0	0	0	0	0	0	0	1	0	0	0	0	0	0	1	0	0	0	0	0	0	0	0	0	0	0	0	0	0	0	0	103	0	30	0	0	0	0	0	174922	0	28	1
14	GCT	0	0	0	0	0	0	0	5	0	0	0	0	0	0	0	0	0	0	0	0	0	0	0	0	0	0	0	0	0	0	0	0	0	0	0	1	0	85	0	174970	0	0	0	0	0	0	0	0
15	ACA	0	0	0	0	174914	62	62	4	0	0	0	0	10	0	0	0	0	0	0	0	1	0	0	0	0	0	0	0	0	0	0	0	0	0	0	0	9	0	0	0	0	0	0	0	49	0	0	0
16	GAT	0	0	0	4	0	0	0	0	0	0	0	0	0	0	0	0	0	0	0	0	0	0	0	0	0	0	0	5	0	0	0	0	0	5	19	175099	0	0	0	0	0	0	0	5	0	0	0	0
17	GCA	0	0	0	0	30	0	0	0	0	0	0	0	0	0	0	0	0	0	0	0	2	0	0	0	0	0	0	0	0	0	0	0	0	0	0	0	174893	5	94	8	0	0	0	0	36	0	0	0
18	GAC	0	5	0	0	0	0	0	0	0	0	0	0	0	0	0	0	0	0	0	0	0	0	0	0	0	0	0	0	0	0	0	0	0	174957	5	3	0	0	0	0	0	10	0	0	0	1	0	0
19	ACA	29	0	0	0	174878	0	45	7	5	0	0	0	4	12	0	0	0	0	0	0	5	0	0	0	0	0	0	0	0	31	0	57	1	0	0	0	1	0	0	0	0	0	0	0	0	0	0	0
20	ATA	3	0	0	0	29	0	0	0	0	0	0	0	175011	0	16	0	0	0	0	0	0	0	0	0	0	0	0	0	0	0	0	0	0	0	0	0	0	0	0	0	0	0	0	0	52	0	0	0
21	TGT	0	0	0	0	0	0	0	0	0	0	0	1	0	0	0	0	0	0	0	0	0	0	0	0	0	0	0	5	0	0	0	0	0	0	0	0	0	0	0	0	0	0	0	0	0	0	0	0
22	ATA	2	0	0	0	11	0	0	0	0	0	0	0	175063	1	35	1	0	0	0	0	0	0	0	0	0	0	0	0	0	0	0	0	0	0	0	0	0	0	0	0	0	0	0	0	13	0	0	0
23	GGC	0	0	0	0	0	0	0	0	0	0	0	0	0	0	0	0	0	0	0	0	0	0	0	0	0	0	0	0	0	0	0	0	0	3	0	0	0	0	0	0	2	175011	0	5	0	3	0	0
24	TAC	0	0	0	0	87	0	0	0	0	0	0	0	0	0	0	0	0	27	0	0	0	0	0	0	0	0	0	0	0	0	0	0	0	0	0	0	0	0	0	0	0	0	0	0	0	0	0	0
25	CAT	0	0	0	2	0	0	0	0	0	0	0	0	0	0	0	0	0	6	1	175067	0	0	0	20	0	0	0	12	0	0	0	2	0	0	0	0	0	0	0	0	0	0	0	0	4	0	22	0
26	GCG	0	0	0	0	0	0	6	0	0	0	0	0	0	0	0	0	0	0	0	0	0	0	0	0	0	0	0	0	0	0	0	0	0	0	3	0	269	0	174692	3	0	0	2	0	0	0	15	0
27	AAC	1	175011	0	30	0	0	0	0	0	3	0	0	0	0	0	0	0	0	0	0	0	0	0	0	0	0	0	0	0	0	0	0	0	15	0	0	0	0	0	0	0	0	0	0	0	0	0	0
28	AAC	2	175111	0	4	0	7	0	0	0	7	0	0	0	0	0	0	0	0	0	0	0	0	0	0	0	0	0	0	0	0	0	0	0	16	0	0	0	0	0	0	0	0	0	0	0	0	0	0
29	TCA	0	0	0	0	2	0	0	0	0	0	0	0	0	0	0	0	0	0	0	0	15	0	0	0	0	0	0	0	0	0	0	0	0	0	0	0	1	0	0	0	0	0	0	0	0	0	0	0
30	ACC	0	3	0	0	3	174952	0	34	0	0	0	0	0	14	0	0	0	0	0	0	0	0	0	0	0	0	0	0	0	0	0	0	0	0	0	0	0	62	0	0	0	0	0	0	0	0	0	0
31	GAC	0	26	0	0	0	0	0	0	0	0	0	0	0	0	0	0	0	0	0	0	0	0	0	0	0	0	0	0	0	0	0	0	0	175066	0	2	0	0	0	0	0	6	0	0	0	0	0	0
32	ACT	0	0	0	1	2	19	1	175047	0	0	0	0	0	0	0	7	0	0	0	0	0	0	0	0	0	0	0	0	0	0	0	0	0	0	0	0	0	0	0	6	0	0	0	0	31	0	0	0
33	GTT	0	0	0	0	0	0	0	0	0	0	0	0	0	0	0	13	0	0	0	0	0	0	0	0	0	0	0	0	0	0	0	0	0	0	0	0	0	0	0	7	0	0	0	0	1	31	0	175051
34	GAC	0	4	0	0	0	0	0	0	0	0	0	0	0	0	0	0	0	1	0	0	0	0	0	0	0	0	0	0	0	0	0	0	2	174972	0	10	0	0	0	0	0	9	0	0	0	0	0	0
35	ACA	2	0	0	0	174970	0	34	1	0	0	0	0	6	0	0	0	0	0	0	0	1	0	0	0	0	0	0	0	0	0	0	0	0	0	0	0	8	0	0	0	0	0	0	0	0	0	0	0
36	ATA	0	0	0	0	10	0	0	0	0	0	0	0	174912	0	75	3	0	0	0	0	0	0	0	0	0	0	0	0	0	0	0	0	0	0	0	0	0	0	0	0	0	0	0	0	4	0	0	0
37	CTC	0	0	0	0	0	0	58	0	0	9	0	0	0	0	0	0	0	0	0	0	0	9	0	0	0	0	0	0	1	174918	0	22	0	0	0	0	0	0	0	0	0	0	0	0	0	3	0	0
38	GAG	0	0	15	0	0	0	0	0	0	0	0	0	0	0	0	0	0	0	0	0	0	0	0	0	0	0	0	0	0	0	0	0	4	0	174834	5	0	0	0	0	0	0	11	0	0	0	1	0
39	AAG	9	0	174787	2	0	0	1	0	0	0	17	0	0	0	1	0	0	0	0	0	0	0	0	0	0	0	0	0	0	0	0	0	0	0	6	0	0	0	0	0	0	0	0	0	0	0	0	0
40	AAT	3	3	1	174827	0	0	0	2	0	0	0	7	0	0	0	0	0	0	0	0	0	0	0	0	0	0	0	0	0	0	0	0	0	0	0	108	0	0	0	0	0	0	0	0	0	0	0	0
41	GTG	0	0	0	0	0	0	0	0	0	0	0	0	10	0	5	0	0	0	0	0	0	0	0	0	0	0	0	0	0	0	0	0	0	0	0	0	0	0	5	0	0	0	5	0	36	0	174610	2
42	GCA	0	0	0	0	14	0	0	0	0	0	0	0	0	0	0	0	0	0	0	0	0	0	0	1	0	0	0	0	0	0	0	0	1	0	0	0	174576	1	9	2	0	0	0	0	56	0	0	0
43	GTG	0	0	0	0	0	0	0	0	0	0	0	0	0	0	9	0	0	0	0	0	0	0	0	0	0	0	0	0	0	0	0	0	0	0	0	0	0	0	6	0	0	0	0	0	35	0	174469	47
44	ACA	0	0	0	0	174696	0	16	1	1	0	0	0	3	0	0	0	0	0	0	0	0	0	0	0	0	0	0	0	0	0	0	0	0	0	0	0	9	0	0	0	0	0	0	0	0	0	0	0
45	CAT	0	0	0	0	0	0	0	0	0	8	0	0	0	0	0	0	4	52	0	174304	0	0	0	0	0	0	0	4	0	0	0	2	0	30	0	0	0	0	0	0	2	0	25	0	0	0	0	0
46	TCT	0	0	0	0	0	0	0	1	0	0	0	0	0	0	0	0	0	0	0	0	0	8	0	9	0	0	0	0	0	32	0	0	0	0	0	0	0	0	0	0	0	0	0	0	0	0	0	0
47	GTT	0	0	0	0	0	0	0	0	0	0	4	0	0	33	32	12	0	0	122	0	0	0	0	0	0	5	0	30	0	0	0	1	8	0	0	0	0	0	0	5	0	0	0	0	2	17	0	174350
48	AAC	1	174696	0	33	0	3	0	0	0	3	0	0	0	1	0	0	0	0	0	0	0	0	0	0	0	0	0	0	0	0	0	0	0	33	0	0	0	0	0	0	0	0	0	0	0	0	0	0
49	CTG	0	0	0	0	0	0	0	0	0	8	0	0	0	0	2	0	0	1	1	0	0	0	24	1	0	0	0	0	45	0	174197	1	0	0	0	0	0	0	0	0	0	0	0	0	0	0	0	0
50	CTC	0	0	0	0	0	0	0	0	0	0	0	0	0	3	2	0	0	8	0	0	0	7	0	0	0	0	0	0	3	174466	0	36	0	0	0	0	0	0	0	1	0	0	0	0	0	1	0	0
51	GAA	6	0	0	0	0	0	0	0	0	0	0	0	5	0	0	0	0	0	0	0	0	0	0	0	0	0	0	0	0	0	0	0	174587	1	8	5	17	0	29	0	9	0	0	0	0	0	1	0
52	GAC	0	6	0	0	0	0	0	0	21	0	38	0	0	0	0	0	0	0	0	0	0	0	0	0	0	0	0	0	0	0	0	0	2	174857	0	21	0	0	32	0	0	21	1	0	0	1	0	0
53	AGC	0	45	0	38	0	15	149	0	2	174302	0	74	0	4	0	0	0	0	13	0	0	0	0	0	0	10	1	0	29	0	0	0	0	0	76	0	0	142	0	0	0	36	0	0	0	0	0	0
54	CAC	0	0	0	0	0	0	8	0	0	0	0	0	0	0	0	0	2	174975	0	59	0	2	0	0	0	1	0	0	0	0	0	0	0	0	0	0	0	0	0	0	0	0	0	0	0	0	0	0
55	AAC	1	174979	2	33	0	1	0	0	0	11	0	0	0	0	0	0	0	0	0	0	0	0	0	0	0	0	0	0	0	0	0	0	0	30	0	0	0	0	0	0	0	0	0	0	0	0	0	0
56	GGG	0	0	0	0	0	0	0	0	0	0	12	0	0	0	0	0	0	0	0	0	0	0	0	0	0	0	7	0	0	0	0	0	0	0	12	0	0	0	1	0	56	2	174043	0	0	0	0	0
57	AAA	174643	0	5	0	1	0	0	0	6	0	0	0	1	0	0	0	1	0	0	0	0	0	0	0	0	0	0	0	0	0	0	0	8	0	0	0	65	0	0	0	0	0	0	0	0	0	1	0
58	CTA	0	0	0	0	0	0	0	0	0	0	0	0	2	0	0	0	3	0	0	0	12	0	0	0	1	0	0	0	173797	0	23	41	0	0	0	0	0	0	0	0	0	0	0	0	0	0	0	0
59	TGT	0	0	0	0	0	0	0	0	0	0	0	0	0	0	0	0	0	0	0	0	0	0	0	0	0	0	0	3	0	0	0	0	0	0	0	0	0	0	0	0	0	0	0	1	0	0	0	0
60	AAA	174725	1	3	1	0	0	0	0	3	0	11	0	1	0	0	0	0	0	0	0	0	0	0	0	0	0	0	0	0	0	0	0	12	0	0	0	34	0	0	0	0	0	0	0	0	0	0	0
61	TTA	0	0	0	0	0	0	0	0	0	0	0	0	14	0	0	0	0	0	0	0	0	0	0	0	0	0	0	0	4	0	0	0	0	0	0	0	1	0	0	0	0	0	0	0	2	2	0	0
62	AAA	173925	6	330	3	1	0	0	0	8	0	0	0	3	0	0	0	0	0	0	40	0	0	0	0	8	0	0	0	0	0	0	0	3	0	0	0	0	0	0	0	0	0	0	0	0	0	0	0
63	GGA	0	0	0	0	0	0	0	0	8	0	0	0	0	0	0	0	0	0	0	0	0	0	0	0	0	0	0	0	0	0	0	0	8	0	0	0	0	0	0	0	174643	1	9	0	0	0	0	0
64	ATA	1	0	0	0	9	0	0	0	0	0	0	0	174247	78	44	7	0	0	0	0	0	0	0	0	0	0	0	1	0	0	0	0	0	0	0	0	0	0	0	0	0	0	0	0	5	0	0	2
65	GCC	0	0	0	0	0	3	0	0	0	131	0	0	0	0	0	0	0	0	0	0	14	2	0	0	0	0	0	0	0	0	0	0	22	2	0	0	3	174632	1	3	0	1	0	0	0	12	0	0
66	CCA	0	0	0	0	2	0	0	0	0	0	0	0	0	0	0	0	3	0	0	0	174566	1	6	0	0	0	0	0	4	0	0	0	0	0	0	0	0	0	0	0	0	0	0	0	0	0	0	0
67	CTA	0	0	0	0	0	0	0	0	0	0	0	0	45	0	0	0	1	0	0	0	24	0	0	0	0	0	0	0	174485	0	16	0	0	0	0	0	0	0	0	0	0	0	0	0	0	0	0	0
68	CAA	3	0	0	0	0	0	0	0	0	0	0	0	16	74	0	62	174174	1	3	1	0	0	0	0	10	0	0	0	1	0	0	6	108	17	0	0	0	40	0	0	0	0	241	0	2	0	0	58
69	TTG	0	0	0	0	0	0	0	0	0	0	0	0	0	0	1	0	0	0	0	0	0	0	0	0	0	0	0	0	0	0	1	0	0	0	0	0	0	0	0	0	0	0	0	0	0	0	2	0
70	GGG	0	0	0	0	0	0	0	0	0	0	12	0	0	0	0	0	0	26	0	0	0	0	0	0	0	0	87	0	0	0	0	0	0	0	22	0	0	0	0	0	7	97	174708	49	0	0	8	0
71	AAA	174890	0	68	63	18	0	0	0	4	0	0	14	0	0	0	0	0	0	0	0	0	0	0	0	0	0	0	0	0	12	0	0	15	0	0	0	0	0	0	0	0	0	0	0	0	0	0	0
72	TGT	0	0	0	0	0	0	0	0	0	0	0	0	0	0	0	0	0	0	0	0	0	0	0	0	0	0	0	3	0	0	0	0	0	0	0	0	0	0	0	0	0	0	0	0	0	0	0	0
73	AAC	3	174405	1	57	124	52	0	0	0	12	0	0	0	1	0	0	4	0	0	0	0	0	0	0	0	0	0	0	0	0	0	0	0	39	0	0	0	0	0	0	0	1	0	0	0	0	0	0
74	ATC	0	0	0	0	0	8	0	0	0	2	0	0	231	173834	0	15	0	0	0	0	0	0	0	0	0	0	0	0	0	34	88	0	0	0	0	0	0	0	0	0	0	0	0	0	27	9	0	0
75	ACC	0	1	0	0	3	174760	0	23	0	0	0	0	0	27	21	0	0	0	0	0	0	0	0	0	0	0	0	0	0	3	0	0	0	1	0	0	0	10	9	0	0	0	0	0	0	0	0	0
76	GGA	0	0	0	0	0	0	0	0	36	0	0	0	0	0	0	0	0	0	0	0	0	0	0	0	1	0	0	0	0	0	0	0	14	0	0	0	0	0	0	0	174968	3	5	0	1	0	0	0
77	TGG	0	0	0	0	0	0	0	0	0	0	5	0	0	0	0	0	1	0	0	0	0	0	0	0	0	0	4	0	0	0	0	0	0	0	0	0	0	0	0	0	0	0	6	0	0	0	0	0
78	CTC	0	0	0	0	0	0	0	0	0	0	0	0	0	3	0	0	0	1	0	0	0	8	0	0	0	0	0	0	4	174931	0	2	0	0	0	0	0	0	0	0	0	0	0	0	0	1	0	0
79	TTG	0	0	0	0	0	0	0	0	0	0	0	0	0	0	3	0	0	0	0	0	0	0	0	0	0	0	0	0	29	0	23	0	0	0	0	0	0	0	0	0	0	0	0	0	0	0	2	0
80	GGA	0	0	0	0	0	0	0	0	3	0	0	0	0	0	0	0	0	0	0	0	0	0	0	0	1	0	0	0	0	0	0	0	3	0	0	0	0	0	0	0	174990	17	65	0	0	0	0	0
81	AAT	1	3	3	174946	0	0	0	0	0	1	0	2	0	0	0	0	0	0	0	0	0	0	0	0	0	0	0	0	0	0	0	0	0	0	0	4	0	0	0	0	0	0	0	0	0	0	0	0
82	CCA	0	0	0	0	3	0	0	0	0	0	0	0	0	0	0	0	0	0	0	0	174930	13	70	1	0	0	0	0	10	0	0	0	0	0	0	0	0	0	0	0	0	0	0	0	0	0	0	0
83	GAA	5	0	0	0	24	0	0	0	0	0	0	0	0	0	0	0	0	0	0	0	0	0	0	0	0	0	0	0	0	0	0	0	174988	2	3	0	2	0	0	0	8	0	0	0	0	0	0	0
84	TGC	0	0	0	0	0	0	0	0	0	0	0	0	0	0	0	0	0	0	0	0	0	0	0	0	0	5	0	0	0	0	0	0	0	0	0	0	0	0	0	0	0	0	0	0	0	0	0	0
85	GAC	0	4	0	0	0	0	0	0	0	0	0	0	0	0	0	0	0	0	0	0	0	0	0	0	0	0	0	0	0	0	0	0	2	175047	0	5	0	0	0	0	0	16	0	0	0	1	0	0
86	TCA	30	0	0	0	0	0	0	0	0	0	0	13	0	0	0	0	1	37	0	0	5	0	0	0	0	1	0	0	0	0	0	0	0	0	0	0	1	35	0	0	87	0	0	0	0	0	0	0
87	CTG	0	0	0	0	0	0	0	0	0	0	0	0	0	0	0	0	0	0	0	0	0	0	19	0	0	0	0	0	66	0	175015	1	0	0	0	0	0	0	0	0	0	0	0	0	0	0	0	0
88	CTT	0	0	0	0	0	0	0	0	0	7	0	0	2	0	0	2	0	0	0	0	0	0	0	3	0	0	0	0	0	7	82	174825	0	0	1	0	23	62	29	0	0	0	0	0	0	0	0	0
89	CCA	0	1	45	117	0	85	10	0	0	0	0	0	0	0	67	0	0	0	0	0	174371	2	20	2	0	0	0	0	14	38	1	7	108	24	8	17	0	0	0	0	0	0	0	0	0	0	0	2
90	GCG	0	0	1	0	0	1	6	0	0	0	0	0	0	41	0	0	0	5	0	7	31	15	1	0	0	0	0	0	0	0	0	0	0	0	5	0	13	0	174628	4	0	0	1	0	0	0	222	0
91	AGA	12	2	0	0	0	13	0	0	174804	0	8	0	3	0	96	0	1	24	0	174	0	0	0	0	1	0	0	0	3	0	0	0	0	0	0	0	0	0	0	0	9	0	0	0	0	0	0	0
92	TCA	0	103	0	1	1	0	0	0	0	0	0	10	0	0	4	0	0	0	27	0	7	0	0	0	0	0	0	0	0	0	0	0	0	0	0	0	0	41	0	0	0	0	0	0	0	1	2	0
93	TGG	0	0	0	0	0	0	0	0	0	0	1	0	0	0	0	0	0	0	0	0	0	0	0	0	0	0	11	0	0	0	0	0	0	0	0	0	0	0	0	0	0	0	3	0	0	0	0	0
94	TCC	0	0	0	0	0	0	0	0	0	9	0	0	0	0	0	0	0	0	0	0	0	26	0	0	0	0	0	0	0	0	0	0	0	0	0	0	0	0	0	0	0	2	0	0	0	0	0	0
95	TAC	0	28	0	0	0	0	0	0	0	0	0	0	0	0	0	0	0	37	0	0	0	0	0	0	0	0	0	0	0	0	0	0	0	1	0	0	0	0	0	0	0	0	0	0	0	0	0	0
96	ATT	0	0	0	31	0	0	0	4	0	0	0	4	0	25	0	173723	0	0	0	0	0	0	0	0	0	0	0	0	0	0	0	1	0	0	0	0	0	0	0	0	0	0	0	0	0	0	0	3
97	GTA	0	0	0	0	0	0	0	0	0	0	0	0	29	0	0	0	0	0	0	0	0	0	0	0	0	0	0	0	0	0	0	0	1	0	0	0	25	0	0	0	1	0	0	0	173248	339	144	2
98	GAA	5	0	0	0	0	0	0	0	0	0	0	0	0	0	0	0	0	0	0	0	0	0	0	0	0	0	0	0	0	0	0	0	173810	0	2	0	0	0	0	0	19	0	0	0	1	0	0	0
99	ACA	4	0	0	0	173662	0	3	14	1	0	18	0	16	67	0	0	0	1	0	0	4	0	0	0	0	0	0	0	0	1	0	0	0	0	0	0	6	0	0	0	0	0	0	1	0	0	0	0
100	CCA	0	0	0	0	0	0	0	0	0	5	0	0	0	0	0	0	4	0	0	0	173795	0	14	0	0	0	0	0	8	0	0	0	0	0	0	0	0	0	0	0	0	0	0	2	0	0	0	0
101	AAC	2	173739	0	7	0	2	0	0	0	1	0	0	0	0	0	0	0	1	0	0	0	0	0	0	0	0	0	0	0	0	0	0	0	9	0	0	0	0	1	0	0	0	0	0	0	0	0	0
102	TCT	0	0	0	1	0	0	0	1	0	0	0	0	0	0	0	0	0	0	0	0	0	0	0	7	0	0	0	0	0	0	0	0	0	0	0	0	0	0	0	0	18	0	0	0	1	0	0	0
103	GAG	0	0	8	0	0	31	0	0	0	0	0	0	0	0	0	0	0	0	0	0	0	0	0	0	0	0	0	0	0	0	0	0	63	0	173678	1	0	0	1	0	0	0	36	0	0	0	2	9
104	AAT	4	64	4	173593	0	25	0	0	0	0	0	17	0	0	0	5	0	0	1	78	0	0	0	0	0	0	0	0	0	0	0	8	0	0	1	4	0	0	0	0	0	0	0	0	1	0	0	0
105	GGA	0	0	0	0	0	0	0	0	7	0	0	0	0	0	0	0	0	0	0	0	0	0	0	0	0	0	0	0	0	0	0	0	1	0	0	0	0	0	0	0	173609	11	13	43	2	0	0	0
106	GCA	0	0	0	0	14	0	0	0	0	0	0	0	0	0	0	0	0	0	0	0	0	0	0	0	0	0	0	0	0	0	0	0	0	0	0	0	173682	15	11	0	0	0	0	0	15	0	0	0
107	TGT	0	0	0	0	0	0	0	0	0	0	0	2	0	0	0	0	0	0	0	0	0	0	0	0	0	0	0	10	0	0	0	0	0	0	0	0	0	0	0	0	0	0	0	1	0	0	0	0
108	TAT	0	0	0	1	0	0	0	0	0	0	0	0	0	0	0	0	0	0	0	11	11	0	0	0	0	0	0	0	0	0	0	0	0	0	0	1	0	0	0	0	0	0	0	0	0	0	0	0
109	CCA	0	0	0	0	0	0	0	0	0	0	0	0	0	0	0	0	3	0	0	0	173646	23	77	52	1	0	0	0	3	0	0	0	0	0	0	0	0	0	0	0	0	0	0	0	0	0	0	0
110	GGA	0	0	0	0	0	0	0	0	1	0	0	0	0	0	0	0	0	0	0	0	0	0	0	0	0	0	0	0	0	0	0	0	3	0	0	0	0	0	0	0	173722	2	13	1	0	0	0	0
111	GAT	0	0	0	1	0	0	0	0	0	7	0	0	0	0	6	0	74	0	0	0	14	0	0	0	0	0	0	1	2	0	0	0	0	9	4	173607	0	0	13	0	0	0	0	5	0	0	0	0
112	CTC	0	0	0	0	0	0	0	0	0	0	0	0	0	30	0	19	0	1	0	0	0	23	0	0	0	0	0	0	22	173531	0	75	0	0	0	0	0	0	0	0	0	0	0	0	0	0	0	0
113	ATC	0	0	0	0	0	5	0	0	0	0	0	0	2	173597	0	43	0	61	0	0	0	0	0	0	0	0	0	0	22	1	0	0	0	0	11	0	16	0	0	0	0	10	18	0	1	4	0	0
114	GAC	0	32	0	0	0	0	0	0	0	0	0	0	0	0	0	0	0	1	98	0	0	0	0	0	0	0	0	0	0	1	0	0	30	173527	2	34	0	0	0	0	0	7	0	0	0	0	0	0
115	TAT	0	0	0	0	0	0	0	0	0	0	0	0	1	0	0	0	0	0	0	44	0	0	0	0	0	0	0	0	0	6	0	0	0	0	0	1	0	0	0	0	0	0	0	0	0	0	19	0
116	GAG	0	0	5	0	0	0	0	0	0	0	0	0	0	0	0	0	6	0	60	0	0	0	0	0	0	0	0	0	0	0	0	0	73	0	173427	9	0	0	1	0	0	0	36	0	0	0	3	0
117	GAA	11	0	0	0	0	0	0	0	0	0	0	0	0	0	0	0	1	0	0	0	0	0	0	0	0	0	0	0	0	0	0	0	173658	0	2	0	4	0	0	0	30	0	0	0	0	0	0	0
118	CTG	0	0	0	0	0	0	0	0	0	0	0	0	0	0	3	0	0	0	1	0	0	0	31	0	0	0	1	0	17	7	173636	5	0	0	0	0	0	0	0	0	0	0	1	0	0	0	0	0
119	AGG	0	0	2	0	0	0	0	0	6	0	173364	8	0	0	13	16	0	67	0	0	0	0	0	0	30	0	0	0	0	0	0	0	0	0	0	0	0	0	0	0	0	0	31	0	0	0	0	0
120	GAG	0	0	5	0	0	0	0	0	0	0	0	0	0	0	0	0	0	0	0	0	0	0	0	0	0	0	0	0	0	0	0	0	17	0	173660	1	0	0	1	0	0	0	6	0	0	0	0	0
121	CAA	1	0	0	0	0	0	0	0	0	0	0	0	0	0	0	0	173666	2	4	1	0	0	0	0	16	0	0	0	0	0	0	0	1	0	0	0	0	0	0	0	0	0	0	0	0	0	0	0
122	TTG	0	0	0	0	0	0	0	0	0	0	0	0	0	0	5	0	0	0	0	0	0	0	0	0	0	0	0	0	0	0	2	0	0	0	0	0	0	0	0	0	0	0	0	0	0	0	0	0
123	AGC	0	6	0	0	0	0	0	45	7	173240	0	4	0	19	0	0	0	0	0	0	0	0	0	0	0	0	0	0	0	0	0	0	0	0	0	0	0	0	28	0	15	8	0	0	0	0	0	0
124	TCA	0	0	0	0	2	0	0	0	0	0	0	0	0	0	0	0	0	0	0	0	12	0	0	0	0	0	0	0	0	0	0	0	0	0	0	0	0	0	0	0	0	0	0	0	0	0	0	0
125	GTA	0	0	0	0	8	0	0	0	0	0	0	0	3	0	0	24	0	0	0	0	0	0	0	0	0	0	0	0	1	0	0	0	1	0	0	0	17	0	0	0	0	0	0	0	173693	0	7	10
126	TCA	0	37	0	0	0	0	1	0	0	0	0	29	14	0	0	0	0	0	0	0	5	0	0	0	0	0	0	0	0	0	0	0	3	0	0	0	0	1	0	0	0	0	0	5	0	0	0	0
127	TCA	9	0	1	0	0	0	8	0	0	0	0	0	0	0	0	0	0	0	0	0	10	0	0	0	0	0	0	0	0	0	0	0	9	0	0	0	0	0	0	0	0	0	0	0	0	0	0	0
128	TTA	0	0	0	0	0	0	0	0	0	0	0	0	0	0	0	0	0	0	0	0	0	0	0	0	0	0	0	0	3	0	0	0	0	0	0	0	0	0	0	0	0	0	0	0	2	17	0	0
129	GAA	2	0	0	0	0	0	0	0	0	0	0	0	0	0	0	0	1	0	0	0	0	0	0	0	0	0	0	0	0	0	0	0	173613	0	3	0	0	0	0	0	12	0	0	0	0	0	0	0
130	AGA	13	0	0	0	0	0	0	0	173676	0	15	0	4	0	0	0	0	0	0	0	0	0	0	0	0	0	0	37	0	0	0	0	0	0	0	0	0	0	0	0	6	0	0	0	0	0	0	0
131	TTC	0	0	0	0	0	0	0	0	0	0	0	0	0	1	0	0	0	0	0	0	0	0	0	0	0	0	0	0	0	3	0	0	0	0	0	0	0	0	273	0	0	0	0	0	0	0	0	0
132	GAA	6	0	0	0	0	0	0	0	0	0	0	0	0	0	0	0	0	0	0	0	0	0	0	0	0	0	0	0	0	0	0	0	173709	1	5	0	0	0	0	0	7	0	0	0	0	0	0	0
133	ATA	0	0	0	0	8	0	0	0	2	0	0	0	173776	0	8	0	0	0	0	0	0	0	0	0	0	0	0	0	0	0	0	0	0	0	0	0	0	0	0	1	0	0	0	0	8	0	0	0
134	TTT	0	0	0	0	0	0	0	0	0	0	0	0	0	0	0	0	0	0	0	0	0	0	0	0	0	0	0	0	0	0	0	4	0	0	0	0	0	0	0	0	0	0	0	0	0	0	0	0
135	CCC	0	12	0	0	0	0	0	14	0	0	0	1	0	0	0	0	33	0	0	0	29	173100	0	26	0	0	0	0	0	3	0	0	0	14	0	0	0	0	0	0	0	0	0	0	0	0	0	0
136	AAG	141	0	172885	4	1	0	2	0	1	60	16	0	0	0	1	0	32	0	1	0	0	0	0	23	0	0	0	6	0	0	0	0	0	0	27	39	0	23	1	0	0	0	0	0	11	0	18	0
137	GAA	3	2	0	0	0	22	0	0	0	0	0	53	0	0	0	0	0	0	0	0	0	0	0	0	0	0	0	0	0	0	0	0	173323	3	2	127	1	0	0	0	7	5	0	0	4	0	0	0
138	AGT	1	0	0	6	0	0	0	0	0	3	0	173123	0	0	0	14	0	0	0	0	0	0	0	0	0	0	0	1	0	27	0	43	0	0	0	0	27	0	0	0	0	0	0	11	0	0	0	0
139	TCA	0	1	0	0	4	0	0	0	0	0	0	0	0	0	0	0	0	0	0	0	11	0	0	0	0	0	0	0	0	0	0	0	0	0	0	0	39	22	0	3	0	0	0	0	0	0	0	0
140	TGG	0	0	0	0	0	0	0	0	0	0	2	0	0	0	0	0	0	0	0	0	0	0	0	0	0	0	19	0	0	0	0	0	0	0	0	0	0	0	0	0	0	0	0	0	0	0	0	0
141	CCC	0	0	0	0	0	0	0	0	0	0	0	0	0	0	0	0	0	3	0	0	5	173007	0	6	0	0	0	0	0	8	0	6	0	0	1	0	0	2	0	0	0	0	0	0	0	0	0	0
142	AAC	3	173423	1	17	0	2	0	0	0	6	0	0	0	0	0	0	0	0	0	0	0	0	0	0	0	0	0	0	0	7	0	0	0	28	0	0	0	0	0	0	0	0	0	0	0	0	0	0
143	CAC	0	3	0	0	0	0	0	0	0	0	0	0	0	0	0	0	1	172941	0	98	0	1	0	0	0	10	0	0	0	1	0	0	0	0	0	0	0	0	0	0	0	0	0	0	0	0	0	0
144	ACA	1	0	0	0	172461	1	5	124	0	0	0	0	20	0	0	0	0	0	0	0	11	0	0	0	0	0	0	0	0	0	0	0	0	0	0	0	26	0	0	0	13	0	0	0	0	0	0	0
145	TTC	0	0	0	27	0	0	0	0	0	0	0	0	0	0	0	0	0	0	31	0	21	0	0	0	0	0	0	0	0	6	0	0	0	1	1	0	0	33	0	85	26	0	15	0	0	0	0	0
146	AAC	2	173394	1	215	0	1	0	1	0	10	0	0	0	0	0	0	0	0	6	64	0	40	16	0	0	0	0	0	0	0	0	0	0	37	3	0	0	0	0	0	0	0	16	0	0	0	0	0
147	GGA	0	0	0	0	0	1	0	0	7	0	0	0	0	0	0	0	0	0	0	0	0	0	0	0	0	0	0	0	0	0	0	0	29	0	0	0	0	0	0	0	173585	1	64	0	0	0	0	0
148	GTA	0	0	0	0	28	65	44	32	0	0	0	0	80	0	0	0	0	0	0	0	0	0	0	0	0	0	0	0	0	0	0	0	0	0	0	0	19	53	0	0	0	0	0	0	173202	0	22	95
149	ACA	2	0	0	0	173707	4	18	53	0	16	0	0	8	0	0	0	0	0	0	0	1	0	0	0	0	0	0	0	0	0	0	0	0	0	0	0	6	0	0	0	0	0	0	0	0	0	0	0
150	GTA	0	0	0	0	0	0	0	0	0	0	0	0	8	0	0	0	0	0	0	0	0	0	0	0	0	0	0	0	0	0	0	0	0	0	0	0	67	0	0	15	1	0	0	0	173392	66	9	52
151	TCA	0	0	0	0	0	0	0	0	0	0	0	0	0	0	0	0	0	0	0	0	5	0	0	0	0	0	0	0	0	0	0	0	0	0	0	0	23	0	0	0	0	0	0	0	0	0	0	0
152	TGC	0	0	0	0	0	0	0	0	0	4	0	0	0	0	0	0	0	0	0	0	0	0	0	0	0	5	0	0	0	0	0	0	0	0	0	0	0	0	0	0	0	1	0	0	0	0	0	0
153	TCC	0	0	0	0	1	15	0	0	0	0	0	0	0	0	0	0	1	0	0	1	18	5	0	0	0	4	0	0	0	0	144	11	0	0	0	0	145	1	0	0	0	2	29	2	0	0	31	0
154	CAT	1	20	0	3	68	0	0	4	2	14	1	27	0	1	10	4	2	16	1	171571	1	0	0	0	0	0	0	7	38	2	0	4	1	0	0	4	78	0	0	0	1	0	1	0	29	2	0	0
155	AGG	6	0	7	15	0	0	1	0	16	0	172302	1	0	98	11	8	0	0	3	0	0	0	0	0	7	0	3	0	0	1	0	0	0	43	0	0	0	0	0	0	1	89	265	6	0	0	0	31
156	GGA	68	0	0	0	0	0	0	0	4	0	0	0	0	0	0	0	32	0	0	0	0	0	0	0	0	0	0	0	0	0	0	0	6	0	0	0	1	0	0	0	173055	21	20	0	2	0	0	0
157	AAA	173193	1	5	0	95	86	0	111	2	0	0	29	0	0	0	0	1	58	0	17	0	0	0	0	0	0	0	0	0	18	0	0	4	0	0	0	0	0	0	0	0	0	0	45	0	0	0	0
158	AGC	0	9	0	0	0	0	0	0	2	172879	0	65	0	2	0	0	0	0	0	0	0	39	0	0	0	0	0	0	0	0	0	0	0	0	0	0	2	512	0	12	0	42	0	0	0	0	0	0
159	AGT	0	0	0	2	0	0	0	0	0	4	0	173251	0	0	0	3	0	0	0	0	0	0	0	0	0	0	0	0	0	0	0	0	0	1	0	0	0	0	0	0	0	0	0	3	0	0	0	0
160	TTT	0	0	0	0	0	0	0	0	0	0	0	0	0	0	0	0	0	0	0	0	0	0	0	0	0	0	0	0	0	0	0	10	0	0	0	0	0	0	0	0	0	0	0	0	0	0	0	2
161	TAC	0	4	0	0	0	0	0	0	0	0	0	0	0	0	0	0	0	9	0	0	0	0	0	0	0	0	0	0	0	0	0	0	0	0	0	0	0	0	0	0	0	0	0	0	0	0	0	0
162	AGA	2	1	0	1	0	0	0	0	173439	0	37	1	0	0	0	0	0	0	0	0	0	0	0	0	5	0	0	0	0	0	0	0	0	0	0	0	0	0	0	0	48	0	0	0	0	0	0	0
163	AAT	0	3	0	173312	0	0	0	1	0	0	0	50	0	0	0	0	0	0	0	0	0	0	0	0	0	0	0	0	0	0	0	0	0	0	0	3	0	0	0	0	0	0	0	0	0	0	0	0
164	TTG	0	0	0	0	0	0	0	0	0	0	0	0	0	0	1	0	0	0	0	0	0	0	0	0	0	0	0	0	0	46	34	14	0	0	0	0	0	0	0	0	0	0	0	0	0	0	1	0
165	CTA	0	0	0	0	0	0	0	0	0	0	0	0	4	0	0	0	0	0	0	0	13	0	0	0	0	0	0	0	173584	0	11	1	0	0	0	0	0	0	0	0	0	0	0	0	1	0	0	0
166	TGG	0	0	0	0	0	0	0	0	0	0	3	0	0	0	0	0	0	0	0	0	0	0	0	0	0	0	4	0	0	0	0	0	0	0	0	0	0	0	0	0	0	0	1	0	0	0	0	0
167	CTG	0	0	0	0	0	0	0	0	0	0	0	0	0	0	4	47	0	0	1	0	0	0	13	0	0	0	0	0	6	0	173215	2	0	0	0	0	0	0	0	0	0	0	0	0	0	0	0	1
168	ACG	0	0	2	0	34	91	173448	45	0	0	1	0	0	0	41	0	0	0	0	0	0	0	0	0	0	0	0	0	0	0	0	0	0	0	0	0	0	0	13	0	0	0	0	0	0	0	0	0
169	AAG	16	0	173401	0	0	0	1	0	0	7	10	17	0	0	6	0	0	0	0	0	0	0	0	0	0	21	0	0	0	0	0	0	0	0	9	0	0	4	0	29	0	0	0	0	0	3	34	0
170	AAG	9	1	173462	5	0	0	2	0	0	0	33	0	0	0	25	0	0	3	0	0	0	0	0	0	1	0	0	0	28	0	11	0	0	0	9	0	0	0	0	0	0	0	0	0	6	0	0	0
171	GGG	0	31	0	0	0	0	1	0	0	0	40	0	0	0	0	0	0	0	0	0	0	0	0	0	0	0	0	0	0	0	0	0	0	9	135	1	44	0	0	0	6	1	173291	1	0	0	3	0
172	GAT	0	0	0	9	38	0	0	0	0	0	0	0	0	0	0	0	24	0	0	0	40	0	0	0	0	0	0	0	0	0	0	0	6	6	51	173535	1	0	0	0	0	0	0	12	0	2	0	1
173	TCA	0	0	0	0	29	0	1	0	0	2	0	0	0	12	0	9	0	0	12	0	17	0	0	0	0	0	0	0	0	34	0	1	23	42	0	0	0	0	0	0	0	0	0	0	0	0	0	0
174	TAC	0	0	0	0	0	0	0	0	0	0	0	0	0	0	0	0	0	10	0	0	0	0	0	0	0	0	0	0	0	0	0	0	0	0	0	0	0	0	0	0	0	0	0	0	0	0	0	0
175	CCA	0	0	15	0	2	0	0	0	0	0	5	0	0	0	0	0	3	13	13	0	173211	2	14	5	0	44	0	0	3	0	0	1	0	0	0	0	118	0	24	0	0	0	0	0	0	0	0	0
176	AAG	2	0	173462	10	0	0	3	0	4	0	27	0	26	0	1	0	51	0	1	0	0	1	0	5	53	0	0	23	0	39	0	0	0	0	1	0	0	0	0	0	0	0	0	0	0	0	26	0
177	CTG	0	0	0	0	0	0	82	0	0	0	0	0	0	0	2	13	0	0	1	0	0	0	9	0	0	0	0	0	122	0	173415	41	0	0	0	0	0	0	1	0	0	0	0	0	29	0	1	0
178	ACC	0	2	0	0	1	173544	0	2	0	0	0	0	0	36	0	0	0	0	4	0	0	0	0	0	0	0	0	0	0	0	0	0	0	0	0	0	0	18	0	4	0	0	0	0	0	0	0	22
179	AAT	9	22	1	173508	0	0	0	0	0	0	0	1	0	0	0	1	0	0	0	1	0	0	0	0	0	0	0	0	0	1	0	0	0	11	0	17	0	0	0	0	1	0	0	0	57	0	0	0
180	TCC	0	0	0	0	0	12	0	1	0	0	0	0	0	0	9	0	0	0	0	0	0	8	0	0	49	0	0	0	0	0	0	0	0	0	0	0	0	0	0	0	0	0	0	0	0	0	0	0
181	TAT	0	0	0	2	0	0	0	0	0	0	0	0	0	0	0	0	0	0	0	51	0	0	0	0	0	0	0	0	0	0	0	0	0	0	0	1	0	0	0	0	0	0	0	0	0	0	0	0
182	GTG	0	0	0	0	0	0	0	2	0	1	0	0	0	0	14	0	0	0	0	0	0	0	0	0	0	0	18	0	0	1	2	0	0	0	0	0	0	0	5	0	0	0	0	0	21	0	173515	1
183	AAC	1	173744	0	9	0	0	0	0	0	9	0	0	0	1	0	0	0	0	0	0	0	0	0	0	0	0	0	0	0	0	0	0	0	36	0	0	0	0	0	0	0	0	0	0	0	0	0	0
184	AAT	0	8	0	173575	0	0	0	0	0	0	0	154	0	0	0	0	0	0	0	0	0	0	0	0	0	0	0	0	0	0	0	0	0	0	0	22	0	0	0	0	0	0	0	10	0	40	0	0
185	AAA	173587	5	28	5	3	0	0	0	17	0	0	0	0	1	0	0	53	0	0	0	0	0	0	0	0	0	50	0	0	0	0	0	23	0	0	0	0	0	0	0	0	0	0	0	0	0	0	0
186	GGG	0	0	0	0	0	59	0	0	0	0	23	0	0	0	0	0	0	0	0	0	0	0	0	0	0	0	0	0	0	0	0	0	0	0	42	0	1	1	0	0	4	3	173373	2	0	0	1	0
187	AAA	173722	2	15	0	0	0	0	0	4	0	0	0	0	0	0	0	30	0	0	0	0	0	0	0	0	0	0	3	0	0	0	0	11	0	0	0	0	0	0	0	0	0	0	0	0	0	0	0
188	GAA	3	0	0	0	4	0	0	0	0	0	0	0	0	0	0	0	0	0	0	0	0	0	0	0	0	0	0	0	0	0	0	0	173706	26	3	1	1	0	0	0	35	0	0	0	1	0	0	0
189	GTC	0	0	0	0	0	0	0	0	0	0	0	0	0	22	0	0	0	0	0	0	0	0	0	0	0	0	0	0	0	0	0	0	0	1	0	0	0	4	0	0	0	0	0	0	13	173749	13	13
190	CTT	0	0	0	0	0	0	0	0	0	0	0	0	0	0	0	4	0	0	0	0	0	0	0	27	0	0	0	2	1	19	0	173655	0	0	0	0	0	0	0	0	0	0	0	0	0	0	0	0
191	GTA	0	0	0	0	0	0	0	0	0	0	0	0	5	0	0	0	0	0	0	0	0	0	0	0	0	0	0	0	0	0	0	0	0	0	0	0	7	0	0	0	0	0	0	0	166695	0	18	1
192	CTA	0	0	0	0	0	0	0	0	0	0	0	0	3	0	61	0	6	0	0	0	28	0	0	0	0	0	0	0	166608	0	7	0	0	0	0	0	0	0	0	0	0	0	0	0	1	0	0	0
193	TGG	0	0	0	0	0	0	0	0	0	0	3	0	0	0	0	0	0	0	0	0	0	0	0	0	0	0	2	0	0	0	0	0	0	0	0	0	0	0	0	0	0	0	1	0	0	0	0	0
194	GGT	0	0	0	0	0	0	0	0	0	0	0	8	0	0	0	0	0	0	0	0	0	0	0	0	0	0	0	0	0	0	0	0	0	0	0	4	0	0	0	0	13	7	5	166507	0	0	0	4
195	GTT	0	0	0	0	0	0	0	0	0	0	0	0	0	36	0	34	0	0	0	0	0	0	0	0	0	0	0	0	2	0	0	1	0	0	0	1	0	0	0	13	0	0	0	2	1	75	1	166474
196	CAT	0	0	0	3	0	0	0	0	0	0	0	0	0	0	0	0	0	17	0	166709	0	0	0	0	0	0	0	12	0	0	0	2	0	0	0	0	0	0	0	0	0	0	0	0	0	0	0	0
197	CAC	0	48	0	0	0	0	0	0	0	0	0	0	0	0	0	0	1	166504	0	7	0	1	0	0	0	9	0	0	0	1	0	0	0	0	0	0	0	0	0	0	0	0	0	0	0	0	0	0
198	CCG	0	0	0	0	0	0	0	0	0	0	0	0	0	0	0	0	0	0	8	0	138	1	166446	4	0	0	0	0	0	0	5	0	0	0	0	0	0	0	0	0	0	0	0	0	0	0	0	0
199	TCT	0	0	0	0	22	0	0	0	0	0	0	0	0	0	0	0	0	0	0	0	0	0	0	9	0	0	0	0	0	0	0	0	0	0	0	0	0	0	0	1	0	0	0	0	0	0	0	0
200	AGC	0	5	0	0	0	1	0	0	0	166549	0	21	0	2	0	0	0	0	0	0	0	0	0	0	0	0	0	0	0	0	0	0	0	0	0	0	0	0	0	0	0	12	0	0	0	0	0	0
201	AGT	0	0	3	3	0	20	0	0	0	7	1	166459	0	19	0	1	0	0	0	0	0	0	0	0	0	0	0	0	0	0	0	0	87	0	0	0	0	0	0	0	0	0	0	27	0	0	0	0
202	GAT	0	0	0	7	0	0	0	0	0	12	0	0	0	0	0	0	0	0	0	0	0	0	0	0	0	0	0	0	0	0	0	0	3	63	0	166638	0	0	0	1	0	0	0	5	0	0	0	0
203	GAG	0	0	5	0	0	0	0	0	0	0	0	0	0	0	0	0	0	0	0	0	0	0	0	0	0	0	0	0	0	0	0	0	123	0	166212	1	0	0	1	0	0	0	21	0	0	0	1	0
204	CAA	0	0	0	0	0	0	0	0	0	0	0	0	0	0	0	0	166613	1	4	0	0	0	0	0	4	0	0	0	0	0	0	0	0	0	0	0	0	0	0	0	0	0	0	0	0	0	0	0
205	CAG	0	0	0	59	0	0	0	0	0	0	0	0	0	0	0	0	3	3	166498	6	0	0	3	0	0	0	40	0	1	0	2	0	0	0	11	0	0	0	64	0	0	0	0	0	0	0	0	0
206	AGT	0	0	0	6	0	0	0	0	0	4	0	166403	0	0	0	0	38	0	0	0	0	0	0	0	0	0	0	0	1	0	0	0	0	0	0	1	0	76	0	0	1	1	13	5	0	0	0	0
207	CTC	0	0	0	0	0	0	0	0	0	0	0	0	0	2	15	0	0	0	0	0	0	9	0	0	0	2	0	0	2	166370	90	1	0	0	0	0	0	0	0	0	0	0	0	0	0	0	0	0
208	TAT	0	0	0	1	0	0	0	0	0	0	0	0	0	0	0	0	0	0	0	18	0	0	0	0	0	0	0	0	0	0	0	0	0	0	0	0	0	0	0	0	0	0	0	0	0	0	0	0
209	AGT	0	0	0	12	0	0	39	0	1	123	0	166313	0	5	6	10	0	0	0	0	0	0	0	0	0	0	0	25	0	0	0	1	0	32	0	0	0	0	0	0	6	0	0	45	0	0	0	0
210	AAT	1	116	42	166290	0	0	0	22	0	0	0	7	8	0	0	1	0	0	0	9	0	0	0	0	0	0	0	0	0	0	0	0	0	1	0	9	0	0	0	1	0	7	0	0	0	0	0	0
211	GGA	0	0	0	0	0	288	0	0	2	0	0	0	0	0	0	0	6	0	0	0	0	0	0	0	0	0	0	0	0	0	0	0	1	0	0	0	0	0	0	0	166182	1	5	2	0	0	0	0
212	AAT	1	0	28	166353	0	0	0	0	0	0	0	2	3	0	0	0	0	0	0	1	0	0	0	0	0	0	0	0	0	0	0	0	24	0	0	3	0	0	0	0	0	0	0	0	0	0	0	0
213	GCT	0	0	0	0	0	0	0	4	0	0	0	0	0	0	0	0	0	0	0	0	0	0	0	11	0	0	0	0	0	0	0	0	0	0	0	2	23	9	0	166472	0	0	0	1	0	0	0	4
214	TAT	0	0	0	0	0	0	0	0	0	0	0	0	0	23	0	0	0	0	0	23	0	0	0	0	0	2	0	0	0	0	0	0	0	0	0	1	0	0	0	0	0	0	0	0	63	0	0	1
215	GTC	0	0	0	0	0	0	0	0	0	0	0	0	0	20	0	0	0	0	0	0	0	0	0	0	0	0	0	0	0	0	0	0	0	0	0	0	0	15	0	0	0	2	0	0	1	166556	0	21
216	TCT	0	0	0	0	0	0	0	2	4	0	0	0	0	36	0	0	0	0	0	0	0	0	0	16	0	0	0	0	0	0	0	0	0	0	0	0	0	0	0	0	0	0	0	0	0	0	0	0
217	GTA	0	0	0	0	0	0	0	0	0	0	0	0	9	0	0	0	0	0	0	0	0	0	0	0	0	0	0	0	0	0	0	0	0	0	0	0	11	0	0	0	0	0	0	0	166459	0	41	71
218	GCG	0	0	0	0	0	1	10	0	0	1	0	0	0	0	1	0	0	7	0	0	0	0	0	0	0	0	0	0	0	0	0	0	0	0	0	0	8	1	166522	11	0	0	0	0	0	0	26	0
219	TCT	0	0	0	0	0	0	0	21	0	0	0	25	0	0	0	0	0	0	0	0	0	0	0	10	0	0	0	0	0	0	0	0	0	0	0	0	0	0	0	0	0	0	0	0	0	0	0	0
220	TCA	25	0	0	31	3	0	0	0	0	0	0	0	0	0	1	0	0	0	0	48	24	2	0	0	0	15	1	0	0	18	0	0	0	0	0	0	0	1	0	195	0	0	0	0	0	0	0	0
221	AAT	0	59	0	166513	0	0	0	0	12	0	0	3	0	0	0	0	0	0	0	2	0	0	0	0	0	0	0	0	0	0	0	0	0	0	1	12	0	0	0	0	0	0	0	0	0	0	0	0
222	TAT	0	0	0	0	0	1	3	0	0	0	0	0	0	0	0	0	0	0	0	14	0	0	0	0	0	0	0	0	0	0	0	0	0	0	0	0	0	0	0	0	0	0	0	0	4	0	0	0
223	AAC	0	165901	1	83	0	0	0	0	0	15	0	0	79	29	0	0	2	23	0	67	0	0	0	0	0	0	0	0	0	0	0	0	313	28	0	0	0	0	0	0	0	0	0	0	0	0	0	0
224	AGG	0	3	20	2	0	0	0	0	2	0	165648	0	0	0	3	0	0	0	0	0	0	0	0	0	6	51	2	27	0	0	0	0	0	0	0	0	0	0	0	0	0	0	20	1	0	0	0	0
225	AGA	6	0	1	0	0	0	0	0	163734	1	6	1	0	2	55	0	0	0	21	0	0	0	0	0	1	0	0	0	0	28	10	0	0	0	0	0	0	0	0	0	18	0	0	0	0	0	0	0
226	TTC	0	0	0	0	0	0	0	0	0	16	0	0	53	38	0	2	0	0	0	0	0	0	0	0	0	0	0	0	0	1	0	0	0	0	0	0	0	0	0	0	0	0	0	0	19	3	0	15
227	ACC	1	2	0	0	2	166139	0	6	21	1	0	0	0	26	0	47	0	0	0	0	0	1	0	0	0	41	0	0	0	1	0	0	0	0	0	0	26	57	0	0	0	0	0	0	0	0	0	0
228	CCG	0	0	0	0	0	0	6	0	0	0	0	0	0	0	0	21	0	0	5	0	85	0	166253	71	0	0	23	0	0	0	9	0	0	0	0	0	0	0	0	0	0	0	0	0	0	0	0	0
229	GAA	2	0	0	0	0	0	0	1	0	0	0	0	0	0	0	0	1	0	0	0	0	0	0	0	0	0	0	0	0	0	0	0	164264	1	23	0	0	0	1	0	39	0	1	5	0	0	0	0
230	ATA	2	0	0	0	12	0	0	0	0	0	0	0	166432	0	19	0	0	0	0	0	0	0	0	0	0	0	0	0	1	0	0	0	0	0	0	1	0	0	0	0	0	0	0	0	7	0	0	0
231	GCT	0	0	0	0	46	0	2	3	0	0	0	1	0	0	0	0	0	0	213	22	0	0	0	0	0	0	0	0	50	0	0	0	0	0	0	5	2	5	1	165325	0	0	0	1	0	29	38	234
232	GCA	0	0	0	1	51	0	0	0	1	9	1	41	36	75	30	5	0	14	21	51	19	0	86	1	173	0	2	1	65	0	0	0	3	0	0	0	164987	40	45	30	1	0	0	0	7	3	0	1
233	AGG	0	0	3	0	0	0	0	0	52	1	164282	1	0	0	17	0	0	0	0	0	0	0	0	0	0	0	4	0	0	0	0	0	0	0	0	0	0	0	0	0	0	0	28	0	0	0	0	0
234	CCC	0	0	0	0	0	1	0	0	0	0	0	0	0	0	0	0	0	4	0	0	68	165583	0	20	0	21	0	0	0	5	0	0	0	0	0	0	0	4	1	0	0	0	0	0	0	0	0	0
235	AAA	165315	3	23	2	0	0	1	0	11	0	0	0	0	0	0	0	3	0	0	0	0	0	0	0	72	1	0	0	0	0	40	0	29	0	0	0	0	17	2	0	0	0	0	0	0	0	0	0
236	GTA	0	27	0	21	1	0	0	0	0	0	0	1	11	0	39	20	0	0	0	0	0	0	0	0	0	0	0	0	0	17	24	25	0	0	0	0	64	0	0	0	0	0	0	0	165763	16	11	0
237	AGA	88	10	1	17	0	0	0	0	164676	1	38	11	10	0	7	0	23	0	0	0	0	0	0	0	3	0	0	0	6	0	31	1	0	0	2	0	0	0	0	0	14	0	0	0	0	0	0	0
238	GAT	0	0	0	6	0	0	0	0	1	0	0	0	0	2	0	0	0	0	0	0	0	0	0	0	0	0	0	0	0	0	0	0	0	8	1	164587	0	0	0	0	0	0	0	19	0	0	0	1
239	CAA	3	0	0	0	0	0	0	0	0	0	0	0	0	0	0	0	165585	1	25	0	0	0	0	0	32	0	0	0	0	0	0	0	0	0	0	0	0	0	0	0	0	0	0	0	0	0	0	0
240	CAT	0	0	0	2	0	0	0	0	0	0	0	0	0	0	0	0	0	8	2	166386	1	0	23	0	1	2	27	12	0	0	0	0	0	0	0	0	0	0	0	0	0	0	0	0	0	53	0	0
241	GGG	0	0	0	0	0	0	0	0	0	0	5	0	0	0	0	0	0	0	0	0	0	0	0	0	0	0	0	0	0	0	0	0	0	0	3	0	0	0	1	0	24	1	166496	40	0	0	2	0
242	AGG	0	0	16	0	0	0	0	0	61	0	166298	2	0	0	10	0	0	0	0	0	0	0	0	0	0	0	10	0	0	0	0	0	0	0	0	0	0	0	0	0	0	0	44	0	0	0	0	0
243	ATG	0	0	52	0	0	0	3	0	0	0	1	0	5	8	166436	0	0	0	0	0	0	0	0	0	0	0	0	0	0	0	0	0	0	0	0	0	0	0	0	0	0	0	0	0	0	0	6	0
244	AAC	3	166598	0	28	0	2	0	0	0	10	0	0	0	1	0	0	0	0	0	0	0	0	0	0	0	0	0	0	0	0	0	0	0	11	0	0	0	0	0	0	0	0	0	0	0	0	0	0
245	TAT	0	0	0	0	0	0	0	0	0	0	0	0	0	0	0	0	0	0	0	15	0	0	0	0	0	0	0	0	0	0	0	0	0	0	0	0	0	0	0	0	0	0	0	0	0	0	0	0
246	TAC	0	0	0	0	0	0	0	0	0	0	0	0	0	0	0	0	0	102	0	4	0	0	0	0	0	0	0	0	0	0	0	0	0	0	0	0	0	0	0	0	0	0	0	0	0	0	0	0
247	TGG	0	0	0	0	0	0	0	0	0	0	1	0	0	0	0	0	0	0	0	0	0	0	0	0	0	0	28	0	0	0	0	0	0	0	0	0	0	0	0	0	0	0	1	0	0	0	0	0
248	ACC	0	1	0	0	44	164410	1	16	0	0	0	0	0	17	0	0	0	0	0	0	0	0	0	0	0	0	0	0	0	0	0	0	0	0	0	0	0	4	0	0	0	0	0	0	0	0	96	0
249	TTG	0	0	0	0	0	0	1	0	0	0	0	0	0	0	1	3	0	0	0	0	0	0	0	0	0	0	0	0	0	1	8	0	0	0	0	0	0	0	0	0	0	0	0	0	0	0	1	0
250	CTA	0	0	0	0	0	0	0	0	0	0	0	0	10	0	0	1	0	0	0	0	39	0	0	0	3	0	0	0	165427	11	17	0	0	0	0	0	0	0	0	0	0	0	0	0	11	0	19	0
251	GAA	50	0	0	0	52	0	0	0	64	11	0	0	0	0	64	0	2	0	0	0	27	0	74	29	0	0	0	0	0	0	0	0	165364	0	8	10	2	26	0	0	6	0	0	0	10	0	0	0
252	CCC	0	0	0	0	0	2	0	0	0	0	0	0	0	0	0	0	0	4	0	6	17	166334	4	3	0	0	0	0	0	0	0	0	0	0	0	0	0	0	0	0	0	0	0	0	0	0	0	0
253	GGA	0	0	0	0	0	0	0	0	45	30	0	1	0	0	0	0	0	0	0	0	0	0	0	0	0	0	0	0	0	0	0	0	3	0	0	0	0	0	23	18	165476	1	46	2	1	0	0	0
254	GAC	0	2	0	0	0	0	0	0	0	0	0	0	0	0	0	0	0	71	0	0	0	0	0	0	0	0	0	0	0	0	0	0	3	165737	3	9	0	0	0	0	0	8	0	0	0	0	0	0
255	ACA	0	1	0	0	165339	19	18	0	0	0	0	0	1	0	0	15	1	0	0	1	0	0	0	0	0	0	0	0	0	0	0	0	0	0	18	0	17	0	0	0	0	0	0	0	0	20	0	0
256	ATA	0	0	0	0	8	0	0	0	0	0	0	0	166106	16	14	1	0	0	0	0	0	0	0	0	0	0	0	0	0	16	0	0	0	0	0	0	0	0	0	0	0	0	0	0	6	0	0	0
257	ATA	1	0	0	0	4	0	0	0	1	0	0	18	165535	0	54	2	48	0	0	0	0	0	0	0	0	0	0	0	1	0	0	0	0	0	0	0	0	0	1	0	0	0	0	0	3	0	0	0
258	TTT	0	0	0	0	0	0	0	0	0	0	0	0	0	0	0	1	0	0	0	0	0	0	0	0	0	0	0	0	0	0	0	5	0	0	0	0	0	0	0	0	0	0	0	0	0	0	0	0
259	GAG	0	0	25	0	0	0	31	0	0	0	0	0	0	0	1	0	0	0	0	0	0	0	0	0	0	0	0	0	0	0	0	0	35	0	166114	6	0	0	5	0	0	0	37	0	0	0	5	0
260	GCA	0	0	0	0	8	35	0	0	0	0	0	0	0	0	0	0	0	0	0	0	0	0	0	0	0	0	0	0	0	0	0	0	1	0	0	0	166303	0	14	0	2	0	0	0	35	0	0	0
261	ACT	0	0	0	0	56	28	61	166140	0	0	0	0	0	0	0	4	0	0	0	0	0	0	0	0	0	0	0	0	0	0	0	0	0	0	0	0	0	0	0	6	0	0	0	0	0	0	0	0
262	GGT	0	0	0	0	0	0	0	0	0	0	0	41	0	0	0	0	0	0	0	0	0	0	0	0	0	0	0	0	0	0	0	0	0	0	0	20	0	0	0	0	2	25	1	166078	0	0	0	2
263	AAT	0	4	0	166569	0	0	0	0	0	0	0	2	0	0	0	1	0	0	0	1	0	0	0	0	0	0	0	0	0	0	0	0	0	0	0	43	0	0	0	0	0	0	0	0	0	0	0	0
264	CTA	0	0	0	0	0	0	0	0	0	0	0	0	4	0	0	0	1	0	0	0	20	0	0	0	0	0	0	0	166347	63	25	0	0	0	0	0	0	0	0	0	0	0	0	0	1	0	0	0
265	ATA	0	0	0	0	5	0	0	0	0	0	0	0	165644	42	29	1	0	0	0	0	0	0	0	0	0	0	0	0	1	1	0	0	0	0	0	0	0	0	0	0	0	0	0	0	3	0	50	0
266	GCA	1	0	0	0	11	0	0	0	0	0	0	0	0	0	0	0	0	0	0	0	0	0	0	44	0	0	0	0	0	0	0	0	2	0	0	0	166055	4	8	32	0	0	0	0	12	0	0	0
267	CCA	0	0	0	0	2	0	0	0	0	0	0	0	0	0	0	0	1	0	0	0	166458	15	5	1	0	0	0	0	5	0	0	0	0	0	0	0	1	0	0	0	0	0	0	0	0	0	0	0
268	TGG	0	0	0	0	0	0	0	0	0	0	0	0	0	0	0	0	0	0	0	0	0	0	0	0	0	0	3	0	0	0	0	0	0	0	0	0	0	0	0	0	0	0	1	0	0	0	0	0
269	TAT	0	0	0	0	0	0	0	0	0	0	0	0	0	0	0	0	0	0	0	47	0	0	0	0	0	0	0	0	0	0	0	0	0	0	0	1	0	0	0	0	0	0	0	0	0	0	0	0
270	GCT	0	0	0	0	0	0	0	26	0	0	0	0	0	0	0	0	0	0	0	0	0	0	0	0	0	0	0	0	0	0	0	0	0	0	0	1	0	10	33	166334	0	0	29	1	0	0	0	9
271	TTC	0	0	0	0	0	0	0	0	0	0	0	0	0	0	0	0	0	0	0	0	0	0	0	0	0	0	0	0	0	6	0	0	0	0	0	0	0	0	0	0	0	0	0	0	0	0	0	0
272	GCA	19	0	0	0	31	0	0	0	41	0	0	0	0	0	0	0	0	0	2	0	0	0	0	0	0	0	0	0	0	0	0	0	4	0	0	0	166151	1	6	7	1	0	0	59	37	29	49	0
273	CTG	0	0	0	0	0	0	0	0	0	0	0	0	0	0	26	4	0	0	0	0	0	0	60	0	0	0	5	0	231	18	165861	0	0	0	0	0	0	0	0	0	0	0	0	0	0	0	1	0
274	AGT	174	0	1	36	9	0	13	16	0	9	5	165985	0	0	40	0	0	1	0	0	0	0	0	0	0	0	0	1	0	0	0	0	40	76	0	1	0	0	0	0	0	0	0	8	0	1	0	4
275	AGA	35	0	0	0	1	0	0	0	166422	1	25	0	2	0	0	0	0	0	0	12	0	0	0	0	26	0	0	0	0	0	0	0	0	0	0	0	0	0	0	6	11	0	0	0	0	0	0	0
276	GGG	0	2	0	108	0	0	14	0	1	0	5	0	0	0	0	0	66	0	30	0	0	0	0	0	0	0	1	0	0	0	0	1	0	0	6	0	0	0	0	1	34	28	166070	39	0	0	4	0
277	TTT	0	0	0	0	0	65	0	44	0	23	0	35	86	0	0	7	20	397	0	0	21	0	0	0	0	0	0	0	0	1	0	30	0	0	3	0	0	0	0	0	0	0	0	0	0	0	0	2
278	GAG	0	65	6	19	0	0	0	0	0	1	0	0	0	0	0	0	0	0	4	1	2	0	0	0	0	0	0	9	0	1	0	0	6	1	166034	2	1	0	1	7	35	0	293	4	0	0	3	4
279	TCC	0	0	0	0	2	0	0	0	0	0	0	0	0	0	0	0	0	27	0	0	0	4	0	0	0	0	0	0	0	0	0	0	0	0	0	0	0	1	0	0	0	0	0	0	0	0	0	0
280	GGC	0	0	0	0	0	0	0	0	0	30	0	0	0	0	0	0	0	0	0	0	0	0	0	0	0	1	0	0	0	0	0	0	0	28	0	0	0	0	0	0	0	166437	0	69	0	0	0	0
281	ATC	0	0	0	0	0	13	0	0	0	2	0	0	15	166345	1	9	0	0	0	0	0	0	0	0	0	0	0	0	0	0	0	0	0	0	0	0	0	0	0	0	0	0	0	0	1	8	0	0
282	ATC	0	2	0	0	0	20	0	0	0	0	0	0	1	166361	0	205	0	0	0	0	0	0	0	0	0	0	0	0	0	0	0	0	0	0	0	0	0	0	0	0	0	0	0	0	0	16	0	0
283	ACC	0	3	0	0	12	166476	3	13	18	0	0	0	0	2	39	22	0	0	0	0	0	2	0	0	0	0	0	0	10	0	0	8	0	0	0	0	18	7	0	0	0	0	0	0	0	0	11	28
284	TCA	0	0	0	0	2	0	47	0	0	0	0	0	0	0	0	0	0	0	0	0	40	0	0	0	0	0	0	0	0	0	0	0	0	0	0	0	0	0	0	0	0	0	0	0	0	0	0	0
285	AAC	3	165689	0	108	9	3	39	0	1	8	0	0	0	0	0	0	0	2	1	0	0	0	0	0	1	0	0	0	0	0	0	0	0	13	0	0	1	0	0	0	0	0	0	0	0	0	0	0
286	GCG	1	0	0	1	0	0	11	0	0	0	0	0	1	22	0	0	0	0	0	0	0	0	2	0	0	1	0	0	5	0	0	20	0	0	2	0	10	1	158900	3	0	0	0	0	0	0	8	0
287	TCA	0	0	0	0	0	0	0	27	0	17	0	0	0	36	0	0	0	0	0	0	21	0	0	0	0	0	0	0	0	0	0	0	0	0	0	0	1	0	0	0	0	0	0	0	1	0	0	0
288	ATG	0	0	1	0	8	0	5	0	0	0	0	0	28	2	158946	20	0	0	3	44	0	4	0	0	0	0	0	0	0	0	3	0	0	0	0	0	0	0	0	0	0	0	0	0	37	0	10	0
289	CAT	0	56	0	19	0	0	0	90	0	18	0	0	0	0	71	0	3	13	1	158646	0	0	0	0	0	0	0	5	0	0	0	14	7	0	0	0	113	0	0	0	0	1	0	1	0	0	0	0
290	GAG	0	0	4	0	0	0	1	0	0	0	0	0	0	0	0	0	0	0	0	0	0	0	0	0	0	0	0	0	0	0	0	0	6	0	159040	31	0	1	0	0	0	0	25	0	0	0	0	0
291	TGT	0	0	0	0	0	0	0	0	0	0	0	2	0	0	0	0	0	0	0	0	0	0	0	0	0	0	0	3	0	0	0	0	0	0	0	0	0	0	0	0	0	0	0	0	0	0	0	0
292	AAC	0	158959	0	48	0	0	0	0	0	24	0	0	0	0	0	0	0	3	0	0	0	0	0	0	0	0	0	0	0	0	0	0	0	48	0	2	0	0	0	0	0	0	0	0	0	0	0	0
293	ACG	0	0	3	0	40	0	159060	2	0	0	0	0	0	0	6	0	0	0	0	0	0	0	0	0	0	0	0	0	0	0	0	0	0	0	0	0	0	0	11	0	0	0	0	0	0	0	0	0
294	AAG	1	1	158338	29	76	55	81	0	0	0	7	0	6	104	0	0	0	0	8	0	0	0	0	0	0	5	0	0	0	5	12	0	0	0	16	0	0	0	0	0	0	0	0	0	0	0	0	0
295	TGT	0	0	0	0	0	0	0	0	0	0	0	0	0	0	0	0	0	0	0	0	0	0	0	0	0	0	0	28	0	0	0	0	0	0	0	0	0	0	0	0	0	0	0	0	0	0	0	0
296	CAA	0	0	0	0	0	0	0	0	0	0	0	0	0	0	0	0	158976	0	44	0	1	0	0	0	41	0	0	0	2	0	0	0	1	0	0	0	0	0	0	0	0	0	0	0	0	0	0	0
297	ACA	0	0	0	0	159082	13	3	0	0	0	0	0	5	0	0	0	0	0	0	0	3	0	0	0	0	0	0	0	0	0	0	0	0	0	0	0	18	0	0	0	0	0	0	0	0	0	0	0
298	CCC	0	0	0	0	16	0	0	0	0	0	0	0	0	0	0	0	0	2	1	0	2	159078	1	3	0	0	0	0	0	0	0	0	0	0	0	0	0	0	0	0	0	0	0	0	0	0	0	0
299	CAG	0	22	3	0	0	0	0	0	0	0	0	0	0	0	89	0	35	20	158639	155	0	0	1	0	0	0	31	0	20	0	4	1	22	31	15	15	0	1	0	0	0	0	0	0	6	0	0	0
300	GGA	0	0	0	0	0	0	0	0	9	0	0	0	0	0	0	0	0	0	0	0	0	0	0	0	0	0	0	0	0	0	0	0	1	0	0	0	0	0	0	0	158965	0	12	53	2	0	0	0
301	GCT	0	0	0	0	0	0	0	8	0	0	0	2	0	0	2	0	0	0	0	0	0	0	0	0	0	0	0	0	0	0	0	0	0	0	0	2	2	58	1	159015	0	0	0	1	0	1	0	18
302	ATA	0	0	15	0	4	0	0	0	2	0	0	0	159038	0	3	13	0	0	0	0	0	0	0	0	0	0	0	0	0	20	0	0	0	0	0	0	0	0	0	0	0	0	0	0	7	0	0	31
303	AAC	1	158715	0	10	0	2	0	0	0	6	0	0	0	1	0	0	0	93	0	0	0	0	26	0	0	0	0	0	0	0	0	0	0	3	36	0	0	0	9	0	0	0	0	0	0	0	0	0
304	AGC	0	30	0	0	0	0	0	0	4	158816	0	199	0	1	0	0	0	0	0	0	0	0	0	0	0	1	0	0	0	0	0	0	0	0	0	0	0	0	0	0	0	20	0	0	0	0	0	0
305	AAT	0	6	0	158725	0	0	33	0	0	1	0	298	0	0	0	0	0	0	0	0	0	0	0	0	0	0	0	0	0	0	0	0	0	0	0	7	0	0	0	0	0	0	0	4	0	0	0	10
306	CTC	0	0	0	0	0	0	0	0	0	0	0	0	0	2	0	0	0	0	0	0	0	35	0	0	0	2	0	0	0	158976	0	60	0	0	0	0	0	0	0	0	0	0	0	0	0	0	0	0
307	CCT	0	0	0	0	0	0	0	2	0	0	0	0	0	0	0	0	0	0	0	6	0	67	28	158970	0	0	0	0	0	0	0	9	0	0	0	0	0	0	0	0	0	0	0	0	0	0	0	0
308	TTC	0	0	0	0	0	0	0	0	0	0	0	0	0	0	0	0	0	0	0	0	0	0	0	0	0	0	0	0	0	4	0	0	0	0	0	0	0	0	0	0	0	0	0	0	0	1	0	0
309	CAG	0	0	2	0	0	0	0	0	0	0	0	0	0	0	0	0	5	0	158974	3	0	0	2	0	0	0	41	0	0	0	2	0	0	0	0	0	0	0	0	0	0	0	0	0	0	0	0	0
310	AAT	6	6	0	159083	0	0	0	3	0	0	0	3	0	0	0	0	0	0	0	0	0	0	0	0	0	0	0	0	0	0	0	0	0	0	0	6	0	0	0	0	0	0	0	0	0	0	0	0
311	ATA	0	0	0	0	16	0	0	0	0	0	0	0	159084	0	20	0	0	0	0	0	0	0	0	0	0	0	0	0	0	0	0	0	0	0	0	0	0	0	0	0	0	0	0	0	9	0	0	0
312	CAC	0	1	0	24	0	0	0	0	0	0	0	5	0	0	0	0	0	158975	0	4	0	2	0	0	0	7	0	0	0	5	0	0	0	0	0	38	0	0	9	0	0	0	0	0	0	0	0	0
313	CCA	0	0	0	0	1	0	0	0	13	0	0	0	0	0	0	0	4	0	0	0	159018	2	29	1	0	0	2	0	6	0	0	0	0	0	0	0	1	0	0	0	0	0	0	0	0	0	0	0
314	GTC	0	5	0	0	76	42	0	0	0	0	0	0	0	12	0	0	0	14	0	0	0	0	0	0	0	0	0	0	0	1	45	0	0	2	0	0	0	24	0	0	0	0	0	0	4	158811	0	8
315	ACA	2	0	0	0	158921	16	27	3	0	0	0	1	3	0	0	0	0	0	0	0	1	0	0	0	0	0	0	0	0	0	0	0	0	0	0	0	11	0	0	0	0	0	0	0	0	0	0	94
316	ATA	2	0	0	0	5	0	0	0	0	0	0	0	158991	14	25	0	0	0	0	0	0	0	0	0	0	0	0	0	0	0	0	0	0	0	0	0	0	0	0	0	0	0	0	0	5	6	16	0
317	GGA	0	0	0	0	0	0	0	0	3	0	0	0	0	0	0	0	0	0	0	0	0	0	0	0	0	0	0	0	0	0	0	0	18	0	0	0	0	0	0	0	158974	0	95	4	1	0	0	0
318	GAG	0	11	4	24	0	2	0	7	0	0	0	0	0	0	0	0	0	0	0	35	0	0	0	0	0	0	0	0	0	0	0	0	5	0	158852	48	0	0	1	0	0	0	11	0	0	0	1	0
319	TGC	0	0	0	0	0	0	0	0	0	0	0	0	0	0	0	0	0	0	0	0	0	0	0	0	0	27	0	0	0	0	0	0	0	0	0	0	0	0	0	0	0	0	0	0	0	0	0	0
320	CCA	0	0	0	0	3	0	0	0	0	0	0	0	0	0	0	0	0	0	0	0	158950	112	13	13	0	0	0	0	6	0	0	0	0	0	0	0	0	0	0	0	0	0	0	0	0	0	0	0
321	AAA	158639	0	3	1	1	0	0	0	145	0	0	0	105	0	0	0	0	0	0	0	0	0	0	0	0	0	0	138	0	0	0	0	5	0	0	0	0	0	0	0	0	0	0	0	45	0	0	0
322	TAT	0	0	0	3	0	0	0	0	0	0	0	0	0	0	0	0	0	0	0	2	0	0	0	0	0	0	0	0	0	0	0	0	0	0	0	0	0	0	0	0	0	0	0	0	0	0	0	0
323	GTC	0	0	0	0	0	0	0	0	0	0	0	0	0	47	0	0	0	0	0	0	0	0	0	0	0	0	0	0	0	0	0	0	0	0	0	0	0	7	0	0	0	0	0	0	1	158899	0	13
324	AGG	0	0	5	0	0	0	0	0	3	0	158888	4	0	0	6	0	0	0	0	0	0	0	0	0	0	0	1	0	0	0	0	0	0	0	0	0	0	0	0	0	0	0	32	0	0	0	0	0
325	AGT	0	0	0	12	0	0	0	0	0	22	0	158839	0	0	0	3	0	0	0	0	0	0	0	0	0	0	0	0	0	0	0	0	0	0	0	0	0	0	0	0	0	0	0	8	0	0	0	0
326	ACC	0	27	0	0	71	158366	0	4	8	0	0	0	0	14	0	2	17	0	0	0	0	1	0	0	0	63	0	0	0	0	0	0	0	0	0	0	0	19	0	2	0	12	0	0	0	0	0	0
327	AAA	158902	1	1	0	0	0	0	0	5	0	0	0	0	0	0	0	1	0	0	0	0	0	0	0	0	0	0	0	0	0	0	0	24	0	0	0	0	0	0	0	0	0	0	0	0	0	0	0
328	TTG	0	0	0	0	0	0	0	0	0	0	0	0	0	0	0	0	0	0	0	0	0	0	0	0	0	0	0	0	1	0	3	3	0	0	0	0	0	0	0	0	0	0	0	0	0	0	0	0
329	AGG	0	0	7	0	0	0	0	0	4	0	158553	1	0	0	23	0	0	0	0	0	0	0	0	0	75	0	1	0	0	0	0	0	0	0	0	0	0	0	0	0	0	0	30	0	0	0	0	0
330	ATG	0	0	0	0	0	0	8	0	0	0	3	0	19	0	158685	5	0	0	0	0	0	0	0	0	0	0	0	0	0	0	0	0	0	0	0	0	0	0	0	0	0	0	0	0	0	0	24	0
331	GTT	0	0	0	0	0	0	0	0	0	0	0	0	0	0	0	14	0	0	0	0	0	0	0	0	0	0	0	0	0	0	0	0	0	0	0	0	0	0	0	5	0	0	0	0	0	47	17	158320
332	ACA	1	0	0	0	158685	36	63	3	0	0	0	0	26	0	0	0	0	0	0	0	1	0	0	0	0	0	0	0	0	0	0	0	0	0	0	0	6	0	0	0	0	0	0	0	0	0	0	0
333	GGA	0	0	0	0	0	0	0	0	4	0	0	0	0	0	0	0	0	0	0	0	0	0	0	0	0	0	0	0	0	0	0	0	20	0	0	0	0	0	0	0	158710	1	8	1	4	0	0	0
334	CTA	0	0	0	0	0	0	0	0	0	0	0	0	4	0	0	0	0	0	0	0	75	0	0	0	0	0	0	0	158665	0	10	0	0	0	0	0	0	0	0	0	0	0	0	0	0	0	2	0
335	AGA	4	0	0	0	0	0	0	0	158828	2	7	0	3	0	0	0	0	0	0	0	0	0	0	0	25	0	0	0	0	0	0	0	0	0	0	0	0	0	0	0	8	0	0	0	0	0	0	0
336	AAC	3	159031	0	15	0	0	0	0	0	12	0	0	0	0	0	0	0	1	0	0	0	0	0	0	0	0	0	0	0	0	0	0	0	6	0	0	0	0	0	0	0	0	0	0	0	0	0	0
337	ATC	80	160	3	171	0	48	0	67	0	0	0	2	6	158254	0	6	17	0	13	0	0	0	0	0	0	0	0	69	1	2	0	0	0	0	0	0	0	0	0	0	0	29	0	0	59	6	0	0
338	CCA	0	0	0	1	3	0	0	0	0	0	0	0	0	0	0	0	5	0	0	0	158994	0	73	1	0	0	0	0	3	0	0	0	0	0	0	0	0	0	1	0	0	0	0	0	0	0	0	0
339	TCC	0	0	0	0	54	2	0	6	0	0	0	0	0	0	0	0	92	0	5	0	0	57	61	22	0	0	0	42	0	0	0	0	0	0	0	0	0	11	0	55	0	0	0	24	0	0	0	0
340	ATT	0	0	15	2	0	0	0	51	0	0	75	2	46	13	0	158732	0	0	0	0	0	0	0	0	35	0	5	0	2	0	0	1	0	0	0	0	0	0	0	0	0	0	0	0	0	0	0	118
341	CAA	2	0	0	0	0	0	0	0	0	0	0	0	0	0	0	0	159047	1	12	1	0	0	0	0	13	0	0	0	0	0	0	0	0	0	0	0	0	0	0	0	0	0	0	0	0	0	0	0
342	TAC	0	2	0	0	0	0	0	0	0	0	0	0	0	0	0	0	0	19	0	0	0	0	0	0	0	0	0	0	0	0	0	0	0	0	0	0	0	0	0	0	0	0	0	0	0	0	0	0
343	AGA	103	0	0	0	0	0	0	0	157745	1	58	3	5	0	0	0	0	0	2	0	0	0	0	0	3	6	0	5	0	0	0	0	0	0	0	0	0	0	0	0	12	0	0	0	0	0	0	0
344	GGT	0	0	0	0	0	0	0	0	0	0	2	2	0	0	0	0	0	0	0	0	0	0	0	0	0	0	0	0	0	0	0	0	0	0	0	2	0	0	0	0	0	64	0	158358	0	0	0	1
345	CTA	0	0	0	0	0	0	0	0	0	0	0	0	5	0	0	0	0	0	0	0	10	0	0	0	0	0	0	0	158546	0	8	0	0	0	0	0	0	0	0	0	0	0	0	0	6	0	0	0
346	TTT	0	0	0	0	0	0	0	0	0	0	0	0	0	0	0	2	0	0	0	0	0	0	0	0	0	0	0	0	0	0	0	7	0	0	0	0	0	0	0	0	0	0	0	0	0	0	0	1
347	GGA	0	0	0	0	0	0	0	0	1	0	0	0	0	0	0	0	0	0	0	0	0	0	0	0	0	0	0	0	0	2	0	0	2	0	0	0	0	0	0	0	158625	0	29	1	5	0	0	0
348	GCC	0	0	0	0	0	27	0	0	0	0	0	0	0	0	0	0	0	0	0	0	0	0	0	0	0	0	0	0	0	0	0	0	0	0	0	0	6	158667	0	4	0	2	0	0	0	44	0	0
349	ATT	0	0	0	0	0	0	0	2	0	0	0	1	2	8	1	158749	0	0	0	0	0	0	0	0	0	0	0	0	0	0	0	1	0	0	0	0	0	0	0	0	0	0	0	0	0	0	43	41
350	GCT	0	0	0	0	0	0	0	36	0	0	0	0	0	0	0	0	0	0	0	0	0	0	0	0	0	0	0	0	0	0	0	0	0	0	0	1	0	176	1	158684	0	0	0	0	0	0	0	10
351	GGT	0	0	0	0	0	0	0	0	0	0	0	3	0	0	0	0	0	0	0	0	0	0	0	0	0	0	0	0	0	0	0	0	0	0	0	5	0	0	0	0	0	8	63	158907	0	0	0	2
352	TTT	0	0	0	0	0	0	0	0	0	0	0	0	0	0	0	0	0	0	0	0	0	0	0	0	0	0	0	0	0	0	0	3	0	0	0	0	0	0	0	0	0	0	0	0	0	0	0	0
353	ATT	0	0	0	1	0	0	0	6	0	0	0	1	29	22	2	158868	0	0	0	0	0	0	0	0	0	0	0	0	0	16	0	0	0	0	0	0	0	0	0	0	0	0	0	0	28	17	0	14
354	GAG	0	0	5	0	0	0	0	0	0	0	0	0	0	0	0	0	0	0	0	0	0	0	0	0	0	0	0	0	0	0	0	0	33	0	158859	12	0	0	3	0	0	0	61	0	0	0	47	0
355	GGG	0	0	0	0	0	0	0	0	0	0	6	0	0	0	0	0	0	0	0	0	0	0	0	0	0	0	0	0	0	0	0	0	0	0	5	0	0	0	0	0	33	62	158944	71	0	0	1	0
356	GGA	0	0	0	0	0	0	0	0	12	0	0	0	0	0	0	0	0	0	0	0	0	0	0	0	0	0	0	0	0	0	0	0	22	0	0	0	1	0	0	0	158649	0	254	63	4	0	0	0
357	TGG	0	0	0	0	0	0	0	0	0	0	0	0	0	0	0	0	0	0	0	0	0	0	0	0	0	0	11	0	10	0	0	0	0	0	0	0	0	0	0	0	0	0	0	0	0	0	0	0
358	ACT	0	0	0	5	0	230	1	158581	0	0	0	1	0	2	0	3	0	0	0	0	5	0	0	0	0	0	0	0	0	0	0	0	26	0	0	0	0	0	0	14	0	0	0	0	0	4	0	0
359	GGA	0	0	0	0	0	0	0	0	10	0	0	0	0	0	0	0	0	0	0	0	0	0	0	0	0	0	0	0	0	0	0	0	38	0	0	0	0	0	0	0	159013	2	19	2	0	0	0	0
360	ATG	0	0	0	0	0	0	9	0	0	0	0	0	5	0	158703	2	0	0	0	0	0	0	0	0	0	0	0	0	0	112	2	102	0	0	0	0	0	0	0	0	0	0	0	0	0	0	11	0
361	ATA	1	0	0	0	7	0	0	0	0	0	0	0	158844	3	28	12	0	0	0	0	0	0	0	0	0	0	0	0	0	0	0	0	0	0	0	0	0	0	0	0	0	0	0	0	31	0	1	0
362	GAT	0	0	0	1	0	0	0	0	0	0	0	0	0	0	0	0	0	0	0	0	0	0	0	0	0	0	0	0	0	0	0	0	2	4	0	159029	0	0	0	0	0	0	0	9	0	0	0	0
363	GGA	0	0	0	0	0	0	0	0	6	0	0	0	0	0	0	0	0	0	0	0	0	0	0	0	1	0	0	0	0	0	0	0	5	0	0	0	0	0	0	0	159007	0	68	2	0	0	0	0
364	TGG	0	0	0	0	0	0	0	0	0	0	0	0	0	0	0	0	0	0	0	0	0	0	0	0	0	0	4	0	0	0	0	0	0	0	0	0	0	0	0	0	0	0	1	0	0	0	0	0
365	TAT	0	0	0	1	0	0	0	0	0	0	0	0	0	0	0	0	0	0	0	18	0	0	0	0	0	0	0	0	0	0	0	0	0	0	0	4	0	0	0	0	0	0	0	0	0	0	0	0
366	GGT	0	0	0	0	0	0	0	0	0	0	0	3	0	0	0	0	0	0	0	0	0	0	0	0	0	0	0	0	0	0	0	0	0	0	0	11	0	0	0	2	2	28	0	159064	0	0	0	0
367	TAT	0	0	0	0	0	0	0	0	0	0	0	0	0	0	0	0	0	0	0	9	0	0	0	0	0	0	0	0	0	0	0	0	0	0	0	0	0	0	0	0	0	0	0	0	0	0	0	0
368	CAT	0	0	0	2	0	0	0	0	18	0	0	0	0	0	0	0	0	12	1	158964	0	0	0	0	0	0	0	8	0	0	0	3	0	0	0	1	0	0	0	0	0	0	0	0	0	0	0	0
369	CAT	0	0	0	1	0	1	0	0	0	0	0	0	17	1	0	0	84	7	0	158897	0	0	0	1	0	0	0	7	0	0	0	0	0	0	0	0	0	29	0	0	0	0	0	0	0	0	0	0
370	CAG	0	0	2	0	0	0	0	25	0	10	0	39	2	0	0	21	10	0	158836	6	0	0	2	0	0	0	18	0	0	0	0	1	0	0	113	0	0	0	0	0	0	0	0	0	1	0	0	0
371	AAT	1	36	1	159061	0	0	0	0	0	0	0	5	0	0	0	1	0	0	0	0	0	0	0	0	0	0	0	0	0	0	0	0	0	0	0	11	0	0	0	0	0	0	0	1	0	0	0	0
372	GAA	3	0	0	0	0	0	0	0	0	0	0	0	0	0	0	0	0	0	0	0	0	0	0	0	0	0	0	0	0	0	0	0	159066	0	10	0	1	0	0	0	8	0	0	0	0	0	0	0
373	CAG	0	0	0	0	0	0	0	0	0	0	0	0	0	0	0	0	2	0	158952	85	0	0	4	0	0	0	26	0	0	0	2	0	0	0	2	0	9	0	1	0	0	0	0	0	0	0	0	0
374	GGA	0	0	0	0	0	0	0	0	3	0	0	0	0	0	0	0	0	0	0	0	0	0	0	0	0	0	0	0	0	0	0	0	3	0	0	0	1	0	0	0	159054	0	22	1	1	0	0	0
375	TCA	0	0	0	0	0	0	0	0	0	34	0	0	0	0	0	0	0	0	0	0	5	0	0	0	0	0	0	0	0	0	0	0	0	0	1	0	7	0	0	0	0	0	0	0	0	0	0	0
376	GGC	0	0	0	0	0	1	0	0	0	2	0	0	0	0	0	0	0	0	0	0	0	0	0	0	0	1	0	0	0	0	0	0	0	8	0	0	0	2	0	0	1	159039	0	10	0	1	0	0
377	TAT	0	0	0	1	0	0	0	0	0	0	0	0	0	0	0	0	0	0	0	10	0	0	0	0	0	0	0	0	0	0	0	0	0	0	0	1	0	0	0	0	0	0	0	0	0	0	0	0
378	GCA	0	0	0	0	28	0	0	0	0	0	0	0	0	0	0	0	0	0	0	0	0	0	0	0	0	0	0	0	0	0	0	0	2	0	0	0	158807	90	47	1	0	0	0	0	79	2	0	1
379	GCG	0	0	0	0	0	0	3	0	0	0	0	0	0	0	0	0	0	0	0	0	0	0	0	0	0	0	0	0	0	0	0	0	0	0	3	0	79	0	158951	3	0	0	1	0	0	0	51	0
380	GAT	0	0	0	48	0	0	0	0	0	0	0	0	0	0	0	0	0	0	0	0	0	0	0	0	0	0	0	0	0	0	0	0	0	11	0	159067	0	0	0	0	0	0	0	6	0	0	0	1
381	CAA	9	0	0	0	0	0	0	0	0	0	0	0	0	0	0	0	82219	0	2	0	0	0	0	0	9	0	4	0	0	0	0	1	32	0	32	0	0	0	0	0	0	0	0	0	0	0	1	0
382	AAA	82107	0	21	0	0	0	0	0	6	0	0	0	0	0	1	0	1	0	24	0	9	0	18	0	0	0	0	0	0	0	0	0	2	0	0	0	16	0	1	0	0	0	0	0	0	0	0	0
383	AGC	0	7	0	0	0	0	0	0	0	81622	0	58	0	2	0	0	0	0	0	0	0	0	0	0	0	1	0	0	0	0	0	0	0	0	0	0	0	0	0	0	0	19	0	0	0	0	0	0
384	ACA	0	0	0	0	82304	0	6	0	0	23	0	3	1	0	0	0	0	0	0	0	0	0	0	0	0	0	0	0	0	0	0	0	0	0	0	0	5	0	0	0	0	0	0	0	0	0	0	0
385	CAA	0	0	0	0	0	0	0	0	0	0	0	0	0	0	0	0	79065	0	23	0	1	0	0	0	7	0	0	0	0	0	0	0	78	0	44	0	0	0	0	1	0	0	0	0	0	0	0	0
386	AAT	0	34	52	82172	0	0	0	0	0	0	18	2	19	4	0	5	0	0	0	0	0	0	0	0	0	0	0	0	0	0	35	0	0	0	0	3	7	0	0	0	5	0	0	0	1	0	0	0
387	GCC	0	0	0	0	0	3	0	0	0	0	0	0	0	0	0	0	0	0	0	0	0	0	0	0	0	0	0	0	0	0	0	0	0	0	0	0	2	82258	0	2	0	1	0	0	0	15	0	0
388	ATT	0	0	0	0	0	0	0	1	0	0	0	0	0	3	15	82319	0	0	0	0	0	0	0	0	0	0	0	0	0	0	0	5	0	0	0	0	0	0	0	15	0	0	0	0	0	34	0	0
389	AAC	2	82025	1	16	0	1	0	0	14	9	0	0	0	0	0	0	0	1	0	0	0	0	0	0	6	2	0	33	2	0	0	0	0	1	0	0	6	0	0	16	0	0	0	0	13	0	0	0
390	GGG	0	0	0	0	0	0	1	0	1	0	65	23	2	0	0	6	0	0	47	0	0	0	0	0	0	0	12	0	0	0	0	0	0	0	1	0	1	0	0	13	5	0	79143	1	0	0	1	0
391	ATT	0	0	0	0	0	0	0	4	0	0	0	1	1	9	0	81971	0	0	0	0	0	0	0	0	0	0	0	0	0	0	0	0	0	0	0	0	0	0	0	0	0	0	0	0	53	5	22	16
392	ACA	1	0	9	0	82038	3	5	0	0	0	0	0	10	0	0	0	3	0	0	0	1	0	0	0	0	0	0	48	0	0	0	0	0	0	0	0	16	0	0	0	0	0	0	0	1	0	0	0
393	AAC	1	82311	1	1	8	23	0	0	0	1	0	0	0	0	0	0	9	0	0	0	0	0	0	0	0	0	0	0	0	0	0	0	0	2	0	0	0	0	0	0	0	0	0	0	0	0	0	0
394	AAG	1	0	79181	3	0	0	0	0	0	0	3	0	0	0	1	0	0	0	0	0	0	0	0	0	0	0	0	1	0	0	0	0	0	0	2	0	0	0	0	0	0	0	0	0	0	0	0	0
395	GTG	0	0	0	0	0	0	0	0	0	0	0	0	0	0	14	0	0	0	0	0	0	0	0	0	0	0	0	0	0	0	0	0	0	0	0	0	0	0	2	0	0	0	1	0	14	1	82263	0
396	AAC	8	82165	0	26	0	1	0	0	0	1	0	0	0	0	0	0	0	0	0	0	0	0	0	0	0	0	1	0	0	0	0	0	0	7	0	0	0	0	0	0	0	0	0	0	0	0	0	0
397	TCT	0	0	0	0	0	0	0	0	0	0	0	0	1	0	0	0	0	0	0	0	0	0	0	1	0	0	0	0	0	0	0	0	0	0	0	0	0	0	0	1	0	0	0	0	0	0	0	0
398	GTT	0	0	0	0	0	0	0	0	0	0	0	0	0	0	0	40	0	0	0	0	0	0	0	0	0	0	0	0	0	0	0	0	0	0	0	1	0	0	0	3	0	0	0	1	1	8	0	82033
399	ATC	0	0	0	0	0	1	0	0	0	0	0	0	0	82242	0	38	0	0	0	0	0	0	0	0	0	0	0	0	0	1	0	0	0	0	0	0	0	0	0	0	0	0	0	0	0	7	7	0
400	GAG	0	0	10	0	0	0	0	0	0	0	0	0	0	0	0	0	0	0	0	0	0	0	0	0	0	0	0	0	0	0	0	0	16	0	77170	8	0	0	0	0	0	0	3	0	0	0	1	0
401	AAA	81931	2	3	0	0	0	0	0	7	0	0	0	0	0	0	0	0	0	0	0	0	0	0	0	0	0	55	0	0	0	0	0	2	0	0	0	0	0	0	0	0	0	0	0	0	0	0	0
402	ATG	0	0	1	0	0	0	5	0	0	0	1	0	3	0	82124	1	0	0	0	0	0	0	0	0	0	0	0	0	11	0	1	0	0	0	0	0	0	0	0	0	0	0	0	0	0	0	2	0
403	AAC	1	82208	0	5	0	0	0	0	0	9	0	0	0	0	0	0	0	0	0	0	0	0	0	0	0	0	0	0	0	0	0	0	0	7	0	0	0	0	0	5	0	0	0	0	0	0	0	0
404	ACT	0	1	0	1	8	8	0	82034	0	0	0	0	0	0	0	1	0	0	0	0	0	4	0	0	0	0	0	0	0	0	2	0	0	0	0	0	0	0	0	3	0	0	32	0	0	0	0	0
405	CAA	4	0	0	0	0	0	0	0	0	0	0	0	0	0	0	0	81873	0	22	0	0	0	0	0	4	0	0	0	0	0	0	0	0	0	0	0	1	0	12	0	0	0	11	0	0	0	0	0
406	TTC	0	0	0	0	0	0	0	0	0	0	0	0	0	0	0	0	0	0	0	0	0	0	0	0	0	0	0	0	0	5	0	0	0	0	0	0	0	0	0	0	0	0	0	0	0	1	0	0
407	ACA	0	0	0	0	82057	1	20	2	6	0	7	0	11	0	0	0	0	0	0	0	0	0	0	0	0	0	0	0	0	0	0	0	0	0	0	0	5	0	0	0	0	1	0	0	0	0	0	0
408	GCT	0	0	0	0	0	0	0	4	0	14	0	0	0	0	0	0	0	0	0	0	0	0	0	0	0	0	8	0	0	0	0	0	0	0	0	2	0	38	3	81699	0	0	0	0	0	0	0	1
409	GTG	0	0	0	0	0	0	0	0	0	0	0	0	0	0	6	0	0	0	0	0	0	13	0	0	0	0	0	0	0	0	0	0	0	0	0	0	0	0	3	0	0	0	1	0	26	0	81074	4
410	GGT	0	0	0	0	0	0	0	13	0	0	0	30	0	0	0	0	0	0	0	0	0	0	0	0	7	0	0	0	0	0	0	0	0	0	0	5	0	0	0	0	2	4	3	78977	0	0	0	1
411	AAA	82012	1	12	1	6	0	0	0	3	0	0	0	0	0	0	0	0	0	0	0	0	0	0	0	0	0	0	0	0	0	0	0	5	0	0	0	41	0	0	0	10	0	53	0	0	0	36	0
412	GAA	1	0	0	0	0	0	0	0	0	0	0	0	0	0	9	0	1	0	9	0	0	0	0	0	0	0	0	0	0	0	0	0	82084	0	25	1	16	14	0	6	11	0	0	0	2	0	0	0
413	TTC	0	0	0	0	0	0	0	0	0	0	0	0	0	0	0	0	0	0	0	0	0	0	0	0	0	0	0	0	0	2	0	0	0	0	0	0	0	0	0	0	0	0	0	0	0	0	0	0
414	AAC	1	82039	0	1	0	1	0	0	0	5	0	0	0	0	0	0	0	0	0	0	0	0	0	0	0	0	0	0	0	0	0	0	0	16	0	0	0	0	0	0	19	0	0	47	0	0	0	0
415	AAC	2	82261	0	0	0	0	0	0	0	2	0	0	0	0	0	0	0	1	0	1	0	0	0	0	0	0	0	0	0	0	0	0	0	2	0	0	0	0	33	0	0	1	0	0	2	4	0	0
416	TTA	0	0	0	0	0	0	0	0	0	0	0	0	0	0	0	0	0	0	0	0	0	0	0	0	0	0	0	0	5	0	0	0	0	0	0	0	0	0	0	0	0	0	0	0	0	0	0	0
417	GAA	3	0	0	0	0	0	0	0	0	0	0	0	0	0	0	0	0	0	0	0	0	0	0	0	0	0	0	0	0	0	0	0	82109	0	2	0	0	0	0	0	2	0	0	0	0	0	0	0
418	AAA	82061	0	3	0	0	0	0	0	0	0	0	0	0	0	0	0	0	0	0	0	0	0	0	0	0	0	0	0	0	0	0	0	6	0	0	0	0	0	0	0	0	0	0	0	0	0	0	0
419	AGG	0	0	16	0	0	0	0	0	1	0	81596	0	0	0	10	0	0	0	0	0	0	0	0	0	0	0	3	0	0	0	0	0	0	0	0	0	0	0	0	0	0	0	73	0	0	0	0	0
420	ATG	0	0	2	0	0	0	1	0	0	0	1	0	5	0	80333	0	0	0	0	0	0	0	0	0	0	0	0	0	0	0	0	0	0	0	0	0	0	0	0	0	0	0	0	0	0	0	6	0
421	GAA	3	0	0	0	0	0	0	0	0	0	0	0	0	0	0	0	0	0	0	0	0	0	0	0	0	0	0	0	0	0	0	0	81612	0	2	0	0	0	0	0	4	0	0	0	0	0	0	0
422	AAT	1	0	2	81941	0	0	0	0	0	0	0	1	0	0	0	2	0	0	0	0	0	0	0	0	0	0	0	0	0	0	0	0	0	0	0	2	0	0	0	0	0	0	0	0	0	0	0	0
423	TTA	0	0	0	0	0	0	0	0	0	0	0	0	0	0	0	0	0	0	0	0	0	0	0	0	0	0	0	0	9	0	0	0	0	0	0	0	0	0	0	0	0	0	0	0	2	0	0	0
424	AAT	0	3	0	81370	0	0	0	1	0	0	0	1	0	0	0	0	0	0	0	0	0	0	0	0	0	0	0	0	0	0	0	0	0	0	0	3	0	0	0	0	0	0	0	0	0	0	0	0
425	AAA	82217	0	5	0	0	0	0	0	0	0	0	0	0	0	0	0	0	0	0	0	0	0	0	0	0	0	0	2	0	0	0	0	4	0	0	0	0	0	0	0	0	0	0	0	0	0	0	0
426	AAA	81978	0	31	26	0	0	0	0	2	0	0	0	0	0	0	0	1	0	0	0	0	0	0	0	0	0	0	0	0	0	0	0	1	0	0	0	0	0	0	0	0	0	0	0	0	0	0	0
427	GTT	0	0	0	0	0	0	0	0	0	0	0	2	0	0	0	2	0	0	0	0	0	0	0	0	0	0	0	0	0	0	0	0	0	0	0	0	0	0	0	1	0	0	0	0	0	1	0	77897
428	GAT	0	0	0	1	0	0	0	0	0	0	0	0	0	0	2	0	0	0	0	0	0	0	0	0	0	0	0	0	0	0	0	0	0	7	0	79418	0	0	0	0	0	0	0	10	0	0	0	0
429	GAT	0	0	0	3	0	0	0	0	0	0	0	0	0	0	2	0	0	0	0	0	0	0	0	0	0	0	0	0	0	0	0	0	0	5	2	80925	0	0	0	0	0	0	0	1	0	0	0	0
430	GGG	0	0	0	0	0	0	0	0	0	0	2	0	0	0	0	0	0	0	0	0	0	0	0	0	0	0	0	0	0	0	0	0	0	0	45	0	0	0	6	0	54	1	81844	1	0	0	2	0
431	TTT	0	0	0	0	0	0	0	0	0	0	0	0	0	0	0	0	0	0	0	0	0	0	0	0	0	0	0	0	0	0	0	2	0	0	0	0	0	0	0	0	0	0	0	0	0	0	0	0
432	CTG	0	0	0	0	0	0	0	0	0	0	0	0	0	0	1	0	0	0	15	0	0	0	16	0	0	0	1	0	8	0	81903	2	0	0	0	0	0	0	0	0	0	0	0	0	0	0	0	9
433	GAC	0	1	0	0	0	0	0	0	0	0	0	0	0	0	0	0	0	0	0	0	0	0	0	0	0	0	0	0	0	0	0	0	0	82031	1	3	0	0	0	0	0	9	0	0	0	0	0	0
434	ATT	0	0	0	0	0	0	0	1	0	0	0	0	0	6	0	82391	0	0	0	0	0	0	0	0	0	0	0	0	1	0	0	42	0	0	0	0	0	0	0	0	0	0	0	0	0	0	0	5
435	TGG	0	0	0	0	0	0	0	0	0	0	0	0	0	0	0	0	0	0	0	0	0	0	0	0	0	0	11	0	0	0	0	0	0	0	0	0	0	0	0	0	0	0	0	0	0	0	0	0
436	ACA	0	0	0	0	82063	0	5	0	0	0	0	0	2	0	0	0	0	0	0	0	0	0	0	0	0	0	0	0	0	0	0	0	0	0	0	0	14	0	0	0	0	0	0	0	0	0	0	0
437	TAT	0	0	0	0	0	0	0	0	0	0	0	0	0	0	0	0	0	0	0	17	0	0	0	0	0	0	0	0	0	0	0	0	0	0	0	0	0	0	0	0	0	0	0	0	0	0	0	0
438	AAT	1	7	0	79580	0	0	0	0	0	0	0	15	0	0	0	0	0	0	10	0	0	0	0	0	0	0	0	0	0	0	0	0	0	0	0	15	0	0	0	0	0	0	0	0	0	0	0	0
439	GCA	0	0	0	0	19	0	0	0	0	0	0	0	0	0	0	0	0	0	0	0	1	0	0	0	0	0	0	0	0	0	0	0	0	0	0	0	78290	0	7	14	0	0	0	0	6	0	0	0
440	GAA	1	0	0	0	0	0	0	0	0	0	0	0	0	0	0	0	0	0	0	0	0	0	0	0	0	0	0	0	0	0	0	0	81504	0	3	0	0	0	0	0	4	0	0	0	0	0	0	0
441	TTG	0	0	0	0	0	0	0	0	0	0	0	0	12	0	0	0	0	0	0	0	0	0	0	0	0	0	0	0	16	0	1	0	0	0	0	0	0	0	0	0	0	0	0	0	0	0	0	0
442	TTA	0	0	0	0	0	0	0	0	0	0	0	0	0	0	0	0	0	0	0	0	0	0	0	0	0	0	0	0	0	0	0	0	0	0	0	0	0	0	0	0	0	0	0	0	0	0	6	0
443	GTT	0	0	0	0	0	0	0	0	0	0	0	0	0	0	0	3	0	0	0	0	0	0	0	0	0	0	0	0	0	0	0	0	0	0	0	0	0	0	0	1	0	0	0	0	0	0	1	80631
444	CTA	0	0	0	0	0	0	0	0	0	0	0	0	3	0	0	0	0	0	0	0	3	0	0	0	0	0	0	0	81205	0	9	0	0	0	0	0	0	0	0	0	0	0	0	0	0	0	0	0
445	CTG	0	0	0	0	0	0	0	0	0	0	0	0	0	0	0	0	0	0	0	0	0	0	18	0	0	0	1	0	12	0	81612	1	0	0	0	0	0	6	0	0	0	0	0	0	0	0	0	0
446	GAA	4	0	0	0	0	0	0	0	0	0	0	0	0	0	0	0	1	0	0	0	0	0	0	0	0	0	0	0	0	0	0	0	81930	4	2	0	0	0	0	0	5	0	0	0	0	0	0	0
447	AAT	1	0	0	82134	0	0	0	0	0	0	0	2	0	0	0	0	0	0	0	0	0	0	0	0	0	0	0	0	0	0	0	0	0	0	0	4	0	0	0	0	0	0	0	0	0	0	0	0
448	GAA	2	0	0	0	0	0	0	30	0	0	0	0	0	0	0	0	0	0	0	0	0	0	0	1	0	0	0	0	0	0	0	0	81993	1	9	1	0	0	0	0	7	0	0	0	0	0	0	0
449	AGG	0	0	14	0	0	0	2	0	0	0	81187	0	0	0	4	0	0	0	0	0	0	0	0	0	0	0	3	0	0	0	0	0	0	0	0	0	0	0	0	0	0	0	14	0	0	0	0	0
450	ACT	0	0	0	2	0	1	0	81547	0	0	0	0	0	0	0	0	0	0	0	0	0	0	0	0	0	0	0	0	0	0	0	0	0	0	0	0	0	0	0	3	0	0	0	0	0	0	0	0
451	TTG	0	0	0	0	0	0	0	0	0	0	0	0	0	0	1	0	0	0	0	0	0	0	0	0	0	0	0	0	0	0	0	0	0	0	0	0	0	0	0	0	0	0	0	0	0	0	1	0
452	GAT	0	0	0	1	0	0	0	0	0	0	0	0	0	0	0	0	0	0	0	0	0	0	0	0	0	0	0	0	0	0	0	0	0	1	0	81432	0	0	0	0	0	0	0	6	0	0	0	0
453	TTC	0	0	0	0	0	0	0	0	0	0	0	0	0	0	0	0	0	0	0	0	0	0	0	0	0	0	0	0	0	2	0	0	0	0	0	0	0	0	0	0	0	0	0	0	0	0	0	0
454	CAT	0	0	0	5	0	0	0	0	0	0	0	0	0	0	0	0	0	11	0	81780	0	0	0	0	0	0	0	17	0	0	0	0	0	0	0	0	0	0	0	0	0	0	0	0	0	0	0	0
455	GAC	0	0	0	0	0	0	0	0	0	0	0	0	0	0	0	0	0	0	0	0	0	0	0	0	0	0	0	0	0	0	0	0	2	81540	0	1	0	0	0	0	0	8	0	0	0	0	0	0
456	TTA	0	0	0	0	0	0	0	0	0	0	0	0	0	0	0	0	0	0	21	0	0	0	0	0	0	0	0	0	12	0	0	0	0	0	0	5	0	0	0	0	0	0	0	12	0	0	0	0
457	AAT	26	0	0	82198	0	0	0	0	0	0	0	3	0	0	0	1	0	0	0	1	0	0	0	0	0	0	0	0	0	0	0	0	0	0	0	2	0	0	0	0	0	0	0	0	0	0	0	0
458	GTG	0	0	0	0	0	0	0	0	0	0	0	0	0	0	4	0	0	0	0	0	0	0	0	0	0	0	0	0	0	0	0	0	0	0	0	0	0	0	3	0	0	0	0	0	22	0	81828	0
459	AAG	11	0	81948	7	0	0	1	0	0	0	4	0	0	0	0	0	0	0	1	0	0	0	0	0	0	0	0	0	0	0	0	0	0	0	12	0	0	0	0	0	0	0	0	0	0	0	0	0
460	AAT	0	1	12	81890	0	0	0	0	0	0	0	1	0	0	0	0	0	0	0	0	0	0	0	0	0	0	0	0	0	0	0	0	0	0	0	6	0	0	0	0	0	0	0	10	0	0	0	0
461	CTG	0	0	0	0	0	0	0	0	0	0	0	0	0	0	0	0	0	0	0	0	0	0	6	0	0	0	1	0	16	0	82061	2	0	0	0	0	0	0	0	0	0	0	0	0	0	0	0	0
462	TAC	0	0	0	0	0	0	0	0	0	0	0	0	0	0	0	0	0	6	0	0	0	0	0	0	0	0	0	0	0	0	0	0	0	0	0	0	0	0	0	0	0	0	0	0	0	0	0	0
463	GAG	0	0	2	0	0	0	0	0	0	0	0	0	0	0	0	0	0	0	0	0	0	0	0	0	0	0	0	0	0	0	0	0	3	0	82251	1	28	0	1	0	0	0	4	0	0	0	0	0
464	AAA	82439	1	3	0	0	0	0	0	3	0	0	0	0	0	0	0	0	0	0	0	0	0	0	0	0	0	0	0	0	0	0	0	5	0	0	0	0	0	0	0	0	25	0	0	0	0	0	0
465	GTA	0	0	0	0	0	0	0	0	0	0	0	0	7	0	0	0	0	0	0	0	0	0	0	0	0	0	0	0	0	0	0	0	0	0	0	0	5	1	0	0	0	0	0	0	82198	0	8	7
466	AAA	82077	0	11	0	0	0	0	0	3	0	0	2	0	0	0	0	2	0	0	0	0	0	0	0	0	0	0	0	0	0	0	0	3	0	0	0	0	0	0	0	0	0	0	0	0	0	0	0
467	AGC	0	5	0	0	0	5	0	0	0	81927	0	27	0	0	0	0	0	0	0	0	0	0	0	0	0	1	0	0	0	0	0	0	11	0	0	0	0	0	0	0	2	12	0	12	0	0	0	0
468	CAA	0	0	0	0	0	0	0	0	0	0	0	0	0	0	24	0	82120	0	5	0	0	0	0	0	4	0	0	0	1	0	0	0	0	0	0	0	0	0	0	8	0	0	0	0	0	17	0	0
469	TTA	0	0	0	0	0	0	0	0	0	0	0	0	1	0	0	0	0	0	0	0	0	0	0	0	0	0	0	0	1	0	0	0	0	0	0	0	0	0	0	0	0	0	0	0	0	0	0	0
470	AAG	1	0	82328	5	0	0	1	0	0	11	8	0	0	0	0	0	0	0	14	0	0	0	0	0	0	0	0	0	0	0	0	0	0	0	3	0	0	0	0	0	0	0	0	0	0	0	0	0
471	AAT	0	13	0	82272	0	0	12	2	0	0	0	6	0	0	0	0	0	0	0	0	0	0	0	0	0	0	0	0	0	0	0	0	0	0	0	6	0	0	0	0	3	0	0	0	0	0	0	0
472	AAT	0	2	0	82178	0	0	0	2	0	0	0	17	0	0	0	0	0	0	0	0	0	0	0	0	0	0	0	0	0	0	0	0	0	0	0	9	0	0	0	0	0	0	0	0	0	0	0	0
473	GCC	0	0	0	0	0	6	0	0	0	0	0	0	0	0	0	0	0	0	0	0	0	0	0	0	0	0	0	0	0	0	0	0	0	1	0	0	0	82354	0	2	0	0	0	0	0	6	0	0
474	AAA	82122	35	11	27	0	0	0	0	2	0	8	0	1	0	15	0	0	0	0	0	0	0	0	0	0	0	0	0	0	0	0	0	8	0	0	0	38	0	0	0	0	0	0	0	30	0	0	0
475	GAA	1	0	0	0	0	0	0	0	0	0	0	0	0	0	0	0	0	0	0	0	0	0	0	0	0	0	0	0	0	0	0	0	82359	0	11	2	1	0	0	0	2	0	0	0	0	5	0	0
476	ATC	0	0	0	0	0	1	77	0	0	18	0	0	2	115660	0	26	0	0	0	0	0	0	0	0	0	0	0	0	0	0	0	0	0	0	0	0	0	0	0	0	0	0	0	0	32	2	0	0
477	GGA	0	0	0	0	0	0	0	0	9	0	0	0	0	0	0	0	0	0	0	21	0	0	0	0	0	0	0	0	0	0	0	0	7	0	1	0	1	0	0	0	115750	0	11	0	0	0	0	0
478	AAT	2	1	0	115689	0	0	0	1	0	0	0	4	0	0	0	0	0	0	0	1	0	0	0	0	0	0	0	0	0	0	0	0	0	0	0	4	0	0	0	0	0	0	0	0	0	0	0	0
479	GGG	0	0	0	0	0	0	0	0	0	0	3	0	0	0	0	0	0	0	0	0	0	0	0	0	0	0	0	0	0	0	0	0	0	0	3	0	0	0	0	0	44	1	115440	0	0	0	5	0
480	TGT	0	0	0	0	0	0	0	0	0	0	0	0	0	0	0	0	0	0	0	0	0	0	0	0	0	0	0	2	0	0	0	0	0	0	0	0	0	0	0	0	0	0	0	1	0	0	0	0
481	TTT	0	0	0	0	0	0	0	0	0	0	0	0	0	0	0	0	0	0	0	0	0	0	0	0	0	0	0	0	0	0	0	2	0	0	0	0	0	0	0	0	0	0	0	0	0	0	0	1
482	GAG	0	0	3	0	0	0	0	0	0	1	0	0	0	0	0	0	0	0	2	0	0	12	0	0	0	0	0	0	0	0	0	0	8	0	115722	0	0	0	0	0	0	0	16	0	0	1	1	0
483	TTC	0	0	0	0	0	0	0	0	0	0	0	0	0	2	0	0	0	0	0	0	0	0	0	0	0	0	0	0	0	6	0	0	0	0	0	0	0	0	0	0	0	0	0	0	0	0	0	0
484	TAC	0	1	0	0	0	0	0	0	0	0	0	0	0	0	0	0	0	17	0	0	0	0	0	0	0	0	0	0	2	0	0	0	0	0	0	0	0	0	0	0	0	0	0	0	0	0	0	0
485	CAC	0	2	0	0	0	0	0	0	0	0	0	0	0	0	0	0	0	115582	0	4	0	0	0	0	0	3	0	0	0	0	0	0	0	0	0	0	0	0	0	0	0	0	0	0	0	0	0	0
486	AAG	0	0	115805	0	0	0	0	0	0	0	8	0	0	0	3	0	62	0	2	0	0	0	0	0	0	0	30	0	0	0	0	0	0	0	7	0	0	0	0	0	0	0	0	0	0	0	0	0
487	TGT	0	0	0	0	0	0	0	0	0	0	0	1	0	0	0	0	0	0	0	0	0	0	0	0	0	0	0	6	0	0	0	0	0	0	0	0	0	0	0	0	0	0	0	0	0	0	0	0
488	GAC	0	42	0	0	0	0	0	0	0	0	0	1	0	0	0	0	0	0	0	0	0	0	0	0	0	0	0	0	0	0	0	0	2	115708	0	2	0	1	0	0	0	16	0	0	0	1	0	0
489	AAT	0	2	1	115762	0	0	0	1	0	0	0	4	0	0	0	1	0	0	0	2	0	0	0	0	0	0	0	0	0	0	0	0	0	0	0	22	0	0	0	0	0	0	0	0	0	0	0	0
490	GAA	1	0	0	25	0	0	0	0	0	0	0	0	4	0	0	0	0	31	0	0	0	0	0	0	0	0	0	0	28	0	0	0	115394	9	7	0	0	0	0	0	47	0	34	0	0	0	0	0
491	TGC	0	0	0	0	0	0	0	0	0	0	0	0	0	0	0	0	0	0	0	0	0	0	0	0	0	3	0	0	0	0	0	0	0	0	0	0	0	0	0	0	0	0	0	0	0	0	0	0
492	ATG	0	0	1	0	0	0	2	0	0	0	1	0	4	0	113112	5	0	0	0	0	0	0	0	0	0	0	0	0	0	0	1	0	0	0	0	0	0	0	0	0	0	0	0	0	0	0	13	0
493	GAA	5	0	0	0	0	0	0	0	0	5	0	4	0	0	0	0	0	0	0	0	0	0	0	0	0	0	0	0	0	0	0	0	114880	0	13	0	6	0	24	0	15	0	0	124	1	0	0	0
494	AGT	0	0	0	4	0	0	0	0	0	1	8	114737	0	0	0	0	0	0	0	0	0	0	0	0	0	0	0	0	0	0	0	0	0	0	0	0	0	0	0	0	0	0	0	4	0	0	0	0
495	GTA	0	0	0	0	0	0	0	0	0	0	0	0	2	0	0	0	0	0	0	0	0	0	0	0	0	0	0	0	0	0	0	0	0	0	0	31	7	0	0	0	0	0	0	0	115590	7	16	0
496	AGA	3	0	0	0	0	0	0	0	115583	0	1	0	0	0	0	0	0	0	9	0	0	0	0	0	0	2	0	0	0	0	0	0	0	0	0	0	0	0	0	0	9	0	0	0	0	0	0	0
497	AAT	1	4	18	115592	0	0	0	113	0	0	0	2	1	0	0	0	0	0	29	0	0	0	0	0	0	0	0	0	0	1	0	0	0	0	0	3	10	0	0	0	0	0	0	0	0	59	24	0
498	GGG	0	0	0	0	0	0	0	0	0	0	2	0	0	0	0	0	0	0	0	0	0	0	0	0	0	0	0	0	0	0	0	0	0	0	4	0	35	0	0	0	11	0	115809	0	0	0	4	0
499	ACT	0	0	0	2	0	2	20	115731	0	0	0	0	0	0	0	3	0	0	2	0	0	0	0	2	0	0	0	0	0	0	0	0	0	0	1	0	0	0	0	10	0	0	0	0	0	0	0	0
500	TAT	0	0	0	0	0	0	0	0	0	0	0	0	0	0	0	0	0	0	0	25	0	0	0	0	0	0	0	0	0	0	0	0	0	0	0	0	0	0	0	0	0	0	0	0	0	0	0	0
501	GAT	1	0	0	1	0	0	0	0	0	0	0	0	0	0	0	0	0	0	0	0	1	0	0	0	0	0	19	0	0	0	0	0	72	4	0	115424	0	0	0	9	0	0	0	10	0	0	0	0
502	TAT	0	0	0	0	0	0	0	0	0	0	0	0	0	0	0	0	0	0	0	8	0	0	0	0	0	0	0	0	0	0	0	0	0	0	0	0	0	1	0	0	0	0	0	0	0	0	0	0
503	CCA	0	0	0	0	1	0	0	0	0	0	0	0	0	0	0	1	6	0	0	0	115588	7	14	0	0	0	0	0	2	1	0	0	0	0	0	0	0	0	0	0	0	0	0	0	0	0	0	0
504	AAA	115873	1	2	0	0	0	0	0	1	0	17	0	0	0	0	0	0	0	0	0	0	0	0	0	0	0	0	0	3	0	22	0	7	0	0	1	0	0	0	0	8	0	3	0	0	0	0	0
505	TAT	0	0	0	0	0	0	0	0	0	0	0	0	0	0	0	0	0	0	0	8	0	0	0	0	0	0	0	0	0	0	0	0	0	0	0	0	0	0	0	0	0	0	0	0	0	0	0	0
506	TCA	0	0	0	0	0	5	0	0	0	0	0	0	0	0	0	0	0	0	0	0	6	0	0	0	0	0	0	0	0	0	57	0	0	0	0	0	0	0	0	59	0	0	0	0	0	0	49	0
507	GAA	3	0	0	0	0	0	0	0	0	0	0	0	0	0	0	0	0	0	0	0	0	0	0	0	17	0	0	0	0	0	0	0	115729	0	2	0	0	0	0	0	18	0	37	0	1	0	7	0
508	GAA	5	0	0	0	0	0	0	0	0	0	0	0	0	0	0	0	3	0	0	0	0	0	0	0	0	0	0	0	0	0	0	0	115806	0	3	1	0	0	13	0	3	0	0	0	0	0	0	12
509	TCA	0	0	0	0	0	0	0	0	0	0	0	0	0	0	0	2	0	0	0	0	17	0	0	0	0	0	0	0	2	0	0	0	0	0	0	0	1	0	0	0	0	0	21	0	0	105	0	0
510	AAG	2	0	115457	0	0	0	7	0	0	0	10	0	0	0	1	0	0	4	3	0	0	0	0	0	17	0	0	0	0	0	0	0	0	0	7	0	0	0	0	0	0	0	0	0	0	0	0	0
511	TTG	0	0	0	0	0	0	0	0	0	0	0	0	0	0	0	0	0	0	0	0	0	0	0	0	0	0	0	0	0	0	1	0	0	0	0	0	0	0	0	0	0	0	0	0	0	0	0	0
512	AAC	1	115119	1	31	0	0	0	96	0	91	0	0	8	31	0	0	0	32	0	3	0	0	0	0	0	0	0	0	0	0	0	0	7	10	0	0	15	2	3	13	0	0	0	24	40	23	0	0
513	AGG	0	0	5	0	0	0	1	0	58	0	115054	1	0	0	27	19	0	0	0	0	0	0	0	0	0	0	0	0	0	0	0	0	0	0	0	0	0	1	0	0	0	0	30	0	0	0	0	0
514	GAA	13	0	0	0	0	0	0	0	0	0	0	0	0	0	0	0	0	0	0	0	0	0	0	0	0	0	0	0	0	0	0	0	115333	1	3	0	0	0	0	0	17	0	0	0	0	9	0	0
515	AAG	2	1	114912	102	0	0	8	0	0	0	57	88	0	0	1	0	0	0	0	0	0	0	0	0	0	0	0	0	0	0	0	0	0	0	14	2	0	0	0	0	0	0	0	0	0	0	0	0
516	ATA	0	0	0	0	6	0	0	0	0	0	0	0	115422	13	30	0	0	0	0	0	0	0	0	0	0	0	0	0	0	0	0	0	0	0	0	0	0	0	0	0	0	0	0	0	5	0	0	0
517	GAT	4	0	17	56	0	0	0	0	4	0	0	0	0	0	0	0	0	0	0	0	0	0	0	0	0	0	50	0	0	0	0	0	14	12	0	114593	0	83	2	1	0	0	0	5	15	0	0	0
518	GGA	0	17	0	0	0	4	15	24	5	17	0	0	0	0	0	35	0	0	0	0	0	0	0	0	9	10	0	0	0	0	0	0	5	0	21	0	0	0	0	0	113024	0	75	2	0	0	19	0
519	GTG	0	0	0	0	0	0	0	0	0	1	0	0	0	0	1	0	0	0	0	0	0	0	0	1	0	0	0	0	0	0	0	0	0	0	1	0	0	0	7	0	0	0	0	0	3	0	113275	24
520	AAA	114758	29	4	5	2	0	0	0	5	0	0	0	0	0	0	0	2	0	0	0	0	0	0	0	0	3	0	0	0	19	0	0	6	0	0	0	0	0	22	0	0	0	0	0	0	0	0	0
521	TTG	0	0	0	0	0	0	0	0	0	0	0	0	0	0	0	0	0	0	0	0	0	0	0	0	0	0	0	0	0	0	2	0	0	0	0	0	0	0	0	0	0	0	0	0	0	0	4	0
522	GAA	5	0	0	4	0	0	0	0	0	0	0	0	0	0	0	0	0	0	0	0	0	0	0	0	0	0	0	0	0	0	0	0	114207	0	31	0	0	0	0	0	7	0	0	0	0	0	0	0
523	TCA	3	8	0	0	0	0	0	0	0	0	0	0	0	0	0	0	4	0	0	0	15	16	0	0	0	0	0	0	0	0	0	0	30	0	0	0	0	0	0	0	0	0	0	0	0	0	0	0
524	ATG	0	0	1	6	0	0	9	0	0	0	0	0	5	0	114997	37	0	0	0	0	0	0	0	0	0	0	0	0	0	0	1	0	0	0	0	0	0	0	0	10	0	0	0	0	0	0	8	0
525	GGG	0	0	0	0	0	0	0	0	0	0	3	0	0	0	0	0	0	0	0	0	0	0	0	0	0	0	0	0	0	0	0	0	0	0	2	0	0	4	0	0	5	0	115626	65	0	0	1	0
526	GTG	0	0	0	0	0	0	0	0	0	0	0	0	73	0	10	0	0	0	0	0	15	0	0	0	0	0	0	0	0	0	0	0	0	0	0	0	0	0	12	0	0	0	3	0	27	0	115192	3
527	TAT	0	0	0	0	0	0	0	0	0	3	0	0	0	0	2	0	0	0	0	17	0	0	0	0	0	0	0	0	0	0	0	0	0	0	0	0	0	0	0	0	0	0	0	0	0	0	0	0
528	CAG	0	0	1	0	0	0	0	0	0	0	0	0	0	0	0	0	20	0	115655	0	0	0	0	0	0	0	22	0	0	0	0	0	0	0	1	0	0	0	0	0	0	12	0	0	0	0	0	0
529	ATT	0	0	0	0	0	1	0	5	0	0	0	0	0	4	0	115245	0	0	0	0	0	0	0	0	0	0	0	0	0	0	0	0	0	0	0	0	0	0	10	0	0	0	0	0	0	0	0	4
530	CTG	0	0	0	0	0	0	0	0	0	0	0	0	0	0	12	0	0	0	0	0	0	0	12	0	0	0	0	0	44	0	113383	0	0	0	0	0	0	0	0	0	0	0	0	0	0	0	0	0
531	GCG	0	0	0	0	0	0	33	0	0	0	0	0	0	0	0	0	0	0	0	0	0	0	0	0	0	0	0	0	0	0	0	0	0	0	2	0	2	0	112048	11	0	0	0	0	0	0	19	0
532	ATC	0	1	0	0	0	3	0	0	0	0	0	0	3	111781	0	2	0	0	0	0	0	0	0	0	0	0	0	0	0	0	0	0	0	0	0	0	0	0	0	0	0	0	0	0	0	31	0	0
533	TAC	0	2	0	0	0	0	0	0	0	0	0	0	0	0	0	0	0	24	0	0	0	0	0	0	0	0	0	0	0	0	0	0	0	2	0	0	0	0	0	0	0	0	0	0	0	0	0	0
534	TCA	0	0	0	0	0	0	0	0	0	0	0	0	0	0	0	0	0	0	0	0	11	0	0	0	0	0	0	0	0	0	0	0	0	0	0	0	0	0	0	0	0	0	0	62	0	0	0	0
535	ACT	0	0	0	4	2	57	2	114687	0	0	0	0	0	0	0	6	0	0	0	0	0	0	0	0	0	0	0	0	0	0	0	0	0	0	0	0	0	0	0	5	0	0	0	0	0	0	0	0
536	GTC	0	0	0	0	0	0	0	13	0	0	0	0	0	6	0	0	0	0	0	0	0	0	0	0	0	0	0	0	0	0	0	0	0	1	0	0	0	20	0	0	0	0	0	0	12	113970	0	59
537	GCC	0	0	0	0	0	29	53	0	0	0	0	0	0	0	0	0	0	0	0	0	0	0	0	0	0	0	0	0	0	0	0	0	0	1	0	0	22	114105	0	33	0	0	0	0	0	5	0	0
538	AGT	0	0	0	5	0	0	0	2	0	6	0	115213	16	0	0	2	0	0	0	0	0	0	0	0	0	0	0	1	0	0	0	0	0	0	0	0	0	3	0	0	0	0	0	5	9	0	0	0
539	TCA	0	0	0	0	0	0	0	0	0	0	0	0	0	0	0	0	0	0	0	0	6	0	0	0	0	0	0	0	0	0	0	0	0	0	0	0	0	0	0	0	0	0	0	0	0	0	0	0
540	CTG	0	0	0	0	0	0	0	0	0	0	0	0	0	33	2	0	0	0	2	0	0	0	16	0	0	0	0	0	5	12	114853	2	0	0	0	0	0	0	0	0	0	0	0	0	0	0	103	0
541	GTG	0	0	0	0	12	0	0	0	0	0	0	0	0	0	6	0	0	0	0	0	0	0	0	0	0	0	0	0	0	0	0	14	0	0	0	0	0	0	3	0	0	0	0	0	10	19	113592	41
542	CTT	0	0	0	0	0	0	0	0	0	0	0	0	0	0	12	2	0	0	0	1	0	0	0	18	0	0	0	0	1	9	3	114893	0	0	0	0	0	0	1	0	0	0	0	0	0	0	0	0
543	TTG	0	0	0	0	26	0	0	0	0	0	0	0	13	0	0	0	0	0	0	0	0	0	0	0	0	0	0	0	0	0	6	0	0	0	0	0	0	0	38	0	0	0	0	0	0	0	0	0
544	GTC	0	0	0	0	0	0	0	0	0	0	0	0	0	3	0	0	0	0	0	0	0	0	0	0	0	0	0	0	0	0	0	0	0	0	0	0	0	15	0	0	0	0	0	0	1	114741	0	8
545	TCC	0	0	0	0	0	4	0	0	0	0	0	0	0	0	0	0	0	0	0	0	0	25	0	0	0	0	0	0	0	0	0	0	0	0	0	0	0	0	0	0	0	0	0	0	0	0	0	0
546	CTG	0	0	0	0	0	0	0	0	0	0	0	0	0	0	46	0	0	0	1	0	0	0	21	0	0	0	4	0	27	0	115162	2	0	0	0	0	0	0	0	0	0	0	0	0	0	0	0	0
547	GGG	0	0	0	0	0	0	0	0	0	0	2	0	0	0	0	0	0	0	0	0	0	0	0	0	0	0	0	0	0	0	0	0	0	0	1	0	0	0	4	0	3	0	115666	4	0	0	1	0
548	GCA	0	0	0	0	34	0	0	0	0	0	0	0	0	0	0	0	0	0	0	0	0	0	0	0	0	0	0	0	0	0	0	0	1	0	0	0	115571	0	14	2	2	0	0	0	15	0	0	0
549	ATC	0	0	0	0	0	11	0	0	0	0	0	0	2	115587	0	6	0	0	0	0	0	0	0	0	0	0	0	0	0	0	0	0	0	0	0	0	0	0	0	1	0	0	0	0	0	41	0	0
550	AGT	0	0	0	3	0	0	0	0	0	14	0	114859	0	0	0	6	0	0	0	0	0	0	0	0	0	0	0	1	0	0	0	0	0	0	0	0	0	0	0	0	0	0	0	11	0	0	0	0
551	TTC	0	0	0	0	0	0	0	0	0	0	0	0	0	1	0	0	0	0	0	0	0	0	0	0	0	0	0	0	0	2	0	0	0	0	0	0	0	0	0	1	0	0	0	0	0	0	0	38
552	TGG	0	0	0	0	0	0	0	0	0	0	0	0	0	0	0	0	0	0	0	0	0	0	0	0	0	0	16	0	0	0	0	0	0	0	0	0	0	0	0	0	0	0	0	0	0	0	0	0
553	ATG	0	0	1	0	0	0	5	0	0	0	0	0	3	0	115719	1	0	0	0	0	0	0	0	0	0	0	0	0	0	0	0	0	0	0	0	0	0	0	0	0	0	0	0	0	0	0	3	0
554	TGT	0	0	0	0	0	0	0	0	0	0	0	0	0	17	0	0	0	0	0	0	0	0	0	0	0	0	0	7	0	0	0	0	0	0	0	0	0	0	0	0	0	0	0	0	0	0	0	0
555	TCT	0	0	0	0	0	0	0	0	0	0	1	41	0	0	0	0	15	0	0	0	0	0	0	5	0	0	0	0	0	0	1	0	0	0	0	0	0	0	0	0	0	0	0	0	0	0	0	0
556	AAT	0	12	3	115552	0	0	0	0	0	0	0	15	1	0	0	0	0	1	0	0	0	0	0	0	0	0	0	0	0	0	0	0	0	0	0	26	0	0	0	0	0	0	0	1	0	0	0	16
557	GGG	0	0	0	0	0	0	0	0	0	0	2	0	0	0	0	0	0	0	0	0	0	0	0	0	0	0	0	0	0	0	0	0	0	0	2	0	0	0	0	0	1	17	115136	3	0	0	0	0
558	TCT	0	0	0	0	0	0	0	1	0	0	0	0	0	0	0	1	0	0	0	0	0	0	0	58	0	0	0	0	2	0	0	0	0	0	0	0	0	0	0	0	0	0	0	0	0	1	0	0
559	TTG	0	0	0	0	0	0	0	0	0	0	0	0	0	0	0	0	0	0	0	0	0	0	0	0	0	0	0	0	0	0	18	0	0	0	0	0	0	0	0	0	0	0	0	0	0	0	3	0
560	CAG	0	0	1	0	0	0	0	0	0	0	0	0	0	0	0	0	9	1	115733	0	0	0	0	0	0	0	9	0	0	0	0	0	0	0	4	0	0	31	0	0	0	0	0	0	0	0	0	0
561	TGC	0	0	0	0	0	0	0	0	0	1	0	0	0	0	0	1	0	0	0	0	0	0	0	0	0	5	0	0	0	0	0	0	0	0	0	0	0	0	0	0	0	0	0	0	0	0	0	0
562	AGA	3	1	0	0	1	0	0	0	115732	0	4	0	1	0	0	0	0	5	0	0	0	0	0	0	1	0	35	19	0	0	0	0	0	0	0	1	0	0	0	0	7	0	0	0	22	0	5	0
563	ATA	2	0	0	0	14	0	0	0	0	0	0	4	115885	10	7	0	0	0	0	0	0	0	0	0	0	0	0	0	1	0	0	0	0	0	0	0	0	0	0	0	0	0	0	0	2	0	0	0
564	TGC	0	0	0	0	0	0	0	0	0	0	0	0	0	0	0	0	0	0	0	0	0	0	0	0	0	4	0	0	0	0	0	0	0	0	0	0	0	0	0	0	0	0	0	0	0	0	0	0
565	ATC	0	1	0	0	0	2	0	0	0	0	0	0	10	115632	0	2	0	0	0	0	0	0	0	0	0	0	0	0	0	0	0	0	0	0	0	0	0	0	0	0	0	0	0	0	0	3	0	0
566	TGA	0	0	0	0	0	0	0	0	0	0	0	0	0	0	0	0	0	0	0	0	0	0	0	0	35	0	0	0	0	0	0	0	0	0	0	0	0	0	0	0	2	0	0	0	0	0	0	0
[truncated: 16 more columns]
