# Supplementary material for: How single mutations affect viral escape from broad and narrow antibodies to H1 influenza hemagglutinin
Source: Nat Commun. 2018 Apr 11;9:1386. doi: 10.1038/s41467-018-03665-3 (PMC5895760; doi:10.1038/s41467-018-03665-3)
Supplement: Supplementary file 5 — Supplementary Data 3(ZIP 19513 kb) [file 41467_2018_3665_MOESM5_ESM.zip › analysis_code/results/codoncounts/L2-C179-1ug-ml_readsperbc.csv]

number of reads	number of barcodes
1	210161
2	118527
3	124040
4	123823
5	119099
6	108546
7	93098
8	75500
9	57413
10	41274
11	28170
12	18377
13	11804
14	6704
15	3832
16	2062
17	1034
18	511
19	246
20	121
21	50
22	31
23	16
24	2
25	6
26	3
27	2
