# Supplementary material for: How single mutations affect viral escape from broad and narrow antibodies to H1 influenza hemagglutinin
Source: Nat Commun. 2018 Apr 11;9:1386. doi: 10.1038/s41467-018-03665-3 (PMC5895760; doi:10.1038/s41467-018-03665-3)
Supplement: Supplementary file 5 — Supplementary Data 3(ZIP 19513 kb) [file 41467_2018_3665_MOESM5_ESM.zip › analysis_code/results/codoncounts/L2-C179-2ug-ml.log]

2017-10-05 10:36:12,734 - INFO - Beginning execution of dms2_bcsubamp in directory /fh/fast/bloom_j/computational_notebooks/jbloom/2017/HA_antibody_ease_of_escape/analysis_code

2017-10-05 10:36:12,734 - INFO - Progress is being logged to ./results/codoncounts/L2-C179-2ug-ml.log
2017-10-05 10:36:14,586 - INFO - Version information:
	Time and date: Thu Oct  5 10:36:12 2017
	Platform: Linux-3.13.0-49-generic-x86_64-with-Ubuntu-14.04-trusty
	Python version: 3.4.0 (default, Apr 11 2014, 13:05:11)  [GCC 4.8.2]
	dms_tools2 version: 2.1a0
	Bio version: 1.70
	HTSeq version: 0.9.1
	pandas version: 0.20.3
	numpy version: 1.13.1
	IPython version: 6.1.0
	matplotlib version: 2.0.2
	plotnine version: 0.2.1
	natsort version: 5.1.0
	pystan version: 2.16.0.0
	scipy version: 0.19.1
	seaborn version: 0.8.0
	phydmslib version: 2.1.3
	jupyter version: 1.0.0

2017-10-05 10:36:14,587 - INFO - Parsed the following arguments:
	use_existing = yes
	bclen = 8
	maxmuts = 4
	name = L2-C179-2ug-ml
	minconcur = 0.75
	chartype = codon
	bcinfo = False
	R2trim = [170]
	R1trim = [200]
	minfraccall = 0.95
	alignspecs = ['1,285,36,37', '286,570,31,32', '571,855,37,32', '856,1140,31,36', '1141,1425,29,33', '1426,1698,40,43']
	minreads = 2
	minq = 15
	R1 = ['L2-C179-2ug-ml_R1.fastq.gz']
	R2 = None
	refseq = ./data/WSN_HA_reference.fa
	fastqdir = ./results/FASTQ_files/
	purgeread = 0
	purgebc = 0
	ncpus = -1
	outdir = ./results/codoncounts/

2017-10-05 10:36:14,598 - INFO - Read refseq of 1698 codons from ./data/WSN_HA_reference.fa
2017-10-05 10:36:14,601 - INFO - Reads are in these FASTQ pairs:
	./results/FASTQ_files/L2-C179-2ug-ml_R1.fastq.gz and ./results/FASTQ_files/L2-C179-2ug-ml_R2.fastq.gz

2017-10-05 10:36:14,601 - INFO - Now parsing read pairs...
2017-10-05 10:36:23,237 - INFO - Reads parsed so far: 500000
2017-10-05 10:36:31,572 - INFO - Reads parsed so far: 1000000
2017-10-05 10:36:39,722 - INFO - Reads parsed so far: 1500000
2017-10-05 10:36:48,054 - INFO - Reads parsed so far: 2000000
2017-10-05 10:36:55,749 - INFO - Reads parsed so far: 2500000
2017-10-05 10:37:03,426 - INFO - Reads parsed so far: 3000000
2017-10-05 10:37:11,101 - INFO - Reads parsed so far: 3500000
2017-10-05 10:37:18,827 - INFO - Reads parsed so far: 4000000
2017-10-05 10:37:27,734 - INFO - Reads parsed so far: 4500000
2017-10-05 10:37:35,389 - INFO - Reads parsed so far: 5000000
2017-10-05 10:37:43,104 - INFO - Reads parsed so far: 5500000
2017-10-05 10:37:50,891 - INFO - Reads parsed so far: 6000000
2017-10-05 10:37:55,705 - INFO - Parsed 6314170 reads, found 1105399 unique barcodes.
2017-10-05 10:37:55,707 - INFO - Summary stats on reads:
fail filter  low Q barcode    total
          0         478553  6314170
2017-10-05 10:37:55,707 - INFO - Writing these stats to ./results/codoncounts/L2-C179-2ug-ml_readstats.csv

2017-10-05 10:37:56,449 - INFO - Number of reads per barcode:
                 number of barcodes
number of reads                    
1                            201037
2                            103521
3                            105533
4                            108956
5                            109213
6                            103475
7                             91940
8                             76838
9                             61456
10                            46000
11                            33402
12                            23229
13                            15607
14                            10096
15                             6229
16                             3815
17                             2228
18                             1294
19                              718
20                              383
21                              218
22                               99
23                               48
24                               35
25                               17
26                                4
27                                1
28                                2
29                                3
31                                1
32                                1
2017-10-05 10:37:56,449 - INFO - Writing these stats to ./results/codoncounts/L2-C179-2ug-ml_readsperbc.csv

2017-10-05 10:37:56,459 - INFO - Examining the 1105399 barcodes to build and align subamplicons...
2017-10-05 10:38:05,491 - INFO - Barcodes examined so far: 200000
2017-10-05 10:38:14,542 - INFO - Barcodes examined so far: 400000
2017-10-05 10:38:23,599 - INFO - Barcodes examined so far: 600000
2017-10-05 10:38:32,644 - INFO - Barcodes examined so far: 800000
2017-10-05 10:38:41,764 - INFO - Barcodes examined so far: 1000000
2017-10-05 10:38:46,571 - INFO - Examined all barcodes. Summary stats:
aligned  not alignable  too few reads    total
 845518          58844         201037  1105399
2017-10-05 10:38:46,571 - INFO - Writing these stats to ./results/codoncounts/L2-C179-2ug-ml_bcstats.csv

2017-10-05 10:38:46,587 - INFO - Writing the counts of each codon identity at each site to ./results/codoncounts/L2-C179-2ug-ml_codoncounts.csv

2017-10-05 10:38:46,608 - INFO - Successful completion of dms2_bcsubamp
