# Supplementary material for: How single mutations affect viral escape from broad and narrow antibodies to H1 influenza hemagglutinin
Source: Nat Commun. 2018 Apr 11;9:1386. doi: 10.1038/s41467-018-03665-3 (PMC5895760; doi:10.1038/s41467-018-03665-3)
Supplement: Supplementary file 5 — Supplementary Data 3(ZIP 19513 kb) [file 41467_2018_3665_MOESM5_ESM.zip › analysis_code/results/codoncounts/L2-C179-2ug-ml_codoncounts.csv]

site	wildtype	AAA	AAC	AAG	AAT	ACA	ACC	ACG	ACT	AGA	AGC	AGG	AGT	ATA	ATC	ATG	ATT	CAA	CAC	CAG	CAT	CCA	CCC	CCG	CCT	CGA	CGC	CGG	CGT	CTA	CTC	CTG	CTT	GAA	GAC	GAG	GAT	GCA	GCC	GCG	GCT	GGA	GGC	GGG	GGT	GTA	GTC	GTG	GTT
1	ATG	0	0	0	0	0	0	8	0	0	0	2	0	104	0	166777	0	0	0	0	0	0	0	0	0	0	0	0	0	0	0	1	0	0	0	0	0	0	0	0	0	0	0	0	0	0	0	5	0
2	AAG	7	0	166170	10	0	1	166	1	0	0	15	0	0	0	64	0	4	0	0	0	1	0	0	65	0	0	0	0	0	0	3	0	0	0	12	0	0	0	0	0	0	0	0	2	0	0	0	0
3	GCA	0	0	0	0	14	0	0	0	0	0	0	0	0	0	0	0	0	0	0	0	0	0	0	0	0	0	0	0	0	0	2	0	2	0	0	0	166768	0	40	14	0	0	0	0	9	0	0	0
4	AAA	166659	1	1	0	0	0	1	0	67	97	0	0	3	1	0	0	2	0	0	0	0	24	0	0	0	0	0	0	0	0	0	0	4	0	0	0	0	0	0	0	0	0	0	0	0	0	1	0
5	CTA	0	0	0	0	0	0	0	0	0	0	0	0	1	0	0	0	0	0	0	0	2	0	0	0	0	0	0	0	166848	0	40	0	0	0	0	0	0	0	0	0	0	0	0	0	0	0	0	0
6	CTG	0	0	0	0	0	0	0	0	0	0	0	0	0	0	3	0	0	0	1	0	0	0	11	0	0	0	0	0	6	0	166797	3	0	0	0	0	0	0	0	0	0	0	0	0	0	0	0	21
7	GTC	0	0	0	0	0	0	0	0	0	0	0	0	0	3	0	0	0	0	0	0	0	0	0	0	0	0	0	0	0	172	0	0	0	0	0	0	0	5	0	0	0	1	0	0	1	166503	0	13
8	CTG	0	0	0	0	0	0	0	0	0	0	0	0	0	0	4	0	0	0	2	0	0	0	51	0	0	0	3	0	13	0	166761	3	0	0	0	0	0	0	0	0	0	0	0	0	0	0	0	0
9	TTA	0	0	0	1	0	0	0	0	0	1	0	0	0	0	0	0	0	0	0	0	0	0	0	0	0	0	0	0	6	0	0	0	0	0	0	0	0	0	0	0	0	0	0	0	0	0	0	0
10	TAT	0	0	0	1	0	0	0	0	0	0	0	0	1	1	0	0	0	0	0	6	0	0	0	0	0	0	0	0	0	0	0	0	0	0	0	1	0	0	0	0	0	1	0	0	0	0	0	0
11	GCA	0	0	0	0	201	0	0	54	6	1	0	0	0	0	10	0	0	1	0	0	0	0	0	0	0	0	0	0	0	0	0	0	0	0	0	0	166550	3	4	2	1	0	0	0	32	0	0	1
12	TTT	0	0	0	0	0	0	0	0	0	418	0	0	0	0	0	1	0	0	0	0	0	0	0	0	0	0	0	0	0	0	0	158	0	0	0	0	0	0	0	1	0	0	0	0	0	0	1	0
13	GTA	0	0	0	0	0	0	0	0	0	0	0	0	6	0	0	0	0	0	0	0	0	0	0	0	0	0	0	0	0	0	0	0	0	0	0	0	95	0	0	0	0	0	0	0	166688	0	33	3
14	GCT	0	0	0	0	0	0	0	4	0	0	0	0	0	0	0	0	0	0	0	0	0	0	0	0	0	0	0	0	0	0	0	0	0	0	0	3	0	11	0	166774	0	0	0	0	0	0	0	4
15	ACA	1	0	0	0	166739	7	73	4	0	0	0	0	13	0	0	0	0	0	0	0	0	0	0	0	0	0	0	0	0	0	0	0	0	0	0	0	6	0	0	0	0	0	0	0	0	0	0	0
16	GAT	0	0	0	1	0	0	0	0	0	0	0	0	0	0	0	0	0	0	0	0	0	0	0	0	0	0	0	0	0	0	0	0	0	3	2	166869	0	0	0	0	0	0	0	6	0	0	0	0
17	GCA	0	0	0	0	31	0	0	0	0	0	0	0	0	0	0	0	0	0	0	0	0	0	0	0	0	0	0	0	0	0	0	0	2	0	0	0	166676	2	51	4	1	0	0	0	26	0	0	0
18	GAC	0	32	0	0	0	0	0	0	0	0	0	0	0	0	0	0	0	1	0	0	0	0	0	0	0	0	0	0	0	0	0	0	0	166682	3	11	0	1	0	0	0	6	0	0	0	0	0	0
19	ACA	1	0	0	0	166641	0	29	2	0	0	0	0	1	0	0	0	0	0	0	0	0	0	0	0	0	0	0	0	0	0	2	0	0	0	0	0	7	0	0	0	0	0	0	0	0	99	0	0
20	ATA	1	0	0	0	7	0	0	0	1	0	0	0	166806	0	13	0	0	0	0	0	0	0	0	0	0	0	0	0	9	0	0	0	0	0	0	0	0	0	0	0	0	0	0	0	6	0	0	0
21	TGT	0	0	0	0	0	0	0	0	0	0	0	3	0	0	0	0	0	0	0	0	0	0	0	0	0	0	0	3	0	0	0	0	0	0	0	0	0	0	0	0	0	0	0	1	0	0	0	0
22	ATA	0	0	0	0	0	0	0	0	0	0	0	0	166802	2	32	4	0	0	0	0	0	0	0	0	0	0	0	0	1	0	0	0	0	0	0	0	0	0	0	0	0	0	0	0	16	0	0	0
23	GGC	0	0	0	0	0	0	0	0	0	3	0	0	0	0	0	0	0	0	0	0	0	0	0	0	0	1	0	0	0	0	0	0	0	5	0	0	0	0	0	0	3	166742	3	5	0	1	0	0
24	TAC	0	0	0	0	60	170	0	0	0	0	0	0	0	0	0	0	0	10	0	0	0	0	0	0	0	0	0	0	0	0	0	0	0	0	0	0	0	0	0	0	0	0	0	0	0	0	0	0
25	CAT	0	0	0	5	0	0	0	30	0	0	0	0	0	2	0	0	9	31	1	166582	0	0	0	3	0	0	0	23	0	0	0	1	0	0	0	0	0	1	0	0	0	0	0	0	0	0	36	134
26	GCG	0	0	0	0	0	0	110	0	0	0	0	0	0	0	0	0	0	0	0	0	0	0	0	0	0	0	0	0	0	0	0	0	0	0	5	0	33	0	166555	3	0	0	0	0	0	0	19	0
27	AAC	2	166765	2	5	0	0	0	0	0	8	0	0	0	0	0	0	0	0	0	0	0	0	0	0	0	0	0	0	0	0	0	0	0	8	0	0	0	0	0	0	0	0	0	0	0	0	0	0
28	AAC	2	166835	0	5	0	0	0	0	0	3	0	0	0	0	0	0	0	0	0	0	0	0	0	0	0	0	0	0	0	0	0	0	0	20	0	0	0	0	0	0	0	0	0	0	0	0	0	0
29	TCA	0	0	0	0	1	0	0	0	0	0	0	0	0	0	0	0	0	0	0	0	14	0	0	0	0	0	0	0	0	0	0	0	0	0	0	0	0	0	0	0	0	0	0	0	0	0	0	0
30	ACC	0	3	0	0	2	166762	0	13	0	1	0	0	0	14	0	0	0	0	0	0	0	1	0	0	0	0	0	0	0	0	0	0	0	0	0	0	0	13	0	0	0	0	0	0	0	0	0	0
31	GAC	0	17	0	0	0	0	0	0	0	0	0	0	0	0	0	0	0	0	0	0	0	0	0	0	0	0	0	0	0	0	0	0	4	166777	3	7	0	0	0	0	0	7	0	0	0	0	0	0
32	ACT	0	0	0	5	1	11	0	166812	0	0	0	1	0	0	0	6	0	0	0	0	0	0	0	0	0	0	0	0	0	0	0	0	0	0	0	0	0	0	0	6	0	0	0	0	0	0	0	0
33	GTT	0	0	0	0	0	0	0	0	0	0	0	0	0	0	0	8	0	0	0	0	0	0	0	0	0	0	0	0	0	0	0	1	0	0	0	0	0	0	0	5	0	0	0	0	0	23	0	166800
34	GAC	0	4	0	0	0	0	0	0	0	0	0	0	0	0	0	0	0	0	0	0	0	0	0	0	0	0	0	0	0	0	0	0	3	166705	0	5	0	0	0	0	0	4	0	0	0	0	0	0
35	ACA	2	0	0	0	166724	3	25	0	0	0	0	0	8	0	0	0	0	0	0	0	0	0	0	0	0	0	0	0	0	0	0	0	0	0	0	0	6	0	0	0	0	0	0	0	0	0	0	0
36	ATA	132	0	0	0	12	0	0	0	0	0	0	0	166567	0	9	1	0	0	0	0	0	0	0	0	0	0	0	0	1	0	0	0	0	0	0	0	0	0	0	0	0	0	0	0	2	0	0	0
37	CTC	0	0	0	0	0	0	222	0	0	0	0	0	0	1	0	0	0	0	0	0	0	6	0	0	0	0	0	0	0	166554	0	10	0	0	0	0	0	0	0	0	0	0	0	0	0	1	0	0
38	GAG	0	0	8	1	0	0	0	0	0	0	0	0	0	0	0	0	0	0	0	0	0	0	0	0	0	0	0	0	0	0	0	0	3	0	166570	2	0	0	0	0	0	0	7	0	0	0	0	0
39	AAG	15	0	166448	4	0	0	0	0	0	0	7	0	0	0	0	0	0	0	0	0	0	0	0	0	0	0	0	0	0	0	0	0	0	0	3	0	0	0	0	0	0	0	0	0	0	0	0	0
40	AAT	2	4	1	166678	0	0	0	2	0	0	0	8	0	0	0	0	0	0	0	0	0	0	0	0	0	0	0	0	0	0	0	0	0	0	0	8	0	0	0	0	0	0	0	0	0	0	0	0
41	GTG	0	0	0	0	0	0	0	0	0	0	0	0	0	0	15	0	0	0	0	0	0	0	0	0	0	0	0	0	0	0	0	0	0	0	4	0	0	0	7	0	0	0	5	0	6	0	166319	5
42	GCA	0	0	0	0	15	0	0	0	0	0	0	0	1	0	0	0	0	0	0	0	2	0	0	0	0	0	0	0	0	0	0	0	4	0	0	0	166284	1	16	0	0	0	0	0	52	0	0	0
43	GTG	0	0	0	0	0	0	0	0	0	0	0	0	0	0	10	0	0	0	0	0	0	0	0	0	0	0	0	0	0	0	1	0	0	0	0	0	0	0	10	0	0	0	0	0	3	0	166286	3
44	ACA	0	0	0	0	166341	3	15	2	0	0	0	0	9	0	0	0	0	0	0	0	2	0	0	0	0	0	0	0	0	0	0	0	0	0	0	0	14	0	0	0	0	0	0	0	0	0	0	0
45	CAT	0	0	0	0	0	0	0	0	0	0	0	4	0	0	0	0	0	5	8	166316	0	0	0	0	0	0	0	8	0	0	0	0	0	0	0	0	0	0	0	0	0	0	24	0	0	0	0	0
46	TCT	0	0	0	0	0	0	0	1	0	0	0	0	0	0	0	0	0	0	0	0	0	0	0	10	0	0	0	0	0	0	0	0	0	0	0	0	0	0	0	0	0	0	0	0	0	0	0	0
47	GTT	0	0	0	0	0	0	51	0	0	0	0	0	0	0	83	8	0	0	513	0	0	0	0	0	0	1	0	0	0	0	0	0	0	0	0	0	0	0	0	7	0	0	0	0	17	32	0	165523
48	AAC	1	166424	0	8	0	0	0	0	0	5	0	0	0	1	0	0	0	0	0	0	0	0	0	0	0	0	0	0	0	0	0	0	0	9	0	0	0	0	0	0	0	0	0	0	0	0	0	0
49	CTG	0	0	0	0	0	0	0	0	0	0	0	0	0	0	33	0	0	0	3	0	0	0	18	1	0	0	0	0	132	27	165685	1	0	0	0	0	0	0	0	0	0	0	0	0	0	0	0	0
50	CTC	0	0	0	0	0	0	0	0	0	0	0	0	0	2	0	0	0	0	0	0	0	9	0	0	0	0	0	0	2	166119	0	11	1	0	0	0	0	0	0	1	0	0	0	0	0	0	0	0
51	GAA	6	0	0	2	0	0	0	0	0	0	0	0	0	49	0	0	0	0	0	0	0	0	0	0	0	0	0	0	0	0	0	0	166244	2	17	3	0	0	1	0	17	0	0	0	0	0	1	0
52	GAC	3	6	0	0	0	0	0	0	0	176	0	3	0	0	0	0	68	0	0	0	0	0	0	0	0	0	0	0	0	0	0	0	4	166400	0	17	0	1	0	0	0	44	0	2	0	1	0	0
53	AGC	0	31	0	0	0	0	59	1	9	166256	0	68	0	5	1	0	0	0	0	0	0	0	0	0	117	6	61	0	0	0	0	0	0	0	68	0	0	0	0	1	0	37	0	0	0	0	0	0
54	CAC	0	5	0	0	0	0	10	0	0	0	0	0	0	0	0	0	0	166744	0	8	0	2	0	0	0	7	0	0	0	0	0	0	0	0	0	0	0	1	0	0	0	0	0	0	0	0	0	0
55	AAC	14	166448	2	136	0	125	0	0	0	4	0	0	0	1	0	0	0	1	0	0	0	0	0	0	0	0	0	0	0	0	0	0	0	31	0	0	0	0	0	0	0	0	0	0	0	0	0	0
56	GGG	0	0	0	0	0	0	0	0	0	0	9	0	0	0	0	0	0	0	0	0	0	0	0	0	0	0	8	0	0	0	0	0	0	0	15	0	0	0	0	0	9	0	165727	1	0	0	1	0
57	AAA	166418	0	4	0	0	0	0	0	3	0	0	0	0	0	0	0	0	0	0	0	0	0	0	0	0	0	0	0	0	0	0	0	10	0	0	0	3	0	0	0	0	0	0	0	0	0	0	0
58	CTA	0	0	0	0	0	0	0	0	0	0	0	0	0	0	0	0	1	0	0	0	16	0	0	0	0	0	0	0	165408	0	11	1	0	0	0	0	0	0	0	0	0	0	0	0	0	0	0	0
59	TGT	0	0	0	0	0	0	0	0	0	0	0	1	0	0	0	0	0	0	0	0	0	0	0	0	0	0	0	5	0	0	0	0	0	0	0	0	0	0	0	0	0	0	0	0	0	0	0	0
60	AAA	166177	5	11	3	0	0	0	0	2	33	0	0	0	0	0	0	0	0	0	0	0	0	0	0	0	0	0	0	1	0	0	0	6	0	0	0	132	0	0	0	0	0	0	0	0	0	0	0
61	TTA	0	0	0	0	0	0	0	0	0	0	0	0	0	1	0	0	0	0	0	0	0	0	0	0	0	0	0	0	2	5	0	0	0	0	0	0	0	0	0	0	0	0	0	0	1	1	0	0
62	AAA	165498	79	234	7	1	0	0	0	14	0	0	0	0	0	0	0	0	0	104	0	0	0	0	0	0	0	0	0	0	0	0	0	7	0	0	0	0	0	0	0	0	0	0	0	0	0	0	0
63	GGA	0	0	0	0	0	0	0	0	2	2	0	0	0	0	0	0	0	0	0	0	0	0	0	0	0	0	0	0	0	0	0	0	2	0	0	0	0	0	0	0	166394	0	17	0	0	0	0	0
64	ATA	0	0	1	0	7	0	0	0	0	0	0	0	165956	1	46	1	0	0	0	1	0	0	0	0	0	0	0	1	0	0	0	0	0	0	0	0	0	0	0	0	0	0	0	0	8	0	0	1
65	GCC	0	0	0	0	0	6	0	0	0	0	0	0	0	0	0	0	0	0	0	0	0	3	0	0	0	0	0	0	0	0	0	0	1	1	0	0	1	166350	118	4	0	22	0	0	0	13	0	0
66	CCA	0	0	0	0	1	0	0	0	0	0	0	0	0	0	0	0	3	0	0	0	166226	1	3	0	0	0	0	0	2	0	0	0	0	0	0	0	0	0	0	0	0	0	0	0	0	0	0	0
67	CTA	0	0	0	0	0	0	0	0	0	0	0	0	1	0	0	0	3	0	0	0	21	0	0	0	0	0	0	0	166215	0	6	0	0	0	0	0	0	0	0	0	0	0	0	0	0	0	0	0
68	CAA	0	0	0	0	0	2	0	0	0	0	0	0	48	0	0	0	166237	0	6	0	0	0	0	0	11	0	0	0	12	0	0	0	0	106	0	1	0	1	0	0	0	0	0	0	0	0	0	0
69	TTG	0	0	0	0	0	0	0	0	0	0	0	0	0	0	0	0	0	0	0	0	0	0	0	0	0	0	0	0	0	0	3	0	0	0	0	0	0	0	0	0	0	0	0	0	0	0	0	0
70	GGG	0	0	0	2	0	0	0	0	0	0	2	0	0	0	0	0	0	0	0	0	0	0	0	0	0	0	0	0	0	0	0	0	0	0	16	0	0	0	0	0	8	1	166696	1	0	0	5	0
71	AAA	166832	0	7	0	0	0	0	0	3	0	0	0	0	0	0	0	0	0	0	0	0	0	0	0	0	1	0	0	0	0	0	0	12	0	0	0	0	0	0	0	0	0	0	0	0	0	0	0
72	TGT	0	0	0	0	0	0	0	0	0	0	0	2	0	0	0	0	0	0	0	0	0	0	0	0	0	0	0	4	0	0	0	0	0	0	0	0	0	0	0	0	0	0	0	0	0	0	0	0
73	AAC	2	166267	0	46	2	1	0	0	0	10	0	68	0	0	0	0	6	0	0	0	0	0	0	0	0	0	0	0	0	0	0	0	0	39	0	0	0	0	0	0	0	92	0	0	0	0	0	0
74	ATC	0	0	0	0	0	9	1	0	0	0	0	0	1	165800	0	4	0	0	0	0	0	0	0	0	0	0	0	0	0	2	193	0	0	0	0	0	0	0	0	0	0	0	0	0	0	5	0	0
75	ACC	0	0	0	0	3	166273	0	29	0	2	0	0	0	7	0	180	31	0	0	0	0	0	0	0	0	0	0	0	0	0	0	0	0	0	0	0	0	12	14	0	0	0	0	0	0	8	0	0
76	GGA	0	0	0	0	0	0	0	0	12	0	0	0	0	0	0	0	0	0	0	0	0	0	0	0	0	0	0	0	0	0	0	0	10	0	0	0	0	0	0	0	166718	1	9	0	1	0	0	0
77	TGG	0	0	0	0	0	0	0	0	0	0	1	0	0	0	0	0	0	0	0	0	0	0	0	0	0	0	5	0	0	0	0	0	0	0	0	0	0	0	0	0	0	0	2	0	0	0	0	0
78	CTC	0	0	0	0	0	0	0	0	0	0	0	0	0	2	0	0	0	1	0	0	0	10	0	0	0	0	0	0	1	166667	1	3	0	0	0	0	0	0	0	0	0	0	0	0	0	2	0	0
79	TTG	0	0	0	0	0	0	0	0	0	0	0	0	0	0	5	0	0	0	0	0	0	0	0	0	0	0	0	0	0	0	55	0	0	0	0	0	0	0	0	0	0	0	0	0	0	0	2	0
80	GGA	0	0	0	0	0	0	0	0	1	0	0	0	0	0	0	0	0	0	0	0	0	0	0	0	0	0	0	0	0	0	0	0	4	0	0	0	0	0	0	0	166772	11	13	0	1	0	0	0
81	AAT	0	5	0	166646	0	0	0	0	0	0	0	1	0	0	0	0	0	0	0	1	0	0	0	0	0	0	0	0	0	0	0	0	0	0	0	3	0	0	0	0	0	0	0	0	0	0	0	0
82	CCA	0	0	0	0	1	0	0	0	0	0	0	0	0	0	0	0	5	0	0	0	166683	3	68	8	0	0	0	0	8	0	0	0	0	0	0	0	0	0	0	0	0	0	0	0	0	0	0	0
83	GAA	6	0	0	0	1	0	0	0	0	0	0	0	0	0	16	0	0	0	0	0	0	0	0	0	0	0	0	0	0	0	0	0	166577	85	63	0	0	0	0	0	4	0	0	0	0	0	0	0
84	TGC	0	0	0	0	0	0	0	0	0	0	0	0	0	0	0	0	0	0	0	0	0	0	0	0	0	4	0	0	0	0	0	0	0	0	0	0	0	0	0	0	0	0	0	0	0	0	0	0
85	GAC	0	7	0	0	0	0	0	0	0	0	0	0	0	0	0	0	0	0	0	0	0	0	0	0	0	0	0	0	0	0	0	0	2	166777	0	2	0	0	0	0	0	16	0	0	0	2	0	0
86	TCA	0	0	0	0	0	0	0	0	0	0	0	0	0	0	0	0	0	0	0	0	10	5	0	0	0	0	0	0	1	0	0	0	0	3	0	0	0	0	1	0	0	0	0	0	71	0	0	0
87	CTG	0	0	0	0	0	0	0	0	0	0	0	0	0	0	0	0	0	0	0	0	0	0	12	0	0	0	1	0	36	1	166782	0	0	0	0	0	0	0	0	0	0	0	0	0	0	0	1	0
88	CTT	0	0	0	0	0	0	0	0	0	0	0	0	0	0	0	2	0	0	0	0	0	0	0	5	0	0	0	1	1	11	0	166728	0	0	0	0	0	0	0	0	0	0	0	0	1	0	0	2
89	CCA	0	0	0	0	1	6	0	0	0	3	0	0	0	0	0	0	3	0	0	0	166383	0	30	24	0	0	0	0	3	17	0	0	1	4	124	63	0	0	0	0	84	0	0	0	0	0	0	1
90	GCG	27	0	0	1	2	1	9	0	0	0	1	0	1	76	0	0	0	0	0	0	0	0	0	0	0	0	0	0	0	0	0	0	0	0	6	0	7	0	166504	0	0	0	0	0	0	0	156	0
91	AGA	9	2	0	0	0	80	0	0	166630	0	7	0	4	0	0	0	0	135	0	2	0	0	0	0	0	0	0	0	0	0	0	0	0	0	0	0	0	0	0	0	9	0	0	0	0	0	0	0
92	TCA	0	0	0	1	1	0	0	0	0	0	0	0	0	0	0	0	2	0	1	0	3	0	0	0	0	0	0	0	0	0	0	0	0	0	0	0	0	0	0	0	0	0	0	0	0	0	0	0
93	TGG	0	0	0	0	0	0	0	0	0	0	2	0	0	0	0	0	0	0	0	0	0	0	0	0	0	0	10	0	0	0	0	0	0	0	0	0	0	0	0	0	0	0	0	0	0	0	0	0
94	TCC	0	0	0	0	0	0	0	0	0	0	0	0	0	0	0	0	0	0	0	0	0	6	0	0	0	0	0	0	0	0	0	0	0	0	0	0	0	0	0	0	0	0	0	0	0	0	0	0
95	TAC	0	0	0	0	0	0	0	0	0	0	0	0	0	0	0	0	0	27	0	0	0	0	0	0	0	0	0	0	0	0	0	0	0	0	0	0	0	0	0	0	0	0	0	0	0	0	0	0
96	ATT	0	0	0	1	0	0	0	4	0	0	0	1	0	10	0	174188	0	0	0	0	0	0	0	0	0	0	0	0	0	0	0	0	0	0	0	0	0	0	0	0	0	0	0	0	0	1	0	4
97	GTA	0	0	0	0	0	0	0	0	0	0	0	0	7	0	0	0	0	0	0	0	0	0	0	0	0	0	0	0	0	1	0	2	3	0	0	0	13	0	0	0	2	0	0	0	173842	101	132	82
98	GAA	3	0	0	0	0	0	0	0	0	0	0	0	0	0	0	0	0	0	0	0	0	0	0	0	0	0	0	0	0	0	0	0	174162	0	70	1	0	0	0	0	13	0	0	0	1	0	0	0
99	ACA	2	0	0	0	173888	0	47	0	0	0	291	0	22	0	0	0	0	1	0	0	0	0	0	0	0	0	0	0	0	0	0	0	1	0	0	0	9	0	0	0	0	0	0	0	0	0	0	0
100	CCA	0	0	0	0	0	0	0	0	0	0	0	0	0	0	0	0	1	0	0	2	173911	1	71	1	0	0	0	0	235	0	0	0	0	0	0	0	0	0	4	0	0	0	0	0	1	0	0	0
101	AAC	1	174153	0	2	0	2	0	0	0	2	0	0	0	0	0	0	0	0	0	0	0	0	0	0	0	0	0	0	0	0	0	0	0	3	0	1	0	0	0	0	0	0	0	0	0	0	2	0
102	TCT	0	0	0	0	0	0	0	0	0	0	0	0	0	0	0	0	0	0	0	0	0	0	0	101	0	0	0	0	0	0	0	0	0	0	0	0	0	0	0	1	0	0	0	0	0	0	0	0
103	GAG	0	0	4	0	71	0	0	0	0	0	0	0	0	0	0	0	0	0	0	0	0	0	0	0	0	0	0	0	0	0	0	0	9	2	174137	2	1	0	0	0	0	0	32	0	0	0	3	2
104	AAT	0	5	0	173890	0	1	50	117	0	0	0	6	1	0	0	1	0	0	0	5	0	0	0	0	2	0	0	0	0	0	0	0	0	0	0	4	0	0	0	1	0	0	0	0	0	0	0	0
105	GGA	0	0	0	0	0	0	0	0	2	0	0	0	0	0	0	0	0	0	0	0	0	0	0	0	0	0	0	0	0	0	0	0	4	0	0	0	0	0	0	0	174084	4	7	1	3	0	0	0
106	GCA	0	0	0	0	7	0	0	0	0	0	0	0	0	0	0	0	0	0	0	0	0	0	0	0	0	0	0	0	0	0	0	0	1	0	0	0	174097	0	9	2	0	0	0	0	24	0	0	0
107	TGT	0	0	0	0	0	0	0	0	0	0	0	0	0	0	0	0	0	0	0	0	0	0	0	0	0	0	0	8	0	0	0	0	0	0	0	0	0	0	0	0	0	0	0	1	0	0	0	0
108	TAT	0	0	0	0	0	0	0	0	0	0	0	0	0	0	0	0	0	0	0	20	0	0	0	0	0	0	0	0	0	0	0	0	0	0	0	0	0	0	0	0	0	0	0	0	0	0	0	0
109	CCA	0	0	0	0	0	0	0	0	0	0	0	0	0	0	0	0	1	0	0	0	174091	1	38	53	0	0	0	0	2	0	0	0	0	0	0	0	0	0	0	0	0	0	0	0	0	0	0	0
110	GGA	0	0	0	0	0	0	0	0	2	0	0	0	0	0	0	0	0	0	0	0	0	0	0	0	0	0	0	0	0	0	0	0	10	0	0	0	0	0	0	0	174074	1	10	54	3	0	0	0
111	GAT	0	0	0	3	0	0	0	0	0	0	0	0	0	0	0	0	0	0	42	0	0	0	0	0	0	0	0	0	0	0	0	0	1	11	0	174092	0	0	0	0	0	0	0	9	1	0	1	0
112	CTC	0	0	0	0	0	0	0	0	0	0	0	0	0	0	0	0	0	5	0	0	0	30	0	0	0	4	0	0	4	174000	0	66	0	0	0	0	0	0	0	0	0	0	0	0	0	0	0	0
113	ATC	0	0	0	0	0	11	1	0	0	0	0	0	7	174070	0	43	0	0	0	0	0	0	0	0	0	0	0	0	0	0	0	0	0	0	0	0	0	0	1	0	0	1	15	0	0	12	0	0
114	GAC	0	7	0	0	0	0	0	0	0	0	0	0	0	0	0	0	0	0	0	0	0	0	0	0	0	0	0	0	0	0	0	0	5	174033	0	101	0	0	0	0	0	8	0	0	0	0	0	0
115	TAT	0	0	0	1	3	1	0	0	0	0	0	0	0	0	0	0	0	0	0	19	0	0	0	0	0	0	0	0	0	0	0	0	0	0	0	0	0	212	0	0	1	0	0	0	0	0	0	0
116	GAG	0	0	3	0	0	0	0	0	0	0	0	0	0	0	0	0	0	0	0	0	0	0	0	0	0	0	0	0	0	0	0	0	6	0	173988	10	0	0	2	0	0	0	47	0	0	0	3	0
117	GAA	15	0	0	0	0	0	0	0	0	0	0	0	0	0	0	0	0	0	0	0	0	0	0	0	0	0	0	0	0	0	0	0	174047	2	21	0	0	0	0	0	4	0	0	0	0	0	0	0
118	CTG	0	0	0	0	0	0	0	0	0	0	0	0	0	0	2	0	0	0	1	0	0	0	20	0	0	0	1	0	5	1	174088	2	0	0	0	0	0	0	0	0	0	0	0	0	0	0	0	0
119	AGG	0	0	9	0	0	0	0	0	6	0	173870	5	0	0	14	0	0	0	0	0	0	0	0	0	0	0	0	0	0	0	0	0	0	0	0	0	0	0	0	0	0	0	29	0	0	0	0	0
120	GAG	0	0	4	0	0	0	0	0	0	0	0	0	0	0	0	0	0	0	0	0	0	0	0	0	0	0	0	0	0	0	0	0	15	0	174040	3	0	0	7	0	0	0	19	0	0	0	1	0
121	CAA	0	0	0	0	0	0	0	0	0	0	1	0	0	0	0	0	174098	0	4	1	1	0	0	0	11	0	0	0	0	0	0	0	0	0	0	0	0	0	0	0	0	0	0	0	0	0	0	0
122	TTG	0	0	0	0	0	0	0	0	0	0	0	0	0	0	0	0	0	0	0	0	0	0	0	0	0	0	0	0	0	0	7	0	0	0	0	0	0	0	0	0	0	0	0	0	0	0	0	0
123	AGC	0	12	0	0	0	0	0	0	0	173729	0	3	0	2	0	0	0	0	0	0	0	0	0	0	0	3	0	0	0	0	0	0	0	0	1	0	0	0	44	0	0	11	0	0	0	0	0	0
124	TCA	0	0	0	0	2	1	0	1	0	0	0	0	0	0	0	0	0	0	0	0	8	0	0	0	0	0	0	0	0	0	0	0	0	0	0	0	1	0	0	0	1	0	0	0	0	0	0	0
125	GTA	0	0	0	0	0	0	0	0	0	0	0	0	126	0	0	0	0	0	0	0	0	0	0	0	0	0	0	0	0	0	0	0	0	0	0	0	20	0	0	0	0	0	0	0	174073	0	8	0
126	TCA	0	0	0	0	50	0	15	0	2	0	0	157	1	0	0	0	0	0	0	0	6	0	0	0	0	0	0	0	0	0	0	0	0	0	0	0	0	0	0	0	0	0	1	0	0	0	0	0
127	TCA	0	0	0	0	0	0	0	1	0	0	0	0	0	0	0	0	0	0	0	0	6	0	0	0	0	0	0	0	0	0	0	0	0	0	0	0	0	0	0	1	0	0	0	0	0	0	0	0
128	TTA	0	0	0	0	0	0	98	0	0	0	0	0	168	1	0	0	0	0	0	0	0	0	0	0	0	0	0	0	7	0	0	0	0	0	0	0	0	0	0	0	0	0	0	0	0	0	0	0
129	GAA	1	0	0	0	0	0	0	0	0	0	0	0	0	0	0	0	0	0	0	0	0	0	0	0	0	0	0	0	0	1	0	0	174065	0	2	0	0	0	0	0	6	0	0	0	0	0	0	0
130	AGA	6	0	0	0	0	0	0	0	174062	0	8	0	2	0	0	0	0	0	0	0	0	0	0	0	0	50	0	4	0	0	0	0	0	0	0	0	0	0	0	0	8	0	0	0	0	0	0	0
131	TTC	0	0	0	0	0	0	0	0	0	0	0	0	0	0	0	0	0	0	0	0	0	0	0	0	0	0	0	0	0	7	0	0	0	0	0	0	0	0	0	0	0	0	0	0	0	0	0	0
132	GAA	8	0	0	0	0	0	0	0	0	0	0	0	0	0	0	0	0	0	0	0	0	0	0	0	0	0	0	0	0	0	0	0	174038	0	5	0	0	0	0	0	10	0	0	0	1	0	0	0
133	ATA	4	0	0	0	9	0	0	0	0	0	0	0	174164	1	41	0	0	0	0	0	0	0	0	0	0	0	0	0	0	0	0	0	0	0	0	0	0	0	0	0	0	0	0	0	3	0	0	0
134	TTT	0	0	0	0	0	0	0	0	0	0	0	0	0	0	0	0	0	0	0	0	0	0	0	0	0	0	0	0	0	0	0	4	0	0	0	0	0	0	0	0	0	0	0	0	0	0	0	0
135	CCC	0	0	0	0	0	2	0	0	0	0	0	0	0	0	0	0	0	1	0	0	34	173688	0	1	0	0	0	0	0	1	0	0	0	0	0	0	0	1	0	0	2	0	0	1	0	0	0	0
136	AAG	5	0	173258	1	1	1	2	63	0	138	19	0	0	0	4	0	0	0	0	0	0	0	0	0	0	0	0	1	0	1	58	98	0	0	15	0	1	1	5	0	0	0	0	0	0	0	0	0
137	GAA	3	0	0	0	0	2	0	0	0	2	0	0	0	0	0	0	0	0	0	0	1	0	0	0	0	0	0	0	0	0	0	0	173839	0	70	2	0	0	0	0	7	0	0	0	26	0	0	0
138	AGT	0	0	0	15	0	0	0	0	0	1	0	173177	0	0	0	5	1	0	0	0	0	0	1	0	0	0	2	1	0	0	0	1	0	0	0	1	0	0	0	146	0	0	0	7	0	0	0	0
139	TCA	0	0	0	0	1	0	0	0	0	0	0	0	0	0	0	0	0	0	0	0	11	0	0	0	0	0	0	0	0	0	0	0	0	0	0	0	5	1	0	0	0	0	0	0	0	0	0	0
140	TGG	0	0	0	0	0	0	0	0	0	0	3	0	0	0	0	0	0	0	0	0	0	0	0	0	0	0	10	0	0	0	0	0	0	0	0	0	0	0	0	0	0	0	0	0	0	0	0	0
141	CCC	0	0	0	0	0	2	0	0	0	2	0	0	0	0	0	0	0	1	0	0	11	173516	0	5	0	0	0	0	0	3	0	0	0	0	0	0	0	2	0	6	0	0	0	0	0	0	0	0
142	AAC	0	173766	0	23	0	0	0	0	0	14	0	0	0	0	0	0	0	0	0	0	0	0	0	0	0	0	0	0	0	0	0	0	0	21	0	0	0	0	0	0	0	0	0	0	0	0	0	0
143	CAC	0	1	0	0	0	0	0	0	0	0	0	0	0	0	0	0	0	173306	0	9	0	3	0	0	0	6	0	0	0	4	0	0	0	0	0	0	0	0	0	0	0	0	0	0	0	3	0	0
144	ACA	3	0	0	0	172357	110	51	84	0	0	0	0	6	0	0	0	0	0	0	0	1	0	0	0	0	0	0	0	0	0	0	0	0	0	0	0	43	0	0	0	0	0	385	0	0	0	0	0
145	TTC	0	0	0	0	1	0	0	0	0	0	0	18	87	0	0	0	1	0	0	0	0	0	0	0	0	0	0	0	0	3	0	0	0	8	34	0	9	27	1	0	0	0	30	0	0	1	0	0
146	AAC	4	173937	1	55	0	1	0	0	0	19	0	0	0	0	0	0	0	1	0	138	0	2	0	0	9	0	0	0	0	1	0	0	0	20	21	4	0	0	0	0	0	0	1	0	0	0	0	0
147	GGA	0	0	0	0	0	0	0	0	5	0	0	0	0	0	0	0	0	0	0	0	0	0	0	0	0	0	0	0	0	0	0	0	4	0	0	0	0	0	0	0	174028	0	8	1	1	0	0	0
148	GTA	0	0	0	0	0	0	0	0	0	0	0	0	6	0	0	0	0	0	0	0	0	0	0	0	0	0	0	0	0	0	0	0	0	0	0	0	6	5	0	0	0	0	1	0	174021	2	13	1
149	ACA	2	0	0	0	174134	2	28	1	0	0	0	1	20	0	0	0	0	0	0	0	0	0	0	0	0	0	0	0	0	0	0	0	0	0	0	0	11	0	0	0	0	0	0	0	0	0	0	0
150	GTA	1	0	0	0	0	0	0	0	0	0	0	0	6	0	0	0	0	0	0	0	0	0	0	0	0	0	0	0	1	0	0	0	2	0	0	0	10	0	0	2	0	0	0	0	173950	28	14	1
151	TCA	0	0	0	0	0	0	0	0	0	0	0	0	0	0	0	0	0	0	0	0	6	0	0	0	0	0	0	0	0	0	0	0	0	0	0	0	1	0	0	0	0	0	0	0	0	0	0	0
152	TGC	0	0	0	0	0	0	0	0	0	0	0	0	0	0	0	0	0	0	0	0	0	0	0	0	0	6	0	0	0	0	0	0	0	0	0	0	0	0	0	0	0	0	0	0	0	0	0	0
153	TCC	1	0	0	0	103	0	0	0	1	0	1	0	0	0	0	0	0	0	0	1	0	25	0	66	0	0	0	0	0	0	60	27	0	0	0	0	16	0	0	0	0	1	2	0	0	0	0	0
154	CAT	0	0	0	52	1	1	43	0	0	0	1	0	1	0	119	0	0	4	0	171628	0	0	0	5	0	0	0	7	90	0	0	52	1	0	0	49	1	0	0	0	0	0	1	0	72	0	0	0
155	AGG	5	0	6	0	0	0	0	0	1	1	173132	6	1	0	27	0	0	0	66	0	0	0	0	0	0	0	4	0	0	3	0	0	0	31	0	0	12	0	0	0	1	0	35	0	0	0	0	0
156	GGA	47	0	0	0	0	0	0	0	7	0	0	0	0	0	0	0	0	0	0	0	0	0	0	0	0	0	0	0	0	0	0	0	11	0	0	0	0	0	0	0	173488	3	6	0	2	0	0	0
157	AAA	173890	0	5	0	0	51	0	0	2	0	0	1	0	1	0	0	0	113	0	0	0	0	0	0	0	0	0	0	0	0	0	0	5	0	0	0	0	0	0	0	0	0	0	5	0	0	0	0
158	AGC	0	66	1	0	0	0	0	0	1	173167	0	116	0	0	0	0	0	0	0	0	0	145	0	0	0	1	0	0	0	0	0	0	0	0	0	0	0	351	0	0	0	50	0	0	0	0	0	0
159	AGT	0	0	0	5	0	0	0	0	0	6	3	173630	0	0	0	1	0	0	0	0	0	0	0	0	0	0	0	0	0	0	0	0	0	1	0	0	0	0	0	0	0	0	0	9	0	0	0	0
160	TTT	0	0	0	0	0	0	0	0	0	0	0	0	0	0	0	1	0	0	0	0	0	0	0	0	0	0	0	0	0	0	0	4	0	0	0	0	0	0	0	0	0	0	0	0	0	0	0	1
161	TAC	0	0	0	0	0	0	0	0	0	0	0	0	0	0	0	0	0	11	0	0	0	0	0	0	0	0	0	0	0	0	0	0	0	0	0	0	0	0	0	0	0	0	0	0	0	0	0	0
162	AGA	6	0	0	0	1	0	0	0	173873	0	6	1	1	0	0	0	0	0	0	0	0	0	0	0	3	0	0	0	0	0	0	0	0	0	0	0	0	0	0	0	45	0	0	0	0	0	0	0
163	AAT	3	5	0	173746	0	0	0	1	0	0	0	3	0	0	0	4	0	0	0	2	0	0	0	0	0	0	0	0	0	0	0	0	0	0	0	5	0	0	0	0	0	0	0	0	0	0	0	0
164	TTG	0	0	0	0	0	0	0	0	0	0	0	0	0	0	0	0	0	0	0	0	0	0	0	0	0	0	0	0	0	0	5	0	0	0	0	0	0	0	0	0	0	0	0	0	0	0	1	0
165	CTA	0	0	0	0	0	0	0	0	0	0	0	0	7	0	0	0	0	0	0	0	22	0	0	0	0	0	0	0	173959	2	16	0	0	0	0	0	0	0	0	0	0	0	0	0	0	0	0	0
166	TGG	0	0	0	0	0	0	0	0	0	0	0	0	0	0	0	0	0	0	0	0	0	0	0	0	0	0	4	0	0	0	0	0	0	0	0	0	0	0	0	0	0	0	0	0	0	0	0	0
167	CTG	0	0	0	0	0	0	0	0	0	0	0	0	0	0	2	2	0	0	0	0	0	18	18	0	0	0	5	0	13	0	173619	2	0	0	0	0	0	0	0	0	0	0	0	0	0	0	0	0
168	ACG	0	0	1	0	14	1	174031	0	0	0	0	0	0	0	38	0	0	0	0	0	0	0	0	0	0	0	0	0	0	0	0	0	0	0	0	0	0	0	10	0	0	0	0	0	0	0	0	0
169	AAG	16	0	173706	5	0	0	6	1	0	129	7	1	0	0	7	0	0	0	46	0	0	0	0	0	0	0	0	0	1	0	0	0	0	0	73	0	0	0	0	2	0	0	0	0	0	0	0	0
170	AAG	18	0	173724	5	0	58	2	0	0	1	124	1	0	0	5	1	0	0	0	0	0	0	0	0	1	3	0	0	4	0	0	0	0	0	9	0	1	0	1	0	0	0	0	0	0	0	0	0
171	GGG	0	0	0	0	0	0	0	0	0	2	9	0	0	0	0	0	0	2	0	0	0	0	0	0	0	0	0	0	0	0	0	0	0	109	10	1	0	0	98	0	9	0	173697	2	0	0	7	0
172	GAT	0	0	0	12	0	0	0	0	0	1	0	0	0	0	0	0	3	0	0	0	0	0	0	0	0	0	0	0	2	0	0	0	86	4	2	174010	0	1	0	0	0	0	0	18	0	0	0	1
173	TCA	0	0	0	0	52	58	0	0	0	0	0	0	0	0	0	0	0	0	1	2	76	0	0	0	0	0	0	0	0	0	0	0	0	0	0	0	0	1	164	1	0	0	0	0	0	1	4	0
174	TAC	0	2	0	0	0	0	0	0	0	0	0	0	0	0	0	0	0	6	0	0	0	0	0	0	0	0	0	0	0	0	0	0	0	0	0	0	0	0	0	0	0	0	0	0	0	0	0	0
175	CCA	0	0	1	0	4	0	0	0	0	0	0	0	0	0	0	0	4	0	47	0	173755	3	11	78	0	1	0	1	3	0	0	0	0	0	0	0	60	0	1	0	0	0	0	1	0	0	1	0
176	AAG	6	0	173782	2	0	0	2	126	0	0	27	0	0	0	4	0	0	0	142	0	0	0	0	0	3	0	0	1	0	3	3	0	0	0	4	0	0	0	0	0	0	0	0	0	0	0	0	0
177	CTG	0	0	0	0	0	0	14	0	0	0	0	0	0	0	2	51	0	0	0	0	0	0	11	0	0	0	0	0	8	0	173906	2	0	0	0	0	0	0	0	0	0	0	0	0	0	77	1	2
178	ACC	0	1	0	0	2	173806	0	3	0	1	0	88	0	6	0	0	0	0	1	144	0	0	0	0	0	0	0	0	0	0	0	0	0	0	2	0	0	21	0	0	0	0	0	2	0	0	0	0
179	AAT	3	6	1	173905	0	0	91	1	0	0	0	6	0	0	0	2	0	0	0	1	0	0	0	0	0	0	0	0	0	0	0	0	0	1	0	15	0	0	0	0	0	0	0	0	0	0	0	0
180	TCC	0	0	0	0	1	478	23	0	0	0	0	0	0	0	1	0	0	0	0	0	0	12	0	0	0	0	0	0	0	0	0	0	0	0	0	0	0	0	238	0	121	0	0	0	0	0	0	44
181	TAT	0	0	0	1	0	0	0	0	0	0	0	0	0	0	0	0	0	0	0	46	0	0	0	0	0	0	0	1	0	0	0	0	0	0	0	0	0	0	0	0	0	0	0	0	0	0	0	0
182	GTG	74	1	0	18	0	0	0	2	0	0	0	1	0	0	18	0	0	0	0	0	0	0	0	0	0	0	58	45	1	0	0	0	0	0	41	0	0	1	3	0	0	0	0	0	11	0	173714	1
183	AAC	1	174169	0	3	0	0	0	0	0	2	0	0	0	1	0	0	0	0	0	0	0	0	0	0	0	0	0	0	0	0	0	0	0	22	0	0	0	0	0	0	0	0	0	0	0	0	0	0
184	AAT	71	14	0	173835	0	0	0	73	0	0	0	54	0	0	0	3	0	0	0	0	0	0	0	0	0	0	0	0	0	0	0	0	0	0	0	13	0	0	0	0	0	0	0	2	0	143	0	0
185	AAA	174095	6	30	4	1	0	0	0	18	0	0	0	0	0	0	1	1	0	0	0	0	0	0	0	0	0	2	0	0	1	0	0	20	0	0	0	0	0	0	0	0	0	0	0	0	0	0	0
186	GGG	0	0	0	0	0	0	0	0	0	0	3	0	0	0	0	0	0	0	0	1	0	0	0	0	0	0	0	0	0	0	0	0	0	1	9	0	1	0	0	0	9	1	173879	0	0	0	0	0
187	AAA	174138	2	17	1	0	0	0	0	7	0	0	0	0	0	0	0	0	0	0	0	0	0	0	0	0	0	0	0	0	0	0	0	11	0	0	0	0	0	0	0	0	0	0	0	2	0	0	0
188	GAA	7	0	0	0	0	0	0	0	0	20	0	0	0	0	0	3	0	0	0	0	0	0	0	0	0	0	0	0	0	0	0	0	174092	1	2	63	1	0	0	0	6	0	0	0	0	1	0	0
189	GTC	0	0	0	0	0	0	28	0	0	0	0	0	0	32	0	0	0	0	0	0	0	0	0	0	0	0	0	0	0	0	0	0	0	2	0	0	0	14	0	0	0	0	0	0	0	174146	0	1
190	CTT	0	0	0	0	0	0	0	0	0	0	0	0	0	0	1	5	0	0	0	3	0	0	0	37	0	0	0	8	3	16	0	174046	0	0	0	0	0	0	0	0	0	0	0	0	0	0	0	1
191	GTA	0	0	0	0	0	0	0	0	0	0	0	0	6	0	0	0	0	0	0	0	0	0	0	0	0	0	0	0	0	0	0	0	0	0	0	0	10	0	0	0	0	0	0	0	165335	0	12	0
192	CTA	0	0	0	0	0	0	0	0	0	0	0	0	5	0	0	0	0	0	0	0	10	0	0	0	1	0	0	0	165327	0	10	0	0	0	0	0	0	0	0	0	0	0	0	0	0	0	0	0
193	TGG	0	0	0	0	0	0	0	0	0	0	0	0	0	0	0	0	0	0	0	0	0	0	0	0	0	0	29	0	0	0	0	0	0	0	0	0	0	0	0	0	0	0	1	0	0	0	0	0
194	GGT	0	0	0	0	0	0	0	0	0	0	0	2	0	0	0	0	0	0	0	0	0	0	0	0	0	0	0	0	0	0	0	0	0	0	0	5	0	0	0	0	1	6	1	165131	0	0	0	1
195	GTT	0	0	0	0	0	0	0	0	0	0	0	0	0	1	0	88	0	0	0	0	0	0	0	0	0	0	0	0	0	0	0	1	0	0	0	0	0	0	0	13	0	0	0	0	0	30	99	165041
196	CAT	0	0	0	1	0	0	0	0	0	0	0	0	0	0	0	0	1	172	0	165212	0	0	0	0	0	0	0	11	0	0	0	1	0	0	0	0	0	0	0	0	0	0	0	0	0	0	0	0
197	CAC	0	1	0	0	0	0	0	0	0	0	0	0	0	0	0	0	1	165234	0	4	0	1	0	0	0	8	0	0	0	0	0	0	0	1	0	0	0	0	0	0	0	1	0	0	0	0	0	0
198	CCG	0	0	0	0	0	0	1	0	0	0	0	0	0	0	0	0	0	0	6	0	21	0	165160	2	0	0	0	0	0	0	3	0	0	0	0	0	0	0	0	4	0	0	0	0	0	0	0	0
199	TCT	0	0	0	0	0	0	0	0	0	0	0	2	0	0	0	0	0	0	0	0	0	0	0	15	0	0	0	0	0	0	0	0	0	0	0	0	0	0	0	0	0	0	0	0	0	0	0	0
200	AGC	0	9	0	0	0	0	0	0	2	165191	0	31	0	3	0	0	0	0	0	0	0	0	0	0	0	2	0	0	0	0	0	0	0	0	0	0	0	0	0	0	0	14	0	0	0	0	0	0
201	AGT	0	0	75	4	0	2	0	0	1	0	0	164923	0	177	0	2	1	0	0	0	0	0	0	0	0	0	0	1	28	0	0	0	0	0	0	0	0	0	0	0	0	0	0	13	0	0	0	0
202	GAT	0	0	0	5	64	0	0	0	0	1	0	0	0	0	0	0	0	0	0	0	0	0	0	0	0	0	0	0	0	0	0	0	67	76	4	165131	0	0	0	0	0	0	0	15	0	0	0	0
203	GAG	0	0	3	0	0	0	0	0	0	0	0	0	0	0	0	0	0	0	0	0	0	0	0	0	0	0	0	0	0	0	0	0	29	1	164960	1	0	0	0	0	0	0	21	0	0	0	1	0
204	CAA	1	0	0	0	0	0	0	0	0	0	0	0	0	0	0	0	165219	1	7	2	0	0	0	0	9	0	0	0	0	0	0	0	0	0	0	0	0	0	0	0	0	0	0	0	0	0	0	0
205	CAG	0	0	2	2	0	0	0	0	0	0	0	0	0	0	0	0	1	0	165071	4	0	0	1	0	0	0	38	0	0	0	4	0	0	0	2	0	0	0	0	0	0	0	0	0	0	0	1	176
206	AGT	0	0	0	5	0	46	0	0	0	3	0	164934	0	0	0	2	0	0	248	0	0	0	0	0	0	0	0	0	0	0	0	1	0	0	0	1	0	3	0	0	0	0	2	6	0	0	0	0
207	CTC	0	0	0	0	0	0	0	0	0	0	0	0	0	2	0	0	0	1	0	0	0	5	0	0	0	1	0	0	3	165131	9	0	0	0	0	0	0	0	0	0	0	0	0	0	0	0	0	1
208	TAT	0	0	0	0	0	0	0	0	0	0	0	0	0	0	0	0	0	0	0	20	0	0	0	0	0	0	0	0	0	0	0	0	0	0	0	1	0	0	0	0	0	0	0	0	0	0	0	0
209	AGT	0	0	0	4	0	0	25	0	0	12	0	165095	0	1	0	88	0	0	0	0	0	0	0	0	0	0	0	0	0	0	1	0	0	1	0	0	0	0	0	0	0	0	0	14	0	0	0	0
210	AAT	0	8	1	164872	0	107	0	0	0	0	0	9	1	0	0	0	0	0	0	0	0	0	18	0	0	0	0	0	0	0	0	0	0	0	89	36	0	0	1	35	0	0	0	0	0	0	0	0
211	GGA	0	0	0	0	1	0	0	0	2	0	0	0	0	0	0	0	0	0	0	0	111	1	1	0	2	0	0	0	0	2	0	0	7	0	1	0	0	0	0	0	165006	1	13	0	0	0	0	0
212	AAT	0	5	1	164946	0	0	0	5	0	0	0	7	0	0	0	1	0	0	0	0	0	0	0	0	0	0	0	0	0	0	0	0	0	0	0	1	0	0	0	0	0	0	0	0	0	0	0	0
213	GCT	0	0	0	0	6	0	0	2	0	0	0	0	0	0	0	0	0	0	0	0	0	0	0	0	0	0	0	0	0	0	0	0	0	0	0	3	1	6	2	165164	0	0	0	0	0	1	0	2
214	TAT	0	0	0	0	0	0	0	0	0	0	0	0	0	0	0	0	0	0	1	31	0	0	0	0	0	0	0	0	0	0	0	0	0	0	0	0	0	0	0	0	0	0	0	0	3	0	0	1
215	GTC	0	0	0	0	0	0	0	0	0	0	0	0	0	3	0	0	0	0	0	0	0	0	0	0	0	0	0	0	0	0	0	0	0	0	0	0	0	8	0	0	0	0	0	0	8	165254	1	1
216	TCT	0	0	0	0	0	0	0	39	4	0	0	0	1	0	0	0	0	0	0	0	0	0	0	18	1	0	0	0	0	0	0	0	0	0	0	0	0	0	0	2	0	0	0	0	0	0	1	0
217	GTA	0	0	0	0	0	0	0	0	0	0	0	0	9	0	0	0	0	0	0	0	0	0	0	0	0	0	0	0	5	0	0	0	1	0	0	0	8	0	0	0	0	0	0	0	165191	0	18	0
218	GCG	0	0	0	0	0	1	1	0	0	1	0	0	0	0	0	0	0	0	0	0	0	0	0	0	0	0	0	0	0	0	0	0	0	0	1	0	8	0	164863	87	0	0	1	0	0	0	82	0
219	TCT	0	0	0	0	0	0	0	1	0	0	0	0	0	0	0	0	0	0	0	0	0	0	0	9	0	0	0	0	0	0	0	0	0	0	0	0	0	0	0	0	0	0	0	0	0	0	0	0
220	TCA	0	0	0	0	1	0	0	0	0	0	0	0	0	1	0	0	0	2	0	2	35	1	0	1	0	0	0	0	0	0	138	0	0	2	0	0	3	0	0	156	0	1	0	0	0	64	0	0
221	AAT	1	5	0	165053	0	0	0	8	1	0	0	2	0	0	0	6	0	50	0	0	0	0	0	0	0	0	0	0	0	0	0	0	0	0	0	87	0	0	0	0	0	0	0	1	0	0	0	0
222	TAT	0	0	0	0	0	0	0	0	1	0	0	0	0	0	0	0	0	0	0	10	0	0	0	0	0	0	0	0	0	0	1	0	0	0	0	0	0	0	0	0	0	0	0	0	0	0	0	0
223	AAC	4	164852	0	11	0	0	0	0	0	12	0	0	0	6	0	0	0	52	0	75	0	0	0	0	1	0	0	0	0	0	0	0	0	56	0	0	19	2	1	0	0	1	0	0	1	0	0	0
224	AGG	0	0	0	0	0	1	0	0	5	0	164424	3	0	0	2	0	0	0	0	0	0	0	0	0	0	0	1	1	0	0	0	0	0	0	0	0	0	0	0	0	10	0	11	0	0	0	0	0
225	AGA	2	0	0	0	0	0	0	0	162286	0	79	0	3	0	0	0	0	0	0	0	0	0	0	0	0	0	0	0	0	0	0	0	0	0	0	0	0	0	0	0	22	0	0	0	0	0	0	0
226	TTC	0	1	0	0	0	0	0	0	0	0	0	0	0	0	59	0	0	0	0	0	0	0	0	0	0	0	0	0	0	4	0	1	0	0	0	0	0	0	0	0	0	0	0	0	2	3	0	0
227	ACC	1	0	0	1	0	164835	0	6	0	0	0	0	0	3	91	0	0	0	0	0	0	3	0	0	0	11	0	0	0	0	0	0	0	0	0	0	0	25	0	0	0	1	0	0	0	0	0	0
228	CCG	0	0	0	0	0	0	1	0	0	0	0	0	0	0	0	0	0	0	3	0	49	1	164937	93	0	0	39	0	0	0	7	0	0	0	0	0	0	0	0	8	0	0	0	0	0	0	3	0
229	GAA	6	5	0	0	0	0	1	68	1	0	0	1	0	0	0	25	0	0	0	0	0	0	0	0	0	0	0	2	0	0	0	0	162934	0	10	0	0	0	0	0	18	0	1	0	1	1	0	0
230	ATA	0	0	0	0	8	0	0	0	0	1	0	0	165056	2	30	0	0	0	0	9	0	1	1	0	0	0	0	0	0	0	0	0	0	0	0	0	0	0	0	0	0	0	0	0	4	0	0	0
231	GCT	0	0	0	0	0	0	1	28	0	0	0	0	0	0	0	0	1	0	109	0	0	0	0	0	0	0	0	0	0	0	0	0	0	0	0	1	0	15	0	164452	0	0	0	0	0	16	0	9
232	GCA	0	0	0	32	55	1	0	1	66	54	0	0	0	25	0	1	292	24	0	2	1	0	69	0	6	0	0	0	0	0	63	0	2	0	0	0	163739	13	46	3	1	0	0	0	12	0	0	0
233	AGG	0	0	5	0	0	0	0	0	19	0	163044	2	0	0	24	0	0	0	0	0	0	0	0	0	0	0	50	0	0	0	0	0	0	0	0	0	0	0	0	0	0	0	37	0	0	0	0	0
234	CCC	0	0	0	0	1	5	0	0	2	0	0	0	0	0	0	0	0	3	0	0	2	164393	0	1	0	1	0	0	0	8	0	0	0	0	0	0	0	8	0	0	0	0	0	0	0	0	0	0
235	AAA	163609	1	145	1	0	0	0	0	6	1	0	0	1	25	0	0	1	0	54	0	0	0	0	0	0	6	0	0	6	0	28	0	27	0	0	0	59	0	0	0	0	0	0	0	143	0	0	0
236	GTA	0	116	0	0	0	0	0	0	1	0	0	2	6	0	1	0	0	1	0	0	0	0	0	0	0	0	0	0	1	0	0	0	1	0	0	0	7	0	0	0	0	0	0	0	164327	2	180	1
237	AGA	1	1	12	1	0	0	4	0	163370	5	8	0	4	0	0	0	0	0	0	0	0	0	0	0	4	3	0	0	0	0	0	0	0	0	8	0	0	0	0	0	20	0	0	0	0	0	0	0
238	GAT	0	0	0	4	0	0	0	0	2	0	0	0	0	7	0	0	0	0	0	0	0	0	0	0	0	0	0	0	0	0	0	0	0	4	0	163063	0	0	0	0	0	0	0	2	0	0	0	1
239	CAA	1	0	0	0	0	0	0	0	0	0	0	0	0	0	0	0	164047	2	25	1	2	0	0	0	35	0	0	0	0	0	0	0	0	0	0	0	0	0	0	0	0	0	0	0	0	0	0	0
240	CAT	0	0	0	0	0	0	0	2	0	0	0	0	5	0	0	0	0	10	1	164556	0	0	0	1	0	0	348	8	0	0	0	0	0	0	0	2	0	0	0	0	0	0	0	0	0	0	0	0
241	GGG	0	0	0	0	0	0	0	0	0	0	7	0	0	0	0	0	0	0	0	0	0	0	0	0	0	0	0	0	0	0	0	0	0	0	5	0	0	0	2	0	3	0	165052	1	0	0	6	0
242	AGG	0	0	18	0	0	0	0	0	5	0	164900	3	0	0	4	0	0	0	0	0	0	0	0	0	0	0	1	0	0	0	0	0	0	0	0	0	0	0	0	0	0	0	22	0	0	0	0	0
243	ATG	0	0	0	0	2	0	10	0	0	0	3	0	13	0	164982	0	0	0	0	0	0	0	0	0	0	0	0	0	0	0	0	0	0	0	0	0	0	0	0	0	0	0	0	0	0	0	5	0
244	AAC	2	164980	0	5	0	1	0	0	0	5	0	0	0	20	0	20	0	1	0	0	0	0	0	0	0	0	0	0	0	0	0	0	0	15	0	0	3	2	2	0	0	0	0	0	0	0	0	0
245	TAT	0	0	0	0	0	1	0	0	0	0	0	0	0	0	0	0	0	0	0	10	0	0	0	0	0	0	0	0	0	0	0	0	0	0	0	0	0	0	0	0	0	0	0	0	0	0	0	0
246	TAC	0	2	0	0	0	0	0	0	0	0	0	0	0	0	0	0	0	6	0	25	0	0	0	0	0	0	0	0	0	0	0	0	0	0	0	0	0	0	0	0	0	0	0	0	0	0	0	0
247	TGG	0	0	0	0	0	0	0	0	0	0	1	0	0	0	0	0	0	0	0	0	0	0	0	0	0	0	34	0	0	0	0	0	0	0	0	0	0	0	0	0	0	0	1	0	0	0	0	0
248	ACC	1	1	0	0	4	163031	0	9	0	2	0	0	0	4	19	25	1	0	0	0	0	0	0	0	0	1	0	0	1	1	0	0	0	0	0	0	0	16	0	0	0	0	0	0	0	0	0	5
249	TTG	0	0	0	0	0	0	1	0	0	0	0	0	0	0	57	0	0	0	0	0	0	0	0	0	0	0	0	0	0	0	8	22	0	0	0	0	0	0	0	0	0	0	0	0	0	0	0	0
250	CTA	0	0	0	0	0	0	0	0	0	0	0	0	5	0	0	0	0	0	0	0	14	0	0	0	1	0	0	0	164122	4	9	0	0	0	0	0	0	0	0	0	0	0	0	0	0	0	0	0
251	GAA	5	1	1	0	0	0	1	1	190	1	0	0	0	0	204	0	2	0	0	0	1	0	12	0	0	0	0	0	0	0	0	0	163910	1	4	0	7	0	0	0	10	1	0	0	0	0	0	0
252	CCC	0	0	0	0	0	4	0	0	0	0	0	0	0	0	0	0	0	0	0	1	15	164918	1	2	0	0	0	0	0	4	0	0	0	0	0	1	0	1	0	0	0	0	0	0	0	0	0	0
253	GGA	0	0	0	0	0	1	0	0	33	0	0	0	0	0	0	0	0	0	0	0	0	0	0	0	0	44	0	0	0	0	0	0	1	0	0	0	0	0	0	0	164049	1	21	2	1	0	0	0
254	GAC	0	4	0	0	0	0	0	0	0	0	0	0	0	0	0	0	1	1	1	0	0	0	0	0	0	0	0	0	0	0	0	0	6	164404	1	5	0	1	0	0	0	9	0	0	0	1	0	0
255	ACA	2	83	0	0	163898	41	17	3	0	0	0	0	4	0	0	0	1	0	0	0	0	0	0	0	0	0	0	0	0	0	0	0	0	0	1	0	5	0	0	0	2	0	0	0	0	0	0	0
256	ATA	0	0	0	0	15	0	0	0	0	0	0	0	164786	2	20	2	0	0	0	0	0	0	0	0	0	0	0	0	1	3	0	0	0	0	0	0	0	0	0	0	0	0	0	0	4	0	0	0
257	ATA	0	0	0	1	6	0	0	0	0	0	0	2	163963	2	10	3	0	0	2	0	0	0	0	0	0	0	0	0	61	1	1	0	0	0	0	0	0	0	1	1	0	0	0	0	9	4	0	0
258	TTT	0	0	0	0	0	0	0	0	0	0	0	0	0	0	0	1	0	0	0	0	0	0	0	0	0	0	0	0	0	0	0	5	0	0	0	0	0	0	0	0	0	0	0	0	0	0	0	0
259	GAG	0	0	2	0	0	0	39	0	0	0	0	0	0	0	0	0	0	0	0	0	0	0	0	0	0	0	0	0	0	0	0	0	1	0	164785	12	0	0	1	0	0	0	31	0	0	0	6	0
260	GCA	0	0	0	0	13	0	0	0	0	0	0	0	0	0	0	0	0	0	0	0	0	0	0	0	0	0	0	0	0	0	0	0	2	0	0	0	165032	3	7	0	1	0	0	0	14	0	0	0
261	ACT	0	0	0	0	10	13	0	164878	0	0	0	0	0	0	0	6	0	0	0	0	0	0	0	1	0	0	0	0	0	0	0	0	0	0	0	0	0	0	0	1	0	0	0	0	0	0	0	0
262	GGT	0	0	0	0	0	0	0	0	0	0	0	8	0	0	0	0	0	0	0	0	0	0	0	0	0	0	0	0	0	0	0	0	0	0	0	10	0	0	0	1	0	44	1	164667	0	0	0	1
263	AAT	2	2	0	165239	0	0	0	1	0	0	0	6	0	0	0	0	0	0	0	0	0	0	0	0	0	0	0	0	0	0	0	0	0	0	0	5	0	0	0	0	0	0	0	0	0	0	0	0
264	CTA	0	0	0	0	0	0	0	0	0	0	0	0	1	0	0	0	0	0	0	0	17	0	0	0	1	0	0	0	164815	0	15	201	0	0	0	0	0	0	0	0	0	0	0	0	0	0	0	0
265	ATA	0	0	0	0	6	0	0	0	2	0	0	0	164092	1	30	3	0	0	0	0	0	0	0	0	0	0	0	0	0	1	1	0	0	0	0	0	0	1	0	0	0	0	0	0	7	0	2	0
266	GCA	0	0	0	0	12	0	0	0	0	0	0	0	0	0	0	0	0	0	0	0	0	0	0	0	0	0	0	0	0	0	0	0	1	0	0	0	164600	142	4	5	0	0	0	0	5	0	0	0
267	CCA	0	0	0	0	6	0	0	0	0	0	0	0	0	0	0	0	2	0	0	0	165050	2	14	21	0	0	0	0	6	0	0	0	0	0	0	0	0	0	0	0	0	0	0	0	0	0	0	0
268	TGG	0	0	0	0	0	0	0	0	0	0	0	0	0	0	0	0	0	0	0	0	0	0	0	0	0	0	6	0	0	0	0	1	0	0	0	0	0	0	0	1	0	0	1	0	0	0	0	0
269	TAT	0	0	0	0	0	0	0	0	0	0	0	0	0	0	0	0	0	0	0	25	0	0	0	0	0	0	0	0	0	0	0	0	0	0	0	0	0	0	0	0	0	0	0	0	0	0	0	0
270	GCT	0	0	0	0	0	0	0	29	0	0	0	0	0	0	0	0	0	0	0	0	0	0	0	0	0	0	0	0	0	0	0	0	0	0	0	0	1	12	0	164950	0	0	0	1	0	0	0	1
271	TTC	0	0	0	0	0	0	0	0	0	0	0	0	0	1	0	0	0	0	0	1	0	0	0	0	0	0	0	0	0	3	0	0	0	0	0	0	0	0	0	0	0	0	0	0	0	2	0	0
272	GCA	1	0	0	0	35	0	0	0	0	0	0	0	0	0	0	0	0	0	0	0	0	0	0	0	0	0	0	0	0	0	1	0	0	0	1	0	165002	0	10	0	1	0	0	0	11	0	0	1
273	CTG	0	0	0	0	0	0	0	0	0	0	0	0	0	0	2	0	0	0	0	0	0	0	53	0	0	0	3	0	22	0	164780	2	0	0	0	0	0	0	0	0	0	0	0	0	0	0	0	0
274	AGT	0	1	0	5	0	1	0	0	0	12	0	165033	0	0	1	1	1	0	0	0	0	0	0	0	0	0	0	0	0	73	0	0	0	23	0	0	0	0	0	0	0	0	0	11	0	0	0	25
275	AGA	5	0	0	0	2	0	5	0	165114	1	24	4	2	0	0	0	0	0	0	0	0	0	0	0	0	36	0	1	0	0	0	0	0	0	0	0	0	0	0	0	5	0	0	0	0	0	0	0
276	GGG	0	80	0	137	0	0	23	0	0	3	105	0	0	0	0	0	0	0	0	0	0	0	0	0	0	0	0	0	0	0	0	1	0	2	6	0	0	0	0	0	18	0	164734	3	0	0	3	1
277	TTT	0	0	0	1	0	0	0	0	2	245	0	267	1	0	0	1	0	29	2	0	0	0	0	6	0	0	0	0	0	0	0	5	0	0	0	0	0	0	0	37	0	0	1	0	0	0	0	6
278	GAG	0	0	10	0	0	0	0	0	1	0	1	100	0	0	0	0	0	0	7	0	0	1	0	0	0	0	0	1	0	2	7	0	10	0	164923	2	0	0	1	0	0	0	51	0	0	0	15	0
279	TCC	0	0	0	0	1	0	1	0	0	0	0	0	0	0	0	0	0	0	0	0	0	9	0	0	0	1	0	0	0	1	0	0	0	0	0	0	0	0	0	0	0	0	0	0	0	0	0	0
280	GGC	0	0	0	0	0	0	0	0	0	37	0	0	0	0	0	0	0	0	0	0	0	0	0	0	0	1	0	0	0	0	0	0	0	23	0	0	0	1	0	0	2	165088	1	8	0	2	0	0
281	ATC	0	1	0	0	0	13	0	0	0	0	0	0	5	164965	1	8	0	0	0	0	0	0	0	0	0	0	0	0	0	0	0	1	0	0	0	0	0	0	0	0	0	0	0	0	9	1	0	0
282	ATC	0	1	0	0	0	12	0	0	0	0	0	0	1	165197	0	3	0	0	0	0	0	0	0	0	0	0	0	0	0	0	0	0	0	0	0	0	0	0	0	0	0	0	0	0	1	22	0	0
283	ACC	0	4	0	0	8	165235	0	13	1	0	0	0	0	5	2	0	0	0	0	0	0	0	0	0	0	0	0	0	70	0	0	0	1	0	0	0	0	9	0	0	0	0	0	0	1	0	68	0
284	TCA	0	0	0	0	6	0	0	8	0	0	0	0	0	0	0	0	0	0	0	0	40	0	0	0	0	0	0	0	0	0	0	0	0	0	0	0	4	0	0	0	0	0	0	0	0	0	0	0
285	AAC	6	164163	1	110	0	0	0	1	0	10	0	0	0	3	0	32	0	0	0	0	0	0	0	0	0	0	0	215	0	1	0	0	1	6	0	0	0	0	0	0	0	0	0	0	0	0	2	0
286	GCG	0	0	1	0	0	0	9	0	0	0	0	0	0	0	0	0	0	0	0	0	0	0	0	0	0	1	0	0	57	0	0	1	1	0	1	0	13	3	157447	5	0	0	0	0	82	0	6	0
287	TCA	1	0	0	0	0	0	0	7	0	2	0	1	0	0	0	0	0	0	0	0	69	0	0	0	0	0	0	0	0	0	0	0	0	0	0	12	2	0	0	0	0	0	0	0	0	0	0	0
288	ATG	0	0	0	0	51	0	2	1	0	0	0	0	26	0	157536	1	0	0	0	1	0	9	0	0	0	0	0	0	0	0	2	0	0	0	0	0	0	0	0	0	0	0	0	0	0	0	10	0
289	CAT	0	0	0	4	0	0	0	2	0	0	0	0	0	0	0	0	1	6	1	157307	0	0	0	0	0	0	0	10	0	0	0	0	0	0	0	1	10	81	0	0	0	13	0	111	0	0	0	0
290	GAG	0	0	5	0	0	0	1	0	0	0	0	0	0	0	0	0	1	0	1	0	0	0	0	0	0	0	0	0	0	0	0	0	4	0	157476	57	0	0	0	0	0	1	110	0	0	0	0	0
291	TGT	0	0	0	0	0	0	0	0	0	0	0	2	0	0	0	0	0	0	0	0	0	0	0	0	0	0	0	8	0	0	0	0	0	0	0	0	0	0	0	0	0	0	0	0	0	0	0	0
292	AAC	1	157553	0	13	0	2	0	0	0	12	0	0	0	0	0	0	0	1	0	0	0	0	0	0	0	0	0	0	0	0	0	0	0	43	0	1	0	0	0	0	0	0	0	0	0	0	0	0
293	ACG	0	0	0	0	4	37	157573	3	0	0	1	0	0	0	3	0	0	0	0	0	0	0	0	0	0	0	0	0	0	0	0	0	0	0	0	0	0	0	23	0	0	0	0	0	0	0	0	0
294	AAG	6	0	156863	0	0	0	164	0	0	0	9	0	7	205	0	0	0	0	153	0	0	0	0	0	0	0	0	0	0	0	1	0	1	0	17	0	28	0	0	1	0	0	4	0	0	0	1	0
295	TGT	0	0	0	0	0	0	0	0	0	0	0	1	0	0	0	0	0	0	0	0	0	0	0	0	0	0	0	5	0	0	0	0	0	0	0	0	0	0	0	0	0	0	0	1	0	0	0	0
296	CAA	3	0	0	0	0	0	0	0	0	0	0	0	0	0	0	0	157554	0	10	0	0	0	0	0	45	0	0	0	0	0	0	0	0	0	0	0	0	0	0	0	0	0	0	0	0	0	0	0
297	ACA	3	0	0	0	157595	10	4	2	0	0	0	0	6	0	0	0	0	0	0	0	0	0	0	0	0	0	0	0	0	0	0	0	0	0	0	0	13	0	0	0	0	0	0	0	0	0	0	0
298	CCC	0	0	0	0	0	2	0	0	0	0	0	0	0	0	0	0	0	2	27	0	2	157568	0	1	0	0	0	0	0	7	0	0	0	0	0	0	0	0	0	0	0	0	0	0	0	0	0	0
299	CAG	0	67	2	0	1	0	10	0	1	0	0	0	0	0	1	97	1	4	157149	41	1	0	1	0	0	0	35	0	0	0	2	0	0	90	0	0	0	0	0	0	0	0	0	1	33	0	0	0
300	GGA	0	0	0	0	0	0	0	0	6	0	0	0	0	0	0	0	0	0	0	0	0	0	0	0	1	0	0	0	0	0	0	0	1	0	0	0	0	0	0	0	157563	0	13	2	1	0	0	0
301	GCT	0	0	0	0	0	0	0	16	0	0	0	0	0	0	0	0	0	0	0	0	0	0	0	0	0	0	0	0	0	0	0	0	0	0	0	1	2	13	0	157573	0	0	0	0	0	0	0	11
302	ATA	2	0	0	0	27	0	0	0	0	0	0	0	157520	0	9	0	0	0	0	0	0	0	0	0	0	0	0	0	7	0	75	0	0	0	0	0	0	0	0	0	0	0	0	0	7	1	0	0
303	AAC	0	157578	1	5	0	32	0	0	0	7	0	0	0	1	0	0	0	1	0	0	0	0	0	0	0	0	0	0	0	0	0	0	1	5	0	0	0	0	0	0	0	0	0	0	0	0	0	0
304	AGC	0	37	0	0	0	2	0	0	3	157364	0	208	0	4	0	0	0	0	0	0	0	0	0	0	0	1	0	0	0	0	0	0	0	0	0	0	0	0	0	0	0	10	0	0	0	0	0	0
305	AAT	0	2	0	157063	0	12	0	0	0	0	0	110	0	0	0	182	0	0	0	1	0	0	0	0	0	1	0	0	0	0	0	0	0	0	0	14	0	0	0	0	0	1	0	0	0	0	0	0
306	CTC	0	0	0	0	0	0	0	0	0	0	0	0	0	1	0	0	0	1	0	0	0	36	0	0	0	1	0	0	0	157545	0	4	0	0	0	0	0	0	0	0	0	0	0	0	0	0	0	0
307	CCT	0	0	0	25	0	0	0	1	0	0	0	0	0	0	0	0	0	0	0	4	0	21	2	157545	0	0	0	0	0	0	0	5	0	0	0	0	0	0	0	0	0	0	0	0	0	0	0	0
308	TTC	0	0	0	0	0	0	0	0	0	0	0	0	0	0	0	0	0	0	0	0	0	0	0	0	0	0	0	0	0	13	0	0	0	0	0	0	0	0	0	0	1	0	0	0	0	1	0	0
309	CAG	0	0	7	0	0	0	0	0	0	0	0	0	0	0	0	0	3	0	157412	112	0	0	2	0	0	0	34	0	0	0	0	0	0	0	0	0	0	0	0	0	0	0	0	0	0	0	0	0
310	AAT	2	15	0	157583	0	0	0	1	0	0	0	2	0	0	0	0	0	0	0	9	0	0	0	0	0	0	0	0	0	0	0	0	0	0	0	5	0	0	0	0	0	0	0	0	0	0	0	0
311	ATA	0	0	0	0	9	0	0	0	2	0	0	0	157593	0	29	0	0	0	0	0	0	0	0	0	0	0	0	0	0	0	0	0	0	0	0	0	0	0	0	0	0	0	0	0	10	0	0	0
312	CAC	0	1	0	165	0	0	1	0	0	0	0	10	0	0	0	0	1	157294	0	5	0	2	0	0	0	2	0	0	0	0	0	0	0	0	0	0	0	0	1	81	0	0	0	0	0	0	0	0
313	CCA	0	0	0	0	0	0	0	0	2	0	0	0	0	0	0	0	2	0	0	0	157592	2	15	1	0	0	0	0	1	0	0	0	0	0	0	0	1	0	0	0	0	0	0	0	0	0	0	0
314	GTC	0	0	0	1	0	1	0	0	0	0	0	0	174	0	0	0	0	1	0	52	0	0	0	0	0	0	0	0	0	0	0	0	0	0	0	0	0	24	0	0	0	2	0	0	2	157265	0	9
315	ACA	3	0	0	0	157542	2	24	0	1	0	0	1	7	0	0	0	0	0	0	0	0	0	0	0	0	0	0	0	0	0	0	0	0	0	0	0	34	0	0	0	0	0	0	0	0	0	0	1
316	ATA	0	0	0	0	7	0	0	0	0	0	0	0	157572	2	26	1	0	0	0	0	0	0	0	0	0	0	0	0	3	0	0	0	0	0	0	0	0	0	0	0	0	0	0	0	6	4	0	0
317	GGA	0	0	0	0	0	0	0	0	5	0	0	0	0	0	0	0	0	0	0	0	0	0	0	0	0	0	0	0	0	0	0	0	3	0	0	0	0	0	0	0	157544	2	50	1	2	0	0	0
318	GAG	0	61	5	0	0	20	0	0	0	0	0	0	0	0	0	0	0	0	0	0	0	0	0	0	0	0	0	1	0	0	0	0	17	0	157189	7	0	0	0	0	0	0	9	0	0	1	1	0
319	TGC	0	0	0	0	0	0	0	0	0	0	0	0	0	0	0	0	0	0	0	0	0	0	0	0	0	4	0	0	0	0	0	0	0	0	0	0	0	0	0	0	0	1	0	0	0	0	0	0
320	CCA	0	0	0	0	0	0	0	0	0	0	0	0	0	0	0	0	0	0	0	0	157575	11	12	6	0	0	0	0	7	0	0	0	0	0	0	0	0	0	0	0	0	0	0	0	0	0	0	0
321	AAA	157037	2	4	4	2	0	0	0	116	0	0	0	51	174	0	0	0	0	0	0	0	0	0	0	3	0	0	225	0	0	0	0	3	0	0	0	0	0	0	10	0	0	0	0	0	0	0	0
322	TAT	0	0	0	4	0	0	0	0	0	0	0	0	0	0	0	0	0	0	0	6	0	0	0	0	0	0	0	0	0	0	0	0	0	0	0	0	0	0	0	0	0	0	0	0	0	0	0	0
323	GTC	0	0	0	0	0	0	0	0	0	0	0	0	0	102	0	0	0	0	0	0	0	0	0	0	0	0	0	0	0	0	0	0	0	9	0	0	0	6	0	0	0	0	0	0	2	157273	71	14
324	AGG	0	0	1	0	0	0	3	0	2	0	157439	0	0	0	3	0	0	0	0	0	0	0	0	0	0	0	1	2	0	2	0	3	0	0	0	0	0	0	0	0	0	0	36	0	0	0	0	0
325	AGT	0	0	0	12	0	0	0	0	0	10	0	157371	0	0	0	4	0	0	0	0	0	0	0	0	0	0	0	0	0	1	0	0	0	0	0	0	0	0	0	0	0	0	0	10	0	0	0	0
326	ACC	0	1	0	0	167	157124	0	4	0	0	0	0	0	7	0	0	2	0	0	0	0	0	0	0	0	0	0	0	0	0	0	0	0	0	0	0	0	34	0	0	0	0	0	0	0	0	0	0
327	AAA	157400	1	20	0	0	0	0	0	7	0	0	0	1	0	0	0	3	0	0	0	0	0	0	0	0	0	0	1	0	0	0	0	15	0	0	0	0	0	0	0	0	0	0	0	0	0	0	0
328	TTG	0	0	0	0	0	0	0	0	0	0	0	0	0	0	3	0	0	0	0	0	0	0	0	0	0	0	0	0	0	0	65	60	0	0	0	0	0	0	0	0	0	0	0	0	0	0	0	0
329	AGG	0	0	10	0	0	0	0	0	54	0	157152	4	0	0	23	0	0	0	0	0	0	0	0	0	0	0	1	0	0	0	0	0	0	0	0	0	0	0	0	0	0	0	19	0	0	0	0	0
330	ATG	0	0	0	0	0	0	8	0	0	0	3	0	13	0	157201	3	0	0	0	0	0	0	0	0	0	0	0	0	0	0	1	0	0	0	0	0	0	0	0	0	0	0	0	0	0	0	13	0
331	GTT	0	0	0	0	0	0	0	0	0	0	0	0	0	0	0	17	0	0	0	0	0	0	0	0	0	0	0	0	0	0	0	0	0	0	0	0	1	0	0	5	0	0	0	0	0	10	1	157004
332	ACA	0	0	0	0	157290	7	64	6	0	0	0	0	19	0	0	0	0	0	0	0	0	0	0	0	0	0	0	0	0	0	0	0	0	0	0	0	10	0	0	0	0	0	0	0	0	0	0	0
333	GGA	0	1	0	0	0	0	0	0	4	0	0	0	0	0	0	0	0	0	0	0	0	0	0	0	0	0	0	0	0	0	0	0	6	1	0	0	0	0	0	0	157119	0	199	2	2	0	0	0
334	CTA	0	0	0	0	0	0	0	0	0	0	0	0	0	0	0	0	0	0	0	0	34	0	0	0	0	0	0	0	157351	3	14	0	0	0	0	0	0	0	0	0	0	0	0	0	0	0	0	0
335	AGA	8	0	0	0	0	0	0	0	157391	1	47	1	1	0	0	0	0	0	0	0	0	0	0	0	0	0	0	0	0	0	0	0	1	0	0	0	0	0	0	0	5	0	0	0	0	0	0	0
336	AAC	2	157575	0	5	0	0	0	0	0	3	0	0	0	0	0	0	0	0	0	0	0	0	0	0	0	0	0	0	0	0	0	0	0	3	0	0	0	0	0	0	0	0	0	0	0	0	0	0
337	ATC	87	179	0	0	2	12	0	0	0	0	0	37	1	157026	162	5	0	0	42	0	0	0	0	0	0	0	0	1	0	2	0	0	0	0	0	1	0	0	20	0	0	0	9	0	0	2	0	0
338	CCA	0	0	0	0	5	0	0	0	0	0	0	0	0	0	0	0	4	1	0	0	157493	3	6	0	0	0	0	0	1	0	0	0	0	0	0	0	1	0	0	0	88	0	0	0	0	0	0	0
339	TCC	0	0	0	0	0	0	0	0	0	2	0	3	0	0	0	0	5	0	0	0	0	9	0	0	217	0	0	0	0	0	0	0	0	0	0	0	0	85	0	51	0	0	0	0	0	0	0	0
340	ATT	0	0	118	2	0	0	0	5	0	0	0	1	1	44	1	157337	0	0	0	0	0	0	0	0	0	0	0	0	0	0	0	1	0	0	0	0	0	0	1	0	0	0	0	0	0	0	1	94
341	CAA	2	0	0	0	0	0	0	0	0	0	1	0	0	0	0	0	157546	1	8	1	2	0	0	0	23	0	0	0	0	0	0	0	0	0	0	0	0	0	0	0	0	0	0	0	0	0	0	0
342	TAC	0	1	0	0	0	0	0	0	0	0	0	0	0	0	0	0	0	18	0	0	0	0	0	0	0	0	0	0	0	0	0	0	0	3	0	0	0	0	0	0	0	0	0	0	0	0	0	0
343	AGA	6	0	0	0	0	0	0	0	156489	3	104	1	1	0	0	0	0	0	4	0	0	0	0	0	3	0	0	0	0	0	0	0	0	0	1	0	0	0	0	0	20	0	0	0	0	0	0	0
344	GGT	0	0	0	0	0	0	0	0	0	0	4	6	0	0	0	0	0	0	0	0	0	0	0	0	0	0	0	0	0	0	0	0	0	0	0	1	0	0	0	0	2	5	0	157087	1	0	0	1
345	CTA	0	0	0	0	0	0	0	0	0	0	0	0	1	0	0	62	2	0	0	0	21	0	0	0	0	0	0	0	157126	0	10	6	0	0	0	0	0	0	0	0	0	0	0	0	1	0	0	0
346	TTT	0	0	0	0	0	0	0	0	0	0	0	0	0	0	0	4	0	0	0	0	0	0	0	0	0	0	0	0	0	0	1	1	0	0	0	0	0	0	0	0	0	0	0	0	0	0	0	1
347	GGA	0	0	0	0	0	0	0	0	0	1	0	0	0	0	0	0	0	0	0	0	0	0	0	0	0	0	0	0	0	0	0	0	56	0	0	0	0	0	0	0	157194	0	28	4	0	0	0	0
348	GCC	0	0	0	0	0	4	0	0	0	0	0	0	0	0	0	0	0	0	0	0	0	0	0	0	0	0	0	0	0	0	0	0	0	4	0	0	15	157284	0	2	0	0	0	0	0	37	0	0
349	ATT	0	0	0	3	0	0	0	0	0	0	0	12	54	12	0	157317	0	0	0	0	0	0	0	0	0	0	0	0	0	0	0	3	0	0	0	0	0	0	0	0	0	0	0	0	0	0	24	2
350	GCT	0	0	0	0	0	0	0	37	0	0	0	0	0	0	0	0	0	0	0	0	0	0	0	0	0	0	0	0	0	0	0	0	0	0	0	0	0	70	0	157340	0	0	0	0	0	0	0	6
351	GGT	0	0	0	0	0	0	0	0	0	0	0	4	0	0	0	0	0	0	0	0	0	0	0	0	0	0	0	0	0	0	0	0	0	0	0	0	0	0	0	0	0	88	96	157333	0	0	0	1
352	TTT	0	0	0	0	0	0	0	0	0	0	0	0	0	0	0	0	0	0	0	0	0	0	0	0	0	0	0	0	0	0	0	2	0	0	0	0	0	0	0	0	0	0	0	0	0	0	0	0
353	ATT	0	0	1	0	0	0	0	3	0	0	0	0	30	13	1	157489	0	0	0	0	0	0	0	0	0	0	0	0	0	1	0	2	0	0	0	0	0	0	0	0	0	0	0	0	0	0	3	7
354	GAG	0	0	6	0	0	0	0	0	0	0	0	0	2	0	0	0	0	0	0	0	0	0	0	0	0	0	0	0	0	0	0	0	13	0	157471	19	0	0	2	0	0	0	18	0	0	0	6	0
355	GGG	0	0	0	0	0	0	0	0	0	0	4	0	0	0	0	0	0	0	0	0	0	0	0	0	0	0	0	0	0	0	0	0	0	0	5	0	0	0	0	0	7	0	157487	126	0	0	1	0
356	GGA	0	0	0	0	0	0	0	0	11	0	0	0	0	0	0	0	0	0	0	0	0	0	0	0	0	0	0	0	0	0	0	0	11	0	0	0	0	0	0	0	157207	0	284	57	0	0	0	0
357	TGG	0	0	0	0	0	0	0	0	0	0	3	0	0	0	0	0	0	0	0	0	0	0	0	0	0	0	11	0	0	0	0	0	0	0	0	0	0	0	0	0	0	0	0	0	0	0	0	0
358	ACT	0	0	0	3	1	135	4	157264	0	1	0	0	25	0	0	3	0	0	0	0	0	0	0	0	0	1	0	0	0	0	0	0	0	0	0	0	0	0	0	21	0	0	0	0	0	0	0	0
359	GGA	0	0	0	0	0	0	0	0	23	0	0	0	0	0	0	0	0	0	0	0	0	0	0	0	0	0	0	0	0	0	0	0	6	0	0	0	0	0	0	0	157549	1	14	1	1	0	0	0
360	ATG	0	0	0	0	0	0	3	0	0	0	0	0	2	0	157451	1	0	0	0	0	0	0	0	0	0	0	0	0	1	0	1	18	0	0	0	0	0	0	0	0	0	0	0	0	0	0	7	0
361	ATA	0	0	0	0	11	0	0	0	0	0	1	1	157369	0	40	3	0	0	0	0	0	0	0	0	0	0	0	0	0	58	0	0	0	0	0	0	0	0	1	0	0	0	0	0	8	1	4	1
362	GAT	0	0	0	10	0	0	0	0	0	0	0	0	0	0	0	0	0	0	0	0	0	0	0	0	0	0	0	0	0	0	0	0	0	5	0	157520	0	0	0	0	0	0	0	11	0	0	0	0
363	GGA	0	0	0	0	0	0	0	0	12	0	0	0	0	0	0	0	0	0	0	0	0	0	0	0	0	0	0	0	0	0	0	0	70	0	0	0	0	0	0	0	157386	121	20	1	1	0	0	0
364	TGG	0	0	0	0	0	0	0	0	0	0	0	0	0	0	0	0	0	0	0	0	0	0	0	0	0	0	4	0	0	0	0	0	0	0	0	0	0	0	0	0	0	0	0	0	0	0	0	0
365	TAT	0	0	0	0	0	0	0	0	0	0	0	0	0	0	0	0	0	0	0	18	0	0	0	0	0	0	0	0	0	0	0	0	0	0	0	0	0	0	0	0	0	0	0	0	0	0	0	0
366	GGT	0	0	0	0	0	0	0	0	0	0	0	9	0	0	0	0	0	0	0	0	0	0	0	0	0	0	0	0	0	0	0	0	0	0	0	4	0	0	0	1	1	3	2	157615	0	0	0	0
367	TAT	0	0	0	0	0	0	0	0	0	0	0	0	0	0	0	0	0	0	0	11	0	0	0	0	0	0	0	0	0	0	0	0	0	0	0	0	0	0	0	0	0	0	0	0	0	0	0	0
368	CAT	0	0	0	0	0	0	0	0	1	0	0	0	0	0	0	0	4	52	0	157505	0	0	0	1	0	0	0	9	0	0	0	0	0	0	0	0	2	0	0	0	0	0	0	0	0	0	0	0
369	CAT	0	0	0	3	0	23	0	0	0	0	0	0	0	0	0	0	234	7	0	157348	0	0	0	0	0	0	0	10	0	0	0	5	0	0	0	0	0	0	0	0	0	0	0	0	1	0	1	0
370	CAG	0	0	0	0	0	0	0	0	0	0	0	67	1	0	0	0	2	1	157406	4	0	0	1	0	0	0	25	0	0	0	0	0	58	0	2	0	0	0	0	0	0	0	0	0	1	1	0	1
371	AAT	0	3	0	157610	0	0	0	1	0	0	0	3	0	0	0	1	0	0	0	0	0	0	0	0	0	1	0	0	0	0	0	0	0	0	0	13	0	0	0	0	0	0	0	0	0	0	0	0
372	GAA	10	0	0	0	0	0	0	0	0	0	0	0	0	0	0	0	0	0	0	0	0	0	0	0	0	0	0	0	0	0	0	0	157568	16	4	0	0	0	0	0	10	0	0	0	0	0	0	0
373	CAG	0	0	0	0	0	0	0	0	0	0	0	0	0	0	0	0	4	0	157535	3	0	0	3	0	0	0	39	0	0	0	0	0	0	0	4	0	0	0	0	0	0	0	0	0	0	0	0	0
374	GGA	0	0	0	0	0	0	0	0	12	0	0	0	0	0	0	0	0	0	0	0	0	0	0	0	1	0	0	0	0	0	0	0	76	0	0	0	0	0	0	0	157402	1	120	1	2	0	0	1
375	TCA	0	0	0	0	5	0	0	0	0	1	0	0	0	0	0	0	0	0	0	0	9	0	0	0	0	0	0	0	0	0	0	0	0	0	0	0	9	0	0	0	0	0	0	0	0	0	0	0
376	GGC	0	0	0	0	0	0	0	0	0	110	0	0	0	0	0	0	0	0	0	0	0	0	0	0	0	0	0	0	0	0	0	0	0	8	0	0	0	0	0	0	3	157476	1	23	0	1	0	0
377	TAT	0	0	0	0	0	0	0	0	0	0	0	0	0	0	0	0	0	0	0	16	0	0	0	0	0	0	0	0	0	0	0	0	0	0	0	1	0	0	0	0	0	0	0	0	0	0	0	0
378	GCA	0	0	0	0	26	0	0	0	0	0	0	1	0	0	0	0	0	0	0	0	0	0	0	0	0	0	0	0	0	0	0	0	1	0	0	0	157405	7	85	1	0	0	0	0	69	0	0	3
379	GCG	0	0	0	0	0	0	7	0	0	0	0	0	0	0	0	0	0	0	0	0	0	0	0	0	0	0	0	0	0	0	0	0	0	0	3	0	24	0	157551	3	0	0	0	0	0	0	45	0
380	GAT	0	0	0	6	0	0	0	0	0	0	0	0	0	0	0	0	0	0	0	0	0	0	0	0	0	0	0	0	0	0	0	0	0	16	0	157626	0	0	0	0	0	0	0	6	0	0	0	0
381	CAA	74	0	0	0	0	0	0	7	0	0	0	0	0	0	0	1	58569	0	3	2	0	0	0	0	7	1	0	0	0	47	0	27	72	0	26	0	0	0	0	0	0	0	0	0	0	1	0	0
382	AAA	58738	0	103	0	0	0	0	0	3	0	0	1	0	0	0	0	0	0	0	0	0	2	0	0	0	0	0	0	0	0	0	1	1	0	0	0	0	0	0	0	0	0	0	0	0	0	0	0
383	AGC	0	9	0	0	0	0	0	0	1	58200	0	10	0	0	0	0	0	0	0	0	0	0	0	0	0	1	0	0	0	0	0	0	0	0	0	0	0	0	0	0	0	102	0	0	0	0	0	0
384	ACA	1	0	0	0	58817	0	1	0	0	22	0	20	1	0	0	0	0	0	0	0	0	0	0	0	0	0	0	0	0	0	0	0	0	0	0	0	2	0	0	0	0	0	0	0	0	0	0	0
385	CAA	0	0	0	0	0	0	0	0	0	0	0	0	0	0	0	0	56177	0	2	0	3	0	0	0	3	0	0	0	0	0	0	0	42	0	11	0	0	13	0	0	0	0	0	0	0	0	0	0
386	AAT	0	1	17	58822	0	0	0	1	0	0	15	4	3	0	1	4	0	0	0	1	0	0	0	0	3	0	0	0	0	0	0	0	0	0	0	2	1	0	0	0	0	0	5	0	0	0	0	0
387	GCC	0	0	0	0	0	2	0	0	0	0	0	0	0	0	0	0	0	0	0	0	0	1	0	0	0	0	0	0	0	0	0	0	0	2	0	0	0	58938	0	0	0	0	0	0	0	9	0	0
388	ATT	0	0	0	0	0	0	0	2	0	0	0	0	0	7	31	58884	0	0	0	0	0	0	0	0	0	0	0	0	0	0	0	1	0	0	0	0	0	0	0	0	0	0	0	0	0	10	9	18
389	AAC	1	58666	1	14	0	0	0	0	0	0	0	0	0	1	0	0	0	2	0	0	0	0	0	0	0	0	0	39	0	0	0	0	27	57	0	0	0	0	0	0	0	0	0	0	0	0	0	0
390	GGG	0	0	0	0	0	0	0	0	0	0	0	50	0	0	5	0	0	0	3	1	0	0	0	0	0	0	36	0	0	0	0	2	0	0	5	0	0	0	9	0	4	0	56359	0	0	0	1	0
391	ATT	0	0	0	0	0	0	0	2	0	0	0	0	0	7	0	58664	0	0	0	0	0	0	0	0	0	0	0	0	0	0	0	0	0	0	0	0	0	0	0	0	0	0	0	0	0	0	0	67
392	ACA	2	0	0	0	58726	6	8	0	0	0	0	0	5	0	0	0	0	0	0	0	0	0	0	0	9	0	0	13	0	0	0	0	0	0	0	0	11	0	0	0	0	0	0	0	0	0	0	0
393	AAC	1	58967	0	0	0	1	0	0	0	3	0	0	0	0	0	0	0	0	0	0	0	0	0	0	0	0	1	0	0	0	0	0	0	7	0	0	0	0	0	0	0	0	0	0	0	0	0	0
394	AAG	1	0	56181	5	0	0	0	0	0	0	6	0	0	0	0	0	0	0	0	0	0	0	0	0	0	0	0	0	0	0	0	0	0	0	8	0	0	0	0	0	0	0	0	0	0	0	0	0
395	GTG	0	0	0	0	0	0	0	0	0	0	0	0	0	0	1	0	0	0	0	0	0	0	0	0	0	0	0	0	0	0	0	0	0	0	0	0	0	0	1	0	0	0	0	0	3	0	58887	0
396	AAC	1	58885	0	3	0	2	0	0	0	0	0	0	0	0	0	0	0	0	0	0	0	0	0	0	0	0	0	0	0	0	0	0	0	1	0	0	0	0	0	0	0	0	0	0	0	0	0	0
397	TCT	0	0	0	1	0	0	0	1	0	0	0	73	0	0	0	0	0	0	0	0	0	0	0	0	0	0	0	0	0	0	0	0	0	0	0	0	0	0	0	1	0	0	0	0	0	0	0	0
398	GTT	0	0	0	0	0	0	0	0	0	0	0	0	0	12	0	27	0	0	0	0	0	0	0	0	0	0	0	0	0	0	0	1	0	0	0	0	0	0	0	0	0	0	0	0	0	4	0	58605
399	ATC	0	0	0	0	0	2	0	12	0	0	0	0	0	58854	3	3	0	0	0	0	0	0	0	0	0	0	0	0	0	0	0	0	0	0	0	0	0	0	0	0	0	0	0	0	0	1	19	0
400	GAG	0	0	5	0	0	0	0	0	0	3	0	0	0	0	0	0	0	0	0	0	0	0	0	0	0	0	0	0	0	0	0	0	30	0	54561	0	0	0	0	0	0	0	1	0	0	0	1	0
401	AAA	58594	0	0	1	0	0	0	0	0	0	0	0	41	0	0	0	0	0	0	0	0	0	0	0	0	0	0	0	0	0	0	0	3	0	0	0	0	0	0	0	0	0	0	0	0	0	0	0
402	ATG	0	0	2	0	0	0	3	0	0	0	0	0	1	0	58816	1	0	0	0	0	0	0	0	0	0	0	0	0	0	0	0	0	0	0	0	0	0	0	0	0	0	0	0	0	0	0	0	0
403	AAC	1	58790	0	19	0	0	0	0	0	4	0	0	0	0	0	0	0	2	0	0	0	0	0	0	0	0	0	0	0	0	0	0	0	5	0	0	0	0	0	0	0	0	0	0	0	0	0	0
404	ACT	0	0	0	0	0	7	0	58717	0	0	0	1	0	0	0	0	0	0	0	0	0	0	0	8	0	0	0	0	4	0	0	0	0	0	0	0	0	1	0	3	0	0	0	0	0	0	0	0
405	CAA	1	0	0	1	0	0	0	0	0	0	0	0	0	0	0	0	58492	0	0	1	0	0	0	0	7	0	0	0	0	0	0	0	0	0	0	0	0	0	0	0	0	15	0	0	0	0	0	0
406	TTC	0	0	0	0	0	0	0	0	0	0	0	0	0	0	0	0	0	0	0	0	0	0	0	0	0	0	0	0	0	1	4	0	0	0	0	0	0	0	0	0	0	0	0	0	0	25	0	0
407	ACA	0	0	0	0	58680	1	84	0	0	0	0	0	9	0	0	0	2	0	0	0	0	0	0	0	0	0	7	0	0	0	0	0	0	0	0	0	4	0	0	0	0	0	0	0	0	0	0	0
408	GCT	0	0	0	0	0	0	0	0	0	0	0	0	0	0	0	0	0	0	0	0	0	0	0	0	0	0	0	0	0	25	0	0	0	0	1	0	0	4	1	58382	0	0	0	0	0	0	0	9
409	GTG	0	0	0	0	0	0	0	0	0	0	0	0	0	0	2	0	0	0	0	0	0	0	0	0	0	0	0	0	0	0	0	0	9	0	0	0	0	0	4	0	0	0	2	0	1	0	57752	20
410	GGT	0	0	0	0	0	0	0	0	0	0	0	2	0	0	0	0	0	0	0	0	0	0	0	0	0	0	0	0	0	0	0	0	0	0	0	2	0	0	0	0	8	9	0	56001	0	0	0	0
411	AAA	58722	0	4	0	0	0	0	0	1	0	0	0	0	0	0	0	0	1	0	0	0	0	0	0	0	0	0	0	0	0	0	0	8	0	0	0	0	0	25	0	15	0	0	0	0	0	1	0
412	GAA	0	0	0	0	0	0	11	0	0	0	0	0	0	0	0	0	0	1	15	0	0	0	0	0	0	0	1	0	0	0	0	0	58658	2	35	0	0	0	34	0	5	0	0	0	1	0	0	0
413	TTC	0	0	0	0	0	0	0	0	0	0	0	0	0	0	0	0	0	0	0	0	0	0	0	0	0	0	0	0	0	5	0	0	0	0	0	0	0	0	0	0	0	0	0	0	0	0	0	0
414	AAC	10	58702	6	3	0	14	0	0	0	7	0	0	0	0	0	0	0	0	0	0	0	0	0	0	0	0	0	0	0	0	0	0	0	14	0	0	0	0	0	0	0	0	1	58	0	0	0	0
415	AAC	0	58880	0	4	1	0	0	0	0	1	7	0	0	0	0	0	0	0	0	0	0	3	0	0	0	0	0	0	0	0	0	0	0	2	0	0	0	1	29	0	0	0	0	1	0	0	0	0
416	TTA	0	0	0	0	0	0	0	0	0	0	0	0	0	0	0	0	0	0	0	0	0	0	0	0	0	0	0	0	2	0	6	0	0	0	0	0	0	0	0	0	0	0	0	0	0	0	1	0
417	GAA	5	0	0	0	0	0	0	0	0	0	0	0	0	0	0	0	0	0	0	0	0	0	0	0	0	0	0	0	0	0	0	0	58690	2	33	0	0	0	0	0	4	0	0	0	0	0	0	0
418	AAA	58704	0	3	1	0	0	0	0	2	0	0	0	0	0	0	0	1	0	0	0	0	0	0	0	0	0	0	0	0	0	0	0	0	0	0	0	0	0	0	0	0	0	0	0	0	0	0	0
419	AGG	0	0	14	0	0	0	0	0	0	0	58300	1	0	0	8	0	0	0	0	0	0	0	0	0	0	0	1	0	0	0	0	0	0	0	0	0	0	0	0	0	0	0	67	0	0	0	0	0
420	ATG	0	0	0	0	0	0	1	0	0	0	0	0	1	0	57159	1	0	0	0	0	0	0	0	0	0	0	0	0	0	0	0	0	0	0	0	0	0	0	0	0	0	0	0	0	0	0	3	0
421	GAA	1	0	0	0	0	0	0	0	0	0	0	0	0	0	0	0	0	0	0	0	0	0	0	0	0	0	0	0	0	0	0	0	58269	0	2	0	0	0	0	0	29	0	0	0	0	0	0	0
422	AAT	1	9	0	58613	0	0	0	0	0	0	0	1	0	0	0	1	0	0	0	0	0	0	0	0	0	0	0	0	0	0	0	0	0	0	0	2	0	0	0	0	0	0	0	0	0	0	0	0
423	TTA	0	0	0	0	0	0	0	0	0	0	0	0	14	0	0	0	0	0	0	0	0	0	0	0	0	0	0	0	1	0	0	0	0	0	0	0	0	0	0	0	0	0	0	0	0	0	0	0
424	AAT	0	6	0	58014	0	0	0	0	0	0	0	5	1	0	0	0	0	0	0	0	0	0	0	0	0	0	0	0	0	0	0	0	0	0	0	0	0	0	0	0	0	0	0	0	0	0	0	0
425	AAA	58845	1	1	0	1	0	0	0	1	0	0	0	1	0	0	0	0	0	0	0	0	0	0	0	0	0	0	1	0	0	0	0	2	0	0	0	0	0	0	0	0	0	0	0	0	0	0	0
426	AAA	58642	0	32	0	0	0	0	0	2	0	0	1	0	0	0	0	73	0	0	0	0	0	0	0	0	0	0	0	0	0	0	0	1	0	0	0	0	0	0	0	0	0	0	0	0	0	0	0
427	GTT	0	0	0	0	0	0	0	0	0	0	0	1	0	0	0	2	0	0	0	0	0	0	0	0	0	0	0	0	0	0	0	0	0	0	0	0	0	0	0	0	0	0	0	0	0	1	2	54989
428	GAT	0	0	0	2	0	0	0	0	0	0	0	0	0	0	0	0	0	0	0	1	0	0	0	0	0	0	0	0	0	0	0	0	1	1	0	56436	0	0	0	0	0	0	0	2	0	0	0	0
429	GAT	0	0	0	0	0	0	0	0	0	0	0	0	0	0	1	0	0	0	0	0	0	0	0	0	0	0	0	0	0	0	0	0	0	3	0	57727	0	0	0	0	0	0	0	3	0	0	0	0
430	GGG	0	0	0	0	0	0	0	0	0	0	2	0	0	0	0	0	0	0	0	0	0	0	0	0	0	0	0	0	0	0	0	0	0	0	34	0	0	0	0	0	5	0	58466	0	0	0	3	0
431	TTT	0	0	0	0	0	0	0	0	0	0	0	0	0	0	0	0	0	0	0	0	0	0	0	0	0	0	0	0	1	0	0	2	0	0	0	0	0	0	0	0	0	0	0	0	0	0	0	1
432	CTG	0	0	0	0	0	0	0	113	0	0	0	0	0	0	0	0	0	0	0	0	0	0	9	0	0	0	0	0	42	0	58354	1	0	0	0	0	0	0	1	0	0	0	0	0	0	14	0	0
433	GAC	0	3	0	0	0	0	0	0	0	0	0	0	0	0	0	0	0	0	0	0	0	0	0	0	0	0	0	0	0	0	0	0	1	58636	0	3	0	1	0	0	0	11	0	0	0	0	0	0
434	ATT	0	0	0	0	0	0	0	1	0	0	0	0	0	5	0	58964	0	0	0	0	0	0	0	0	0	0	0	0	0	0	0	52	0	0	0	0	0	0	0	0	0	0	0	0	0	0	0	1
435	TGG	0	0	0	0	0	0	0	0	0	0	0	0	0	0	0	0	0	0	0	0	0	0	0	0	0	0	9	0	0	0	0	0	0	0	0	0	0	0	0	0	0	0	0	0	0	0	0	0
436	ACA	0	0	0	0	58690	0	1	1	0	0	0	0	1	0	0	0	0	0	0	0	0	0	0	0	0	0	0	0	0	0	0	0	0	0	0	0	8	0	0	0	0	0	0	0	0	0	0	0
437	TAT	0	0	0	1	0	0	0	0	0	0	0	0	0	0	0	0	0	0	0	9	0	0	0	0	0	0	0	0	0	0	0	0	0	0	0	0	0	0	0	0	0	0	0	0	0	0	0	0
438	AAT	0	2	0	56261	0	0	0	1	0	0	0	0	0	0	0	1	0	0	0	0	0	0	0	0	0	0	0	0	0	0	0	0	0	0	0	7	0	0	0	0	0	0	0	0	0	0	0	0
439	GCA	0	0	0	0	10	0	0	0	0	0	0	0	0	0	0	0	0	0	0	0	0	0	0	0	0	0	0	0	0	0	0	0	0	0	0	0	54967	0	10	1	0	0	0	0	2	0	0	0
440	GAA	0	0	0	0	0	0	0	0	0	0	0	0	0	0	0	0	0	0	0	0	0	0	0	0	0	0	0	0	0	0	0	0	58163	0	2	0	0	0	0	0	2	0	0	0	1	0	0	0
441	TTG	0	0	0	0	0	0	0	0	0	0	0	0	0	0	0	0	0	0	0	0	0	0	0	0	0	0	0	0	0	0	0	0	0	0	0	0	0	0	0	0	0	0	0	0	0	0	1	0
442	TTA	0	0	0	0	0	0	0	0	0	0	0	0	0	0	0	11	0	0	0	0	0	0	0	0	0	0	0	0	33	0	1	0	0	0	0	0	0	0	0	0	0	0	0	0	0	0	0	0
443	GTT	0	0	0	0	0	0	0	0	0	0	0	0	0	0	0	2	0	0	0	0	0	0	0	0	0	0	0	0	0	0	0	0	0	0	0	0	0	0	0	0	0	0	0	0	0	3	0	57278
444	CTA	0	0	0	0	0	0	0	0	0	0	0	0	11	0	0	0	0	0	0	0	1	0	0	0	0	0	0	0	57872	0	6	1	0	0	0	0	0	0	0	0	0	0	0	0	26	0	0	0
445	CTG	0	0	0	0	0	0	0	0	0	0	0	0	0	1	1	0	0	0	0	0	0	0	21	0	0	0	1	0	2	0	58303	0	0	0	0	0	0	0	0	0	0	0	0	0	0	0	0	0
446	GAA	0	0	0	0	0	0	0	0	0	0	0	0	0	0	0	0	0	0	0	0	0	0	0	0	0	0	0	0	0	0	0	0	58473	1	40	1	0	0	0	0	1	0	0	0	2	0	0	0
447	AAT	1	2	5	58707	0	0	0	0	0	0	0	1	0	0	0	0	0	0	0	0	0	0	0	0	0	0	0	0	0	0	0	0	0	0	0	4	0	0	0	0	0	0	0	0	0	0	0	0
448	GAA	1	0	0	0	0	0	0	0	0	1	0	0	0	0	0	0	1	0	0	0	0	0	0	0	0	0	0	0	0	0	0	0	58600	0	3	0	0	0	0	0	4	0	0	0	0	0	0	0
449	AGG	0	0	7	0	0	0	0	0	2	0	57905	0	0	0	1	0	0	0	0	0	0	0	0	0	0	0	6	0	0	0	0	0	0	0	0	0	0	0	0	0	0	0	10	0	0	0	0	0
450	ACT	0	0	0	2	0	1	0	58114	0	0	0	0	0	0	0	0	0	0	0	0	0	0	0	0	0	0	0	0	0	0	0	0	0	0	0	0	0	0	0	0	0	0	0	0	0	0	0	0
451	TTG	0	0	0	0	0	0	0	0	0	0	0	0	0	0	0	0	0	0	0	0	0	0	0	0	0	0	0	0	0	0	3	0	0	0	0	0	0	0	0	0	0	0	0	0	0	0	0	0
452	GAT	0	0	0	0	0	0	0	0	0	0	0	0	0	0	0	0	0	0	0	0	0	0	0	0	0	0	0	0	0	0	0	0	0	0	1	58088	0	0	0	0	0	0	0	0	0	0	0	0
453	TTC	0	0	0	0	0	0	0	0	0	0	0	0	0	0	0	0	0	0	0	0	0	0	0	0	0	0	0	0	0	0	0	0	0	0	0	0	0	0	0	0	0	0	0	0	0	0	0	0
454	CAT	0	0	0	3	0	0	0	0	0	0	0	0	0	0	0	0	1	1	1	58490	0	0	0	0	0	0	0	9	0	0	0	2	0	0	0	0	0	0	0	0	0	0	0	0	0	0	0	0
455	GAC	0	6	0	0	0	0	0	0	0	0	0	0	0	0	0	0	0	0	0	0	0	0	0	0	0	0	0	0	0	0	0	0	0	58269	0	2	0	1	0	0	0	0	0	0	0	0	0	0
456	TTA	0	0	0	0	0	0	0	0	0	0	0	0	0	0	0	0	0	0	0	0	0	0	0	0	0	0	0	0	1	0	0	0	0	0	0	0	0	0	0	0	0	0	0	0	0	0	0	0
457	AAT	0	3	0	58816	0	0	0	0	0	0	0	0	0	0	0	0	0	0	0	0	0	0	0	0	0	0	0	0	0	0	0	0	0	0	0	5	0	0	0	0	0	0	0	0	0	0	0	0
458	GTG	0	0	0	0	0	0	0	0	0	0	0	0	0	0	3	25	0	0	0	0	0	0	0	0	0	0	0	0	0	0	0	0	0	0	0	0	0	0	3	0	0	0	0	0	2	0	58448	1
459	AAG	4	0	58526	1	0	0	1	0	0	0	9	0	0	0	0	0	0	0	0	0	0	0	0	0	0	0	0	0	0	0	0	0	0	0	3	0	0	0	0	0	0	0	0	0	0	0	0	0
460	AAT	0	4	0	58297	195	0	0	0	0	0	0	1	0	0	2	0	0	0	0	0	0	0	0	0	0	0	0	0	0	0	0	0	0	0	0	1	0	0	0	0	0	0	0	0	0	0	0	0
461	CTG	0	0	0	0	0	0	0	0	0	0	0	0	0	0	0	0	0	0	0	0	0	0	4	0	0	0	0	0	29	0	58674	0	0	0	0	0	0	0	0	0	0	0	0	0	0	0	0	0
462	TAC	0	1	0	0	0	0	0	0	0	0	0	0	0	0	0	0	0	4	0	0	0	0	0	0	0	0	0	0	0	0	0	0	0	0	0	0	0	0	0	0	0	0	0	0	0	0	0	0
463	GAG	0	0	0	0	0	0	0	0	0	13	0	0	0	0	0	0	0	0	0	0	0	0	0	0	0	0	0	0	0	0	0	0	28	0	58828	0	0	0	0	0	0	0	4	0	0	0	0	0
464	AAA	59026	1	4	0	1	0	0	0	2	0	0	0	0	0	0	0	0	0	0	0	0	0	0	0	0	0	35	4	0	0	0	0	1	0	0	0	0	0	0	0	0	0	0	0	0	0	0	0
465	GTA	0	0	0	0	0	0	0	0	0	0	0	0	0	0	0	0	0	0	0	0	0	0	0	0	0	0	0	0	0	0	0	0	0	0	0	0	4	0	0	0	0	0	0	0	58757	0	32	53
466	AAA	58669	2	6	3	2	0	0	0	6	0	0	0	0	0	0	0	0	0	0	0	0	0	0	0	0	0	0	1	0	0	0	0	2	0	0	0	0	0	0	0	0	0	0	0	0	0	0	0
467	AGC	0	5	0	0	0	0	0	0	1	58569	0	19	1	0	0	0	0	0	0	0	0	0	0	0	0	0	0	0	0	0	0	0	0	0	0	0	0	0	0	2	0	42	0	0	0	0	0	0
468	CAA	1	0	0	0	0	0	0	0	1	0	0	0	0	0	3	0	58767	1	0	0	0	0	0	0	5	0	0	0	0	0	0	0	0	0	0	0	0	0	0	0	0	0	0	0	0	1	0	16
469	TTA	0	0	0	0	0	0	0	0	0	0	0	0	0	0	0	0	0	0	0	0	0	0	0	0	0	0	0	0	0	0	0	0	0	0	0	0	0	0	0	0	0	0	0	0	0	0	0	0
470	AAG	2	0	58946	15	0	0	2	0	0	0	12	0	0	0	1	0	0	0	0	0	0	0	0	0	0	0	0	0	0	0	0	0	0	0	1	0	0	0	0	0	0	0	0	0	0	0	0	0
471	AAT	0	1	0	58877	0	0	19	2	0	0	0	1	0	0	0	0	3	0	7	0	0	0	0	0	0	0	0	0	0	0	0	0	0	0	0	3	0	0	0	0	0	0	0	0	0	0	0	0
472	AAT	0	2	0	58779	0	0	0	0	0	0	0	8	0	0	0	0	1	0	0	0	0	0	0	0	0	0	0	0	0	0	0	0	0	0	0	12	0	0	0	0	0	0	0	0	0	0	0	0
473	GCC	0	0	0	0	0	6	0	0	0	0	0	0	0	0	0	0	0	0	0	0	0	1	0	0	0	0	0	0	0	0	0	0	0	0	0	0	0	58923	0	0	0	0	0	0	0	42	0	0
474	AAA	58733	42	9	3	1	0	0	0	3	0	9	0	1	0	0	1	1	0	40	8	0	0	0	0	0	0	0	0	0	0	0	0	4	0	0	0	0	0	0	0	0	0	0	0	0	0	0	2
475	GAA	1	0	0	0	0	0	0	0	0	0	0	0	0	0	0	0	0	0	0	0	0	0	0	0	0	0	0	0	0	0	0	0	58991	0	0	1	0	0	0	0	4	0	0	0	0	0	0	0
476	ATC	0	0	0	0	0	1	16	0	0	2	0	0	5	121542	0	18	0	0	0	0	0	0	0	0	0	0	0	0	0	0	0	0	0	0	0	0	0	0	0	0	0	0	0	0	0	3	0	0
477	GGA	0	0	0	0	0	0	0	0	1	0	0	0	0	0	0	0	0	0	0	0	0	0	0	0	0	0	0	0	0	0	0	0	6	0	0	0	0	0	0	0	121613	0	6	0	0	0	0	0
478	AAT	0	3	23	121499	0	0	0	0	0	0	0	1	0	0	0	1	0	0	2	0	0	0	0	0	0	0	0	0	0	0	0	0	0	0	0	8	0	0	0	0	0	0	0	0	0	0	0	0
479	GGG	1	0	0	0	0	0	0	0	0	0	1	0	0	0	0	0	0	0	0	0	0	0	0	0	0	0	0	0	0	0	0	0	0	0	4	0	0	0	1	0	4	1	121398	1	0	0	2	0
480	TGT	0	0	0	0	0	0	0	0	0	0	0	2	0	0	0	0	0	0	0	0	0	0	0	0	0	0	0	4	0	0	0	0	0	0	0	0	0	0	0	0	0	0	0	0	0	0	0	0
481	TTT	0	0	0	0	0	0	0	0	0	0	0	0	0	0	0	0	0	0	0	0	0	0	0	0	0	0	0	0	0	0	0	7	0	0	0	0	0	0	0	0	0	0	0	0	0	0	0	2
482	GAG	0	0	5	0	0	0	0	0	0	0	0	0	0	0	0	0	0	0	0	0	0	0	0	0	0	0	0	0	0	0	0	0	2	0	121563	3	0	0	16	0	1	0	22	0	0	0	1	0
483	TTC	0	0	0	0	0	0	0	0	0	0	0	0	0	2	0	0	0	0	0	0	0	0	0	0	0	0	0	0	0	5	0	0	0	0	0	0	0	0	0	0	0	0	0	0	0	3	0	0
484	TAC	0	0	0	0	0	0	0	0	0	0	0	0	0	0	0	0	0	47	0	0	0	0	0	0	0	0	0	0	0	0	0	0	0	0	0	0	0	0	0	0	0	0	0	0	0	0	0	0
485	CAC	0	5	0	0	0	0	0	0	0	0	0	0	0	0	0	0	1	121441	0	0	0	1	0	0	0	7	0	0	0	0	0	0	0	0	0	0	0	0	0	0	0	0	0	0	0	0	0	0
486	AAG	2	0	121692	3	0	0	3	0	0	0	5	0	0	0	0	0	3	1	1	0	0	0	0	0	0	0	0	0	0	0	0	0	0	0	12	0	0	0	1	0	0	0	0	0	0	0	0	0
487	TGT	0	0	0	0	0	0	0	0	0	0	0	1	0	0	0	0	0	0	0	0	0	0	0	0	0	0	0	13	0	0	0	0	0	0	0	0	0	0	0	0	0	0	0	0	0	0	0	0
488	GAC	0	85	0	0	0	0	0	0	0	0	0	0	0	0	0	0	0	0	0	0	0	0	0	0	0	0	0	0	0	0	0	0	1	121489	1	3	0	0	0	0	0	22	0	0	0	0	0	0
489	AAT	0	12	0	121613	0	0	0	2	0	0	0	2	0	0	0	0	0	0	0	0	0	0	0	0	0	0	0	0	0	0	0	0	0	0	0	14	0	0	0	0	0	0	0	0	0	0	0	0
490	GAA	6	0	0	0	1	0	0	0	0	0	0	1	0	0	0	0	1	102	0	0	0	0	0	0	0	0	1	0	0	17	0	0	121230	0	3	0	0	0	0	0	10	0	5	0	4	0	0	0
491	TGC	0	0	0	0	0	0	0	0	0	0	0	0	0	0	0	0	0	0	0	0	0	0	0	0	0	3	0	0	0	0	0	0	0	0	0	0	0	0	0	0	0	0	0	0	0	0	0	0
492	ATG	0	0	0	0	0	0	7	0	0	0	0	0	28	0	119740	2	0	0	0	0	0	0	0	0	0	0	0	0	0	0	0	0	0	0	0	0	0	0	0	0	0	0	0	0	0	0	8	0
493	GAA	52	0	0	0	0	0	0	0	0	138	0	0	1	0	0	0	0	15	0	0	0	0	0	0	0	0	0	0	0	0	0	0	120859	1	2	0	0	0	0	0	7	0	0	13	0	0	0	0
494	AGT	0	0	0	11	0	0	0	2	0	4	0	120818	0	0	0	4	0	0	0	0	0	0	0	0	0	0	0	0	0	0	0	0	0	0	0	0	0	0	0	0	1	0	0	1	0	0	0	0
495	GTA	0	0	0	0	0	0	0	0	0	0	0	0	8	0	0	0	0	0	0	0	0	0	0	0	0	0	0	0	0	0	0	0	0	0	0	0	12	0	0	0	0	0	0	0	121385	4	89	1
496	AGA	6	0	17	0	0	0	0	0	121417	0	3	0	0	0	0	0	0	0	0	0	0	0	0	0	4	0	0	0	0	0	0	0	0	0	0	0	0	0	0	0	4	0	0	0	0	0	0	0
497	AAT	1	2	0	121601	0	0	0	0	0	0	0	4	2	0	0	2	1	0	0	0	0	0	0	0	0	0	0	0	0	0	0	0	0	0	0	1	0	0	1	0	0	0	0	0	0	3	0	0
498	GGG	0	0	0	0	0	0	0	0	0	0	5	0	0	0	0	0	0	0	0	0	0	0	0	0	0	0	0	0	0	0	0	0	0	0	6	0	0	0	0	0	3	0	121602	3	0	0	4	0
499	ACT	0	0	0	1	0	6	1	121574	0	0	1	0	0	0	0	1	0	0	0	0	0	0	0	0	0	0	0	0	0	0	0	0	0	0	1	0	0	0	0	3	0	0	0	0	0	0	0	0
500	TAT	0	0	0	0	0	0	0	0	0	0	0	0	0	0	0	0	0	0	0	10	0	0	0	0	0	0	0	0	0	0	0	0	0	0	0	0	0	0	0	0	0	0	0	0	0	0	0	0
501	GAT	0	0	0	0	0	0	0	0	0	0	0	0	0	0	0	0	0	0	0	0	0	0	0	0	0	0	1	0	0	0	0	0	0	3	1	121419	0	0	0	0	0	0	0	6	0	0	0	0
502	TAT	0	0	0	0	0	0	0	0	0	0	0	0	0	0	0	0	0	0	0	12	0	0	0	0	0	0	0	0	0	0	0	0	0	0	0	0	0	0	0	0	0	0	0	0	0	0	0	0
503	CCA	0	0	0	0	0	0	0	0	0	0	0	0	0	0	0	0	1	0	0	0	121456	4	15	7	0	0	1	0	6	0	0	0	0	0	0	0	0	0	0	0	0	0	0	0	0	0	0	0
504	AAA	121723	0	2	1	0	0	0	0	4	0	0	1	2	0	0	0	1	0	0	0	0	0	0	0	0	0	0	0	0	0	0	2	6	0	0	0	0	0	0	1	0	0	0	0	0	0	0	0
505	TAT	0	0	0	0	0	0	0	0	0	0	0	0	0	0	0	0	0	0	0	5	0	0	0	0	0	0	0	0	0	0	0	0	0	0	0	0	0	0	0	0	0	0	0	0	0	0	0	0
506	TCA	0	0	0	0	1	0	0	0	0	0	0	0	0	0	0	0	0	0	0	0	6	0	1	0	0	0	29	0	0	0	38	0	24	0	97	0	0	0	0	32	0	0	0	0	0	0	0	0
507	GAA	1	0	0	0	0	0	0	0	0	0	0	0	0	0	0	10	0	0	0	0	0	47	0	0	0	0	0	0	0	0	0	0	121603	0	2	1	0	0	0	0	9	0	0	0	1	0	0	0
508	GAA	1	0	0	0	0	0	0	0	0	0	0	0	0	0	0	22	0	0	0	0	0	0	0	0	0	0	0	0	0	0	0	0	121497	83	72	0	1	1	0	0	6	0	0	0	0	0	0	0
509	TCA	0	0	0	0	0	0	0	0	0	0	0	0	0	0	0	2	0	0	0	0	2	0	0	0	0	0	0	0	0	0	0	0	0	0	0	0	1	0	0	0	0	0	0	0	0	49	0	0
510	AAG	3	0	121365	0	0	0	4	0	0	0	17	0	0	0	3	0	0	0	2	1	0	0	0	0	0	0	0	0	0	0	0	0	0	0	4	0	42	0	0	0	0	0	0	0	0	0	0	0
511	TTG	0	0	0	0	0	0	0	0	0	0	0	0	0	0	31	0	0	0	0	0	0	0	0	0	0	0	0	0	0	0	2	0	0	0	0	0	0	0	0	0	0	0	0	0	0	0	0	0
512	AAC	2	121233	0	5	0	2	0	1	0	66	0	0	0	0	0	0	0	1	0	0	0	0	0	0	0	0	0	0	0	0	0	0	53	7	0	0	38	0	0	0	0	0	0	0	1	0	0	6
513	AGG	0	0	2	0	0	0	0	0	4	0	121093	0	3	0	7	0	0	0	0	1	0	0	0	0	0	0	19	0	0	0	0	0	0	0	0	0	0	0	0	0	0	0	23	0	0	0	0	0
514	GAA	2	0	0	0	0	0	0	0	0	0	0	0	0	0	0	0	0	0	0	0	0	0	0	0	0	0	0	1	0	0	0	0	121264	0	2	0	0	2	0	0	8	0	0	0	0	0	0	0
515	AAG	1	2	120969	79	0	0	2	0	0	0	31	8	0	0	1	0	0	0	24	0	1	0	0	1	0	0	0	0	0	0	0	0	0	0	8	0	0	0	0	0	0	0	0	0	0	44	0	0
516	ATA	0	0	0	0	5	0	0	0	0	0	0	0	121396	1	22	1	0	0	0	0	0	0	0	0	0	0	0	0	0	0	0	0	0	0	0	0	0	0	0	0	0	0	0	0	5	0	0	0
517	GAT	0	0	0	7	0	0	0	0	0	0	0	0	0	0	0	0	0	0	0	0	0	0	0	0	0	0	0	0	0	0	0	0	1	5	1	120830	0	0	0	0	0	0	0	5	46	1	0	0
518	GGA	0	0	0	0	0	3	0	403	6	0	0	0	0	0	0	0	0	0	2	0	0	0	200	0	0	0	0	0	0	0	0	0	2	0	0	0	0	0	0	18	119005	0	18	0	0	0	0	25
519	GTG	0	0	0	0	0	0	0	0	0	0	0	0	0	0	1	0	0	0	0	0	0	0	0	0	0	0	0	0	0	0	1	0	0	0	0	0	0	0	9	0	0	0	1	0	4	0	119634	40
520	AAA	120840	0	6	2	0	0	0	0	5	0	0	0	0	0	0	0	0	0	0	0	0	0	0	0	0	0	0	0	0	0	0	0	12	0	0	0	0	0	0	0	0	0	0	0	0	0	0	0
521	TTG	0	0	0	0	0	0	0	0	0	0	0	0	0	0	2	0	0	0	0	0	0	0	0	0	0	0	0	0	0	0	4	0	0	0	0	0	0	0	0	0	0	0	0	1	0	0	2	0
522	GAA	14	0	0	1	0	0	0	0	0	0	0	0	0	0	0	0	0	0	0	0	0	0	0	0	0	0	0	0	0	0	0	0	120417	0	1	1	0	0	0	0	4	0	0	0	0	0	0	0
523	TCA	26	0	0	0	0	0	0	0	0	0	0	0	0	1	0	0	2	0	1	0	1	0	0	0	0	0	12	0	0	0	0	0	0	0	0	0	0	0	0	0	0	0	0	0	0	0	0	0
524	ATG	0	0	1	0	0	0	9	0	0	0	10	0	2	1	121033	6	0	0	0	0	0	0	0	0	0	0	0	0	0	0	0	0	0	0	0	0	0	0	0	0	0	0	0	0	0	1	17	1
525	GGG	0	0	0	0	0	0	0	0	0	2	4	0	0	0	0	0	0	0	0	0	0	0	0	0	0	0	0	0	0	0	0	0	0	5	5	0	0	0	0	0	12	1	121496	2	0	0	4	0
526	GTG	0	0	23	0	0	0	0	0	0	0	0	0	133	0	5	0	0	0	0	0	0	74	0	0	0	0	0	0	0	0	1	0	0	0	3	0	0	0	4	0	0	0	1	0	24	0	121058	2
527	TAT	0	0	0	0	0	0	0	0	0	0	0	0	0	0	0	0	0	0	1	19	0	0	0	0	0	0	0	0	0	0	0	0	0	0	0	0	0	0	0	0	0	0	0	0	0	0	0	0
528	CAG	0	0	0	0	0	0	0	1	0	0	0	0	0	0	0	0	0	1	121516	3	0	0	0	0	0	1	38	0	0	0	0	0	0	0	0	0	0	0	0	0	0	0	0	0	0	0	0	0
529	ATT	0	0	0	0	0	0	0	5	0	0	0	0	13	4	0	121196	0	0	0	0	0	0	0	0	0	0	0	0	0	0	0	0	0	0	0	0	0	0	0	0	0	0	0	0	0	0	0	7
530	CTG	0	0	0	0	0	0	0	0	0	0	0	0	0	0	2	0	0	0	1	0	0	0	13	0	0	0	0	0	3	0	119720	1	0	0	0	0	0	0	0	0	0	0	0	0	0	0	0	0
531	GCG	0	0	0	0	0	0	4	0	0	0	0	0	0	4	0	0	0	0	0	0	0	0	0	0	0	0	0	0	0	0	0	0	0	0	1	0	6	1	118620	1	0	0	0	0	0	0	24	0
532	ATC	0	0	0	0	0	4	0	0	4	0	0	0	1	118518	0	29	0	0	0	0	0	0	0	0	0	0	0	0	0	0	0	0	0	0	0	0	0	0	0	0	0	0	0	0	0	5	0	0
533	TAC	0	0	0	0	0	0	0	0	0	0	0	0	0	0	0	0	0	21	0	0	0	0	0	0	0	0	0	0	0	0	0	0	0	0	0	0	0	0	0	0	0	0	0	0	0	0	0	0
534	TCA	0	0	0	0	0	0	0	0	0	0	0	0	0	0	0	0	0	0	0	0	11	0	0	0	0	0	0	0	0	0	0	0	0	0	0	0	0	0	0	0	0	0	0	0	0	0	0	0
535	ACT	0	0	0	3	0	21	0	120787	0	0	0	0	0	0	0	8	0	0	0	0	0	0	0	0	0	0	0	0	0	0	0	0	0	0	0	0	0	0	0	4	0	0	0	0	0	0	0	0
536	GTC	0	0	0	0	0	0	0	0	0	0	0	0	0	14	0	0	0	0	0	0	0	0	0	0	0	0	0	0	0	0	0	0	0	0	0	0	0	2	2	0	0	0	0	0	2	119954	0	4
537	GCC	0	0	0	0	0	23	0	0	0	0	0	0	0	0	0	0	0	0	0	0	0	1	0	0	0	0	0	0	0	0	0	0	0	0	0	0	2	120284	0	4	0	0	0	0	0	7	0	0
538	AGT	0	0	0	12	0	0	0	54	1	6	0	121073	0	0	0	4	0	0	0	0	0	0	0	0	0	0	0	2	0	0	0	0	0	0	0	0	0	1	1	0	0	0	0	5	0	0	0	0
539	TCA	0	0	0	0	1	0	0	0	0	0	0	0	0	0	0	0	0	0	0	0	2	0	0	0	0	0	0	0	0	0	0	0	0	0	0	0	0	0	0	0	0	0	0	0	0	0	0	0
540	CTG	0	0	0	0	0	0	0	0	0	0	0	0	1	0	5	1	0	0	1	0	0	0	16	0	0	0	0	0	7	153	120630	1	0	0	0	0	0	0	0	0	0	1	0	0	0	0	0	177
541	GTG	0	0	0	0	0	0	0	0	0	0	0	0	0	3	21	0	0	0	0	0	0	0	0	0	0	0	0	0	0	0	0	24	0	0	0	0	0	0	0	0	0	0	1	0	84	2	119876	1
542	CTT	0	0	0	0	0	0	0	0	0	0	0	0	1	0	0	1	0	0	0	1	0	0	0	30	0	0	0	1	0	5	3	120942	0	0	0	0	0	0	0	0	0	0	0	0	0	0	0	0
543	TTG	0	0	0	0	1	0	0	0	0	0	0	0	39	0	0	0	0	0	0	0	0	0	0	0	0	0	0	0	0	0	10	0	0	0	0	0	0	0	0	0	0	0	0	0	0	0	0	0
544	GTC	0	0	0	0	0	0	0	0	0	0	0	0	0	9	0	0	0	0	0	0	0	0	0	0	0	0	0	0	0	0	0	0	0	1	0	0	0	6	0	0	0	0	0	0	1	120770	0	13
545	TCC	0	0	0	0	0	1	0	0	0	0	0	0	0	0	0	0	0	0	0	0	0	44	0	0	0	0	0	0	0	0	0	0	0	0	0	0	0	0	0	0	0	0	0	0	0	0	0	0
546	CTG	0	0	0	0	0	0	0	0	0	0	0	0	0	0	9	0	0	0	31	0	0	0	33	0	0	0	3	0	6	0	121057	2	0	0	0	0	0	0	0	0	0	0	0	0	0	0	1	0
547	GGG	0	0	0	0	0	0	0	0	0	0	2	0	0	0	0	0	0	0	0	0	0	0	0	0	0	0	0	0	0	0	0	0	0	0	3	0	0	0	0	0	1	0	121511	1	0	0	3	0
548	GCA	0	0	0	0	28	0	0	0	0	0	0	0	1	0	0	0	0	0	0	0	1	0	0	0	0	0	0	0	0	0	0	0	1	0	0	0	121464	0	5	0	2	0	0	0	8	0	0	0
549	ATC	0	0	0	0	1	11	0	0	0	0	0	0	2	121457	0	4	0	0	0	0	0	0	0	0	0	0	0	0	0	22	0	0	0	0	0	0	0	1	0	0	0	0	0	0	0	7	0	0
550	AGT	0	0	0	36	0	0	0	0	0	3	0	120844	0	0	0	4	0	0	0	0	0	0	0	0	0	0	0	0	0	0	0	0	0	0	0	0	0	0	0	2	0	0	0	24	0	0	0	0
551	TTC	0	0	0	0	0	0	0	0	0	0	0	0	0	0	1	0	0	0	0	0	0	0	0	0	0	0	0	0	0	3	0	0	0	0	0	0	0	0	0	0	0	0	0	0	0	1	0	0
552	TGG	0	0	0	0	0	0	0	0	0	0	0	0	0	0	0	0	0	0	0	0	0	0	0	0	0	0	9	0	0	0	0	0	0	0	0	0	0	0	0	0	0	0	7	0	0	0	0	0
553	ATG	0	0	0	0	0	0	4	0	0	0	0	1	3	0	121540	2	0	0	0	0	0	0	0	0	0	0	0	0	0	0	0	0	0	0	0	0	0	1	0	0	0	2	0	0	0	0	5	0
554	TGT	0	0	0	0	0	0	0	0	0	0	0	0	0	0	0	0	0	0	0	0	0	0	0	0	0	0	0	8	0	0	0	0	0	0	0	0	0	0	0	0	0	0	0	0	0	0	2	0
555	TCT	0	0	0	0	0	0	0	1	0	0	0	116	0	0	0	0	0	0	0	0	0	0	0	7	0	0	0	0	0	0	13	0	0	0	0	0	0	0	0	0	0	0	0	0	0	0	0	0
556	AAT	0	6	5	121502	0	0	0	0	0	0	0	1	0	0	0	2	0	0	0	2	0	0	0	0	0	0	0	0	0	0	0	0	0	0	0	16	0	0	0	0	0	0	0	1	0	0	0	0
557	GGG	0	0	0	0	0	0	0	0	0	0	1	0	0	0	0	0	0	0	0	0	0	0	0	0	0	0	0	0	0	0	0	0	0	0	3	0	0	0	0	0	3	0	121191	2	0	0	0	0
558	TCT	0	0	0	0	0	0	0	1	0	0	0	1	0	0	0	0	0	0	0	0	0	0	0	1	0	0	0	0	20	0	0	0	0	0	0	0	0	0	53	0	0	0	0	0	0	0	2	0
559	TTG	0	0	0	0	0	0	0	0	0	0	0	0	0	0	1	0	0	0	0	0	0	0	0	0	0	0	0	0	0	0	6	0	0	0	0	0	0	0	0	0	0	0	0	0	0	0	3	0
560	CAG	0	0	1	0	0	0	50	0	0	0	0	0	0	0	0	0	37	0	121487	0	0	0	0	0	0	0	10	0	0	0	4	0	0	0	0	0	0	0	1	0	0	0	0	0	0	0	0	0
561	TGC	0	0	0	0	0	0	0	0	0	0	0	0	0	0	0	0	0	0	0	0	0	0	0	0	0	3	0	0	0	0	0	0	0	0	0	0	0	0	0	0	0	0	0	0	0	0	0	0
562	AGA	4	1	0	0	0	0	0	0	121269	52	3	1	3	0	0	0	0	0	0	0	0	0	0	0	2	0	0	263	0	0	0	0	0	0	0	0	0	0	0	0	17	0	0	0	0	0	0	0
563	ATA	2	0	0	0	7	0	0	0	0	0	0	0	121714	0	7	0	0	0	0	0	0	0	0	0	0	0	0	0	0	0	0	0	0	0	0	0	0	0	0	0	0	0	0	0	3	0	3	0
564	TGC	0	0	0	0	0	0	0	0	0	0	0	0	0	0	0	0	0	0	0	0	0	0	0	0	0	6	0	0	0	0	0	0	0	0	0	0	0	0	0	0	0	0	0	0	0	0	0	0
565	ATC	0	0	0	0	0	1	0	0	0	0	0	0	1	121497	0	12	0	0	0	0	0	0	0	0	0	0	0	0	0	4	0	0	0	0	0	0	0	0	0	0	0	0	0	0	0	4	0	0
566	TGA	0	0	0	0	0	0	0	0	3	0	0	0	0	0	0	0	0	0	0	0	0	0	0	0	32	0	0	0	0	0	0	0	0	0	0	0	0	0	0	0	0	0	0	0	0	0	0	0
[truncated: 16 more columns]
