# Supplementary material for: How single mutations affect viral escape from broad and narrow antibodies to H1 influenza hemagglutinin
Source: Nat Commun. 2018 Apr 11;9:1386. doi: 10.1038/s41467-018-03665-3 (PMC5895760; doi:10.1038/s41467-018-03665-3)
Supplement: Supplementary file 5 — Supplementary Data 3(ZIP 19513 kb) [file 41467_2018_3665_MOESM5_ESM.zip › analysis_code/results/codoncounts/L2-C179-2ug-ml_readsperbc.csv]

number of reads	number of barcodes
1	201037
2	103521
3	105533
4	108956
5	109213
6	103475
7	91940
8	76838
9	61456
10	46000
11	33402
12	23229
13	15607
14	10096
15	6229
16	3815
17	2228
18	1294
19	718
20	383
21	218
22	99
23	48
24	35
25	17
26	4
27	1
28	2
29	3
31	1
32	1
