# Supplementary material for: How single mutations affect viral escape from broad and narrow antibodies to H1 influenza hemagglutinin
Source: Nat Commun. 2018 Apr 11;9:1386. doi: 10.1038/s41467-018-03665-3 (PMC5895760; doi:10.1038/s41467-018-03665-3)
Supplement: Supplementary file 5 — Supplementary Data 3(ZIP 19513 kb) [file 41467_2018_3665_MOESM5_ESM.zip › analysis_code/results/codoncounts/L2-FI6v3-100ng-ml.log]

2017-10-05 10:27:02,938 - INFO - Beginning execution of dms2_bcsubamp in directory /fh/fast/bloom_j/computational_notebooks/jbloom/2017/HA_antibody_ease_of_escape/analysis_code

2017-10-05 10:27:02,938 - INFO - Progress is being logged to ./results/codoncounts/L2-FI6v3-100ng-ml.log
2017-10-05 10:27:05,217 - INFO - Version information:
	Time and date: Thu Oct  5 10:27:02 2017
	Platform: Linux-3.13.0-49-generic-x86_64-with-Ubuntu-14.04-trusty
	Python version: 3.4.0 (default, Apr 11 2014, 13:05:11)  [GCC 4.8.2]
	dms_tools2 version: 2.1a0
	Bio version: 1.70
	HTSeq version: 0.9.1
	pandas version: 0.20.3
	numpy version: 1.13.1
	IPython version: 6.1.0
	matplotlib version: 2.0.2
	plotnine version: 0.2.1
	natsort version: 5.1.0
	pystan version: 2.16.0.0
	scipy version: 0.19.1
	seaborn version: 0.8.0
	phydmslib version: 2.1.3
	jupyter version: 1.0.0

2017-10-05 10:27:05,217 - INFO - Parsed the following arguments:
	minreads = 2
	chartype = codon
	R2trim = [170]
	minfraccall = 0.95
	R1trim = [200]
	purgeread = 0
	alignspecs = ['1,285,36,37', '286,570,31,32', '571,855,37,32', '856,1140,31,36', '1141,1425,29,33', '1426,1698,40,43']
	R1 = ['L2-FI6v3-100ng-ml_R1.fastq.gz']
	name = L2-FI6v3-100ng-ml
	ncpus = -1
	maxmuts = 4
	refseq = ./data/WSN_HA_reference.fa
	purgebc = 0
	bclen = 8
	fastqdir = ./results/FASTQ_files/
	outdir = ./results/codoncounts/
	use_existing = yes
	bcinfo = False
	minq = 15
	minconcur = 0.75
	R2 = None

2017-10-05 10:27:05,237 - INFO - Read refseq of 1698 codons from ./data/WSN_HA_reference.fa
2017-10-05 10:27:05,241 - INFO - Reads are in these FASTQ pairs:
	./results/FASTQ_files/L2-FI6v3-100ng-ml_R1.fastq.gz and ./results/FASTQ_files/L2-FI6v3-100ng-ml_R2.fastq.gz

2017-10-05 10:27:05,241 - INFO - Now parsing read pairs...
2017-10-05 10:27:13,886 - INFO - Reads parsed so far: 500000
2017-10-05 10:27:21,942 - INFO - Reads parsed so far: 1000000
2017-10-05 10:27:29,646 - INFO - Reads parsed so far: 1500000
2017-10-05 10:27:37,339 - INFO - Reads parsed so far: 2000000
2017-10-05 10:27:44,998 - INFO - Reads parsed so far: 2500000
2017-10-05 10:27:52,683 - INFO - Reads parsed so far: 3000000
2017-10-05 10:28:01,053 - INFO - Reads parsed so far: 3500000
2017-10-05 10:28:08,704 - INFO - Reads parsed so far: 4000000
2017-10-05 10:28:16,352 - INFO - Reads parsed so far: 4500000
2017-10-05 10:28:24,003 - INFO - Reads parsed so far: 5000000
2017-10-05 10:28:27,414 - INFO - Parsed 5223190 reads, found 525952 unique barcodes.
2017-10-05 10:28:27,416 - INFO - Summary stats on reads:
fail filter  low Q barcode    total
          0         266467  5223190
2017-10-05 10:28:27,416 - INFO - Writing these stats to ./results/codoncounts/L2-FI6v3-100ng-ml_readstats.csv

2017-10-05 10:28:27,786 - INFO - Number of reads per barcode:
                 number of barcodes
number of reads                    
1                             57939
2                              8638
3                             10986
4                             15194
5                             20328
6                             26729
7                             32850
8                             38913
9                             42579
10                            44977
11                            44145
12                            40809
13                            35545
14                            29611
15                            23491
16                            17638
17                            12399
18                             8525
19                             5727
20                             3611
21                             2145
22                             1309
23                              776
24                              435
25                              249
26                              124
27                               93
28                               60
29                               34
30                               26
31                               19
32                               15
33                               11
34                                9
35                                7
36                                3
38                                2
40                                1
2017-10-05 10:28:27,786 - INFO - Writing these stats to ./results/codoncounts/L2-FI6v3-100ng-ml_readsperbc.csv

2017-10-05 10:28:27,801 - INFO - Examining the 525952 barcodes to build and align subamplicons...
2017-10-05 10:28:38,671 - INFO - Barcodes examined so far: 200000
2017-10-05 10:28:49,564 - INFO - Barcodes examined so far: 400000
2017-10-05 10:28:56,425 - INFO - Examined all barcodes. Summary stats:
aligned  not alignable  too few reads   total
 423633          44380          57939  525952
2017-10-05 10:28:56,425 - INFO - Writing these stats to ./results/codoncounts/L2-FI6v3-100ng-ml_bcstats.csv

2017-10-05 10:28:56,439 - INFO - Writing the counts of each codon identity at each site to ./results/codoncounts/L2-FI6v3-100ng-ml_codoncounts.csv

2017-10-05 10:28:56,459 - INFO - Successful completion of dms2_bcsubamp
