# Supplementary material for: How single mutations affect viral escape from broad and narrow antibodies to H1 influenza hemagglutinin
Source: Nat Commun. 2018 Apr 11;9:1386. doi: 10.1038/s41467-018-03665-3 (PMC5895760; doi:10.1038/s41467-018-03665-3)
Supplement: Supplementary file 5 — Supplementary Data 3(ZIP 19513 kb) [file 41467_2018_3665_MOESM5_ESM.zip › analysis_code/results/codoncounts/L2-FI6v3-100ng-ml_codoncounts.csv]

site	wildtype	AAA	AAC	AAG	AAT	ACA	ACC	ACG	ACT	AGA	AGC	AGG	AGT	ATA	ATC	ATG	ATT	CAA	CAC	CAG	CAT	CCA	CCC	CCG	CCT	CGA	CGC	CGG	CGT	CTA	CTC	CTG	CTT	GAA	GAC	GAG	GAT	GCA	GCC	GCG	GCT	GGA	GGC	GGG	GGT	GTA	GTC	GTG	GTT
1	ATG	0	0	0	0	0	0	0	0	0	0	0	0	2	0	65260	3	0	0	0	0	0	0	0	0	0	0	0	0	0	0	0	0	0	0	0	0	0	0	0	0	0	0	0	0	0	0	3	0
2	AAG	9	0	64958	9	16	0	13	13	0	1	7	2	4	2	13	12	20	0	0	0	0	0	1	2	10	0	6	0	15	5	33	0	2	0	4	0	1	11	0	0	0	0	0	4	4	0	0	0
3	GCA	0	0	0	0	10	0	0	0	1	0	0	0	0	1	0	0	1	7	0	0	2	0	0	0	0	0	0	0	0	0	5	0	1	0	2	1	65187	1	1	0	0	0	0	0	22	4	0	6
4	AAA	65184	0	0	0	3	3	1	0	3	19	0	2	0	0	0	0	2	0	0	0	0	1	0	0	0	1	0	0	0	0	0	0	6	0	2	0	0	0	0	6	0	0	0	0	0	13	4	3
5	CTA	0	0	0	0	0	0	0	0	0	0	0	0	10	0	0	5	2	0	0	0	1	0	0	0	0	0	0	0	65214	2	5	1	0	0	0	0	0	0	0	23	0	0	0	0	0	0	0	0
6	CTG	0	0	0	0	0	0	0	0	0	0	0	0	0	0	11	0	0	0	1	0	0	1	5	0	0	0	0	0	25	0	65189	6	0	0	0	0	0	0	0	0	0	0	0	0	0	0	1	0
7	GTC	0	0	0	0	0	0	0	0	0	0	0	0	0	7	4	0	0	0	0	0	0	0	0	0	0	0	0	0	0	70	0	0	0	0	0	0	0	3	0	0	0	1	0	0	18	65137	2	0
8	CTG	0	0	0	0	0	0	0	0	0	0	0	0	0	0	5	0	0	0	0	0	0	0	21	0	0	0	0	0	26	1	65198	5	0	0	0	0	0	0	0	0	0	0	0	0	0	0	0	0
9	TTA	0	0	0	0	0	0	0	1	0	0	0	0	0	0	0	0	0	0	0	0	0	0	0	0	0	0	0	0	2	4	0	6	0	0	0	0	0	0	0	0	0	0	1	0	0	0	2	0
10	TAT	0	0	0	0	0	0	0	2	0	0	0	0	0	4	0	2	0	0	0	4	0	0	0	0	0	0	0	0	0	0	0	1	0	0	0	1	0	0	0	0	0	0	0	0	0	0	0	0
11	GCA	0	0	0	0	16	8	0	5	0	0	0	0	0	0	2	0	0	4	0	0	3	0	0	0	0	0	0	0	0	12	2	0	11	0	0	0	65058	6	12	0	1	0	0	0	11	0	0	3
12	TTT	0	0	0	0	0	0	0	0	0	0	0	0	4	3	0	5	0	0	0	0	0	0	0	0	0	0	0	0	0	8	0	22	0	0	0	0	0	0	0	0	0	0	0	0	0	0	2	13
13	GTA	0	0	0	0	0	0	0	0	0	0	0	0	2	0	0	10	0	0	0	0	0	0	0	0	0	0	0	0	0	0	0	0	0	0	0	0	11	0	0	1	0	0	0	0	65221	1	16	1
14	GCT	0	0	0	0	0	0	0	2	0	0	0	0	0	0	0	0	0	0	0	0	0	0	0	1	0	0	0	0	0	0	0	0	0	0	0	17	2	17	0	65211	0	0	0	0	0	0	0	2
15	ACA	11	0	0	0	65182	1	37	12	0	0	0	0	7	0	0	0	0	0	0	0	0	0	0	0	0	0	0	0	0	0	0	0	0	0	0	0	6	0	0	0	0	0	0	0	4	0	0	0
16	GAT	0	0	0	0	0	0	0	0	0	0	0	0	0	0	0	0	0	0	0	0	0	0	0	0	1	0	0	0	0	0	0	0	0	0	1	65248	0	0	0	1	0	0	0	1	0	0	0	0
17	GCA	0	0	0	0	10	0	0	0	0	0	0	0	0	0	0	0	0	0	0	0	0	0	0	0	0	0	0	0	0	0	0	0	7	0	0	0	65189	0	26	9	0	0	0	0	14	0	0	0
18	GAC	0	6	0	0	0	0	0	0	0	0	0	0	0	0	0	0	0	0	0	0	0	0	0	0	0	0	0	0	0	0	0	0	7	65217	7	2	0	1	0	0	0	7	0	0	0	0	0	0
19	ACA	3	0	0	0	65170	1	23	15	7	0	0	0	2	0	0	0	0	0	0	0	0	0	0	0	0	5	6	23	3	0	0	1	0	0	1	0	0	0	0	0	0	0	0	0	0	3	0	0
20	ATA	0	0	0	0	3	0	0	0	1	0	0	0	65247	0	2	0	0	0	0	0	0	0	0	0	0	0	0	0	0	0	0	0	0	0	0	0	0	0	0	0	0	0	0	0	1	0	0	0
21	TGT	0	0	0	0	0	0	0	0	0	0	0	0	0	0	0	0	0	0	0	0	0	0	0	0	0	0	0	1	0	0	0	0	0	0	0	0	0	0	0	0	0	0	0	1	0	0	0	0
22	ATA	0	0	0	0	5	0	0	0	3	0	0	0	65216	2	19	0	0	0	0	0	0	0	0	0	0	0	0	0	0	0	0	0	0	0	0	0	0	0	0	0	0	0	0	0	12	0	0	0
23	GGC	0	0	0	0	0	0	0	0	0	4	0	0	0	0	0	0	0	0	0	0	0	0	0	0	0	0	0	0	0	0	0	0	0	6	0	0	0	0	0	0	11	65203	7	3	0	4	0	0
24	TAC	0	1	0	0	2	0	0	0	0	0	0	0	0	0	0	0	0	1	0	0	0	0	0	0	0	0	0	0	0	0	0	0	0	0	0	0	0	0	0	0	0	0	0	0	0	0	0	0
25	CAT	0	0	0	7	0	0	0	0	0	0	0	0	0	0	0	0	10	12	0	65226	0	0	0	1	0	0	0	3	0	0	0	0	0	0	0	0	0	0	0	0	0	0	0	0	0	0	0	0
26	GCG	0	0	0	0	0	0	8	0	0	0	0	0	0	0	0	0	0	0	0	0	0	0	0	0	0	0	0	0	0	0	0	0	0	0	94	0	63	0	65065	6	0	0	0	0	0	0	8	0
27	AAC	30	65236	0	3	0	0	0	0	0	1	0	0	0	1	0	0	0	0	0	0	0	0	0	0	0	0	0	0	0	0	0	0	0	1	0	0	0	0	0	0	0	0	0	0	0	0	0	0
28	AAC	13	65243	1	0	0	1	0	0	0	3	0	0	0	0	0	0	0	0	0	0	0	0	0	0	0	0	0	0	0	0	0	0	0	6	0	0	0	0	0	0	0	0	0	0	0	0	0	0
29	TCA	0	0	0	0	1	0	0	0	0	0	0	0	0	0	0	0	0	0	0	0	4	0	0	0	0	0	0	0	0	0	0	0	0	0	0	0	0	0	0	0	0	0	0	0	0	0	0	0
30	ACC	0	20	0	0	6	65213	4	10	0	1	0	0	0	8	0	0	0	0	0	0	0	0	0	0	0	0	0	0	0	0	0	0	0	0	0	0	0	2	0	0	0	0	0	0	0	0	0	0
31	GAC	1	21	0	0	0	0	0	0	0	0	0	0	0	0	0	0	0	0	0	0	0	0	0	0	0	0	0	0	0	0	0	0	13	65214	0	5	0	2	0	0	0	8	0	0	0	0	0	0
32	ACT	0	0	0	5	0	9	0	65247	0	0	0	0	0	0	0	4	0	0	0	0	0	0	0	0	0	0	0	0	0	0	0	2	0	0	0	0	0	0	0	4	0	0	0	0	0	0	0	0
33	GTT	0	0	0	0	0	0	0	0	0	0	0	0	0	0	0	5	0	0	0	0	0	0	0	0	0	0	0	0	0	0	0	0	0	0	0	2	0	0	0	2	0	0	0	0	1	4	2	65230
34	GAC	0	5	0	0	0	0	0	0	0	0	0	0	0	0	0	0	0	0	0	0	0	0	0	0	0	0	0	0	0	0	0	0	14	65234	1	6	0	1	0	0	0	3	0	0	0	0	0	0
35	ACA	2	0	0	0	65227	1	26	2	0	0	0	0	3	0	0	0	0	0	0	0	0	0	0	0	0	0	0	0	0	0	0	0	0	0	0	0	5	0	0	0	0	0	0	0	0	0	0	0
36	ATA	0	0	0	0	0	0	0	0	0	0	0	0	65253	0	9	0	0	0	0	0	0	0	0	3	0	0	0	0	0	0	0	0	0	0	0	0	0	0	0	0	0	0	0	0	2	0	0	0
37	CTC	0	0	0	0	0	0	23	1	0	0	1	0	0	5	0	0	1	1	0	0	0	2	0	0	0	0	0	0	6	65184	0	24	0	0	0	0	0	0	0	0	0	0	0	0	0	0	0	0
38	GAG	0	0	10	0	0	0	0	0	0	0	0	0	0	0	0	0	2	0	0	0	0	0	0	0	0	0	0	0	0	0	0	0	20	0	65190	8	0	0	1	0	0	0	9	0	0	0	0	0
39	AAG	5	0	65221	5	0	0	1	0	5	0	5	0	0	0	0	0	0	0	0	0	0	0	0	0	0	0	0	0	0	0	0	0	0	0	3	0	0	0	0	0	0	0	0	0	0	0	0	0
40	AAT	0	1	1	65244	0	0	0	2	0	0	0	3	0	0	0	1	0	0	0	0	0	0	0	0	0	0	0	0	0	0	0	0	0	0	0	2	0	0	0	0	0	0	0	0	0	0	0	0
41	GTG	0	0	0	0	0	0	0	0	0	0	0	0	1	0	2	0	0	0	0	0	0	0	0	0	0	0	0	0	0	0	0	0	0	0	0	0	0	0	4	0	0	0	0	0	4	11	65203	1
42	GCA	0	0	0	0	9	0	0	0	0	0	0	0	2	0	0	0	0	0	0	0	0	0	0	0	0	0	0	0	0	0	0	0	3	0	0	0	65170	0	3	0	0	0	0	0	28	0	0	0
43	GTG	0	0	0	0	0	0	0	0	0	0	0	0	0	0	8	0	0	0	0	0	0	0	0	0	0	0	0	0	0	0	0	0	0	0	1	0	0	0	1	0	0	0	1	0	3	0	65215	6
44	ACA	1	0	0	0	65233	2	8	0	0	0	0	0	5	0	0	0	0	0	0	0	0	0	0	0	0	0	0	0	0	0	0	0	0	0	0	0	7	0	0	0	0	0	0	0	0	0	0	0
45	CAT	0	0	0	5	0	0	0	0	0	0	0	0	0	0	0	0	0	1	4	65253	0	0	0	1	0	0	0	0	0	0	0	0	0	0	0	0	0	0	0	0	0	0	1	0	0	0	0	0
46	TCT	0	0	0	0	0	0	0	0	0	0	0	0	0	0	0	0	0	0	0	0	0	0	0	4	0	0	0	0	0	0	0	0	0	0	0	0	0	0	0	0	0	0	0	0	0	0	0	0
47	GTT	0	0	0	0	0	0	0	0	0	0	0	0	0	2	0	3	0	0	0	0	0	0	0	0	0	0	0	0	0	0	0	1	0	0	0	0	0	0	1	0	0	0	0	0	6	16	1	65175
48	AAC	24	65216	0	5	0	1	0	0	0	2	0	0	0	0	0	0	0	0	0	0	0	0	0	0	0	0	0	0	0	0	0	0	0	7	0	0	0	0	0	0	0	0	0	0	0	0	0	0
49	CTG	0	0	0	0	0	0	0	0	0	0	0	0	0	0	4	0	0	0	0	0	0	0	6	1	0	0	1	0	20	2	65187	17	0	0	0	0	0	0	0	0	0	0	0	0	0	0	0	0
50	CTC	0	0	0	0	0	0	0	0	0	0	0	0	0	12	0	0	0	2	0	0	0	2	0	0	0	1	0	0	7	65211	1	13	0	0	0	0	0	0	0	1	0	0	0	0	0	0	0	0
51	GAA	6	0	0	0	0	3	0	0	0	0	0	0	0	0	0	0	0	0	0	0	0	0	0	0	0	0	0	0	0	0	0	0	65187	2	2	3	0	0	3	0	5	0	0	0	0	9	0	0
52	GAC	0	3	0	0	4	0	0	0	0	0	0	0	0	0	0	0	0	0	0	0	0	0	0	0	0	0	0	0	0	0	0	0	14	65160	6	8	0	14	8	0	0	3	0	0	0	1	0	0
53	AGC	0	10	0	0	0	2	22	0	13	65050	2	37	0	14	0	14	3	0	1	0	0	0	0	0	8	3	3	0	0	0	0	0	0	0	25	0	0	6	1	0	0	11	0	0	0	0	0	0
54	CAC	0	10	0	0	0	3	5	3	0	0	0	0	0	0	0	0	17	65172	0	24	0	0	0	0	0	4	0	0	0	0	0	0	0	0	0	0	0	0	0	0	0	0	0	0	0	0	0	0
55	AAC	3	65201	0	18	0	1	0	0	0	1	0	0	0	0	0	0	0	0	0	0	0	0	0	0	0	0	0	0	0	0	0	0	0	7	0	0	0	0	0	0	0	0	0	0	0	0	0	0
56	GGG	0	0	0	0	0	0	0	0	0	0	4	0	0	0	0	0	0	0	0	0	0	0	0	0	0	1	7	0	0	0	0	0	0	0	10	0	0	4	1	0	95	0	64996	91	0	0	7	0
57	AAA	65206	0	6	0	0	0	0	0	3	0	4	0	0	0	0	0	1	0	0	0	0	0	0	0	0	0	0	0	2	0	0	0	11	0	5	0	2	0	0	0	0	0	0	0	0	0	6	0
58	CTA	0	0	5	0	1	0	0	0	0	0	0	0	16	0	0	0	0	0	0	0	2	0	0	0	1	0	0	0	65157	0	3	6	0	0	0	0	0	0	0	0	0	0	0	0	3	0	0	0
59	TGT	0	0	0	0	0	0	0	0	0	0	0	1	0	0	0	0	0	0	0	0	0	0	0	0	0	0	0	2	0	0	0	0	0	0	0	0	0	0	0	5	0	0	0	0	0	0	0	0
60	AAA	65207	0	6	0	0	0	0	0	1	11	0	0	0	0	0	0	0	0	0	0	0	0	0	0	1	2	0	4	0	6	0	0	1	0	0	0	0	0	0	6	0	0	0	0	0	0	0	0
61	TTA	0	0	0	0	0	0	0	0	0	0	0	0	1	3	0	0	0	0	0	0	0	0	0	0	0	0	0	0	4	1	1	0	0	0	0	0	0	0	0	0	0	0	0	0	0	2	0	1
62	AAA	65043	3	105	13	4	0	0	0	6	0	0	0	0	0	0	0	2	0	0	11	0	0	0	0	0	0	0	2	0	0	0	0	2	5	0	20	0	0	5	0	3	0	0	0	0	0	0	0
63	GGA	0	0	0	0	0	0	0	0	1	0	0	0	0	0	0	0	0	0	0	0	0	0	0	0	0	0	0	0	0	0	0	0	2	0	0	0	0	0	0	0	65229	1	5	0	10	0	0	0
64	ATA	1	0	0	0	2	0	0	0	0	0	0	0	65150	2	25	7	0	0	0	0	0	0	0	0	0	26	0	0	0	0	0	0	0	0	0	0	0	0	0	0	0	0	0	0	0	7	0	28
65	GCC	6	0	6	0	0	2	0	0	0	0	0	0	0	0	0	0	0	0	0	0	7	11	0	0	1	0	0	0	0	0	0	0	9	2	0	3	5	65153	7	22	0	1	0	2	0	6	0	1
66	CCA	0	0	0	0	4	0	0	0	0	0	0	0	0	0	0	0	3	0	0	0	65209	3	1	1	0	0	0	0	5	0	0	0	0	0	0	0	0	0	0	0	0	0	0	0	0	0	0	0
67	CTA	0	0	0	0	0	0	0	0	0	0	0	0	34	0	0	0	1	0	0	0	15	0	0	0	0	0	0	0	65174	0	6	6	0	0	0	0	0	0	0	0	0	0	0	0	0	0	0	0
68	CAA	8	0	0	0	0	0	0	0	0	0	0	0	10	3	0	0	65161	5	1	7	0	0	0	0	0	2	0	0	0	4	0	5	17	2	0	0	5	2	0	0	0	0	0	6	0	0	0	0
69	TTG	0	0	0	0	0	0	0	0	0	0	0	0	0	0	0	0	0	0	0	0	0	0	0	0	0	0	0	0	0	0	2	3	0	0	0	0	0	0	0	0	0	0	0	0	0	0	0	0
70	GGG	0	0	0	0	0	0	0	0	0	0	6	0	0	0	0	0	0	0	0	0	0	0	0	0	0	0	0	0	0	0	0	0	5	0	11	1	5	0	0	0	26	17	65123	55	0	0	3	0
71	AAA	65183	0	17	7	0	0	0	0	2	0	0	5	0	0	0	0	0	2	0	0	0	0	0	0	0	9	0	0	0	0	0	0	12	0	0	0	3	0	18	0	0	0	0	0	0	3	1	0
72	TGT	0	0	0	0	0	0	0	0	0	0	0	0	0	0	0	0	0	0	0	0	0	0	0	0	0	0	0	5	0	0	0	0	0	0	0	0	0	0	0	0	0	0	0	2	0	0	0	0
73	AAC	9	65176	0	41	13	0	0	0	0	2	0	2	0	1	0	0	2	0	0	0	0	0	0	0	0	0	0	0	0	0	0	0	0	10	0	0	0	0	0	0	0	0	0	0	0	0	0	0
74	ATC	0	0	0	0	0	2	0	0	0	0	0	0	10	65202	0	9	0	0	0	0	0	0	0	0	0	0	0	0	0	1	13	0	0	0	0	0	0	0	0	0	0	0	0	0	0	7	0	0
75	ACC	0	8	0	0	6	65180	0	20	0	0	0	0	0	11	0	0	1	0	0	2	0	2	0	0	0	0	0	0	0	0	0	0	0	17	0	0	0	2	10	1	0	0	0	0	0	2	0	0
76	GGA	0	0	0	0	0	0	0	0	12	0	0	0	0	0	0	0	0	0	0	0	0	0	0	0	0	0	0	0	0	0	0	0	2	0	0	0	1	0	0	0	65206	8	3	10	16	0	0	0
77	TGG	0	0	0	0	0	0	0	0	0	0	3	0	0	0	0	0	0	0	0	0	0	0	0	0	0	0	1	0	0	0	0	0	0	0	0	0	0	0	0	0	0	0	0	0	0	0	0	0
78	CTC	0	0	0	0	0	0	0	0	0	0	0	0	0	30	0	0	0	0	0	0	0	8	0	0	0	0	0	0	115	65100	2	4	0	0	0	0	0	0	0	0	0	0	0	0	0	3	1	0
79	TTG	0	0	0	0	0	0	0	0	0	0	0	0	0	0	3	0	0	0	0	0	0	0	0	0	0	0	0	0	0	2	17	4	0	0	0	0	0	0	0	0	0	0	0	0	0	0	0	0
80	GGA	0	0	0	0	0	0	0	0	7	0	0	0	0	0	0	0	0	0	0	0	0	0	0	0	0	0	0	0	0	0	0	0	3	0	0	0	0	0	0	0	65199	0	6	18	13	0	0	0
81	AAT	1	20	0	65224	0	0	0	0	0	0	0	7	0	0	0	0	0	0	0	1	0	0	0	0	0	0	0	0	0	11	0	0	0	0	0	2	0	0	0	0	0	0	0	0	0	0	0	0
82	CCA	0	0	0	0	59	0	0	0	0	0	0	0	0	0	0	0	6	0	0	0	65147	16	26	2	0	0	0	0	7	0	0	0	0	0	0	0	0	0	0	0	0	0	0	0	0	0	0	0
83	GAA	10	1	0	0	0	0	0	0	0	1	0	0	0	0	0	0	0	7	0	0	0	0	0	0	0	0	0	0	0	0	0	1	65219	1	2	0	0	0	4	0	4	0	0	8	0	0	0	0
84	TGC	0	0	0	0	0	0	0	0	0	0	0	0	0	0	0	0	0	0	0	0	0	0	0	0	0	3	0	0	0	0	0	0	0	0	0	0	0	0	0	0	0	0	0	0	0	0	0	0
85	GAC	0	13	0	0	0	0	0	0	0	0	0	0	0	0	0	0	0	1	0	0	0	0	0	0	0	0	0	0	0	0	0	0	4	65233	0	2	0	1	0	0	0	4	0	0	4	0	0	0
86	TCA	0	0	0	0	0	0	0	4	0	3	0	1	8	0	0	0	0	17	0	0	15	8	0	0	0	0	4	0	1	0	0	0	0	0	0	0	1	0	0	0	17	0	0	0	16	0	0	0
87	CTG	0	0	0	0	0	0	0	0	0	0	0	0	0	0	64	0	0	0	3	0	0	0	6	0	0	0	0	0	45	2	65092	6	0	0	0	0	0	0	0	0	0	0	0	0	0	0	2	0
88	CTT	0	0	0	0	0	0	0	0	0	0	0	0	3	0	0	54	9	0	4	5	0	0	0	1	0	0	0	0	10	19	2	65124	0	0	0	0	0	0	0	0	0	0	0	0	6	0	7	0
89	CCA	0	1	0	29	13	12	0	0	0	3	0	0	1	15	1	0	8	0	4	0	65043	1	7	5	2	0	0	0	11	0	0	1	18	8	5	11	3	0	0	0	0	0	29	0	0	0	0	0
90	GCG	10	7	3	0	0	0	4	2	0	0	0	1	0	49	0	0	0	9	0	10	0	7	0	0	0	0	0	0	0	0	0	0	5	2	18	0	28	3	65011	13	0	0	5	0	0	2	36	0
91	AGA	25	8	0	0	1	10	0	0	65167	0	4	0	6	0	6	0	11	2	0	3	0	0	0	0	0	0	0	0	0	2	0	0	0	0	0	0	0	0	0	0	8	0	0	0	1	0	0	0
92	TCA	0	13	1	6	1	0	0	0	0	2	0	1	0	0	0	0	0	0	1	0	4	0	0	0	0	0	0	0	0	0	0	0	0	0	0	0	0	0	1	0	0	0	0	0	0	0	0	0
93	TGG	0	0	0	0	0	0	0	0	0	0	0	0	0	0	0	0	0	0	0	0	0	0	0	0	0	0	3	0	0	0	0	0	0	0	0	0	0	0	0	0	0	0	0	0	0	0	0	0
94	TCC	0	0	0	0	0	0	0	0	0	1	0	0	0	0	0	0	0	0	0	0	0	5	0	0	0	0	0	0	0	0	0	0	0	0	0	0	0	2	0	0	0	3	0	0	0	0	0	0
95	TAC	0	2	0	0	0	0	0	0	0	0	0	0	0	0	0	0	0	11	0	0	0	0	0	0	0	0	0	0	0	0	0	0	0	0	0	0	0	0	0	0	0	0	0	0	0	0	0	0
96	ATT	0	0	0	0	0	0	0	11	0	0	0	1	8	5	0	73908	0	0	0	0	0	0	0	0	0	0	0	0	0	0	0	0	0	0	0	0	0	0	0	0	0	0	0	0	0	0	0	0
97	GTA	0	0	0	0	0	0	0	0	0	0	0	0	3	0	0	1	0	0	0	0	0	0	0	0	0	0	0	0	0	0	0	0	0	0	0	0	3	0	0	0	0	0	0	0	73828	54	26	0
98	GAA	2	0	0	0	0	0	0	0	0	0	0	0	0	0	0	0	0	0	0	0	0	0	0	0	0	0	0	0	0	0	0	0	73918	2	3	0	0	0	0	0	6	0	0	0	0	0	0	0
99	ACA	10	0	0	0	73761	4	17	1	0	12	13	0	9	0	0	0	0	5	3	0	12	0	0	0	0	0	0	0	0	17	0	0	2	0	0	0	3	0	0	0	0	5	0	0	0	0	0	0
100	CCA	0	0	0	0	10	0	0	0	0	0	0	0	0	0	0	0	7	20	0	0	73869	0	18	2	0	0	0	0	4	0	0	0	0	0	0	0	0	0	0	0	0	0	0	0	0	0	0	0
101	AAC	9	73884	0	4	0	0	0	0	0	2	0	0	0	2	0	0	0	0	0	0	0	0	0	0	0	0	0	0	0	0	0	0	0	0	0	16	0	0	0	0	3	0	3	0	0	0	0	0
102	TCT	0	0	0	0	0	2	0	1	0	0	0	0	0	0	0	0	11	0	0	0	0	0	0	2	0	0	0	0	0	0	0	0	0	0	0	0	3	0	0	0	6	0	10	0	15	0	0	0
103	GAG	0	0	4	0	0	2	0	0	0	0	0	0	0	0	0	0	2	0	0	0	4	0	0	0	0	0	0	0	7	0	0	0	3	0	73853	9	0	0	1	0	0	0	26	0	0	0	7	0
104	AAT	11	22	2	73815	0	0	0	8	0	0	0	11	0	0	0	0	0	3	0	34	0	0	0	0	2	0	0	0	0	0	0	0	0	0	0	3	0	0	0	0	0	0	0	0	0	0	0	0
105	GGA	0	0	0	0	0	0	0	0	9	0	0	0	0	0	0	0	0	0	0	0	0	0	0	0	0	0	0	0	0	0	0	0	4	0	0	0	0	0	0	0	73843	1	44	0	18	0	0	0
106	GCA	0	0	0	0	19	0	0	0	0	0	0	0	0	0	0	0	0	0	0	0	0	0	5	0	0	0	0	0	0	0	0	0	9	0	0	0	73857	1	2	0	2	0	0	0	15	0	0	0
107	TGT	0	0	0	0	0	0	0	0	0	0	0	0	0	0	0	0	0	0	0	0	0	0	0	0	0	0	0	4	0	0	0	0	0	0	0	0	0	0	0	0	0	0	0	2	0	0	0	0
108	TAT	0	0	0	0	0	0	0	0	0	0	0	0	0	0	0	0	0	0	0	3	0	0	0	0	0	0	0	0	0	0	0	0	0	0	0	0	0	0	0	0	0	0	0	0	0	0	0	0
109	CCA	0	0	0	0	15	0	0	0	0	0	0	0	0	0	0	0	3	0	0	0	73839	18	25	25	0	0	0	0	1	0	0	0	0	0	0	0	0	0	0	0	0	0	0	0	0	0	0	0
110	GGA	0	0	0	0	0	0	0	0	2	0	0	0	0	0	0	0	0	0	0	0	0	0	0	0	0	0	0	0	0	0	0	0	4	0	0	0	0	0	0	0	73868	0	21	12	13	0	0	0
111	GAT	0	0	0	9	0	0	0	0	0	0	2	0	0	0	0	0	9	0	0	0	0	0	0	0	0	0	0	0	0	0	0	0	1	5	12	73862	0	0	1	0	0	0	0	1	1	0	0	1
112	CTC	0	0	0	0	0	0	0	0	0	0	0	0	6	18	0	4	0	0	0	0	0	12	0	0	0	0	0	0	20	73842	0	8	0	0	0	0	0	0	0	0	0	0	0	0	0	0	5	0
113	ATC	0	1	0	0	3	2	0	1	15	2	0	0	142	73626	0	39	0	29	0	0	0	0	0	0	0	0	0	0	0	7	0	0	0	0	0	0	0	5	0	0	0	32	0	0	0	2	0	0
114	GAC	0	6	0	0	0	0	0	0	0	0	0	0	0	0	0	0	0	5	0	0	0	0	0	0	0	0	0	0	0	0	0	0	19	73873	12	3	0	0	0	0	1	6	0	0	0	0	0	0
115	TAT	0	0	0	0	0	0	0	0	0	0	0	4	3	0	0	3	0	0	0	6	0	0	0	5	0	0	0	0	0	0	3	0	0	0	0	0	0	0	0	0	0	0	8	0	0	0	4	0
116	GAG	0	0	0	0	0	0	0	0	0	0	0	0	0	0	0	0	0	0	7	0	0	0	0	0	0	0	0	0	0	0	0	0	26	0	73842	8	0	0	1	0	0	0	24	0	0	0	0	0
117	GAA	4	0	0	0	0	0	0	0	0	0	0	0	0	0	0	0	0	0	0	0	0	0	0	0	0	0	0	0	0	0	0	0	73880	2	3	0	0	0	0	0	7	0	0	0	0	0	0	0
118	CTG	0	0	0	0	0	0	0	0	0	0	0	0	0	0	21	0	0	0	0	0	0	0	8	0	0	0	0	0	42	1	73845	8	0	0	0	0	0	0	0	0	0	0	0	0	0	0	0	0
119	AGG	0	0	14	0	0	0	0	0	7	0	73856	5	0	0	11	0	0	4	0	3	0	0	0	0	0	0	1	0	0	0	0	0	0	0	0	0	0	0	0	0	0	0	8	0	0	0	0	0
120	GAG	0	0	7	0	0	0	0	0	0	0	0	0	0	0	0	0	0	0	0	0	0	0	0	0	0	0	0	0	0	0	0	0	20	1	73845	9	0	0	1	0	0	0	6	0	0	0	2	0
121	CAA	7	0	0	0	0	0	0	0	0	0	0	0	0	0	0	0	73868	0	15	0	0	0	0	0	1	0	0	0	0	0	0	0	0	0	0	0	0	0	0	0	0	0	0	0	0	0	0	0
122	TTG	0	0	0	0	0	0	0	0	0	0	0	0	0	0	0	0	0	0	0	0	0	0	0	0	0	0	0	0	0	0	18	0	0	0	0	0	0	0	0	0	0	0	0	0	0	0	6	0
123	AGC	0	10	0	0	0	2	0	6	5	73833	0	2	0	30	0	5	2	0	0	0	0	0	0	0	0	0	0	0	0	0	0	4	2	1	0	0	0	0	13	0	0	9	0	0	0	0	0	0
124	TCA	0	0	0	0	16	11	0	3	0	2	0	0	0	0	0	0	0	0	0	0	12	0	0	0	0	0	0	0	7	0	0	0	4	0	0	0	3	0	0	0	0	0	0	0	0	0	0	0
125	GTA	0	0	0	0	1	0	0	0	0	0	0	0	2	0	0	4	0	0	0	0	0	0	0	0	0	0	0	0	0	0	0	0	0	0	0	0	15	0	0	0	0	0	0	0	73897	0	3	5
126	TCA	0	0	0	0	2	0	0	2	0	0	8	11	0	0	0	0	2	0	2	0	5	0	0	0	0	0	0	0	0	0	0	0	0	15	0	0	1	0	0	0	0	0	0	0	0	1	0	0
127	TCA	0	5	2	6	2	0	0	0	0	3	0	0	0	0	0	0	0	0	0	0	3	0	0	0	0	0	0	0	0	0	0	0	0	0	0	0	1	0	0	0	0	0	0	0	0	0	0	0
128	TTA	0	0	0	0	0	0	11	0	0	0	0	0	1	0	0	0	0	0	0	0	0	0	0	0	0	0	0	0	2	0	0	0	0	0	0	0	0	0	0	1	4	0	0	0	6	6	0	0
129	GAA	2	0	0	0	0	0	0	0	0	0	0	0	0	0	0	0	0	0	0	0	0	0	0	0	0	0	0	0	0	0	0	0	73918	3	1	2	0	0	0	0	1	0	0	0	0	0	0	0
130	AGA	3	0	0	0	1	0	0	0	73881	1	3	0	9	0	0	0	0	0	0	0	0	0	0	0	7	18	0	6	0	0	0	0	0	0	0	0	0	0	0	0	1	0	0	0	0	0	0	0
131	TTC	0	0	0	0	0	0	0	0	0	0	0	0	0	0	0	0	0	0	0	0	0	0	0	0	0	0	0	0	0	4	0	0	0	0	0	0	0	0	0	0	0	0	0	0	0	0	0	0
132	GAA	8	0	0	0	0	0	0	0	0	0	0	0	0	0	0	0	0	0	0	0	0	0	0	0	0	0	0	0	0	0	0	0	73913	0	2	0	0	0	0	0	4	0	0	0	0	0	0	0
133	ATA	1	0	0	0	2	0	0	0	0	0	0	0	73923	0	7	0	0	0	0	0	0	0	0	0	0	0	0	0	1	0	0	0	0	0	0	0	0	0	0	0	0	0	0	0	1	0	0	0
134	TTT	0	0	0	0	0	0	0	0	0	0	0	0	0	0	0	0	0	0	0	0	0	0	0	0	0	0	0	0	0	0	0	1	0	0	0	0	0	0	0	0	0	0	0	0	0	0	0	2
135	CCC	0	19	0	0	0	13	0	0	0	2	0	5	0	0	0	0	0	8	0	0	11	73830	8	2	0	0	0	0	0	1	0	0	0	2	0	0	3	5	0	0	0	0	0	0	0	0	0	0
136	AAG	5	0	73795	5	13	0	1	1	0	5	10	0	0	0	1	0	2	0	2	0	0	8	0	0	0	0	0	0	3	0	0	0	0	0	5	12	0	7	0	0	0	0	3	3	5	0	6	0
137	GAA	14	0	0	0	0	0	0	0	0	0	0	0	0	0	0	0	0	0	0	0	3	0	0	0	0	0	0	0	0	0	0	1	73833	0	21	1	0	0	0	0	5	0	0	0	1	0	0	0
138	AGT	0	5	0	2	0	0	0	2	1	11	1	73797	0	1	0	38	8	0	2	0	0	0	1	0	0	0	0	0	0	0	0	2	5	0	0	0	0	2	0	0	0	0	5	14	0	0	0	0
139	TCA	0	2	0	0	19	0	4	0	0	0	0	2	0	0	0	0	0	5	0	0	3	0	0	0	0	0	0	0	0	0	0	4	0	0	0	0	56	6	0	1	0	0	0	0	0	0	0	0
140	TGG	0	0	0	0	0	0	0	0	0	0	2	0	0	0	0	0	0	0	0	0	0	0	0	0	0	0	1	0	0	0	0	0	0	0	0	0	0	0	0	0	0	0	2	0	0	0	0	0
141	CCC	0	0	0	0	0	60	0	0	0	0	0	0	4	0	0	0	0	9	0	4	14	73794	1	9	0	0	4	0	0	4	0	0	1	0	0	0	0	2	0	0	0	0	0	0	0	0	0	0
142	AAC	35	73834	3	28	0	0	0	0	0	6	0	0	0	1	0	0	0	1	0	0	0	0	0	0	0	0	0	0	0	0	0	0	0	6	0	0	0	0	0	0	0	0	0	0	0	0	0	0
143	CAC	0	9	0	0	0	0	0	0	0	0	0	0	0	0	0	0	11	73855	0	22	0	0	0	0	0	0	0	0	0	0	0	0	0	2	0	0	0	0	0	0	0	0	0	0	0	0	0	0
144	ACA	15	0	0	0	73846	14	1	12	0	0	0	0	8	0	0	0	0	0	0	0	0	0	0	0	0	0	0	0	0	0	0	0	0	0	0	0	5	0	0	0	0	0	4	0	0	0	0	0
145	TTC	7	0	0	0	5	0	0	0	0	10	0	0	0	0	0	0	0	0	0	0	0	0	0	0	0	0	0	0	0	1	0	0	58	0	7	0	4	10	6	2	0	9	0	0	0	0	0	0
146	AAC	12	73790	1	31	0	0	0	4	0	7	4	0	0	0	0	0	3	7	0	0	0	3	0	0	0	0	0	0	0	0	0	0	0	18	8	0	0	0	0	0	0	0	1	0	5	0	14	0
147	GGA	0	0	0	0	0	0	0	0	17	0	0	0	0	0	0	0	0	0	0	0	0	0	2	0	0	0	0	0	0	0	0	0	1	0	0	0	0	0	0	0	73888	1	9	0	13	0	0	0
148	GTA	0	0	0	0	51	30	22	2	0	0	0	0	31	2	0	0	0	0	1	0	0	0	0	0	9	0	0	0	1	5	0	0	0	2	0	0	4	5	0	0	2	0	0	0	73718	0	5	5
149	ACA	4	0	0	0	73856	2	26	12	1	2	0	2	10	0	0	0	0	0	0	0	0	0	0	0	0	0	0	0	0	0	0	0	0	0	0	0	4	0	0	0	0	0	0	0	0	0	0	0
150	GTA	0	1	0	0	0	0	0	0	0	28	0	0	0	5	0	0	0	1	0	0	0	0	0	0	0	0	0	0	16	0	0	1	0	0	0	0	20	0	8	21	1	0	0	0	73701	10	7	12
151	TCA	0	0	0	0	7	0	0	0	0	0	0	0	0	0	0	0	0	0	0	0	10	0	0	0	0	0	0	0	0	0	0	0	0	0	0	0	16	0	0	0	0	0	0	0	0	0	0	0
152	TGC	0	0	0	0	0	0	0	0	0	0	0	0	0	0	0	0	0	0	0	0	0	0	0	0	0	1	0	0	0	0	0	0	0	0	0	0	0	0	0	0	0	2	0	0	0	0	0	0
153	TCC	0	0	0	4	1	5	1	2	2	0	1	0	4	4	0	13	0	0	0	13	20	16	0	0	0	0	0	0	0	0	20	16	0	0	1	0	0	1	0	0	1	4	0	1	1	32	11	0
154	CAT	0	7	0	25	25	11	3	5	3	0	2	6	0	1	9	24	1	9	10	73495	0	0	0	2	0	0	0	3	9	21	3	1	3	0	0	48	12	0	0	0	1	0	6	0	27	4	0	0
155	AGG	1	0	14	0	0	0	2	0	7	0	73681	18	2	0	10	3	0	0	0	0	0	0	0	0	0	3	2	0	0	0	0	6	1	6	0	0	2	0	3	0	10	0	46	17	1	0	0	13
156	GGA	22	0	0	0	0	0	0	0	4	0	0	0	0	0	0	0	11	0	0	0	0	0	0	0	0	0	0	0	0	0	0	0	10	0	0	0	0	8	0	5	73796	2	15	0	1	0	0	0
157	AAA	73712	7	3	6	1	22	0	4	2	0	0	0	0	0	16	0	1	22	0	5	0	0	0	0	0	0	0	0	0	0	4	0	32	0	11	2	0	0	0	0	0	0	15	30	6	0	1	0
158	AGC	0	14	0	0	0	0	0	0	7	73234	1	47	0	5	0	0	3	0	33	2	0	38	0	1	0	0	0	0	0	2	0	0	0	1	0	0	34	433	0	12	0	7	0	0	0	0	0	0
159	AGT	0	0	0	3	0	0	0	0	0	1	7	73802	0	0	0	24	0	0	0	0	0	0	0	0	0	0	0	2	0	0	0	0	0	39	0	0	0	0	0	0	22	0	0	6	0	0	0	0
160	TTT	0	0	0	0	0	0	0	0	0	0	0	0	0	0	0	0	0	0	0	0	0	0	0	0	0	0	0	0	0	0	0	3	0	0	0	0	0	0	0	0	0	0	0	0	0	0	0	0
161	TAC	0	2	0	0	0	0	0	0	0	0	0	0	0	0	0	0	0	1	0	0	0	0	0	0	0	0	0	0	0	0	0	0	0	0	0	0	0	0	0	0	0	0	0	0	0	0	0	0
162	AGA	6	5	0	3	0	0	0	0	73870	1	2	1	2	0	0	0	0	0	0	0	0	0	0	0	2	0	0	0	0	0	0	0	0	0	0	0	0	0	0	0	16	0	0	0	0	0	0	0
163	AAT	1	12	1	73895	0	0	0	0	0	0	0	9	0	0	0	1	0	0	0	0	0	0	0	0	0	0	0	0	0	0	0	0	0	0	0	2	0	0	0	0	0	0	0	0	0	0	0	0
164	TTG	0	0	0	0	0	0	0	0	0	0	0	0	0	0	0	0	0	0	0	0	0	0	0	0	0	0	0	0	0	0	0	4	0	0	0	0	0	0	0	0	0	0	0	0	0	1	1	0
165	CTA	0	0	0	0	6	0	0	0	0	0	0	0	23	0	0	0	0	0	0	0	3	0	0	0	0	0	0	0	73842	5	7	0	0	0	0	0	0	0	0	0	0	0	0	0	0	0	0	0
166	TGG	0	0	0	0	0	0	0	0	0	0	0	0	0	0	0	0	0	0	0	0	0	0	0	0	0	0	1	0	0	0	0	0	0	0	0	0	0	0	0	0	0	0	0	0	0	0	0	0
167	CTG	0	0	0	0	0	0	0	0	0	0	0	0	0	0	31	0	0	0	3	0	0	0	2	0	0	0	0	0	7	0	73817	5	0	0	0	0	0	0	0	0	0	0	0	0	0	8	0	9
168	ACG	0	0	22	0	14	7	73833	3	4	0	1	0	0	0	17	0	0	0	0	0	0	0	1	0	0	0	0	0	0	0	0	0	0	0	0	0	0	0	3	0	0	0	0	0	0	0	0	0
169	AAG	16	2	73607	15	0	0	1	0	0	18	14	15	0	0	12	0	0	5	0	0	1	0	0	0	2	0	0	0	2	2	0	0	0	0	10	0	0	0	0	55	0	6	1	0	4	1	1	0
170	AAG	11	9	73700	10	1	0	7	1	0	1	12	2	0	0	17	0	0	7	0	6	0	0	0	0	8	7	0	0	12	43	4	0	0	0	6	0	9	2	12	0	0	0	0	0	4	0	0	0
171	GGG	0	17	0	0	0	0	0	0	0	0	6	1	0	0	0	0	0	0	0	0	0	0	0	0	0	0	2	0	1	0	0	0	0	9	99	22	1	5	9	0	11	1	73649	17	0	22	18	0
172	GAT	0	0	0	7	1	0	0	0	0	5	0	5	0	0	0	0	11	0	0	0	0	0	0	0	0	0	0	0	0	0	0	0	6	5	64	73689	0	0	5	1	0	0	0	10	0	0	6	1
173	TCA	0	6	0	0	20	4	0	0	0	9	0	0	0	55	1	0	0	0	18	2	4	0	0	3	0	0	0	0	0	0	7	2	39	28	4	10	8	0	0	0	0	0	11	0	0	16	2	0
174	TAC	0	1	0	0	0	0	0	0	0	0	0	0	0	0	0	0	0	14	0	0	0	0	0	0	0	0	0	0	0	0	0	0	0	0	0	0	0	0	0	0	0	0	0	0	0	0	0	0
175	CCA	18	18	35	2	29	33	0	11	3	0	15	13	0	6	2	6	12	27	85	0	73137	1	9	2	6	23	1	15	18	11	0	3	0	0	0	12	112	0	17	0	13	4	0	0	8	1	0	4
176	AAG	4	1	73726	13	9	3	6	8	0	10	19	0	5	0	8	0	4	3	20	9	3	10	2	1	14	5	0	0	6	3	0	0	0	0	1	0	0	3	0	0	0	0	0	0	12	0	16	0
177	CTG	0	0	0	0	1	5	29	0	0	1	0	0	0	0	26	10	0	0	5	0	0	0	4	0	0	0	0	0	5	1	73733	14	0	0	0	0	6	0	10	0	0	0	0	0	15	5	4	16
178	ACC	0	20	0	0	14	73799	10	7	0	0	0	0	1	18	0	0	0	1	0	3	0	1	0	0	0	0	0	0	18	0	0	0	0	0	0	0	0	7	11	4	0	0	0	0	0	0	0	3
179	AAT	4	4	0	73864	0	0	7	1	0	0	0	7	0	0	0	0	0	0	0	6	0	0	0	0	0	0	0	0	0	0	0	0	0	0	2	3	0	0	0	0	2	0	3	0	12	14	0	0
180	TCC	11	0	0	0	0	7	2	16	0	0	1	0	0	0	14	0	0	0	0	0	0	1	0	0	2	0	0	0	2	0	0	0	12	0	2	0	0	0	0	0	0	0	0	0	0	0	0	3
181	TAT	0	0	0	2	0	0	0	0	0	0	0	0	0	0	0	0	0	0	0	16	0	0	0	0	0	0	0	0	0	0	0	0	0	0	0	2	0	0	0	0	0	0	0	0	0	0	0	0
182	GTG	0	0	0	0	0	0	0	0	0	1	0	0	0	0	8	2	0	5	11	0	0	0	0	0	0	0	0	4	0	0	4	0	0	5	0	0	0	5	3	0	0	0	1	0	33	16	73765	7
183	AAC	28	73860	0	10	0	0	0	0	0	4	0	0	0	0	0	0	0	1	0	0	0	0	0	0	0	0	0	0	0	0	0	0	0	10	0	0	0	0	0	0	0	0	0	0	0	0	0	0
184	AAT	2	17	0	73855	0	0	0	3	0	0	0	17	0	0	0	1	0	0	0	0	0	0	0	0	0	0	0	0	0	0	0	0	0	0	0	2	0	0	0	0	0	2	0	0	15	0	14	0
185	AAA	73859	4	10	3	0	0	0	0	2	0	0	0	0	0	0	0	0	0	0	0	0	0	0	0	4	0	0	0	6	8	0	0	14	0	0	0	0	0	0	0	0	0	0	0	0	0	0	0
186	GGG	0	0	0	0	0	12	6	1	1	0	8	0	0	0	0	0	0	0	0	6	0	0	0	0	1	0	1	0	0	0	0	0	0	0	26	1	1	3	0	0	12	1	73774	8	0	0	5	0
187	AAA	73900	0	11	1	0	0	0	0	4	0	0	0	0	0	0	0	0	1	0	0	0	0	0	0	0	0	0	0	0	0	0	0	5	0	0	0	0	0	0	0	0	3	0	0	0	0	0	2
188	GAA	7	0	0	0	0	0	3	0	0	16	0	0	0	0	0	0	0	0	0	0	9	4	0	0	0	0	0	0	0	1	0	0	73853	1	11	2	1	0	0	0	4	0	0	0	0	0	0	0
189	GTC	0	0	0	0	0	0	0	0	0	0	0	0	3	45	0	0	0	0	0	0	0	0	0	0	0	0	0	0	0	0	0	0	0	1	0	0	0	2	0	0	0	0	0	0	6	73848	12	7
190	CTT	0	0	0	0	0	0	0	0	0	0	0	0	0	0	0	14	0	0	0	2	0	0	0	18	0	0	0	0	2	2	0	73876	0	0	0	0	0	0	0	0	0	0	0	0	0	0	0	0
191	GTA	0	0	0	0	0	0	0	0	0	0	0	0	11	0	0	0	0	0	0	0	0	0	0	0	0	0	0	0	8	1	0	0	3	0	0	0	8	0	0	0	0	0	0	0	64374	1	4	1
192	CTA	0	0	0	0	0	0	0	0	0	0	0	0	18	0	2	0	0	0	0	0	4	0	0	0	0	0	0	0	64386	0	2	1	0	0	0	0	0	0	0	0	0	0	0	0	0	0	3	0
193	TGG	0	0	0	0	0	0	0	0	0	0	0	0	0	0	0	0	0	0	0	0	0	0	0	0	0	0	1	0	0	0	0	0	0	0	0	0	0	0	0	0	0	0	2	0	0	0	0	0
194	GGT	0	0	0	0	0	0	0	0	0	0	0	1	0	0	0	0	0	0	0	0	0	0	0	0	0	0	0	2	0	0	0	0	0	0	0	3	0	0	0	1	0	5	4	64305	0	0	0	102
195	GTT	0	0	0	0	0	0	0	0	0	0	0	0	0	0	0	24	0	0	0	0	0	0	0	0	0	0	0	0	0	0	0	11	0	0	0	0	0	0	0	6	0	0	0	0	1	12	0	64360
196	CAT	0	0	0	17	0	0	0	0	0	0	0	0	0	0	0	0	1	31	0	64373	0	0	0	1	0	0	0	8	0	0	0	0	0	0	0	1	0	0	0	0	0	0	0	0	0	0	0	0
197	CAC	0	160	0	7	0	0	0	0	0	0	0	0	0	0	0	3	37	64182	0	4	0	1	0	0	0	8	0	0	0	0	0	0	0	4	0	0	0	0	0	0	0	0	0	0	0	0	0	0
198	CCG	0	0	0	0	0	0	26	0	0	0	0	0	0	0	0	0	0	0	3	0	23	0	64360	5	0	0	1	0	0	0	3	0	0	0	0	0	2	0	1	0	0	0	0	0	0	0	0	0
199	TCT	0	0	0	0	0	0	0	0	0	0	0	0	0	0	0	0	0	0	0	0	0	0	0	3	0	0	0	0	0	0	0	0	0	0	0	0	0	0	0	0	0	0	0	0	0	0	0	0
200	AGC	0	13	0	0	0	0	0	0	16	64362	3	22	0	5	0	0	0	0	0	0	0	0	0	0	0	0	0	0	0	0	0	0	0	0	0	0	0	0	0	0	0	4	0	0	0	0	0	0
201	AGT	0	11	0	7	0	31	6	4	0	4	1	64309	3	6	1	6	0	0	0	0	0	0	0	0	0	0	0	0	2	0	0	0	12	0	0	0	0	0	0	0	0	3	0	6	0	0	0	0
202	GAT	0	0	0	6	0	0	0	0	0	13	0	0	0	0	0	0	0	0	0	0	0	0	0	0	0	0	0	0	0	0	0	1	6	5	1	64374	0	4	0	0	0	0	5	7	0	0	8	1
203	GAG	0	0	3	0	0	0	0	0	0	0	0	0	0	0	0	0	0	0	1	0	0	0	0	0	0	0	0	0	0	0	0	0	21	0	64360	5	0	0	0	0	0	0	12	0	0	0	1	0
204	CAA	8	0	0	0	0	0	0	0	0	0	0	0	0	0	0	0	64405	0	3	0	0	0	0	0	1	0	0	0	1	0	0	0	2	0	0	0	0	1	0	0	0	0	0	0	0	0	0	0
205	CAG	0	2	16	4	0	0	0	0	0	0	0	0	0	0	0	0	2	1	64352	6	0	0	0	0	0	0	9	0	12	0	2	0	0	0	2	0	0	8	1	0	0	0	0	0	0	0	0	0
206	AGT	0	0	0	3	0	0	0	0	0	6	0	64368	0	1	0	1	0	0	0	0	0	0	0	0	0	0	0	0	4	0	0	0	2	7	0	12	0	0	0	0	0	3	1	11	0	0	0	0
207	CTC	0	0	0	0	0	0	0	0	0	0	0	0	0	28	5	0	0	0	0	0	0	4	0	0	0	2	0	0	16	64368	3	5	0	0	0	0	0	0	0	0	0	0	0	0	0	0	0	0
208	TAT	0	0	0	0	0	0	0	0	0	0	0	0	0	0	0	0	0	0	0	5	0	0	0	0	0	0	0	0	0	0	0	0	0	0	0	0	0	0	0	0	0	0	0	0	0	0	0	0
209	AGT	0	1	0	7	4	0	23	10	0	5	0	64215	2	0	4	3	3	0	0	0	1	0	6	0	0	0	8	0	3	0	0	15	0	14	0	10	0	0	0	2	17	0	0	51	0	0	0	0
210	AAT	2	1	5	64297	1	0	0	0	0	1	0	1	3	2	0	0	9	0	1	0	1	2	0	0	0	3	0	0	7	3	1	0	0	0	0	4	3	0	5	7	0	4	4	0	0	0	0	16
211	GGA	0	1	0	3	1	12	0	2	11	0	0	2	1	0	0	0	0	0	0	0	4	1	0	0	0	0	0	0	0	0	0	0	5	0	1	0	0	0	0	0	64341	0	9	3	5	0	0	0
212	AAT	0	0	0	64335	0	0	0	2	0	0	0	0	15	0	8	0	0	15	2	1	3	7	0	0	0	0	8	0	0	0	0	0	6	0	0	1	5	0	0	0	0	1	0	0	10	0	0	0
213	GCT	0	0	0	0	1	1	9	33	0	0	0	6	0	0	0	0	0	0	0	0	0	3	0	35	0	0	0	0	0	0	0	0	0	0	0	14	8	2	0	64269	0	0	0	0	0	0	0	3
214	TAT	0	0	0	0	0	0	0	0	0	0	0	0	0	0	0	0	0	0	10	10	0	0	0	0	0	0	0	0	0	0	0	0	0	0	0	0	0	0	0	0	0	0	0	0	15	0	0	0
215	GTC	0	0	0	0	0	0	0	0	0	0	0	0	3	4	0	0	0	0	0	0	0	0	0	0	0	0	0	0	0	0	0	0	0	0	0	0	0	1	0	0	0	0	0	0	5	64413	0	9
216	TCT	0	0	1	0	2	0	0	0	0	0	9	0	0	0	0	0	3	4	0	0	0	0	0	8	0	0	0	0	0	0	0	0	0	0	0	0	0	11	0	1	0	0	0	0	0	0	0	0
217	GTA	0	0	0	0	0	0	5	0	0	0	0	0	17	0	0	0	0	0	0	0	0	0	0	0	0	0	0	0	0	0	0	0	1	0	0	0	5	0	0	0	0	0	0	0	64388	0	7	0
218	GCG	0	0	0	0	0	1	8	0	0	36	0	0	0	3	0	0	0	19	0	0	0	0	0	0	0	0	0	0	0	0	0	0	0	0	14	0	21	5	64266	9	0	0	0	0	0	0	14	0
219	TCT	0	0	0	0	0	2	0	4	0	7	0	5	0	0	0	0	0	0	0	0	0	0	0	6	0	0	0	0	0	0	0	0	0	0	0	0	0	0	0	0	1	0	1	0	0	0	0	0
220	TCA	10	0	0	3	0	0	5	0	0	0	0	0	0	0	3	0	0	0	0	10	19	0	0	0	0	1	0	0	1	2	8	3	0	1	0	0	1	3	0	13	34	0	0	2	0	23	0	0
221	AAT	1	2	0	64386	0	1	0	9	0	0	0	0	0	0	0	1	0	0	2	1	0	0	0	0	0	0	0	0	1	0	2	0	0	1	8	3	0	0	0	0	0	0	0	0	0	0	0	0
222	TAT	0	0	0	0	0	0	0	2	7	0	0	0	0	0	1	0	0	0	0	4	0	0	0	0	0	0	0	0	0	0	0	0	0	0	0	0	0	0	0	0	0	0	0	0	0	0	0	0
223	AAC	6	64052	0	12	0	0	0	0	0	4	0	0	1	19	0	0	5	38	0	71	0	0	0	0	0	0	6	0	0	0	0	0	59	17	0	0	1	8	11	7	0	0	0	1	0	2	0	8
224	AGG	0	0	5	0	0	0	2	1	9	0	64328	19	0	0	5	0	0	5	0	0	0	0	0	0	8	0	0	15	0	0	1	0	0	0	0	0	1	0	0	0	0	0	11	0	0	0	0	0
225	AGA	13	0	0	0	1	0	0	0	64306	0	11	0	18	0	0	0	0	0	27	0	0	0	0	0	0	0	0	0	0	2	0	0	0	0	0	0	0	0	0	0	5	0	0	0	0	0	0	0
226	TTC	0	0	0	0	0	0	3	0	0	0	0	0	3	0	0	10	0	7	0	0	0	0	0	0	0	0	0	0	13	2	2	0	0	0	0	0	0	0	0	0	0	0	0	0	4	4	5	1
227	ACC	0	6	0	9	2	64276	0	2	0	0	0	0	4	15	8	13	0	0	0	0	0	1	0	0	11	1	0	0	0	0	1	0	0	0	0	0	0	48	0	0	0	0	0	0	0	0	0	0
228	CCG	0	0	0	0	0	0	1	0	0	0	0	0	0	0	0	1	0	0	2	0	5	11	64361	15	0	0	8	0	0	0	3	0	0	0	0	0	0	0	0	0	0	0	0	0	1	0	11	0
229	GAA	4	0	0	0	10	0	0	4	0	0	0	4	0	0	0	0	0	8	0	0	0	0	0	0	0	0	0	0	0	0	0	0	64221	4	11	1	1	0	0	3	10	1	0	5	1	0	0	0
230	ATA	2	0	0	0	9	0	4	0	1	0	0	0	64294	0	15	17	2	0	0	0	0	12	6	6	0	1	0	0	1	3	2	9	0	0	0	0	0	5	0	1	0	0	0	0	6	23	0	0
231	GCT	0	0	0	0	11	0	26	23	1	2	0	0	0	0	0	0	35	2	93	1	0	0	0	1	0	0	0	0	0	0	0	0	0	0	0	6	0	4	7	64050	0	0	0	0	3	12	31	62
232	GCA	0	6	17	0	21	0	0	5	1	12	0	0	14	42	18	37	0	33	3	24	10	0	31	4	6	0	0	0	17	2	3	3	11	0	4	0	63908	3	38	0	6	0	2	6	7	11	10	18
233	AGG	0	0	14	0	0	0	0	0	17	0	64306	6	0	0	8	0	0	0	0	0	0	0	0	0	0	0	4	1	0	0	0	0	0	0	0	0	0	0	0	0	0	0	10	0	0	0	0	0
234	CCC	7	0	3	0	1	6	0	0	0	0	0	0	4	0	0	0	0	3	0	0	3	64351	0	7	0	10	0	0	0	5	6	0	0	0	0	0	0	6	0	0	0	0	0	0	0	0	0	0
235	AAA	64164	1	14	0	0	0	2	0	17	1	0	0	0	0	7	0	9	0	17	0	0	0	3	0	0	17	0	0	3	16	29	0	6	0	4	0	9	3	3	0	0	1	0	0	18	0	0	2
236	GTA	0	0	0	5	1	0	0	0	12	0	2	0	21	0	11	3	0	2	3	0	0	0	0	0	0	0	0	0	0	1	0	21	1	0	0	0	6	0	0	5	1	0	0	0	64312	7	6	1
237	AGA	17	31	65	8	3	0	0	0	64134	13	12	1	11	0	40	0	4	0	3	0	0	0	0	0	3	0	0	0	5	3	0	0	0	0	4	0	0	0	7	0	7	0	0	0	0	0	0	4
238	GAT	0	0	0	3	0	0	1	0	0	0	0	0	0	3	0	0	0	0	0	0	0	0	0	0	0	0	0	0	0	0	0	0	0	1	0	64369	0	0	0	1	0	0	0	5	0	0	0	0
239	CAA	10	0	0	0	0	0	0	0	0	0	0	0	0	0	6	0	64360	0	4	1	1	0	0	0	5	0	0	0	0	4	3	0	1	0	0	0	0	0	0	1	0	0	0	0	0	0	0	0
240	CAT	0	0	4	32	8	0	0	2	0	0	0	0	2	3	0	0	0	4	3	64252	0	10	0	12	0	3	0	1	0	3	0	2	0	0	0	1	0	1	0	35	0	0	0	0	3	17	4	0
241	GGG	0	0	0	0	0	0	0	0	0	0	6	0	0	0	0	0	0	0	0	0	0	0	0	0	0	0	0	0	0	0	0	0	0	0	3	0	0	0	1	0	11	0	64381	17	0	0	2	0
242	AGG	0	0	17	0	0	0	0	0	8	0	64365	14	0	0	2	0	0	0	0	0	0	0	0	0	0	0	2	0	0	0	0	0	0	0	0	0	0	0	0	0	0	0	11	0	0	0	0	0
243	ATG	0	0	0	0	0	0	2	0	0	0	0	0	23	1	64389	3	0	0	0	0	0	0	0	0	0	0	0	0	0	0	1	0	0	0	0	0	0	0	0	0	0	0	0	0	0	0	7	0
244	AAC	11	64353	0	5	0	1	0	0	0	3	0	0	0	6	0	0	0	17	0	0	0	0	0	0	0	0	0	0	0	4	0	0	0	2	0	0	3	0	0	0	0	0	0	0	0	0	0	0
245	TAT	0	0	0	0	0	0	0	0	0	0	0	0	0	0	0	0	0	0	0	4	0	0	0	0	0	0	0	0	0	0	0	0	0	0	0	0	0	0	0	0	0	0	0	0	0	0	0	0
246	TAC	0	2	0	0	0	0	0	0	0	0	0	0	0	0	0	0	0	25	0	12	0	0	0	0	0	0	0	0	0	0	0	0	0	1	0	0	0	0	0	0	0	0	0	0	0	0	0	0
247	TGG	0	0	0	0	0	0	0	0	0	0	1	0	0	0	0	0	0	0	0	0	0	0	0	0	0	0	12	0	0	0	1	0	0	0	0	0	0	0	0	0	0	0	3	0	0	0	0	0
248	ACC	2	3	0	0	6	64307	0	5	0	0	0	0	0	8	2	0	1	2	0	2	0	0	0	0	0	0	0	0	0	0	0	0	0	1	0	0	0	6	0	5	0	0	0	0	0	0	0	0
249	TTG	0	0	0	0	0	0	2	0	0	0	0	0	0	0	1	0	0	0	0	0	0	0	0	0	0	0	0	0	0	16	5	1	0	0	0	0	0	0	0	0	0	0	0	0	0	0	2	0
250	CTA	0	0	0	0	0	0	0	0	0	0	0	0	23	10	0	0	0	0	0	0	1	0	0	0	0	0	0	0	64325	17	4	3	0	0	0	0	0	0	0	0	0	0	0	0	2	0	0	0
251	GAA	4	0	0	4	3	0	0	0	1	0	0	0	0	0	15	0	14	1	0	4	1	12	81	1	0	0	21	0	0	0	0	0	64155	1	4	0	8	0	9	0	10	0	2	0	2	0	0	0
252	CCC	0	0	0	0	0	11	0	0	0	0	0	0	0	0	0	0	0	6	0	0	11	64367	0	4	0	0	0	0	0	2	0	0	0	2	0	0	0	0	0	0	0	0	0	0	0	0	0	0
253	GGA	0	0	0	0	0	0	0	0	10	0	0	0	0	0	0	0	0	0	0	0	0	0	0	0	0	0	0	0	0	0	0	0	3	7	0	0	0	0	1	2	64334	0	31	2	3	0	0	0
254	GAC	0	3	0	0	0	0	0	0	3	0	0	0	0	0	0	0	35	10	2	0	0	0	0	0	0	0	0	0	0	0	0	0	6	64324	5	10	0	2	0	0	0	2	0	0	0	0	0	0
255	ACA	3	0	0	0	64302	6	3	5	0	0	9	1	16	0	0	0	10	0	0	0	0	1	0	0	0	0	0	0	0	0	0	0	1	0	20	0	8	0	0	0	0	0	0	0	0	5	0	5
256	ATA	0	0	0	0	3	0	0	0	1	0	0	0	64371	2	8	7	0	0	0	0	0	0	0	0	0	0	0	0	2	0	0	0	0	0	0	0	0	0	0	0	0	0	0	0	1	12	0	0
257	ATA	1	0	0	2	7	2	0	0	0	0	0	0	64314	7	4	5	7	0	2	0	0	0	0	0	0	0	0	0	3	0	0	1	0	0	0	0	4	0	0	0	0	0	0	0	8	0	0	7
258	TTT	0	0	0	0	0	0	0	0	0	0	0	0	0	0	0	0	0	0	0	0	0	0	0	0	0	0	0	0	0	0	0	0	0	0	0	0	0	0	0	0	0	0	0	0	0	0	0	6
259	GAG	0	0	1	0	0	0	0	0	0	0	0	0	0	0	0	0	0	0	0	0	0	0	0	0	0	0	0	0	0	0	0	0	3	0	64385	9	0	0	1	0	0	0	11	0	0	3	7	0
260	GCA	0	0	0	0	8	0	0	0	0	0	0	0	0	0	0	0	0	0	0	0	0	0	0	0	0	0	0	0	0	0	0	0	9	0	0	0	64336	8	1	3	1	0	0	0	4	0	0	0
261	ACT	0	0	0	14	5	26	2	64358	0	0	0	1	0	0	0	7	0	0	0	0	0	0	0	1	0	0	0	0	0	0	0	0	0	0	0	0	0	0	0	3	0	0	0	0	0	0	0	0
262	GGT	0	0	0	0	0	0	0	0	0	0	0	13	0	0	0	0	0	0	0	0	0	0	0	0	0	0	0	0	0	0	0	0	0	0	0	8	0	0	0	0	3	11	0	64373	0	0	0	9
263	AAT	0	0	2	64415	0	0	0	0	0	0	0	3	0	0	0	0	0	0	0	0	0	0	0	0	0	0	0	0	0	0	0	0	0	0	0	7	0	0	0	0	0	0	0	0	0	0	0	0
264	CTA	0	0	0	0	0	0	0	0	0	0	0	0	9	0	0	0	2	0	0	0	12	0	0	0	1	0	0	0	64395	1	1	1	0	0	0	0	0	0	0	0	0	0	0	0	1	0	0	0
265	ATA	0	0	0	0	3	0	0	0	0	0	0	0	64362	1	12	1	0	0	0	0	0	0	0	0	0	0	0	0	0	3	1	0	0	0	0	0	0	6	0	0	0	0	0	0	5	0	13	2
266	GCA	0	0	0	0	11	0	0	0	0	0	0	0	0	0	0	0	0	0	0	0	0	0	0	0	0	0	0	0	0	0	0	0	4	0	0	0	64379	12	2	0	0	0	0	0	3	0	0	0
267	CCA	0	0	0	0	8	0	0	0	0	0	0	0	0	0	0	0	6	0	0	0	64383	11	1	9	1	0	0	0	2	0	0	0	0	0	0	0	0	0	0	0	0	0	0	0	0	0	0	0
268	TGG	0	0	0	0	0	0	0	0	0	0	0	0	0	0	0	0	0	0	0	2	0	0	0	0	0	0	3	0	0	0	0	0	0	0	0	0	0	0	0	0	0	6	4	0	0	0	5	0
269	TAT	0	0	0	0	0	0	0	0	0	0	0	0	0	0	0	0	2	0	0	15	0	0	0	0	0	0	0	0	0	0	0	0	0	0	0	1	0	0	0	0	0	0	0	0	0	0	0	0
270	GCT	0	0	0	0	0	0	0	5	0	0	0	0	0	0	0	0	0	0	0	0	0	0	0	0	0	0	0	0	0	0	0	0	0	0	0	11	5	13	6	64363	0	0	0	0	0	0	0	13
271	TTC	0	0	0	0	0	0	0	0	0	0	0	0	0	1	0	0	0	0	0	0	0	0	0	0	0	0	0	0	0	3	0	0	0	0	0	0	0	0	0	0	0	0	0	0	0	0	0	0
272	GCA	0	0	0	0	15	0	0	0	0	0	0	1	0	0	0	9	0	0	8	0	0	0	0	0	0	0	0	0	0	0	0	0	8	0	0	0	64321	0	2	4	0	0	0	0	2	0	11	12
273	CTG	0	0	0	0	0	0	0	0	0	0	0	0	0	3	14	8	0	0	1	0	0	0	16	0	0	0	1	0	56	0	64286	14	0	0	0	0	0	0	0	0	0	0	0	0	0	1	0	4
274	AGT	5	0	0	16	0	2	6	11	1	2	0	64294	0	11	0	10	0	0	0	0	0	0	0	0	0	0	0	0	11	5	0	0	6	5	0	0	4	0	0	0	0	0	0	7	0	11	0	9
275	AGA	13	0	1	0	0	0	0	0	64365	0	15	0	24	0	0	0	0	0	0	0	0	0	0	4	0	3	0	0	0	0	0	0	0	0	0	0	0	0	0	0	1	0	0	0	0	0	0	0
276	GGG	0	29	0	38	0	0	0	0	0	4	0	0	0	0	0	0	9	0	5	3	0	0	0	0	0	0	2	0	0	0	0	4	0	0	25	0	0	5	0	0	24	4	64196	31	0	0	7	0
277	TTT	12	0	0	2	0	3	0	5	2	16	0	11	32	4	6	0	36	26	1	1	12	2	0	0	0	20	0	0	5	11	0	5	0	0	3	0	0	0	3	40	2	1	1	6	0	0	3	15
278	GAG	2	54	6	3	0	13	3	0	0	9	0	3	5	0	0	4	2	0	3	0	8	11	4	0	0	0	0	1	7	13	1	1	17	0	64140	31	0	0	2	9	12	0	15	0	0	0	5	0
279	TCC	0	0	0	14	1	0	0	0	0	0	0	0	0	0	0	0	0	7	0	0	0	7	0	0	0	0	0	0	0	0	0	0	0	0	0	0	0	3	0	0	0	0	0	0	0	12	0	0
280	GGC	0	0	0	0	0	0	0	0	0	14	0	0	0	0	0	0	0	0	0	0	0	0	0	0	0	1	0	0	0	0	0	0	0	17	0	0	0	1	0	0	11	64338	2	9	0	17	0	0
281	ATC	0	0	0	0	0	5	0	0	0	0	0	0	17	64363	1	3	0	0	0	0	0	0	0	0	0	0	0	0	0	0	3	0	0	0	0	0	0	0	0	0	0	0	0	0	0	2	0	4
282	ATC	0	2	0	0	0	2	0	0	0	0	0	0	47	64355	1	4	0	0	0	0	0	0	0	0	0	0	0	0	0	2	0	0	0	0	0	0	0	0	0	0	0	0	0	0	1	3	0	0
283	ACC	0	174	0	0	18	64072	1	21	2	5	24	0	6	12	5	0	0	0	21	0	0	1	0	0	10	0	0	3	13	3	1	4	0	0	0	0	8	2	0	0	0	0	0	0	8	0	0	9
284	TCA	0	0	0	0	4	0	0	0	0	0	0	18	0	0	0	0	0	0	0	0	14	0	0	0	0	0	0	0	0	0	0	0	0	0	0	0	1	0	0	1	0	0	0	0	0	0	0	0
285	AAC	10	64269	0	88	0	7	0	0	0	1	0	0	0	0	7	0	0	0	0	0	0	0	0	0	0	0	0	0	0	0	0	0	2	1	0	0	0	5	0	0	0	0	0	0	0	0	0	0
286	GCG	0	0	0	0	0	0	9	5	0	1	0	0	1	16	0	0	0	0	0	0	0	0	0	0	0	0	0	0	8	0	0	1	0	0	20	0	17	0	71691	17	0	0	0	0	0	0	1	0
287	TCA	0	0	0	0	8	0	0	12	0	2	0	0	5	0	0	0	0	0	0	0	4	0	0	0	0	0	0	0	0	0	0	0	8	0	0	0	2	0	0	0	0	0	0	0	19	0	0	0
288	ATG	0	0	1	0	10	0	7	6	0	0	0	0	20	0	71734	10	0	0	0	0	0	0	0	0	0	0	2	0	0	0	12	2	0	0	0	0	0	0	0	0	0	0	0	0	0	0	11	0
289	CAT	0	0	0	7	0	1	0	11	0	4	0	0	0	0	0	1	12	3	0	71706	0	0	0	3	0	0	0	6	2	0	0	1	0	0	0	0	6	1	8	0	0	7	0	1	0	0	0	0
290	GAG	0	0	6	0	2	0	7	2	0	0	0	0	0	0	0	0	0	0	0	0	0	7	0	0	0	0	0	0	0	0	0	0	9	2	71737	22	0	0	0	0	0	0	16	0	0	0	1	0
291	TGT	0	0	0	0	0	0	0	0	0	0	0	2	0	0	0	0	0	0	0	0	0	0	0	0	0	0	0	2	0	0	0	0	0	0	0	0	0	0	0	0	0	0	0	3	0	0	0	0
292	AAC	15	71711	1	37	1	0	0	0	0	12	0	0	4	0	0	0	2	0	0	0	0	0	0	0	0	0	0	0	0	0	0	0	0	19	0	3	0	0	0	0	0	0	0	0	0	0	0	0
293	ACG	0	0	12	0	12	1	71768	11	0	0	1	0	0	0	3	0	0	0	0	0	0	0	0	0	0	0	0	0	0	0	0	0	0	0	0	0	0	0	4	0	0	0	0	0	0	0	0	0
294	AAG	26	0	71546	21	16	14	30	5	3	2	5	4	5	2	1	0	10	10	14	0	0	0	0	0	8	0	0	0	0	0	0	0	0	0	11	0	1	0	0	0	0	0	0	0	0	0	1	3
295	TGT	0	0	0	0	0	0	0	0	0	0	0	1	0	0	0	0	0	0	0	0	0	0	0	0	0	0	0	0	0	0	0	0	0	0	0	0	0	0	0	0	0	0	0	0	0	0	0	0
296	CAA	7	0	0	0	0	0	0	0	0	0	0	0	0	0	0	0	71778	1	7	0	1	0	0	0	18	0	0	0	0	0	0	0	0	0	0	0	0	0	0	0	0	0	0	0	0	0	0	0
297	ACA	9	0	0	0	71783	4	5	0	1	0	0	0	9	0	0	0	0	0	0	0	3	0	0	0	0	0	0	0	0	0	0	0	0	0	0	0	5	0	0	0	0	0	0	0	0	0	0	0
298	CCC	0	0	0	0	0	15	0	0	0	0	0	0	0	0	0	0	0	17	0	0	13	71760	0	5	0	1	0	0	0	3	0	0	0	0	0	0	0	2	0	0	0	0	0	0	0	0	0	0
299	CAG	0	21	2	0	0	0	9	0	0	0	0	2	0	8	5	8	4	24	71570	62	0	0	3	0	0	3	10	0	3	0	4	0	0	47	0	0	0	7	0	0	0	0	0	0	6	0	0	0
300	GGA	0	0	0	0	0	0	0	0	3	0	0	0	0	0	0	0	0	0	0	0	0	0	0	0	0	0	0	0	0	0	0	0	3	0	0	0	0	0	0	0	71718	1	12	15	27	0	0	0
301	GCT	0	0	0	0	0	0	0	20	0	0	0	0	0	0	0	0	0	0	0	0	0	0	0	1	0	0	0	0	0	0	0	0	0	0	0	45	0	11	1	71689	0	0	0	2	0	0	0	5
302	ATA	3	0	0	0	9	0	0	0	2	0	0	0	71773	1	14	4	0	0	0	0	0	0	0	0	0	0	0	0	0	4	0	4	0	0	0	0	0	0	0	0	0	0	0	0	3	0	0	0
303	AAC	10	71701	0	12	0	2	0	0	0	3	0	0	0	0	1	0	0	7	0	0	0	0	0	0	0	0	0	0	0	2	0	0	0	15	0	3	6	0	1	0	0	0	10	3	0	0	3	0
304	AGC	0	16	0	0	0	0	0	0	13	71632	0	107	0	33	0	0	0	0	0	0	0	0	0	0	0	0	0	0	0	0	0	0	0	0	0	0	0	0	0	0	0	5	0	0	0	0	0	0
305	AAT	0	3	0	71737	0	1	2	0	0	0	0	49	0	0	0	0	0	0	0	0	0	0	0	0	0	10	0	0	0	0	0	0	0	0	0	1	1	0	0	0	0	0	7	0	0	0	0	1
306	CTC	0	0	0	0	0	0	0	0	0	0	8	0	0	8	0	0	0	0	0	0	0	7	0	0	3	0	15	0	3	71726	1	19	0	0	0	0	0	3	0	0	0	0	0	0	0	0	0	0
307	CCT	0	0	0	0	0	0	0	14	0	0	0	0	0	0	0	0	0	0	0	16	2	39	10	71726	0	0	6	0	0	0	0	3	0	0	0	0	0	0	0	1	0	0	0	0	0	0	0	0
308	TTC	0	0	0	0	0	0	0	0	0	0	0	0	0	1	0	0	0	0	0	0	0	0	0	0	0	0	0	0	0	10	0	0	0	0	0	0	0	0	0	0	0	0	0	0	0	1	0	0
309	CAG	0	0	14	0	0	0	0	0	0	0	0	0	0	0	0	0	9	0	71734	11	0	0	5	0	0	0	13	0	0	0	3	0	0	0	0	0	0	0	0	0	0	0	0	0	0	0	0	0
310	AAT	2	0	2	71791	0	0	0	0	0	0	0	5	0	0	0	1	0	0	0	0	0	0	0	0	0	0	0	0	0	0	0	0	0	0	0	9	0	0	0	0	0	0	0	0	0	0	0	0
311	ATA	0	0	0	0	8	0	0	0	1	0	0	0	71760	1	11	24	0	0	0	0	0	0	0	0	0	0	0	0	0	0	0	0	0	0	0	0	0	0	0	0	0	0	0	0	3	0	1	1
312	CAC	0	14	0	0	0	0	0	0	0	2	0	12	0	0	0	0	30	71678	0	7	0	1	0	0	0	3	0	0	0	0	0	0	0	6	0	5	0	1	0	13	0	0	0	3	0	0	0	0
313	CCA	1	0	0	0	9	0	0	0	5	0	0	0	0	0	0	0	8	0	0	0	71759	1	4	2	0	0	0	0	8	0	0	0	0	0	0	0	0	10	2	0	0	0	0	0	0	0	0	0
314	GTC	0	7	0	4	4	9	0	0	0	0	0	0	6	6	0	0	2	2	11	0	0	0	0	0	0	0	0	0	1	1	0	0	0	2	1	0	0	6	0	0	0	1	0	0	16	71679	1	6
315	ACA	13	0	0	0	71670	6	18	1	4	36	0	10	6	0	0	0	0	0	0	0	0	0	0	0	0	0	0	0	0	0	0	0	0	0	0	0	6	0	0	0	3	0	2	0	0	0	2	14
316	ATA	2	0	0	0	2	0	0	0	0	0	0	0	71784	0	9	5	0	0	0	0	0	0	0	0	0	0	0	0	0	0	0	0	0	0	0	0	0	0	0	0	0	0	0	0	4	4	2	0
317	GGA	0	0	0	0	0	0	0	0	1	0	0	0	0	0	0	0	0	0	0	0	0	0	0	0	0	0	0	0	0	0	0	0	3	0	1	0	0	0	0	0	71761	1	21	1	13	0	0	0
318	GAG	0	2	3	8	0	5	0	2	0	0	0	7	0	0	0	0	0	0	2	0	0	0	0	0	0	0	0	2	0	0	0	0	24	0	71657	21	0	0	0	0	0	0	10	0	0	0	0	0
319	TGC	0	0	0	0	0	0	0	0	0	0	0	0	0	0	0	0	0	0	0	0	0	0	0	0	0	2	0	0	0	0	0	0	0	0	0	0	0	0	0	0	0	0	0	0	0	0	0	0
320	CCA	0	0	0	0	6	0	0	0	0	0	0	0	0	0	0	0	3	0	0	0	71781	6	0	3	0	0	0	0	4	0	0	0	0	0	0	0	0	0	0	0	0	0	0	0	0	0	0	0
321	AAA	71703	0	4	0	1	0	0	0	64	0	5	0	12	3	0	0	3	0	0	0	0	0	0	0	0	0	0	7	0	0	0	0	2	0	0	0	0	0	0	0	0	0	0	0	8	0	0	6
322	TAT	0	0	0	1	0	0	0	0	0	0	0	0	0	0	0	0	0	0	0	0	0	0	0	0	0	0	0	0	0	0	0	0	0	0	0	1	0	0	0	0	0	0	0	0	0	0	0	0
323	GTC	0	0	0	0	0	0	0	0	0	0	0	0	0	97	0	0	0	0	0	0	0	0	0	0	0	0	0	0	0	0	0	0	0	1	0	0	0	3	0	0	0	0	0	0	18	71605	7	11
324	AGG	0	0	1	0	0	0	1	0	11	1	71692	19	0	0	9	0	0	1	0	0	0	0	0	0	5	1	1	0	0	0	0	12	0	0	0	0	0	0	0	0	0	0	12	0	0	0	0	0
325	AGT	0	0	0	10	0	0	0	0	1	12	0	71708	0	0	0	10	0	0	0	0	0	0	0	0	0	0	0	0	1	0	0	0	0	0	0	0	0	0	0	0	0	0	0	4	0	0	0	0
326	ACC	0	9	0	0	10	71695	0	5	3	0	0	0	0	7	0	1	2	0	0	0	0	1	0	0	0	0	0	0	0	0	0	0	0	0	0	0	0	7	0	0	0	0	0	0	0	0	0	0
327	AAA	71765	0	3	0	0	0	0	0	3	0	0	0	0	0	0	0	0	0	0	0	0	0	0	0	8	2	0	0	0	0	0	0	2	0	0	0	0	1	0	0	0	0	0	0	0	0	0	0
328	TTG	0	0	0	0	0	0	0	0	0	0	0	0	0	0	2	0	0	0	0	0	0	0	0	0	0	0	0	0	10	2	5	0	0	0	0	0	0	0	0	0	0	0	0	0	0	0	0	0
329	AGG	0	0	8	0	0	0	0	0	11	0	71727	9	0	0	11	0	0	0	0	0	0	0	0	0	5	0	0	0	0	0	0	0	0	0	0	0	0	0	3	0	0	0	10	0	0	0	0	0
330	ATG	0	0	0	0	0	0	4	0	0	0	0	0	7	1	71697	10	0	0	0	0	0	0	0	0	0	0	0	0	0	0	0	0	0	0	0	0	0	0	0	0	0	0	0	0	0	0	5	0
331	GTT	0	0	0	0	0	0	0	0	0	0	0	0	0	0	0	6	0	0	0	0	0	0	0	0	0	0	0	0	0	0	0	0	0	0	0	0	0	0	0	2	0	0	0	0	0	22	9	71705
332	ACA	5	0	0	0	71695	14	39	5	0	0	0	0	9	0	0	0	0	0	0	0	0	0	0	0	0	0	0	0	0	0	0	0	0	0	0	0	4	0	0	0	0	0	0	0	0	0	0	0
333	GGA	0	0	0	0	0	0	0	0	4	0	0	0	0	0	0	0	0	0	0	0	0	0	0	0	0	0	0	0	0	0	0	0	13	0	0	0	1	0	0	0	71700	2	12	0	7	0	0	0
334	CTA	0	0	0	0	0	0	0	0	0	0	0	0	15	0	0	0	0	0	0	0	12	0	0	0	0	0	0	0	71723	14	3	0	0	0	0	0	0	0	0	0	0	0	0	0	0	0	0	0
335	AGA	3	0	0	0	0	0	0	0	71770	0	15	0	3	0	0	0	0	0	0	0	0	0	0	0	4	0	3	0	0	0	0	0	0	0	0	0	0	0	0	0	3	0	0	0	0	0	0	0
336	AAC	5	71782	0	23	0	0	0	0	0	2	0	0	0	1	0	0	0	0	0	0	0	0	0	0	0	0	0	0	0	0	0	0	0	3	0	0	0	0	0	0	0	0	0	0	0	0	0	0
337	ATC	38	83	0	0	26	40	0	9	0	24	1	28	4	71471	17	6	1	0	0	0	0	0	0	0	14	11	3	17	0	3	2	0	3	0	0	0	0	0	0	0	1	0	0	0	0	3	0	0
338	CCA	0	0	0	0	6	0	0	0	0	0	0	0	0	0	0	0	10	5	0	0	71763	12	2	1	0	0	0	0	3	0	0	0	0	0	0	0	0	0	0	0	9	0	0	0	0	0	0	0
339	TCC	1	0	0	1	1	4	0	1	9	2	0	0	0	0	0	0	64	0	10	0	0	18	9	8	0	4	0	0	0	0	0	0	0	0	0	0	0	22	6	49	0	0	0	1	0	0	0	0
340	ATT	8	0	4	1	0	0	0	2	55	0	48	0	16	12	0	71615	0	0	0	0	0	0	0	0	0	0	19	2	0	0	0	1	0	0	0	0	0	0	6	0	0	0	0	0	0	0	0	24
341	CAA	9	0	0	9	0	0	0	2	0	0	0	0	0	0	0	0	71778	0	5	1	0	0	0	0	5	0	0	0	0	0	0	0	1	0	0	0	0	0	0	0	0	0	0	0	0	0	0	0
342	TAC	0	1	0	0	0	0	0	0	0	0	0	0	0	0	0	0	0	2	0	0	0	0	0	0	0	1	0	0	0	0	0	0	0	0	0	0	0	0	0	0	0	0	0	0	0	0	0	0
343	AGA	45	0	9	0	0	0	0	0	71632	0	21	0	8	0	0	0	0	0	4	0	0	0	0	0	4	28	0	0	0	0	0	0	0	0	0	0	0	0	0	0	3	0	0	0	0	0	0	0
344	GGT	0	0	0	0	0	0	0	0	0	0	1	4	0	0	0	0	0	0	0	0	0	0	0	0	0	0	0	1	0	0	0	0	0	0	0	1	0	0	8	2	0	25	4	71683	0	0	0	11
345	CTA	0	0	0	0	0	0	0	0	0	0	0	0	31	0	0	6	3	0	0	0	8	0	0	0	0	0	0	0	71613	3	3	6	0	0	0	0	0	0	0	0	0	0	0	0	1	3	0	0
346	TTT	0	0	0	0	0	0	0	0	0	0	0	0	0	0	0	4	0	0	0	0	0	0	0	0	0	0	0	0	0	0	0	1	0	0	0	0	0	0	0	0	0	0	0	0	0	0	0	5
347	GGA	0	0	0	0	0	0	0	0	4	0	0	0	0	0	0	0	0	0	0	0	0	0	0	0	4	0	0	0	0	0	0	0	2	0	0	0	12	0	0	0	71723	3	16	0	14	0	0	0
348	GCC	0	0	0	0	0	2	0	0	0	0	0	0	0	0	0	0	0	0	0	0	0	0	0	0	0	0	0	0	0	0	0	0	0	17	0	0	12	71595	2	4	0	0	0	0	0	17	0	0
349	ATT	0	0	0	0	0	0	0	1	0	0	0	1	9	6	0	71756	0	0	0	0	0	0	0	0	0	0	0	0	0	0	0	0	0	0	0	0	0	0	0	0	0	0	0	0	0	0	11	8
350	GCT	0	0	0	0	0	0	0	14	0	0	0	3	0	0	0	0	0	0	0	0	0	0	0	1	0	0	0	0	0	0	0	0	0	0	0	18	3	41	8	71696	0	0	0	0	0	0	0	0
351	GGT	0	0	0	0	0	0	0	0	0	0	0	14	0	0	0	2	0	0	0	0	0	0	0	0	0	0	0	0	0	0	0	0	0	0	0	3	0	0	0	4	0	4	21	71732	0	0	0	20
352	TTT	0	0	0	0	0	0	0	0	0	0	0	0	0	0	0	0	0	0	0	0	0	0	0	0	0	0	0	0	0	0	0	2	0	0	0	0	0	0	0	0	0	0	0	0	0	0	0	0
353	ATT	0	0	0	1	0	0	0	1	0	0	0	1	23	7	1	71747	0	0	0	0	0	0	0	0	0	0	0	0	3	0	0	0	0	0	0	0	0	0	0	0	0	0	0	0	1	0	0	9
354	GAG	0	0	3	0	0	0	0	0	0	0	0	0	0	0	0	0	0	0	1	0	0	0	0	0	0	0	0	0	0	0	0	0	6	0	71760	5	0	0	1	0	0	0	9	0	0	0	0	0
355	GGG	0	0	0	0	0	0	0	0	0	0	4	0	0	0	0	0	0	0	0	0	0	0	0	0	0	0	0	0	3	0	0	0	0	0	3	0	0	0	0	0	55	3	71700	25	0	0	9	0
356	GGA	0	0	1	0	0	0	0	0	4	0	0	0	0	0	4	0	0	0	0	0	0	0	0	0	0	0	0	0	0	0	0	0	7	0	0	0	0	0	0	0	71636	0	104	2	15	0	0	0
357	TGG	0	0	0	0	0	0	0	0	0	0	0	0	0	0	0	0	0	0	0	0	0	0	0	0	0	0	7	0	0	0	0	0	0	0	0	0	0	0	0	0	0	0	0	0	0	0	0	0
358	ACT	0	0	0	17	3	48	1	71637	0	0	0	0	0	0	0	7	0	0	0	2	0	0	0	15	0	0	0	0	2	4	0	0	0	0	0	0	0	0	0	7	0	0	0	0	0	0	0	0
359	GGA	0	0	0	0	0	0	0	0	16	0	0	0	0	0	0	0	0	0	0	0	0	0	0	0	0	0	0	0	0	0	0	0	21	0	0	0	0	0	0	0	71725	0	5	0	22	0	0	0
360	ATG	0	0	1	0	0	0	2	0	0	0	0	0	2	0	71660	9	0	0	0	0	0	0	0	0	0	0	0	0	19	6	2	18	0	0	0	0	0	0	0	0	0	0	0	0	0	0	4	0
361	ATA	20	0	56	0	0	0	0	0	0	0	2	0	71581	52	24	29	0	0	0	0	0	0	0	0	0	0	5	0	0	0	0	0	0	0	0	0	0	0	0	0	0	0	0	0	12	0	2	0
362	GAT	0	0	0	3	0	0	0	0	0	0	0	0	0	0	0	0	0	0	0	0	0	0	0	0	0	0	0	0	0	0	0	0	1	3	0	71784	0	0	0	0	0	0	0	2	0	0	0	0
363	GGA	0	0	0	0	0	0	0	0	9	0	0	0	0	0	0	0	0	0	0	0	0	0	0	0	0	0	0	0	0	0	0	0	3	0	0	0	0	0	0	0	71751	2	13	3	11	0	0	0
364	TGG	0	0	0	0	0	0	0	0	0	0	1	0	0	0	0	0	0	0	0	0	0	0	0	0	0	0	8	0	0	0	0	0	0	0	0	0	0	0	0	0	0	0	0	0	0	0	0	0
365	TAT	0	0	0	1	0	0	0	0	0	0	0	0	0	0	0	0	0	0	0	7	0	0	0	0	0	0	0	0	0	0	0	0	0	0	0	0	0	0	0	0	0	0	0	0	0	0	0	0
366	GGT	0	0	0	0	0	0	0	0	0	0	0	4	0	0	0	0	0	0	0	0	0	0	0	0	0	0	0	0	0	0	0	0	0	0	0	13	0	0	0	0	0	10	0	71711	0	0	0	75
367	TAT	0	0	0	0	0	0	0	0	0	0	0	0	0	0	0	0	0	0	0	3	0	0	0	0	0	0	0	0	0	0	0	0	0	0	0	0	0	0	0	0	0	0	0	0	0	0	0	0
368	CAT	0	0	0	5	0	0	0	0	3	0	0	0	0	0	0	0	0	6	1	71748	0	0	0	0	0	0	0	0	0	0	0	0	0	0	0	0	0	0	0	0	0	0	0	0	0	0	0	0
369	CAT	0	0	0	11	4	1	0	0	0	0	0	0	0	0	0	2	35	9	0	71728	0	0	0	0	0	0	0	4	0	0	0	0	0	0	0	0	0	0	0	0	0	0	0	0	3	0	0	0
370	CAG	0	0	4	0	0	0	10	0	0	8	0	43	0	0	0	2	4	3	71657	18	0	0	0	0	0	0	7	0	0	7	0	2	0	0	4	0	0	0	0	0	0	0	0	0	9	18	0	0
371	AAT	1	2	0	71807	0	0	0	0	0	0	0	1	0	0	0	0	0	0	0	0	0	0	0	0	0	0	0	0	0	0	0	0	0	0	0	4	0	0	0	0	0	0	0	0	0	0	0	0
372	GAA	10	0	0	0	0	0	0	0	0	0	0	0	0	0	0	0	0	0	0	0	0	0	0	0	0	0	0	0	0	0	0	0	71777	16	0	3	0	0	0	0	3	0	2	0	2	0	0	0
373	CAG	0	0	10	0	0	0	0	0	0	0	0	0	0	0	0	0	5	0	71747	6	0	0	2	0	0	0	20	0	0	1	0	0	0	0	1	0	0	3	0	0	0	0	1	0	0	0	0	0
374	GGA	0	0	0	0	0	0	0	0	5	0	0	0	0	0	0	0	0	0	0	0	0	0	0	0	0	0	0	0	0	0	0	0	8	0	0	0	0	0	0	0	71754	0	16	0	2	0	0	0
375	TCA	0	0	0	0	2	0	0	0	0	2	0	0	0	0	0	0	0	0	0	0	2	0	0	0	0	0	0	0	0	0	0	0	0	0	2	0	0	0	6	0	0	0	0	0	0	0	0	0
376	GGC	0	0	0	0	0	0	0	0	0	4	0	0	0	0	0	0	0	0	0	0	0	0	0	0	0	0	0	0	0	0	0	0	0	2	0	0	0	0	0	0	32	71733	3	5	0	23	0	0
377	TAT	0	0	0	0	0	0	0	0	0	0	0	0	0	0	0	0	0	0	0	4	0	0	0	0	0	0	0	0	0	0	0	0	0	0	0	0	0	0	0	0	0	0	0	0	0	0	0	0
378	GCA	0	0	0	0	10	0	0	0	0	0	0	0	0	0	0	0	0	0	0	0	0	0	0	0	0	0	0	0	0	0	0	0	12	0	0	0	71668	15	12	16	0	0	0	0	29	0	2	20
379	GCG	0	0	0	0	0	0	6	0	0	0	0	0	0	0	0	0	0	0	0	0	0	0	0	0	0	0	0	0	0	0	0	0	0	0	8	0	62	1	71699	7	0	0	0	0	0	0	19	0
380	GAT	0	0	0	3	0	0	0	0	0	0	0	0	0	0	0	0	0	0	0	0	0	0	0	0	0	0	0	0	0	0	0	0	0	8	0	71790	0	0	0	1	0	0	0	3	0	0	0	0
381	CAA	24	0	10	0	0	0	0	3	0	0	0	0	2	0	2	4	85087	5	5	1	0	0	0	0	19	0	7	3	1	5	0	0	0	0	7	0	0	0	0	2	0	0	0	0	10	0	0	0
382	AAA	85134	0	7	1	0	0	0	0	2	0	0	0	0	7	0	0	2	0	5	0	0	0	0	0	12	0	3	2	0	0	0	5	1	0	0	0	0	0	6	16	0	0	0	0	0	0	0	0
383	AGC	0	14	0	0	4	3	5	0	4	85107	3	18	0	8	0	0	0	0	0	0	0	0	0	0	0	2	0	0	0	0	0	0	0	0	0	0	0	0	0	0	0	25	0	0	0	0	0	0
384	ACA	9	0	0	0	85160	11	7	2	0	1	0	1	8	0	0	0	0	0	0	0	0	0	0	0	0	0	0	0	0	0	0	0	0	0	0	0	3	0	0	0	0	0	0	0	0	0	0	0
385	CAA	13	0	0	0	0	0	0	0	0	0	0	0	0	0	0	0	85179	1	2	0	0	0	0	0	4	0	0	0	0	0	0	0	6	1	2	0	0	0	1	0	0	0	0	0	0	0	0	0
386	AAT	17	1	80	85003	0	0	9	0	6	0	5	5	2	1	10	1	9	4	0	0	0	0	0	0	26	0	2	0	7	4	0	0	1	0	0	2	3	0	0	6	0	0	0	0	0	0	0	0
387	GCC	0	0	0	0	0	9	0	0	0	0	0	0	0	0	0	0	0	0	0	0	0	1	0	0	0	0	0	0	0	0	0	0	0	8	0	0	7	85154	0	1	0	0	0	0	0	19	0	0
388	ATT	0	0	0	1	0	0	0	3	0	0	0	2	11	1	24	85133	0	0	0	0	0	0	0	0	0	0	0	0	0	0	0	1	0	0	0	0	0	0	0	0	0	0	0	0	0	13	0	9
389	AAC	22	85117	0	24	0	7	4	0	0	10	0	0	0	1	0	0	0	0	0	0	0	0	0	0	0	0	2	0	0	0	0	0	0	9	0	2	0	0	0	0	0	0	0	0	0	0	0	0
390	GGG	5	0	4	0	0	0	1	0	64	0	139	60	0	0	29	3	14	0	113	0	0	0	0	0	4	23	22	15	15	2	12	25	0	0	4	0	0	0	6	23	8	0	84385	20	0	0	22	0
391	ATT	0	0	0	0	0	0	0	2	0	0	0	2	0	6	0	85167	0	0	0	0	0	0	0	0	0	0	0	0	0	0	0	1	0	0	0	0	0	0	0	0	0	0	0	0	1	0	1	13
392	ACA	13	0	0	1	85085	16	5	1	2	0	2	0	7	0	0	0	11	0	0	0	0	0	0	0	0	13	0	5	0	0	0	0	0	0	0	5	18	0	0	0	0	0	0	1	0	0	0	0
393	AAC	8	85162	2	7	5	2	0	0	0	2	1	0	0	0	0	0	0	0	0	0	0	0	0	0	0	0	0	0	0	0	0	0	0	2	0	0	0	0	0	0	0	6	0	0	0	0	0	0
394	AAG	18	0	85159	11	0	0	6	0	0	0	2	0	0	0	0	0	0	0	0	0	0	0	0	0	0	0	0	7	0	0	0	0	0	0	1	0	0	0	0	0	0	0	0	0	0	0	0	0
395	GTG	0	0	0	0	0	0	0	0	0	5	0	0	0	23	3	0	0	0	0	0	0	0	0	0	0	0	0	0	0	3	0	0	0	0	0	0	0	0	2	0	0	0	0	0	11	10	85130	4
396	AAC	14	85175	0	6	0	0	0	0	0	0	0	0	0	0	0	0	0	0	0	0	0	0	0	0	0	0	0	0	0	0	0	0	0	6	0	0	0	0	0	0	0	0	0	0	0	0	0	0
397	TCT	0	0	0	3	0	0	0	0	0	0	0	8	0	0	0	0	0	0	0	0	0	0	0	2	0	0	0	0	0	0	0	0	0	0	0	0	0	0	0	1	3	0	0	0	0	0	0	0
398	GTT	0	0	0	0	0	0	0	0	0	0	0	0	5	0	0	59	0	0	0	0	0	0	0	0	0	0	0	0	0	0	0	0	0	0	0	1	0	0	0	5	0	0	0	0	2	16	0	85114
399	ATC	0	2	0	0	0	7	0	0	0	2	0	0	33	85112	0	38	0	0	0	0	0	0	0	0	0	0	0	0	0	0	0	0	0	0	0	0	0	0	0	0	0	0	0	0	0	5	0	0
400	GAG	0	0	11	0	0	0	0	0	0	0	0	0	0	0	0	0	0	0	0	0	0	0	0	0	0	0	0	0	0	0	0	0	10	0	85147	3	0	7	0	0	0	0	9	0	0	0	0	0
401	AAA	85146	0	29	1	0	0	0	0	2	0	0	0	2	0	0	0	0	0	0	0	0	0	0	0	0	2	10	0	0	0	0	0	8	0	0	0	0	0	0	0	0	0	0	0	0	1	0	0
402	ATG	0	0	5	0	0	0	0	0	0	0	1	0	10	0	85139	16	0	0	0	0	0	0	0	0	0	0	0	0	0	3	7	0	0	0	0	0	0	0	0	0	0	0	0	0	0	0	6	0
403	AAC	9	85123	0	16	0	6	0	0	0	14	0	0	0	2	0	0	0	0	0	0	0	0	0	0	0	0	0	0	0	0	0	0	0	3	0	0	0	0	0	0	0	0	0	0	0	0	0	0
404	ACT	0	1	0	6	1	13	1	85006	0	0	17	3	1	0	0	3	0	0	0	0	0	0	0	1	2	0	2	0	9	0	1	2	0	0	0	0	0	7	0	3	0	0	45	0	2	0	0	0
405	CAA	7	0	0	5	0	0	0	0	0	0	0	0	0	0	0	0	85101	5	14	2	0	0	0	0	31	0	0	8	0	0	0	0	0	0	0	0	0	10	1	0	0	0	0	0	0	0	0	0
406	TTC	0	0	0	0	0	0	0	0	0	0	0	0	0	2	0	0	0	0	0	0	0	0	0	0	0	0	0	0	0	0	0	0	0	0	0	0	0	0	0	0	0	0	0	0	0	0	0	0
407	ACA	5	0	1	0	85040	13	27	7	1	0	0	0	29	0	0	0	0	0	0	0	0	0	0	0	16	0	0	0	0	0	0	0	0	0	0	0	1	0	0	0	0	0	0	0	0	0	0	2
408	GCT	0	0	0	0	0	0	1	6	0	0	0	0	2	0	4	0	0	0	0	0	0	0	0	1	0	0	11	0	0	2	0	0	0	0	0	9	0	24	2	85094	0	0	2	0	0	0	0	13
409	GTG	0	0	0	1	0	0	0	0	13	0	0	0	0	0	8	0	0	0	0	0	0	0	0	0	0	5	0	0	0	0	0	0	0	0	0	0	0	0	7	0	0	0	3	0	12	0	85084	26
410	GGT	0	0	0	0	0	0	0	0	0	1	0	13	0	0	0	0	0	0	0	0	0	0	0	0	0	0	2	0	0	0	0	0	0	0	0	16	0	7	0	0	1	6	22	85019	0	0	0	82
411	AAA	85148	4	19	1	0	0	0	0	4	0	0	0	0	0	0	0	1	0	0	1	0	0	0	0	0	0	0	0	0	0	0	0	5	0	0	0	5	1	3	0	4	0	8	0	0	0	0	0
412	GAA	13	0	0	0	37	0	10	3	0	0	0	0	0	0	11	0	13	0	42	0	0	0	0	0	0	0	0	0	2	0	3	0	84995	0	2	4	15	6	1	0	0	0	0	0	6	10	0	0
413	TTC	0	0	0	0	0	0	0	0	0	0	0	0	0	2	0	0	0	0	0	0	0	0	0	0	0	0	0	0	0	2	0	0	0	0	0	0	0	0	0	0	0	0	0	0	0	1	0	0
414	AAC	6	85097	1	43	0	0	0	0	0	13	0	0	0	2	0	0	0	1	0	0	0	0	0	0	0	0	0	0	0	0	0	0	0	9	0	0	0	0	0	0	4	3	2	5	0	0	0	0
415	AAC	7	85147	3	6	0	0	0	0	0	2	0	5	0	0	0	0	0	0	2	0	0	0	0	0	0	0	0	0	0	0	1	0	0	0	0	0	1	0	7	0	0	1	0	0	0	13	2	2
416	TTA	0	0	0	0	0	0	0	0	0	0	0	0	0	0	0	0	0	0	0	0	0	0	0	0	0	0	0	0	0	0	10	0	0	0	0	0	0	0	0	0	0	0	0	0	0	0	0	0
417	GAA	10	0	0	0	0	0	0	0	0	0	0	0	0	0	0	0	1	0	0	0	0	0	0	0	0	0	0	0	0	0	0	0	85184	0	6	0	0	0	0	0	4	0	0	0	0	0	0	0
418	AAA	85196	0	2	0	0	0	0	0	5	0	0	0	0	0	0	0	1	0	0	0	0	0	0	0	1	0	0	0	0	0	0	0	2	0	0	0	0	0	0	0	0	0	0	0	0	0	0	0
419	AGG	0	0	19	0	0	0	0	0	6	0	85053	17	0	0	7	0	0	0	0	0	0	0	0	0	0	0	1	0	0	0	0	0	0	0	0	0	0	0	0	0	0	0	63	0	0	0	0	0
420	ATG	0	0	0	0	0	0	1	0	0	0	0	0	5	0	85143	7	0	0	0	0	0	0	0	0	0	0	0	0	0	0	2	0	0	0	0	0	0	0	0	0	0	0	0	0	0	0	8	0
421	GAA	11	0	0	0	0	0	0	0	0	0	0	0	0	0	0	0	2	0	0	0	0	0	0	0	0	0	0	0	0	0	0	0	85137	1	2	0	1	0	0	0	7	0	0	0	2	0	0	0
422	AAT	0	2	1	85178	0	0	0	0	0	0	0	9	0	0	0	0	0	0	0	0	0	0	0	0	0	0	0	0	0	0	0	0	0	0	0	2	0	0	0	0	0	0	0	0	0	0	0	0
423	TTA	0	0	0	0	0	0	0	0	0	0	0	0	0	0	0	0	0	0	0	0	0	0	0	0	0	0	0	0	6	0	0	0	0	0	0	0	0	0	0	0	0	0	0	0	1	0	0	0
424	AAT	0	27	0	85158	0	0	0	2	0	0	0	0	0	0	0	0	0	0	0	0	0	0	0	0	0	0	0	0	0	0	0	0	0	0	0	1	0	0	0	0	0	0	0	0	0	0	0	0
425	AAA	85184	0	8	0	1	0	0	0	1	0	0	0	0	0	0	0	0	0	0	0	0	0	0	0	0	0	0	7	0	0	0	0	2	0	0	0	0	0	0	0	0	0	0	0	0	0	0	0
426	AAA	85132	1	54	0	0	0	0	0	6	0	0	0	0	0	0	0	0	0	0	0	0	0	0	0	0	0	0	1	0	0	0	0	2	0	0	0	0	0	0	0	0	0	0	0	0	0	0	0
427	GTT	0	0	0	0	0	0	0	0	0	0	0	0	0	0	0	4	0	0	0	0	0	0	0	0	0	0	0	0	0	0	0	1	0	0	0	0	0	0	0	1	0	0	0	0	16	4	4	85076
428	GAT	0	0	0	4	0	0	0	0	0	0	0	0	0	0	1	0	0	0	0	0	0	0	0	0	0	0	0	0	0	0	0	0	0	1	0	85128	0	0	0	0	0	0	0	6	0	0	0	1
429	GAT	0	0	0	6	0	0	0	0	0	0	0	0	0	0	1	0	0	0	0	0	0	0	0	0	0	0	0	0	0	0	0	0	0	10	0	85101	0	0	0	0	0	0	0	17	0	0	0	1
430	GGG	0	0	0	0	0	0	0	0	0	0	4	0	0	0	0	0	0	0	0	0	0	0	0	0	0	0	0	0	0	0	0	0	0	0	11	0	0	0	1	0	35	0	85134	5	0	0	5	0
431	TTT	0	0	0	0	0	0	0	0	0	0	0	0	0	0	0	2	0	0	0	0	0	0	0	0	0	0	0	0	0	0	0	5	0	0	0	0	0	0	0	0	0	0	0	0	0	0	0	2
432	CTG	0	0	0	0	0	0	0	0	0	0	0	0	0	0	26	2	0	0	2	0	0	0	19	0	0	0	0	0	32	1	85090	19	0	0	0	0	0	0	0	0	0	0	0	0	0	0	1	5
433	GAC	0	4	0	0	0	0	0	0	0	0	0	0	0	0	0	0	0	0	0	0	0	0	0	0	0	0	0	0	0	0	0	0	6	85168	6	7	0	1	0	0	0	9	0	0	0	1	0	0
434	ATT	0	0	0	0	0	0	0	11	0	0	0	1	0	5	1	85096	0	0	0	0	0	0	0	0	0	0	0	0	6	0	0	69	0	0	0	0	0	0	0	0	0	0	0	0	0	1	0	9
435	TGG	0	0	0	0	0	0	0	0	0	0	2	0	0	0	0	0	0	0	0	0	0	0	0	0	0	0	9	0	0	0	0	0	0	0	0	0	0	0	0	0	0	0	0	0	0	0	0	0
436	ACA	33	0	0	0	85144	2	11	0	0	0	0	0	8	0	0	0	0	0	0	0	2	0	0	0	0	0	0	0	0	0	0	0	0	0	0	0	8	0	0	0	0	0	0	0	0	0	0	0
437	TAT	0	0	0	0	0	0	0	0	0	0	0	0	0	0	0	0	0	0	0	8	0	0	0	0	0	0	0	0	0	4	0	0	0	0	0	0	0	0	0	0	0	0	0	0	0	0	0	0
438	AAT	0	0	1	85096	0	0	0	1	0	0	0	1	0	0	0	0	0	4	1	1	0	0	0	0	0	0	0	0	0	0	0	0	0	0	0	2	0	0	0	0	0	0	0	0	0	0	0	0
439	GCA	0	0	0	0	9	0	0	0	0	0	0	0	0	0	0	0	0	0	0	0	1	0	0	0	0	0	0	0	0	0	0	0	6	0	0	0	85020	8	4	6	1	0	0	0	20	0	0	0
440	GAA	5	0	0	0	0	0	0	0	0	0	0	0	0	0	0	0	1	0	0	0	0	0	0	0	0	0	0	0	0	0	0	0	85159	0	11	0	0	0	0	0	4	0	0	0	2	0	0	0
441	TTG	0	0	0	0	0	0	0	0	0	0	0	0	0	0	0	0	0	0	0	0	0	0	0	0	0	0	0	0	3	0	4	0	0	0	0	0	0	0	0	0	0	0	0	0	0	0	0	0
442	TTA	0	0	0	0	0	0	0	0	0	0	0	0	0	0	0	3	0	0	0	0	0	0	0	0	0	0	0	0	6	2	0	0	0	0	0	0	0	0	0	0	0	0	0	0	0	0	0	0
443	GTT	0	0	0	0	0	0	0	0	0	0	0	0	0	0	0	9	0	0	0	0	0	0	0	0	0	0	0	0	0	0	0	0	0	0	0	0	0	0	0	10	0	0	0	0	1	2	0	85142
444	CTA	0	0	0	0	0	0	0	0	0	0	0	0	31	0	0	0	0	0	0	0	3	0	0	0	0	0	0	0	85047	0	4	8	0	0	0	0	0	0	0	0	0	0	0	0	0	0	0	0
445	CTG	0	0	0	0	0	0	0	0	0	0	0	0	0	0	72	0	0	0	0	0	0	0	24	0	0	0	0	0	29	0	85019	2	0	0	0	0	0	0	0	0	0	0	0	0	0	0	1	0
446	GAA	8	0	0	0	0	0	0	0	0	0	0	0	0	0	0	0	1	0	0	0	0	0	0	0	0	0	0	0	0	0	0	0	85156	0	15	0	0	0	0	0	5	0	0	0	1	0	0	0
447	AAT	0	3	0	85175	0	0	0	0	0	0	0	7	0	0	0	0	0	0	0	0	0	0	0	0	0	0	0	0	0	0	0	0	0	0	0	5	0	0	0	0	0	0	0	0	0	0	0	0
448	GAA	14	0	0	0	0	0	0	0	0	0	0	0	0	0	0	0	0	0	0	0	0	0	0	0	0	0	0	0	0	0	0	0	85165	0	5	0	0	0	0	0	10	0	0	0	0	0	0	0
449	AGG	0	0	16	0	0	0	0	0	7	0	85134	1	0	0	5	0	0	0	0	0	0	0	0	0	0	0	9	0	0	0	0	0	0	0	0	0	0	0	0	0	0	0	12	0	0	0	0	0
450	ACT	0	0	0	12	1	5	2	85148	0	0	0	0	0	0	0	2	0	0	0	0	0	0	0	0	0	0	0	0	0	0	0	0	0	0	0	0	0	0	0	4	0	0	0	0	0	0	0	0
451	TTG	0	0	0	0	0	0	0	0	0	0	0	0	0	0	0	0	0	0	0	0	0	0	0	0	0	0	0	0	0	0	3	5	0	0	0	0	0	0	0	0	0	0	0	0	0	0	0	0
452	GAT	0	0	0	7	0	0	0	0	0	0	0	0	0	0	0	0	0	0	0	0	0	0	0	0	0	0	0	0	0	0	0	0	6	5	0	85157	0	0	0	1	0	0	0	7	0	0	0	0
453	TTC	0	0	0	0	0	0	0	0	0	0	0	0	0	0	0	0	0	0	0	0	0	0	0	0	0	0	0	0	0	5	0	0	0	0	0	0	0	0	0	0	0	0	0	0	0	0	0	0
454	CAT	0	0	0	7	0	0	0	0	0	0	0	0	0	0	0	0	0	1	0	85176	0	0	0	0	0	0	0	8	0	0	0	1	0	0	0	0	0	0	0	0	0	0	0	0	0	0	0	0
455	GAC	0	21	0	0	0	0	0	0	0	0	7	0	0	0	0	0	0	0	0	0	0	0	0	0	0	0	0	0	0	0	0	0	128	84999	7	3	0	0	0	0	0	17	0	0	0	0	0	0
456	TTA	0	0	0	0	1	0	0	0	1	0	0	0	7	0	0	0	0	3	2	0	0	0	0	0	8	0	8	0	3	0	0	0	0	0	0	5	0	0	0	0	0	0	1	3	2	0	0	0
457	AAT	0	13	5	85172	0	0	0	0	0	0	0	3	0	0	0	0	0	0	0	0	0	0	0	0	0	0	0	0	0	0	0	0	0	0	0	5	0	0	0	0	0	0	0	0	0	0	0	0
458	GTG	0	0	0	0	0	0	0	0	0	0	0	0	0	0	5	0	0	0	0	0	0	0	0	0	0	0	0	0	0	0	2	0	0	0	0	0	0	0	3	0	0	0	0	0	20	0	85139	16
459	AAG	14	0	85121	11	0	0	5	0	18	0	8	0	0	0	0	0	0	1	1	0	0	0	0	0	0	0	0	0	0	0	0	0	0	0	18	0	0	0	0	0	0	0	0	0	0	0	0	0
460	AAT	2	2	2	85138	0	0	1	3	0	0	0	6	0	0	0	2	0	0	0	0	0	0	0	0	0	0	0	0	0	0	0	0	0	0	0	7	0	0	0	3	0	0	0	0	0	0	0	0
461	CTG	0	0	0	0	0	0	0	0	0	0	0	0	0	1	11	0	0	0	1	0	0	0	1	0	0	0	1	0	5	0	85152	8	0	0	0	0	0	0	0	0	0	0	0	0	0	0	0	0
462	TAC	0	0	0	0	0	0	0	0	0	0	0	0	0	0	0	0	0	18	0	0	0	0	0	0	0	0	0	0	0	0	0	0	0	1	0	0	0	0	0	0	0	0	0	0	0	0	0	0
463	GAG	0	0	8	0	0	0	0	0	0	0	0	0	0	0	0	0	0	0	0	0	0	0	0	0	0	0	0	0	0	0	0	0	29	2	85100	47	0	0	0	0	0	0	8	0	0	0	0	0
464	AAA	85183	3	1	13	0	0	0	0	1	0	0	0	1	0	0	0	1	0	0	0	0	0	0	0	0	0	0	0	0	0	0	0	5	0	0	0	0	0	0	0	0	0	0	0	0	0	0	0
465	GTA	0	0	0	0	0	0	0	0	0	0	0	0	4	0	0	0	0	0	0	0	0	0	0	0	0	0	0	0	0	0	0	0	0	0	0	0	3	0	0	0	0	0	0	0	85179	0	6	1
466	AAA	85156	2	12	0	2	0	0	0	1	0	0	0	0	0	0	0	0	0	0	0	0	0	0	0	22	0	3	0	0	0	0	0	6	0	0	0	0	0	0	0	0	0	0	0	0	0	0	0
467	AGC	0	19	0	0	0	0	14	0	9	85019	7	22	0	7	0	0	4	0	0	0	0	0	0	0	0	1	0	38	0	0	0	0	0	0	0	0	2	0	0	0	0	33	14	14	0	2	0	0
468	CAA	10	0	0	0	0	0	0	0	10	0	0	0	6	1	3	0	85122	0	11	3	1	0	0	0	10	0	0	1	0	0	0	0	0	0	0	0	0	0	0	0	0	0	0	0	0	12	0	0
469	TTA	0	0	0	0	0	0	0	0	0	0	0	0	0	0	0	0	0	0	0	0	0	0	0	0	0	0	0	0	1	0	4	7	0	0	0	0	0	0	0	0	0	0	0	0	2	0	0	0
470	AAG	4	0	85125	9	0	0	7	0	0	6	14	0	0	0	1	0	0	0	18	0	0	0	0	0	0	0	0	0	0	0	0	0	0	0	5	0	0	0	0	0	0	0	0	0	0	0	0	0
471	AAT	0	3	0	85132	0	0	18	6	0	0	0	2	0	0	0	0	23	0	3	0	0	0	0	0	0	0	0	0	0	0	0	0	3	0	0	10	0	0	0	0	0	0	0	0	0	0	0	0
472	AAT	0	0	0	85175	0	0	0	0	0	0	0	8	0	0	0	0	0	0	0	0	0	0	0	0	0	0	0	0	0	0	0	0	0	0	0	11	0	0	0	0	0	0	0	0	0	0	0	0
473	GCC	0	0	0	0	0	6	0	0	0	0	0	0	0	0	0	0	0	0	0	0	0	0	0	0	0	0	0	0	0	0	0	0	0	8	0	0	6	85175	0	0	0	0	0	0	0	5	0	0
474	AAA	84996	16	12	14	0	0	0	0	5	0	9	0	0	0	0	0	0	2	5	0	0	0	0	0	0	0	0	0	0	1	0	7	9	0	0	0	0	4	0	4	0	0	0	0	0	0	0	11
475	GAA	12	0	0	0	0	0	0	0	0	0	0	0	0	0	0	0	0	0	0	0	0	0	2	0	0	0	0	0	0	0	0	0	85162	1	10	1	0	0	0	0	3	0	0	0	2	0	0	0
476	ATC	0	2	0	3	0	1	25	0	0	0	0	2	5	62822	10	11	4	0	0	0	0	0	0	0	0	0	0	0	2	3	0	5	0	6	0	0	0	0	0	0	0	0	0	0	4	1	0	2
477	GGA	0	0	0	0	0	0	0	0	8	0	0	0	0	0	0	0	0	0	0	0	0	0	0	0	0	0	0	0	0	0	0	0	3	0	0	0	0	0	0	0	62873	6	5	11	4	0	0	0
478	AAT	2	0	0	62898	0	0	0	0	0	0	0	1	0	0	0	0	0	0	0	0	0	0	0	0	0	0	0	0	0	0	0	0	0	0	0	2	0	0	0	0	0	0	0	0	0	0	0	0
479	GGG	0	0	0	0	0	0	0	0	0	0	3	0	0	0	0	0	0	0	0	0	0	0	0	0	0	0	0	0	0	0	0	0	0	0	7	0	0	0	0	0	6	3	62888	9	0	0	3	0
480	TGT	0	0	0	0	0	0	0	0	0	0	0	0	0	0	0	0	0	0	0	0	0	0	0	0	0	0	0	2	0	0	0	0	0	0	0	0	0	0	0	0	0	0	0	3	0	0	0	0
481	TTT	0	0	0	0	0	0	0	0	0	0	0	0	0	0	0	0	0	0	0	0	0	0	0	0	0	0	0	0	0	0	0	2	0	0	0	0	0	0	0	0	0	0	0	0	0	0	0	0
482	GAG	10	0	6	0	0	0	0	0	0	0	0	0	0	0	0	0	0	0	4	0	0	0	0	0	0	0	0	0	0	0	21	0	10	0	62836	14	0	0	2	0	0	0	11	0	0	1	0	0
483	TTC	0	0	0	0	0	0	0	0	0	0	0	0	0	3	0	0	0	0	0	0	0	0	0	0	0	0	0	0	0	2	0	0	0	0	0	0	0	0	0	0	0	0	0	0	0	4	0	0
484	TAC	0	0	0	0	0	0	0	0	0	0	0	0	0	0	0	0	0	13	1	0	0	0	0	0	0	0	0	0	0	2	0	0	0	0	0	0	0	0	0	0	0	0	0	0	0	0	0	0
485	CAC	0	2	0	0	0	0	0	0	0	0	0	0	0	0	0	0	7	62889	0	3	0	1	0	0	0	4	0	0	0	0	0	0	0	0	0	0	0	0	0	0	0	0	0	0	0	0	0	0
486	AAG	2	0	62835	7	0	0	1	1	0	0	4	3	5	0	7	0	23	0	3	0	0	0	0	0	0	0	0	15	0	0	0	0	0	0	4	0	12	0	0	0	0	0	0	0	0	0	0	0
487	TGT	0	0	0	0	0	0	0	0	0	0	0	2	0	0	0	0	0	0	0	0	0	0	0	0	0	0	0	3	0	0	0	0	0	0	0	0	0	0	0	0	0	0	0	2	0	0	0	0
488	GAC	0	23	0	0	0	0	0	0	0	0	0	0	0	0	0	0	0	3	0	0	0	0	4	0	0	0	0	0	0	0	0	0	4	62854	0	8	0	0	0	0	0	6	0	0	0	0	0	0
489	AAT	0	0	1	62906	0	0	0	0	0	0	0	2	0	0	0	0	0	0	0	0	0	0	0	0	0	0	0	0	0	0	0	0	0	0	0	4	0	0	0	0	0	0	0	0	0	0	0	0
490	GAA	2	0	0	1	0	0	0	0	0	7	0	0	8	0	0	0	0	21	0	0	0	0	0	0	0	0	0	0	1	0	1	0	62819	0	6	2	1	0	0	0	6	4	6	0	0	0	1	7
491	TGC	0	0	0	0	0	0	0	0	0	2	0	0	0	0	0	0	0	0	0	0	0	0	0	0	0	1	0	0	0	0	0	0	0	0	0	0	0	0	0	0	0	3	0	0	0	0	0	0
492	ATG	0	0	0	0	0	0	2	0	0	0	1	0	26	0	62869	10	0	0	0	0	0	0	0	0	0	0	0	0	0	0	0	0	0	0	0	0	0	0	0	0	0	0	0	0	0	0	0	0
493	GAA	2	0	0	0	0	0	0	0	0	1	0	0	0	0	0	0	0	2	0	0	0	0	0	0	0	0	0	0	0	0	0	3	62822	0	2	0	11	1	3	1	3	0	0	12	1	0	0	0
494	AGT	0	0	0	9	0	0	0	0	0	5	0	62851	0	0	12	15	0	1	0	0	0	0	0	0	0	0	0	0	0	0	0	0	0	0	2	0	0	0	2	0	0	0	0	2	0	0	0	0
495	GTA	0	0	0	0	0	0	0	0	0	0	0	0	6	0	0	5	0	0	0	0	0	0	0	0	0	0	0	0	1	0	0	0	0	0	0	0	2	0	0	0	1	0	0	0	62864	4	15	2
496	AGA	9	0	0	0	0	0	0	0	62902	0	5	0	3	0	0	0	0	0	0	0	0	0	0	0	1	0	0	0	0	0	0	0	0	0	0	0	0	0	0	0	3	0	0	0	0	0	0	0
497	AAT	3	3	0	62739	0	1	3	24	0	0	0	6	2	2	0	1	1	0	7	1	0	0	0	0	0	0	0	0	0	0	0	0	0	5	0	29	6	0	0	0	0	0	0	6	0	3	13	0
498	GGG	0	0	0	0	0	0	0	0	0	0	10	0	0	0	0	0	0	0	0	0	0	0	0	0	0	0	1	0	0	0	0	0	0	0	4	0	0	0	1	0	3	2	62821	11	0	0	60	0
499	ACT	0	0	0	11	2	1	0	62819	0	0	2	0	0	0	15	12	0	0	0	0	0	0	0	0	0	0	0	1	0	0	0	0	0	0	11	0	0	0	0	11	0	0	0	0	0	0	4	2
500	TAT	0	0	0	0	0	0	0	0	0	0	0	0	0	0	0	0	0	0	0	4	0	0	0	0	0	0	0	0	0	0	0	0	0	0	103	1	0	0	0	0	0	0	0	0	0	0	0	0
501	GAT	1	0	0	12	0	0	0	0	0	0	0	0	0	0	0	0	0	0	0	0	0	0	0	0	0	0	0	0	0	0	0	0	1	7	0	62876	0	0	0	0	0	0	0	5	0	0	0	0
502	TAT	0	0	0	2	0	0	0	0	0	0	0	0	0	0	0	0	0	0	0	6	0	0	0	0	0	0	0	0	0	0	0	0	0	0	0	4	0	0	18	0	0	0	0	0	0	0	0	0
503	CCA	0	0	0	0	1	0	0	0	0	0	0	0	0	0	0	0	3	0	0	0	62902	2	7	0	0	0	0	0	2	0	0	0	0	0	0	0	0	0	0	0	0	0	0	0	1	0	0	0
504	AAA	62866	0	1	0	1	0	0	0	0	0	20	0	1	0	0	0	1	0	0	0	0	0	0	0	0	0	0	1	2	0	0	1	0	0	0	0	0	0	0	0	4	0	5	0	0	0	0	0
505	TAT	0	0	0	2	0	0	0	0	0	0	0	0	0	0	0	0	0	2	0	6	0	0	0	0	0	0	0	0	0	0	0	0	0	0	0	0	0	0	0	0	0	0	0	0	0	0	0	0
506	TCA	0	0	0	0	0	0	0	0	0	0	0	0	0	0	0	0	0	0	0	0	1	0	0	0	0	0	2	0	0	0	8	0	1	0	0	0	0	0	0	2	0	0	0	0	0	0	0	9
507	GAA	1	0	0	0	0	0	0	0	0	0	0	1	0	0	0	2	2	0	0	0	0	0	0	0	0	0	20	0	0	1	0	0	62871	1	0	1	4	0	0	0	1	0	0	0	1	0	0	1
508	GAA	5	0	0	0	0	0	0	0	0	0	0	4	0	0	0	0	5	0	10	0	0	0	0	0	0	0	0	0	0	0	0	0	62845	0	8	0	0	0	11	0	1	0	0	0	6	0	0	5
509	TCA	0	0	0	0	0	0	0	0	0	0	0	1	0	1	0	0	0	0	0	0	2	0	0	0	0	0	0	0	4	0	0	0	0	0	0	0	0	0	0	0	0	0	0	0	0	5	0	2
510	AAG	13	0	62816	7	0	0	2	0	0	0	12	0	0	0	5	0	0	0	14	0	0	0	0	0	0	0	7	0	0	0	0	0	0	0	7	0	9	0	0	0	0	0	0	0	0	0	0	0
511	TTG	0	0	0	0	0	4	0	0	0	0	0	0	0	0	4	0	0	0	0	1	0	0	0	0	0	0	0	0	0	0	9	0	0	0	0	0	0	0	0	0	0	2	0	0	0	0	0	2
512	AAC	3	62744	1	6	0	1	0	19	2	32	0	0	3	11	0	0	0	8	3	0	0	0	0	0	2	0	0	0	0	0	0	0	0	2	0	6	22	7	7	2	0	0	0	8	1	0	0	0
513	AGG	0	0	4	0	0	0	0	0	18	0	62833	13	0	0	4	0	7	0	0	0	0	0	0	0	0	0	6	0	0	0	0	1	0	0	0	0	0	0	0	0	0	0	12	0	0	0	0	0
514	GAA	11	0	0	0	0	0	0	0	0	0	0	0	0	5	0	0	0	0	0	0	0	0	0	0	0	0	0	4	0	1	0	0	62802	0	7	0	0	0	0	0	39	0	0	0	0	0	0	0
515	AAG	4	0	62704	52	0	0	0	0	0	0	24	64	0	0	5	0	0	0	0	0	0	0	3	10	0	0	0	0	0	0	0	0	0	0	10	8	5	0	0	0	0	5	0	0	0	1	0	0
516	ATA	0	0	0	0	0	0	0	0	0	0	0	0	62850	1	11	10	0	0	0	0	0	0	0	0	0	0	0	0	0	0	0	0	0	0	0	0	0	0	0	0	0	0	0	0	2	0	0	26
517	GAT	0	0	4	5	0	0	0	0	0	0	0	0	0	0	0	0	6	4	0	0	0	0	0	0	0	0	1	0	0	0	0	0	0	13	0	62795	0	15	5	0	0	3	0	3	0	4	11	0
518	GGA	0	0	0	0	0	22	10	9	14	2	2	7	2	0	0	6	0	1	0	0	0	0	0	0	0	2	0	0	0	1	0	0	19	0	2	0	0	4	0	2	62677	2	22	0	7	0	0	0
519	GTG	0	0	0	0	0	0	0	0	0	0	0	0	0	0	5	0	0	5	0	0	0	0	0	0	0	0	0	0	0	0	0	0	0	0	0	0	0	0	1	0	0	0	0	0	8	2	62761	56
520	AAA	62860	0	4	2	1	5	0	0	1	0	0	1	0	0	0	2	1	2	2	0	0	0	0	0	0	2	0	2	0	0	6	0	4	0	0	0	0	0	0	0	0	0	0	0	0	0	0	0
521	TTG	0	0	0	0	0	0	0	0	0	0	0	0	0	0	1	0	0	0	0	0	0	0	0	0	0	0	0	0	4	0	4	0	2	0	0	0	0	0	0	0	0	2	0	0	0	0	1	0
522	GAA	4	0	0	1	0	1	0	0	0	0	3	0	0	0	0	0	0	0	0	0	0	0	0	0	0	0	0	0	0	0	0	0	62786	4	4	0	0	0	0	0	11	0	0	0	0	0	0	0
523	TCA	0	0	0	0	0	0	0	6	0	0	0	0	0	3	0	0	1	0	0	0	6	2	0	1	0	0	0	0	0	0	0	0	8	1	1	0	0	0	0	0	0	0	0	0	0	0	0	0
524	ATG	5	4	0	0	0	8	42	3	0	0	0	0	0	1	62801	6	0	0	0	0	0	0	5	0	0	0	0	0	0	0	1	0	0	9	0	0	0	0	0	1	0	0	0	0	5	1	4	0
525	GGG	0	0	0	0	0	0	0	0	0	6	2	0	0	0	0	0	0	0	0	0	0	0	0	0	0	0	0	0	0	0	0	0	0	0	3	0	0	0	12	0	15	0	62804	38	0	0	3	0
526	GTG	0	0	7	0	0	5	0	0	0	0	0	0	23	0	12	1	0	0	4	0	0	0	0	1	0	0	0	0	0	0	15	0	0	0	1	0	1	0	19	0	0	0	2	0	14	3	62744	9
527	TAT	0	0	0	0	0	0	0	0	0	0	0	1	10	0	0	0	1	0	0	18	0	0	0	0	0	0	0	0	0	0	0	0	0	0	0	1	0	0	0	0	0	0	0	0	0	0	0	0
528	CAG	0	0	6	0	0	0	0	2	0	0	2	0	0	0	0	0	2	19	62838	14	0	0	0	0	0	0	20	0	0	0	0	0	0	0	0	0	1	0	0	0	0	0	0	0	1	0	0	0
529	ATT	0	0	0	0	0	0	0	4	0	0	0	0	0	5	0	62889	0	0	0	0	0	0	0	0	0	0	0	0	0	0	0	0	0	0	0	0	0	0	0	0	0	0	0	0	0	0	5	5
530	CTG	0	0	0	0	0	0	0	0	0	0	0	0	0	0	27	0	0	0	0	0	0	0	4	0	0	0	0	0	1	0	62768	13	0	0	0	0	0	0	0	0	0	0	0	0	0	0	0	0
531	GCG	0	0	0	0	4	0	2	0	0	0	0	0	0	0	0	0	0	0	0	0	0	0	0	0	0	0	0	0	0	0	0	0	0	0	8	0	26	0	62774	14	0	0	0	0	0	0	18	0
532	ATC	0	0	0	0	0	3	0	0	0	2	0	0	37	62828	0	3	0	0	0	0	0	0	0	0	0	0	0	0	0	0	0	0	0	0	0	0	0	0	0	0	0	0	0	0	0	4	0	0
533	TAC	0	2	0	0	0	0	0	0	0	0	0	0	0	0	0	0	0	9	0	0	0	0	0	0	0	0	0	0	0	0	0	2	0	3	0	0	0	0	0	0	0	0	0	0	0	0	0	0
534	TCA	0	0	0	0	0	0	0	0	0	0	0	0	0	0	0	0	0	0	0	0	4	0	0	0	0	0	0	0	0	0	0	0	0	0	0	0	0	0	0	0	0	0	0	0	0	0	0	0
535	ACT	0	0	0	14	9	28	1	62830	0	0	0	1	0	0	0	9	0	0	0	0	0	0	0	0	0	0	0	0	0	0	0	0	0	0	0	0	0	0	0	3	0	0	0	0	0	0	0	6
536	GTC	0	0	0	0	0	0	0	0	0	0	0	0	0	8	0	4	0	0	0	0	0	0	0	0	0	0	0	0	0	0	0	0	0	0	0	0	0	10	0	0	0	0	0	0	34	62778	0	2
537	GCC	0	0	0	0	0	16	0	0	0	0	0	0	0	0	0	0	0	0	0	0	0	0	0	0	0	0	0	0	0	0	0	0	0	13	0	0	4	62853	1	3	0	0	0	0	0	2	0	0
538	AGT	0	0	0	8	0	0	0	0	5	4	1	62861	0	0	0	1	0	0	0	0	0	0	0	0	0	0	0	0	0	0	0	0	0	0	1	0	0	1	21	0	0	0	0	3	0	0	0	0
539	TCA	0	0	0	0	0	0	0	0	0	0	0	0	0	0	0	0	0	0	0	0	6	0	0	0	0	0	0	0	0	0	0	0	0	0	0	0	0	0	0	0	0	0	1	0	0	0	0	0
540	CTG	0	0	0	0	0	7	1	0	0	0	0	0	0	0	17	0	0	0	0	0	0	0	5	0	0	0	0	0	8	0	62825	7	0	0	0	0	6	0	0	3	0	0	0	0	0	0	2	0
541	GTG	0	0	0	0	0	0	0	0	0	0	0	0	0	0	2	0	0	0	0	0	1	0	0	0	0	0	0	0	0	0	7	0	0	0	0	0	0	0	0	0	0	0	0	0	23	5	62781	4
542	CTT	0	0	0	0	0	0	0	2	0	0	0	0	4	0	0	18	0	0	0	0	0	0	0	11	0	0	0	0	0	3	2	62799	0	0	0	0	0	0	0	0	0	0	0	0	1	4	2	0
543	TTG	0	0	0	0	4	0	0	0	0	0	0	0	1	0	2	0	0	0	0	0	0	0	0	0	0	0	0	0	0	0	4	0	0	0	0	0	0	0	0	0	0	0	0	17	0	0	0	0
544	GTC	0	0	0	0	0	0	0	0	0	6	0	0	0	7	0	0	0	0	0	0	0	0	0	0	0	0	0	0	0	1	0	0	0	1	0	0	0	5	0	0	0	2	0	0	17	62806	0	6
545	TCC	0	0	0	0	0	2	0	0	0	0	0	0	0	0	0	0	0	0	0	0	0	15	0	0	0	0	0	0	0	0	0	0	0	0	0	0	0	0	0	0	0	0	0	0	0	0	0	0
546	CTG	0	0	0	0	0	0	0	0	0	0	0	0	0	0	3	0	0	0	0	0	0	0	12	0	0	0	6	0	7	0	62845	1	0	0	0	0	0	0	0	0	0	0	0	0	0	0	0	0
547	GGG	0	0	0	0	0	0	0	0	0	0	0	0	0	0	0	0	0	0	0	0	0	0	0	0	0	0	0	0	0	0	0	0	0	0	4	0	0	0	0	0	1	2	62882	7	0	0	2	0
548	GCA	0	0	0	0	32	0	0	0	0	0	0	0	0	0	0	0	0	0	0	0	8	0	0	0	0	0	0	0	0	0	0	0	10	0	0	0	62255	0	5	0	7	0	0	0	7	0	0	0
549	ATC	0	0	0	0	0	4	0	0	0	0	0	0	11	62875	0	1	0	0	0	0	0	0	0	0	0	0	0	0	0	0	0	0	0	0	0	0	0	0	0	0	0	0	0	0	0	18	0	0
550	AGT	0	0	0	4	0	0	0	0	0	5	0	62831	0	0	0	34	0	0	0	0	0	0	0	0	0	0	0	0	0	0	0	0	0	0	0	0	0	0	3	1	0	0	0	5	0	0	0	0
551	TTC	0	0	0	0	0	0	0	0	0	0	0	0	0	1	0	0	0	0	0	0	0	0	0	0	0	0	0	0	0	7	0	0	5	0	0	0	0	0	0	0	0	0	0	0	0	15	0	0
552	TGG	0	0	0	0	0	0	0	0	0	0	0	0	0	0	0	0	0	0	0	0	0	0	0	0	0	0	5	0	0	0	0	0	0	0	0	0	0	0	0	0	0	0	3	0	0	0	0	0
553	ATG	0	0	0	0	0	0	1	0	0	0	2	0	5	0	62871	9	0	0	0	0	0	0	0	0	0	0	0	0	0	0	0	0	0	0	0	0	0	0	0	1	2	0	0	0	0	0	3	0
554	TGT	0	0	0	0	0	0	0	0	0	0	0	0	0	2	0	0	0	0	0	0	0	0	0	0	0	0	0	6	0	0	0	0	0	0	0	0	0	0	0	0	0	0	0	4	0	0	0	5
555	TCT	0	0	0	0	0	0	0	2	0	0	0	40	0	0	0	4	0	0	0	0	0	0	0	6	0	0	6	0	0	0	10	0	0	0	0	0	0	0	16	8	0	0	0	0	0	0	0	1
556	AAT	0	12	6	62873	0	0	0	0	0	0	0	3	0	0	0	0	0	9	0	1	0	0	0	0	0	0	0	0	0	1	0	0	0	0	0	4	0	0	0	0	0	0	0	0	0	0	0	12
557	GGG	0	0	0	0	0	0	0	0	0	0	6	0	0	0	0	0	0	0	0	0	0	0	0	0	0	0	0	0	0	0	0	0	0	0	5	0	0	0	2	0	11	0	62871	7	0	0	5	0
558	TCT	0	0	0	0	0	0	0	8	0	0	0	1	0	0	0	0	0	0	0	0	0	0	0	6	0	0	0	0	0	0	0	3	0	0	0	0	0	0	0	0	0	0	0	0	0	0	24	1
559	TTG	0	0	0	0	0	0	0	0	0	0	0	0	0	0	2	0	0	0	0	0	0	0	0	0	0	0	0	0	0	0	8	0	0	0	0	0	0	0	0	0	0	0	0	0	0	0	0	0
560	CAG	0	0	9	0	0	0	10	0	0	0	0	0	0	0	0	0	14	0	62817	8	0	0	0	0	0	0	9	0	0	0	0	0	0	0	1	0	0	0	2	0	0	0	0	0	0	0	3	0
561	TGC	0	0	0	0	0	0	0	0	0	1	0	0	0	0	0	6	0	0	0	0	0	0	0	0	0	2	0	0	0	0	0	0	0	0	0	0	0	0	0	0	0	0	0	0	14	0	0	0
562	AGA	4	6	0	0	0	3	3	0	62802	0	6	1	6	0	0	0	0	0	0	0	0	0	0	0	0	0	14	21	2	0	0	0	0	0	0	3	0	0	0	0	6	0	0	0	9	0	6	0
563	ATA	0	0	0	0	9	0	0	0	0	0	0	0	62897	7	3	1	0	0	0	0	0	0	0	0	0	0	0	0	0	0	0	0	0	0	0	0	0	0	0	0	0	0	0	0	0	0	0	0
564	TGC	0	0	0	0	0	0	0	0	0	0	0	0	0	0	0	0	0	0	0	0	0	0	0	0	0	0	0	0	0	0	0	0	0	0	0	0	0	0	0	0	0	0	0	0	0	0	0	0
565	ATC	0	0	0	0	0	3	0	0	0	0	0	0	6	62885	0	3	0	0	0	0	0	0	0	0	0	0	0	0	1	0	0	0	0	0	0	0	0	0	0	0	0	0	0	0	0	1	0	0
566	TGA	0	0	0	0	0	0	0	0	1	0	0	0	0	0	0	0	0	0	0	0	0	0	0	0	18	0	0	0	0	0	0	0	0	0	0	0	0	0	0	0	0	0	0	0	0	0	0	0
[truncated: 16 more columns]
