# Supplementary material for: How single mutations affect viral escape from broad and narrow antibodies to H1 influenza hemagglutinin
Source: Nat Commun. 2018 Apr 11;9:1386. doi: 10.1038/s41467-018-03665-3 (PMC5895760; doi:10.1038/s41467-018-03665-3)
Supplement: Supplementary file 5 — Supplementary Data 3(ZIP 19513 kb) [file 41467_2018_3665_MOESM5_ESM.zip › analysis_code/results/codoncounts/L2-FI6v3-100ng-ml_readsperbc.csv]

number of reads	number of barcodes
1	57939
2	8638
3	10986
4	15194
5	20328
6	26729
7	32850
8	38913
9	42579
10	44977
11	44145
12	40809
13	35545
14	29611
15	23491
16	17638
17	12399
18	8525
19	5727
20	3611
21	2145
22	1309
23	776
24	435
25	249
26	124
27	93
28	60
29	34
30	26
31	19
32	15
33	11
34	9
35	7
36	3
38	2
40	1
