# Supplementary material for: How single mutations affect viral escape from broad and narrow antibodies to H1 influenza hemagglutinin
Source: Nat Commun. 2018 Apr 11;9:1386. doi: 10.1038/s41467-018-03665-3 (PMC5895760; doi:10.1038/s41467-018-03665-3)
Supplement: Supplementary file 5 — Supplementary Data 3(ZIP 19513 kb) [file 41467_2018_3665_MOESM5_ESM.zip › analysis_code/results/codoncounts/L2-FI6v3-200ng-ml.log]

2017-10-05 10:27:08,518 - INFO - Beginning execution of dms2_bcsubamp in directory /fh/fast/bloom_j/computational_notebooks/jbloom/2017/HA_antibody_ease_of_escape/analysis_code

2017-10-05 10:27:08,518 - INFO - Progress is being logged to ./results/codoncounts/L2-FI6v3-200ng-ml.log
2017-10-05 10:27:10,052 - INFO - Version information:
	Time and date: Thu Oct  5 10:27:08 2017
	Platform: Linux-3.13.0-49-generic-x86_64-with-Ubuntu-14.04-trusty
	Python version: 3.4.0 (default, Apr 11 2014, 13:05:11)  [GCC 4.8.2]
	dms_tools2 version: 2.1a0
	Bio version: 1.70
	HTSeq version: 0.9.1
	pandas version: 0.20.3
	numpy version: 1.13.1
	IPython version: 6.1.0
	matplotlib version: 2.0.2
	plotnine version: 0.2.1
	natsort version: 5.1.0
	pystan version: 2.16.0.0
	scipy version: 0.19.1
	seaborn version: 0.8.0
	phydmslib version: 2.1.3
	jupyter version: 1.0.0

2017-10-05 10:27:10,052 - INFO - Parsed the following arguments:
	purgebc = 0
	maxmuts = 4
	R2 = None
	minconcur = 0.75
	bclen = 8
	R1trim = [200]
	purgeread = 0
	R2trim = [170]
	minreads = 2
	refseq = ./data/WSN_HA_reference.fa
	bcinfo = False
	name = L2-FI6v3-200ng-ml
	R1 = ['L2-FI6v3-200ng-ml_R1.fastq.gz']
	use_existing = yes
	outdir = ./results/codoncounts/
	alignspecs = ['1,285,36,37', '286,570,31,32', '571,855,37,32', '856,1140,31,36', '1141,1425,29,33', '1426,1698,40,43']
	minfraccall = 0.95
	fastqdir = ./results/FASTQ_files/
	ncpus = -1
	minq = 15
	chartype = codon

2017-10-05 10:27:10,063 - INFO - Read refseq of 1698 codons from ./data/WSN_HA_reference.fa
2017-10-05 10:27:10,065 - INFO - Reads are in these FASTQ pairs:
	./results/FASTQ_files/L2-FI6v3-200ng-ml_R1.fastq.gz and ./results/FASTQ_files/L2-FI6v3-200ng-ml_R2.fastq.gz

2017-10-05 10:27:10,066 - INFO - Now parsing read pairs...
2017-10-05 10:27:18,526 - INFO - Reads parsed so far: 500000
2017-10-05 10:27:27,012 - INFO - Reads parsed so far: 1000000
2017-10-05 10:27:34,746 - INFO - Reads parsed so far: 1500000
2017-10-05 10:27:42,547 - INFO - Reads parsed so far: 2000000
2017-10-05 10:27:50,256 - INFO - Reads parsed so far: 2500000
2017-10-05 10:27:57,955 - INFO - Reads parsed so far: 3000000
2017-10-05 10:28:05,654 - INFO - Reads parsed so far: 3500000
2017-10-05 10:28:13,352 - INFO - Reads parsed so far: 4000000
2017-10-05 10:28:21,046 - INFO - Reads parsed so far: 4500000
2017-10-05 10:28:29,739 - INFO - Reads parsed so far: 5000000
2017-10-05 10:28:30,480 - INFO - Parsed 5048186 reads, found 501912 unique barcodes.
2017-10-05 10:28:30,482 - INFO - Summary stats on reads:
fail filter  low Q barcode    total
          0         259553  5048186
2017-10-05 10:28:30,482 - INFO - Writing these stats to ./results/codoncounts/L2-FI6v3-200ng-ml_readstats.csv

2017-10-05 10:28:30,814 - INFO - Number of reads per barcode:
                 number of barcodes
number of reads                    
1                             42076
2                              8752
3                             10990
4                             14735
5                             20461
6                             26797
7                             33524
8                             39119
9                             43528
10                            45629
11                            43971
12                            39934
13                            34786
14                            28392
15                            22240
16                            16145
17                            11215
18                             7508
19                             4899
20                             2950
21                             1814
22                             1039
23                              542
24                              316
25                              175
26                              114
27                               80
28                               64
29                               29
30                               22
31                               18
32                               15
33                                7
34                                8
35                                7
36                                3
37                                3
38                                2
40                                1
41                                1
43                                1
2017-10-05 10:28:30,815 - INFO - Writing these stats to ./results/codoncounts/L2-FI6v3-200ng-ml_readsperbc.csv

2017-10-05 10:28:30,822 - INFO - Examining the 501912 barcodes to build and align subamplicons...
2017-10-05 10:28:42,071 - INFO - Barcodes examined so far: 200000
2017-10-05 10:28:53,346 - INFO - Barcodes examined so far: 400000
2017-10-05 10:28:59,116 - INFO - Examined all barcodes. Summary stats:
aligned  not alignable  too few reads   total
 416451          43385          42076  501912
2017-10-05 10:28:59,117 - INFO - Writing these stats to ./results/codoncounts/L2-FI6v3-200ng-ml_bcstats.csv

2017-10-05 10:28:59,134 - INFO - Writing the counts of each codon identity at each site to ./results/codoncounts/L2-FI6v3-200ng-ml_codoncounts.csv

2017-10-05 10:28:59,153 - INFO - Successful completion of dms2_bcsubamp
