# Supplementary material for: How single mutations affect viral escape from broad and narrow antibodies to H1 influenza hemagglutinin
Source: Nat Commun. 2018 Apr 11;9:1386. doi: 10.1038/s41467-018-03665-3 (PMC5895760; doi:10.1038/s41467-018-03665-3)
Supplement: Supplementary file 5 — Supplementary Data 3(ZIP 19513 kb) [file 41467_2018_3665_MOESM5_ESM.zip › analysis_code/results/codoncounts/L2-FI6v3-200ng-ml_codoncounts.csv]

site	wildtype	AAA	AAC	AAG	AAT	ACA	ACC	ACG	ACT	AGA	AGC	AGG	AGT	ATA	ATC	ATG	ATT	CAA	CAC	CAG	CAT	CCA	CCC	CCG	CCT	CGA	CGC	CGG	CGT	CTA	CTC	CTG	CTT	GAA	GAC	GAG	GAT	GCA	GCC	GCG	GCT	GGA	GGC	GGG	GGT	GTA	GTC	GTG	GTT
1	ATG	0	0	0	1	0	0	1	0	0	0	0	0	2	2	61630	3	0	0	0	0	0	0	0	0	0	0	0	0	0	0	0	0	0	0	0	0	0	0	0	0	0	0	0	0	0	0	1	0
2	AAG	2	0	61280	3	0	0	0	32	0	0	8	0	0	3	7	11	4	0	2	0	0	0	0	0	0	0	0	0	0	15	159	0	1	0	1	0	0	0	0	0	0	0	0	0	0	0	0	0
3	GCA	0	0	0	0	8	0	0	0	0	0	0	0	0	0	0	0	0	0	0	0	0	0	0	0	0	0	0	0	0	0	0	0	1	0	0	0	61624	0	0	0	0	1	0	0	2	0	0	0
4	AAA	61558	0	3	0	1	1	0	0	0	22	0	4	2	0	0	0	0	2	0	0	0	0	0	0	0	0	0	0	0	0	0	0	2	0	0	0	0	0	0	0	0	0	0	0	0	48	0	0
5	CTA	0	0	0	0	0	0	0	0	0	0	0	0	2	0	0	0	1	0	0	12	10	0	0	0	0	0	0	0	61588	1	23	0	0	0	0	0	0	0	0	0	0	0	0	0	0	0	0	0
6	CTG	0	0	0	0	0	0	0	0	0	0	0	0	0	0	2	0	0	0	3	0	0	0	2	0	0	0	0	0	26	0	61596	2	0	0	0	0	0	0	0	0	0	0	0	0	0	0	0	0
7	GTC	0	0	0	0	0	0	0	0	0	0	0	0	0	136	0	0	0	0	0	0	0	0	0	0	0	0	0	0	0	43	0	0	0	0	0	0	0	4	0	0	0	1	0	0	1	61446	0	2
8	CTG	0	0	0	0	0	0	0	0	0	0	0	0	0	0	4	0	0	0	0	0	0	0	14	0	0	0	0	0	9	0	61609	0	0	0	0	0	0	0	0	0	0	0	0	0	0	0	0	0
9	TTA	0	0	0	0	0	0	0	0	0	0	0	0	0	0	0	0	0	0	0	0	0	0	0	0	0	0	0	0	1	0	0	0	0	0	0	0	0	0	0	0	0	0	0	0	0	0	0	0
10	TAT	0	0	0	0	0	0	0	0	0	0	0	0	0	0	3	0	0	0	0	0	0	0	0	0	0	0	0	0	0	0	0	0	0	0	0	0	0	0	5	0	0	0	0	0	0	0	0	0
11	GCA	0	0	0	0	5	0	0	0	0	0	0	0	0	0	0	0	0	0	0	0	1	0	0	0	0	0	0	0	0	0	0	0	3	0	0	0	61522	0	0	0	0	0	0	0	13	0	0	0
12	TTT	0	0	0	0	0	0	0	0	0	0	0	0	0	0	0	0	0	0	0	0	0	0	0	0	0	0	0	0	0	0	0	54	0	0	0	0	0	0	0	0	0	0	0	0	0	0	0	0
13	GTA	0	0	0	0	47	0	0	0	0	0	0	0	7	0	0	0	0	0	0	0	0	0	0	0	0	0	0	0	0	0	0	0	1	0	0	0	0	0	0	0	0	0	0	0	61571	0	14	0
14	GCT	0	0	0	0	0	0	0	3	0	0	0	0	0	0	0	0	0	0	0	0	0	0	0	0	0	0	0	0	0	0	0	0	0	0	0	10	0	28	0	61594	0	0	0	1	0	0	0	2
15	ACA	2	0	0	0	61618	2	13	0	0	0	0	0	3	0	0	0	0	0	0	0	0	0	0	0	0	0	0	0	0	0	0	0	0	0	0	0	2	0	0	0	0	0	0	0	0	0	0	0
16	GAT	0	0	0	1	0	0	0	0	0	0	0	0	0	0	0	0	0	0	0	1	0	0	0	0	0	0	0	0	0	0	0	0	0	2	0	61631	0	0	0	0	0	0	1	0	0	0	0	0
17	GCA	0	0	0	0	11	0	0	0	0	0	0	0	0	0	0	0	0	0	0	0	0	0	0	0	0	0	0	0	0	0	0	0	4	0	0	0	61580	13	19	0	0	0	0	0	8	0	0	0
18	GAC	0	0	0	0	0	0	0	0	0	0	0	0	0	0	0	0	0	0	0	0	0	0	0	0	0	0	0	0	0	0	0	0	2	61614	1	4	0	0	0	0	0	3	0	0	0	0	0	0
19	ACA	41	0	0	0	61526	0	6	7	48	0	0	0	2	0	0	0	0	0	0	0	0	0	0	0	0	0	0	3	0	0	0	0	0	0	0	0	2	0	0	0	0	0	0	0	0	0	0	0
20	ATA	0	0	0	0	0	0	0	0	0	0	0	0	61627	11	1	0	0	0	0	0	0	0	0	0	0	0	0	0	1	0	0	0	0	0	0	0	0	0	0	0	0	0	0	0	0	0	0	0
21	TGT	0	0	0	0	0	0	0	0	0	0	0	0	0	0	0	0	0	0	0	0	0	0	0	0	0	0	0	0	0	0	0	0	0	0	0	0	0	0	0	0	0	0	0	0	0	0	0	0
22	ATA	0	0	0	0	1	0	0	0	0	0	0	0	61539	1	15	0	0	0	0	0	0	0	0	0	0	0	0	0	0	0	0	0	0	0	0	0	0	0	0	0	0	0	0	0	81	0	0	0
23	GGC	0	0	0	0	0	0	0	0	0	1	0	0	0	0	0	0	0	0	0	0	0	0	0	0	0	1	0	0	0	0	0	0	0	2	0	0	0	0	0	0	4	61614	1	3	0	1	0	0
24	TAC	0	0	0	0	0	0	0	0	0	0	0	0	0	0	0	0	0	2	0	0	0	0	0	0	0	0	0	0	0	0	0	0	0	0	0	0	0	0	0	0	0	0	0	0	0	0	0	0
25	CAT	0	0	0	2	0	1	0	17	0	0	0	0	0	0	0	0	0	0	0	61616	0	0	0	0	0	0	0	3	0	0	0	0	0	0	0	0	0	0	0	0	0	0	0	0	0	0	0	0
26	GCG	0	0	0	0	0	0	7	0	0	0	0	0	0	0	0	0	0	0	0	0	0	0	0	0	0	0	0	0	0	0	0	0	0	0	36	0	14	0	61557	2	0	0	0	0	0	0	14	0
27	AAC	2	61619	0	4	0	0	0	0	0	2	0	0	0	0	0	0	0	1	0	0	0	0	0	0	0	0	0	0	0	0	0	0	0	4	0	0	0	0	0	0	0	0	0	0	0	0	0	0
28	AAC	6	61630	0	5	0	0	0	0	0	1	0	0	0	0	0	0	0	2	0	0	0	0	0	0	0	0	0	0	0	0	0	0	0	2	0	0	0	0	0	0	0	0	0	0	0	0	0	0
29	TCA	0	0	0	0	0	0	0	0	0	0	0	0	0	0	0	0	0	0	0	0	2	0	0	0	0	0	0	0	0	0	0	0	0	0	0	0	7	0	0	0	0	0	0	0	0	0	0	0
30	ACC	0	10	0	0	1	61615	0	4	0	0	0	0	0	3	0	0	0	0	0	0	0	1	0	0	0	0	0	0	0	0	0	0	0	0	0	0	0	5	0	0	0	0	0	0	0	0	0	0
31	GAC	0	19	0	0	0	0	0	0	0	0	0	0	0	0	0	0	0	0	0	0	0	0	0	0	0	0	0	0	0	0	0	0	6	61603	0	6	0	0	0	0	0	1	0	0	0	1	0	0
32	ACT	0	0	0	3	0	5	1	61617	0	0	0	0	0	0	0	5	0	0	0	0	0	0	0	0	0	0	0	0	0	0	0	0	0	0	0	0	0	0	0	2	0	0	0	0	0	0	0	0
33	GTT	0	0	0	0	0	0	0	0	0	0	0	0	0	0	0	4	0	0	0	0	0	0	0	0	0	0	0	0	0	0	0	1	0	0	0	0	0	0	0	0	0	0	0	0	0	3	0	61621
34	GAC	0	2	0	0	0	0	0	0	0	0	0	0	0	0	0	0	0	0	0	0	0	0	0	0	0	0	0	0	0	0	0	0	4	61614	0	2	0	0	0	0	0	2	0	0	0	0	0	0
35	ACA	5	0	0	0	61615	1	7	0	3	0	0	0	3	0	0	0	0	0	0	0	2	0	0	0	0	0	0	0	0	0	0	0	0	0	0	0	1	0	0	0	0	0	0	0	0	0	0	0
36	ATA	1	0	0	0	1	0	0	1	0	0	0	0	61598	24	1	0	0	0	0	0	0	0	0	0	0	0	0	0	7	0	0	0	0	0	0	0	0	0	0	0	0	0	0	0	1	0	0	0
37	CTC	0	0	0	0	0	0	0	0	0	0	0	0	0	7	0	0	0	2	0	0	0	1	0	0	0	0	0	0	8	61558	0	9	0	0	0	0	0	0	0	0	0	0	0	0	0	0	0	0
38	GAG	0	0	7	0	0	0	0	0	0	0	0	0	0	0	0	0	0	0	2	0	0	0	0	0	0	0	0	0	0	0	0	0	8	0	61590	7	0	0	0	0	0	0	4	0	0	0	0	0
39	AAG	22	0	61567	3	0	0	0	0	0	0	23	0	0	0	0	0	0	0	0	0	0	0	0	0	0	0	0	0	0	0	0	0	0	0	5	0	0	0	0	0	0	0	0	0	0	0	0	0
40	AAT	5	0	0	61618	0	0	0	1	0	0	0	5	0	0	0	2	0	0	0	0	0	0	0	0	0	0	0	0	0	0	0	0	0	0	0	4	0	0	0	0	0	0	0	0	0	0	0	0
41	GTG	0	0	0	0	0	0	0	0	0	0	0	0	0	0	3	0	0	0	0	0	0	0	0	0	0	0	0	0	0	0	0	0	0	0	0	0	0	0	1	0	0	0	0	0	4	0	61585	3
42	GCA	0	0	0	0	5	0	0	0	0	0	0	5	0	0	0	0	0	0	0	0	0	0	0	0	0	0	0	0	0	0	0	0	2	0	0	0	61578	0	2	0	0	0	0	0	20	0	0	0
43	GTG	0	0	0	0	0	0	0	0	0	0	0	0	0	0	7	0	0	0	0	0	0	0	0	0	0	0	0	0	0	0	0	0	0	0	0	0	0	0	1	0	0	0	0	0	34	1	61579	0
44	ACA	1	0	0	0	61615	0	2	0	0	0	0	0	3	0	0	0	0	0	0	0	0	0	0	0	0	0	0	0	0	0	0	0	0	0	0	0	6	0	0	0	0	0	0	0	0	0	0	0
45	CAT	0	0	0	1	0	0	0	0	0	0	0	0	0	0	0	0	1	1	0	61629	0	0	0	0	0	0	0	1	0	0	0	1	0	0	0	0	0	0	0	0	0	0	0	0	0	0	0	0
46	TCT	0	0	0	0	0	0	0	0	0	0	0	0	0	0	0	0	0	0	0	0	0	0	0	4	0	0	0	0	0	0	0	0	0	0	0	0	0	0	0	0	0	0	0	0	0	0	0	0
47	GTT	0	0	0	0	0	0	0	0	0	0	0	0	0	0	0	5	0	0	0	0	0	0	0	0	0	0	0	0	0	0	0	0	0	0	0	0	0	0	0	1	0	0	0	0	0	2	0	61600
48	AAC	12	61587	0	10	0	0	0	0	0	3	0	0	0	1	0	0	0	0	0	0	0	0	0	0	0	0	0	0	0	0	0	0	0	12	0	0	0	0	0	0	0	0	0	0	0	0	0	0
49	CTG	0	0	0	0	0	0	0	0	0	0	0	0	0	0	3	0	0	0	0	0	0	0	9	0	0	0	0	0	62	2	61537	3	0	0	0	0	0	0	0	0	0	0	0	0	0	0	0	0
50	CTC	0	0	0	0	0	0	0	0	0	0	0	0	0	4	0	0	0	0	0	0	0	0	0	0	0	0	0	0	22	61512	0	74	0	0	0	0	0	0	0	0	0	0	0	0	0	0	0	0
51	GAA	4	0	0	0	0	0	0	0	0	0	0	0	0	0	0	0	0	0	0	0	0	0	0	0	0	0	0	0	0	0	0	0	61593	2	7	2	0	0	0	0	9	0	0	0	0	0	0	0
52	GAC	0	0	0	0	0	0	0	0	0	0	0	0	0	0	0	0	0	0	0	0	0	0	0	0	0	0	0	0	0	0	0	0	5	61584	1	10	0	1	9	0	0	4	0	0	0	0	0	0
53	AGC	4	11	0	0	0	0	14	0	4	61473	0	13	0	8	0	0	0	1	26	0	0	0	0	0	0	2	19	0	0	0	0	0	0	0	24	0	0	0	0	0	0	7	0	0	0	0	0	0
54	CAC	0	3	0	0	0	0	1	0	0	0	0	0	0	0	0	0	6	61628	0	3	0	1	0	0	0	2	0	0	0	0	0	0	0	0	0	0	0	0	0	0	0	0	0	0	0	0	0	0
55	AAC	5	61562	0	57	0	0	0	0	0	6	0	0	0	0	0	0	0	1	0	0	0	0	0	0	0	0	0	0	0	0	0	0	0	4	0	0	0	0	0	0	0	0	0	0	0	0	0	0
56	GGG	0	16	0	0	0	0	0	0	0	0	2	0	0	0	0	0	0	0	0	0	0	0	0	0	0	0	3	0	0	0	0	0	0	0	11	0	0	0	0	0	29	0	61486	33	0	0	2	0
57	AAA	61599	1	4	0	0	0	0	0	4	0	0	0	0	0	0	0	0	0	0	0	0	0	0	0	0	0	0	0	0	0	0	0	5	0	0	0	2	0	0	0	0	0	0	0	0	0	0	0
58	CTA	0	0	0	0	0	0	0	0	0	0	0	0	10	0	0	0	0	0	0	0	4	0	0	0	3	0	0	0	61538	0	0	0	0	0	0	0	0	0	0	0	0	0	0	0	0	0	0	0
59	TGT	0	0	0	0	0	0	0	0	0	0	0	0	0	0	0	0	0	0	0	0	0	0	0	0	0	0	0	0	0	0	0	0	0	0	0	0	0	0	0	0	0	0	0	0	0	0	0	0
60	AAA	61451	0	3	2	1	0	0	0	0	0	0	0	0	0	1	0	1	2	0	0	0	0	0	0	23	0	0	0	28	0	0	0	1	0	0	0	0	0	0	0	0	0	0	0	0	0	0	0
61	TTA	0	0	0	0	0	0	0	0	0	0	0	0	1	0	0	0	0	0	0	0	0	0	0	0	0	0	0	0	5	6	2	0	0	0	0	0	0	0	0	0	0	0	0	0	0	26	0	0
62	AAA	61538	3	71	2	2	0	0	0	1	0	0	0	0	0	0	0	0	0	0	0	0	0	0	0	0	0	0	0	0	0	0	0	0	0	0	0	0	0	0	0	0	0	0	0	0	0	0	0
63	GGA	0	0	0	0	0	0	0	0	3	0	0	0	0	0	0	0	0	0	0	0	0	0	0	0	0	0	0	0	0	0	0	0	3	0	0	0	0	0	0	0	61608	0	8	1	5	0	0	0
64	ATA	0	0	0	0	3	0	0	0	0	0	0	0	61571	1	16	5	0	0	0	0	0	0	0	0	0	0	0	0	0	0	0	0	0	0	0	0	0	0	0	0	0	0	0	0	4	0	0	23
65	GCC	0	0	0	0	0	5	0	0	0	0	0	0	0	0	0	0	0	0	0	0	0	31	0	0	0	0	0	0	0	0	0	0	2	3	0	0	1	61561	0	3	0	0	0	0	0	5	0	0
66	CCA	0	0	0	0	3	0	0	0	0	0	0	0	0	0	0	0	2	0	0	0	61590	1	3	0	0	0	0	0	4	0	0	0	0	0	0	0	0	0	0	0	0	0	0	0	0	0	0	0
67	CTA	0	0	0	0	0	0	0	0	0	0	0	0	2	0	0	0	0	0	0	0	6	0	0	0	0	0	0	0	61595	0	14	0	0	0	0	0	0	0	0	0	0	0	0	0	0	0	0	0
68	CAA	3	0	0	0	5	0	0	0	0	0	0	0	40	3	0	0	61563	0	1	0	0	0	0	0	1	0	0	0	0	0	0	0	0	0	0	0	0	0	0	0	0	0	0	0	11	0	0	0
69	TTG	0	0	0	0	0	0	0	0	0	0	0	0	0	0	0	0	0	0	0	0	0	0	0	0	0	0	0	0	0	0	1	0	0	0	0	0	0	0	0	0	0	0	0	0	0	0	0	0
70	GGG	0	0	0	0	0	0	0	1	0	0	1	0	0	0	0	0	0	0	0	0	0	0	0	0	0	0	0	0	0	1	0	0	20	0	8	0	0	0	0	0	12	27	61485	60	0	0	21	0
71	AAA	61592	1	35	0	0	0	0	0	4	0	0	0	0	0	0	0	0	0	0	0	0	0	0	0	0	0	0	0	0	0	0	0	9	0	0	0	0	0	0	0	0	0	0	0	0	0	0	0
72	TGT	0	0	0	0	0	0	0	0	0	0	0	3	0	0	0	0	0	0	0	0	0	0	0	0	0	0	0	3	0	0	0	0	0	0	0	0	0	0	0	0	0	0	0	0	0	0	0	0
73	AAC	0	61523	0	68	2	2	0	0	0	5	0	0	0	0	0	0	0	0	0	0	0	0	0	0	0	0	0	0	0	0	0	0	0	9	0	0	0	0	0	0	0	0	0	0	0	0	0	0
74	ATC	0	1	0	0	0	5	0	0	0	0	0	0	1	61549	0	2	0	0	0	0	0	0	0	0	0	0	0	0	0	0	0	19	0	0	0	0	0	0	0	0	0	0	0	0	34	2	0	0
75	ACC	0	3	0	0	3	61562	0	8	0	0	0	51	0	6	0	0	0	0	0	0	0	0	0	0	0	0	0	0	0	0	0	0	0	0	0	0	0	0	0	0	0	0	0	0	0	0	0	0
76	GGA	0	0	0	0	0	0	0	0	6	0	0	0	0	0	0	0	0	0	0	0	0	0	0	0	0	0	0	0	0	0	0	0	23	0	0	0	1	0	0	0	61587	0	5	0	7	0	0	0
77	TGG	0	0	0	0	0	0	0	0	0	0	1	0	0	0	0	0	0	0	0	0	0	0	0	0	0	0	1	0	0	0	0	0	0	0	0	0	0	0	0	0	0	0	0	0	0	0	0	0
78	CTC	0	0	0	0	0	0	0	0	0	0	0	0	0	11	0	0	0	0	0	0	0	2	0	0	0	1	0	0	28	61550	0	2	0	0	0	0	0	0	0	0	0	0	0	0	0	2	0	0
79	TTG	0	0	0	0	0	0	0	0	0	0	0	0	1	0	4	0	0	0	0	0	0	0	0	0	0	0	0	0	0	0	2	6	0	0	0	0	0	0	0	0	0	0	0	0	0	0	0	0
80	GGA	0	0	0	0	0	0	0	0	4	0	0	0	0	0	0	0	0	0	0	0	0	0	0	0	0	0	0	0	0	0	0	0	3	0	0	0	0	0	0	0	61612	0	6	1	5	0	0	0
81	AAT	0	2	0	61621	0	0	0	0	0	0	0	4	0	0	0	0	0	0	0	10	0	0	0	0	0	0	0	0	0	0	0	0	0	0	0	3	0	0	0	0	0	0	0	0	0	0	0	0
82	CCA	0	0	0	0	14	0	0	0	0	0	0	0	0	0	0	0	5	0	0	0	61586	3	18	0	1	0	0	0	0	0	0	0	0	0	0	0	0	0	0	0	0	0	0	0	0	0	0	0
83	GAA	0	0	0	0	0	0	0	0	0	0	0	0	0	0	0	0	0	0	0	0	0	0	0	0	0	0	0	0	0	0	0	0	61611	0	2	0	0	0	0	0	28	0	0	0	0	0	0	0
84	TGC	0	0	0	0	0	0	0	0	0	1	0	0	0	0	0	0	0	0	0	0	0	0	0	0	0	1	0	0	0	0	0	0	0	0	0	0	0	0	0	0	0	0	0	0	0	0	0	0
85	GAC	0	16	0	0	0	0	0	0	0	0	0	0	0	0	0	0	0	1	0	0	0	0	0	0	0	0	0	0	0	0	0	0	6	61609	0	5	0	0	0	0	0	0	0	0	0	2	0	0
86	TCA	0	0	0	0	0	0	0	0	0	0	0	0	0	0	0	0	0	2	0	0	30	0	0	0	0	0	0	0	0	0	0	0	0	0	0	0	0	0	0	0	0	0	0	0	9	0	0	0
87	CTG	0	0	0	0	0	0	0	0	0	0	0	0	0	0	23	0	0	0	0	0	0	0	4	0	0	0	0	0	48	0	61537	1	0	0	0	0	0	0	0	0	0	0	0	0	0	0	0	0
88	CTT	0	0	0	0	0	0	0	0	0	0	0	0	0	0	0	10	0	0	0	1	0	0	0	0	0	0	0	0	43	1	0	61572	0	0	0	0	0	0	0	0	0	0	0	0	0	0	0	2
89	CCA	0	0	0	0	24	0	0	47	0	0	0	0	5	0	0	0	5	0	0	0	61433	9	9	2	2	0	0	0	6	0	0	0	25	0	1	1	0	0	0	0	0	0	6	0	0	0	0	0
90	GCG	0	0	0	0	0	0	2	0	0	0	4	0	0	3	0	0	0	0	0	0	0	0	19	0	0	0	0	0	0	15	0	0	0	0	6	0	4	1	61534	8	0	0	0	0	0	0	31	0
91	AGA	0	0	0	0	0	1	0	0	61572	0	0	0	8	0	0	0	0	0	0	16	0	0	0	0	0	0	0	0	1	0	0	0	0	0	0	11	0	0	0	0	3	0	0	0	0	0	0	0
92	TCA	0	38	0	0	2	23	0	0	0	0	0	0	0	0	0	0	4	0	0	0	5	0	0	0	0	0	0	0	0	0	0	0	0	0	0	0	0	0	0	0	0	0	0	0	0	0	0	0
93	TGG	0	0	0	0	0	0	0	0	0	0	1	0	0	0	0	0	0	0	0	0	0	0	0	0	0	0	1	0	0	0	0	0	0	0	0	0	0	0	0	0	0	0	1	0	0	0	0	0
94	TCC	0	0	0	0	0	0	0	0	0	0	0	0	0	0	0	0	0	0	0	0	0	4	0	0	0	0	0	0	0	0	0	0	0	0	0	0	0	0	0	0	0	0	0	0	0	0	0	0
95	TAC	0	0	0	0	0	0	0	0	0	0	0	0	0	0	0	0	0	11	0	0	0	0	0	0	0	0	0	0	0	0	0	0	0	0	0	0	0	0	0	0	0	0	0	0	0	0	0	0
96	ATT	0	0	0	0	0	0	0	0	0	0	0	0	73	4	0	70884	0	0	0	0	0	0	0	0	0	0	0	0	0	0	0	0	0	0	0	0	0	0	0	0	0	0	0	0	0	0	0	1
97	GTA	0	0	0	0	0	0	0	0	0	0	0	0	7	0	0	0	0	0	0	0	0	0	0	0	0	0	0	0	1	0	0	0	0	0	0	0	1	0	0	0	1	0	0	0	70859	83	7	0
98	GAA	4	0	0	0	0	0	0	0	0	0	0	0	0	0	0	0	0	0	0	0	0	0	0	0	0	0	0	0	0	0	0	0	70953	0	3	0	0	0	0	0	0	0	0	0	0	0	0	0
99	ACA	5	0	0	0	70788	1	22	0	15	0	0	0	28	0	0	0	0	0	1	0	1	0	0	0	0	0	0	0	0	1	0	0	0	0	0	0	1	1	0	0	0	0	0	0	0	0	0	0
100	CCA	0	0	0	0	8	0	0	0	0	0	0	0	2	0	0	0	3	17	0	0	70910	0	4	0	0	0	0	0	0	0	0	0	0	0	10	0	0	0	0	0	0	0	0	0	0	0	0	0
101	AAC	8	70941	0	10	0	2	0	0	0	2	0	0	0	0	0	0	0	0	0	0	0	0	0	0	0	0	0	0	0	0	0	0	0	1	0	1	0	0	0	0	0	0	0	0	0	0	0	0
102	TCT	0	0	0	0	0	0	0	1	0	0	0	0	0	0	0	0	0	0	0	0	0	0	0	1	0	0	0	0	0	0	0	0	0	0	0	0	0	0	0	0	0	0	0	0	0	0	0	0
103	GAG	0	0	3	0	0	0	0	0	0	0	0	0	0	0	0	0	0	0	0	0	0	0	0	0	0	0	0	0	0	0	0	0	4	2	70929	6	0	0	0	0	0	0	15	0	0	0	3	0
104	AAT	0	1	2	70887	0	0	0	0	0	0	0	8	0	0	0	0	0	0	0	64	0	0	0	0	0	0	0	0	0	0	0	1	0	0	0	2	0	0	0	0	0	0	0	0	0	0	0	0
105	GGA	0	0	0	0	0	0	0	0	6	0	0	0	0	0	0	0	0	0	0	0	0	0	0	0	1	0	0	0	0	0	0	0	4	0	0	0	35	0	0	0	70882	0	18	0	6	0	0	0
106	GCA	0	0	0	0	5	0	0	0	0	0	0	0	0	0	0	0	0	0	0	0	0	0	0	0	0	0	0	0	0	0	0	0	9	0	0	0	70899	0	3	0	2	0	0	0	2	0	0	0
107	TGT	0	0	0	0	0	0	0	0	0	0	0	0	0	0	0	0	0	0	0	0	0	0	0	0	0	0	0	0	0	0	0	0	0	0	0	0	0	0	0	0	0	0	0	1	0	0	0	0
108	TAT	0	0	0	0	0	0	0	0	0	0	0	0	0	0	0	0	0	0	0	2	0	0	0	0	0	0	0	0	0	0	0	0	0	0	0	0	0	0	0	0	0	0	0	0	0	0	0	0
109	CCA	0	0	0	0	11	0	0	0	0	0	0	0	0	0	0	0	3	0	0	0	70929	2	23	0	0	0	0	0	1	0	0	0	0	0	0	0	0	0	0	0	0	0	0	0	0	0	0	0
110	GGA	0	0	0	0	0	0	0	0	5	0	0	0	0	0	0	0	0	0	0	0	0	0	0	0	0	0	0	0	0	0	0	0	1	0	0	0	0	0	0	0	70937	0	16	0	5	0	0	0
111	GAT	0	0	0	3	0	0	0	0	0	0	0	0	0	0	0	0	0	0	0	0	0	0	0	0	0	0	0	0	0	0	0	0	0	0	0	70927	0	0	0	0	0	0	0	5	0	0	0	7
112	CTC	0	0	0	0	0	0	0	0	0	0	0	0	2	3	0	7	0	11	0	0	0	10	0	0	0	1	0	0	4	70918	0	1	0	0	0	0	0	0	0	0	0	0	0	0	0	0	0	0
113	ATC	0	0	0	0	0	1	0	0	0	0	0	0	43	70869	1	32	0	2	0	0	0	0	0	0	0	0	0	0	0	0	0	0	0	0	0	0	0	0	2	0	0	2	0	0	0	6	1	0
114	GAC	0	1	0	0	0	0	0	0	0	0	0	0	0	0	0	0	0	1	0	0	0	0	0	0	0	0	0	0	0	0	0	0	6	70937	0	2	0	0	0	0	0	5	0	0	0	0	0	0
115	TAT	0	0	0	0	0	0	0	0	0	0	0	0	0	0	0	0	0	0	0	10	0	0	0	0	0	0	0	0	0	0	0	0	0	0	0	0	0	0	0	0	0	0	0	0	0	0	0	0
116	GAG	0	0	1	0	0	0	0	0	0	0	0	0	0	0	0	0	0	0	0	0	0	0	0	0	0	0	0	0	0	0	0	0	12	0	70915	2	0	0	0	0	0	0	10	0	0	0	1	0
117	GAA	6	0	0	0	0	0	0	0	0	0	0	0	0	0	0	0	0	0	0	0	0	0	0	0	0	0	0	0	0	0	0	0	70915	0	1	0	0	0	0	0	3	0	0	0	0	0	0	0
118	CTG	0	0	0	0	0	0	0	0	0	0	0	0	0	0	5	0	0	0	0	0	0	0	6	0	0	0	0	0	57	0	70879	6	0	0	0	0	0	0	0	0	0	0	0	0	0	0	0	0
119	AGG	0	0	2	0	0	0	0	0	5	2	70904	3	0	0	8	0	0	4	0	0	0	0	0	0	0	0	1	0	0	0	0	0	0	0	0	0	0	0	0	0	0	0	11	0	0	0	0	0
120	GAG	0	0	5	0	0	0	0	0	0	0	0	0	0	0	0	0	0	0	0	0	0	0	0	0	0	0	0	0	0	0	0	0	15	0	70908	5	0	0	0	0	0	0	11	0	0	0	1	0
121	CAA	6	0	0	0	0	0	0	0	0	0	0	0	0	0	0	0	70919	0	1	1	0	0	0	0	1	0	0	0	1	0	0	0	0	0	0	0	0	0	0	0	0	0	0	0	0	0	0	0
122	TTG	0	0	0	0	0	0	0	0	0	0	0	0	0	0	1	0	0	0	0	0	0	0	0	0	0	0	0	0	0	0	1	0	0	0	0	0	0	0	0	0	0	0	0	0	0	0	74	0
123	AGC	0	4	0	0	0	0	0	0	4	70930	0	2	0	15	0	0	0	0	0	0	0	0	0	0	0	0	0	0	0	0	0	0	0	0	0	0	0	0	0	0	0	2	0	0	0	0	0	0
124	TCA	0	0	0	0	3	1	0	0	0	0	0	0	0	0	0	0	0	0	0	0	7	0	0	0	0	0	0	0	0	0	0	0	0	0	0	0	0	0	0	0	0	0	0	0	0	0	0	0
125	GTA	0	0	0	0	0	0	0	0	0	0	0	0	2	0	0	0	0	0	0	0	0	0	0	0	0	0	0	0	0	0	0	0	0	0	0	0	31	0	0	0	0	0	0	0	70925	0	1	0
126	TCA	0	0	0	0	3	0	0	0	0	0	0	2	0	0	0	0	0	0	0	0	1	0	0	0	0	1	0	0	0	0	0	0	0	0	0	0	0	0	0	0	0	0	0	0	0	1	0	0
127	TCA	0	0	0	1	0	0	0	0	0	0	0	0	0	0	0	0	0	0	0	0	7	0	0	0	0	0	0	0	0	0	0	0	33	0	0	0	0	0	0	0	0	0	0	0	0	0	0	0
128	TTA	0	0	0	0	0	0	0	0	0	0	0	0	0	0	0	0	0	0	0	0	0	0	0	0	0	0	0	0	2	0	0	0	0	0	0	0	0	0	0	1	0	0	0	0	18	0	0	0
129	GAA	0	0	0	0	0	0	0	0	0	0	0	0	0	0	0	0	0	0	0	0	0	0	0	0	0	0	0	0	0	0	0	0	70955	0	4	1	1	0	0	0	2	0	0	0	0	0	0	0
130	AGA	2	0	0	0	0	0	0	0	70957	0	1	0	4	0	0	0	0	0	0	0	0	0	0	0	0	0	0	0	0	0	0	0	0	0	0	0	0	0	0	0	2	0	0	0	0	0	0	0
131	TTC	0	0	0	0	0	0	0	0	0	0	0	0	0	0	0	0	0	0	0	0	0	0	0	0	0	0	0	0	0	7	0	0	0	0	0	0	0	0	0	0	0	0	0	0	0	0	0	0
132	GAA	2	0	0	0	0	0	0	0	0	0	0	0	0	0	0	0	0	0	0	0	0	0	0	0	0	0	0	0	0	0	0	0	70960	0	1	0	0	0	0	0	0	0	0	0	0	0	0	0
133	ATA	1	0	0	2	3	0	0	0	0	0	0	0	70948	0	4	3	0	0	0	0	0	0	0	0	0	0	0	0	0	0	0	0	0	0	0	0	0	0	0	4	0	0	0	0	0	0	0	0
134	TTT	0	0	0	0	0	0	0	0	0	0	0	0	0	0	0	0	0	0	0	0	0	0	0	0	0	0	0	0	0	0	0	4	0	1	0	0	0	0	0	0	0	0	0	0	0	0	0	0
135	CCC	0	21	0	0	0	4	0	0	0	4	0	0	0	7	0	0	0	5	0	0	1	70887	12	0	0	0	0	0	0	0	0	0	0	0	0	0	0	0	0	0	0	0	0	0	0	0	0	0
136	AAG	11	0	70850	2	16	0	1	0	0	0	3	0	0	1	1	0	0	0	0	0	0	0	0	28	0	0	0	0	0	0	0	0	0	0	6	0	0	0	0	0	0	0	0	0	19	0	0	0
137	GAA	2	0	0	0	0	0	0	0	0	0	0	0	0	0	0	0	0	0	0	0	0	0	0	0	0	0	0	0	0	0	0	0	70912	1	1	9	0	0	0	0	7	0	0	0	6	0	0	0
138	AGT	0	0	0	4	0	0	0	0	0	1	2	70827	0	1	0	14	0	0	1	0	0	0	0	0	0	0	0	0	0	0	0	0	0	0	0	1	0	0	0	0	0	0	0	4	8	0	0	0
139	TCA	0	0	0	0	0	0	0	0	0	0	0	0	0	0	0	0	0	0	0	0	1	0	0	0	0	0	0	0	0	0	0	0	0	0	0	0	32	0	0	0	0	0	0	0	0	0	0	0
140	TGG	0	0	0	0	0	0	0	0	0	0	1	0	0	0	0	0	0	0	0	0	0	0	0	0	0	0	2	0	0	0	0	0	0	0	0	0	0	0	0	0	0	0	2	0	0	0	0	0
141	CCC	0	0	0	0	0	20	0	0	0	0	0	0	0	0	0	0	0	3	0	0	51	70860	0	6	0	0	0	0	0	2	0	0	0	0	0	0	0	0	0	0	0	0	0	0	0	0	0	0
142	AAC	8	70923	1	7	0	0	0	0	0	2	0	0	0	0	0	0	0	0	0	0	0	0	0	0	0	0	0	0	0	0	0	0	0	3	0	0	0	0	0	0	0	0	0	0	0	0	0	0
143	CAC	0	6	0	0	0	0	0	0	0	0	0	0	0	0	0	0	1	70876	0	2	0	0	0	0	0	1	0	0	0	1	0	0	0	0	0	0	0	0	0	0	0	0	0	0	0	0	0	0
144	ACA	1	0	0	0	70847	29	2	0	0	0	0	0	6	0	0	0	0	0	0	0	0	0	0	0	0	0	0	0	0	0	0	0	0	0	0	0	51	0	0	0	0	0	0	0	0	0	0	0
145	TTC	0	0	0	0	0	0	0	0	0	0	0	0	0	0	0	19	0	0	0	0	0	0	0	0	0	0	0	0	0	2	0	0	2	0	73	0	0	2	0	0	0	0	0	0	0	0	0	0
146	AAC	2	70889	0	29	0	0	0	0	0	2	19	0	0	1	0	0	0	0	0	6	0	0	0	0	10	0	0	0	0	0	0	0	0	7	0	0	0	0	0	0	0	0	0	0	0	0	0	0
147	GGA	0	0	0	0	0	28	0	0	13	0	0	0	0	0	0	0	0	0	0	0	0	0	0	0	0	0	0	0	0	0	0	0	3	0	0	0	0	0	0	0	70906	0	5	0	4	0	0	0
148	GTA	0	0	0	0	80	0	0	0	0	0	0	0	59	0	0	0	0	0	0	0	0	0	0	0	0	0	0	0	0	4	0	6	0	0	0	0	0	33	0	0	0	0	0	0	70746	1	10	29
149	ACA	4	0	0	0	70794	3	47	0	0	45	0	0	4	0	0	0	0	0	0	0	0	0	0	0	0	0	0	0	0	0	0	0	0	0	0	0	5	0	0	0	0	0	0	0	0	0	0	0
150	GTA	0	0	0	0	0	0	0	0	0	0	0	0	3	0	0	0	0	0	0	0	0	0	0	0	0	0	0	0	3	0	0	56	0	0	0	0	3	0	0	0	0	0	0	0	70868	0	3	0
151	TCA	0	0	0	0	0	0	0	0	0	0	0	0	0	0	0	0	0	0	0	0	0	0	0	0	0	0	0	0	0	0	0	0	0	0	0	0	24	5	0	0	0	0	0	0	0	0	0	0
152	TGC	0	0	0	0	0	0	0	0	0	1	0	0	0	0	0	0	0	0	0	0	0	0	0	0	0	1	0	0	0	0	0	0	0	0	0	0	0	0	0	0	0	1	0	0	0	0	0	0
153	TCC	0	0	0	0	0	12	0	0	0	0	2	0	2	0	0	0	0	0	0	0	0	44	0	0	0	0	0	0	0	0	3	0	0	0	0	0	0	0	0	0	0	0	1	0	0	0	0	0
154	CAT	1	0	0	83	1	67	30	46	0	0	0	4	0	0	0	0	0	0	4	70425	0	0	0	0	0	0	0	3	0	4	11	0	0	0	0	5	104	0	0	0	0	0	0	0	22	32	0	0
155	AGG	2	0	3	0	0	0	0	0	8	0	70647	5	2	0	9	0	0	0	0	0	0	0	0	0	40	0	1	0	0	0	0	0	0	0	0	1	0	0	30	0	10	9	51	0	0	0	0	93
156	GGA	2	4	0	0	0	0	0	0	5	0	0	0	0	0	0	0	0	0	0	0	0	0	0	0	0	0	0	0	0	0	0	0	2	0	0	0	0	0	0	0	70820	0	4	0	4	0	0	0
157	AAA	70782	0	32	0	0	0	0	0	2	0	0	0	0	0	10	0	0	0	0	0	0	0	0	0	0	0	0	0	0	0	0	0	22	0	0	0	0	0	0	0	0	0	0	63	0	0	0	0
158	AGC	0	6	2	0	0	0	0	0	86	69743	0	41	0	5	0	0	0	1	3	0	0	84	0	11	0	0	0	0	0	0	0	0	0	0	0	0	47	789	0	34	0	26	0	0	0	0	0	0
159	AGT	0	0	0	1	0	0	0	0	0	31	1	70771	0	0	52	10	0	0	2	0	0	0	0	0	0	0	0	0	0	0	0	0	0	15	0	0	0	0	0	0	1	0	0	5	0	0	0	0
160	TTT	0	0	0	0	0	0	0	0	0	0	0	0	0	0	0	0	0	0	0	0	0	0	0	0	0	0	0	0	0	0	0	3	0	0	0	0	0	0	0	0	0	0	0	0	0	0	0	0
161	TAC	0	0	0	0	0	0	0	0	0	0	0	0	0	0	0	0	0	4	0	0	0	0	0	0	0	0	0	0	0	0	0	0	0	0	0	0	0	0	0	0	0	0	0	0	0	0	0	0
162	AGA	1	0	0	0	0	0	0	0	70917	1	1	0	1	0	0	0	0	0	0	0	0	0	0	0	0	0	0	0	0	0	0	0	0	0	0	0	0	0	0	0	18	0	0	0	0	0	0	0
163	AAT	1	0	1	70942	0	0	0	0	0	0	0	0	0	0	0	1	0	0	0	0	0	0	0	0	0	0	0	0	0	0	0	0	0	0	0	0	0	0	0	0	0	0	0	0	0	0	0	0
164	TTG	0	0	0	0	0	0	0	0	0	0	0	0	0	0	0	0	0	0	0	0	0	0	0	0	0	0	0	0	0	0	0	21	0	0	0	0	0	0	0	0	0	0	0	0	0	21	0	0
165	CTA	0	0	0	0	0	0	0	0	0	0	0	0	6	0	0	0	1	0	0	0	2	0	0	0	0	0	0	0	70899	1	7	0	0	0	0	0	0	0	0	0	0	11	0	0	0	0	0	0
166	TGG	0	0	0	0	0	0	0	0	0	0	0	0	0	0	0	0	0	0	0	0	0	0	0	0	0	0	2	0	0	0	0	0	0	0	0	0	0	0	0	0	0	0	1	0	0	0	0	0
167	CTG	0	0	0	0	0	0	0	0	0	0	0	0	0	0	17	0	0	0	1	0	0	0	3	0	0	0	0	0	8	0	70785	8	0	0	0	0	0	0	0	0	0	0	0	0	0	0	0	0
168	ACG	0	0	8	0	1	0	70891	3	30	0	0	0	0	0	14	0	0	0	0	0	0	0	0	0	0	0	0	0	0	0	0	0	0	0	0	0	0	0	0	0	0	1	0	0	0	0	0	0
169	AAG	8	23	70704	6	0	0	0	4	0	57	7	0	0	0	10	0	0	0	2	0	0	0	0	0	0	0	0	0	0	0	0	0	0	0	4	0	0	28	0	18	0	0	0	0	0	0	45	0
170	AAG	5	12	70832	3	0	0	2	0	0	0	6	0	0	0	0	0	0	0	0	0	0	0	0	0	0	0	0	0	15	16	0	0	0	0	3	0	37	0	21	0	0	0	0	0	0	0	0	0
171	GGG	0	0	0	0	0	4	0	0	0	0	3	0	0	0	0	0	0	0	0	0	0	0	0	0	0	0	0	0	1	25	0	3	0	0	38	76	0	0	0	0	5	0	70774	12	0	0	5	0
172	GAT	0	0	0	5	1	0	0	0	0	0	0	0	0	0	0	0	0	0	0	0	0	0	0	0	0	0	0	0	0	0	0	0	5	6	106	70779	0	0	0	0	0	0	0	11	0	0	0	1
173	TCA	0	5	0	3	40	0	0	0	0	0	0	0	0	15	0	0	0	0	0	1	1	0	0	0	0	0	0	0	0	0	0	0	10	11	0	0	0	0	0	0	0	0	0	0	0	0	0	0
174	TAC	0	0	0	0	0	0	0	0	0	0	0	0	0	0	0	0	0	12	0	0	0	0	0	0	0	0	0	0	0	0	0	0	0	0	0	0	0	0	0	0	0	0	0	0	0	0	0	0
175	CCA	0	48	69	0	9	2	0	5	0	0	0	6	0	0	0	2	153	0	137	0	70145	7	1	0	1	34	0	0	2	42	0	0	0	18	0	2	51	0	46	0	0	0	0	0	0	0	0	0
176	AAG	1	0	70818	2	0	0	0	0	0	0	34	0	18	0	1	0	0	0	13	11	0	0	0	15	0	0	0	0	0	0	0	0	0	0	50	0	0	0	0	0	0	0	0	0	0	0	0	0
177	CTG	0	0	0	0	0	13	35	0	0	0	0	0	0	0	16	0	0	0	0	0	0	0	8	0	0	0	0	0	3	0	70768	38	0	0	0	0	0	0	4	0	0	0	0	0	49	0	0	0
178	ACC	0	9	0	0	4	70932	2	1	0	0	0	0	0	2	0	0	0	0	0	0	0	0	0	0	0	0	0	0	0	0	0	0	0	0	0	0	0	1	0	0	0	0	0	0	0	0	0	1
179	AAT	1	5	15	70932	0	0	0	0	0	0	0	3	0	0	0	3	0	0	0	0	0	0	0	0	0	0	0	0	0	0	0	0	0	0	0	2	0	2	0	0	0	0	0	0	0	0	0	0
180	TCC	0	0	0	0	0	8	0	0	0	0	0	0	0	0	0	0	0	0	9	0	0	2	0	0	0	0	0	0	0	0	0	0	2	0	0	0	0	0	0	0	0	0	0	0	0	0	0	30
181	TAT	0	0	0	0	0	0	0	0	0	0	0	0	0	0	0	0	0	0	0	5	0	0	0	0	0	0	0	0	0	0	0	0	0	0	0	0	0	0	0	0	0	0	0	0	0	0	0	0
182	GTG	0	0	0	0	0	0	0	0	1	0	0	1	0	0	15	0	0	0	0	0	0	0	0	0	67	0	0	0	0	0	0	0	0	0	0	0	0	0	1	0	0	0	0	0	3	23	70826	3
183	AAC	13	70910	0	5	0	0	0	0	0	4	0	0	0	1	0	0	0	0	0	0	0	0	0	0	0	0	0	0	0	0	0	0	0	4	0	0	0	0	0	0	0	0	0	0	0	0	0	0
184	AAT	0	12	0	70927	0	0	0	0	0	0	0	1	0	0	0	0	0	0	0	0	0	0	0	0	0	0	0	0	0	0	11	0	0	0	0	1	0	0	0	0	0	0	0	6	0	0	0	0
185	AAA	70889	2	13	3	0	0	0	0	5	0	0	0	1	0	0	0	0	0	0	0	0	0	0	0	0	0	0	0	0	0	0	0	23	0	0	0	0	0	0	0	0	0	0	0	0	0	0	0
186	GGG	0	0	0	0	0	34	0	0	0	0	15	0	0	0	0	0	0	0	0	0	0	0	1	0	0	0	0	0	0	0	0	0	0	0	33	0	0	0	1	0	5	0	70838	3	0	0	3	0
187	AAA	70908	2	11	1	0	0	0	0	1	0	0	0	0	0	0	0	0	0	0	0	0	0	0	0	0	0	0	0	0	39	0	0	1	0	0	0	1	0	0	0	0	0	0	0	0	0	0	0
188	GAA	0	0	0	0	0	0	0	0	0	0	0	0	0	0	0	0	0	0	0	0	0	0	0	0	0	0	0	0	0	0	0	0	70934	2	7	2	2	0	0	0	1	0	0	0	0	0	0	0
189	GTC	0	0	0	0	0	0	0	0	0	0	0	0	0	11	0	0	0	0	0	0	0	0	0	0	0	0	0	0	0	0	0	0	0	0	0	0	0	3	0	0	0	2	0	0	2	70942	0	1
190	CTT	0	0	0	0	0	0	0	0	0	0	0	0	0	0	0	21	0	0	0	1	0	0	0	15	0	0	0	4	3	27	0	70872	0	0	0	0	0	0	0	0	0	0	0	0	0	0	0	1
191	GTA	0	0	0	0	0	0	0	0	0	0	0	0	2	0	0	0	0	0	0	0	0	0	0	0	0	0	0	0	0	0	0	0	0	0	0	0	2	0	0	0	0	0	0	0	60114	0	12	0
192	CTA	0	0	0	0	0	0	0	0	0	0	0	0	4	0	0	0	0	0	0	0	1	0	0	0	0	0	0	0	60118	0	1	0	0	0	0	0	0	0	0	0	0	0	0	0	0	0	0	0
193	TGG	0	0	0	0	0	0	0	0	0	0	0	0	0	0	0	0	0	0	0	0	0	0	0	0	0	0	1	0	0	0	0	0	0	0	0	0	0	0	0	0	0	0	0	0	0	0	0	0
194	GGT	0	0	0	0	0	0	0	0	0	0	0	3	0	0	0	0	0	0	0	0	0	0	0	0	0	0	0	0	0	0	0	0	0	0	0	2	0	0	0	0	0	1	1	60057	0	0	0	65
195	GTT	0	0	0	0	0	0	0	0	0	0	0	0	0	0	0	6	0	0	0	0	0	0	0	0	0	0	0	0	0	0	0	0	0	0	0	1	0	0	0	7	0	0	0	0	0	4	0	60105
196	CAT	0	0	0	5	0	0	0	0	0	0	0	0	0	0	0	0	0	10	0	60101	0	0	0	0	0	0	0	7	0	0	0	0	0	0	0	0	0	0	0	0	0	0	0	0	0	0	0	0
197	CAC	0	33	0	0	0	0	0	0	0	0	0	0	0	0	0	0	7	60053	2	3	0	0	0	0	0	5	0	0	0	0	0	0	0	10	0	0	0	0	0	0	0	0	0	0	0	0	0	0
198	CCG	0	0	0	0	0	0	7	0	0	0	0	0	0	0	0	0	0	0	2	0	65	0	60039	7	0	0	0	0	0	0	3	0	0	0	0	0	0	0	0	0	0	0	0	0	0	0	0	0
199	TCT	0	0	0	0	0	0	0	2	0	0	0	0	0	0	0	0	0	0	0	0	0	0	0	3	0	0	0	0	0	0	0	0	0	0	0	0	0	0	0	1	0	0	0	0	0	0	0	0
200	AGC	0	10	0	0	0	0	0	0	5	60100	0	8	0	4	0	0	0	0	0	0	0	0	0	0	0	0	0	0	0	0	0	0	0	0	0	0	0	0	0	0	0	3	0	0	0	0	0	0
201	AGT	0	0	0	4	0	0	0	0	0	2	0	60031	0	70	0	0	0	0	0	0	0	0	0	0	0	0	0	0	0	14	0	0	0	0	0	0	0	0	0	0	0	0	0	5	0	0	0	0
202	GAT	0	0	0	4	0	0	0	0	0	35	0	0	0	0	0	0	0	0	0	0	0	0	0	0	0	0	0	0	0	0	0	0	5	4	2	60079	2	0	0	2	0	0	0	3	0	0	0	0
203	GAG	0	0	5	0	0	0	0	0	0	0	0	0	0	0	0	0	0	0	0	0	0	0	0	0	0	0	0	0	0	0	0	0	3	1	60092	4	0	0	0	0	0	0	6	0	0	0	0	0
204	CAA	15	0	0	0	0	0	0	0	0	0	0	0	0	0	0	0	60070	0	1	0	2	0	0	0	0	0	0	0	0	0	0	0	0	0	0	0	0	30	0	0	0	0	0	0	0	0	0	0
205	CAG	0	0	6	0	0	0	0	0	0	0	0	0	0	0	0	0	0	0	60028	4	0	0	2	0	0	0	11	0	70	0	2	0	0	0	0	0	0	0	0	0	0	0	0	0	0	0	0	0
206	AGT	26	0	0	4	0	0	0	0	0	5	0	59997	0	0	0	6	0	0	0	0	0	0	0	0	0	0	0	0	1	0	0	0	6	0	0	52	0	0	0	0	0	0	28	1	0	0	0	0
207	CTC	0	0	0	0	0	0	0	0	0	0	0	0	0	4	0	0	0	1	0	0	0	0	0	0	0	0	0	0	2	60111	1	2	0	0	0	0	0	0	0	0	0	0	0	0	0	1	0	0
208	TAT	0	0	0	1	0	0	0	0	0	0	0	0	0	0	0	0	0	0	0	11	0	0	0	0	0	0	0	0	0	0	0	0	0	0	0	0	0	0	0	0	0	0	0	0	0	0	0	0
209	AGT	0	0	0	45	0	0	49	20	1	3	1	59901	0	0	0	3	0	0	0	0	0	0	0	0	0	0	0	1	0	0	0	0	0	35	0	2	0	0	0	0	0	0	0	64	0	0	0	0
210	AAT	0	1	0	60069	0	0	0	0	0	0	0	0	0	0	0	1	0	0	0	0	0	0	0	0	1	8	0	0	0	0	0	0	0	0	0	24	0	0	0	1	0	0	0	0	0	0	0	0
211	GGA	0	0	0	0	0	26	0	0	1	5	0	0	0	0	0	0	1	0	0	0	0	3	0	0	0	0	0	0	0	0	0	0	4	0	0	0	1	0	0	0	60064	0	1	0	3	0	0	0
212	AAT	0	0	0	60051	0	0	0	0	0	0	0	3	15	0	0	0	0	0	0	0	0	4	0	0	0	0	0	0	0	0	0	0	11	0	0	1	0	0	0	0	0	0	0	0	0	0	0	36
213	GCT	0	0	0	0	0	5	14	3	0	0	0	0	0	0	0	0	0	0	0	0	0	0	0	29	0	0	0	0	0	0	0	0	0	0	0	8	0	86	1	59942	0	0	0	0	0	0	0	10
214	TAT	0	0	0	0	0	0	0	0	0	0	0	0	0	0	0	0	0	0	7	6	0	0	0	0	0	0	0	0	0	0	0	0	0	0	0	0	0	0	0	0	0	0	0	0	4	0	0	0
215	GTC	0	0	0	0	0	0	0	0	0	0	0	0	0	0	0	0	0	0	0	0	0	0	0	0	0	0	0	0	0	0	0	0	0	0	0	0	0	2	0	0	0	0	0	0	1	60121	0	1
216	TCT	0	0	0	0	0	0	0	2	0	0	0	0	0	5	0	0	11	0	0	0	0	0	0	8	0	0	0	0	0	0	0	0	0	0	0	0	0	0	0	0	0	0	0	0	0	0	0	0
217	GTA	0	0	0	0	0	0	0	0	0	0	0	0	3	0	0	0	0	0	0	0	0	0	0	0	0	0	0	0	0	0	0	0	0	0	0	1	3	0	0	0	0	0	0	0	60104	0	6	0
218	GCG	0	0	0	0	0	0	4	0	0	4	0	0	0	1	0	0	0	0	0	0	0	0	0	0	0	0	0	0	0	0	0	0	0	0	2	0	2	9	60088	3	0	0	0	0	0	0	8	0
219	TCT	0	0	0	0	0	0	0	17	0	0	0	0	0	0	0	0	0	0	0	0	0	0	0	3	0	0	0	0	0	0	0	0	0	0	0	0	0	0	0	0	0	0	0	0	0	0	0	0
220	TCA	0	0	0	0	0	0	0	0	94	0	0	0	0	0	0	0	0	0	0	35	13	0	0	0	0	0	0	0	0	11	0	0	0	0	0	0	2	0	0	0	0	1	0	0	0	0	0	0
221	AAT	1	4	0	60099	0	0	0	4	0	0	0	2	0	0	0	0	0	0	0	18	0	0	0	0	0	0	0	0	0	0	0	0	0	0	0	2	0	0	0	0	0	0	0	0	0	0	0	0
222	TAT	0	0	0	0	0	0	12	0	0	0	0	0	0	0	0	0	0	0	0	1	0	0	0	0	0	0	0	0	0	0	0	0	0	0	0	0	0	0	0	0	0	0	0	0	0	0	8	0
223	AAC	0	59982	1	1	0	1	0	0	0	7	0	0	1	0	0	0	0	19	0	14	0	0	0	0	0	0	0	0	0	0	0	0	18	10	1	0	0	0	0	0	0	0	0	0	0	0	0	0
224	AGG	0	0	1	0	0	0	0	0	3	0	59983	6	0	0	24	0	0	0	0	0	0	0	0	0	0	0	1	89	0	0	0	0	0	0	0	0	0	0	0	0	0	0	5	0	0	0	0	0
225	AGA	2	0	5	0	0	0	0	0	60044	0	1	0	4	0	3	0	0	0	12	0	0	0	0	0	0	0	0	0	0	15	0	0	0	0	0	0	0	0	0	0	5	0	0	0	0	0	0	0
226	TTC	0	0	0	0	0	0	0	0	0	0	0	0	0	0	0	0	0	0	0	0	0	0	0	0	0	0	0	0	0	4	0	0	0	0	0	0	0	0	0	0	0	0	0	0	9	5	0	0
227	ACC	0	1	0	0	2	60070	0	8	0	0	0	0	0	2	0	0	0	0	0	0	0	1	0	0	0	0	0	0	0	0	0	0	0	0	0	0	0	7	0	0	0	0	0	0	0	0	0	0
228	CCG	0	0	0	0	0	0	21	0	0	0	0	0	0	0	0	0	0	0	3	0	2	55	60002	5	0	0	8	0	0	0	3	0	0	0	0	0	0	0	0	0	0	0	0	0	0	0	22	1
229	GAA	6	0	0	0	0	0	0	22	0	0	0	0	0	0	0	0	0	0	0	0	0	0	0	0	0	0	0	0	0	0	0	0	59888	3	2	1	0	0	0	0	2	0	0	0	0	1	0	0
230	ATA	0	0	0	0	0	0	0	0	0	0	0	0	60036	10	11	0	0	0	0	0	0	10	0	0	0	0	0	0	0	0	0	0	0	0	0	0	0	0	0	0	0	0	0	0	17	24	0	0
231	GCT	0	0	0	0	0	0	9	3	1	37	0	0	0	0	0	0	5	0	35	0	0	0	0	0	0	0	0	0	0	0	0	0	0	0	0	3	0	28	0	59812	0	0	0	0	0	0	0	96
232	GCA	0	23	1	0	15	0	0	11	0	0	0	0	0	2	0	87	0	63	0	23	0	0	82	0	0	0	0	0	0	0	0	14	2	0	1	0	59662	43	24	0	0	0	1	0	0	0	0	5
233	AGG	0	0	4	0	0	0	0	0	7	1	60040	3	0	0	7	0	0	0	0	0	0	0	0	0	0	0	2	0	0	0	0	0	0	0	0	0	0	0	0	0	0	0	7	0	0	0	0	0
234	CCC	0	0	0	0	0	1	0	0	0	0	0	0	0	0	0	0	0	2	0	0	3	60068	0	2	0	1	0	0	0	2	0	0	0	0	0	0	0	0	0	0	0	0	0	0	0	0	43	0
235	AAA	59760	0	3	1	0	0	2	0	0	0	0	0	0	0	0	0	1	0	0	0	0	0	1	0	2	211	0	0	1	0	24	0	11	0	0	0	22	0	27	0	0	0	0	0	21	7	0	0
236	GTA	0	0	0	0	0	0	0	12	0	0	0	1	5	0	5	0	0	43	0	0	0	0	0	0	0	0	0	0	0	5	0	0	0	0	0	0	4	0	0	0	0	0	0	0	60037	0	13	0
237	AGA	16	34	1	0	0	0	0	0	59934	20	7	0	3	0	21	0	0	0	0	0	0	0	0	0	4	0	0	0	0	0	0	0	0	0	1	0	0	0	0	0	5	0	0	0	0	0	0	0
238	GAT	0	0	0	1	0	0	0	0	1	0	0	0	0	1	0	0	0	0	0	0	0	0	0	0	0	0	0	0	0	0	0	0	21	2	0	60045	0	0	0	0	0	0	0	4	0	0	0	3
239	CAA	5	0	0	0	0	0	0	0	0	0	0	0	0	0	0	0	60072	0	6	2	0	0	0	0	10	0	0	0	0	0	0	0	0	0	0	0	0	0	0	0	0	0	0	0	0	0	0	0
240	CAT	0	36	0	30	0	0	0	0	0	0	0	23	0	0	0	0	0	1	2	59974	9	0	0	0	0	0	0	4	0	0	0	0	1	0	0	0	0	0	0	0	0	0	0	0	0	0	0	0
241	GGG	0	0	0	0	0	0	0	0	0	0	8	0	0	0	0	0	0	0	0	0	0	0	0	0	0	0	0	0	0	0	0	0	0	0	2	0	0	0	0	0	1	3	60106	1	0	0	1	0
242	AGG	0	0	9	0	0	0	1	0	2	0	60090	5	0	0	5	0	0	0	0	0	0	0	0	0	0	0	1	0	0	0	0	0	0	0	0	0	0	0	0	0	0	0	8	0	0	0	0	0
243	ATG	0	0	0	0	0	0	0	0	0	0	0	0	2	0	60113	1	0	0	0	0	0	0	0	0	0	0	0	0	0	0	2	0	0	0	0	0	0	0	0	0	0	0	0	0	0	0	8	0
244	AAC	2	60119	1	0	0	0	0	0	0	2	0	0	0	0	0	0	0	0	0	0	0	0	0	0	0	0	0	0	0	0	0	0	0	0	0	0	0	0	0	0	0	0	0	0	0	0	0	0
245	TAT	0	0	0	0	0	0	0	0	0	0	0	0	0	0	0	0	0	0	0	2	0	0	0	0	0	0	0	0	0	0	0	0	0	0	0	0	0	0	0	0	0	0	0	0	0	0	0	0
246	TAC	0	0	0	0	0	0	0	0	0	0	0	0	0	0	0	0	0	8	0	0	0	0	0	0	0	0	0	0	0	0	0	0	0	23	0	0	0	0	0	0	0	0	0	0	0	0	0	0
247	TGG	0	0	0	0	0	0	0	0	0	0	1	0	0	0	0	0	0	0	0	0	0	0	0	0	0	0	4	0	0	0	0	0	0	0	0	0	0	0	0	0	0	0	0	0	0	0	0	0
248	ACC	0	2	0	17	26	59970	0	10	6	12	0	0	0	4	0	0	0	0	0	0	0	0	0	0	0	0	0	0	0	0	0	0	0	0	0	0	0	4	0	0	0	0	0	0	0	0	0	0
249	TTG	0	0	0	0	0	0	0	0	0	0	0	0	0	0	0	0	0	0	0	0	0	0	0	0	0	0	0	0	0	63	2	0	0	0	0	0	0	0	0	0	0	0	0	0	0	0	0	0
250	CTA	0	0	0	0	0	0	0	0	0	0	0	0	25	0	0	0	0	0	0	0	3	0	0	0	0	0	0	0	59998	2	9	0	0	0	0	0	0	0	0	0	0	0	0	0	0	0	25	8
251	GAA	26	0	0	0	0	0	1	0	0	0	0	0	0	0	0	0	2	0	0	0	0	0	124	0	0	0	0	0	0	0	0	0	59923	0	2	0	0	1	0	0	2	0	0	0	2	1	0	0
252	CCC	0	0	0	0	0	4	0	0	0	0	0	0	0	0	0	0	0	1	0	0	7	60074	0	11	0	0	0	9	0	1	0	0	0	0	0	0	0	0	0	0	0	0	0	0	0	0	0	0
253	GGA	0	0	0	0	3	0	0	0	7	0	0	0	0	0	0	0	0	0	0	0	0	0	0	0	1	0	0	0	0	0	0	0	4	0	0	0	0	0	0	0	60062	0	16	2	6	0	0	0
254	GAC	0	2	0	0	0	0	0	0	0	0	0	0	0	0	0	0	0	0	0	0	0	0	0	0	0	0	0	0	0	0	0	0	31	60043	0	7	0	0	0	0	0	12	0	0	0	0	0	0
255	ACA	1	93	0	0	59968	0	1	1	0	0	0	0	3	0	0	0	3	0	0	0	0	0	0	0	0	0	0	0	0	0	0	0	0	0	0	0	1	0	0	0	0	0	0	0	0	0	0	0
256	ATA	1	0	0	0	1	0	0	0	0	0	0	0	60106	0	2	3	0	0	0	0	0	0	0	0	0	0	0	0	1	0	0	0	0	0	0	0	0	0	0	0	0	0	0	0	4	0	0	0
257	ATA	0	0	0	1	0	0	0	0	0	0	4	0	60028	0	1	0	0	0	0	0	0	0	0	0	0	0	0	0	4	0	0	0	0	0	0	0	0	0	0	0	0	0	0	0	0	0	0	0
258	TTT	0	0	0	0	0	0	0	0	0	0	0	0	0	0	0	0	0	0	0	0	0	0	0	0	0	0	0	0	0	0	0	10	0	0	0	0	0	0	0	0	0	0	0	0	0	0	0	0
259	GAG	0	0	0	0	0	0	0	0	0	0	0	0	0	0	0	0	0	0	0	0	0	0	0	0	0	0	0	0	0	0	0	0	1	0	60103	4	0	0	3	0	0	0	6	0	0	0	1	0
260	GCA	0	0	0	0	2	0	0	0	0	0	0	0	0	0	0	0	0	0	0	0	0	0	0	0	0	0	0	0	0	0	0	0	2	0	0	0	60075	0	0	0	0	0	0	0	3	0	0	0
261	ACT	0	0	0	9	0	6	2	60089	0	0	0	0	0	0	0	1	0	0	0	0	0	0	0	0	0	0	0	0	0	0	0	0	0	0	0	0	0	0	0	2	0	0	0	0	0	0	0	0
262	GGT	0	0	0	0	0	0	0	0	0	0	0	3	0	0	0	0	0	0	0	0	0	0	0	0	0	0	0	0	0	0	0	0	0	0	0	5	0	0	0	0	0	2	0	60103	0	0	0	5
263	AAT	1	3	0	60120	0	0	0	0	0	0	0	1	0	0	0	0	0	0	0	0	0	0	0	0	0	0	0	0	0	0	0	0	0	0	0	2	0	0	0	0	0	0	0	0	0	0	0	0
264	CTA	0	0	0	0	0	0	0	0	0	0	0	0	4	0	0	0	0	0	0	0	4	0	0	0	0	0	0	0	60106	0	1	0	0	0	0	0	0	0	0	0	0	0	0	0	0	0	0	0
265	ATA	0	0	0	0	2	0	0	0	0	0	0	0	60057	2	10	0	0	0	0	0	0	0	0	0	0	0	0	0	0	3	0	0	0	0	0	0	0	9	0	0	0	0	0	0	4	0	0	0
266	GCA	0	0	0	0	3	0	0	0	0	0	0	0	0	0	0	0	0	0	0	0	0	0	0	0	0	0	0	0	0	0	0	0	4	0	0	0	60087	16	4	0	0	0	0	0	1	0	0	0
267	CCA	0	0	0	0	0	0	0	0	0	0	0	0	0	0	0	0	2	0	0	0	60074	4	9	17	0	0	0	0	3	0	0	0	0	0	0	0	0	0	0	0	0	0	0	0	0	0	0	0
268	TGG	0	0	0	0	1	0	0	0	0	0	0	0	0	0	0	0	0	0	0	0	0	0	0	0	0	0	2	0	0	0	0	0	0	0	0	0	0	0	0	0	0	0	0	0	0	0	0	0
269	TAT	0	0	0	0	0	0	0	0	0	0	0	0	0	0	0	0	0	0	0	5	0	0	0	0	0	0	0	0	0	0	0	0	0	0	0	0	0	0	0	0	0	0	0	0	0	0	0	0
270	GCT	0	0	0	0	0	0	0	7	0	0	0	0	0	0	0	0	0	0	0	0	0	0	0	0	0	0	0	0	0	0	0	0	0	0	0	2	0	8	0	60094	0	0	0	0	0	0	0	4
271	TTC	0	0	0	0	0	0	0	0	0	0	0	0	0	0	0	0	0	0	0	0	0	0	0	0	0	0	0	0	0	23	0	0	0	0	0	0	0	0	0	0	0	0	0	0	0	0	0	0
272	GCA	0	0	0	0	32	0	0	0	0	0	0	0	0	0	0	0	0	0	1	0	0	0	0	0	0	0	0	0	0	0	0	0	4	0	32	0	59932	3	0	0	0	0	0	45	3	38	34	0
273	CTG	0	0	0	0	0	0	0	0	0	0	0	0	0	0	6	40	0	0	0	0	0	0	22	0	0	0	0	0	14	0	60032	7	0	0	0	0	0	0	0	0	0	0	0	0	0	0	0	0
274	AGT	0	0	0	0	0	0	9	0	0	1	0	60062	0	0	0	1	0	0	0	0	0	0	0	0	0	10	0	0	0	21	0	0	5	0	0	0	0	0	12	0	0	0	0	7	0	0	0	0
275	AGA	1	0	0	0	0	0	0	0	60082	0	10	0	19	0	0	0	0	0	0	0	0	0	0	0	0	1	0	0	0	0	0	0	0	0	0	0	0	0	0	0	9	0	0	0	2	0	0	0
276	GGG	0	13	0	23	0	0	0	0	0	0	4	0	0	0	0	0	0	0	16	0	0	0	0	0	0	0	0	0	0	0	0	0	0	0	10	0	0	0	0	0	1	0	60004	14	0	0	24	0
277	TTT	0	14	0	0	26	11	0	0	0	45	0	1	0	0	0	0	14	6	0	1	0	0	0	54	0	1	0	0	0	0	0	29	0	0	0	0	0	0	0	0	0	0	0	0	0	0	0	1
278	GAG	0	15	2	0	0	0	0	0	2	0	0	0	0	0	0	0	0	0	0	0	0	0	1	0	0	0	4	0	0	0	0	0	7	1	60042	11	0	0	0	1	0	0	8	0	0	1	0	5
279	TCC	0	0	0	25	0	0	0	0	0	0	0	0	0	0	0	0	0	0	0	0	0	54	0	0	0	0	0	0	0	0	0	0	0	0	0	0	0	0	0	0	0	0	0	0	0	0	0	0
280	GGC	0	0	0	0	0	0	0	0	0	11	0	0	0	0	0	0	0	0	0	0	0	0	0	0	0	0	0	0	0	0	0	0	0	9	0	0	0	0	0	0	3	60078	0	3	0	8	0	0
281	ATC	0	0	0	0	0	4	0	0	0	0	0	0	5	60054	0	6	0	0	0	0	0	0	0	0	0	0	0	0	0	1	0	0	0	0	0	0	0	0	0	0	0	0	0	0	12	1	0	9
282	ATC	0	0	0	0	0	2	0	0	0	2	0	0	7	60060	0	13	0	0	0	0	0	0	0	0	7	0	0	0	0	1	3	0	0	0	0	0	0	0	0	0	0	0	0	0	0	1	0	0
283	ACC	0	62	0	1	64	59899	0	48	0	1	0	0	0	5	18	0	0	0	0	0	0	1	0	0	0	1	0	0	0	0	0	0	0	0	0	0	1	3	0	0	0	0	0	0	0	0	0	27
284	TCA	0	0	0	0	0	0	0	0	0	0	0	0	0	0	0	0	0	0	0	0	9	0	0	0	0	0	0	0	0	0	0	0	0	0	0	0	0	0	0	0	0	0	0	0	0	0	0	0
285	AAC	8	60036	0	30	0	1	0	0	0	4	0	0	0	0	0	0	0	0	0	0	0	0	0	0	0	0	0	0	0	0	0	0	0	0	0	0	0	0	0	0	0	0	0	0	0	0	0	18
286	GCG	0	0	0	0	0	0	4	0	0	0	0	0	0	0	0	0	0	0	0	0	0	0	1	0	0	19	0	0	0	0	0	0	0	0	7	0	12	1	72223	6	0	0	0	0	0	0	7	0
287	TCA	0	0	0	0	3	0	0	0	0	0	0	0	0	0	0	0	0	0	0	0	5	0	0	0	0	0	0	0	0	0	0	0	0	0	0	0	1	0	0	0	0	0	0	0	0	0	0	0
288	ATG	0	0	0	0	5	0	2	0	0	0	7	0	13	1	72210	1	0	0	0	8	0	0	0	0	0	0	0	0	0	0	14	12	0	0	0	0	0	0	0	0	0	0	0	0	0	0	3	0
289	CAT	0	0	0	4	0	0	0	82	0	0	0	0	0	0	0	0	2	5	0	72154	0	0	0	1	0	0	0	7	0	0	0	0	0	0	0	1	1	0	0	0	0	10	0	0	0	0	0	0
290	GAG	0	0	3	0	0	0	0	0	0	4	0	0	0	0	0	0	0	0	1	0	0	0	0	0	0	0	0	0	0	0	0	0	5	9	72234	6	0	0	0	0	0	0	10	0	0	0	1	0
291	TGT	0	0	0	0	0	0	0	0	0	0	0	4	0	0	0	0	0	0	0	0	0	0	0	0	0	0	0	6	0	0	0	0	0	0	0	0	0	0	0	0	0	0	0	0	0	0	0	0
292	AAC	3	72207	1	15	0	2	0	0	0	14	0	0	0	1	0	0	0	1	0	0	0	0	0	0	0	0	0	0	0	0	0	0	0	37	0	0	0	0	0	0	0	0	0	0	0	0	0	0
293	ACG	0	0	12	0	16	12	72228	6	0	0	1	0	0	0	5	0	0	0	0	0	0	0	0	0	0	0	0	0	0	0	0	0	0	0	0	0	0	0	3	0	0	0	0	0	0	0	0	0
294	AAG	8	4	71959	14	15	26	29	0	12	0	1	0	0	2	0	0	1	0	0	0	0	0	0	0	0	0	0	0	0	0	0	0	24	0	31	0	0	0	0	0	0	0	0	0	0	0	0	0
295	TGT	0	0	0	0	0	0	0	0	0	0	0	0	0	0	0	0	0	0	0	0	0	0	0	0	0	0	0	4	0	0	0	0	0	0	0	0	0	0	0	0	0	0	0	0	0	0	0	0
296	CAA	3	0	0	0	0	0	0	0	0	0	0	0	0	0	0	0	72245	0	3	0	0	0	0	0	24	0	0	0	1	0	0	0	2	0	0	0	0	0	0	0	0	0	0	0	0	0	0	0
297	ACA	3	0	0	0	72239	12	1	0	0	0	0	0	10	0	0	0	0	0	0	0	0	0	0	0	0	0	0	0	0	0	0	0	0	0	0	0	11	0	0	0	0	0	0	0	0	0	0	0
298	CCC	0	0	0	0	0	5	0	0	0	0	0	0	0	0	0	0	0	6	0	0	2	72251	0	2	0	0	0	0	0	4	0	0	0	0	0	0	0	0	0	0	0	0	0	0	0	0	0	0
299	CAG	0	4	5	0	0	0	0	6	0	0	0	0	0	0	0	0	0	52	72148	17	0	0	1	0	0	0	15	0	0	0	1	0	0	18	0	0	1	0	0	0	0	0	0	0	0	0	0	0
300	GGA	0	0	0	0	0	0	0	0	2	0	0	0	0	0	0	0	0	0	0	0	0	0	0	0	1	0	0	0	0	0	0	0	0	0	0	0	0	0	0	0	72242	0	3	0	8	0	0	0
301	GCT	0	0	0	0	0	0	0	9	0	0	0	0	0	0	0	0	0	0	0	0	0	0	0	0	0	0	0	0	0	0	0	0	0	0	0	31	95	13	1	72111	0	0	0	0	0	0	0	6
302	ATA	0	0	0	0	6	0	0	0	0	0	0	0	72252	0	2	0	0	0	0	0	0	0	0	0	0	0	0	0	0	0	0	0	0	0	0	0	0	0	0	0	0	0	0	0	18	0	0	0
303	AAC	2	72262	0	6	0	0	0	0	0	1	0	0	0	0	0	0	0	1	0	0	0	0	0	0	0	1	0	0	0	0	0	0	0	1	0	0	0	0	0	0	0	0	0	0	0	0	0	0
304	AGC	0	8	0	0	0	0	0	0	2	72032	0	213	0	11	0	0	0	0	0	0	0	0	0	0	0	0	0	0	0	0	0	0	0	0	0	0	0	0	0	0	0	3	0	0	0	0	0	0
305	AAT	0	4	0	72186	0	0	2	0	0	0	0	74	0	0	0	0	0	0	0	2	0	0	0	0	0	0	0	0	0	0	0	0	0	0	0	1	0	0	0	0	0	0	0	0	0	0	0	0
306	CTC	0	0	0	0	0	0	0	0	0	0	0	0	0	5	0	0	0	0	0	0	0	18	0	0	0	2	0	0	1	72209	27	0	0	0	0	0	0	0	0	0	0	0	0	0	0	0	0	0
307	CCT	0	0	0	0	0	0	0	6	0	0	0	0	0	0	0	0	0	0	0	6	0	10	28	72223	0	0	0	0	0	0	0	3	0	0	0	0	0	0	0	0	0	0	0	0	0	0	0	0
308	TTC	0	0	0	0	0	0	0	0	0	0	0	0	0	0	0	0	0	0	0	0	0	0	0	0	0	0	0	0	0	1	0	0	0	0	0	0	0	0	0	0	0	0	0	0	0	1	0	0
309	CAG	0	0	7	0	0	0	0	0	0	0	0	0	0	0	0	0	0	0	72222	11	0	0	0	0	0	0	14	0	0	0	2	0	0	0	0	0	0	0	0	0	0	0	0	0	0	0	0	0
310	AAT	1	1	0	72270	0	0	0	1	0	0	0	1	0	0	0	0	0	0	0	1	0	0	0	0	0	0	0	0	0	0	0	0	0	0	0	4	0	0	0	0	0	0	0	0	0	0	0	0
311	ATA	0	0	0	0	2	0	0	0	0	0	0	0	72266	1	9	0	0	0	0	0	0	0	0	0	0	0	0	0	0	0	0	0	0	0	0	0	0	0	0	0	0	0	0	0	0	0	0	0
312	CAC	0	3	0	0	0	0	0	0	0	0	0	0	0	0	0	0	8	72252	0	4	0	0	0	0	0	3	0	0	0	0	0	0	0	0	0	0	0	2	0	0	0	0	0	0	0	0	0	0
313	CCA	0	0	0	0	2	0	0	0	0	0	0	0	0	0	0	0	7	0	0	0	72227	1	34	1	0	0	0	0	0	0	0	0	0	0	0	0	0	0	0	0	0	0	0	0	0	0	0	0
314	GTC	0	0	0	0	0	0	15	0	0	0	0	0	1	1	0	0	0	9	0	0	0	0	0	0	0	0	0	0	0	0	0	0	0	2	0	0	0	2	0	0	0	0	0	0	11	72128	0	9
315	ACA	6	0	0	0	72194	8	5	0	0	0	0	0	2	0	0	0	0	0	0	0	0	0	0	0	0	0	0	0	0	0	0	0	0	0	0	0	0	0	0	0	0	0	0	0	0	1	0	54
316	ATA	0	0	0	0	0	0	0	0	0	0	0	0	72246	0	5	0	0	0	0	0	0	0	0	0	0	0	0	0	0	0	6	0	0	0	0	0	0	0	0	0	0	0	0	0	1	20	0	0
317	GGA	0	0	0	0	0	0	0	0	1	0	0	0	0	0	0	0	0	0	0	0	0	0	0	0	0	0	0	0	0	0	0	0	2	0	0	0	0	0	0	0	72250	0	13	0	6	0	0	0
318	GAG	0	0	4	0	0	0	0	0	0	0	0	0	0	0	0	0	0	0	0	0	0	0	0	0	0	0	0	0	0	0	0	0	8	0	72096	87	4	0	2	0	0	0	4	0	0	0	0	0
319	TGC	0	0	0	0	0	0	0	0	0	0	0	0	0	0	0	0	0	0	0	0	0	0	0	0	0	0	0	0	0	0	0	0	0	0	0	0	0	0	0	0	0	0	0	0	0	0	0	0
320	CCA	0	0	0	0	3	0	0	0	0	0	0	0	0	0	0	0	3	0	0	0	72247	7	1	0	1	0	0	0	11	0	0	0	0	0	0	0	0	0	0	0	0	0	0	0	0	0	0	0
321	AAA	72154	0	13	0	0	0	0	0	25	0	0	0	0	0	0	0	1	0	0	0	0	0	0	0	0	0	0	83	0	0	0	0	2	0	0	0	0	0	0	0	0	0	0	0	0	0	0	0
322	TAT	0	0	0	1	0	0	0	0	0	0	0	0	0	0	0	0	0	0	0	0	0	0	0	0	0	0	0	0	0	0	0	0	0	0	0	0	0	0	0	0	0	0	0	0	0	0	0	0
323	GTC	0	0	0	0	0	0	0	0	0	0	0	0	0	17	0	26	0	0	0	0	0	0	0	0	0	0	0	0	0	0	0	0	0	1	0	0	0	4	0	0	0	0	0	0	35	72111	25	5
324	AGG	0	0	10	0	0	0	1	0	2	0	72191	6	0	0	0	0	0	0	0	0	0	0	0	0	0	0	0	0	0	0	0	0	0	0	0	0	0	0	0	0	0	0	12	0	0	0	0	0
325	AGT	0	0	0	12	0	0	0	1	0	61	0	72143	0	0	0	7	0	0	0	0	0	0	0	0	0	0	0	0	0	0	0	0	0	0	0	0	0	9	0	0	0	0	0	7	0	0	0	0
326	ACC	0	2	0	0	7	72115	1	5	0	1	0	0	0	11	0	20	0	0	0	0	0	2	0	0	0	0	0	0	0	0	0	7	0	0	0	0	0	2	0	0	0	0	0	0	0	0	0	0
327	AAA	72227	4	1	1	1	0	0	0	0	0	0	0	0	0	0	0	0	0	0	0	0	0	0	0	0	0	0	0	0	0	0	0	4	0	0	0	0	0	0	0	0	0	0	0	0	0	0	0
328	TTG	0	0	0	0	0	0	0	0	0	0	0	0	0	0	0	0	0	0	0	0	0	0	0	0	0	0	0	0	0	0	0	0	0	0	0	0	0	0	0	0	0	0	0	0	0	0	0	0
329	AGG	0	0	6	0	0	0	1	0	0	0	72191	1	0	0	18	0	0	0	0	0	0	0	0	0	0	0	2	0	0	0	0	0	0	0	0	0	0	0	0	0	0	0	14	0	0	0	1	0
330	ATG	0	0	0	0	0	0	1	0	0	0	24	0	5	0	72150	0	0	0	0	0	0	0	0	0	0	0	0	0	0	0	1	0	0	0	0	0	0	0	0	0	0	0	0	0	0	0	6	0
331	GTT	0	0	0	0	0	0	0	0	0	0	0	0	0	0	0	6	0	0	0	0	0	0	0	0	0	0	0	0	0	0	0	0	0	0	0	0	0	0	0	4	0	0	0	1	0	9	0	72198
332	ACA	3	0	0	0	72137	4	53	1	1	0	1	0	19	0	0	0	0	0	0	0	0	0	0	0	0	0	0	0	0	0	0	0	0	0	0	0	6	0	0	0	0	0	0	0	0	0	0	0
333	GGA	0	0	0	0	0	0	0	0	1	0	0	0	0	0	0	0	0	0	0	0	0	0	0	0	0	0	0	0	0	0	0	0	18	1	0	0	0	0	0	0	72181	1	4	0	7	0	0	0
334	CTA	0	0	0	0	0	0	0	0	0	0	0	0	7	0	30	0	1	0	0	0	5	0	0	0	0	0	0	0	72164	0	4	0	0	0	0	0	0	0	0	0	0	0	0	0	0	0	0	0
335	AGA	1	0	0	0	0	0	0	0	72173	0	3	0	3	0	0	0	0	0	0	1	0	0	0	0	76	0	0	0	0	0	0	0	1	0	0	0	0	0	0	0	7	0	0	0	0	0	0	0
336	AAC	6	72216	1	45	0	0	0	0	0	2	0	0	0	0	0	0	0	0	0	0	0	0	0	0	0	0	0	0	0	0	0	0	0	4	0	0	0	0	0	0	0	0	0	0	0	0	0	0
337	ATC	65	211	0	86	0	183	0	0	1	17	0	0	4	71591	34	1	19	0	0	0	0	0	0	0	28	27	0	0	0	1	6	0	0	0	0	0	0	1	0	0	0	0	0	0	0	2	0	0
338	CCA	0	0	0	0	2	0	0	0	0	0	0	0	0	0	0	0	7	0	0	0	72255	2	0	0	0	0	0	0	5	0	0	0	0	0	0	0	0	0	0	0	0	0	0	0	0	0	0	0
339	TCC	0	0	0	0	0	1	0	17	0	0	0	0	0	0	0	0	2	0	23	0	0	6	0	11	0	0	0	0	0	0	0	0	0	0	0	0	14	0	6	66	0	0	0	0	0	0	0	0
340	ATT	129	0	0	0	0	0	0	5	28	0	0	1	1	0	0	72058	0	0	0	0	0	0	0	12	0	0	8	30	0	0	0	1	0	0	0	0	0	0	0	0	0	0	0	0	0	0	0	0
341	CAA	4	0	0	0	0	0	0	0	0	0	0	0	0	0	0	0	72260	0	1	0	0	0	0	0	3	0	0	0	0	0	0	0	0	0	0	0	0	0	0	0	0	0	0	0	0	0	0	0
342	TAC	0	0	0	0	0	0	0	0	0	0	0	0	0	0	0	0	0	36	0	0	0	0	0	0	0	36	0	0	0	0	0	0	0	1	0	0	0	0	0	0	0	0	0	0	0	0	0	0
343	AGA	5	0	5	0	0	0	0	0	72130	0	56	0	6	0	0	0	0	0	4	0	0	0	0	0	2	0	0	0	0	0	0	0	0	0	2	0	0	0	0	0	1	0	0	0	0	0	0	0
344	GGT	0	0	0	0	0	0	0	0	0	0	4	6	0	0	0	0	0	0	0	0	0	0	0	0	0	0	0	0	0	0	0	0	0	0	0	1	0	0	0	0	3	5	0	72175	0	2	0	3
345	CTA	0	0	0	0	0	0	0	0	0	0	0	0	10	0	0	0	3	0	0	0	10	0	0	0	0	0	0	0	72080	1	2	18	0	0	0	0	0	0	0	0	0	0	0	0	0	0	0	0
346	TTT	0	0	0	0	0	0	0	0	0	0	0	0	0	0	0	4	0	0	0	0	0	0	0	0	0	0	0	0	0	0	0	0	0	0	0	0	0	0	0	0	0	0	0	0	0	0	0	0
347	GGA	0	0	0	0	2	0	0	0	6	0	0	0	0	0	0	0	0	0	0	0	0	0	0	0	0	0	0	0	0	0	0	0	4	0	0	0	0	0	0	0	72217	0	11	0	4	0	0	0
348	GCC	0	0	0	0	0	4	0	0	0	0	0	0	0	0	0	0	0	0	0	0	0	0	0	0	0	0	0	0	0	0	0	0	0	7	0	0	1	72070	0	1	0	1	0	0	0	20	0	0
349	ATT	0	0	0	0	0	0	0	3	0	0	0	0	0	5	2	72232	0	0	0	0	0	0	0	0	0	0	0	0	0	0	0	1	0	0	0	0	0	0	0	0	0	0	0	0	6	0	0	5
350	GCT	0	0	0	0	0	0	0	19	0	0	0	0	0	0	0	0	0	0	0	0	0	0	0	3	0	0	0	0	0	0	0	0	0	0	0	4	0	11	1	72217	0	0	0	0	0	0	0	1
351	GGT	0	0	0	0	0	0	0	0	0	0	0	3	0	0	0	0	0	0	0	0	0	0	0	0	0	0	0	0	0	0	0	0	0	0	0	1	0	0	0	0	0	4	5	72230	0	0	0	22
352	TTT	0	0	0	0	0	0	0	0	0	0	0	0	0	0	0	0	0	0	0	0	0	0	0	0	0	0	0	0	0	0	0	1	0	0	0	0	0	0	0	0	0	0	0	0	0	0	0	2
353	ATT	0	0	0	0	0	0	0	0	0	0	0	54	3	3	0	72126	0	0	0	0	0	0	0	0	0	0	0	0	0	2	0	1	0	0	0	0	0	0	0	0	0	0	0	0	17	36	0	6
354	GAG	0	0	0	0	0	0	0	0	0	0	0	0	0	0	0	0	0	0	0	0	0	0	0	0	0	0	0	0	0	0	0	0	9	0	72230	7	0	0	1	0	0	0	15	0	0	0	1	0
355	GGG	0	0	0	0	0	0	0	0	0	0	5	0	0	0	0	0	0	0	0	0	0	0	0	0	0	0	0	0	0	0	0	0	0	0	1	0	0	0	0	0	5	0	72187	52	0	0	6	0
356	GGA	0	0	0	0	0	0	0	0	23	0	0	0	0	0	0	0	0	0	0	0	0	0	0	0	1	0	0	0	0	0	0	0	10	0	0	0	0	0	0	0	72119	0	101	0	10	0	0	0
357	TGG	0	0	0	0	0	0	0	0	0	0	0	0	0	0	0	0	0	0	0	0	0	0	0	0	0	0	2	0	0	0	0	0	0	0	0	0	0	0	0	0	0	0	0	0	0	0	0	0
358	ACT	0	0	0	4	0	75	1	72113	0	0	0	0	0	0	0	3	0	0	0	0	0	0	0	1	0	0	0	0	3	11	0	0	0	0	0	0	0	0	0	3	0	0	0	0	0	0	0	0
359	GGA	0	0	0	0	0	0	0	0	29	0	0	0	0	0	0	0	0	0	0	0	0	0	0	0	0	0	0	0	0	0	0	0	3	0	0	0	0	0	0	0	72224	0	6	0	7	0	0	0
360	ATG	0	0	0	0	0	0	3	0	0	0	0	0	1	0	71920	1	0	0	0	0	0	0	0	0	0	0	0	0	52	31	0	0	0	0	0	0	0	0	0	0	0	0	0	0	0	0	4	0
361	ATA	4	0	49	0	12	0	0	0	0	0	0	0	72152	15	8	0	0	0	0	0	0	0	0	0	0	0	0	0	0	0	0	0	0	0	0	0	0	0	0	0	0	0	0	0	6	0	0	0
362	GAT	0	0	0	4	0	0	0	0	0	0	0	0	0	0	0	0	0	0	0	0	0	0	0	0	0	0	0	0	0	0	0	0	0	4	0	72214	0	0	0	0	0	0	0	31	0	0	0	0
363	GGA	0	0	0	0	0	0	0	0	5	0	0	0	0	0	0	0	0	0	0	0	0	0	0	0	0	0	0	0	0	0	0	0	6	0	0	0	0	0	0	0	72236	0	6	0	9	0	0	0
364	TGG	0	0	0	0	0	0	0	0	0	0	0	0	0	0	0	0	0	0	0	0	0	0	0	0	0	0	0	0	0	0	0	0	0	0	0	0	0	0	0	0	0	0	0	0	0	0	0	0
365	TAT	0	0	0	0	0	0	0	0	0	0	0	0	0	0	0	0	0	0	0	6	0	0	0	0	0	0	0	0	0	0	0	0	0	0	0	0	0	0	0	0	0	0	0	0	0	0	0	0
366	GGT	0	0	0	0	0	0	0	0	0	0	0	5	0	0	0	0	0	0	0	0	0	0	0	0	0	0	0	0	0	0	0	0	0	0	0	3	0	0	0	0	0	12	0	72209	0	0	0	39
367	TAT	0	0	0	0	0	0	0	0	0	0	0	0	0	0	0	0	0	0	0	2	0	0	0	0	0	0	0	0	0	0	0	0	0	0	0	0	0	0	0	0	0	0	0	0	0	0	0	0
368	CAT	0	0	0	9	0	0	0	0	0	0	0	0	0	0	0	0	0	11	0	72212	0	0	0	0	0	0	1	6	0	0	0	0	0	0	0	0	0	0	0	0	0	0	0	0	0	0	0	0
369	CAT	0	0	0	2	0	0	0	0	0	0	0	0	0	0	0	0	6	3	0	72247	0	0	0	1	0	0	0	4	0	0	0	0	0	0	0	0	0	0	0	0	0	0	0	0	0	0	0	0
370	CAG	0	0	1	0	0	0	1	0	0	15	0	24	0	0	0	7	26	1	72055	12	0	0	0	0	0	0	5	0	0	0	0	0	0	0	0	0	0	0	0	29	0	0	0	0	95	0	0	0
371	AAT	0	1	1	72268	0	0	0	0	0	0	0	3	0	0	0	0	0	0	0	0	0	0	0	0	0	0	0	0	0	0	0	0	0	0	0	1	0	0	0	0	0	0	0	0	0	0	0	0
372	GAA	4	0	0	0	0	0	0	0	0	0	0	0	0	0	0	0	0	0	0	0	0	0	0	0	0	0	0	0	0	0	0	0	72270	0	0	2	0	0	0	0	3	0	0	0	0	0	0	0
373	CAG	0	0	2	0	0	0	0	0	0	0	0	0	0	0	0	0	0	0	72242	8	0	0	3	0	0	0	11	0	0	0	0	0	0	0	4	0	0	0	0	0	0	0	0	0	0	0	0	0
374	GGA	0	0	0	0	0	0	0	0	10	0	0	0	0	0	0	0	0	0	0	0	0	0	0	0	0	0	0	0	0	0	0	0	3	0	0	0	0	0	0	0	72238	0	6	0	6	0	0	0
375	TCA	0	0	0	0	0	0	0	0	0	58	0	0	0	0	0	0	0	0	0	0	0	0	0	0	0	0	0	0	0	0	0	0	0	0	0	0	0	0	0	0	0	0	0	0	0	0	0	0
376	GGC	0	0	0	0	0	0	0	0	0	0	0	0	0	0	0	0	0	0	0	0	0	0	0	0	0	0	0	0	0	0	0	0	29	2	0	0	0	0	0	0	17	72191	0	3	0	13	0	0
377	TAT	0	0	0	0	0	0	0	0	0	0	0	0	0	0	0	0	0	0	0	4	0	0	0	0	0	0	0	0	0	0	0	0	0	0	0	0	0	0	0	0	0	0	0	0	0	0	0	0
378	GCA	0	0	0	0	7	0	0	0	0	0	0	4	0	0	0	0	0	0	0	0	0	0	0	0	0	0	0	0	0	0	0	0	5	0	0	0	72158	2	12	0	3	0	0	0	20	0	15	33
379	GCG	0	0	0	0	0	0	5	0	0	0	0	0	0	0	0	0	0	0	0	0	0	0	0	0	0	0	0	0	0	0	0	0	0	0	3	0	10	0	72216	2	0	0	1	0	0	0	29	0
380	GAT	0	0	0	3	0	0	0	0	0	0	0	0	0	0	0	0	0	0	0	1	0	0	0	0	0	0	0	0	0	0	0	0	0	5	1	72256	0	0	0	0	0	0	0	4	0	0	0	0
381	CAA	91	0	0	0	0	0	0	0	2	0	1	0	0	0	0	0	90057	0	2	1	0	0	0	0	101	0	0	0	0	0	0	10	1	1	0	0	0	0	0	0	0	0	0	0	0	0	0	0
382	AAA	90060	1	98	0	1	0	0	0	2	0	0	0	0	0	0	0	0	0	47	0	0	0	0	0	0	0	60	0	0	0	0	0	6	0	0	0	0	0	0	0	0	0	0	0	0	0	0	0
383	AGC	0	16	0	0	0	0	0	0	2	90193	0	12	0	7	0	0	0	0	0	0	0	0	0	0	0	1	0	0	0	0	0	0	0	0	0	0	1	0	0	0	0	19	0	0	0	0	0	0
384	ACA	3	0	0	0	90197	52	1	1	0	0	0	0	5	0	0	0	0	1	0	0	0	0	0	0	0	0	0	0	0	0	0	0	0	0	0	0	6	0	0	0	0	0	0	0	0	0	0	0
385	CAA	3	0	0	0	0	0	0	0	0	0	0	0	0	0	0	0	90249	0	1	1	0	0	0	0	4	0	1	0	1	0	0	0	0	0	0	0	0	0	0	0	0	0	0	0	0	0	0	0
386	AAT	132	6	0	90041	0	0	0	0	0	0	40	2	0	0	0	2	0	0	0	0	0	0	0	0	2	0	5	0	0	0	0	0	0	0	0	0	0	0	0	0	0	0	0	0	0	0	0	0
387	GCC	0	0	0	0	0	2	0	0	0	0	0	0	0	0	0	0	0	0	0	0	0	0	0	0	0	0	0	0	0	0	0	0	0	8	0	0	1	90226	0	3	0	0	0	0	0	13	0	0
388	ATT	0	0	0	0	0	37	0	2	0	0	0	0	0	1	3	90223	0	0	0	0	0	0	0	0	0	0	0	0	0	0	0	0	0	0	0	0	0	0	0	0	0	0	0	0	0	0	0	1
389	AAC	3	90220	2	14	0	0	0	0	0	2	0	0	0	0	0	0	0	0	0	0	0	0	0	0	0	0	0	0	0	0	0	0	0	5	0	0	0	0	0	0	0	0	0	0	0	0	0	0
390	GGG	0	0	1	0	0	10	0	0	65	0	240	31	0	0	219	8	0	0	116	0	0	0	0	0	0	28	146	0	0	2	0	25	0	0	3	0	0	0	131	0	12	12	88932	9	0	0	7	0
391	ATT	0	0	0	0	0	0	0	3	0	0	0	0	1	4	0	90255	0	0	0	0	0	0	0	0	0	0	0	0	0	0	0	0	0	0	0	0	0	0	0	0	0	0	0	0	0	0	0	6
392	ACA	5	0	0	0	90175	0	6	1	0	0	0	0	9	0	0	0	1	0	0	0	0	0	0	0	33	3	1	0	0	0	0	0	0	0	0	0	18	0	0	0	0	0	0	0	0	0	0	0
393	AAC	3	90195	0	2	0	4	0	44	0	1	0	0	0	0	0	0	0	0	0	0	0	0	0	0	0	0	0	0	0	0	0	0	0	4	0	0	0	0	0	0	0	0	0	0	0	0	0	0
394	AAG	8	0	90245	9	0	0	1	0	0	0	2	0	0	0	1	0	0	0	2	0	0	0	0	0	0	0	0	0	0	0	0	0	0	0	4	0	0	0	0	0	0	0	0	0	0	0	0	0
395	GTG	0	0	0	0	0	0	0	0	0	0	0	0	0	88	5	0	0	0	0	0	0	0	0	0	0	0	0	0	0	0	0	0	0	0	21	0	0	0	0	0	0	0	1	0	5	1	90113	3
396	AAC	3	90258	0	2	0	0	0	0	0	5	0	0	0	0	0	0	0	1	0	0	0	0	0	0	0	0	0	0	0	0	0	0	0	6	0	0	0	0	0	0	0	0	0	0	0	0	0	0
397	TCT	0	0	0	0	0	0	0	0	0	0	0	0	0	0	0	0	0	0	0	0	0	0	0	1	0	0	0	0	0	0	0	0	0	0	0	0	0	0	0	27	0	0	0	0	0	0	0	0
398	GTT	0	0	0	0	0	0	0	0	0	0	0	0	0	0	0	111	0	0	0	0	0	0	0	0	0	0	0	0	0	0	0	0	0	0	0	0	0	0	0	3	0	0	0	0	1	5	0	90153
399	ATC	0	0	0	0	0	42	0	0	0	0	0	0	9	90192	0	7	0	0	0	0	0	0	0	0	0	0	0	0	0	0	0	0	0	0	0	0	0	0	0	0	0	0	0	0	0	4	15	0
400	GAG	0	0	13	0	0	0	0	0	0	0	0	0	0	0	0	0	0	0	0	0	0	0	0	0	0	0	0	0	0	0	0	0	8	0	90234	2	0	0	0	0	0	0	4	0	0	0	0	0
401	AAA	90234	0	9	0	7	0	0	0	6	0	0	0	0	0	0	0	0	0	0	0	0	0	0	0	0	0	0	0	0	0	0	0	2	0	0	0	0	0	0	0	0	0	0	0	0	0	0	0
402	ATG	0	0	1	0	0	0	1	0	0	0	0	0	4	1	90239	2	0	0	0	0	0	0	0	0	0	0	0	0	0	0	6	0	0	0	0	0	0	0	0	0	0	0	0	0	0	0	1	0
403	AAC	1	90175	0	16	0	1	0	0	0	10	0	0	0	0	0	0	0	0	0	0	0	0	0	0	0	0	0	0	0	0	0	0	0	10	0	0	0	0	0	0	0	0	0	0	0	0	0	0
404	ACT	0	0	0	4	0	18	54	90006	0	0	88	0	0	0	0	3	0	0	0	0	0	0	0	0	0	0	0	0	16	0	0	55	0	0	0	0	0	5	0	2	0	0	0	0	0	0	0	0
405	CAA	7	0	0	0	0	0	0	0	0	0	0	0	0	0	0	0	90215	1	6	1	1	0	0	0	5	0	0	0	0	0	0	0	0	0	0	0	6	0	0	0	0	0	0	0	0	0	0	2
406	TTC	0	0	0	0	0	0	0	0	0	0	0	0	0	0	0	0	0	0	0	0	0	0	0	0	0	0	0	0	0	1	0	0	0	0	0	0	0	0	0	0	0	0	0	0	0	0	0	0
407	ACA	2	0	0	0	90196	10	22	2	0	0	18	0	13	0	0	0	0	0	0	0	0	0	0	0	0	0	0	0	0	0	0	0	0	0	0	0	2	0	0	0	0	0	0	0	0	0	0	0
408	GCT	0	0	0	0	0	0	0	1	0	0	6	0	2	0	0	0	0	0	0	0	0	0	0	0	0	0	1	0	0	1	0	0	0	0	0	9	0	29	0	90142	0	0	0	0	0	0	0	57
409	GTG	0	0	0	0	0	0	0	0	0	0	0	0	0	0	6	0	0	0	0	0	0	0	0	0	0	0	0	0	0	0	1	0	0	0	1	0	0	0	0	0	0	0	0	0	2	0	90221	21
410	GGT	0	0	0	0	0	0	0	0	0	0	0	4	0	0	0	0	0	0	0	0	58	0	0	0	0	0	0	0	0	0	0	0	0	0	0	39	0	10	0	1	0	2	8	90099	0	0	0	32
411	AAA	90256	0	7	1	0	0	0	0	2	0	0	0	0	0	0	0	0	0	0	0	0	0	0	0	0	0	0	0	0	0	0	0	2	0	0	0	0	0	0	0	0	0	0	0	0	0	0	0
412	GAA	79	0	0	0	5	0	0	62	0	24	0	0	0	0	0	0	4	15	50	0	0	0	0	0	0	0	0	0	14	0	0	0	89793	0	116	0	3	0	0	0	1	0	0	0	7	19	0	0
413	TTC	0	0	0	0	0	0	0	0	0	0	0	0	0	0	0	0	0	0	0	0	0	0	0	0	0	0	0	0	0	1	0	0	0	0	0	0	0	0	0	0	0	0	0	0	0	0	0	0
414	AAC	1	90097	0	24	0	0	0	0	0	11	0	0	0	0	0	0	0	1	0	0	0	0	0	0	0	0	0	0	0	0	0	0	0	7	0	0	0	0	0	0	0	0	0	87	0	0	0	0
415	AAC	4	90130	0	0	0	0	0	0	0	18	0	0	0	0	0	0	0	2	0	0	0	0	0	0	0	0	0	0	0	2	0	16	0	10	0	0	0	0	0	0	0	76	0	0	6	7	0	0
416	TTA	0	0	0	0	0	0	0	0	0	0	0	0	1	0	0	0	0	0	0	0	0	0	0	0	0	0	0	0	2	0	0	0	0	0	0	0	0	0	0	0	0	0	0	0	2	0	0	0
417	GAA	8	0	0	0	0	0	0	0	0	0	0	0	0	0	0	0	1	0	0	0	0	0	0	0	0	0	0	0	0	0	0	0	90253	0	4	0	0	0	0	0	2	0	0	0	0	0	0	0
418	AAA	90264	0	6	0	1	0	0	0	2	0	0	0	2	0	0	0	0	0	0	0	0	0	0	0	0	0	0	0	0	0	0	0	2	0	0	0	0	0	0	0	0	0	0	0	0	0	0	0
419	AGG	0	0	18	0	0	0	0	0	2	0	90124	10	0	0	11	0	0	0	0	0	0	0	0	0	0	0	0	0	0	0	0	0	0	0	0	0	0	0	0	0	0	0	58	0	0	0	0	0
420	ATG	0	0	0	0	0	0	0	0	0	0	0	0	2	0	90204	2	0	0	0	0	0	0	0	0	0	0	0	0	0	0	0	0	0	0	0	0	0	0	0	0	0	0	0	0	0	0	24	0
421	GAA	3	0	0	0	0	0	0	0	0	0	0	0	0	0	0	0	0	0	0	0	0	0	0	0	0	0	0	0	0	0	0	0	90215	1	8	0	0	0	0	0	8	0	0	0	0	0	0	0
422	AAT	0	3	0	90259	0	0	0	0	0	0	0	5	0	0	0	1	0	0	0	0	0	0	0	0	0	0	0	0	0	0	0	0	0	0	0	3	0	0	0	0	0	0	0	0	0	0	0	0
423	TTA	0	0	0	0	0	0	0	0	0	0	0	0	0	0	0	0	0	0	0	0	0	0	0	0	0	0	0	0	1	0	0	0	0	0	0	0	0	0	0	0	0	0	0	0	0	0	0	0
424	AAT	0	3	0	90234	0	0	0	0	0	0	0	4	0	0	0	0	0	0	0	1	0	0	0	0	0	0	0	0	0	0	0	0	0	0	0	0	0	0	0	0	0	0	0	0	0	0	0	0
425	AAA	90250	0	11	0	0	0	0	0	2	0	0	0	0	0	0	0	0	0	0	0	0	0	0	0	0	0	0	0	0	0	0	0	5	0	0	0	0	0	0	0	0	0	0	0	0	0	0	0
426	AAA	90229	0	30	0	0	0	0	0	3	0	0	0	0	0	0	0	0	0	0	0	0	0	0	0	0	0	0	0	0	0	0	0	0	0	0	0	0	0	0	0	0	0	0	0	0	0	0	0
427	GTT	2	0	0	0	0	0	0	0	0	0	0	0	0	0	0	25	0	0	0	0	0	0	0	0	0	0	0	0	0	0	0	0	0	0	0	0	0	0	0	2	0	0	0	0	0	1	0	90113
428	GAT	0	0	0	3	0	0	0	0	0	0	0	0	0	0	0	0	0	0	0	0	0	0	0	0	0	0	0	0	0	0	0	0	4	2	0	90169	0	0	0	0	0	0	0	7	0	0	0	0
429	GAT	0	0	0	5	0	0	0	0	0	0	0	0	0	0	0	0	0	0	0	0	0	0	0	0	0	0	0	0	0	0	0	0	1	0	0	90159	0	0	0	1	0	0	0	8	0	0	0	0
430	GGG	0	0	0	0	0	0	0	0	0	0	1	0	0	0	0	0	0	0	0	0	0	0	0	0	0	0	0	0	0	0	0	0	0	0	6	0	0	0	0	0	194	8	90050	7	0	0	4	0
431	TTT	0	0	0	0	0	0	0	0	0	0	0	0	0	0	0	0	0	0	0	0	0	0	0	0	0	0	0	0	0	0	0	2	0	0	0	0	0	0	0	0	0	0	0	0	0	0	0	1
432	CTG	0	0	0	0	0	0	0	0	0	0	0	0	0	0	1	0	0	0	0	0	0	0	17	0	0	0	3	0	10	0	90217	4	0	0	0	0	0	0	0	0	0	0	0	0	0	0	0	0
433	GAC	0	6	0	0	0	0	0	0	0	0	0	0	0	0	0	0	0	0	0	0	0	0	0	0	0	0	0	0	0	0	0	0	16	90238	0	4	0	0	0	0	0	10	0	0	0	0	0	0
434	ATT	0	0	0	0	0	0	0	4	0	0	0	1	0	2	0	90169	0	0	0	0	0	0	0	0	0	0	0	0	0	0	0	89	0	0	0	0	0	0	0	0	0	0	0	0	0	5	0	1
435	TGG	0	0	0	0	0	0	0	0	0	0	0	0	0	0	0	0	0	0	0	0	0	0	0	0	0	0	8	0	0	0	0	0	0	0	0	0	0	0	0	0	0	0	0	0	0	0	0	0
436	ACA	14	0	0	0	90247	0	3	1	2	0	0	0	4	0	0	0	0	0	0	0	0	0	0	0	0	0	0	0	0	0	0	0	0	0	0	0	3	0	0	0	0	0	0	0	0	0	0	0
437	TAT	0	0	0	1	0	0	0	0	0	0	0	0	0	0	0	0	0	0	0	15	0	0	0	0	0	0	0	0	0	0	0	0	0	0	0	0	0	0	0	0	0	0	0	0	0	0	0	0
438	AAT	0	4	10	90107	0	0	0	0	0	0	0	3	0	0	0	1	0	0	20	1	0	0	0	0	0	0	0	0	0	0	0	0	0	0	0	5	0	0	0	0	0	0	0	0	0	0	0	0
439	GCA	0	0	0	0	13	0	0	0	0	0	0	0	0	0	0	0	0	0	0	0	0	0	0	0	0	0	0	0	0	0	0	0	4	0	0	0	90057	0	7	0	0	0	0	0	17	0	0	0
440	GAA	6	0	0	0	0	0	0	0	0	0	0	0	0	0	0	0	1	0	0	0	0	0	0	0	0	0	0	0	0	0	0	0	90247	0	0	1	0	0	0	0	1	0	0	0	0	0	0	0
441	TTG	0	0	0	0	0	0	0	0	0	0	0	0	0	0	0	0	0	0	0	0	0	0	0	0	0	0	0	0	0	0	1	0	0	0	0	0	0	0	0	0	0	0	0	0	0	0	1	0
442	TTA	0	0	0	0	0	0	0	0	0	0	0	0	0	0	0	0	0	0	0	0	0	0	0	0	0	0	0	0	1	0	0	0	0	0	0	0	0	0	0	0	0	0	0	0	0	0	0	0
443	GTT	0	0	0	0	0	0	0	0	0	0	0	0	0	0	0	2	0	0	0	0	0	0	0	0	0	0	0	0	0	0	0	0	0	0	0	0	0	0	0	5	0	0	0	0	1	2	1	90216
444	CTA	0	0	0	0	0	0	0	0	0	0	0	0	24	0	0	0	0	0	0	0	0	0	0	0	0	0	0	0	90093	0	7	1	0	0	0	0	0	0	0	0	0	0	0	0	0	0	0	0
445	CTG	0	0	0	0	0	0	0	0	0	0	0	0	0	0	34	0	0	0	1	0	0	0	17	0	0	0	1	0	6	0	90148	3	0	0	0	0	0	0	0	0	0	0	0	0	0	0	0	0
446	GAA	2	0	0	0	0	0	0	0	0	0	0	0	0	0	0	0	1	0	0	0	0	0	0	0	0	0	0	0	0	0	0	0	90236	0	4	1	0	0	0	0	6	0	0	0	0	0	0	0
447	AAT	1	0	0	90247	0	0	0	1	0	0	0	1	0	0	0	0	0	0	0	0	0	0	0	0	0	0	0	0	0	0	0	0	0	0	0	4	0	0	0	0	0	0	0	0	0	0	0	0
448	GAA	5	0	0	0	0	0	0	0	0	0	0	0	0	0	0	0	0	0	0	0	0	0	0	0	0	0	0	0	0	0	0	0	90221	0	22	1	0	0	0	0	2	0	0	0	0	0	0	0
449	AGG	0	0	4	0	0	0	0	0	6	0	90200	1	0	0	5	0	0	0	0	0	0	0	0	0	0	0	1	0	0	0	0	0	0	0	0	0	0	0	0	0	0	0	13	0	0	0	0	0
450	ACT	0	0	0	7	26	9	0	90180	0	0	0	0	0	0	0	4	0	0	0	0	0	0	0	0	0	0	0	0	0	0	0	0	0	0	0	0	0	0	0	3	0	0	0	0	0	0	0	0
451	TTG	0	0	0	0	0	0	0	0	0	0	0	0	0	0	0	0	0	0	0	0	0	0	0	0	0	0	0	0	0	0	5	19	0	0	0	0	0	0	0	0	0	0	0	0	0	0	0	0
452	GAT	0	0	0	5	0	0	0	0	0	0	0	0	0	0	0	0	0	0	0	0	0	0	0	0	0	0	0	0	0	0	0	0	0	18	0	90212	0	0	0	0	0	0	0	10	0	0	0	1
453	TTC	0	0	0	0	0	0	0	0	0	0	0	0	0	0	0	0	0	0	0	0	0	0	0	0	0	0	0	0	0	1	0	0	0	0	0	0	0	0	0	0	0	0	0	0	0	47	0	0
454	CAT	0	0	0	6	0	0	0	0	0	0	0	0	0	0	0	0	0	2	1	90241	0	0	0	0	0	0	0	10	0	0	0	0	0	0	0	0	0	0	0	0	0	0	0	0	0	0	0	0
455	GAC	0	3	0	0	0	0	0	0	0	0	0	0	0	0	0	0	0	0	0	0	0	0	0	0	0	0	0	0	0	0	0	0	48	90195	0	5	0	0	0	0	0	4	0	0	0	0	0	0
456	TTA	0	0	0	35	31	0	0	0	0	0	0	0	2	0	0	0	0	0	0	0	2	0	0	0	2	0	0	0	4	0	0	0	0	0	0	4	0	0	0	0	0	0	0	0	1	0	0	0
457	AAT	0	0	0	90246	0	0	0	0	0	0	0	3	0	0	0	0	0	0	0	0	0	0	0	0	0	0	0	0	0	0	0	0	0	0	0	4	0	0	0	0	0	0	0	1	0	0	0	0
458	GTG	0	0	0	0	0	0	0	0	0	0	0	0	0	0	6	0	0	0	0	0	0	0	0	0	0	0	0	0	0	0	1	0	0	0	0	0	0	0	6	0	0	0	0	0	4	0	90205	2
459	AAG	17	0	90238	1	0	0	0	0	0	0	4	0	0	0	2	0	0	0	1	0	0	0	0	0	0	0	0	0	0	0	0	0	0	0	9	0	0	0	0	0	0	0	0	0	0	0	0	0
460	AAT	2	3	4	90220	0	0	0	1	0	0	0	6	0	0	0	2	0	0	0	0	0	0	0	0	0	0	0	0	0	0	0	0	0	0	0	2	0	0	0	0	0	0	0	0	0	0	0	0
461	CTG	0	0	0	0	0	0	0	0	0	0	0	0	0	0	4	0	0	0	5	0	0	0	6	0	0	0	0	0	3	0	90221	6	0	0	0	0	0	0	0	0	0	0	0	0	0	0	0	0
462	TAC	0	0	0	0	0	0	0	0	0	0	0	0	0	0	0	0	0	4	0	0	0	0	0	0	0	0	0	0	0	0	0	0	0	0	0	0	0	0	0	0	0	0	0	0	0	0	0	0
463	GAG	0	0	4	0	0	0	0	0	0	0	0	0	0	0	0	0	0	0	0	0	0	0	0	0	0	0	0	0	0	0	0	0	9	0	90238	9	0	0	0	0	0	0	8	0	0	0	0	0
464	AAA	90235	0	5	2	1	0	0	0	5	0	0	0	0	0	0	0	0	0	0	0	0	0	0	0	0	0	19	0	0	0	0	0	2	0	0	0	0	0	0	0	0	0	0	0	0	0	0	0
465	GTA	0	0	0	0	0	0	0	0	0	0	0	0	4	0	0	0	0	0	0	0	0	0	0	0	0	0	0	0	0	0	0	0	0	0	0	0	7	0	0	0	0	0	0	0	90240	6	5	2
466	AAA	90265	0	5	0	2	0	0	0	3	0	0	0	0	0	0	0	0	0	0	0	0	0	0	0	0	0	0	0	0	0	0	0	2	0	0	0	0	0	1	0	0	0	0	0	0	0	0	0
467	AGC	0	7	0	1	0	0	0	0	8	90108	0	124	0	9	0	0	0	0	0	0	0	0	0	0	0	0	0	0	0	0	0	0	0	0	0	0	0	0	0	0	0	8	0	0	0	0	0	0
468	CAA	1	0	0	0	0	0	0	0	0	0	0	0	0	0	82	0	90144	1	16	0	2	0	0	0	4	0	0	0	0	0	0	0	0	0	0	0	0	0	0	0	0	0	0	0	0	11	0	0
469	TTA	0	0	0	0	0	0	0	0	0	0	0	0	0	0	0	0	0	0	0	0	0	0	0	0	0	0	0	0	1	0	0	0	0	0	0	0	0	0	0	0	0	0	0	0	0	0	0	0
470	AAG	4	0	90248	1	0	0	2	0	0	0	8	0	0	0	1	0	0	0	0	0	0	0	0	0	0	0	0	0	0	0	0	0	0	0	2	0	0	0	0	0	0	0	0	0	0	0	0	0
471	AAT	0	1	1	90079	0	0	0	0	0	0	0	136	0	0	0	1	20	0	0	0	0	0	0	0	0	0	0	0	0	0	0	0	0	0	0	27	0	0	0	0	0	0	0	1	0	0	0	0
472	AAT	0	0	0	90256	0	0	0	0	0	0	0	2	0	0	0	0	0	0	0	0	0	0	0	0	0	0	0	0	0	0	0	0	0	0	0	9	0	0	0	0	0	0	0	0	0	0	0	0
473	GCC	0	0	0	0	0	7	0	0	0	0	0	0	0	0	0	0	0	0	0	0	0	0	0	0	0	0	0	0	0	0	0	0	0	4	0	0	4	90249	0	1	0	0	0	0	0	3	0	0
474	AAA	89998	3	11	83	0	0	0	0	0	0	0	0	0	0	0	0	0	0	0	0	0	0	0	0	0	0	0	0	0	0	0	0	6	0	53	0	0	0	0	0	0	0	0	0	4	0	0	0
475	GAA	5	0	0	0	0	0	0	0	0	0	0	0	0	0	0	0	0	0	0	0	0	0	0	0	0	0	0	0	0	0	0	0	90226	19	3	0	0	0	0	0	4	0	0	0	0	0	0	7
476	ATC	59	0	0	0	0	0	45	0	0	0	0	0	2	60977	3	5	0	0	0	0	0	0	0	0	0	0	0	0	0	0	0	0	0	0	0	0	0	0	0	0	0	0	0	0	0	0	0	0
477	GGA	0	0	0	0	0	0	0	0	4	0	0	0	0	0	0	0	0	0	0	0	0	0	0	0	2	0	0	0	0	0	0	0	1	0	0	0	0	0	0	0	61086	0	0	0	3	0	0	0
478	AAT	1	0	0	61084	0	0	0	0	0	0	0	0	0	0	0	0	0	0	0	0	0	0	0	0	0	0	0	0	0	0	0	0	0	0	0	9	0	0	0	0	0	0	0	0	0	0	0	0
479	GGG	0	0	0	0	0	0	0	0	0	0	2	0	0	0	0	0	0	0	0	0	0	0	0	0	0	0	0	0	0	0	0	0	0	0	2	0	0	0	0	0	25	1	61050	8	0	0	3	0
480	TGT	0	0	0	0	0	0	0	0	0	0	0	0	0	0	0	0	0	0	0	0	0	0	0	0	0	0	0	1	0	0	0	0	0	0	0	0	0	0	0	0	0	0	0	2	0	0	0	0
481	TTT	0	0	0	0	0	0	0	0	0	0	0	0	0	0	0	0	0	0	0	0	0	0	0	0	0	0	0	0	0	0	0	0	0	0	0	0	0	0	0	0	0	0	0	0	0	0	0	0
482	GAG	0	0	0	0	0	0	0	0	0	0	0	0	0	0	0	0	0	0	5	0	0	0	0	0	0	0	0	0	0	0	0	0	1	0	61036	1	0	0	0	0	0	0	2	0	0	49	0	0
483	TTC	0	0	0	0	0	0	0	0	0	0	0	0	0	0	0	0	0	0	0	0	0	0	0	0	0	0	0	0	0	0	0	0	0	0	0	0	0	0	0	0	0	0	0	0	0	0	0	0
484	TAC	0	1	0	0	0	0	0	0	0	0	0	0	0	0	0	0	0	9	0	0	0	0	0	0	0	0	0	0	0	0	0	0	0	0	0	0	0	0	0	0	0	0	0	0	0	0	0	0
485	CAC	0	6	0	0	0	0	0	0	0	0	0	0	0	0	0	0	5	61074	0	1	0	1	0	0	0	0	0	0	0	0	0	0	0	0	0	0	0	0	0	0	0	0	0	0	0	0	0	0
486	AAG	1	0	61078	3	0	0	1	0	0	0	4	0	0	0	0	0	9	0	0	0	0	0	0	0	0	0	0	0	0	0	0	0	0	0	5	0	0	0	0	0	0	0	0	0	0	0	0	0
487	TGT	0	0	0	0	0	0	0	0	0	0	0	2	0	0	0	0	0	0	0	0	0	0	0	0	0	1	0	1	0	0	0	0	0	0	0	0	0	0	0	0	0	0	0	0	0	0	0	0
488	GAC	0	4	0	0	0	0	0	0	0	0	0	0	0	0	0	0	0	0	0	0	0	0	0	0	0	0	0	0	0	0	0	0	4	61058	0	2	0	0	0	0	0	5	0	0	0	0	0	0
489	AAT	0	1	0	61089	0	0	0	0	0	0	0	0	0	0	0	0	0	0	0	0	0	0	0	0	0	0	0	0	0	0	0	0	0	0	0	4	0	0	0	0	0	0	0	0	0	0	0	0
490	GAA	1	0	0	0	10	0	0	0	0	0	0	0	2	0	0	0	1	4	0	0	0	0	0	0	0	0	0	0	0	0	0	0	61036	1	2	1	0	0	0	0	6	0	0	0	0	0	0	0
491	TGC	0	0	0	0	0	0	0	0	0	0	0	0	0	0	0	0	0	0	0	0	0	0	0	0	0	2	0	0	0	0	0	0	0	0	0	0	0	0	0	0	0	0	0	0	0	0	0	0
492	ATG	0	0	0	0	0	0	1	0	0	0	1	0	5	0	61084	2	0	0	0	0	0	0	0	0	0	0	0	0	0	0	0	0	0	0	0	0	0	0	0	0	0	0	0	0	0	0	0	0
493	GAA	5	0	0	0	0	0	0	0	0	0	0	0	0	0	0	0	0	0	0	0	0	0	0	0	0	0	0	0	0	0	0	0	61000	0	2	0	38	0	0	14	4	0	0	0	1	0	0	0
494	AGT	0	0	0	3	0	0	0	0	0	0	2	61064	0	0	0	4	0	0	0	0	0	0	0	0	0	0	0	0	0	0	0	0	0	0	0	0	0	0	0	0	0	0	0	7	0	0	0	0
495	GTA	0	0	0	0	0	0	0	0	0	0	0	0	7	0	0	0	0	0	0	0	0	0	0	0	0	0	0	0	0	0	0	0	0	0	0	0	0	0	0	0	0	0	0	0	61058	0	16	0
496	AGA	2	0	0	0	0	0	0	0	61081	0	3	1	6	0	0	0	0	0	0	0	0	0	0	0	0	0	0	0	0	0	0	0	0	0	0	0	0	0	0	0	2	0	0	0	0	0	0	0
497	AAT	4	39	0	60730	0	36	0	0	0	0	0	28	0	0	0	14	0	0	1	0	0	0	0	0	0	0	0	0	0	0	0	0	0	0	0	1	0	0	0	0	0	131	0	0	0	60	0	0
498	GGG	0	0	0	0	0	0	0	0	0	0	2	0	0	0	0	0	0	0	0	0	0	0	0	0	0	0	0	0	0	0	0	0	0	0	2	0	0	0	0	0	2	0	61076	3	0	0	13	0
499	ACT	0	0	0	3	0	2	1	60903	0	0	17	0	0	0	18	1	0	0	0	0	0	0	0	0	0	0	0	0	0	0	0	0	83	0	0	29	0	0	0	4	23	0	0	12	0	0	1	0
500	TAT	0	0	0	0	0	0	0	0	0	0	0	0	0	0	0	0	0	0	0	5	0	0	0	0	0	0	0	0	0	0	0	0	0	0	0	0	0	0	0	0	0	0	0	0	0	0	0	0
501	GAT	31	0	0	3	0	0	0	0	0	0	0	55	0	0	0	0	0	0	0	0	0	0	0	0	0	0	0	0	0	0	0	0	0	0	0	60998	0	0	0	1	0	0	0	1	0	0	0	0
502	TAT	0	0	0	0	0	0	0	0	0	0	0	0	0	0	0	0	0	0	0	4	0	0	0	0	0	0	0	0	0	0	0	0	0	0	0	0	0	0	0	0	0	0	0	0	0	0	0	0
503	CCA	0	0	0	0	1	0	0	0	0	0	0	0	0	0	0	2	4	0	0	0	61040	2	2	13	0	0	0	0	3	0	0	0	0	0	0	0	0	0	0	0	0	0	0	0	0	0	0	0
504	AAA	61026	1	2	0	0	0	0	0	10	0	15	0	0	0	0	0	0	0	0	0	0	0	0	0	0	0	0	0	0	0	0	0	0	0	0	0	0	0	0	0	0	0	16	0	0	0	0	0
505	TAT	0	0	0	0	0	0	0	0	0	0	0	0	0	0	0	0	0	0	0	17	0	0	0	0	0	0	0	0	0	0	0	0	0	0	0	0	0	0	0	0	0	0	0	0	0	0	0	0
506	TCA	0	0	0	0	1	0	0	0	0	0	0	0	0	0	0	0	0	0	0	0	5	0	0	0	0	0	5	0	0	0	0	0	0	0	0	0	2	0	0	0	0	0	0	0	0	0	0	0
507	GAA	3	0	0	0	0	0	0	0	0	0	2	0	0	0	0	0	0	0	0	0	0	0	0	0	0	0	0	0	0	0	0	0	61066	0	15	1	1	0	0	0	2	0	0	0	0	0	0	0
508	GAA	4	0	0	0	0	0	0	0	0	0	0	0	0	0	0	0	13	0	2	0	0	0	0	0	0	0	0	0	0	0	0	0	61067	0	0	0	3	0	0	0	1	0	0	0	0	0	0	0
509	TCA	0	0	0	0	1	0	0	0	0	0	0	0	0	0	0	0	0	0	0	0	2	0	0	0	0	0	0	0	0	0	0	0	0	0	0	0	1	0	0	0	0	0	0	0	0	0	0	26
510	AAG	7	0	60950	3	0	0	0	0	0	0	5	0	0	0	0	0	0	14	33	0	0	0	0	0	0	0	0	0	0	66	0	0	0	0	2	0	0	0	0	0	0	0	0	0	3	0	0	0
511	TTG	0	0	0	0	0	0	2	0	0	0	0	0	0	0	0	0	0	0	0	0	0	0	0	0	0	0	0	0	0	0	1	0	0	0	0	0	0	0	0	0	0	0	0	0	0	0	0	0
512	AAC	1	60920	1	0	0	0	0	0	0	11	0	0	15	1	0	0	0	2	0	0	0	0	0	0	0	0	0	0	0	0	0	1	82	5	0	0	0	0	10	0	0	0	0	35	0	0	0	0
513	AGG	0	0	4	0	0	0	0	0	3	0	61037	12	0	0	7	0	0	0	0	0	0	0	0	0	0	0	1	0	0	18	0	0	0	0	0	0	0	0	0	0	0	0	4	0	0	0	0	0
514	GAA	44	0	0	0	0	0	0	0	0	0	0	0	0	0	0	0	1	0	0	0	0	0	0	0	0	0	0	25	0	0	0	0	60954	0	4	0	0	0	0	0	22	0	0	0	0	0	0	0
515	AAG	30	0	60970	31	0	0	0	0	0	0	21	26	0	0	0	0	0	0	1	0	0	0	1	0	0	0	0	0	0	0	0	0	0	0	2	4	0	0	0	0	0	0	0	0	0	0	0	0
516	ATA	1	0	0	0	1	0	0	0	0	0	0	0	61078	0	12	0	0	0	0	0	0	0	0	0	0	0	0	0	0	0	0	0	0	0	0	0	0	0	0	0	0	0	0	0	1	1	0	0
517	GAT	0	0	0	7	0	0	0	0	0	0	0	0	0	0	0	0	0	0	0	0	0	0	0	0	0	0	0	0	0	0	0	0	0	4	0	61060	0	0	0	0	0	0	0	6	0	0	0	0
518	GGA	0	0	0	0	0	6	0	26	40	0	0	1	0	0	0	0	0	0	0	0	0	0	0	0	0	0	0	0	0	0	0	0	6	0	36	0	0	0	0	0	60903	0	8	9	3	0	0	0
519	GTG	0	0	0	0	0	0	0	0	0	0	0	0	0	0	4	0	0	0	0	0	0	0	0	0	0	0	0	0	0	0	0	0	0	0	1	0	0	0	3	0	0	0	0	0	17	0	61006	4
520	AAA	61027	37	2	0	1	0	0	0	2	0	0	0	0	0	0	0	0	0	0	0	0	0	0	0	0	0	16	0	0	0	0	0	1	0	0	0	0	0	0	0	0	0	0	0	0	0	0	0
521	TTG	0	0	0	0	0	0	0	0	0	0	0	0	0	0	0	0	0	0	0	0	0	0	0	0	0	0	0	0	0	0	0	0	0	0	0	0	0	0	0	0	0	0	0	0	1	0	0	0
522	GAA	1	0	0	0	0	0	0	0	0	0	0	0	0	0	0	0	1	0	0	0	0	0	0	0	0	0	0	0	0	0	0	0	61045	0	2	0	0	0	0	0	3	0	0	0	0	0	0	0
523	TCA	0	0	0	0	0	0	0	3	0	0	0	0	0	1	0	0	0	0	0	0	12	0	0	0	0	0	0	0	0	0	0	0	0	0	0	0	0	0	0	0	0	0	0	0	0	0	0	0
524	ATG	0	0	0	0	0	0	63	0	0	0	0	0	3	2	60879	120	0	0	0	0	0	0	0	0	0	0	0	0	0	0	1	0	0	0	0	0	0	0	0	3	0	0	0	0	0	0	3	0
525	GGG	0	0	0	0	0	0	0	0	0	20	0	0	0	0	0	0	0	0	0	0	0	0	0	0	0	0	0	0	0	0	0	0	0	0	0	0	0	0	0	0	5	1	61025	13	0	0	4	0
526	GTG	0	0	0	0	0	0	0	0	0	0	0	0	114	0	9	0	0	0	0	0	0	0	0	0	0	0	0	0	0	0	0	0	0	0	0	0	0	0	3	0	0	0	1	0	13	1	60828	114
527	TAT	0	0	0	1	0	0	0	0	0	0	0	0	0	0	0	0	0	0	0	9	0	0	0	0	0	0	0	0	0	0	0	0	0	0	0	1	0	0	0	0	0	0	0	0	0	0	0	0
528	CAG	0	0	1	0	0	0	0	0	0	0	0	0	0	0	0	0	2	79	60984	4	0	0	0	0	0	0	14	0	0	0	1	0	0	0	0	0	0	0	0	0	0	0	0	0	0	0	0	0
529	ATT	0	0	0	0	0	0	0	40	0	0	0	2	0	1	0	61049	0	0	0	0	0	0	0	0	0	0	0	0	0	0	0	1	0	0	0	0	0	0	0	0	0	0	0	0	0	0	0	0
530	CTG	0	0	0	0	0	0	0	0	0	0	0	0	0	0	4	0	0	0	0	0	0	0	7	0	0	1	0	0	8	0	60927	3	0	0	0	0	0	0	0	0	0	0	0	0	0	0	0	0
531	GCG	0	0	0	0	0	0	1	0	0	0	0	0	0	0	0	0	0	0	0	0	0	0	0	0	0	0	0	0	0	0	0	0	0	0	4	0	3	0	61024	1	0	0	0	0	0	0	10	0
532	ATC	0	0	0	0	0	10	0	0	0	0	0	0	11	61044	1	4	0	0	0	0	0	0	0	0	0	0	0	0	0	0	0	0	0	0	0	0	0	0	0	0	0	0	0	0	0	2	0	0
533	TAC	0	0	0	0	0	0	0	0	0	0	0	0	0	0	0	0	0	9	0	0	0	0	0	0	0	0	0	0	0	0	0	0	0	3	0	0	0	0	0	0	0	0	0	0	0	0	0	0
534	TCA	0	0	0	0	0	0	0	0	0	0	0	0	0	0	0	0	0	0	0	0	3	0	0	0	0	0	0	0	0	0	0	0	0	0	0	0	0	0	0	0	0	0	0	0	0	0	0	0
535	ACT	0	0	0	10	0	42	0	61017	0	0	0	0	0	0	0	7	0	0	0	0	0	0	0	0	0	0	0	0	0	0	0	0	0	0	0	0	0	0	0	1	0	0	0	0	0	0	0	0
536	GTC	0	0	0	0	0	0	0	0	0	0	0	0	0	5	0	0	0	0	0	0	0	0	0	0	0	0	0	0	0	1	0	0	0	0	0	0	0	2	1	0	0	0	0	0	78	60971	0	3
537	GCC	0	0	0	0	0	14	0	0	0	0	0	0	0	0	0	0	0	0	0	0	0	0	0	0	0	0	0	0	0	0	0	0	0	4	0	0	2	60998	0	42	0	0	0	0	0	1	0	0
538	AGT	0	0	0	5	0	0	0	0	0	0	0	61068	0	0	0	0	0	0	0	0	0	0	0	0	0	0	0	3	0	0	0	0	0	0	0	0	0	0	0	0	0	0	0	2	0	0	1	0
539	TCA	0	0	0	0	0	0	0	0	0	0	0	0	0	0	0	0	0	0	0	0	1	0	0	0	0	0	0	0	0	0	0	0	0	0	0	0	0	0	0	0	0	0	0	0	0	0	0	0
540	CTG	0	0	0	0	0	0	0	0	0	0	0	0	0	0	6	0	0	0	2	0	0	0	9	0	0	0	1	0	5	95	60926	6	0	0	0	0	0	0	0	21	0	0	0	0	0	0	1	0
541	GTG	0	0	0	0	0	0	0	0	0	0	0	0	0	22	12	0	0	0	0	0	0	0	0	0	0	0	0	0	0	0	1	0	0	0	0	0	0	0	0	0	0	0	1	0	17	0	60976	4
542	CTT	0	0	0	0	0	0	0	0	0	0	0	0	0	0	0	3	0	0	0	0	0	1	0	16	0	0	0	1	7	2	1	61044	0	0	0	0	0	0	0	0	0	0	0	0	0	0	0	0
543	TTG	0	0	0	0	0	0	0	0	0	0	0	0	0	0	0	0	0	0	0	0	0	0	0	0	0	0	0	0	0	0	4	0	0	0	0	0	0	0	0	0	0	0	0	0	0	0	0	0
544	GTC	0	0	0	0	0	0	0	0	0	0	0	0	0	3	0	0	0	0	0	0	0	0	0	0	0	0	0	0	0	1	0	0	0	0	0	0	0	1	0	0	0	0	0	0	11	61029	0	6
545	TCC	0	0	0	0	0	0	0	0	0	0	0	0	0	0	0	0	0	0	0	0	0	10	0	0	0	0	0	0	0	0	0	0	0	0	0	0	0	0	0	0	0	0	0	0	0	0	0	0
546	CTG	0	0	0	0	0	0	0	0	0	0	0	0	0	0	7	0	0	0	0	0	0	0	12	1	0	0	4	0	4	0	61029	7	0	0	0	0	0	0	0	0	0	0	0	0	0	0	1	0
547	GGG	0	0	0	0	0	0	0	0	0	0	3	0	0	0	0	0	0	0	0	0	0	0	0	0	0	0	0	0	0	0	0	0	0	0	1	0	0	0	0	0	6	0	61048	3	0	0	16	0
548	GCA	0	0	0	0	23	0	0	0	0	0	0	0	0	0	0	0	0	0	0	0	2	0	0	0	0	0	0	0	0	0	0	0	5	0	0	0	60756	0	1	0	2	0	0	0	3	0	0	0
549	ATC	0	2	0	0	0	9	0	0	0	0	0	0	1	61041	1	6	0	0	0	0	0	0	0	0	0	0	0	0	0	24	0	0	0	0	0	0	0	0	0	0	0	0	0	0	0	10	0	0
550	AGT	0	0	0	1	0	0	0	0	0	12	0	60982	0	0	0	16	0	0	0	0	0	0	0	0	0	0	0	1	0	0	0	0	0	0	0	0	6	0	0	0	0	0	0	7	0	0	0	0
551	TTC	0	0	0	0	0	0	0	0	0	0	0	0	0	0	0	0	0	0	0	0	0	0	0	0	0	0	0	0	0	1	0	0	0	0	0	0	0	0	0	0	0	0	0	0	0	0	0	0
552	TGG	0	0	0	0	0	0	0	0	0	0	2	0	0	0	0	0	0	0	0	0	0	0	0	0	0	0	6	0	0	0	0	0	0	17	0	0	0	0	0	0	0	0	0	0	0	0	0	0
553	ATG	0	0	0	0	0	0	1	0	0	0	0	0	2	0	61071	1	0	0	0	0	0	0	0	0	0	0	0	0	0	0	0	0	0	0	0	0	0	0	0	0	0	0	0	0	0	0	3	0
554	TGT	0	0	0	0	0	0	0	0	0	0	0	0	0	0	0	0	0	0	0	0	0	0	0	0	0	0	0	4	0	0	0	0	0	0	0	0	0	0	0	0	0	0	0	1	0	0	25	0
555	TCT	0	0	0	0	0	0	0	2	0	9	0	1	0	0	0	0	0	0	0	0	0	0	0	0	0	0	0	0	0	0	0	0	0	0	0	0	0	0	0	0	0	0	0	0	0	0	0	0
556	AAT	0	2	21	61074	0	1	0	0	0	0	0	1	0	0	0	0	0	0	0	0	0	0	0	0	0	0	0	0	0	0	0	0	0	0	0	3	0	0	0	0	0	0	0	0	0	0	0	0
557	GGG	0	0	0	0	0	0	0	0	0	0	0	0	0	0	0	0	0	0	0	0	0	0	0	0	0	0	5	0	0	0	0	0	0	0	4	0	0	0	0	0	4	0	61074	0	0	0	3	0
558	TCT	0	0	0	0	0	0	0	0	0	0	0	0	0	0	0	0	0	0	0	0	0	0	0	1	0	0	0	0	0	0	0	0	0	0	0	0	0	0	0	0	0	0	0	0	0	0	4	0
559	TTG	0	0	0	0	0	0	0	0	0	0	0	0	0	0	0	0	0	0	0	0	0	0	0	0	0	0	0	0	0	0	16	0	0	0	0	0	0	0	0	0	0	0	0	0	0	0	2	0
560	CAG	0	0	11	0	0	0	1	0	0	0	0	0	0	0	0	0	5	0	61046	3	0	0	0	0	0	0	3	0	0	0	0	0	0	0	2	0	0	0	0	0	0	0	0	0	0	0	0	0
561	TGC	0	0	0	0	0	0	0	0	0	0	0	0	0	0	0	0	0	0	0	0	0	0	0	0	0	0	0	0	0	0	0	0	0	0	0	0	0	0	0	0	0	0	0	0	4	0	0	0
562	AGA	12	0	0	0	0	0	0	0	60963	0	1	0	0	0	0	0	0	0	0	0	0	0	0	0	0	0	0	63	0	0	0	0	0	0	0	0	0	0	0	0	5	0	0	0	11	0	20	0
563	ATA	1	0	0	0	4	0	0	0	0	0	0	0	61077	1	3	0	0	0	0	0	0	0	0	0	0	0	0	0	0	0	0	0	0	0	0	0	0	0	0	0	0	0	0	0	4	0	0	0
564	TGC	0	0	0	0	0	0	0	0	0	0	0	0	0	0	0	0	0	0	0	0	0	0	0	0	0	0	0	0	0	0	0	0	0	0	0	0	0	0	0	0	0	0	0	0	0	0	0	0
565	ATC	0	2	0	0	0	0	0	0	0	0	0	0	2	61061	1	0	0	0	0	0	0	0	0	0	0	0	0	0	0	1	0	0	0	0	0	0	0	0	0	0	0	0	0	0	0	0	0	0
566	TGA	0	0	0	0	0	0	0	0	0	0	0	0	0	0	0	0	0	0	0	0	0	0	0	0	15	0	0	0	0	0	0	0	0	0	0	0	0	0	0	0	0	0	0	0	0	0	0	0
[truncated: 16 more columns]
