# Supplementary material for: How single mutations affect viral escape from broad and narrow antibodies to H1 influenza hemagglutinin
Source: Nat Commun. 2018 Apr 11;9:1386. doi: 10.1038/s41467-018-03665-3 (PMC5895760; doi:10.1038/s41467-018-03665-3)
Supplement: Supplementary file 5 — Supplementary Data 3(ZIP 19513 kb) [file 41467_2018_3665_MOESM5_ESM.zip › analysis_code/results/codoncounts/L2-FI6v3-200ng-ml_readsperbc.csv]

number of reads	number of barcodes
1	42076
2	8752
3	10990
4	14735
5	20461
6	26797
7	33524
8	39119
9	43528
10	45629
11	43971
12	39934
13	34786
14	28392
15	22240
16	16145
17	11215
18	7508
19	4899
20	2950
21	1814
22	1039
23	542
24	316
25	175
26	114
27	80
28	64
29	29
30	22
31	18
32	15
33	7
34	8
35	7
36	3
37	3
38	2
40	1
41	1
43	1
