# Supplementary material for: How single mutations affect viral escape from broad and narrow antibodies to H1 influenza hemagglutinin
Source: Nat Commun. 2018 Apr 11;9:1386. doi: 10.1038/s41467-018-03665-3 (PMC5895760; doi:10.1038/s41467-018-03665-3)
Supplement: Supplementary file 5 — Supplementary Data 3(ZIP 19513 kb) [file 41467_2018_3665_MOESM5_ESM.zip › analysis_code/results/codoncounts/L2-H17L10-3ug-ml.log]

2017-10-05 10:44:13,857 - INFO - Beginning execution of dms2_bcsubamp in directory /fh/fast/bloom_j/computational_notebooks/jbloom/2017/HA_antibody_ease_of_escape/analysis_code

2017-10-05 10:44:13,857 - INFO - Progress is being logged to ./results/codoncounts/L2-H17L10-3ug-ml.log
2017-10-05 10:44:15,516 - INFO - Version information:
	Time and date: Thu Oct  5 10:44:13 2017
	Platform: Linux-3.13.0-49-generic-x86_64-with-Ubuntu-14.04-trusty
	Python version: 3.4.0 (default, Apr 11 2014, 13:05:11)  [GCC 4.8.2]
	dms_tools2 version: 2.1a0
	Bio version: 1.70
	HTSeq version: 0.9.1
	pandas version: 0.20.3
	numpy version: 1.13.1
	IPython version: 6.1.0
	matplotlib version: 2.0.2
	plotnine version: 0.2.1
	natsort version: 5.1.0
	pystan version: 2.16.0.0
	scipy version: 0.19.1
	seaborn version: 0.8.0
	phydmslib version: 2.1.3
	jupyter version: 1.0.0

2017-10-05 10:44:15,516 - INFO - Parsed the following arguments:
	minfraccall = 0.95
	bclen = 8
	name = L2-H17L10-3ug-ml
	R2trim = [170]
	maxmuts = 4
	minq = 15
	R1trim = [200]
	purgeread = 0
	use_existing = yes
	refseq = ./data/WSN_HA_reference.fa
	minconcur = 0.75
	outdir = ./results/codoncounts/
	R2 = None
	bcinfo = False
	fastqdir = ./results/FASTQ_files/
	ncpus = -1
	alignspecs = ['1,285,36,37', '286,570,31,32', '571,855,37,32', '856,1140,31,36', '1141,1425,29,33', '1426,1698,40,43']
	purgebc = 0
	minreads = 2
	R1 = ['L2-H17L10-3ug-ml_R1.fastq.gz']
	chartype = codon

2017-10-05 10:44:15,528 - INFO - Read refseq of 1698 codons from ./data/WSN_HA_reference.fa
2017-10-05 10:44:15,531 - INFO - Reads are in these FASTQ pairs:
	./results/FASTQ_files/L2-H17L10-3ug-ml_R1.fastq.gz and ./results/FASTQ_files/L2-H17L10-3ug-ml_R2.fastq.gz

2017-10-05 10:44:15,531 - INFO - Now parsing read pairs...
2017-10-05 10:44:24,204 - INFO - Reads parsed so far: 500000
2017-10-05 10:44:32,397 - INFO - Reads parsed so far: 1000000
2017-10-05 10:44:40,334 - INFO - Reads parsed so far: 1500000
2017-10-05 10:44:47,970 - INFO - Reads parsed so far: 2000000
2017-10-05 10:44:56,516 - INFO - Reads parsed so far: 2500000
2017-10-05 10:45:04,253 - INFO - Reads parsed so far: 3000000
2017-10-05 10:45:11,939 - INFO - Reads parsed so far: 3500000
2017-10-05 10:45:17,545 - INFO - Parsed 3864551 reads, found 525002 unique barcodes.
2017-10-05 10:45:17,547 - INFO - Summary stats on reads:
fail filter  low Q barcode    total
          0         197899  3864551
2017-10-05 10:45:17,547 - INFO - Writing these stats to ./results/codoncounts/L2-H17L10-3ug-ml_readstats.csv

2017-10-05 10:45:17,883 - INFO - Number of reads per barcode:
                 number of barcodes
number of reads                    
1                             41158
2                             20404
3                             30120
4                             40747
5                             50248
6                             56481
7                             58644
8                             55381
9                             48406
10                            39080
11                            29547
12                            20938
13                            13884
14                             8521
15                             5160
16                             2905
17                             1596
18                              856
19                              434
20                              230
21                              124
22                               52
23                               34
24                               17
25                                9
26                                9
27                                5
28                                7
29                                2
30                                2
31                                1
2017-10-05 10:45:17,883 - INFO - Writing these stats to ./results/codoncounts/L2-H17L10-3ug-ml_readsperbc.csv

2017-10-05 10:45:17,897 - INFO - Examining the 525002 barcodes to build and align subamplicons...
2017-10-05 10:45:28,318 - INFO - Barcodes examined so far: 200000
2017-10-05 10:45:38,933 - INFO - Barcodes examined so far: 400000
2017-10-05 10:45:45,570 - INFO - Examined all barcodes. Summary stats:
aligned  not alignable  too few reads   total
 438057          45787          41158  525002
2017-10-05 10:45:45,570 - INFO - Writing these stats to ./results/codoncounts/L2-H17L10-3ug-ml_bcstats.csv

2017-10-05 10:45:45,587 - INFO - Writing the counts of each codon identity at each site to ./results/codoncounts/L2-H17L10-3ug-ml_codoncounts.csv

2017-10-05 10:45:45,609 - INFO - Successful completion of dms2_bcsubamp
