# Supplementary material for: How single mutations affect viral escape from broad and narrow antibodies to H1 influenza hemagglutinin
Source: Nat Commun. 2018 Apr 11;9:1386. doi: 10.1038/s41467-018-03665-3 (PMC5895760; doi:10.1038/s41467-018-03665-3)
Supplement: Supplementary file 5 — Supplementary Data 3(ZIP 19513 kb) [file 41467_2018_3665_MOESM5_ESM.zip › analysis_code/results/codoncounts/L2-H17L10-3ug-ml_readsperbc.csv]

number of reads	number of barcodes
1	41158
2	20404
3	30120
4	40747
5	50248
6	56481
7	58644
8	55381
9	48406
10	39080
11	29547
12	20938
13	13884
14	8521
15	5160
16	2905
17	1596
18	856
19	434
20	230
21	124
22	52
23	34
24	17
25	9
26	9
27	5
28	7
29	2
30	2
31	1
