# Supplementary material for: How single mutations affect viral escape from broad and narrow antibodies to H1 influenza hemagglutinin
Source: Nat Commun. 2018 Apr 11;9:1386. doi: 10.1038/s41467-018-03665-3 (PMC5895760; doi:10.1038/s41467-018-03665-3)
Supplement: Supplementary file 5 — Supplementary Data 3(ZIP 19513 kb) [file 41467_2018_3665_MOESM5_ESM.zip › analysis_code/results/codoncounts/L2-H17L19-10ug-ml.log]

2017-10-05 10:42:08,453 - INFO - Beginning execution of dms2_bcsubamp in directory /fh/fast/bloom_j/computational_notebooks/jbloom/2017/HA_antibody_ease_of_escape/analysis_code

2017-10-05 10:42:08,453 - INFO - Progress is being logged to ./results/codoncounts/L2-H17L19-10ug-ml.log
2017-10-05 10:42:11,242 - INFO - Version information:
	Time and date: Thu Oct  5 10:42:08 2017
	Platform: Linux-3.13.0-49-generic-x86_64-with-Ubuntu-14.04-trusty
	Python version: 3.4.0 (default, Apr 11 2014, 13:05:11)  [GCC 4.8.2]
	dms_tools2 version: 2.1a0
	Bio version: 1.70
	HTSeq version: 0.9.1
	pandas version: 0.20.3
	numpy version: 1.13.1
	IPython version: 6.1.0
	matplotlib version: 2.0.2
	plotnine version: 0.2.1
	natsort version: 5.1.0
	pystan version: 2.16.0.0
	scipy version: 0.19.1
	seaborn version: 0.8.0
	phydmslib version: 2.1.3
	jupyter version: 1.0.0

2017-10-05 10:42:11,242 - INFO - Parsed the following arguments:
	R1 = ['L2-H17L19-10ug-ml_R1.fastq.gz']
	bcinfo = False
	refseq = ./data/WSN_HA_reference.fa
	ncpus = -1
	minq = 15
	R1trim = [200]
	minconcur = 0.75
	bclen = 8
	R2 = None
	purgebc = 0
	name = L2-H17L19-10ug-ml
	use_existing = yes
	outdir = ./results/codoncounts/
	purgeread = 0
	minreads = 2
	alignspecs = ['1,285,36,37', '286,570,31,32', '571,855,37,32', '856,1140,31,36', '1141,1425,29,33', '1426,1698,40,43']
	fastqdir = ./results/FASTQ_files/
	minfraccall = 0.95
	R2trim = [170]
	maxmuts = 4
	chartype = codon

2017-10-05 10:42:11,263 - INFO - Read refseq of 1698 codons from ./data/WSN_HA_reference.fa
2017-10-05 10:42:11,267 - INFO - Reads are in these FASTQ pairs:
	./results/FASTQ_files/L2-H17L19-10ug-ml_R1.fastq.gz and ./results/FASTQ_files/L2-H17L19-10ug-ml_R2.fastq.gz

2017-10-05 10:42:11,267 - INFO - Now parsing read pairs...
2017-10-05 10:42:20,396 - INFO - Reads parsed so far: 500000
2017-10-05 10:42:28,535 - INFO - Reads parsed so far: 1000000
2017-10-05 10:42:36,582 - INFO - Reads parsed so far: 1500000
2017-10-05 10:42:44,344 - INFO - Reads parsed so far: 2000000
2017-10-05 10:42:52,166 - INFO - Reads parsed so far: 2500000
2017-10-05 10:43:00,729 - INFO - Reads parsed so far: 3000000
2017-10-05 10:43:08,378 - INFO - Reads parsed so far: 3500000
2017-10-05 10:43:16,287 - INFO - Reads parsed so far: 4000000
2017-10-05 10:43:24,082 - INFO - Reads parsed so far: 4500000
2017-10-05 10:43:31,823 - INFO - Reads parsed so far: 5000000
2017-10-05 10:43:31,920 - INFO - Parsed 5006380 reads, found 527424 unique barcodes.
2017-10-05 10:43:31,922 - INFO - Summary stats on reads:
fail filter  low Q barcode    total
          0         282833  5006380
2017-10-05 10:43:31,923 - INFO - Writing these stats to ./results/codoncounts/L2-H17L19-10ug-ml_readstats.csv

2017-10-05 10:43:32,271 - INFO - Number of reads per barcode:
                 number of barcodes
number of reads                    
1                             45976
2                              9924
3                             13126
4                             18771
5                             26089
6                             33482
7                             40817
8                             46336
9                             49263
10                            48665
11                            45028
12                            39402
13                            32370
14                            24996
15                            18485
16                            12834
17                             8416
18                             5497
19                             3341
20                             1981
21                             1129
22                              650
23                              341
24                              177
25                              130
26                               69
27                               38
28                               36
29                               21
30                               11
31                                7
32                                3
33                                4
34                                3
35                                3
36                                2
37                                1
2017-10-05 10:43:32,272 - INFO - Writing these stats to ./results/codoncounts/L2-H17L19-10ug-ml_readsperbc.csv

2017-10-05 10:43:32,277 - INFO - Examining the 527424 barcodes to build and align subamplicons...
2017-10-05 10:43:43,351 - INFO - Barcodes examined so far: 200000
2017-10-05 10:43:54,329 - INFO - Barcodes examined so far: 400000
2017-10-05 10:44:01,477 - INFO - Examined all barcodes. Summary stats:
aligned  not alignable  too few reads   total
 436659          44789          45976  527424
2017-10-05 10:44:01,478 - INFO - Writing these stats to ./results/codoncounts/L2-H17L19-10ug-ml_bcstats.csv

2017-10-05 10:44:01,496 - INFO - Writing the counts of each codon identity at each site to ./results/codoncounts/L2-H17L19-10ug-ml_codoncounts.csv

2017-10-05 10:44:01,517 - INFO - Successful completion of dms2_bcsubamp
