# Supplementary material for: How single mutations affect viral escape from broad and narrow antibodies to H1 influenza hemagglutinin
Source: Nat Commun. 2018 Apr 11;9:1386. doi: 10.1038/s41467-018-03665-3 (PMC5895760; doi:10.1038/s41467-018-03665-3)
Supplement: Supplementary file 5 — Supplementary Data 3(ZIP 19513 kb) [file 41467_2018_3665_MOESM5_ESM.zip › analysis_code/results/codoncounts/L2-H17L19-10ug-ml_readsperbc.csv]

number of reads	number of barcodes
1	45976
2	9924
3	13126
4	18771
5	26089
6	33482
7	40817
8	46336
9	49263
10	48665
11	45028
12	39402
13	32370
14	24996
15	18485
16	12834
17	8416
18	5497
19	3341
20	1981
21	1129
22	650
23	341
24	177
25	130
26	69
27	38
28	36
29	21
30	11
31	7
32	3
33	4
34	3
35	3
36	2
37	1
