# Supplementary material for: How single mutations affect viral escape from broad and narrow antibodies to H1 influenza hemagglutinin
Source: Nat Commun. 2018 Apr 11;9:1386. doi: 10.1038/s41467-018-03665-3 (PMC5895760; doi:10.1038/s41467-018-03665-3)
Supplement: Supplementary file 5 — Supplementary Data 3(ZIP 19513 kb) [file 41467_2018_3665_MOESM5_ESM.zip › analysis_code/results/codoncounts/L2-H17L19-1ug-ml.log]

2017-10-05 10:42:08,444 - INFO - Beginning execution of dms2_bcsubamp in directory /fh/fast/bloom_j/computational_notebooks/jbloom/2017/HA_antibody_ease_of_escape/analysis_code

2017-10-05 10:42:08,444 - INFO - Progress is being logged to ./results/codoncounts/L2-H17L19-1ug-ml.log
2017-10-05 10:42:11,242 - INFO - Version information:
	Time and date: Thu Oct  5 10:42:08 2017
	Platform: Linux-3.13.0-49-generic-x86_64-with-Ubuntu-14.04-trusty
	Python version: 3.4.0 (default, Apr 11 2014, 13:05:11)  [GCC 4.8.2]
	dms_tools2 version: 2.1a0
	Bio version: 1.70
	HTSeq version: 0.9.1
	pandas version: 0.20.3
	numpy version: 1.13.1
	IPython version: 6.1.0
	matplotlib version: 2.0.2
	plotnine version: 0.2.1
	natsort version: 5.1.0
	pystan version: 2.16.0.0
	scipy version: 0.19.1
	seaborn version: 0.8.0
	phydmslib version: 2.1.3
	jupyter version: 1.0.0

2017-10-05 10:42:11,242 - INFO - Parsed the following arguments:
	outdir = ./results/codoncounts/
	R1trim = [200]
	minreads = 2
	use_existing = yes
	minconcur = 0.75
	alignspecs = ['1,285,36,37', '286,570,31,32', '571,855,37,32', '856,1140,31,36', '1141,1425,29,33', '1426,1698,40,43']
	R2trim = [170]
	fastqdir = ./results/FASTQ_files/
	R1 = ['L2-H17L19-1ug-ml_R1.fastq.gz']
	chartype = codon
	maxmuts = 4
	purgeread = 0
	name = L2-H17L19-1ug-ml
	minfraccall = 0.95
	purgebc = 0
	bclen = 8
	ncpus = -1
	minq = 15
	R2 = None
	refseq = ./data/WSN_HA_reference.fa
	bcinfo = False

2017-10-05 10:42:11,263 - INFO - Read refseq of 1698 codons from ./data/WSN_HA_reference.fa
2017-10-05 10:42:11,267 - INFO - Reads are in these FASTQ pairs:
	./results/FASTQ_files/L2-H17L19-1ug-ml_R1.fastq.gz and ./results/FASTQ_files/L2-H17L19-1ug-ml_R2.fastq.gz

2017-10-05 10:42:11,267 - INFO - Now parsing read pairs...
2017-10-05 10:42:20,165 - INFO - Reads parsed so far: 500000
2017-10-05 10:42:28,378 - INFO - Reads parsed so far: 1000000
2017-10-05 10:42:36,144 - INFO - Reads parsed so far: 1500000
2017-10-05 10:42:43,900 - INFO - Reads parsed so far: 2000000
2017-10-05 10:42:52,230 - INFO - Reads parsed so far: 2500000
2017-10-05 10:42:59,985 - INFO - Reads parsed so far: 3000000
2017-10-05 10:43:07,728 - INFO - Reads parsed so far: 3500000
2017-10-05 10:43:15,454 - INFO - Reads parsed so far: 4000000
2017-10-05 10:43:23,192 - INFO - Reads parsed so far: 4500000
2017-10-05 10:43:30,926 - INFO - Reads parsed so far: 5000000
2017-10-05 10:43:37,432 - INFO - Parsed 5422188 reads, found 544541 unique barcodes.
2017-10-05 10:43:37,434 - INFO - Summary stats on reads:
fail filter  low Q barcode    total
          0         280951  5422188
2017-10-05 10:43:37,434 - INFO - Writing these stats to ./results/codoncounts/L2-H17L19-1ug-ml_readstats.csv

2017-10-05 10:43:37,790 - INFO - Number of reads per barcode:
                 number of barcodes
number of reads                    
1                             47316
2                              8900
3                             11613
4                             16635
5                             22913
6                             29898
7                             37493
8                             43196
9                             48069
10                            49164
11                            47405
12                            43219
13                            37023
14                            30113
15                            22961
16                            16621
17                            11803
18                             7808
19                             4950
20                             3046
21                             1819
22                             1089
23                              601
24                              328
25                              188
26                              105
27                               87
28                               50
29                               37
30                               32
31                               19
32                                7
33                                8
34                               10
35                                6
36                                3
37                                1
38                                3
39                                1
40                                1
2017-10-05 10:43:37,790 - INFO - Writing these stats to ./results/codoncounts/L2-H17L19-1ug-ml_readsperbc.csv

2017-10-05 10:43:37,796 - INFO - Examining the 544541 barcodes to build and align subamplicons...
2017-10-05 10:43:48,829 - INFO - Barcodes examined so far: 200000
2017-10-05 10:43:59,976 - INFO - Barcodes examined so far: 400000
2017-10-05 10:44:08,061 - INFO - Examined all barcodes. Summary stats:
aligned  not alignable  too few reads   total
 450790          46435          47316  544541
2017-10-05 10:44:08,061 - INFO - Writing these stats to ./results/codoncounts/L2-H17L19-1ug-ml_bcstats.csv

2017-10-05 10:44:08,077 - INFO - Writing the counts of each codon identity at each site to ./results/codoncounts/L2-H17L19-1ug-ml_codoncounts.csv

2017-10-05 10:44:08,119 - INFO - Successful completion of dms2_bcsubamp
