# Supplementary material for: How single mutations affect viral escape from broad and narrow antibodies to H1 influenza hemagglutinin
Source: Nat Commun. 2018 Apr 11;9:1386. doi: 10.1038/s41467-018-03665-3 (PMC5895760; doi:10.1038/s41467-018-03665-3)
Supplement: Supplementary file 5 — Supplementary Data 3(ZIP 19513 kb) [file 41467_2018_3665_MOESM5_ESM.zip › analysis_code/results/codoncounts/L2-H17L19-1ug-ml_codoncounts.csv]

site	wildtype	AAA	AAC	AAG	AAT	ACA	ACC	ACG	ACT	AGA	AGC	AGG	AGT	ATA	ATC	ATG	ATT	CAA	CAC	CAG	CAT	CCA	CCC	CCG	CCT	CGA	CGC	CGG	CGT	CTA	CTC	CTG	CTT	GAA	GAC	GAG	GAT	GCA	GCC	GCG	GCT	GGA	GGC	GGG	GGT	GTA	GTC	GTG	GTT
1	ATG	0	0	0	0	0	0	2	0	0	0	2	0	8	0	67403	5	0	0	0	0	0	0	0	0	0	0	0	0	0	0	0	0	0	0	0	0	0	0	0	0	0	0	0	0	0	0	2	0
2	AAG	18	0	66873	7	1	1	10	2	0	7	7	1	1	0	175	217	0	0	0	0	0	0	0	0	0	0	0	0	0	3	1	2	2	0	11	0	0	0	0	0	0	0	0	2	27	0	0	0
3	GCA	0	0	0	0	7	0	0	0	1	0	0	0	0	0	0	0	0	1	0	0	0	0	0	0	0	0	0	0	0	0	0	0	7	0	0	0	67388	0	3	0	0	0	0	0	7	0	0	0
4	AAA	67274	5	6	0	0	0	0	0	1	3	0	0	1	0	0	0	68	0	0	0	0	1	0	9	0	9	1	0	0	0	0	0	2	0	0	0	0	0	0	8	0	0	0	0	0	7	0	0
5	CTA	0	0	0	0	0	0	0	0	0	0	0	0	3	0	0	5	0	0	0	0	3	0	0	0	0	0	0	0	67362	4	20	1	0	0	0	0	0	0	0	5	0	12	0	0	0	0	0	0
6	CTG	0	0	0	0	0	0	0	0	0	0	0	0	0	0	4	0	0	0	1	0	0	0	2	0	0	0	0	0	7	0	67381	2	0	0	0	0	0	0	0	9	0	0	0	0	0	0	0	0
7	GTC	3	0	0	0	0	0	0	0	0	0	0	0	0	5	8	0	0	0	0	0	0	0	0	0	0	0	0	0	0	13	0	0	0	0	0	0	0	0	0	0	0	1	0	0	6	67359	0	4
8	CTG	0	0	0	0	0	0	0	0	0	0	0	0	0	0	6	0	0	0	8	0	0	0	16	0	0	0	1	0	7	2	67357	6	0	0	0	0	0	0	0	0	0	0	0	0	0	0	0	0
9	TTA	0	0	0	0	0	0	0	0	0	0	0	0	1	0	0	0	0	0	0	0	0	0	0	0	0	0	0	0	8	1	0	1	0	0	0	0	0	0	0	3	0	0	0	0	1	0	3	2
10	TAT	0	0	0	1	0	0	0	0	0	0	0	0	4	1	0	0	0	0	0	8	0	0	0	0	0	0	0	0	0	0	0	0	0	0	0	0	0	0	0	0	0	0	0	0	0	0	0	0
11	GCA	0	0	0	0	10	1	0	4	0	1	0	1	0	0	3	0	0	5	0	0	0	0	0	0	0	2	0	0	3	0	4	4	6	13	0	0	67322	6	4	0	2	0	0	0	10	1	0	0
12	TTT	0	0	0	0	0	3	0	0	0	0	0	0	0	1	0	1	0	0	0	0	0	0	0	0	0	0	0	0	0	0	7	4	0	0	0	0	0	0	0	0	0	0	0	0	1	0	6	4
13	GTA	0	0	0	0	0	0	0	0	0	0	0	0	6	0	0	0	0	0	0	12	0	0	0	0	0	0	0	0	1	0	0	2	1	0	0	0	11	0	1	0	0	0	0	0	67366	0	9	1
14	GCT	0	0	0	0	0	0	0	3	0	1	0	0	0	0	0	0	0	0	0	0	0	0	0	0	0	0	0	0	0	0	0	0	0	0	0	11	0	23	0	67370	0	0	0	0	0	0	0	1
15	ACA	3	0	0	0	67358	8	38	5	0	0	0	0	2	0	0	0	0	0	0	0	0	0	0	0	0	0	0	0	0	0	0	0	0	0	0	0	1	0	0	0	0	0	0	0	0	0	0	0
16	GAT	0	0	0	0	0	0	0	0	0	0	0	0	0	0	0	0	0	0	0	0	0	0	0	0	1	0	0	1	0	0	0	0	2	0	1	67401	0	0	0	2	0	0	1	4	0	0	0	0
17	GCA	0	0	0	0	13	0	0	0	0	0	0	0	0	0	0	0	0	0	0	0	1	0	0	0	0	0	0	0	0	0	0	0	2	0	0	0	67355	0	27	1	0	0	0	0	18	0	0	0
18	GAC	0	2	0	0	0	0	0	0	0	0	0	0	0	0	0	0	0	0	0	0	0	0	0	0	0	0	0	0	0	0	0	0	2	67381	3	11	0	0	0	0	0	5	0	0	0	0	0	0
19	ACA	14	0	0	0	67361	0	5	4	6	0	0	0	1	0	0	0	0	2	0	0	0	0	0	0	0	0	0	0	4	1	0	3	2	0	1	0	1	0	0	0	0	0	0	0	1	7	0	0
20	ATA	1	0	0	0	6	0	0	0	0	0	0	0	67401	0	4	0	0	0	0	0	0	0	0	0	0	0	0	0	2	0	0	0	0	0	0	0	0	0	0	0	0	0	0	0	2	0	0	0
21	TGT	0	0	0	0	0	0	0	0	0	0	0	0	0	0	0	0	0	0	0	0	0	0	0	0	0	0	0	2	0	0	0	0	0	0	0	0	0	0	0	0	0	0	0	1	0	0	0	0
22	ATA	0	0	0	0	16	0	0	0	0	0	0	0	67379	3	14	0	0	0	0	0	0	0	0	0	0	0	0	0	0	0	0	0	0	0	0	0	0	0	0	0	0	0	0	0	8	0	0	0
23	GGC	0	0	0	0	0	0	0	0	0	1	0	0	0	0	0	0	0	0	0	0	0	0	0	0	0	0	0	0	0	0	0	0	0	4	0	0	0	0	0	0	10	67365	16	1	0	6	0	0
24	TAC	0	0	0	0	344	0	0	0	0	0	0	0	0	0	0	0	0	6	0	0	0	0	0	0	0	0	0	0	0	0	0	0	0	0	0	0	0	0	0	0	0	0	0	0	0	0	0	0
25	CAT	0	0	0	3	0	0	0	0	0	0	0	0	0	0	0	0	2	1	0	67388	0	0	0	1	0	0	0	5	0	0	0	6	0	0	0	0	0	0	0	0	0	0	0	0	0	0	0	0
26	GCG	0	0	0	0	0	0	6	0	0	0	0	0	0	0	0	0	0	0	0	0	0	0	0	0	0	0	0	0	0	0	0	0	0	0	45	0	25	0	67307	13	0	0	1	0	0	0	9	0
27	AAC	13	67382	0	5	0	0	0	0	0	2	0	0	0	0	0	0	0	0	0	0	0	0	0	0	0	0	0	0	0	0	0	0	7	7	0	0	0	0	0	0	0	0	0	0	0	0	0	0
28	AAC	3	67408	0	1	0	1	0	0	0	3	0	0	0	0	0	0	0	0	0	0	0	0	0	0	0	0	0	0	0	0	0	0	0	4	0	0	0	0	0	0	0	0	0	0	0	0	0	0
29	TCA	0	0	0	0	1	0	0	0	0	0	0	0	0	0	0	0	0	0	0	0	7	0	0	0	0	0	0	0	0	0	0	0	0	0	0	0	0	0	1	0	0	0	0	0	0	0	0	0
30	ACC	0	8	0	0	4	67383	3	5	0	0	0	2	0	10	0	0	0	0	0	0	0	0	0	0	0	0	0	0	0	0	0	0	0	0	0	0	0	1	0	0	0	0	0	0	0	0	0	0
31	GAC	0	15	0	0	0	0	0	0	0	0	0	0	0	0	0	0	0	0	0	0	0	0	0	0	0	0	0	0	0	0	0	0	10	67377	2	12	0	1	0	0	0	2	0	0	0	0	0	0
32	ACT	0	0	0	5	0	3	0	67408	0	0	0	0	0	0	0	4	0	0	0	0	0	0	0	1	0	2	0	0	0	0	0	0	0	0	0	0	0	0	0	1	0	0	0	0	0	0	0	0
33	GTT	0	0	0	0	0	0	0	0	0	0	0	0	0	0	0	9	0	0	0	0	0	0	0	0	0	0	0	0	0	0	0	0	0	0	0	0	0	0	0	1	0	0	0	0	2	4	4	67390
34	GAC	0	5	0	0	0	0	0	0	0	0	0	0	0	0	0	0	0	0	0	0	0	0	0	0	0	0	0	0	0	0	0	0	8	67371	1	19	0	0	0	0	0	9	0	0	0	0	0	0
35	ACA	4	0	0	0	67388	8	5	0	0	0	0	0	10	0	0	0	0	0	0	0	1	0	0	0	0	0	0	0	0	0	0	0	0	0	0	0	3	0	0	0	0	0	0	0	0	0	0	0
36	ATA	0	0	0	0	4	0	0	0	0	0	0	0	67411	5	0	0	0	0	0	0	0	0	0	0	0	0	0	0	0	0	0	0	0	0	0	0	0	0	0	0	0	0	0	0	0	0	0	0
37	CTC	0	0	0	0	0	0	7	6	14	3	3	0	0	4	0	0	0	2	0	0	0	3	0	0	1	0	0	1	12	67335	0	6	0	0	0	0	0	0	0	0	0	0	0	0	0	0	0	0
38	GAG	0	0	19	0	0	0	0	0	0	0	0	0	0	0	0	0	17	0	0	0	0	0	0	0	0	0	0	0	0	0	0	0	3	0	67333	5	0	0	0	0	0	0	11	0	0	0	0	0
39	AAG	1	0	67389	1	1	0	0	0	0	0	3	0	0	0	1	0	0	0	0	0	0	0	0	0	0	0	0	0	0	0	0	0	0	0	1	0	0	0	0	0	0	0	0	0	0	0	0	0
40	AAT	1	4	1	67397	0	0	0	2	0	0	0	5	0	0	0	0	0	0	0	0	0	0	0	0	0	0	0	0	0	0	0	0	0	1	0	1	0	0	0	0	0	0	0	0	0	0	0	0
41	GTG	0	0	0	0	0	0	0	0	0	0	0	0	1	0	5	0	0	0	0	0	0	0	0	0	0	0	0	0	0	0	0	0	0	0	0	0	0	0	2	0	0	0	1	0	2	0	67370	2
42	GCA	0	0	0	0	3	0	0	0	0	0	0	0	0	0	0	0	0	0	0	0	0	0	0	4	0	0	0	0	0	0	0	0	0	0	0	0	67326	6	5	12	0	0	0	0	22	0	0	0
43	GTG	0	0	0	0	0	0	0	0	0	0	0	0	0	0	1	0	0	0	0	0	0	0	0	0	0	0	0	0	0	0	0	0	0	0	0	0	0	0	2	0	0	0	0	0	12	0	67373	5
44	ACA	0	0	0	0	67376	0	8	8	2	0	0	0	4	0	0	0	0	0	0	0	0	0	0	0	0	0	0	0	0	0	0	0	0	0	0	0	7	0	0	0	0	0	0	0	0	0	0	0
45	CAT	0	0	0	0	0	0	0	0	0	0	0	0	0	0	0	0	0	6	1	67404	0	0	0	0	0	0	0	4	0	0	0	0	0	0	0	1	0	0	0	0	0	0	0	0	0	0	0	0
46	TCT	0	0	0	0	0	0	0	1	0	0	0	0	0	0	0	0	0	0	0	0	0	0	0	0	0	0	0	0	0	0	0	0	0	0	0	0	0	0	0	1	0	0	0	0	0	0	0	0
47	GTT	0	4	0	0	0	0	0	0	0	0	0	0	0	1	0	6	0	3	1	0	0	0	0	0	0	0	0	0	0	0	0	0	0	0	0	0	0	0	0	10	0	0	0	0	3	3	6	67343
48	AAC	18	67356	2	9	0	1	0	0	0	6	0	0	0	0	0	0	0	1	0	0	0	0	0	0	1	0	0	0	0	0	4	0	0	20	0	0	0	0	0	0	0	0	0	0	0	0	0	0
49	CTG	0	0	0	0	0	0	0	0	0	0	0	0	0	0	5	0	0	0	1	0	0	0	7	0	0	0	3	0	14	4	67346	4	0	0	0	0	0	0	0	0	0	0	0	0	0	0	0	0
50	CTC	0	0	0	0	0	0	0	0	0	0	0	0	0	5	0	0	0	4	0	0	0	4	0	0	0	0	0	0	6	67364	1	5	4	0	0	0	0	0	0	0	0	0	0	0	0	7	0	0
51	GAA	1	0	0	0	0	0	0	0	0	0	0	0	0	0	0	0	0	0	0	0	0	0	0	0	0	0	0	0	0	0	0	0	67355	3	4	1	0	0	10	0	7	0	0	0	0	0	0	0
52	GAC	1	12	0	4	0	0	0	0	0	1	0	2	0	0	1	0	0	0	0	0	0	0	0	0	0	0	0	0	0	0	0	0	5	67335	2	9	0	9	6	0	0	5	0	1	0	1	0	0
53	AGC	0	10	0	0	0	1	9	0	13	67244	0	29	0	13	0	3	0	1	4	0	0	0	0	0	1	7	6	0	3	0	0	0	0	0	10	0	3	2	3	0	0	18	4	0	0	0	7	0
54	CAC	0	4	0	0	0	0	0	1	0	0	0	0	0	0	0	0	5	67359	0	26	7	0	0	0	0	0	0	0	0	0	0	0	0	0	0	0	0	0	0	0	0	0	0	0	2	0	0	0
55	AAC	7	67323	0	63	0	1	0	0	0	6	0	0	0	0	0	0	0	0	0	0	0	0	0	0	0	0	0	0	0	0	0	0	0	10	0	0	0	0	0	0	0	0	0	0	0	0	0	0
56	GGG	0	0	0	0	0	0	0	0	0	0	4	0	0	0	0	0	0	0	0	0	0	0	0	0	0	0	1	0	0	0	0	0	0	0	6	0	0	0	0	0	73	2	67231	58	0	0	2	0
57	AAA	67362	1	6	0	1	0	0	0	2	0	3	0	0	0	0	0	2	0	0	0	0	0	0	0	0	0	0	0	0	0	0	0	9	0	0	0	5	2	0	0	0	0	0	0	1	1	0	0
58	CTA	0	0	0	0	0	0	0	0	0	0	0	0	11	0	0	0	2	0	0	0	6	0	0	0	0	0	0	0	67312	4	13	0	0	0	0	0	0	0	0	0	0	0	0	0	1	0	0	0
59	TGT	0	0	0	0	0	0	0	0	0	0	0	0	0	0	0	0	0	0	0	0	0	0	0	0	0	0	0	4	0	0	0	0	0	0	0	0	0	0	0	0	0	0	0	1	1	0	0	0
60	AAA	67358	0	1	1	0	0	1	0	0	1	0	0	0	0	2	0	3	0	1	0	0	0	0	0	0	2	0	2	1	0	0	0	2	0	0	0	0	8	0	0	0	0	0	0	0	0	0	0
61	TTA	0	0	0	0	0	0	0	0	0	0	0	0	2	2	0	0	0	0	0	0	0	0	0	0	0	0	0	0	13	1	6	0	0	0	0	0	0	0	0	0	0	0	0	0	0	2	0	0
62	AAA	67251	3	102	5	3	0	0	0	7	0	0	0	0	0	0	0	4	0	0	1	0	0	0	0	0	0	0	1	0	0	0	1	4	0	0	0	0	0	0	0	0	0	0	0	0	0	0	0
63	GGA	0	0	0	0	0	0	0	0	11	1	0	0	0	0	0	0	0	0	0	0	0	0	0	0	0	0	0	0	0	0	0	0	4	0	0	0	0	0	0	0	67368	0	4	5	10	0	0	0
64	ATA	0	0	3	0	1	0	0	0	0	0	12	0	67344	0	13	2	1	0	0	0	0	0	0	0	0	0	0	0	8	0	0	0	3	0	0	2	0	0	0	0	0	0	0	0	7	2	0	7
65	GCC	5	0	2	0	0	0	0	6	0	2	0	0	0	0	0	0	0	0	4	0	2	5	0	0	0	2	0	0	0	0	0	0	2	2	0	0	3	67343	2	8	0	0	0	0	0	2	0	0
66	CCA	0	0	0	0	4	0	0	0	0	0	0	0	0	0	0	0	1	0	0	0	67367	0	4	0	1	0	0	0	2	0	0	0	0	0	0	0	0	0	0	0	0	0	0	0	0	0	0	0
67	CTA	0	0	0	0	0	0	0	0	0	0	0	0	5	0	0	0	1	0	0	0	3	0	0	0	0	0	0	0	67365	1	11	3	0	0	0	0	0	0	1	0	0	0	0	0	0	0	0	0
68	CAA	2	0	8	0	15	3	0	0	0	0	0	0	5	4	0	0	67248	2	2	1	0	0	0	2	2	0	0	0	2	0	0	82	0	10	0	0	2	0	0	0	0	0	0	1	2	0	0	0
69	TTG	0	0	0	0	0	0	0	0	0	0	0	0	0	0	0	0	0	0	0	0	0	0	0	0	0	0	0	0	0	0	1	1	0	0	0	0	0	0	0	0	0	0	0	0	0	0	1	0
70	GGG	0	0	0	0	0	2	0	0	0	0	5	0	0	0	0	0	0	0	0	0	0	0	0	0	0	0	0	0	0	0	1	0	2	0	11	0	0	0	0	0	8	8	67347	13	1	2	8	0
71	AAA	67360	1	18	6	0	0	0	0	6	0	0	0	0	0	0	0	0	0	0	0	0	0	0	0	1	0	0	0	1	0	0	0	17	0	0	0	1	0	12	0	0	0	0	0	0	0	0	0
72	TGT	0	0	0	0	0	0	0	0	0	0	0	1	0	0	0	0	0	0	0	0	0	0	0	0	0	0	0	2	0	0	0	0	0	0	0	0	0	0	0	0	0	0	0	0	0	0	0	0
73	AAC	8	67353	0	21	9	1	0	0	0	1	0	8	0	0	0	0	0	0	0	0	0	0	0	0	0	0	0	0	0	0	0	0	0	10	0	0	0	0	0	0	0	1	0	0	0	0	0	0
74	ATC	0	1	0	0	0	1	0	0	0	0	0	0	12	67360	0	3	0	0	0	0	0	0	0	0	0	0	0	0	0	1	10	1	0	0	0	0	0	0	0	0	0	0	0	0	1	3	5	0
75	ACC	0	3	0	0	2	67360	0	8	0	1	0	0	2	1	0	0	0	0	0	0	0	0	0	0	0	0	0	0	0	2	0	0	0	7	0	0	0	15	5	0	0	0	0	0	0	7	0	0
76	GGA	0	0	0	0	0	0	0	0	11	0	0	0	0	0	0	0	0	0	0	0	0	0	0	0	0	0	0	0	0	0	0	0	2	0	0	0	1	0	0	0	67366	0	28	1	7	0	0	0
77	TGG	0	0	0	0	0	0	0	0	0	0	0	0	0	0	0	0	0	0	0	0	0	0	0	0	0	0	3	0	0	0	0	0	0	0	0	0	0	0	0	0	0	0	0	0	0	0	0	0
78	CTC	0	0	0	0	0	0	0	0	0	0	0	0	0	9	0	0	0	0	0	0	0	4	0	0	0	1	0	0	57	67335	5	1	0	3	0	0	0	0	0	0	0	0	0	0	0	1	0	0
79	TTG	0	0	0	0	0	0	0	0	0	0	0	0	0	0	2	0	0	0	0	0	0	0	0	0	0	0	0	0	3	0	14	1	0	0	0	0	0	0	0	0	0	0	0	0	0	0	0	0
80	GGA	0	0	0	0	0	0	0	0	3	0	0	0	0	0	0	0	0	0	0	0	0	0	0	0	0	0	0	0	0	0	0	0	2	0	1	0	0	0	13	0	67315	0	58	6	5	0	0	0
81	AAT	3	9	0	67399	0	0	0	3	0	0	0	0	0	0	0	0	0	0	0	0	0	0	0	0	0	0	0	0	0	0	0	0	0	0	0	3	0	0	0	0	0	0	0	0	0	0	0	0
82	CCA	0	0	0	0	34	0	0	0	0	0	0	0	0	0	0	0	3	0	0	0	67326	6	24	6	1	0	0	0	3	0	0	0	0	0	0	0	0	0	0	0	0	0	0	0	0	0	0	0
83	GAA	6	2	0	0	1	0	0	0	0	0	0	0	0	0	0	0	0	8	0	0	0	0	0	0	0	0	0	0	0	0	0	0	67369	3	4	2	0	0	8	0	4	0	0	0	0	0	0	0
84	TGC	0	0	0	0	0	0	0	0	0	0	0	0	0	0	0	0	0	0	0	0	0	0	0	0	0	3	0	0	0	0	0	0	0	0	0	0	0	0	0	0	0	0	0	0	0	0	0	0
85	GAC	0	6	0	0	0	0	0	0	0	0	0	0	0	0	0	0	0	0	0	0	0	0	0	0	0	0	0	0	0	0	0	0	7	67399	0	2	0	0	0	0	0	5	0	0	0	0	0	0
86	TCA	0	0	0	0	0	0	0	6	0	4	0	3	2	0	0	0	1	6	0	1	10	8	0	3	0	0	0	0	0	0	0	0	0	0	0	0	2	0	0	0	1	0	1	0	1	0	0	0
87	CTG	0	0	0	0	0	0	0	0	0	0	0	0	0	4	38	0	0	0	2	3	0	0	2	0	0	0	1	0	21	0	67300	6	0	0	0	0	0	0	0	0	0	0	0	0	0	0	2	0
88	CTT	0	0	0	0	0	0	0	0	0	0	0	0	2	3	0	20	0	7	0	2	0	1	0	2	0	0	0	1	1	4	1	67363	0	0	0	0	0	0	2	0	0	0	0	0	1	0	0	0
89	CCA	0	3	3	18	9	11	8	0	0	15	0	0	1	48	3	0	5	0	0	0	67081	7	9	99	1	5	0	0	10	1	0	0	25	12	4	6	0	3	7	1	0	1	4	0	0	3	0	7
90	GCG	4	1	0	0	6	0	0	0	1	0	2	1	0	43	1	0	0	1	0	7	0	4	3	0	0	4	0	0	0	0	0	0	2	4	10	0	7	2	67258	7	0	1	0	0	0	0	27	0
91	AGA	29	0	0	10	2	2	0	0	67327	2	2	0	5	0	0	0	0	3	0	28	0	0	0	0	0	0	0	0	1	0	0	2	0	0	0	0	0	0	0	0	2	0	0	0	0	0	0	0
92	TCA	0	2	0	0	0	0	0	0	0	0	0	0	7	0	0	0	8	0	0	0	6	0	0	1	0	0	0	0	0	0	0	0	0	0	2	0	0	0	0	0	0	0	0	0	0	0	0	0
93	TGG	0	0	0	0	0	0	0	0	0	0	1	0	0	0	0	0	0	0	0	0	0	0	0	0	0	0	5	0	0	0	0	0	0	0	0	0	0	0	0	0	0	0	0	0	0	0	0	0
94	TCC	0	0	0	0	0	0	0	0	0	0	0	0	0	0	0	0	0	0	0	0	0	0	0	0	0	0	0	1	0	0	0	0	0	0	0	0	0	1	149	0	0	0	0	0	0	0	0	0
95	TAC	0	0	0	0	0	0	0	0	0	0	0	0	0	0	0	0	0	13	0	0	0	0	0	0	0	0	0	0	0	0	0	0	0	0	0	0	0	0	0	0	0	0	0	0	0	0	0	0
96	ATT	0	0	0	0	0	0	0	0	0	0	0	1	2	16	0	83748	0	0	0	0	0	0	0	0	0	0	0	0	0	0	0	0	0	0	0	0	0	0	0	0	0	0	0	0	0	1	0	4
97	GTA	0	0	0	0	0	0	0	0	0	0	0	0	6	0	0	0	0	0	0	0	0	0	0	0	0	0	0	0	0	0	0	0	0	0	0	1	4	0	0	0	0	0	0	0	83693	9	41	3
98	GAA	4	0	0	0	0	0	0	0	0	0	0	0	0	0	0	0	0	0	0	0	0	0	0	0	0	0	0	0	0	0	0	0	83753	2	3	0	1	0	0	0	3	0	0	0	0	0	0	2
99	ACA	13	0	0	0	83614	0	39	3	1	18	13	0	5	1	0	0	0	0	0	0	3	0	0	0	2	1	0	0	0	8	0	0	0	3	0	0	3	2	0	1	0	12	0	8	0	7	0	0
100	CCA	0	0	0	0	9	0	0	0	0	1	0	0	0	0	0	0	9	5	0	5	83719	0	6	0	0	0	0	0	5	0	0	0	0	0	2	0	0	0	1	0	0	0	0	0	3	0	0	0
101	AAC	12	83727	1	4	0	4	0	0	1	3	0	0	0	2	0	0	0	0	1	0	0	0	0	0	0	0	0	0	0	0	0	0	3	2	0	1	0	2	2	0	0	0	0	0	2	0	0	0
102	TCT	0	4	0	0	0	1	0	0	0	0	0	0	0	0	0	0	1	0	0	0	0	0	0	3	0	0	0	0	0	0	0	0	0	0	0	0	0	0	0	0	0	0	0	0	0	0	0	0
103	GAG	0	2	10	0	3	4	0	0	0	0	0	0	0	0	0	0	5	0	0	0	5	0	0	0	0	0	0	0	2	0	0	0	13	0	83633	9	13	0	1	0	0	0	18	0	13	0	5	17
104	AAT	5	18	0	82341	0	1	0	2	19	0	0	3	45	0	0	2	0	0	0	1239	0	0	0	0	0	0	1	0	0	0	0	8	0	68	0	3	0	0	0	0	0	0	0	0	1	0	0	0
105	GGA	0	0	0	0	0	0	0	0	19	1	0	0	0	0	0	0	0	0	0	0	0	0	0	0	0	0	0	0	0	0	0	0	3	0	0	0	0	0	0	0	83713	0	7	3	14	0	0	0
106	GCA	0	0	0	0	34	0	0	0	0	0	0	2	0	0	0	0	0	0	0	0	0	0	0	0	0	0	0	0	0	0	0	0	10	0	0	0	83651	1	5	6	0	0	0	0	13	2	0	0
107	TGT	0	0	0	0	0	0	0	0	0	0	0	1	0	0	0	0	0	0	0	0	0	0	0	0	0	0	0	1	0	0	0	0	0	0	0	0	0	0	0	0	0	0	0	0	0	0	0	0
108	TAT	0	0	0	0	0	0	0	0	0	0	0	0	0	0	0	0	0	0	0	7	0	0	0	0	0	0	0	0	0	0	0	1	0	0	0	0	0	0	0	0	0	0	0	0	0	0	0	0
109	CCA	0	0	0	0	3	0	0	0	0	0	0	0	0	0	0	0	5	0	0	0	83721	1	35	0	0	0	0	0	3	0	0	0	0	0	0	0	0	0	0	0	0	0	0	0	0	0	0	0
110	GGA	0	0	0	0	0	0	0	0	3	0	0	0	0	0	0	0	0	0	0	0	0	0	0	0	1	0	0	0	0	0	0	0	4	0	0	0	0	0	0	0	83744	0	7	1	4	0	0	0
111	GAT	0	0	0	10	0	2	0	0	0	8	0	0	0	0	0	0	7	0	10	0	0	0	0	0	0	0	0	0	0	0	0	0	1	9	2	83663	0	0	0	4	0	0	0	3	0	0	0	0
112	CTC	0	0	0	0	0	0	0	0	0	0	0	0	3	10	0	3	0	1	0	0	0	12	0	0	0	2	0	0	8	83705	2	13	0	0	0	0	0	0	0	0	0	0	0	0	0	0	0	0
113	ATC	0	0	0	0	0	6	0	0	0	0	0	0	76	83601	2	16	0	9	0	0	0	0	0	0	0	0	0	0	0	1	0	11	0	0	0	0	0	5	2	0	13	4	0	0	2	5	0	0
114	GAC	0	25	0	0	0	0	0	0	0	0	0	0	0	0	0	0	0	0	0	0	0	0	0	0	0	0	0	0	0	0	0	0	7	83635	67	1	0	0	0	0	0	3	0	0	0	0	0	0
115	TAT	0	0	0	2	2	0	0	0	0	0	0	5	0	1	0	0	0	0	0	6	0	0	0	0	0	0	0	0	0	0	1	0	0	0	0	2	0	2	0	0	0	0	0	0	0	0	1	0
116	GAG	0	0	1	0	0	0	0	0	0	0	0	0	0	0	0	0	0	0	0	0	0	0	0	0	0	0	0	0	0	0	0	0	20	0	83688	6	2	0	2	2	0	0	22	0	0	0	0	0
117	GAA	14	0	0	0	0	0	0	0	0	0	0	0	0	0	0	0	1	0	0	0	0	0	0	0	0	0	0	0	0	0	0	0	83712	0	5	0	0	0	0	0	5	0	0	0	1	0	0	0
118	CTG	0	0	0	0	0	0	0	0	0	0	0	0	0	0	7	0	0	0	1	0	0	0	7	0	0	0	2	0	12	7	83690	9	0	0	0	0	0	0	0	0	0	0	0	0	0	0	0	0
119	AGG	0	0	6	0	0	0	0	0	13	0	83682	5	0	0	11	2	0	6	0	0	0	0	0	0	0	0	0	0	0	0	0	0	0	0	0	0	0	0	0	0	0	0	9	0	0	0	1	0
120	GAG	0	0	8	0	0	0	0	0	0	0	0	0	0	0	0	0	0	0	0	0	0	0	0	0	0	0	0	0	0	0	0	0	31	1	83665	13	0	0	5	0	0	0	3	0	0	0	0	0
121	CAA	6	0	1	0	0	0	0	0	0	1	0	0	0	0	0	0	83711	0	0	4	1	0	0	0	4	0	0	0	0	0	0	0	0	0	0	0	0	0	0	0	0	0	0	0	0	0	0	0
122	TTG	0	0	0	0	0	0	0	0	0	0	0	0	0	0	3	0	0	0	0	0	0	0	0	0	0	0	0	0	0	0	4	0	0	0	0	0	0	0	0	0	0	0	0	0	0	0	5	0
123	AGC	0	6	0	0	0	3	0	6	1	83683	0	4	0	42	0	0	1	0	0	0	0	0	0	0	0	0	0	0	0	0	0	1	0	0	0	0	0	0	1	0	3	6	0	0	0	0	0	0
124	TCA	0	0	0	0	2	4	0	0	0	0	2	0	0	5	0	2	0	0	6	0	11	0	0	0	0	0	0	0	2	0	0	0	0	0	0	0	1	0	0	2	3	0	0	67	0	0	0	0
125	GTA	0	0	0	0	3	0	0	0	0	0	0	0	1	0	0	0	0	0	0	0	0	0	0	0	0	0	0	0	0	0	0	0	0	0	0	0	10	0	0	0	0	0	0	0	83726	2	10	1
126	TCA	0	0	0	0	1	2	0	0	0	0	0	5	0	0	0	0	1	0	0	1	4	0	0	0	0	1	0	4	0	0	0	0	0	0	0	0	0	0	0	0	0	1	0	0	0	2	0	0
127	TCA	0	9	0	2	3	0	0	0	0	0	0	0	0	0	0	0	0	0	0	0	4	0	0	0	0	0	0	1	0	0	0	0	4	0	0	2	2	0	0	0	0	0	0	0	0	0	0	0
128	TTA	0	0	0	0	0	0	3	0	0	0	0	0	33	5	0	0	0	0	0	0	0	0	0	0	0	0	0	0	3	0	0	0	0	0	0	0	0	0	0	0	0	0	0	0	2	0	0	0
129	GAA	9	0	0	0	0	0	0	0	0	0	0	0	0	0	0	0	0	0	0	0	0	0	0	0	0	0	0	0	0	0	0	0	83727	0	4	0	0	0	0	0	5	0	0	0	6	0	0	0
130	AGA	5	0	0	0	0	0	0	0	83733	0	1	0	5	0	0	0	0	0	0	0	0	0	0	0	0	10	0	7	0	0	0	0	0	0	0	0	0	0	0	0	4	0	0	0	0	0	0	0
131	TTC	0	0	0	0	0	0	0	0	0	0	0	0	0	0	0	0	0	0	0	0	0	0	0	0	0	0	0	0	0	7	0	0	0	0	0	0	0	0	0	0	0	0	0	0	0	1	0	0
132	GAA	8	0	0	0	0	0	0	0	0	0	0	0	0	0	0	0	0	0	0	0	0	0	0	0	0	0	0	0	0	0	0	0	83754	0	2	2	0	0	0	0	0	0	0	0	0	0	0	0
133	ATA	2	0	0	0	2	0	0	0	0	0	0	0	83754	0	5	1	0	0	0	0	0	0	0	0	0	0	0	0	1	0	0	0	0	0	0	0	0	2	0	0	0	0	0	0	3	0	0	0
134	TTT	0	0	0	0	0	0	0	0	0	0	0	0	0	0	0	2	0	0	0	0	0	0	0	0	0	0	0	0	0	0	0	3	0	0	0	0	0	0	0	0	0	0	0	0	0	0	0	0
135	CCC	0	4	0	2	2	8	0	0	0	1	1	0	0	0	0	1	1	7	0	3	4	83679	0	8	0	0	0	0	0	4	0	0	0	0	0	2	0	0	4	0	1	0	0	0	0	0	0	0
136	AAG	9	8	81698	23	257	4	25	17	0	62	11	52	3	0	4	2	11	6	52	2	0	154	3	85	2	0	0	0	38	20	19	19	29	16	41	15	14	20	32	0	1	5	56	3	110	10	22	4
137	GAA	11	5	0	0	0	0	0	0	0	0	0	3	0	0	0	0	0	0	3	0	0	0	0	0	0	0	0	0	0	0	1	0	83590	2	13	80	2	0	0	0	3	0	0	0	3	0	0	3
138	AGT	0	0	0	9	10	1	0	9	3	6	10	83579	0	0	0	38	0	0	1	1	7	0	0	0	0	0	1	0	0	0	0	1	9	1	0	0	1	0	0	0	12	0	7	10	0	2	4	0
139	TCA	0	2	0	0	8	0	0	0	0	0	0	0	2	0	0	0	0	0	0	1	0	0	0	0	1	0	0	0	0	0	0	0	0	0	0	0	2	10	0	0	0	0	1	0	0	0	0	0
140	TGG	0	0	0	0	0	0	0	0	0	0	0	0	0	0	0	0	0	0	0	0	0	0	0	0	0	0	4	0	0	0	0	0	0	0	0	0	0	0	0	0	0	0	0	0	0	0	0	0
141	CCC	0	5	0	0	0	27	0	0	0	0	0	0	4	0	0	0	0	11	0	9	10	83615	0	13	0	3	0	0	0	2	0	0	4	7	0	0	0	5	0	10	0	0	0	14	6	0	0	0
142	AAC	14	83702	0	27	0	0	0	0	0	2	0	0	0	0	0	0	0	0	0	0	0	0	0	0	0	0	0	0	2	0	0	0	0	4	0	0	0	0	0	0	0	0	0	0	0	0	0	0
143	CAC	0	1	0	0	0	0	0	3	0	0	0	0	0	0	0	0	8	83704	0	7	0	0	0	0	0	5	0	0	0	0	0	0	0	0	0	0	0	0	0	3	0	0	0	0	0	5	0	0
144	ACA	10	0	0	0	83678	11	4	19	0	0	0	0	9	0	0	0	0	0	0	0	0	0	0	0	0	0	0	0	0	0	0	0	0	0	0	0	8	0	0	0	0	0	0	0	0	0	0	0
145	TTC	0	0	0	26	0	0	1	0	0	1	0	0	8	0	0	8	0	0	0	0	0	0	0	0	0	2	0	0	0	6	0	4	13	0	10	3	0	7	1	0	16	0	0	0	0	0	0	0
146	AAC	2	83656	1	33	2	0	0	0	0	9	0	0	0	0	0	0	2	0	0	4	0	1	2	0	0	0	3	0	0	0	0	0	3	9	14	0	0	0	5	0	0	0	11	0	0	0	0	0
147	GGA	0	0	0	0	0	0	0	0	15	0	0	0	2	0	0	0	0	0	0	0	0	0	0	0	0	0	0	0	0	0	0	0	6	0	0	0	0	0	0	0	83718	4	15	0	6	0	0	0
148	GTA	4	0	1	2	740	259	151	224	0	42	0	94	479	35	0	6	0	0	0	1	0	0	0	0	0	0	0	0	0	4	2	7	17	14	2	0	4	8	0	0	0	0	0	0	81132	0	12	7
149	ACA	10	0	0	0	83709	2	25	1	1	0	0	0	7	0	0	0	0	0	0	0	1	0	0	0	0	0	0	0	0	0	0	0	0	0	0	0	9	0	0	0	0	0	1	0	0	0	0	0
150	GTA	2	0	38	0	0	0	2	0	0	0	0	0	13	0	0	0	4	0	2	0	0	0	0	0	0	0	0	0	0	0	0	0	1	0	0	0	5	0	0	1	1	0	0	0	83560	0	3	4
151	TCA	0	0	0	0	0	0	0	0	0	0	0	0	0	0	0	0	0	0	0	0	12	0	0	0	0	0	0	0	0	0	0	0	0	0	0	0	2	0	0	0	0	0	0	0	0	0	0	0
152	TGC	0	0	0	0	0	0	0	0	0	1	0	0	0	0	0	0	0	0	0	0	0	0	0	0	0	1	0	0	0	0	0	0	0	0	0	0	0	0	0	0	0	0	0	0	0	0	0	0
153	TCC	28	47	116	97	37	159	231	8	64	0	55	3	341	25	76	115	128	48	31	95	497	289	1	152	41	51	0	25	112	24	734	250	0	0	0	1	364	13	12	27	136	359	222	249	87	123	331	161
154	CAT	0	0	2	11	51	39	75	64	0	3	0	17	0	3	16	3	5	2	27	81478	0	0	0	0	0	0	0	15	74	209	14	31	36	14	49	1141	5	0	0	0	0	0	0	0	134	19	0	0
155	AGG	0	0	22	0	0	2	3	0	6	7	83112	3	2	0	24	7	0	0	39	6	0	0	0	0	3	0	1	0	0	6	22	8	2	63	0	14	14	6	0	0	26	0	177	73	0	0	0	3
156	GGA	42	89	0	7	0	43	12	11	12	21	0	4	0	0	16	0	178	9	8	0	0	0	0	0	1	0	17	0	0	3	0	0	45	116	15	15	207	287	0	26	82376	1	25	0	6	0	0	0
157	AAA	75722	78	11	52	276	460	0	285	109	9	0	157	67	48	92	51	234	1928	39	88	0	0	0	0	0	0	0	29	0	160	113	0	421	0	33	86	0	0	0	0	11	145	167	1251	24	0	136	1
158	AGC	0	135	7	30	3	60	25	23	5	71909	0	33	0	18	1	15	145	72	584	655	22	843	37	163	0	3	0	0	111	77	0	0	0	4	0	0	198	7690	4	660	0	36	8	1	5	0	0	81
159	AGT	0	6	0	1	19	0	0	13	0	1	0	83388	0	0	0	12	0	0	0	0	0	0	0	0	0	0	0	0	0	0	0	0	0	290	0	0	0	0	0	0	9	0	0	2	0	0	0	0
160	TTT	0	0	0	0	0	0	0	0	0	0	0	0	0	0	0	1	0	0	0	0	0	0	0	0	0	0	0	0	0	0	0	5	0	0	0	0	0	0	0	0	0	0	0	0	0	0	0	1
161	TAC	0	1	0	0	0	0	0	0	0	0	0	0	0	0	0	0	0	8	0	0	0	0	0	0	0	0	0	0	0	0	0	0	0	2	0	0	0	0	0	0	0	0	0	0	0	0	0	0
162	AGA	6	45	2	56	0	16	0	0	83411	13	2	0	5	0	0	0	0	0	0	0	0	0	0	0	166	0	0	1	0	0	0	0	0	0	0	0	0	0	0	0	13	0	0	0	0	0	0	0
163	AAT	1	5	0	83737	0	0	0	0	0	0	0	2	0	0	0	0	0	0	0	0	0	0	0	0	0	0	0	0	0	0	0	0	0	0	0	3	0	0	0	0	0	0	0	0	0	0	0	0
164	TTG	0	0	0	0	0	0	0	0	0	0	0	0	0	0	0	0	0	0	0	0	0	0	0	0	0	0	0	0	0	0	4	10	0	0	0	0	0	0	0	0	0	0	0	0	0	2	2	0
165	CTA	0	0	0	0	0	0	0	0	0	0	0	0	6	0	0	0	15	0	0	0	4	0	0	0	0	0	0	0	83689	2	4	6	0	0	0	0	0	0	0	0	0	0	0	0	3	0	0	0
166	TGG	0	0	0	0	0	0	0	0	0	0	0	0	0	0	0	0	0	0	0	0	0	0	0	0	0	0	2	0	0	0	0	0	0	0	0	0	0	0	0	0	0	0	3	0	0	0	0	0
167	CTG	0	0	0	0	0	0	0	0	0	0	0	0	0	0	22	6	0	0	1	0	0	0	2	0	0	0	1	0	12	5	83654	11	0	0	0	0	0	0	0	0	0	0	0	0	0	0	1	0
168	ACG	0	0	10	0	14	2	83693	8	1	0	1	0	0	0	15	0	0	0	0	0	0	0	0	0	0	0	0	0	0	0	0	0	0	0	0	0	0	0	4	0	0	0	0	0	0	0	0	0
169	AAG	6	2	83650	9	0	0	1	0	0	12	4	20	0	0	3	0	0	0	0	0	0	0	0	0	0	1	0	0	6	0	0	0	0	0	2	0	0	9	0	7	0	0	0	0	0	0	2	0
170	AAG	13	0	83663	7	0	0	0	0	0	0	25	0	0	0	3	5	0	0	0	0	0	0	0	0	0	1	0	2	5	6	0	7	0	0	6	0	0	0	11	0	0	0	0	0	0	0	0	0
171	GGG	0	0	0	6	0	0	2	0	4	0	11	0	0	0	0	0	0	9	0	0	0	0	0	1	0	0	0	0	9	10	7	2	0	7	16	17	8	9	0	1	1	1	83571	17	0	0	8	0
172	GAT	0	1	0	11	2	0	0	1	0	0	0	0	0	0	2	0	2	0	0	0	17	2	0	1	0	0	0	0	13	0	0	0	1	6	17	83564	4	0	0	4	0	0	0	10	0	1	2	0
173	TCA	0	0	0	29	13	0	0	2	0	10	1	0	0	2	2	0	0	0	7	0	5	0	0	0	0	0	14	0	0	9	3	5	4	18	3	0	0	1	0	0	0	0	5	6	1	6	8	6
174	TAC	0	1	0	0	0	0	0	0	0	0	0	0	0	0	0	0	0	16	0	0	0	0	0	0	0	0	0	0	0	0	0	0	0	0	0	0	0	0	0	0	0	0	0	0	0	0	0	0
175	CCA	0	0	0	0	2	1	0	3	0	0	0	0	0	0	0	0	9	0	31	0	83513	0	6	0	1	2	0	2	0	3	0	0	1	0	0	1	2	0	0	0	0	0	0	0	0	1	0	0
176	AAG	2	0	83681	17	0	0	5	0	0	3	23	0	0	0	4	0	0	1	6	0	1	1	3	0	8	0	0	1	0	1	0	0	0	0	2	0	0	4	0	0	0	0	0	0	0	0	0	0
177	CTG	0	0	0	0	10	8	20	5	0	0	0	0	0	0	20	0	0	0	6	0	0	0	9	0	0	0	1	0	16	0	83559	6	0	0	0	0	2	0	0	0	0	0	0	0	9	8	3	10
178	ACC	2	23	0	0	11	83658	3	3	0	0	0	2	0	1	0	0	1	2	1	0	0	0	0	0	11	0	3	0	0	0	0	0	0	0	0	0	0	8	4	0	2	0	2	0	0	0	0	14
179	AAT	11	3	3	83720	0	0	0	0	0	0	0	9	0	0	0	3	0	0	0	1	0	0	0	0	0	0	1	0	0	1	0	0	0	0	0	4	0	1	0	0	0	0	1	1	9	0	0	0
180	TCC	16	0	0	0	0	11	0	7	5	0	11	2	0	0	0	0	0	7	0	0	0	3	0	0	0	0	0	0	1	0	0	0	3	0	0	0	1	0	2	0	3	0	0	0	1	0	0	74
181	TAT	0	0	0	0	0	0	0	0	0	0	0	0	0	0	0	0	0	0	0	18	0	0	0	0	0	0	0	0	0	0	0	0	0	0	0	0	0	0	0	0	0	0	0	0	0	0	0	0
182	GTG	0	0	0	0	0	0	0	1	6	0	0	0	0	0	3	0	0	0	0	0	0	0	0	0	0	0	6	2	2	0	0	0	0	1	2	0	0	8	3	0	0	0	0	0	5	3	83671	11
183	AAC	10	83715	0	10	0	0	0	0	0	8	0	0	0	0	0	0	0	0	0	0	0	0	0	0	0	0	0	0	0	0	0	0	0	4	0	0	0	0	0	0	0	0	0	0	0	0	0	0
184	AAT	2	2	1	83730	0	0	0	1	0	0	0	13	0	0	0	1	0	0	0	0	0	0	0	0	0	0	5	0	2	0	0	0	0	0	0	9	0	0	0	0	0	0	0	0	0	0	0	0
185	AAA	83652	4	11	2	2	0	0	0	6	0	0	0	1	1	3	1	0	2	0	0	0	0	0	0	33	0	0	0	0	0	2	0	17	0	0	0	0	0	0	0	0	3	0	0	0	0	0	1
186	GGG	0	0	0	0	0	3	0	0	0	0	7	0	0	0	0	0	0	0	0	5	0	0	0	3	0	0	0	0	0	0	5	0	0	0	12	1	7	3	0	0	5	2	83687	2	0	0	1	0
187	AAA	83683	1	13	0	0	4	0	0	3	0	0	0	1	0	0	0	1	0	0	0	0	0	0	0	0	0	0	0	0	0	0	0	9	0	0	0	0	0	0	49	0	0	0	0	0	0	0	2
188	GAA	3	0	0	0	0	0	0	0	0	3	0	0	0	0	0	0	0	2	0	0	68	2	0	0	0	0	0	0	0	1	0	0	83645	1	7	2	2	0	0	0	6	0	0	0	0	0	1	6
189	GTC	0	0	0	0	0	0	0	0	0	0	0	0	1	4	0	0	0	0	0	0	0	0	0	0	0	0	0	0	0	0	0	0	0	0	0	0	0	4	0	0	0	0	0	0	8	83726	0	18
190	CTT	0	0	0	0	0	0	0	0	0	0	0	0	0	0	0	8	0	0	0	0	0	0	0	11	0	0	0	1	4	4	1	83706	0	0	0	0	0	0	0	0	0	0	0	0	0	0	0	0
191	GTA	0	0	0	0	0	0	0	0	0	0	0	0	10	0	0	2	0	0	0	0	0	0	0	0	0	0	0	0	2	0	0	0	2	0	0	0	1	0	0	0	0	0	0	0	65713	0	10	0
192	CTA	0	0	0	0	0	0	0	0	0	0	0	0	11	0	4	0	1	0	0	0	2	0	0	0	0	0	0	0	65668	0	6	0	0	0	0	0	0	0	0	0	0	0	0	0	0	0	0	0
193	TGG	0	0	0	0	0	0	0	0	0	0	1	0	0	0	0	0	0	0	0	0	0	0	0	0	0	0	2	0	0	0	0	0	0	0	0	0	0	0	0	0	0	0	1	0	0	0	0	0
194	GGT	0	0	0	0	0	0	0	0	0	0	0	4	0	0	0	0	0	0	0	0	0	0	0	0	0	0	0	0	0	0	0	0	0	0	0	4	1	0	0	0	1	4	4	65614	0	0	0	100
195	GTT	0	0	0	0	0	0	0	0	0	0	0	0	0	5	0	8	0	0	0	0	0	0	0	0	0	0	0	0	3	0	0	2	0	0	0	0	0	0	0	8	0	0	0	1	1	9	0	65692
196	CAT	0	0	0	5	0	0	0	0	0	0	0	0	0	0	0	0	0	6	0	65724	0	0	0	0	0	0	0	2	0	0	0	0	0	0	0	0	0	0	0	0	0	0	0	0	0	0	0	0
197	CAC	0	55	0	1	0	0	0	0	0	0	0	0	0	0	0	0	15	65635	0	2	0	0	0	0	0	11	0	0	0	1	0	0	0	1	0	0	0	0	0	0	0	0	0	0	0	0	0	0
198	CCG	0	0	0	0	0	0	17	0	0	0	0	0	0	0	0	0	0	0	3	0	30	0	65679	6	0	0	1	0	0	0	2	0	0	0	0	0	0	0	0	0	0	0	0	0	0	0	0	0
199	TCT	0	0	0	0	0	0	0	2	0	0	0	0	0	0	0	0	0	0	0	0	0	0	0	4	0	0	0	0	0	0	0	0	0	0	0	0	0	0	0	0	0	0	0	0	0	0	0	0
200	AGC	0	6	0	0	0	0	0	0	5	65715	1	5	0	5	0	0	0	0	0	0	0	0	0	0	0	0	0	0	0	0	0	0	0	0	0	0	0	0	0	0	0	0	0	0	0	0	0	0
201	AGT	0	0	2	4	0	8	0	2	1	5	0	65677	0	1	0	9	3	0	0	0	0	0	0	1	0	0	0	0	0	0	0	0	1	0	0	0	0	0	0	0	0	2	0	8	0	0	0	0
202	GAT	0	0	0	4	0	0	0	0	0	3	0	0	0	0	0	0	0	0	0	1	0	0	0	0	0	0	0	0	0	0	0	6	0	5	1	65706	0	0	0	0	0	0	1	4	0	0	0	0
203	GAG	0	0	1	0	0	0	0	0	0	0	0	0	0	0	0	0	0	0	0	0	0	0	0	0	0	0	0	0	0	0	0	0	10	0	65688	5	0	0	0	0	0	0	9	0	0	0	0	0
204	CAA	6	0	0	0	0	0	0	0	0	0	0	0	0	0	0	0	65706	0	5	1	0	0	0	0	0	0	0	0	1	0	0	0	0	0	0	0	0	0	0	4	0	0	0	0	0	0	0	0
205	CAG	0	0	11	4	1	1	0	0	0	0	0	0	0	0	0	2	11	0	65657	18	0	0	2	0	0	0	14	0	13	0	1	0	0	0	2	0	0	0	1	0	0	0	0	0	0	0	2	0
206	AGT	0	0	0	1	0	1	0	1	0	2	1	65691	0	4	0	3	0	0	0	0	0	0	0	0	0	0	0	2	0	0	2	0	0	0	0	2	2	0	0	0	0	0	0	12	0	0	0	4
207	CTC	0	0	0	0	0	0	0	0	0	0	0	0	1	16	7	0	0	1	0	0	0	1	0	0	0	3	0	0	1	65702	12	0	0	0	0	0	0	0	0	0	0	0	0	0	0	0	0	0
208	TAT	0	0	0	0	0	0	0	0	0	0	0	0	0	0	0	0	0	0	0	8	0	0	0	0	0	0	0	0	0	0	0	0	0	0	0	0	0	0	0	0	0	0	0	0	0	0	0	0
209	AGT	0	0	1	6	4	0	1	2	0	4	1	65600	9	0	0	16	1	0	1	0	0	0	0	0	0	0	2	0	14	3	1	0	0	3	0	2	0	0	0	1	0	0	0	8	0	0	0	0
210	AAT	2	3	1	65691	0	0	0	6	0	0	0	1	0	0	0	1	0	0	0	0	0	0	3	0	0	0	0	0	0	0	0	0	0	0	1	2	0	0	0	7	0	2	0	0	0	0	3	0
211	GGA	0	0	0	0	23	13	0	0	37	0	0	0	0	2	0	0	0	0	0	0	2	2	0	0	0	0	0	0	0	0	0	0	2	1	0	0	0	0	0	0	65574	0	5	4	4	0	0	0
212	AAT	2	1	0	65715	0	0	0	2	1	0	0	3	0	0	0	0	0	1	0	0	0	0	0	0	0	0	0	0	0	1	0	0	2	0	0	3	0	0	0	5	0	3	0	0	0	0	0	2
213	GCT	0	0	0	0	4	0	0	3	0	0	0	1	0	0	0	0	0	0	0	0	0	23	0	0	0	0	0	0	0	0	0	0	0	0	0	7	14	2	0	65649	0	0	0	0	0	0	0	3
214	TAT	2	0	0	1	0	0	0	0	0	0	0	0	0	1	0	0	0	0	3	11	0	0	0	0	0	0	0	0	0	0	0	0	0	0	0	0	0	0	0	0	0	0	0	0	22	0	0	0
215	GTC	0	0	0	0	0	0	0	0	0	0	0	0	1	7	0	0	0	0	0	0	0	0	0	0	0	0	0	0	0	3	0	0	0	0	0	0	0	2	0	0	0	1	0	0	3	65724	0	1
216	TCT	0	0	0	0	15	0	0	1	3	0	0	0	3	1	0	0	0	0	0	5	0	0	0	6	0	0	1	0	0	0	0	0	0	0	0	0	13	0	0	0	0	0	0	0	0	0	0	0
217	GTA	0	0	0	0	0	0	0	0	0	0	0	0	5	0	0	0	0	0	0	0	0	0	0	0	0	0	0	0	0	0	0	0	0	0	0	0	2	0	0	0	0	0	0	0	65709	0	4	7
218	GCG	0	0	0	0	0	3	5	0	0	5	0	0	0	0	3	0	0	0	3	0	0	0	1	0	0	0	0	0	0	0	0	0	0	0	9	0	9	17	65635	7	0	0	0	0	0	0	12	0
219	TCT	0	0	0	0	0	0	0	0	0	0	0	0	0	0	0	0	0	0	0	0	0	0	0	11	0	0	0	0	0	0	0	0	0	0	0	0	0	0	0	1	0	0	0	0	0	0	0	0
220	TCA	4	3	0	1	0	0	0	0	0	8	0	0	0	0	4	7	0	0	2	54	19	1	0	0	0	2	0	0	0	3	3	0	0	3	0	0	0	0	0	5	2	0	0	0	0	0	0	0
221	AAT	3	6	0	65673	0	0	0	1	2	0	1	1	0	0	0	1	24	0	1	0	0	0	0	0	0	0	1	0	2	0	1	0	0	0	5	10	0	0	0	0	4	0	0	0	0	0	0	0
222	TAT	0	0	0	0	4	1	0	0	0	0	0	0	0	3	3	0	0	1	0	4	0	0	0	0	0	0	0	0	0	0	0	0	0	0	0	0	0	0	0	0	0	0	0	0	0	2	0	0
223	AAC	3	65456	0	4	0	0	0	0	0	3	0	4	1	10	0	0	0	2	0	22	0	0	0	0	0	2	0	0	0	1	0	0	6	7	0	0	6	8	6	0	2	0	0	0	10	1	0	2
224	AGG	4	0	10	0	0	0	0	0	3	0	65635	8	0	0	2	0	0	1	0	2	0	0	0	0	4	0	5	4	0	0	0	0	0	0	0	0	26	0	0	2	0	0	6	7	0	0	0	0
225	AGA	13	0	1	0	1	0	0	0	65619	0	8	0	17	2	7	0	2	5	0	0	0	0	0	0	0	0	0	0	0	2	5	0	0	0	0	0	0	0	0	0	10	0	0	0	0	0	0	0
226	TTC	0	0	0	0	0	5	3	0	0	0	0	0	0	0	0	0	0	0	0	0	0	0	0	0	0	0	0	0	11	6	0	0	1	0	0	0	0	0	0	0	0	0	0	0	2	2	4	0
227	ACC	0	4	0	1	4	65668	0	3	0	6	3	0	4	7	0	0	0	4	0	0	0	0	0	0	1	0	0	0	0	2	0	0	0	0	0	0	0	14	0	6	0	0	0	0	0	0	0	0
228	CCG	0	0	0	0	0	0	0	0	0	0	0	0	0	2	1	2	0	0	8	0	17	0	65676	6	0	0	11	0	0	0	5	2	0	0	0	0	0	0	0	0	0	0	0	0	0	0	3	0
229	GAA	3	0	0	0	0	0	0	2	0	0	0	2	0	0	0	0	0	0	0	4	0	0	0	0	0	0	0	0	0	1	0	0	65642	2	7	0	1	0	0	1	5	0	5	0	2	0	0	0
230	ATA	0	0	1	0	3	0	1	0	0	0	0	0	65547	5	10	136	0	0	0	0	0	5	0	0	0	0	0	0	1	3	0	0	0	0	0	0	0	0	0	0	0	0	0	0	8	2	0	0
231	GCT	0	0	0	0	2	0	0	7	0	0	0	0	0	0	0	0	9	0	7	0	0	0	0	0	0	0	0	0	0	5	2	0	0	0	0	4	0	1	0	65639	3	0	0	0	3	1	6	13
232	GCA	0	1	10	6	35	0	0	5	0	6	1	0	0	5	6	1	0	13	0	9	3	0	5	0	1	1	17	5	1	0	2	0	3	0	5	0	65407	12	24	2	0	0	0	1	3	0	8	3
233	AGG	0	0	2	0	0	0	0	0	20	1	65591	4	0	0	7	0	0	0	0	0	0	0	0	0	0	2	25	0	0	0	0	0	0	0	0	0	0	0	0	0	0	0	11	0	0	0	0	0
234	CCC	0	0	0	0	0	7	0	0	0	0	0	0	0	0	0	0	0	1	0	0	5	65705	0	6	0	11	0	0	0	1	0	0	0	0	0	0	0	1	0	0	0	0	0	0	0	0	0	0
235	AAA	65577	1	4	2	2	0	0	0	2	0	0	0	0	0	1	0	2	0	0	0	0	0	0	0	1	6	0	0	0	2	8	0	13	1	0	0	1	1	0	0	0	0	0	0	0	0	0	80
236	GTA	0	5	0	0	3	3	0	1	2	0	0	0	13	0	1	1	0	0	0	0	0	0	0	0	0	9	0	0	1	2	1	3	0	0	0	0	3	0	0	3	0	0	0	0	65655	0	8	0
237	AGA	7	6	4	1	0	0	0	0	65602	1	7	3	7	0	4	0	0	0	0	0	0	0	0	0	9	0	0	0	0	6	0	0	0	0	2	0	0	0	0	0	8	0	0	0	0	7	0	0
238	GAT	0	4	0	5	0	0	45	0	0	0	0	0	0	2	0	0	0	0	0	0	0	0	0	0	0	0	0	0	0	0	3	0	0	3	0	65618	0	0	0	1	0	0	0	0	0	0	0	0
239	CAA	2	0	0	0	0	0	0	0	0	0	0	0	0	0	0	0	65688	4	14	0	0	0	0	0	7	0	0	0	0	0	0	0	0	0	0	0	0	0	0	0	0	0	0	0	0	0	0	0
240	CAT	0	2	0	11	0	0	0	0	0	0	0	0	0	0	0	0	3	4	0	65707	0	0	0	2	0	0	2	5	0	0	0	0	0	0	0	0	0	0	0	0	0	0	0	0	0	0	0	0
241	GGG	0	0	0	0	0	0	0	0	0	0	7	0	0	0	0	0	0	0	0	0	0	0	0	0	0	0	0	0	0	0	0	0	0	0	3	0	0	0	0	0	4	0	65710	9	0	0	5	0
242	AGG	0	0	13	0	0	0	0	0	5	0	65688	9	0	0	6	0	0	0	0	0	0	0	0	0	0	0	0	1	0	0	0	0	0	0	0	0	0	0	0	0	0	0	16	0	0	0	0	0
243	ATG	0	0	0	0	0	0	5	0	0	0	0	0	8	2	65716	6	0	0	0	0	0	0	0	0	0	0	0	0	0	0	1	0	0	0	0	0	0	0	0	0	0	0	0	0	0	0	3	0
244	AAC	5	65672	19	7	0	0	0	0	0	1	3	0	0	7	0	0	9	7	0	0	0	0	0	0	0	0	0	0	0	0	0	0	0	3	0	0	0	2	0	0	0	0	0	0	0	0	0	2
245	TAT	0	0	0	2	0	1	0	0	0	0	0	0	0	0	0	0	0	0	0	4	0	0	0	0	0	0	0	0	0	0	0	0	0	0	0	0	0	0	0	0	0	0	0	0	0	0	0	0
246	TAC	0	0	0	0	0	0	0	0	0	0	0	0	0	0	0	1	0	4	0	2	0	0	0	0	0	0	0	0	2	0	0	0	0	0	0	0	1	0	0	0	0	0	0	0	0	0	0	0
247	TGG	0	0	0	0	0	0	0	0	0	0	1	0	0	0	0	0	0	0	0	0	0	0	0	0	0	0	7	0	0	0	0	0	0	0	0	0	0	0	0	0	0	0	0	0	0	0	0	0
248	ACC	0	5	0	3	4	65593	2	3	0	1	0	0	0	6	1	0	0	3	0	4	0	0	0	0	0	0	0	0	0	0	0	1	0	0	0	0	0	5	0	3	0	0	0	0	0	0	2	0
249	TTG	0	0	0	0	0	0	3	0	0	0	7	0	1	0	0	1	0	0	0	0	0	0	0	0	0	0	0	0	0	0	1	1	0	0	0	0	0	0	0	0	0	0	0	0	18	7	1	0
250	CTA	0	0	0	0	0	0	0	0	0	0	0	0	8	9	0	5	0	0	0	0	5	0	0	0	0	0	0	0	65642	7	5	0	0	0	0	0	0	0	0	0	0	0	0	0	2	4	0	0
251	GAA	2	4	8	0	3	0	0	1	0	1	0	1	0	0	11	0	108	3	0	1	1	1	19	0	0	0	7	0	0	0	0	0	65479	1	1	3	8	8	1	0	13	2	0	0	0	0	0	0
252	CCC	0	0	0	0	0	3	0	0	0	0	0	0	0	0	4	0	0	2	0	3	10	65687	0	6	0	0	0	0	0	5	0	0	0	0	0	0	0	0	0	0	0	0	0	0	0	0	0	0
253	GGA	0	0	0	0	0	2	0	6	5	2	0	0	0	0	0	0	0	0	0	0	0	0	0	0	0	0	0	0	0	3	0	0	2	4	6	0	0	0	0	1	65602	0	49	1	4	0	0	0
254	GAC	0	2	0	0	0	0	0	0	0	0	0	0	0	0	0	0	0	4	2	3	0	0	0	0	0	0	0	0	0	0	0	0	2	65660	3	9	0	0	6	0	0	4	0	0	0	0	0	0
255	ACA	2	1	0	0	65668	6	2	2	0	0	0	2	4	3	0	0	3	0	0	0	1	0	0	0	0	0	0	0	0	0	1	0	0	0	0	0	0	0	1	0	0	0	0	0	0	0	0	0
256	ATA	1	0	0	0	10	0	0	0	0	0	0	0	65694	3	2	2	0	0	0	0	0	0	0	0	0	0	0	0	1	0	0	0	0	0	0	0	0	0	0	0	0	0	0	0	4	0	3	0
257	ATA	3	0	0	0	6	1	0	0	0	0	0	0	65646	1	23	3	1	0	7	0	0	0	0	0	0	0	0	0	0	5	0	0	0	0	0	0	0	0	0	0	0	0	0	0	5	0	0	0
258	TTT	0	0	0	0	0	0	0	0	0	0	0	0	21	0	0	3	0	0	0	0	0	0	0	0	0	0	0	0	3	0	0	2	0	0	0	0	0	0	0	0	0	0	0	0	0	0	0	0
259	GAG	0	0	4	0	0	0	3	0	0	0	0	0	0	0	0	0	3	0	0	0	0	0	0	0	0	0	0	0	0	0	0	0	4	0	65608	10	0	0	2	0	0	0	9	0	0	94	1	0
260	GCA	0	0	0	0	11	0	0	0	0	0	0	0	0	0	0	0	0	0	0	0	0	0	0	0	0	0	0	0	0	0	0	0	6	0	0	0	65641	14	2	3	2	0	0	0	3	0	0	0
261	ACT	0	0	0	11	6	28	5	65648	0	1	0	1	0	0	0	4	0	0	0	0	0	0	0	1	0	0	0	0	0	0	0	0	0	0	0	0	0	0	0	2	0	0	0	0	0	0	0	0
262	GGT	0	0	0	0	0	0	0	0	0	0	0	14	0	0	0	0	0	0	0	0	0	0	0	0	0	0	0	0	0	0	0	0	0	0	0	9	0	0	0	0	1	22	0	65667	0	0	0	11
263	AAT	0	6	0	65718	0	0	0	1	0	0	0	1	0	0	0	0	0	0	0	0	0	0	0	0	0	0	0	0	0	0	0	0	0	0	0	5	0	0	0	0	0	2	0	0	0	0	0	0
264	CTA	0	0	0	0	0	0	0	0	0	0	0	0	6	0	4	0	0	0	0	0	9	0	0	0	0	0	0	0	65701	1	4	0	0	0	0	0	0	0	0	0	0	0	0	0	0	0	0	0
265	ATA	0	0	0	0	1	0	0	0	0	0	0	0	65577	95	6	0	0	0	0	0	0	0	0	0	0	0	0	0	0	0	0	0	0	0	0	0	0	1	0	1	0	0	0	0	26	0	1	0
266	GCA	0	0	0	0	2	0	0	0	0	0	0	0	0	0	0	0	0	0	0	0	0	0	0	0	0	0	0	0	0	0	0	3	4	0	0	0	65699	2	2	0	0	0	0	0	12	0	0	0
267	CCA	0	0	0	0	10	0	0	0	0	0	0	0	0	0	0	0	3	0	0	0	65697	2	6	4	0	0	0	0	0	0	0	0	0	0	0	0	0	0	0	0	0	0	0	0	0	0	0	0
268	TGG	0	0	0	0	1	0	0	0	0	0	0	2	0	0	0	1	0	0	1	2	0	0	0	0	0	0	7	0	0	0	0	0	0	0	0	0	0	18	1	0	0	0	6	0	0	4	0	0
269	TAT	0	0	0	0	0	0	0	0	0	0	0	0	0	0	0	0	0	11	0	9	0	0	0	0	0	0	0	0	0	0	0	0	0	0	0	1	0	0	0	0	0	0	0	0	0	0	0	0
270	GCT	0	0	0	0	0	0	0	7	0	0	0	2	0	0	0	0	0	0	0	0	0	0	0	0	0	0	0	0	0	0	0	0	0	0	0	13	0	2	7	65682	6	0	0	0	0	0	0	4
271	TTC	0	0	0	0	0	0	2	0	0	0	0	0	0	0	0	0	0	0	0	0	0	0	0	0	0	0	0	0	0	5	0	0	0	0	0	0	0	0	0	0	0	0	0	0	0	1	0	0
272	GCA	15	0	0	0	28	0	0	0	0	1	0	0	0	0	0	0	4	0	6	0	1	0	0	0	0	0	0	4	0	0	0	1	10	0	2	0	65580	5	7	8	0	0	17	0	10	5	10	0
273	CTG	0	0	0	0	0	0	0	0	0	0	0	0	0	0	8	0	0	0	0	0	0	0	16	0	0	0	4	0	22	1	65634	23	0	0	0	0	0	0	0	0	0	0	0	0	0	0	0	4
274	AGT	0	0	0	10	3	3	3	7	0	4	4	65617	0	1	2	13	0	0	1	0	0	0	0	0	0	1	0	2	2	10	0	8	0	2	0	3	0	0	0	0	0	0	0	7	0	3	0	1
275	AGA	14	0	54	0	0	0	0	0	65634	0	9	3	9	0	0	0	0	0	0	3	1	0	0	0	0	0	0	0	0	0	0	0	0	0	0	0	0	0	0	0	4	0	0	0	0	0	0	0
276	GGG	0	26	0	21	2	0	0	0	1	18	11	1	0	0	3	0	43	1	0	1	0	0	0	0	0	0	0	0	0	0	0	0	0	2	10	0	0	3	1	0	1	10	65519	25	0	2	5	0
277	TTT	0	0	0	2	0	0	0	4	2	2	3	14	18	1	6	8	13	3	0	5	4	0	1	2	3	0	0	0	1	2	0	4	1	1	0	0	0	0	0	32	0	2	12	3	0	1	5	193
278	GAG	0	11	2	2	0	4	0	0	1	0	0	2	0	0	0	15	0	0	1	3	0	0	0	1	1	1	1	0	0	4	0	1	9	1	65598	23	1	0	5	0	2	0	11	1	0	0	6	0
279	TCC	0	0	0	2	0	1	0	0	0	0	0	0	0	0	0	0	0	0	0	1	0	19	0	0	0	0	0	0	0	0	0	0	0	0	0	0	0	3	0	0	0	0	0	0	0	0	0	0
280	GGC	0	0	0	0	0	4	0	0	0	17	0	0	0	0	0	0	0	0	0	0	0	0	0	2	0	0	0	0	0	0	0	0	0	16	0	0	0	0	0	0	5	65643	1	16	0	14	0	0
281	ATC	0	1	0	0	0	2	0	0	0	2	0	0	8	65663	0	31	0	0	0	0	0	0	0	0	0	0	0	0	0	2	5	0	0	0	0	0	0	0	0	0	0	0	0	0	3	0	0	0
282	ATC	0	1	0	0	0	8	0	0	0	2	0	0	34	65665	1	5	0	0	0	0	0	0	0	0	0	0	0	0	4	3	0	0	0	0	0	0	0	0	0	0	0	0	0	0	0	5	0	0
283	ACC	0	111	0	0	5	65540	2	13	1	1	2	0	0	2	0	0	5	0	0	0	0	2	0	0	1	0	0	5	18	3	0	2	1	0	0	0	5	2	0	0	0	0	0	0	0	0	1	3
284	TCA	0	0	0	0	0	0	6	0	1	4	0	0	0	0	0	0	0	0	0	0	12	0	0	0	0	0	0	0	0	0	0	0	0	0	0	0	0	0	0	0	0	0	0	0	0	0	0	0
285	AAC	14	65583	0	22	2	4	3	1	0	1	6	24	0	1	0	0	3	0	0	0	0	0	0	0	0	0	2	0	0	0	0	2	0	4	2	4	1	0	0	5	0	0	0	0	0	0	0	0
286	GCG	7	0	0	1	0	0	19	0	0	0	0	0	1	0	0	0	0	0	0	0	0	0	0	0	0	6	0	0	2	0	0	6	0	0	5	0	16	0	75132	24	0	4	1	0	9	0	2	0
287	TCA	1	0	6	0	7	2	0	2	0	9	0	2	0	0	0	0	6	0	0	1	24	0	0	0	0	2	0	0	0	0	0	4	3	1	2	0	6	0	0	0	0	0	0	0	0	0	0	0
288	ATG	0	0	0	0	9	0	0	3	0	0	0	0	68	0	75167	4	0	2	0	0	0	5	0	0	0	0	0	0	0	0	9	0	0	0	0	0	0	0	0	0	0	0	0	0	0	0	5	0
289	CAT	0	0	0	6	0	0	0	21	0	0	0	0	0	0	0	0	0	3	0	75204	0	0	0	2	0	0	0	4	0	0	0	1	0	0	0	0	8	1	0	0	0	0	0	2	0	0	0	0
290	GAG	0	5	6	0	1	0	8	0	0	0	0	1	0	0	0	0	0	0	0	0	0	2	0	0	0	0	0	0	5	0	0	0	10	2	75213	14	0	0	0	0	2	0	8	0	0	0	0	0
291	TGT	0	0	0	0	0	0	0	0	0	0	0	0	0	0	0	0	0	0	0	0	0	0	0	0	0	0	0	2	0	0	0	0	0	0	0	0	0	0	0	0	0	0	0	0	0	0	0	0
292	AAC	7	75212	2	6	0	1	0	0	0	7	0	0	2	0	0	0	0	2	0	3	0	0	0	0	0	3	0	0	0	0	0	0	1	18	0	5	0	0	0	0	0	0	0	0	0	0	0	0
293	ACG	0	0	13	0	24	7	75201	9	1	0	1	3	0	0	4	0	0	0	0	0	0	0	0	0	0	0	0	0	0	0	0	0	0	0	0	0	0	0	9	0	0	0	0	0	0	0	0	0
294	AAG	9	39	75080	19	8	0	0	0	2	0	8	0	0	8	1	19	13	0	6	0	0	0	0	0	12	0	0	0	0	0	6	0	0	0	12	0	19	0	0	0	1	2	0	0	0	0	2	2
295	TGT	0	0	0	0	0	0	0	0	0	0	0	1	0	0	0	0	0	0	0	0	0	0	0	0	0	0	0	3	0	0	0	0	0	0	0	0	0	0	0	0	0	0	0	0	0	0	0	0
296	CAA	4	0	0	0	0	0	0	0	0	0	0	0	1	0	0	0	75246	0	7	1	0	0	0	0	16	0	0	0	0	0	0	0	0	0	0	0	0	0	0	0	0	0	0	0	0	0	0	0
297	ACA	2	0	0	0	75234	7	0	1	1	0	0	0	4	0	0	0	0	0	0	0	3	0	0	0	0	0	0	0	0	0	0	0	0	0	0	0	10	0	0	0	0	0	0	0	0	0	0	0
298	CCC	0	0	0	0	0	10	0	0	0	0	0	0	0	0	0	0	0	12	0	0	5	75222	0	6	0	2	0	0	0	4	0	0	0	0	0	0	0	0	0	0	0	0	0	0	0	0	0	0
299	CAG	2	3	2	0	0	0	0	1	0	2	0	0	0	0	8	0	8	39	75120	19	0	0	1	0	0	1	19	0	8	5	2	0	0	9	4	0	0	0	1	0	0	0	0	0	15	0	1	0
300	GGA	0	0	0	0	0	0	0	0	2	0	0	0	0	0	0	0	0	0	0	0	0	0	0	0	0	0	0	0	0	0	0	0	4	0	0	0	0	0	0	0	75217	2	22	3	7	0	0	0
301	GCT	0	0	0	0	0	0	0	15	0	0	0	0	0	0	0	0	0	0	0	0	0	0	0	0	0	0	0	0	0	0	0	0	0	0	0	34	0	15	5	75186	0	0	0	0	0	0	0	4
302	ATA	4	0	0	0	4	0	0	0	0	0	0	0	75255	0	6	1	0	0	0	0	0	0	0	0	0	0	0	0	0	0	0	6	0	0	0	0	0	0	0	0	0	0	0	0	6	2	0	3
303	AAC	5	75191	1	4	0	12	0	1	0	0	5	0	0	1	11	0	0	19	0	0	0	0	0	1	0	0	5	0	0	0	0	0	0	4	0	0	0	0	0	0	0	0	5	2	0	0	0	2
304	AGC	0	20	0	0	0	0	0	0	7	75165	0	51	0	22	0	0	0	0	0	0	0	0	0	0	0	1	0	0	0	0	0	0	0	0	0	0	0	0	0	0	11	2	0	0	0	0	0	0
305	AAT	0	0	0	75270	0	0	0	0	0	0	0	3	0	0	0	0	0	0	0	0	0	0	0	0	0	3	0	0	0	0	0	0	0	0	0	4	0	0	0	0	0	0	0	2	0	0	0	8
306	CTC	0	0	0	0	0	0	0	0	0	0	1	0	0	4	0	0	0	1	0	0	0	14	0	0	0	1	1	0	1	75232	0	18	0	0	0	0	0	2	0	0	0	0	0	0	0	0	0	0
307	CCT	0	0	0	0	0	0	0	3	0	0	0	0	0	0	0	0	0	0	0	3	0	17	3	75254	0	0	0	0	0	0	0	4	0	0	0	0	0	0	0	0	0	0	0	0	0	0	0	0
308	TTC	0	0	0	0	0	0	0	0	0	0	0	0	0	0	0	0	0	0	0	0	0	0	0	0	0	0	0	0	0	4	0	0	0	0	0	0	0	0	0	0	0	0	0	0	0	0	0	0
309	CAG	0	0	9	0	0	0	0	0	0	0	0	0	0	0	0	0	8	0	75234	6	0	0	1	0	0	0	13	0	0	0	0	0	0	0	0	0	0	0	0	0	0	0	0	0	0	0	0	0
310	AAT	2	8	0	75265	0	0	0	0	0	0	0	0	0	0	0	0	0	0	0	0	0	0	0	0	0	0	0	0	0	0	0	0	0	0	0	5	0	0	0	0	0	0	0	0	0	0	0	0
311	ATA	0	0	0	0	14	0	0	0	1	0	0	0	75250	5	6	4	0	0	0	0	0	0	0	0	0	0	0	0	2	0	0	0	0	0	0	0	0	0	0	0	0	0	0	0	2	1	0	0
312	CAC	0	10	0	2	0	0	0	1	0	0	0	6	0	0	0	0	18	75191	0	5	0	3	0	0	0	5	0	0	0	0	0	0	1	4	0	0	0	0	2	0	2	9	0	4	0	0	0	0
313	CCA	0	0	0	0	3	0	0	0	0	0	0	2	0	0	0	0	4	0	0	0	75237	1	3	18	0	0	2	0	3	0	0	0	0	0	0	0	3	2	0	0	0	0	0	0	0	0	0	0
314	GTC	0	0	0	9	12	0	0	0	0	4	0	0	1	6	0	0	1	9	3	1	0	0	0	0	0	12	1	0	4	24	0	0	0	2	0	0	0	6	0	0	0	3	0	0	4	75121	2	3
315	ACA	5	0	0	0	75209	5	17	0	4	1	0	7	1	0	0	6	0	0	0	1	1	0	0	0	0	0	0	0	0	0	0	0	0	0	0	0	1	2	3	0	0	0	0	1	1	0	0	3
316	ATA	0	0	0	0	2	0	0	0	1	0	0	0	75249	4	18	0	0	0	0	0	0	0	0	0	0	0	0	0	1	2	0	0	0	0	0	0	0	0	0	0	0	0	0	0	0	5	0	0
317	GGA	0	0	0	0	0	0	0	0	1	0	0	0	0	0	0	0	0	0	0	0	0	0	0	0	0	0	0	0	0	0	0	0	6	0	0	0	0	0	0	0	75243	4	22	0	5	0	0	0
318	GAG	0	8	15	5	3	4	0	6	0	0	0	60	0	1	0	1	0	1	0	1	0	0	0	0	2	0	0	19	0	0	0	0	8	0	74885	11	1	0	0	34	0	0	4	0	0	0	9	0
319	TGC	0	0	0	0	0	0	0	0	0	1	0	0	0	0	0	0	0	0	0	0	0	0	0	0	0	1	0	0	0	0	0	0	0	0	0	0	0	0	0	0	0	0	0	0	0	0	0	0
320	CCA	0	0	0	0	1	0	0	0	0	0	0	0	0	0	0	0	1	0	0	0	75219	20	2	13	1	0	0	0	18	0	0	0	0	0	0	0	0	0	0	0	0	0	0	0	0	0	0	0
321	AAA	74856	0	0	1	3	0	0	1	14	0	0	0	384	0	0	0	0	0	0	0	0	0	0	0	0	4	0	11	0	0	0	0	3	0	0	0	0	0	0	0	0	0	0	0	1	1	4	0
322	TAT	0	0	0	3	0	0	0	0	0	0	0	0	0	0	0	0	0	0	0	10	0	0	0	0	0	0	0	0	0	1	0	0	0	0	0	0	0	0	0	0	0	0	0	0	0	0	0	0
323	GTC	0	0	1	0	0	0	0	0	0	0	0	0	0	67	0	4	0	0	0	0	0	0	0	0	0	0	0	0	0	2	2	0	0	2	0	0	0	1	0	0	0	1	0	0	3	75120	3	6
324	AGG	2	5	4	0	0	1	0	0	16	0	75163	5	0	0	6	0	0	0	0	0	0	0	0	0	0	4	1	17	0	0	0	0	0	0	0	0	2	0	0	1	0	0	11	0	0	0	0	0
325	AGT	0	0	0	14	0	0	0	1	0	37	0	75168	0	0	0	9	0	0	0	2	0	0	0	0	0	0	0	0	0	1	0	0	0	0	0	0	0	0	0	0	0	0	0	11	0	0	0	0
326	ACC	0	5	0	0	7	75193	0	1	0	1	0	0	0	11	0	4	3	0	0	2	1	1	0	0	0	0	0	6	0	8	0	1	0	0	0	0	0	7	0	2	0	3	0	0	0	0	0	0
327	AAA	75235	1	7	0	1	0	0	0	1	0	0	0	0	0	0	0	1	0	0	0	0	0	0	0	0	0	0	0	0	0	0	0	2	0	0	0	0	2	0	0	0	0	0	0	0	0	0	0
328	TTG	0	0	0	0	0	0	0	0	0	0	0	0	0	0	2	2	0	0	0	0	0	0	0	0	0	0	0	0	1	0	17	0	0	0	0	0	0	0	0	0	0	0	0	0	0	0	15	0
329	AGG	4	0	12	0	0	0	0	0	8	0	75170	13	0	0	13	0	0	0	0	0	0	0	0	0	1	1	1	0	0	0	0	0	0	0	0	0	0	3	0	0	0	0	11	0	0	0	0	0
330	ATG	0	0	1	0	0	0	0	0	0	0	2	0	16	0	75174	3	0	0	0	0	0	0	0	0	0	0	0	0	0	0	3	0	0	0	0	0	0	0	0	0	0	0	0	0	0	0	8	0
331	GTT	0	0	0	0	0	0	0	0	0	0	0	0	0	0	0	9	0	0	0	0	0	0	0	0	0	0	0	0	0	0	0	1	0	0	0	1	0	1	0	0	0	0	0	0	1	33	4	75166
332	ACA	8	0	1	0	75153	13	38	4	1	0	0	0	11	0	0	0	0	0	0	0	0	0	0	0	0	0	0	0	0	0	0	0	0	0	0	0	4	0	0	0	0	0	0	0	0	0	0	0
333	GGA	0	0	0	0	0	0	0	0	2	0	0	0	0	0	0	0	0	0	0	0	0	0	0	0	3	0	0	0	0	0	0	0	8	0	0	0	0	0	0	0	75161	4	23	0	6	0	0	0
334	CTA	0	0	0	0	0	0	0	0	0	0	0	0	9	0	0	0	0	0	0	0	8	0	0	0	0	0	0	0	75211	12	7	1	0	0	0	0	0	0	0	0	0	0	0	0	0	0	0	0
335	AGA	17	0	0	0	0	0	0	0	75226	1	5	0	4	0	0	0	0	0	0	0	0	0	0	1	2	0	0	0	0	0	0	0	0	0	0	0	0	0	0	0	5	0	0	0	1	0	0	0
336	AAC	7	75243	0	18	0	0	0	0	0	2	0	0	0	0	0	0	0	5	0	0	0	0	0	0	0	0	0	0	0	0	0	0	0	7	0	0	0	0	0	0	0	0	0	0	0	0	0	0
337	ATC	25	36	1	5	0	6	0	0	0	1	6	25	3	75101	1	5	8	0	0	0	0	0	0	0	20	0	1	7	4	0	0	4	1	0	0	0	4	0	0	0	0	0	0	2	3	7	1	2
338	CCA	0	0	0	1	1	0	0	0	0	0	0	0	1	0	0	0	6	6	0	0	75239	3	3	3	2	0	1	0	4	0	0	0	0	0	0	0	0	0	1	0	0	0	0	1	1	0	0	0
339	TCC	0	0	0	0	5	0	0	4	7	3	0	0	0	0	0	0	17	2	0	0	0	7	2	11	5	0	1	0	0	0	0	0	0	0	1	0	2	13	3	26	0	2	0	0	0	0	0	0
340	ATT	3	0	0	0	0	0	0	6	10	0	11	0	1	13	0	75202	0	0	5	0	0	0	0	0	0	0	5	9	0	0	0	0	0	0	0	0	0	0	0	0	0	0	0	0	0	0	2	10
341	CAA	6	0	0	0	0	0	0	0	0	4	0	0	0	0	0	0	75265	0	4	1	0	0	0	0	3	0	0	0	0	0	0	0	0	0	0	0	0	0	1	0	0	0	0	0	0	0	0	0
342	TAC	0	1	0	0	0	0	0	0	0	0	0	0	0	0	0	0	0	3	0	0	0	0	0	0	0	0	0	0	1	0	0	0	0	0	0	0	0	0	0	0	0	0	0	0	0	0	0	0
343	AGA	8	0	1	0	0	0	0	0	75120	1	50	1	10	0	0	0	0	0	0	0	0	0	0	0	9	15	0	1	0	0	0	0	0	0	0	0	0	0	0	0	7	0	0	0	0	0	0	0
344	GGT	0	0	0	0	0	0	0	0	0	0	0	4	0	0	0	0	0	0	0	0	0	0	0	0	0	0	0	0	0	0	0	0	0	0	0	4	0	0	0	0	2	11	0	75166	0	0	0	5
345	CTA	0	0	0	0	0	0	0	0	0	0	0	0	8	1	1	0	1	0	0	0	1	0	0	0	1	0	0	0	75076	1	12	11	0	0	0	0	0	0	0	0	0	0	0	0	0	3	0	0
346	TTT	0	0	0	0	0	0	0	0	0	0	0	0	0	0	0	0	0	0	0	0	0	0	0	0	0	0	0	0	4	0	0	3	0	0	0	0	0	0	0	0	0	0	0	0	0	0	0	1
347	GGA	0	2	0	0	0	0	0	0	0	0	0	1	0	0	0	0	0	0	0	0	0	0	0	0	0	0	2	0	0	0	0	0	3	0	0	0	20	0	0	0	75184	1	6	2	13	0	0	0
348	GCC	0	1	0	0	0	4	0	0	0	0	0	0	0	0	0	0	0	0	0	0	0	0	0	0	0	0	0	0	0	0	0	0	0	12	0	0	14	75057	0	2	0	0	0	0	0	14	0	0
349	ATT	0	0	0	0	0	0	0	3	0	0	0	0	2	3	0	75218	0	0	0	0	0	0	0	0	0	0	0	0	0	0	0	0	0	0	0	0	0	0	0	0	0	0	0	0	0	0	0	27
350	GCT	0	0	0	0	0	0	0	18	0	2	0	0	0	0	0	0	0	0	0	0	0	0	0	0	0	0	0	0	0	0	0	0	0	0	0	9	1	13	6	75192	6	0	0	0	0	0	0	1
351	GGT	0	0	0	0	0	0	0	0	0	0	0	6	0	0	0	0	0	0	0	0	0	0	0	0	0	0	0	0	0	0	0	0	0	0	0	0	0	0	0	0	2	24	6	75195	0	0	0	17
352	TTT	0	0	0	0	0	0	0	0	0	0	0	0	0	0	0	0	0	0	0	0	0	0	0	0	0	0	0	0	0	0	0	1	0	0	0	0	0	0	0	0	0	0	0	0	0	0	0	0
353	ATT	0	0	0	0	0	0	0	6	0	0	0	1	16	7	0	75173	0	0	0	0	0	0	0	0	0	0	0	0	4	2	0	1	0	0	0	0	0	0	0	0	0	0	0	0	0	0	0	8
354	GAG	0	0	9	0	0	0	0	0	0	0	0	0	0	0	0	0	0	0	0	0	0	0	0	0	0	0	0	0	0	0	0	0	12	0	75207	3	0	0	1	0	0	0	16	0	0	0	2	0
355	GGG	0	0	0	0	0	0	0	0	0	0	0	0	0	0	0	0	0	0	0	0	0	0	0	0	0	0	1	0	0	0	0	0	0	0	3	0	0	0	1	0	42	1	75191	10	0	0	5	0
356	GGA	0	0	0	0	0	0	0	0	10	0	0	0	0	0	0	0	0	0	0	0	0	0	0	0	0	0	0	0	0	0	0	0	18	0	0	0	0	0	0	0	75100	1	112	2	11	0	0	0
357	TGG	0	0	0	0	0	0	0	0	0	0	0	0	0	0	0	0	0	0	0	0	0	0	0	0	0	0	2	0	0	0	0	0	0	0	0	0	0	0	0	0	0	0	0	0	0	0	0	0
358	ACT	0	8	0	9	5	59	0	75080	0	0	0	0	0	0	0	5	0	0	0	3	0	1	0	9	0	0	0	0	7	2	0	0	2	0	0	0	0	0	0	13	0	0	0	0	2	0	0	0
359	GGA	0	0	0	0	0	0	0	0	18	0	0	0	0	0	0	0	0	0	0	0	0	0	0	0	0	0	0	0	0	0	0	0	9	0	0	0	0	1	0	0	75218	3	0	2	13	0	0	0
360	ATG	0	0	0	0	0	0	1	0	0	0	0	0	5	0	75200	7	0	0	0	0	0	0	0	0	0	0	0	0	21	8	2	4	0	0	0	0	0	0	0	0	0	0	0	0	0	0	1	0
361	ATA	16	0	14	0	5	1	0	0	2	0	0	0	75061	63	18	18	0	0	0	0	0	0	0	0	0	0	0	0	5	1	0	31	0	6	0	0	0	0	0	0	0	0	0	0	16	0	0	2
362	GAT	0	0	0	2	0	0	0	0	0	0	0	0	0	0	0	0	0	0	0	0	0	0	0	0	0	0	0	0	0	0	0	0	0	1	0	75259	0	0	0	0	0	0	0	6	0	0	0	0
363	GGA	0	0	0	0	0	0	0	0	5	0	0	0	0	0	0	0	0	0	0	0	0	0	0	0	0	0	0	0	0	0	0	0	7	0	0	0	0	0	0	0	75229	2	17	3	7	0	0	0
364	TGG	0	0	0	0	0	0	0	0	0	0	0	0	0	0	0	0	0	0	0	0	0	0	0	0	0	0	1	0	0	0	0	0	0	0	0	0	0	0	0	0	0	0	2	0	0	0	0	0
365	TAT	0	0	0	1	0	0	0	0	0	0	0	0	0	0	0	0	0	0	0	8	0	0	0	0	0	0	0	0	0	0	0	0	0	0	0	0	1	0	0	0	0	0	0	0	0	0	0	0
366	GGT	0	0	0	0	0	0	0	0	0	0	0	5	0	0	0	0	0	0	0	0	0	0	0	0	0	0	0	0	0	0	0	0	0	0	0	1	0	0	0	0	0	26	7	75170	0	0	0	63
367	TAT	0	0	0	0	0	0	0	0	0	0	0	0	0	0	0	0	0	0	0	6	0	0	0	0	0	0	0	0	0	0	0	0	0	0	0	0	0	0	0	0	0	0	0	0	0	0	0	0
368	CAT	0	0	2	9	0	0	0	0	0	0	0	0	0	0	0	0	1	2	0	75228	0	0	0	2	0	4	0	1	0	0	0	3	0	0	0	0	1	0	0	0	0	0	0	0	0	0	0	0
369	CAT	0	0	0	2	2	0	0	1	0	0	0	0	0	0	0	0	31	11	0	75189	0	0	0	1	0	0	0	7	0	0	0	2	0	0	0	0	0	0	0	0	0	0	0	0	0	0	2	0
370	CAG	0	28	1	0	0	0	13	0	0	2	0	18	1	0	0	3	5	0	75132	13	0	0	1	0	0	0	9	0	0	1	4	2	4	0	0	0	1	1	0	0	0	0	0	0	9	0	12	4
371	AAT	1	11	0	75247	0	0	0	0	0	0	0	9	0	0	0	0	0	0	0	1	0	0	0	0	0	0	0	0	0	0	0	0	0	0	0	4	0	0	0	0	0	0	0	0	0	0	0	0
372	GAA	8	0	0	0	0	1	0	0	0	0	0	0	0	0	0	0	0	0	0	0	0	0	0	0	0	0	0	0	0	0	0	0	75194	2	55	2	17	0	4	0	4	0	0	2	1	0	0	0
373	CAG	0	0	4	0	0	0	0	0	0	0	0	0	0	0	0	0	1	0	75232	5	0	0	1	0	0	0	11	0	0	0	3	0	0	0	2	0	0	0	2	0	0	0	1	0	0	0	0	0
374	GGA	0	0	0	0	0	0	0	0	7	0	0	0	0	0	0	0	0	0	0	0	0	0	0	0	0	0	0	0	0	0	0	0	6	0	0	0	0	0	0	0	75233	3	9	1	3	0	0	0
375	TCA	0	0	0	0	0	0	0	0	0	0	2	4	0	0	1	0	0	0	0	0	10	0	0	0	0	0	0	0	0	0	0	0	0	0	0	0	2	0	0	0	0	0	0	0	0	0	0	0
376	GGC	0	0	0	0	0	0	0	0	0	2	0	0	0	0	0	0	0	0	6	0	0	0	0	0	0	0	0	0	0	0	0	0	0	5	0	0	0	0	0	4	12	75215	1	1	0	27	0	0
377	TAT	0	0	0	0	0	0	0	0	0	0	0	0	0	0	0	0	0	0	0	9	0	0	0	0	0	0	0	0	0	0	0	0	0	0	0	0	0	0	0	0	0	0	0	0	0	0	0	0
378	GCA	0	0	0	0	26	0	0	0	0	0	0	0	0	0	0	0	0	0	0	0	0	0	0	0	0	0	0	0	0	0	0	0	9	0	0	0	75134	2	27	2	0	0	0	0	29	1	2	15
379	GCG	0	0	0	0	0	0	4	0	0	0	0	0	0	0	0	0	0	0	0	0	0	0	0	0	0	0	0	0	0	0	0	0	0	0	6	0	17	0	75212	4	0	0	0	0	0	0	19	0
380	GAT	0	0	0	8	0	0	0	0	0	0	0	0	0	0	0	0	0	0	0	0	0	0	0	0	0	0	0	0	0	0	0	0	0	9	0	75252	0	0	0	0	0	0	0	6	0	0	0	0
381	CAA	36	0	0	0	0	0	0	0	0	0	2	0	8	7	5	10	88712	3	28	0	1	0	0	0	269	3	2	0	2	0	0	3	1	0	0	0	0	0	1	0	0	0	0	0	4	1	0	0
382	AAA	89051	1	3	0	2	0	0	0	3	0	0	0	0	2	1	0	8	0	30	2	2	0	0	0	1	0	0	5	2	0	0	0	3	0	0	0	2	0	0	0	0	0	0	1	0	8	2	4
383	AGC	0	16	0	0	2	0	0	0	13	89044	1	15	0	7	0	0	0	0	1	0	0	0	0	0	0	2	0	0	0	0	0	0	0	0	0	0	0	2	3	0	0	23	0	0	0	0	0	0
384	ACA	2	0	0	0	89110	5	2	0	0	0	0	0	6	0	0	0	0	0	0	0	0	0	0	0	0	0	0	0	0	0	0	0	0	0	0	0	6	0	0	0	0	0	0	0	0	0	0	0
385	CAA	4	0	0	0	0	0	0	0	0	0	0	0	0	0	0	0	89107	0	5	0	3	0	0	0	4	0	0	0	1	0	0	0	7	0	0	0	0	2	0	0	0	0	0	0	0	0	0	0
386	AAT	18	2	39	88961	0	0	3	1	1	0	23	3	11	0	13	4	1	0	0	1	0	0	0	0	0	0	2	0	5	0	0	4	0	0	7	4	0	0	0	0	0	4	0	0	0	0	0	0
387	GCC	0	0	0	0	0	10	0	0	0	0	0	0	0	0	0	0	0	0	0	0	0	0	0	0	0	0	0	0	0	0	0	0	0	4	0	0	4	89086	0	6	0	0	0	0	0	17	0	0
388	ATT	0	0	0	0	0	0	0	1	0	0	0	5	3	7	5	89089	0	0	0	0	0	0	0	0	0	0	0	0	0	0	0	4	0	0	0	0	0	3	0	0	0	0	0	0	0	3	0	6
389	AAC	3	89032	0	36	1	3	0	3	0	5	0	0	0	1	0	2	0	2	2	0	0	0	0	2	0	0	4	0	0	0	0	0	0	6	0	0	0	0	0	0	0	0	0	0	18	0	0	0
390	GGG	3	0	94	0	0	2	20	9	16	1	95	15	0	0	14	4	0	0	48	6	0	0	0	0	1	7	6	17	2	4	1	9	0	0	10	0	0	0	1	7	15	2	88593	11	0	3	15	0
391	ATT	0	0	0	0	0	0	0	8	0	0	0	3	2	0	0	89118	0	0	0	0	0	0	0	0	0	0	0	0	0	0	0	0	0	0	0	0	0	0	0	0	0	0	0	0	0	1	0	4
392	ACA	9	0	0	0	88959	3	6	2	0	0	0	0	9	0	0	0	6	0	0	0	0	0	0	0	3	85	1	3	0	0	0	0	0	0	0	0	15	0	0	0	0	0	0	0	0	0	0	0
393	AAC	5	89088	0	21	1	4	0	0	0	4	0	0	0	0	0	0	0	0	0	0	0	0	0	0	0	0	5	0	0	0	0	0	0	4	0	0	0	0	0	0	0	0	0	0	0	0	0	0
394	AAG	10	0	89087	6	0	0	1	0	0	0	8	0	0	0	0	0	0	0	2	0	0	0	0	0	2	0	0	11	0	0	0	0	0	0	8	0	0	0	0	0	0	0	0	0	0	0	0	0
395	GTG	0	0	0	0	0	0	0	0	0	0	0	0	3	10	4	5	0	0	0	0	0	0	0	0	0	0	0	0	0	0	6	0	0	0	0	0	0	0	1	0	0	0	0	0	19	3	89071	10
396	AAC	3	89115	0	9	0	0	0	0	0	1	0	0	0	1	0	0	0	0	0	0	0	0	0	0	5	0	0	0	0	0	0	0	0	6	0	0	0	0	0	0	0	0	0	0	0	0	0	0
397	TCT	0	0	0	0	0	0	0	0	0	0	0	1	0	0	0	0	0	0	5	0	0	0	0	4	0	0	0	0	0	0	0	0	0	0	0	0	0	0	0	0	0	0	0	0	0	0	0	0
398	GTT	0	0	0	0	0	0	0	0	0	0	0	0	1	2	0	18	0	0	0	0	0	0	0	0	0	0	0	0	0	0	0	0	0	0	0	0	0	0	0	6	0	0	0	0	1	6	0	89102
399	ATC	0	0	0	0	0	2	0	0	0	0	0	0	17	89081	4	23	0	0	0	0	0	0	0	0	0	0	0	0	0	1	0	0	0	0	0	0	0	0	0	0	0	0	0	0	0	8	0	0
400	GAG	0	0	9	1	5	0	0	0	0	7	0	0	0	0	0	0	0	0	1	0	0	0	0	0	0	0	0	0	0	0	0	0	5	0	89081	3	0	2	0	0	0	0	5	0	0	0	1	0
401	AAA	89096	5	5	0	1	0	2	0	1	0	0	0	0	0	0	0	0	0	0	0	0	0	0	0	0	9	0	0	0	0	0	0	0	0	0	0	0	0	0	2	0	0	0	0	0	6	3	0
402	ATG	0	0	1	0	0	0	0	0	0	0	0	0	3	0	89101	8	0	0	0	0	0	0	0	0	0	0	0	0	0	0	1	0	0	0	0	0	0	0	0	0	0	0	0	0	0	0	4	0
403	AAC	6	89083	0	3	0	0	0	0	0	5	0	0	0	0	0	0	0	2	4	5	0	0	0	0	0	0	2	0	0	0	0	0	0	0	0	0	0	0	0	7	0	9	0	0	0	0	0	0
404	ACT	0	4	5	5	10	12	3	88995	0	0	12	14	0	0	0	1	0	0	1	0	0	0	0	1	0	0	0	3	8	0	7	0	6	0	0	0	0	0	6	5	0	0	2	0	0	0	4	0
405	CAA	4	0	0	0	0	0	0	0	0	0	3	0	0	0	0	0	89052	2	13	2	0	0	0	0	12	0	0	3	0	0	0	0	1	0	0	0	0	6	0	4	0	0	4	0	0	1	1	0
406	TTC	0	0	0	0	0	0	0	0	0	0	0	0	0	5	0	0	0	0	0	0	0	0	0	0	0	0	0	0	2	6	0	0	0	0	0	0	0	0	0	0	0	0	0	0	0	0	0	0
407	ACA	6	0	0	0	89068	12	12	0	1	0	2	0	13	0	0	0	0	5	0	0	0	0	0	0	6	0	0	0	0	0	0	0	0	0	0	0	2	0	0	0	0	0	0	0	0	2	0	0
408	GCT	0	0	0	0	2	0	0	8	0	0	2	1	1	0	0	0	0	1	5	0	0	0	0	0	0	0	16	0	0	0	0	3	0	0	0	9	3	24	4	88991	0	0	2	5	0	0	0	10
409	GTG	1	0	0	0	0	0	0	0	0	0	0	0	0	0	0	0	0	0	2	0	0	0	0	0	2	4	0	0	0	0	1	0	2	0	0	0	0	0	7	1	0	0	0	0	11	1	89059	13
410	GGT	0	0	0	0	0	0	0	0	0	0	0	16	0	0	0	0	0	0	0	0	0	0	0	1	0	0	0	0	0	0	0	0	0	0	0	20	0	1	0	0	2	20	5	89014	0	0	0	38
411	AAA	89099	3	13	0	0	0	0	0	2	0	0	0	0	0	0	0	3	0	10	0	1	0	0	0	0	0	0	0	0	0	0	0	4	0	0	0	1	0	0	0	1	0	3	0	0	0	0	0
412	GAA	8	2	0	2	0	0	2	0	0	0	0	0	0	3	0	0	20	2	12	0	0	0	0	0	1	0	0	2	13	29	0	0	88950	0	26	2	10	0	5	0	5	0	0	0	0	0	14	3
413	TTC	0	0	0	0	0	0	0	0	0	0	0	0	0	0	0	0	0	0	0	0	0	0	0	0	0	0	0	0	0	0	0	0	0	0	0	0	0	0	0	0	0	0	0	0	0	0	0	0
414	AAC	5	89023	0	9	0	5	0	0	0	9	0	9	0	0	0	0	0	0	0	0	0	0	0	0	0	0	0	0	0	0	0	0	0	8	0	0	19	0	0	0	0	10	0	11	0	0	0	0
415	AAC	2	88632	0	3	0	0	0	0	0	7	0	0	2	0	2	0	0	3	0	0	0	6	0	0	2	0	0	0	3	4	0	2	0	0	0	0	0	0	64	2	1	0	0	146	8	185	2	0
416	TTA	0	0	0	0	0	0	0	0	0	0	0	0	1	0	0	0	0	0	0	0	0	0	0	0	0	0	0	0	3	0	3	5	0	0	0	0	0	0	0	0	0	0	0	0	2	0	0	0
417	GAA	9	0	0	0	0	0	0	0	0	0	0	0	0	0	0	0	0	0	0	0	0	0	0	0	0	0	0	0	0	0	0	0	89116	0	1	1	0	0	0	0	3	0	0	0	0	0	0	0
418	AAA	89129	0	10	0	0	0	0	0	0	0	0	0	0	0	0	0	0	0	0	0	0	0	0	0	0	0	0	0	0	0	0	0	7	0	0	0	0	0	0	0	0	0	0	0	0	0	0	0
419	AGG	0	0	13	0	0	0	0	0	7	0	88993	5	0	0	12	0	0	0	0	0	0	0	0	0	1	0	2	0	0	0	0	0	0	0	0	0	0	0	0	0	0	0	58	0	0	0	0	0
420	ATG	0	0	0	0	0	0	3	0	0	0	0	0	6	0	89084	2	0	0	0	0	0	0	0	0	0	0	0	0	0	0	3	0	0	0	0	0	0	0	0	0	0	0	0	0	0	0	9	0
421	GAA	12	0	0	0	0	0	0	0	0	0	0	0	0	0	0	0	8	0	0	0	0	0	0	0	0	0	0	0	0	0	0	0	89057	2	15	0	1	0	0	0	3	0	0	0	0	0	0	0
422	AAT	0	8	0	89088	0	0	0	1	0	0	0	9	0	0	0	2	0	0	0	11	0	0	0	0	0	0	0	0	0	5	0	0	0	0	0	0	0	0	3	0	0	0	0	0	0	0	0	0
423	TTA	0	0	0	0	0	0	0	0	0	0	0	0	0	0	0	0	0	0	0	0	0	0	0	0	0	0	0	0	1	0	0	0	0	0	0	0	0	0	0	0	0	0	0	0	0	0	0	0
424	AAT	0	1	0	89106	0	0	0	1	0	0	0	5	0	0	0	0	0	0	0	0	0	0	0	0	0	0	0	0	0	0	0	0	0	0	0	4	0	0	0	0	0	0	0	0	0	0	0	0
425	AAA	89113	0	9	0	1	0	0	0	3	0	0	0	0	0	0	0	1	0	0	0	0	0	0	0	0	0	0	6	0	0	0	0	5	0	0	0	0	0	0	0	0	0	0	0	0	0	0	0
426	AAA	89084	0	38	1	0	0	0	0	3	0	0	0	0	0	0	0	0	0	0	0	0	0	0	0	0	0	1	0	0	0	0	0	2	0	0	0	0	0	0	0	0	0	0	0	0	0	0	0
427	GTT	0	0	0	0	0	0	0	0	0	0	0	0	0	5	0	8	0	0	0	0	0	0	0	0	0	0	0	0	0	0	0	0	0	0	0	0	0	0	0	1	0	0	0	0	1	3	1	88999
428	GAT	0	0	0	2	0	0	0	0	0	0	0	0	0	0	1	0	0	0	0	0	0	0	0	0	0	0	0	0	0	0	0	0	0	8	5	89059	0	0	0	0	0	0	0	6	0	0	0	0
429	GAT	0	0	0	9	0	0	0	0	0	0	0	0	0	0	1	0	0	0	0	0	0	0	0	0	0	0	0	0	0	0	0	0	0	2	0	89035	0	0	0	0	0	0	0	5	0	0	0	0
430	GGG	0	0	0	0	0	0	0	0	0	0	7	0	0	0	0	0	0	0	0	0	0	0	0	0	0	0	0	0	0	0	0	0	0	0	7	0	0	0	0	0	11	4	89081	11	0	0	4	0
431	TTT	0	0	0	0	0	0	0	0	0	0	0	0	0	0	0	0	0	0	0	0	0	0	0	0	0	0	0	0	0	0	0	2	0	0	0	0	0	0	0	0	0	0	0	0	0	0	0	2
432	CTG	0	0	0	0	3	0	0	0	0	0	0	0	0	0	13	0	0	0	7	0	0	0	14	0	0	0	0	0	7	0	89064	2	0	0	0	0	0	0	0	0	0	0	0	0	0	0	4	0
433	GAC	0	8	0	0	0	0	0	0	0	0	0	0	0	0	0	0	0	0	0	0	0	0	0	0	0	0	0	0	0	0	0	0	1	89108	9	4	0	0	0	4	0	3	0	0	0	3	0	0
434	ATT	0	0	0	1	0	0	0	1	0	0	0	0	2	3	0	89101	0	0	0	0	0	0	0	0	0	0	0	0	2	2	0	27	0	0	0	0	0	0	0	0	0	0	0	0	0	1	0	3
435	TGG	0	0	0	0	0	0	0	0	0	0	3	0	0	0	0	0	0	0	0	0	0	0	0	0	0	0	7	0	0	0	0	7	0	0	0	0	0	0	0	0	0	0	0	0	0	0	0	0
436	ACA	20	0	0	0	89084	6	7	1	1	0	0	0	6	0	0	0	0	0	0	0	1	0	0	0	0	0	0	0	0	0	0	0	0	0	0	0	7	0	0	0	0	0	0	0	0	0	0	0
437	TAT	0	0	0	0	0	0	0	0	0	0	0	0	0	0	0	0	0	0	0	13	0	0	0	0	0	0	0	0	0	0	0	0	0	0	0	0	0	0	0	0	0	0	0	0	0	0	0	0
438	AAT	1	6	0	88986	0	0	0	0	0	0	0	2	0	0	0	0	1	0	8	0	0	0	0	0	0	0	0	0	0	0	0	0	0	0	0	7	0	0	0	0	0	0	0	0	0	0	0	0
439	GCA	0	0	0	0	18	0	0	0	0	0	0	0	4	0	0	0	0	0	0	0	1	0	0	0	0	0	0	0	0	2	0	0	3	0	0	0	88944	5	8	3	0	0	0	0	16	0	0	0
440	GAA	2	0	0	0	0	0	0	0	0	0	0	0	0	0	0	0	0	0	1	0	0	0	0	0	0	0	0	0	0	0	0	0	89109	0	4	0	0	0	0	0	3	0	0	0	0	0	0	0
441	TTG	0	0	0	0	0	0	0	0	0	0	0	0	0	0	2	1	0	0	0	0	0	0	0	0	0	0	0	0	0	0	8	0	0	0	0	0	0	0	0	0	0	0	0	0	0	0	0	0
442	TTA	0	0	0	0	0	0	0	0	0	0	0	0	0	0	1	1	0	0	0	0	0	0	0	0	0	0	0	0	3	0	0	1	0	0	0	0	0	0	0	0	0	0	0	0	2	0	0	3
443	GTT	0	0	0	0	0	0	0	0	0	0	0	0	0	0	0	5	0	0	0	0	0	0	0	0	0	0	0	0	0	0	0	0	0	0	0	1	0	0	0	0	0	0	0	0	7	7	0	89071
444	CTA	0	0	0	0	0	0	0	0	0	0	0	0	16	0	0	0	0	0	0	0	10	0	0	0	0	0	0	0	88958	1	11	3	0	0	0	0	0	0	0	0	0	0	0	0	0	0	0	0
445	CTG	0	0	1	0	0	0	0	0	0	0	0	0	0	0	44	0	0	0	1	0	0	0	8	0	0	0	0	0	29	3	88998	2	0	0	0	0	0	0	0	0	0	0	0	0	0	0	1	0
446	GAA	6	0	0	0	0	0	0	0	0	0	0	0	0	0	0	0	0	0	0	0	0	0	0	0	0	0	0	0	0	0	0	0	89100	1	6	0	0	0	0	0	16	0	0	0	0	0	0	0
447	AAT	0	2	1	89116	0	0	0	1	0	0	0	2	0	0	0	1	0	0	0	0	0	0	0	0	0	0	0	0	0	0	0	0	0	0	0	6	0	0	0	0	0	0	0	0	0	0	0	0
448	GAA	9	0	0	0	0	0	0	0	0	0	0	0	0	0	0	0	1	0	0	0	0	0	0	0	0	0	0	0	0	0	0	0	89089	4	3	0	0	0	0	0	19	0	0	0	0	0	0	0
449	AGG	0	0	8	0	0	0	0	0	6	0	89068	5	0	0	2	0	0	0	0	0	0	0	0	0	2	0	3	0	0	0	0	0	0	0	0	0	0	0	0	0	0	0	9	0	0	0	0	0
450	ACT	0	1	0	1	9	29	6	89062	0	0	0	0	0	0	0	5	0	0	0	0	0	0	0	0	0	0	0	0	0	0	0	0	0	0	0	0	0	0	0	7	0	0	0	0	0	0	0	0
451	TTG	0	0	0	0	0	0	0	0	0	0	0	0	0	0	0	0	0	0	0	0	0	0	0	0	0	0	0	0	0	0	1	0	0	0	0	0	0	0	0	0	0	0	0	0	0	0	0	0
452	GAT	0	0	0	8	0	0	0	0	0	0	0	0	0	0	0	0	0	0	0	0	0	0	0	0	0	0	1	0	0	0	0	2	0	4	1	89082	0	10	0	0	0	0	0	8	0	0	0	0
453	TTC	0	0	0	0	0	0	0	0	0	0	0	0	0	0	0	0	0	0	0	0	0	0	0	0	0	0	0	0	0	4	0	0	0	0	0	2	0	0	0	0	0	0	0	0	0	0	0	0
454	CAT	0	0	0	8	0	0	0	0	0	0	0	0	0	0	0	0	0	5	0	89088	0	0	0	0	0	0	0	20	0	0	0	1	0	0	0	0	0	0	0	0	0	0	0	0	0	0	0	0
455	GAC	0	3	0	0	0	0	0	0	0	0	0	0	0	0	3	0	0	0	0	0	0	0	0	0	0	0	0	0	0	0	0	0	59	89040	1	2	0	0	0	0	1	2	0	0	0	0	0	0
456	TTA	0	0	0	0	0	2	0	4	1	0	0	0	4	0	0	0	0	2	0	0	0	0	0	0	2	1	0	0	3	0	0	0	0	0	1	0	0	0	0	0	0	0	0	0	4	0	0	0
457	AAT	0	0	0	89116	0	0	0	2	0	0	0	2	0	0	0	0	0	0	0	1	0	0	0	0	0	0	0	0	0	0	0	0	0	0	0	6	0	0	0	0	0	0	0	0	0	0	0	0
458	GTG	0	0	0	0	0	0	0	0	0	0	0	0	0	0	8	0	0	0	0	0	0	0	0	0	0	0	0	0	0	0	0	0	0	0	0	0	0	0	1	0	0	0	1	0	7	0	89084	9
459	AAG	16	0	89083	3	0	0	0	0	0	0	4	0	0	0	0	0	0	0	1	0	0	0	0	0	0	3	3	0	0	0	0	0	0	0	23	0	0	0	0	0	0	0	0	0	0	0	0	0
460	AAT	7	2	2	89025	0	1	48	0	0	0	0	7	0	0	2	3	1	0	0	0	0	0	0	0	0	0	0	0	0	0	0	0	0	0	0	2	1	0	0	0	0	0	2	0	0	0	0	4
461	CTG	0	0	0	0	0	0	0	0	0	0	0	0	0	0	8	0	0	0	0	0	0	0	5	0	0	0	0	0	3	0	89091	2	0	0	0	0	0	0	0	0	0	0	0	0	0	0	0	0
462	TAC	0	0	0	0	0	0	0	0	0	0	0	0	1	0	0	0	0	2	0	0	0	0	0	0	0	0	0	0	0	0	0	0	0	0	0	0	0	0	0	0	0	0	0	0	0	0	0	0
463	GAG	0	0	4	0	0	0	0	0	0	2	0	0	0	0	0	0	0	0	0	0	0	0	0	0	0	0	0	0	0	0	0	0	32	0	89077	13	0	0	2	0	0	0	5	0	0	0	0	0
464	AAA	89123	4	5	1	1	0	0	0	0	0	1	0	0	0	0	0	0	0	0	0	0	0	0	0	0	0	5	0	0	0	0	0	4	0	0	0	0	0	0	0	0	1	0	0	0	0	0	0
465	GTA	0	0	0	0	0	0	0	0	0	0	0	0	10	0	0	0	0	0	0	0	0	0	0	0	0	0	0	0	0	0	0	0	0	0	0	0	3	0	0	0	0	0	0	0	89107	0	4	4
466	AAA	89105	1	12	0	2	0	0	0	3	0	0	3	2	0	0	0	2	0	0	0	0	0	0	0	0	0	0	0	0	0	0	0	5	0	0	0	0	0	0	0	12	2	0	0	0	0	0	0
467	AGC	0	11	2	0	0	0	0	0	6	89057	1	26	0	3	0	0	0	0	0	0	0	0	0	0	0	0	0	0	0	0	0	0	0	0	0	0	0	0	0	0	10	11	0	0	0	9	1	0
468	CAA	3	0	13	0	1	0	0	0	8	0	0	0	223	2	2	0	88831	1	11	1	0	0	0	0	6	0	0	0	0	9	5	0	0	0	0	0	2	0	0	1	0	0	0	0	0	1	0	6
469	TTA	0	0	0	0	0	0	0	0	0	0	0	0	0	0	0	0	0	1	0	0	0	0	0	0	0	0	0	0	1	0	0	0	0	0	0	0	0	0	0	0	0	0	0	0	0	0	0	3
470	AAG	2	0	89078	9	0	0	0	0	0	0	11	0	0	0	0	0	0	0	12	0	0	0	0	0	0	0	0	0	0	0	0	0	0	0	3	0	0	0	0	0	1	0	0	0	0	0	0	0
471	AAT	0	0	0	89100	0	0	1	4	0	0	2	13	0	0	0	0	1	0	9	0	0	0	0	0	0	0	0	0	0	0	0	0	0	0	0	4	0	0	0	0	4	0	0	0	0	0	0	0
472	AAT	0	6	0	89113	0	0	0	0	0	0	0	7	0	0	0	0	0	0	0	0	0	0	0	0	0	0	0	0	0	0	0	0	0	0	0	8	0	0	0	0	0	0	0	0	0	0	0	0
473	GCC	0	0	0	0	0	15	0	0	0	0	0	0	0	0	0	0	0	0	0	0	0	0	0	0	0	1	0	0	0	0	0	0	0	5	0	0	2	89096	0	16	0	0	0	0	0	5	0	0
474	AAA	88966	12	8	8	0	0	0	0	6	0	17	0	2	7	1	0	3	0	13	0	0	0	0	0	0	0	0	2	2	0	1	3	16	0	0	0	0	0	0	0	0	4	0	0	4	0	0	0
475	GAA	9	0	0	0	1	0	0	0	0	0	0	0	0	0	0	0	1	0	0	0	0	0	0	0	0	0	0	0	0	0	0	0	89113	0	1	0	0	0	0	0	3	0	0	0	0	4	0	1
476	ATC	1	0	0	0	0	4	11	0	0	2	0	0	8	69287	0	27	0	0	0	0	0	0	0	0	0	0	0	0	4	5	0	0	0	0	0	0	0	0	0	0	0	0	0	0	2	3	0	0
477	GGA	0	0	0	0	0	0	0	0	6	0	0	0	0	0	0	0	0	0	0	0	0	0	0	0	0	0	0	0	0	0	0	0	1	0	0	0	0	0	0	0	69331	0	3	6	1	0	0	0
478	AAT	0	0	0	69342	0	0	0	1	0	0	0	3	0	0	0	0	0	0	1	1	0	0	0	0	0	0	0	0	0	0	7	0	0	0	0	4	0	0	0	0	0	0	0	0	0	0	0	0
479	GGG	0	0	0	0	0	0	0	0	0	0	2	0	0	0	0	0	0	0	0	0	0	0	0	0	0	0	1	0	0	0	0	0	0	0	1	0	0	0	1	0	9	8	69332	6	0	0	2	0
480	TGT	0	0	0	0	0	0	0	0	0	0	0	0	0	0	0	0	0	0	0	0	0	0	0	0	0	0	0	4	0	0	0	0	0	0	0	0	0	0	0	0	0	0	0	1	0	0	0	0
481	TTT	0	0	0	0	0	0	0	0	0	0	0	0	0	0	0	0	0	0	0	0	0	0	0	0	0	0	0	0	0	0	0	8	0	0	0	0	0	0	0	0	0	0	0	0	0	0	0	1
482	GAG	5	0	17	0	0	0	0	0	3	2	0	0	0	0	0	0	0	0	1	0	0	0	0	0	0	0	0	0	0	0	81	0	4	0	69143	4	0	0	22	0	2	47	20	0	0	0	1	0
483	TTC	0	0	0	0	0	0	0	0	0	0	0	0	0	38	0	0	0	0	0	0	0	0	0	0	0	0	0	0	0	0	0	0	0	0	0	0	0	0	0	0	0	0	0	0	0	0	0	0
484	TAC	0	0	0	0	0	0	0	0	0	0	0	0	0	0	0	0	0	21	0	0	0	0	0	0	0	0	0	0	0	0	0	0	0	0	0	0	0	0	0	0	0	0	0	0	0	0	0	0
485	CAC	0	3	0	0	0	0	0	0	3	0	0	0	0	0	0	0	4	69336	0	5	0	0	0	0	0	0	0	0	0	1	0	0	0	1	0	0	0	0	0	0	0	0	0	0	0	0	0	0
486	AAG	5	0	69311	7	0	1	2	0	0	0	6	0	0	5	0	0	6	0	0	0	0	0	0	0	0	0	0	4	1	0	0	0	0	0	4	0	0	0	0	0	1	0	0	0	3	0	2	4
487	TGT	0	0	1	0	0	0	0	0	0	0	0	1	0	0	0	0	0	0	0	0	0	0	0	0	0	0	0	3	0	0	0	0	0	0	0	0	0	0	0	0	0	0	0	0	0	0	0	0
488	GAC	0	7	0	0	0	0	0	0	0	0	0	0	0	0	0	0	0	0	0	0	0	0	0	0	0	0	0	0	0	0	0	0	6	69309	0	2	0	0	0	0	0	22	0	0	0	1	0	0
489	AAT	1	3	0	69348	0	0	0	0	0	0	0	2	0	0	0	0	0	0	0	0	0	0	0	0	0	0	0	0	0	0	0	0	0	0	0	4	0	0	0	0	0	0	0	0	0	0	0	0
490	GAA	2	0	0	0	2	0	0	0	2	1	0	0	2	0	0	0	0	8	0	0	0	0	0	0	0	0	5	0	0	0	0	0	69204	1	13	0	0	16	0	0	1	0	12	3	1	0	2	0
491	TGC	0	0	0	0	0	0	0	0	0	0	0	0	0	0	0	0	0	0	0	0	0	0	0	0	0	1	0	0	0	0	0	0	0	0	0	0	0	0	0	0	0	0	0	0	0	0	0	0
492	ATG	0	0	0	0	0	0	4	0	0	0	1	0	15	0	69320	7	0	0	0	0	0	0	0	0	0	0	0	0	0	0	1	0	0	0	0	0	0	0	0	0	0	0	0	0	0	0	5	0
493	GAA	11	0	0	1	3	0	0	0	0	0	0	1	0	0	1	0	13	0	1	0	0	0	0	0	0	0	0	0	0	0	0	0	68800	2	1	2	426	0	0	0	14	14	0	5	0	0	0	0
494	AGT	2	0	0	4	0	0	0	0	0	1	0	69253	0	0	0	9	0	3	0	1	0	0	0	0	0	0	0	0	0	1	0	0	0	0	0	0	2	0	0	0	0	0	0	5	0	0	0	0
495	GTA	0	0	0	0	0	0	0	0	0	0	0	0	268	0	0	1	0	0	0	0	0	0	0	0	0	0	0	0	0	0	0	0	0	0	0	0	2	0	0	0	1	0	0	0	69043	1	29	1
496	AGA	4	0	8	0	1	0	0	0	69336	0	3	2	3	0	0	0	0	0	0	0	0	0	0	0	0	0	0	0	0	0	0	0	0	0	0	0	0	0	0	0	8	0	0	0	0	0	0	0
497	AAT	11	5	0	69199	0	1	0	7	0	0	0	2	4	1	18	5	5	0	4	0	0	0	0	0	0	0	0	1	0	0	0	1	15	0	0	3	2	0	0	0	0	3	1	8	0	11	6	5
498	GGG	0	0	0	0	0	0	0	0	0	0	2	0	0	0	0	0	0	0	0	0	0	0	0	0	5	0	0	0	0	0	0	0	0	0	1	0	0	0	0	0	10	2	69308	0	0	0	31	0
499	ACT	0	2	0	7	0	1	3	69283	0	0	1	1	0	0	2	7	0	0	0	0	0	0	0	0	0	0	0	1	0	0	0	0	1	0	6	4	0	0	0	9	0	0	0	0	0	0	16	0
500	TAT	0	0	0	1	0	0	0	0	0	0	0	0	0	0	0	0	0	0	0	7	0	0	0	0	0	0	0	0	0	0	0	0	0	0	0	0	0	0	0	0	0	0	0	0	0	0	0	0
501	GAT	10	0	0	9	0	0	0	0	0	0	0	0	0	0	0	2	0	0	0	0	0	0	0	0	0	0	0	0	0	0	0	3	1	3	2	69324	0	0	0	1	0	0	0	4	0	0	1	0
502	TAT	0	0	0	0	0	0	0	0	0	0	0	0	0	0	0	0	0	1	0	14	0	0	0	0	0	0	0	0	0	0	0	0	0	0	0	0	0	0	0	0	0	0	0	0	0	0	0	0
503	CCA	0	0	0	0	8	0	0	0	0	0	0	0	0	0	0	3	1	0	0	0	69326	7	5	0	0	3	0	0	7	0	2	2	0	0	0	0	0	0	0	0	0	0	0	0	0	0	3	0
504	AAA	69227	2	73	1	1	0	6	0	1	0	9	0	0	0	0	0	0	0	0	3	0	0	0	0	0	1	0	2	8	0	0	0	0	0	0	0	0	0	0	0	0	0	0	0	3	0	8	0
505	TAT	0	0	0	1	0	0	0	0	0	0	0	0	0	0	0	0	0	0	0	2	0	0	0	0	0	0	0	0	0	0	0	0	0	0	0	0	0	0	0	0	0	0	0	0	0	0	0	0
506	TCA	0	0	0	0	0	2	0	0	0	0	0	0	1	0	0	0	0	0	0	0	4	0	0	0	0	0	2	0	4	0	2	0	0	0	0	0	0	0	0	6	0	0	0	0	0	0	0	0
507	GAA	5	0	11	0	0	0	0	0	0	0	0	2	0	3	0	0	3	0	0	0	0	8	0	0	0	0	0	0	0	1	0	0	69295	6	1	5	0	0	0	0	3	1	3	0	0	1	0	0
508	GAA	6	0	0	0	0	0	0	0	0	0	0	0	0	0	0	1	19	0	0	0	0	2	0	0	0	0	0	0	0	0	0	0	69312	1	4	0	0	1	0	0	0	0	0	0	0	0	0	3
509	TCA	0	0	0	0	0	0	0	0	0	0	0	0	0	66	0	15	0	0	0	0	0	0	0	0	0	0	0	0	1	0	0	2	0	0	0	0	1	7	0	0	0	1	5	0	2	8	5	2
510	AAG	7	1	69295	8	0	0	4	0	0	0	10	0	0	0	2	0	0	6	1	0	0	0	0	0	8	0	1	0	0	0	0	1	0	0	2	0	0	0	0	0	0	0	0	0	1	1	0	0
511	TTG	0	0	0	0	0	0	0	0	0	0	0	0	0	0	0	0	0	0	0	0	0	0	0	0	0	0	0	0	4	0	0	24	0	0	0	0	0	0	0	3	0	43	0	0	0	0	0	3
512	AAC	3	69262	0	1	0	0	0	2	12	12	0	0	4	14	0	0	0	4	2	3	0	0	0	0	0	0	0	0	0	0	0	0	2	5	0	0	4	4	9	0	0	0	0	0	2	1	0	0
513	AGG	0	0	14	0	4	0	0	0	23	0	69237	11	2	0	7	11	2	0	0	3	0	0	0	0	0	4	1	12	0	2	0	0	0	0	0	0	0	0	0	3	0	0	13	0	0	0	0	0
514	GAA	12	0	0	0	7	0	0	0	0	0	0	0	0	0	0	0	0	0	0	3	0	0	0	0	0	0	0	0	3	0	0	0	69290	0	3	0	0	0	0	6	7	0	0	0	0	0	0	0
515	AAG	5	0	69285	17	0	0	3	0	0	0	18	2	0	0	2	0	0	0	1	0	0	0	0	0	0	0	0	0	0	0	3	0	0	0	2	3	1	0	0	0	2	0	3	0	0	0	0	0
516	ATA	0	0	0	0	4	0	0	0	0	0	0	0	69308	4	10	6	0	0	0	0	0	0	0	0	0	0	0	0	0	0	0	0	0	0	0	0	0	0	0	0	0	0	0	0	0	8	0	6
517	GAT	2	0	0	3	0	0	0	0	1	0	0	0	1	0	2	6	1	3	0	0	0	0	0	2	0	4	1	0	0	0	0	0	3	3	0	69255	0	2	2	0	1	20	0	4	0	2	0	0
518	GGA	1	0	5	0	5	0	0	2	3	1	3	8	5	0	0	0	0	0	2	0	0	0	0	0	10	0	0	0	0	0	1	0	2	0	0	0	2	0	2	0	69176	1	18	1	1	0	0	6
519	GTG	0	0	0	0	0	0	0	0	0	0	0	0	0	0	6	0	0	0	0	0	0	0	0	0	0	0	0	0	0	0	0	0	0	0	0	0	13	0	4	0	0	0	0	0	14	0	69270	1
520	AAA	69255	1	5	5	0	7	0	0	10	0	0	0	3	0	0	0	1	8	4	0	0	0	0	0	0	1	1	0	0	0	1	0	7	0	0	0	0	3	0	0	0	0	0	12	17	0	0	0
521	TTG	0	0	0	0	0	0	0	0	0	0	0	0	2	0	1	0	0	0	0	0	0	0	0	0	0	0	0	1	0	0	3	0	0	0	0	0	0	0	0	0	0	0	0	0	9	0	5	0
522	GAA	15	0	0	0	0	0	0	0	0	0	0	1	0	0	0	0	0	0	0	0	0	0	0	0	0	0	0	0	0	0	0	0	69265	0	5	0	1	0	0	0	2	0	0	0	0	0	0	0
523	TCA	0	0	0	0	0	0	0	12	0	0	0	0	0	17	0	0	0	0	0	0	3	0	0	0	0	0	0	0	0	0	0	0	0	0	0	1	0	0	0	0	0	0	0	0	0	0	0	0
524	ATG	0	1	3	0	0	0	13	0	0	0	2	0	7	4	69272	8	0	0	0	0	0	0	5	0	0	0	0	0	0	0	0	0	0	0	0	0	0	0	9	0	0	0	0	0	0	0	4	0
525	GGG	0	0	0	0	0	0	0	0	0	0	5	0	0	0	0	0	0	0	0	0	0	0	0	0	0	0	0	0	0	0	0	0	0	0	6	0	0	2	0	0	7	1	69242	83	0	0	2	0
526	GTG	2	0	0	0	1	0	0	1	0	0	0	0	15	0	10	0	0	0	0	0	0	0	0	0	0	0	0	0	0	0	3	0	3	0	1	3	0	0	4	13	0	0	3	0	21	0	69212	17
527	TAT	0	0	0	2	0	0	1	0	0	1	0	0	0	0	0	0	0	0	6	7	0	0	0	0	0	0	0	0	0	0	0	0	0	0	0	1	0	0	2	0	5	0	0	0	0	0	0	0
528	CAG	0	0	5	0	10	0	0	12	0	0	0	3	0	0	0	0	3	5	69234	9	1	0	0	6	0	0	11	2	0	0	0	0	0	0	3	0	0	0	0	3	8	3	0	0	0	0	0	0
529	ATT	0	0	0	3	0	0	0	7	0	0	0	1	0	4	0	69296	0	0	0	0	0	0	0	0	0	0	0	0	0	0	0	0	0	0	0	0	0	0	0	0	0	0	0	0	0	0	7	7
530	CTG	0	0	0	0	0	0	0	0	0	0	0	0	0	0	11	0	0	0	0	0	0	0	9	0	0	0	0	0	6	0	69236	5	0	0	0	0	0	0	0	0	0	0	0	0	0	0	0	0
531	GCG	0	0	0	0	1	0	6	0	0	0	0	0	0	0	0	0	0	0	0	0	6	0	0	0	0	0	0	0	0	0	0	0	0	0	6	0	11	0	69264	6	0	1	0	0	0	0	10	0
532	ATC	0	1	0	0	0	6	0	0	0	0	0	0	13	69275	0	6	0	0	0	0	0	0	0	0	0	0	0	0	0	0	0	0	0	1	0	0	0	0	0	0	0	0	0	0	0	11	0	0
533	TAC	0	0	0	0	0	0	0	0	0	0	0	0	0	0	0	0	0	15	0	0	0	0	0	0	0	0	0	0	0	0	0	0	0	1	0	0	0	0	0	0	0	0	0	0	0	0	0	0
534	TCA	0	0	0	0	3	0	0	0	0	0	0	0	0	0	0	0	0	0	0	0	7	0	0	0	0	0	0	0	0	0	0	0	0	0	0	0	1	0	0	0	0	0	0	0	0	0	0	0
535	ACT	0	0	0	9	1	27	3	69287	0	0	0	1	0	0	0	8	0	0	0	0	0	0	0	1	0	0	0	0	0	0	0	0	0	0	0	0	0	0	0	0	0	0	0	0	0	0	0	0
536	GTC	0	0	0	0	0	0	0	1	0	0	0	0	3	14	0	0	0	0	0	0	0	0	0	0	0	0	0	0	0	0	0	0	0	0	0	0	2	12	0	0	0	0	0	0	10	69263	0	5
537	GCC	0	0	0	0	0	17	1	0	0	0	0	0	0	0	0	0	0	0	0	0	0	0	0	0	0	0	0	0	0	0	0	0	0	3	0	0	20	69290	0	5	0	0	0	0	0	0	1	0
538	AGT	0	0	0	4	0	0	2	2	1	1	0	69309	0	0	0	7	0	0	0	0	0	0	0	0	0	0	0	1	0	0	0	0	0	0	0	0	0	0	1	0	0	0	0	8	0	0	0	0
539	TCA	0	0	0	0	0	0	0	0	0	0	0	0	0	0	0	0	0	0	0	0	9	0	0	0	0	0	0	0	0	0	0	0	0	0	0	0	0	0	0	0	0	0	0	0	0	0	0	0
540	CTG	0	0	0	0	0	0	0	0	0	0	0	0	0	0	15	0	0	0	0	0	0	0	2	0	0	0	2	0	23	28	69257	3	0	0	0	0	0	0	3	0	2	0	0	3	0	0	0	0
541	GTG	0	0	0	0	0	0	0	0	0	0	0	0	0	2	6	0	0	0	0	0	3	0	0	4	0	0	0	0	0	4	1	6	0	0	0	0	0	0	0	0	0	0	1	0	13	0	69245	8
542	CTT	0	0	0	0	0	0	0	0	0	0	0	0	0	0	4	15	0	0	0	0	0	0	0	14	0	0	0	1	1	6	2	69203	0	0	0	0	0	0	0	0	0	0	0	0	0	0	7	1
543	TTG	0	0	0	0	4	0	0	0	0	0	0	3	0	0	1	0	0	0	0	0	0	0	0	0	0	0	0	0	0	0	8	0	0	0	0	0	0	0	0	0	3	0	0	9	0	0	1	0
544	GTC	0	0	0	0	0	0	0	0	0	0	0	0	0	7	0	0	0	0	0	0	0	0	0	0	0	0	0	0	0	1	0	0	0	0	0	0	0	4	0	0	0	2	0	0	13	69284	0	2
545	TCC	0	0	0	0	0	1	0	0	0	0	0	0	0	0	0	0	0	0	0	0	0	25	0	0	0	0	0	0	0	1	3	0	0	0	0	0	0	1	0	0	0	0	0	0	0	0	0	0
546	CTG	0	0	0	0	0	0	0	0	0	0	0	0	0	0	7	0	0	0	0	0	0	0	15	1	0	0	3	0	9	1	69278	3	0	0	0	0	0	0	0	0	0	0	0	0	0	0	0	0
547	GGG	0	0	0	0	0	0	0	0	0	0	4	0	0	0	0	0	0	0	0	0	0	0	0	0	0	0	1	0	0	0	0	0	0	0	1	0	0	0	2	0	6	0	69341	6	0	0	4	0
548	GCA	0	0	0	0	27	0	0	0	0	0	0	0	0	0	0	0	0	0	0	0	5	0	0	0	0	0	0	0	0	0	0	0	9	0	0	0	68804	1	2	0	11	0	0	0	13	0	0	0
549	ATC	0	0	0	0	5	11	0	0	0	1	0	0	8	69312	0	3	0	0	0	0	0	0	0	0	0	0	0	0	0	0	0	0	0	0	0	0	0	0	0	4	0	0	0	1	0	9	0	0
550	AGT	0	0	0	2	0	1	0	0	0	0	1	69235	0	0	0	38	0	0	0	0	0	0	0	0	0	0	0	3	0	1	0	0	0	0	0	0	12	0	0	4	0	0	0	30	0	0	0	0
551	TTC	0	0	0	0	0	0	0	0	0	0	0	0	0	1	0	0	0	0	0	0	0	0	0	0	0	0	0	0	0	0	0	0	0	0	0	0	0	0	0	0	11	0	0	0	0	1	0	0
552	TGG	0	0	0	0	0	0	0	0	0	0	0	0	0	0	0	0	0	0	0	0	0	0	0	0	0	0	6	0	0	0	0	0	0	0	0	0	0	0	0	0	0	0	1	0	0	0	0	0
553	ATG	0	0	0	0	0	0	2	0	0	0	0	0	3	0	69318	3	0	2	0	0	0	0	0	0	0	0	0	0	0	0	0	0	0	0	0	0	0	0	3	0	1	0	0	0	0	0	8	0
554	TGT	0	0	0	0	0	0	0	0	0	0	0	0	0	0	0	0	0	0	0	0	0	0	0	0	0	0	0	2	0	0	0	0	0	0	0	0	0	0	0	0	0	0	0	0	0	22	0	0
555	TCT	0	0	0	10	0	0	2	0	0	0	0	6	0	0	0	0	7	0	0	0	0	0	0	0	0	0	1	0	0	0	0	0	0	0	0	0	0	0	3	2	0	0	0	0	0	0	0	0
556	AAT	0	0	6	69343	0	0	0	0	0	0	0	1	4	0	0	0	0	0	0	0	0	0	0	0	0	0	0	0	0	0	2	0	0	0	0	3	0	0	0	0	0	0	0	0	0	0	0	1
557	GGG	0	0	0	0	0	0	0	0	0	0	7	0	0	0	0	0	0	0	0	0	0	0	0	0	0	0	0	0	0	0	0	0	0	0	7	0	0	0	0	0	14	0	69323	3	0	0	2	0
558	TCT	0	0	0	0	0	0	0	2	0	0	0	7	0	0	0	0	0	0	0	0	0	0	0	4	0	0	0	0	1	0	0	0	0	0	0	0	0	0	6	0	0	0	0	0	0	0	4	1
559	TTG	0	0	0	0	0	0	0	0	0	0	0	0	0	0	1	0	0	0	0	0	0	0	0	0	0	0	0	0	0	0	7	0	0	0	0	0	0	0	0	0	0	0	0	0	0	0	0	0
560	CAG	0	0	6	0	0	0	5	0	0	0	0	0	0	0	0	0	22	0	69268	5	0	0	2	0	0	0	5	0	0	0	0	0	0	0	0	0	0	0	0	0	0	0	0	0	0	0	0	0
561	TGC	0	0	0	0	0	0	0	0	0	0	0	0	0	0	0	13	0	0	0	0	0	0	0	0	0	0	0	0	0	0	0	0	0	0	0	0	0	0	0	0	0	0	0	0	0	0	0	0
562	AGA	4	6	0	0	0	1	21	0	69249	1	6	0	6	0	0	0	0	0	0	0	0	0	0	0	0	0	10	10	0	0	0	5	1	0	1	3	0	0	0	0	4	0	0	0	2	0	0	0
563	ATA	3	0	0	0	5	0	0	0	0	0	0	0	69339	0	6	3	0	0	0	0	0	0	0	0	0	0	0	0	1	0	0	0	0	0	0	0	0	0	0	0	0	0	0	0	2	1	0	0
564	TGC	0	0	0	0	0	0	0	0	0	0	0	0	0	0	0	0	0	1	0	0	0	0	0	0	0	1	0	0	0	0	0	0	0	0	0	0	0	0	0	0	0	1	0	0	0	0	0	0
565	ATC	0	0	0	0	0	3	0	0	0	1	0	0	4	69332	0	2	0	0	0	0	0	0	0	0	0	0	0	0	1	1	0	0	0	0	0	0	0	0	0	0	0	0	0	0	0	1	0	0
566	TGA	0	0	0	0	0	0	0	0	0	0	0	0	0	0	0	0	0	0	0	0	0	0	0	0	14	0	0	0	0	0	0	0	0	0	0	0	0	0	0	0	0	0	0	0	0	0	0	0
[truncated: 16 more columns]
