# Supplementary material for: How single mutations affect viral escape from broad and narrow antibodies to H1 influenza hemagglutinin
Source: Nat Commun. 2018 Apr 11;9:1386. doi: 10.1038/s41467-018-03665-3 (PMC5895760; doi:10.1038/s41467-018-03665-3)
Supplement: Supplementary file 5 — Supplementary Data 3(ZIP 19513 kb) [file 41467_2018_3665_MOESM5_ESM.zip › analysis_code/results/codoncounts/L2-H17L19-1ug-ml_readsperbc.csv]

number of reads	number of barcodes
1	47316
2	8900
3	11613
4	16635
5	22913
6	29898
7	37493
8	43196
9	48069
10	49164
11	47405
12	43219
13	37023
14	30113
15	22961
16	16621
17	11803
18	7808
19	4950
20	3046
21	1819
22	1089
23	601
24	328
25	188
26	105
27	87
28	50
29	37
30	32
31	19
32	7
33	8
34	10
35	6
36	3
37	1
38	3
39	1
40	1
