# Supplementary material for: How single mutations affect viral escape from broad and narrow antibodies to H1 influenza hemagglutinin
Source: Nat Commun. 2018 Apr 11;9:1386. doi: 10.1038/s41467-018-03665-3 (PMC5895760; doi:10.1038/s41467-018-03665-3)
Supplement: Supplementary file 5 — Supplementary Data 3(ZIP 19513 kb) [file 41467_2018_3665_MOESM5_ESM.zip › analysis_code/results/codoncounts/L2-H17L7-15ug-ml_readsperbc.csv]

number of reads	number of barcodes
1	177647
2	194702
3	192411
4	154659
5	102295
6	59266
7	30176
8	13900
9	5803
10	2165
11	755
12	231
13	80
14	18
15	2
16	2
17	1
18	2
