# Supplementary material for: How single mutations affect viral escape from broad and narrow antibodies to H1 influenza hemagglutinin
Source: Nat Commun. 2018 Apr 11;9:1386. doi: 10.1038/s41467-018-03665-3 (PMC5895760; doi:10.1038/s41467-018-03665-3)
Supplement: Supplementary file 5 — Supplementary Data 3(ZIP 19513 kb) [file 41467_2018_3665_MOESM5_ESM.zip › analysis_code/results/codoncounts/L2-mock-A.log]

2017-10-05 10:47:21,228 - INFO - Beginning execution of dms2_bcsubamp in directory /fh/fast/bloom_j/computational_notebooks/jbloom/2017/HA_antibody_ease_of_escape/analysis_code

2017-10-05 10:47:21,228 - INFO - Progress is being logged to ./results/codoncounts/L2-mock-A.log
2017-10-05 10:47:22,888 - INFO - Version information:
	Time and date: Thu Oct  5 10:47:21 2017
	Platform: Linux-3.13.0-49-generic-x86_64-with-Ubuntu-14.04-trusty
	Python version: 3.4.0 (default, Apr 11 2014, 13:05:11)  [GCC 4.8.2]
	dms_tools2 version: 2.1a0
	Bio version: 1.70
	HTSeq version: 0.9.1
	pandas version: 0.20.3
	numpy version: 1.13.1
	IPython version: 6.1.0
	matplotlib version: 2.0.2
	plotnine version: 0.2.1
	natsort version: 5.1.0
	pystan version: 2.16.0.0
	scipy version: 0.19.1
	seaborn version: 0.8.0
	phydmslib version: 2.1.3
	jupyter version: 1.0.0

2017-10-05 10:47:22,888 - INFO - Parsed the following arguments:
	name = L2-mock-A
	minq = 15
	purgebc = 0
	minreads = 2
	alignspecs = ['1,285,36,37', '286,570,31,32', '571,855,37,32', '856,1140,31,36', '1141,1425,29,33', '1426,1698,40,43']
	refseq = ./data/WSN_HA_reference.fa
	bcinfo = False
	use_existing = yes
	fastqdir = ./results/FASTQ_files/
	R1 = ['L2-mock-A_R1.fastq.gz']
	R2 = None
	purgeread = 0
	maxmuts = 4
	minfraccall = 0.95
	bclen = 8
	ncpus = -1
	R1trim = [200]
	R2trim = [170]
	minconcur = 0.75
	chartype = codon
	outdir = ./results/codoncounts/

2017-10-05 10:47:22,900 - INFO - Read refseq of 1698 codons from ./data/WSN_HA_reference.fa
2017-10-05 10:47:22,902 - INFO - Reads are in these FASTQ pairs:
	./results/FASTQ_files/L2-mock-A_R1.fastq.gz and ./results/FASTQ_files/L2-mock-A_R2.fastq.gz

2017-10-05 10:47:22,902 - INFO - Now parsing read pairs...
2017-10-05 10:47:32,259 - INFO - Reads parsed so far: 500000
2017-10-05 10:47:41,287 - INFO - Reads parsed so far: 1000000
2017-10-05 10:47:50,321 - INFO - Reads parsed so far: 1500000
2017-10-05 10:47:59,201 - INFO - Reads parsed so far: 2000000
2017-10-05 10:48:07,717 - INFO - Reads parsed so far: 2500000
2017-10-05 10:48:17,124 - INFO - Reads parsed so far: 3000000
2017-10-05 10:48:25,736 - INFO - Reads parsed so far: 3500000
2017-10-05 10:48:34,134 - INFO - Reads parsed so far: 4000000
2017-10-05 10:48:42,344 - INFO - Reads parsed so far: 4500000
2017-10-05 10:48:50,483 - INFO - Reads parsed so far: 5000000
2017-10-05 10:49:00,477 - INFO - Reads parsed so far: 5500000
2017-10-05 10:49:08,683 - INFO - Reads parsed so far: 6000000
2017-10-05 10:49:16,876 - INFO - Reads parsed so far: 6500000
2017-10-05 10:49:25,032 - INFO - Reads parsed so far: 7000000
2017-10-05 10:49:33,213 - INFO - Reads parsed so far: 7500000
2017-10-05 10:49:41,399 - INFO - Reads parsed so far: 8000000
2017-10-05 10:49:49,625 - INFO - Reads parsed so far: 8500000
2017-10-05 10:49:52,113 - INFO - Parsed 8651409 reads, found 1777128 unique barcodes.
2017-10-05 10:49:52,115 - INFO - Summary stats on reads:
fail filter  low Q barcode    total
          0         437123  8651409
2017-10-05 10:49:52,115 - INFO - Writing these stats to ./results/codoncounts/L2-mock-A_readstats.csv

2017-10-05 10:49:53,221 - INFO - Number of reads per barcode:
                 number of barcodes
number of reads                    
1                            250813
2                            181624
3                            233778
4                            255863
5                            241610
6                            202646
7                            153815
8                            106175
9                             67250
10                            39958
11                            21828
12                            11358
13                             5617
14                             2638
15                             1179
16                              528
17                              224
18                              108
19                               46
20                               32
21                               26
22                                2
23                                8
24                                2
2017-10-05 10:49:53,221 - INFO - Writing these stats to ./results/codoncounts/L2-mock-A_readsperbc.csv

2017-10-05 10:49:53,225 - INFO - Examining the 1777128 barcodes to build and align subamplicons...
2017-10-05 10:50:02,466 - INFO - Barcodes examined so far: 200000
2017-10-05 10:50:11,719 - INFO - Barcodes examined so far: 400000
2017-10-05 10:50:20,876 - INFO - Barcodes examined so far: 600000
2017-10-05 10:50:30,257 - INFO - Barcodes examined so far: 800000
2017-10-05 10:50:39,424 - INFO - Barcodes examined so far: 1000000
2017-10-05 10:50:48,685 - INFO - Barcodes examined so far: 1200000
2017-10-05 10:50:57,824 - INFO - Barcodes examined so far: 1400000
2017-10-05 10:51:07,088 - INFO - Barcodes examined so far: 1600000
2017-10-05 10:51:15,261 - INFO - Examined all barcodes. Summary stats:
aligned  not alignable  too few reads    total
1375717         150598         250813  1777128
2017-10-05 10:51:15,265 - INFO - Writing these stats to ./results/codoncounts/L2-mock-A_bcstats.csv

2017-10-05 10:51:15,281 - INFO - Writing the counts of each codon identity at each site to ./results/codoncounts/L2-mock-A_codoncounts.csv

2017-10-05 10:51:15,317 - INFO - Successful completion of dms2_bcsubamp
