# Supplementary material for: How single mutations affect viral escape from broad and narrow antibodies to H1 influenza hemagglutinin
Source: Nat Commun. 2018 Apr 11;9:1386. doi: 10.1038/s41467-018-03665-3 (PMC5895760; doi:10.1038/s41467-018-03665-3)
Supplement: Supplementary file 5 — Supplementary Data 3(ZIP 19513 kb) [file 41467_2018_3665_MOESM5_ESM.zip › analysis_code/results/codoncounts/L2-mock-A_codoncounts.csv]

site	wildtype	AAA	AAC	AAG	AAT	ACA	ACC	ACG	ACT	AGA	AGC	AGG	AGT	ATA	ATC	ATG	ATT	CAA	CAC	CAG	CAT	CCA	CCC	CCG	CCT	CGA	CGC	CGG	CGT	CTA	CTC	CTG	CTT	GAA	GAC	GAG	GAT	GCA	GCC	GCG	GCT	GGA	GGC	GGG	GGT	GTA	GTC	GTG	GTT
1	ATG	0	0	2	0	0	0	5	0	0	0	0	0	20	0	205061	2	0	0	0	0	0	0	0	0	0	0	0	0	0	0	3	0	0	0	0	0	0	0	0	0	0	0	0	0	0	0	7	0
2	AAG	31	5	204446	20	31	6	11	12	1	12	15	5	5	2	33	23	4	0	5	7	3	2	12	16	3	0	0	1	41	4	22	2	9	0	31	0	2	6	1	1	0	0	0	12	0	1	2	2
3	GCA	0	0	0	0	29	1	3	0	7	0	4	10	1	9	0	1	0	0	2	0	3	1	0	0	0	2	0	3	1	1	2	0	55	1	0	1	204840	5	11	5	0	0	0	0	30	1	1	8
4	AAA	204854	4	8	3	0	7	6	1	5	17	0	12	2	5	1	0	9	3	0	0	2	4	0	6	0	12	0	0	0	2	2	0	11	0	1	3	0	4	2	19	0	0	3	0	3	16	6	2
5	CTA	1	0	0	0	0	0	0	0	0	1	1	1	37	2	2	7	4	7	1	5	9	0	0	0	0	0	0	0	204896	10	28	3	1	0	0	0	1	0	0	13	1	4	1	0	13	0	0	0
6	CTG	0	0	0	0	1	0	0	0	0	0	0	2	0	0	49	0	0	0	8	0	0	0	3	0	0	0	0	0	30	6	204884	32	0	0	0	7	0	0	4	1	0	1	0	0	0	0	7	4
7	GTC	7	0	0	0	6	0	0	0	18	1	0	0	5	25	14	0	0	0	0	0	0	0	0	0	0	8	1	0	0	130	0	0	0	0	0	0	5	16	10	0	2	2	1	2	38	204661	3	7
8	CTG	0	0	0	1	0	0	1	1	0	0	1	0	12	3	17	1	0	0	4	0	0	0	45	0	2	0	5	0	23	4	204898	6	0	0	0	0	0	0	0	0	0	0	0	0	22	0	3	2
9	TTA	0	0	0	0	0	0	0	2	0	0	0	0	1	1	0	4	0	0	0	0	0	0	0	0	0	0	0	0	30	3	1	7	0	1	0	0	2	0	0	1	0	0	0	0	5	0	4	0
10	TAT	0	0	0	1	2	0	5	1	0	1	0	1	7	10	2	0	0	1	0	16	0	0	0	0	0	0	0	2	11	7	0	12	0	0	0	1	0	0	0	0	0	1	1	0	1	2	1	0
11	GCA	0	0	0	0	47	1	0	31	1	11	0	0	1	0	12	5	2	21	2	0	4	0	1	0	0	3	0	5	8	2	3	10	45	0	1	0	204545	13	9	10	7	0	0	0	33	1	4	3
12	TTT	0	1	0	0	0	0	2	0	0	0	0	0	2	3	0	6	0	0	0	0	0	0	1	0	0	0	0	0	0	2	2	52	0	1	0	0	0	7	1	7	0	0	0	0	2	3	13	5
13	GTA	1	3	0	0	19	0	0	0	1	0	0	0	23	0	0	5	4	0	0	1	0	0	2	0	0	0	0	0	0	0	0	1	0	0	0	0	64	1	3	2	0	0	0	0	204854	1	41	1
14	GCT	0	0	0	0	0	0	0	18	0	1	0	0	0	0	0	0	0	0	0	0	0	0	0	0	0	0	0	1	3	1	0	0	0	0	0	61	2	113	0	204867	0	0	0	0	0	0	0	6
15	ACA	22	0	0	0	204760	22	108	20	1	2	0	0	13	0	0	0	0	0	0	0	1	0	0	1	0	0	0	0	0	0	0	0	0	0	0	0	8	0	0	0	0	4	0	0	11	2	0	0
16	GAT	0	0	0	9	0	0	0	0	0	0	0	0	0	0	0	0	0	6	0	2	0	0	0	0	8	0	2	0	0	0	0	0	5	10	3	204917	0	0	1	3	0	0	0	9	0	0	0	0
17	GCA	0	0	0	0	36	0	0	0	0	0	0	0	0	0	0	0	0	0	0	0	1	0	0	0	0	0	0	0	0	0	0	0	21	0	0	0	204813	4	78	10	0	0	0	0	24	0	0	0
18	GAC	0	5	0	0	0	0	0	0	0	0	0	0	0	0	0	0	0	0	0	0	0	0	0	0	0	0	0	0	0	0	0	0	27	204815	1	12	0	2	0	0	0	11	0	0	0	0	0	0
19	ACA	42	3	0	1	204739	9	64	26	10	0	0	0	12	1	3	0	0	3	0	4	0	0	0	0	2	3	0	8	2	2	1	2	4	0	2	8	4	0	0	0	0	0	0	0	6	9	1	0
20	ATA	7	0	0	0	7	0	0	0	2	0	0	0	204944	1	10	12	0	0	0	0	0	0	0	0	0	0	0	0	1	2	2	0	0	0	0	0	0	0	0	0	0	0	0	0	4	0	0	0
21	TGT	0	0	0	0	0	0	0	0	0	0	0	3	0	0	0	0	0	0	0	0	0	0	0	0	0	0	0	7	0	0	0	0	0	0	0	0	0	0	0	0	0	0	0	0	0	0	0	0
22	ATA	3	0	0	0	6	0	0	0	2	0	0	0	204986	0	30	4	0	0	0	0	0	0	0	0	0	0	0	0	0	0	0	0	0	0	0	0	0	0	0	0	1	0	0	0	28	0	2	0
23	GGC	0	0	1	0	0	0	0	0	0	7	0	0	0	0	0	0	0	0	0	0	0	0	0	0	0	0	0	0	0	0	0	0	0	10	0	0	0	0	0	0	56	204723	20	8	0	8	0	0
24	TAC	0	1	0	0	50	12	0	0	0	0	1	0	0	0	0	0	0	9	0	0	0	0	0	0	0	0	0	0	0	0	0	0	0	0	0	0	0	0	0	0	0	0	0	0	1	0	0	0
25	CAT	0	0	0	26	1	6	3	2	0	0	0	0	1	0	0	0	17	21	2	204959	0	0	0	11	0	0	0	15	1	1	0	11	0	0	0	0	0	1	0	0	0	0	0	0	3	0	3	1
26	GCG	0	4	0	0	0	0	22	0	0	7	0	1	1	0	1	0	0	0	0	0	0	0	5	0	0	0	0	0	0	1	0	0	0	0	274	0	165	7	204287	22	0	0	1	0	0	0	30	0
27	AAC	82	204902	0	22	0	0	0	0	0	13	0	0	1	0	0	0	0	1	0	0	0	0	0	0	0	0	0	0	0	0	0	0	0	15	0	0	0	0	0	0	0	0	0	0	0	0	0	0
28	AAC	29	205019	1	11	0	0	0	0	0	19	0	0	0	1	0	0	0	0	0	0	0	0	1	0	0	0	0	0	0	0	0	0	0	12	0	0	0	0	0	0	0	0	0	0	0	0	0	0
29	TCA	2	0	0	3	4	0	1	0	0	0	0	1	0	0	0	0	0	0	0	0	16	0	0	0	0	0	0	0	0	0	0	0	0	0	0	0	5	0	7	0	2	2	3	0	0	0	0	0
30	ACC	0	42	0	0	37	204882	13	43	0	4	0	2	0	20	0	0	0	0	0	0	1	6	0	0	0	0	0	0	0	0	0	0	0	1	0	0	0	9	0	0	0	0	0	0	0	0	0	0
31	GAC	3	51	0	0	0	2	1	0	0	0	0	0	0	0	0	0	0	3	0	0	0	0	1	0	0	0	1	0	0	0	0	0	40	204853	14	19	0	0	3	0	0	7	0	0	0	1	0	0
32	ACT	2	0	0	30	4	18	0	204946	0	0	0	2	2	0	1	7	4	0	2	0	0	0	0	2	0	7	0	0	0	0	0	0	0	0	2	0	0	2	0	6	0	0	0	0	2	0	0	0
33	GTT	0	0	0	0	0	0	0	0	0	0	0	0	0	0	0	26	0	0	0	0	0	0	0	0	0	0	0	0	0	0	0	1	0	0	0	2	0	0	0	15	0	0	0	3	15	17	18	204838
34	GAC	0	12	0	0	0	7	0	0	0	0	0	0	0	0	0	0	0	0	0	0	0	0	0	0	0	0	0	0	0	0	0	0	20	204860	2	19	0	1	0	0	0	11	0	0	0	0	0	0
35	ACA	17	0	0	0	204928	9	26	0	1	0	0	0	8	0	0	0	0	0	0	0	4	0	0	0	0	0	0	0	0	0	0	0	0	0	0	0	12	0	0	0	0	0	0	0	0	0	0	0
36	ATA	5	0	0	0	10	0	0	3	3	0	0	0	204947	5	15	0	0	0	0	0	1	0	0	1	0	0	0	0	2	0	0	0	0	0	0	0	0	0	0	0	0	0	0	0	6	0	0	0
37	CTC	0	0	1	0	4	7	46	0	15	14	15	1	3	37	0	2	3	2	0	0	0	8	0	0	2	7	0	1	33	204739	3	29	0	0	0	0	0	0	0	1	1	0	0	0	0	0	0	0
38	GAG	0	0	29	0	0	0	0	0	0	0	0	0	0	0	0	0	15	1	1	0	0	0	0	0	0	0	1	0	0	0	0	0	31	0	204732	10	0	0	2	2	0	0	13	0	0	0	1	0
39	AAG	39	1	204613	7	0	0	6	0	0	0	20	0	0	0	1	0	0	0	0	0	0	0	0	0	0	0	0	0	0	0	0	0	0	0	8	0	0	0	0	0	0	0	0	0	0	0	0	0
40	AAT	7	6	1	204871	0	0	0	1	0	0	0	11	0	0	0	0	2	1	0	0	0	0	0	0	0	0	0	0	0	0	0	0	0	1	0	18	0	0	0	2	0	0	0	0	0	0	1	0
41	GTG	0	0	0	0	0	0	0	0	0	0	0	0	1	0	20	0	0	0	0	0	0	0	0	0	0	0	0	0	0	0	3	0	1	0	3	0	0	0	5	0	0	0	4	0	13	0	204300	8
42	GCA	1	0	0	0	30	0	0	0	0	0	0	0	3	0	0	0	0	0	0	0	1	0	2	0	0	0	0	0	0	0	0	0	14	0	0	0	204394	4	12	1	0	0	1	0	45	0	0	0
43	GTG	0	0	0	0	0	0	0	0	0	0	0	0	0	0	18	0	0	0	0	0	0	0	0	0	0	0	0	0	0	0	3	0	0	0	1	0	0	0	5	0	0	0	1	0	26	0	204585	21
44	ACA	5	0	0	0	204762	8	12	0	0	0	0	0	14	0	0	0	0	0	0	0	1	0	0	0	0	0	0	0	0	0	0	0	0	0	0	0	21	0	0	0	0	0	0	0	0	0	0	0
45	CAT	0	2	0	8	0	0	0	0	0	0	0	0	0	0	0	0	0	30	0	204902	0	0	0	2	0	0	0	12	0	0	0	1	0	0	0	0	0	0	0	1	0	0	0	0	0	0	0	0
46	TCT	0	0	0	0	0	0	0	0	0	1	0	2	0	0	0	0	0	0	0	0	0	0	0	4	0	0	0	0	0	0	0	0	0	0	0	0	0	2	0	1	0	0	0	0	0	0	0	0
47	GTT	1	0	0	0	0	0	2	0	0	0	0	0	1	1	1	18	0	0	9	0	0	0	0	0	0	0	0	0	1	1	0	2	0	0	1	1	0	1	7	10	0	0	0	0	28	47	7	204620
48	AAC	98	204777	1	26	1	3	1	0	0	17	0	3	0	0	0	0	0	0	0	0	0	0	0	0	1	0	0	0	0	0	0	0	0	33	0	0	0	0	0	0	0	0	0	0	0	0	0	0
49	CTG	0	0	0	0	0	0	0	0	1	0	0	0	1	0	17	0	0	0	0	0	0	0	15	0	0	1	2	0	87	12	204546	12	0	0	0	0	0	0	0	0	0	0	0	0	0	0	0	0
50	CTC	0	0	0	0	0	0	0	1	0	0	0	0	0	36	2	0	0	0	1	0	0	7	0	0	0	1	0	0	31	204649	2	22	0	0	0	0	0	0	0	0	0	0	0	0	0	2	1	0
51	GAA	18	0	0	0	0	8	1	1	0	0	0	0	10	5	1	1	7	0	3	1	0	0	0	0	0	0	0	0	0	0	0	0	204656	4	29	3	7	6	38	2	14	0	0	0	2	9	2	0
52	GAC	2	15	0	0	2	0	1	0	0	3	0	4	1	2	0	3	3	9	0	9	0	1	0	0	5	0	0	0	0	1	0	0	32	204796	3	25	3	34	28	0	6	25	1	5	1	3	2	0
53	AGC	8	49	0	0	1	5	78	0	60	204415	2	81	0	26	1	17	1	4	14	1	0	0	0	0	14	19	14	0	12	0	0	3	7	0	29	12	1	14	9	1	3	76	8	0	3	0	14	1
54	CAC	0	38	0	1	0	10	17	12	0	2	0	0	0	0	0	0	63	204836	16	62	0	4	0	1	0	6	0	0	0	0	0	0	0	1	0	0	3	2	0	2	1	0	0	0	0	0	0	0
55	AAC	25	204928	2	51	0	0	0	4	0	7	0	1	0	0	0	0	0	0	0	0	0	0	0	0	0	0	0	0	0	0	0	0	0	24	0	1	0	0	0	0	0	0	1	0	0	0	0	0
56	GGG	0	0	0	0	0	0	2	0	2	9	22	1	0	0	0	0	0	1	0	0	0	0	0	0	0	0	12	0	0	0	0	0	0	0	22	0	0	0	0	0	93	0	204164	48	0	0	3	0
57	AAA	204548	6	27	0	3	0	0	0	22	0	6	0	0	0	2	0	1	0	2	2	0	0	0	0	0	0	0	0	0	0	0	0	21	0	0	0	43	2	3	0	10	0	0	0	3	3	9	3
58	CTA	1	1	0	0	0	0	0	0	1	0	0	0	39	3	1	3	2	0	0	0	17	0	0	0	1	0	0	0	204049	0	18	5	0	0	0	0	0	0	0	0	0	0	0	0	1	0	0	0
59	TGT	0	0	0	0	0	0	0	0	0	0	0	2	0	0	0	0	0	0	0	2	0	0	0	0	0	0	0	7	0	0	0	0	0	0	0	0	0	0	0	1	0	0	0	1	0	0	0	0
60	AAA	204625	14	15	14	3	8	0	2	10	12	3	1	0	1	10	0	6	7	4	2	0	0	0	0	9	7	2	18	17	14	2	3	22	0	0	2	11	10	0	13	0	0	1	1	0	0	0	0
61	TTA	0	0	0	0	1	0	1	0	0	0	0	0	5	4	7	14	0	0	0	0	1	0	0	0	0	0	0	0	24	20	3	3	0	0	0	0	0	0	0	0	0	0	0	0	7	33	1	7
62	AAA	204210	25	323	13	0	0	0	1	11	5	0	1	0	0	1	0	6	0	1	54	0	0	0	0	10	0	2	12	9	0	0	0	6	0	1	5	5	2	3	0	2	9	0	2	0	0	0	0
63	GGA	0	2	0	0	0	0	0	0	15	3	0	0	0	0	0	0	0	0	0	1	0	0	0	0	1	0	0	0	0	0	0	0	19	0	0	0	0	0	0	0	204833	0	25	0	11	0	0	0
64	ATA	6	1	3	6	18	1	1	0	0	1	11	0	204687	3	58	14	0	0	0	4	0	0	0	0	1	2	1	8	3	6	0	1	3	0	1	0	0	2	0	0	0	0	0	0	16	4	0	14
65	GCC	8	1	2	0	0	11	0	4	0	1	2	1	0	0	6	0	3	2	2	0	6	12	5	0	0	4	1	2	0	0	3	0	25	9	0	2	11	204468	23	22	0	5	2	3	0	20	0	2
66	CCA	0	0	0	0	27	0	0	0	0	0	0	0	0	0	0	0	22	0	0	0	204445	6	3	0	0	0	0	0	1	0	0	0	0	0	0	0	0	4	0	0	0	0	0	0	0	0	0	0
67	CTA	0	0	0	0	0	0	0	0	0	0	0	0	62	0	0	0	2	0	0	0	35	0	0	0	1	0	0	0	204530	3	27	5	0	0	0	0	0	0	0	0	0	0	0	0	0	0	0	0
68	CAA	14	2	2	1	9	3	0	3	1	1	1	0	30	17	6	11	204505	4	19	1	4	12	0	8	3	0	5	0	7	24	2	15	18	41	0	1	0	13	1	0	4	0	6	4	5	1	11	13
69	TTG	0	0	0	0	1	0	0	0	0	0	0	0	0	0	1	0	0	0	0	0	0	0	0	0	0	0	0	0	5	0	19	2	0	0	0	0	0	0	0	0	0	0	0	0	0	0	1	0
70	GGG	0	3	1	2	0	0	1	2	2	0	6	5	1	0	0	1	0	8	2	2	0	0	0	0	4	1	0	1	1	6	0	0	4	4	44	2	14	8	1	2	34	42	204691	39	0	0	8	1
71	AAA	204816	1	61	17	4	0	1	0	27	1	0	4	3	0	0	0	1	1	4	0	0	0	0	0	8	13	0	0	1	1	0	0	64	0	0	0	9	0	43	1	1	0	0	0	0	1	0	1
72	TGT	0	0	0	1	0	0	0	0	0	0	0	7	0	0	0	0	0	0	0	0	0	0	1	0	0	0	0	4	0	0	0	0	0	0	0	0	0	0	0	0	0	0	0	2	0	0	0	0
73	AAC	32	204493	0	126	34	10	6	2	1	9	0	3	0	0	0	0	14	1	0	0	0	0	2	0	0	0	1	0	0	0	0	0	0	30	10	3	0	2	6	2	0	12	0	2	0	0	0	0
74	ATC	0	0	0	0	0	10	0	0	0	1	0	0	53	204522	8	14	0	0	0	0	0	0	0	0	0	0	0	0	8	11	41	4	0	0	0	0	0	0	0	0	0	0	0	0	7	7	2	1
75	ACC	0	35	0	2	23	204679	11	39	0	2	0	1	3	23	3	8	1	1	1	0	0	3	8	2	0	0	2	0	2	6	0	4	0	4	0	0	3	10	50	0	8	0	1	0	3	6	3	0
76	GGA	0	0	0	0	0	0	0	0	22	0	0	0	0	0	0	0	0	0	0	0	0	0	0	0	0	0	0	0	0	0	0	0	19	0	0	0	2	2	3	0	204852	3	22	14	18	0	0	0
77	TGG	0	0	0	0	0	0	0	0	0	0	1	1	0	0	0	0	0	0	0	0	0	0	0	0	0	0	3	0	0	0	0	0	0	0	0	0	0	0	0	0	0	0	2	0	0	0	1	0
78	CTC	0	0	0	0	0	0	0	0	0	0	0	0	0	46	0	0	0	2	0	0	0	15	0	0	0	1	0	0	202	204646	1	8	0	2	0	0	0	0	0	0	0	0	0	0	0	2	8	1
79	TTG	0	0	0	0	1	0	0	0	0	0	0	0	8	0	5	1	0	0	0	0	0	0	0	0	0	0	0	0	2	2	49	19	0	0	0	0	0	0	0	0	0	0	0	0	0	2	4	0
80	GGA	0	0	0	0	0	0	0	0	9	0	0	0	0	0	0	0	0	0	0	0	0	0	0	0	0	0	0	0	0	0	0	0	16	0	0	0	2	0	2	2	204831	11	38	23	15	0	0	0
81	AAT	6	37	1	204917	1	1	0	3	0	1	0	10	0	0	0	0	0	4	0	5	0	0	0	0	0	3	0	0	0	0	0	0	0	0	0	9	0	1	0	0	0	0	0	0	0	0	0	0
82	CCA	0	0	3	0	150	0	0	0	2	2	1	1	0	0	0	0	14	0	0	0	204635	27	101	20	1	0	0	0	12	0	0	0	0	0	0	0	1	0	0	2	0	0	0	0	0	0	0	0
83	GAA	13	6	0	2	3	5	0	0	0	2	0	0	1	0	8	1	0	4	0	0	0	0	0	0	0	0	0	0	0	1	1	3	204908	13	10	0	2	3	24	0	21	1	2	7	2	0	0	1
84	TGC	0	0	0	0	0	0	0	0	0	3	1	0	0	0	0	0	0	0	0	0	0	0	0	0	0	5	0	0	0	0	0	0	0	0	0	0	0	0	0	0	0	1	0	0	0	0	0	0
85	GAC	0	34	0	0	0	1	3	0	0	0	0	0	2	0	1	0	0	3	0	0	0	0	0	0	0	2	0	0	0	0	0	0	31	204952	9	20	0	2	1	0	0	15	0	0	0	1	0	0
86	TCA	1	0	0	2	5	0	2	26	0	15	0	7	7	2	0	0	12	30	8	12	25	27	0	1	0	0	0	0	2	0	1	0	3	7	1	0	10	9	2	0	10	1	1	4	25	1	0	1
87	CTG	1	0	0	0	0	0	0	0	0	0	0	0	5	7	221	4	0	0	10	0	0	0	10	0	0	0	2	0	79	3	204579	10	0	1	0	0	0	0	0	0	0	0	0	0	0	3	1	0
88	CTT	0	6	1	0	0	0	1	0	0	2	0	2	28	5	4	138	8	0	1	5	0	0	0	6	0	0	2	4	11	57	5	204677	2	0	2	1	7	2	4	2	0	0	0	0	5	0	9	3
89	CCA	4	17	1	39	42	16	11	3	0	32	2	1	5	12	8	2	29	0	1	7	204318	18	44	15	3	2	0	0	28	12	14	16	43	33	13	36	15	0	4	2	9	12	30	1	10	7	7	14
90	GCG	9	15	3	1	15	23	14	3	2	1	4	4	12	207	24	3	1	34	0	20	0	20	22	4	0	2	4	0	5	4	0	5	3	6	64	0	39	11	204094	25	3	5	15	5	0	8	113	0
91	AGA	57	9	6	8	8	14	2	0	204655	8	19	1	23	0	22	0	5	8	4	57	3	0	0	0	7	3	3	1	6	3	4	2	2	0	0	0	0	0	0	0	16	0	5	10	7	15	0	0
92	TCA	1	6	1	1	5	0	0	1	0	0	1	9	0	0	5	6	7	1	16	0	11	0	0	2	0	9	0	4	0	1	0	2	1	1	1	0	4	1	0	2	2	0	1	0	0	7	6	0
93	TGG	0	0	0	0	0	0	0	0	0	0	3	0	0	0	0	0	0	0	0	0	0	0	0	0	0	0	15	0	0	0	0	0	0	0	0	0	0	0	0	0	0	0	2	0	0	0	0	0
94	TCC	0	0	0	0	0	1	0	1	0	8	0	24	0	0	0	0	0	0	0	0	0	14	0	0	0	0	0	1	0	0	0	0	0	0	0	0	13	6	18	0	3	9	0	0	0	0	0	0
95	TAC	0	2	0	0	0	0	0	0	0	0	0	0	3	1	0	0	0	38	0	0	0	0	0	0	0	0	0	0	0	0	0	0	0	0	0	1	0	0	0	0	0	0	0	2	0	0	1	0
96	ATT	0	0	0	0	0	0	0	9	0	0	0	1	32	28	0	246193	0	0	0	0	0	0	0	0	0	0	0	0	0	0	0	5	0	0	0	0	0	0	0	0	0	0	0	0	0	8	0	5
97	GTA	0	0	0	0	1	0	0	0	0	0	1	0	16	9	0	10	0	0	0	2	0	0	0	0	0	0	0	0	3	2	0	1	1	0	1	0	14	0	0	1	1	0	0	0	245980	127	68	4
98	GAA	20	0	0	0	0	0	0	0	0	0	1	0	0	0	0	0	1	0	3	0	0	0	0	0	0	0	0	0	2	0	0	0	246250	3	12	6	0	0	0	0	9	0	0	0	0	0	0	3
99	ACA	34	0	1	14	245818	13	19	6	4	16	103	0	48	8	2	2	0	13	7	5	14	0	0	2	8	7	0	0	0	21	0	4	9	0	3	0	10	7	0	0	1	5	1	8	0	16	4	1
100	CCA	2	0	0	4	57	7	2	2	0	21	0	0	0	0	0	2	19	15	2	12	245955	13	24	44	1	3	1	0	9	1	7	0	0	0	4	4	4	7	5	13	2	3	0	0	8	3	0	1
101	AAC	45	246041	2	10	0	13	0	2	2	14	0	3	1	3	0	0	0	2	8	0	0	0	2	0	0	2	0	0	0	0	1	0	4	16	3	4	0	0	6	0	7	2	5	0	12	0	8	0
102	TCT	0	10	0	14	4	7	0	9	1	0	1	7	0	0	0	0	17	1	0	0	4	1	15	14	0	0	0	0	0	0	0	0	0	0	0	1	7	1	0	1	0	0	19	1	13	2	1	0
103	GAG	0	2	8	0	5	9	4	0	3	3	0	1	0	5	0	0	9	0	1	1	11	0	0	2	0	0	0	0	8	1	0	1	26	3	246012	17	0	0	3	0	2	0	64	1	12	0	9	15
104	AAT	25	30	5	245741	0	22	3	0	3	0	2	27	10	1	1	4	0	5	2	139	0	0	0	0	1	1	0	0	3	0	0	13	0	6	9	10	10	0	0	7	0	4	3	0	24	0	0	0
105	GGA	0	0	0	0	0	0	0	0	25	11	0	0	0	0	0	0	0	0	0	0	0	0	0	0	0	0	0	0	0	2	0	0	14	0	0	0	6	3	0	2	245998	12	43	8	20	0	0	0
106	GCA	0	7	0	0	29	0	0	3	0	0	0	1	0	0	0	0	0	0	0	1	3	6	1	0	0	0	0	0	0	0	0	0	61	0	0	0	245987	8	14	13	6	0	0	0	52	1	0	0
107	TGT	0	0	0	0	0	0	0	0	0	0	0	5	0	0	0	0	0	0	0	0	0	0	0	0	0	0	0	4	0	0	0	0	0	0	0	0	0	0	0	0	0	0	0	7	0	0	0	0
108	TAT	1	0	0	0	0	2	0	0	0	0	0	0	0	0	0	0	0	0	0	10	0	0	0	0	0	0	1	0	0	0	0	0	1	0	0	0	0	0	0	0	0	0	0	0	0	0	0	0
109	CCA	2	0	0	0	39	0	1	0	0	3	0	0	0	0	0	0	13	0	0	0	245988	13	139	16	2	0	0	0	4	0	0	0	0	0	0	0	0	1	0	0	0	0	0	0	0	0	0	0
110	GGA	0	0	0	0	0	0	0	0	13	0	0	0	0	0	0	0	0	0	0	0	0	0	0	0	1	0	0	0	0	0	0	0	15	0	0	0	5	0	0	0	246124	8	31	13	9	0	0	0
111	GAT	0	0	0	15	2	1	0	1	0	11	0	0	0	0	0	0	5	1	14	0	1	0	2	1	0	0	0	0	0	0	0	2	4	22	12	245761	6	0	2	3	0	0	3	12	6	0	4	3
112	CTC	0	0	0	0	0	0	0	1	0	0	0	0	15	58	1	45	0	8	0	0	0	36	0	0	0	1	0	0	61	245921	6	27	0	0	0	0	0	0	0	0	0	0	0	0	1	2	0	0
113	ATC	2	3	2	0	3	21	2	3	1	3	0	0	234	245362	2	57	3	89	2	1	0	0	0	0	1	2	0	0	14	8	0	11	8	1	7	0	7	15	46	4	15	88	17	1	3	19	9	0
114	GAC	0	54	0	4	1	1	0	0	0	1	0	3	0	0	12	0	2	4	4	2	0	0	0	0	0	0	0	0	0	6	0	0	93	245819	4	11	1	0	6	1	0	15	0	0	0	0	0	0
115	TAT	0	1	0	6	7	0	1	0	0	0	0	17	5	3	5	10	0	0	1	18	3	0	0	2	0	0	0	0	0	0	0	0	0	0	1	6	0	5	1	0	2	3	13	0	0	1	11	0
116	GAG	0	0	9	0	0	0	2	0	0	0	0	0	0	0	0	0	11	7	10	0	0	1	7	0	0	0	0	0	0	0	0	0	84	0	245708	31	2	0	5	3	1	0	65	3	0	0	3	0
117	GAA	13	0	1	0	0	0	0	0	0	0	0	0	0	0	0	0	2	0	0	0	0	0	0	0	0	0	0	0	0	0	0	0	245744	1	15	0	2	0	0	0	18	0	0	0	0	0	0	0
118	CTG	0	0	0	0	0	0	0	0	0	0	0	0	0	1	44	0	0	0	4	0	0	0	16	0	0	0	1	0	62	20	245994	17	0	0	0	0	0	0	0	0	0	0	0	0	0	0	3	0
119	AGG	1	0	31	0	0	0	3	0	25	1	245563	9	1	0	21	1	0	18	0	3	0	0	0	0	21	14	4	0	0	0	1	0	0	0	0	0	0	0	0	0	0	0	34	0	0	0	2	0
120	GAG	0	0	20	0	0	0	0	0	0	0	0	0	0	0	0	0	0	0	1	0	0	0	0	0	0	0	1	0	0	0	0	0	75	1	245859	14	0	0	2	0	0	0	34	0	0	0	4	0
121	CAA	31	0	0	0	0	0	0	0	0	0	0	0	0	4	0	0	246049	1	20	4	0	0	0	0	8	0	0	0	2	0	0	0	2	0	1	0	0	0	1	0	0	0	0	0	0	0	0	0
122	TTG	0	0	0	0	0	0	0	0	0	0	0	0	0	0	3	4	0	0	0	0	0	0	0	0	0	0	0	0	3	0	59	1	0	0	0	0	0	0	0	0	0	0	0	0	4	0	1	1
123	AGC	5	28	0	3	6	3	2	11	40	245772	1	32	0	33	0	4	0	2	0	7	0	0	0	0	0	0	1	0	0	0	0	3	1	0	0	0	2	0	14	3	16	16	1	2	11	0	0	0
124	TCA	4	0	0	0	29	16	0	13	0	5	2	0	0	2	9	7	0	0	5	1	21	0	1	1	0	0	0	0	1	0	1	5	2	1	2	2	2	1	4	19	31	0	1	3	2	2	0	1
125	GTA	0	0	0	0	6	2	0	2	1	0	0	3	36	0	0	1	0	0	0	0	0	0	0	0	0	0	0	0	1	0	2	0	1	0	0	0	38	0	2	0	1	0	0	0	246090	2	24	7
126	TCA	3	1	2	6	12	0	5	1	5	0	0	60	5	0	0	2	8	0	9	1	15	0	0	1	3	0	1	6	0	0	7	0	1	2	8	1	2	2	0	0	0	2	5	9	2	9	3	1
127	TCA	1	10	1	9	3	0	10	17	1	6	0	4	0	0	0	0	0	0	9	0	17	0	0	0	0	0	0	4	0	0	0	0	25	2	0	12	3	0	0	5	2	0	0	0	0	0	0	3
128	TTA	0	0	0	0	1	0	11	2	0	0	0	0	29	11	0	0	0	0	0	0	0	0	0	0	0	0	0	0	12	0	1	1	0	0	0	0	0	6	0	14	0	0	0	0	5	5	0	0
129	GAA	11	0	0	1	4	0	0	2	0	2	0	0	0	0	0	0	0	2	0	6	0	0	0	0	0	0	0	0	3	0	0	0	246070	3	12	1	0	0	0	0	11	0	0	0	0	1	0	0
130	AGA	34	0	0	0	0	0	0	1	245947	0	17	0	7	0	0	0	0	0	0	0	0	0	0	0	5	27	0	58	0	0	0	0	0	0	0	0	0	0	0	0	10	0	0	0	0	0	0	0
131	TTC	0	0	0	0	0	0	0	0	0	0	0	0	0	2	0	0	0	0	0	0	0	0	0	0	0	0	0	0	0	7	0	0	0	0	0	0	0	0	0	0	0	0	0	0	0	6	0	1
132	GAA	22	0	0	0	1	0	0	0	0	0	0	0	0	0	0	0	3	0	1	0	0	2	0	0	0	0	0	0	0	0	0	0	246187	5	12	1	6	0	0	0	10	0	0	0	0	0	0	0
133	ATA	2	0	0	0	9	0	0	0	0	0	0	0	246199	0	20	6	0	0	0	0	0	0	0	0	0	0	0	0	7	0	0	0	0	0	0	0	0	3	0	8	0	0	0	0	5	0	7	2
134	TTT	0	0	0	0	0	0	0	0	0	0	0	0	0	0	1	0	0	0	0	0	0	0	0	0	0	0	0	0	0	0	0	6	0	2	0	0	0	0	0	0	0	0	0	0	0	0	0	4
135	CCC	0	13	0	2	2	44	0	3	0	10	3	13	0	0	0	0	7	28	3	1	30	245715	29	24	1	1	0	2	3	9	2	0	6	11	0	1	3	10	2	0	1	0	4	0	0	0	0	0
136	AAG	48	3	245203	16	24	7	10	4	3	41	30	17	2	9	10	1	3	12	36	4	1	24	0	13	0	1	4	3	16	2	1	15	2	10	26	5	7	18	5	0	1	0	8	2	23	4	5	2
137	GAA	18	0	0	5	0	17	1	3	0	16	0	10	1	14	1	0	2	2	2	1	0	2	0	0	0	0	0	0	0	1	0	16	245313	9	19	41	1	10	4	0	24	2	0	0	4	3	6	3
138	AGT	12	0	0	50	4	5	9	7	4	21	16	245531	1	8	2	45	19	3	13	5	9	6	0	1	10	2	2	6	4	0	1	6	18	1	0	2	10	3	4	1	3	1	35	32	1	3	0	0
139	TCA	0	6	0	4	37	1	5	1	0	6	0	0	0	0	3	0	6	6	5	4	9	0	0	0	4	0	0	0	0	1	0	1	0	0	0	0	77	17	7	0	3	7	0	1	0	2	0	1
140	TGG	0	0	0	0	0	0	0	0	0	0	5	0	0	0	0	0	0	0	0	0	0	0	0	0	0	0	8	0	0	0	0	0	0	0	0	0	0	0	0	0	0	0	1	0	0	0	0	0
141	CCC	0	0	0	0	1	133	0	0	1	8	0	0	2	0	3	0	0	50	0	2	58	245522	3	28	0	1	0	0	3	16	1	3	18	0	7	3	0	5	1	7	0	0	0	2	2	0	2	2
142	AAC	96	245723	0	42	0	5	0	0	0	18	0	0	0	1	0	0	0	4	0	0	0	0	0	0	0	0	0	0	0	2	0	0	1	15	0	0	0	0	0	0	0	0	0	0	0	0	0	0
143	CAC	0	30	0	19	0	0	1	0	0	2	0	0	0	3	1	0	36	245658	0	31	0	2	0	0	0	12	0	0	1	2	0	2	0	0	0	0	0	1	0	1	0	0	0	0	0	8	0	1
144	ACA	43	0	0	0	245681	13	11	62	2	3	0	0	10	0	0	0	0	0	0	0	4	0	0	0	0	0	0	0	0	0	0	0	0	0	0	0	29	0	0	0	5	3	14	0	0	0	0	0
145	TTC	5	1	0	1	1	5	0	1	4	1	4	4	0	1	2	2	1	4	1	0	0	0	0	0	0	1	0	1	0	19	0	3	131	22	117	12	11	63	36	15	10	6	2	0	0	12	1	0
146	AAC	29	245402	7	147	4	4	3	3	8	19	41	0	1	3	1	0	27	22	13	92	6	16	5	2	8	3	6	0	2	2	12	7	15	47	63	3	2	9	15	3	3	1	8	1	27	4	32	10
147	GGA	1	0	0	1	1	7	0	0	36	1	0	1	0	0	0	0	0	0	1	6	0	0	1	0	0	0	0	2	4	0	0	0	17	0	1	0	0	1	0	18	246125	24	36	13	5	0	0	0
148	GTA	3	0	2	0	70	40	38	15	0	5	1	8	216	19	0	2	1	0	6	0	1	0	1	0	1	0	0	2	2	12	0	23	5	3	1	0	12	27	0	3	8	4	2	0	245631	12	37	5
149	ACA	27	1	1	0	246011	24	57	18	0	43	0	4	22	0	0	0	0	0	0	0	3	0	0	2	0	0	0	0	0	1	0	0	0	0	0	1	13	0	0	0	0	0	4	0	0	0	0	0
150	GTA	2	0	4	0	3	5	3	1	0	12	0	8	30	7	0	0	10	0	3	3	0	0	0	2	0	0	0	0	77	34	7	16	1	0	0	0	118	6	15	62	9	2	0	6	245471	17	17	16
151	TCA	0	0	0	0	4	0	0	0	0	6	0	0	0	1	0	0	0	0	0	0	11	0	1	0	0	0	0	0	0	0	0	1	0	0	0	0	70	10	0	2	2	0	3	0	0	0	0	1
152	TGC	0	0	0	0	1	0	0	0	0	5	0	0	0	0	0	1	0	0	0	0	3	0	0	0	0	8	0	0	0	0	0	0	1	0	0	0	0	0	0	0	1	1	1	0	0	0	0	0
153	TCC	8	7	21	27	13	32	49	3	5	0	3	7	34	2	12	8	10	1	5	22	47	57	0	10	1	7	1	3	14	0	67	42	5	2	42	7	36	1	4	2	34	22	16	49	3	18	47	36
154	CAT	4	28	8	170	51	34	32	59	26	6	48	53	0	5	59	28	17	29	39	243000	0	0	0	8	14	2	1	15	40	90	12	31	2	0	2	173	48	17	5	0	0	0	3	0	247	28	0	1
155	AGG	2	0	37	3	0	2	1	0	19	17	244876	23	20	5	41	55	2	6	17	4	0	0	0	1	46	0	6	0	7	6	3	1	0	2	4	1	27	1	1	4	17	6	115	50	2	1	0	32
156	GGA	12	12	0	0	0	9	4	1	16	3	0	0	0	0	6	0	22	5	1	0	0	0	0	0	0	0	0	0	0	2	0	0	31	11	4	4	45	39	0	7	245089	2	51	3	2	0	0	0
157	AAA	245198	14	22	6	27	52	0	34	17	0	0	9	2	3	4	4	34	255	2	17	0	0	0	0	0	0	1	3	3	19	16	1	59	0	5	33	0	0	0	0	2	12	13	128	6	0	16	0
158	AGC	0	45	0	2	0	9	4	2	16	243703	2	77	0	18	2	3	24	17	104	66	0	85	4	11	3	2	1	0	14	4	0	0	0	0	0	1	29	997	1	51	0	73	3	0	0	0	3	16
159	AGT	0	12	0	25	14	18	0	19	0	28	12	245520	0	0	9	8	0	14	4	0	0	0	1	0	0	0	0	4	2	2	0	1	0	26	0	0	9	0	2	4	8	6	5	24	0	0	0	0
160	TTT	0	0	0	0	0	0	0	0	0	0	0	0	0	0	3	1	0	0	0	0	0	1	0	0	0	0	0	0	0	0	0	7	0	0	0	0	0	0	0	0	0	0	0	0	0	0	0	1
161	TAC	0	6	0	0	2	0	0	0	0	0	0	0	0	0	0	0	0	11	0	0	0	0	0	0	0	0	0	0	0	0	0	0	0	0	0	0	0	0	0	0	1	0	0	0	0	0	0	0
162	AGA	24	56	20	14	3	0	0	4	245760	13	13	6	5	0	0	0	0	1	0	3	0	0	1	0	37	1	0	1	0	0	0	0	0	0	0	0	0	0	0	0	34	0	0	0	0	0	0	0
163	AAT	1	14	0	245709	0	1	0	2	0	0	0	12	0	0	0	2	0	1	0	8	0	0	0	0	0	0	0	0	0	0	0	0	0	0	0	11	0	0	0	0	0	0	0	0	1	0	0	0
164	TTG	0	0	0	0	1	0	0	0	0	0	0	0	7	2	5	0	0	0	0	0	0	0	0	0	0	0	0	0	0	0	10	9	0	0	0	0	0	0	0	0	0	0	0	0	1	9	16	7
165	CTA	0	1	0	0	0	0	0	2	0	0	0	6	67	0	0	0	5	2	0	3	13	0	0	0	4	0	0	0	245467	15	28	6	0	0	0	0	0	0	0	0	0	1	2	0	3	1	1	0
166	TGG	0	0	0	0	0	0	0	0	0	0	4	0	0	0	0	0	2	0	0	0	0	0	0	0	0	0	7	0	0	0	0	0	0	0	0	0	0	0	0	0	0	0	1	0	0	0	0	1
167	CTG	0	0	0	0	0	0	0	0	0	0	0	0	4	1	104	13	0	0	5	0	0	1	25	0	0	0	0	0	58	9	245279	29	0	0	0	0	1	0	0	0	0	0	0	0	0	0	12	14
168	ACG	0	0	53	1	42	31	245635	25	14	0	3	0	0	0	51	0	0	0	0	0	0	0	1	0	0	1	0	0	2	7	0	2	3	0	0	0	0	0	29	0	0	8	3	1	0	0	0	0
169	AAG	52	12	245023	30	1	7	14	10	5	85	15	59	1	0	66	0	1	9	5	4	0	1	0	0	2	3	3	0	14	19	4	5	0	0	36	0	2	61	7	136	13	16	1	0	15	19	19	7
170	AAG	21	28	245003	35	12	9	19	7	3	19	39	4	3	3	22	8	11	45	2	6	0	0	0	0	18	22	5	11	78	93	50	20	0	11	25	0	81	31	137	0	4	6	2	3	4	2	5	0
171	GGG	0	53	0	6	0	9	12	2	0	13	20	0	0	0	0	0	0	19	0	1	0	1	3	0	1	0	1	2	9	31	5	4	0	4	93	42	9	23	15	7	33	4	245471	16	0	0	11	0
172	GAT	0	9	0	54	31	0	3	0	0	2	0	3	2	0	0	5	10	2	0	0	0	10	1	4	0	0	0	0	2	0	0	2	35	8	53	245678	3	0	1	5	0	1	0	38	3	6	3	7
173	TCA	2	20	2	29	78	14	0	1	1	6	0	0	8	18	5	7	2	5	41	11	26	14	0	13	3	0	1	0	8	11	21	6	33	42	20	3	3	2	2	9	1	2	19	7	6	12	49	5
174	TAC	0	4	0	0	0	0	0	0	0	0	0	0	0	0	0	0	0	12	0	0	0	0	0	0	0	0	0	0	0	0	0	0	0	2	0	0	0	0	0	0	0	0	0	0	0	0	0	0
175	CCA	38	31	84	13	131	94	0	67	10	0	7	26	0	15	4	3	94	41	242	3	243286	16	20	14	44	115	9	25	18	90	0	12	0	9	1	42	220	1	86	2	4	5	8	10	8	20	10	33
176	AAG	21	9	245048	20	16	10	40	30	2	23	62	1	19	4	93	5	31	8	108	28	49	54	58	78	26	3	1	35	37	46	12	5	4	0	8	2	8	12	0	2	1	10	1	0	15	8	57	0
177	CTG	0	0	0	0	13	12	73	4	0	0	0	0	2	3	80	2	0	2	5	2	0	0	12	0	0	0	0	0	50	2	245569	20	0	0	0	0	23	1	19	0	0	0	1	0	37	16	5	35
178	ACC	1	94	0	1	46	245722	31	9	0	2	0	10	0	19	0	5	0	3	4	22	0	0	0	0	0	0	3	0	5	3	0	7	1	0	4	0	2	24	22	6	10	0	4	0	0	0	0	16
179	AAT	20	22	11	245937	0	0	5	2	0	0	0	27	1	0	0	7	0	0	0	3	0	6	0	2	0	0	5	0	0	2	0	0	0	22	4	2	0	6	3	0	28	4	5	1	26	0	4	1
180	TCC	4	5	0	10	2	33	2	27	2	10	9	19	5	0	12	3	0	17	2	0	0	8	0	0	5	0	0	1	6	5	8	0	66	4	6	0	1	4	3	0	5	0	1	0	7	1	1	32
181	TAT	0	0	0	6	0	0	0	0	0	0	0	0	0	0	0	0	0	0	0	41	0	0	0	0	0	0	0	0	0	0	0	0	0	0	0	2	0	0	0	0	0	0	0	0	0	0	0	0
182	GTG	2	1	0	5	0	0	2	18	7	22	2	1	3	3	42	3	10	5	20	1	0	0	0	0	0	2	9	10	3	1	4	0	8	0	6	0	0	27	11	5	0	0	4	0	38	8	245706	18
183	AAC	47	246035	0	14	0	3	0	0	0	10	0	0	0	1	0	0	0	0	0	0	0	0	0	0	0	0	0	0	0	0	0	0	0	18	0	0	0	0	0	0	0	0	0	0	0	0	0	0
184	AAT	5	21	4	246008	2	5	2	30	0	1	0	35	1	0	2	3	0	0	0	1	0	0	0	0	2	0	4	0	8	11	2	0	0	0	1	12	0	7	0	0	1	2	0	21	2	6	3	0
185	AAA	245867	27	47	6	1	0	0	0	35	0	0	0	8	2	6	3	8	3	3	1	0	0	0	0	1	0	0	0	1	2	9	0	37	0	3	0	0	2	1	3	1	7	1	2	0	0	0	4
186	GGG	0	1	0	0	0	6	7	6	0	0	30	0	0	0	0	1	0	0	1	6	0	0	1	1	2	0	1	0	0	1	11	0	0	1	56	7	11	4	0	0	36	16	245838	10	0	0	9	0
187	AAA	246067	8	28	0	0	1	3	0	21	0	0	0	1	2	0	2	29	1	0	0	0	0	0	0	0	0	0	2	1	9	0	0	23	0	5	0	4	8	0	3	1	3	1	0	2	2	3	16
188	GAA	16	4	0	2	0	1	9	0	0	24	0	1	0	3	1	1	1	17	4	0	14	10	2	4	0	2	0	0	1	14	4	0	245992	27	18	6	7	0	0	0	14	0	0	0	4	0	0	13
189	GTC	0	0	0	0	0	0	0	0	0	0	0	0	6	45	0	1	0	0	0	0	0	0	0	0	0	0	0	0	4	1	1	0	0	0	0	0	0	11	0	0	0	0	0	0	55	246100	12	50
190	CTT	0	0	0	0	0	0	0	0	0	0	0	0	0	0	21	45	0	0	0	4	0	0	0	39	0	0	0	6	7	13	12	245874	0	0	0	0	0	0	0	0	0	0	0	0	0	0	0	1
191	GTA	0	0	0	0	0	0	0	0	0	0	0	0	43	0	3	0	0	0	0	0	0	0	0	0	0	0	0	0	22	0	9	3	3	0	0	0	15	0	0	0	2	0	1	0	201445	2	20	10
192	CTA	0	0	0	0	0	0	2	1	0	0	0	0	37	5	6	3	2	0	0	0	19	0	0	0	5	0	0	0	201507	1	10	2	0	0	0	0	0	0	0	0	0	0	0	0	1	3	0	7
193	TGG	0	0	0	0	0	0	0	0	0	0	2	0	0	0	0	0	0	0	0	0	0	0	0	0	0	0	10	0	0	0	0	0	0	0	0	0	0	0	0	0	0	0	1	0	0	0	0	0
194	GGT	0	0	0	0	0	0	0	0	0	0	0	17	0	0	0	0	0	0	0	0	0	0	0	0	0	0	0	2	0	0	0	0	0	0	0	8	3	0	1	1	10	17	20	201183	0	0	0	131
195	GTT	0	0	0	0	0	1	0	0	0	0	0	0	0	7	1	59	0	1	0	0	0	0	0	0	0	0	0	0	20	0	0	7	0	0	0	1	0	0	0	23	0	0	0	2	7	40	8	201334
196	CAT	0	0	0	20	0	0	0	0	0	0	0	0	0	0	0	0	3	39	2	201487	0	0	0	2	0	0	0	9	0	0	0	1	0	0	0	5	0	0	0	0	0	0	0	0	0	0	0	0
197	CAC	0	330	0	14	3	0	1	7	0	2	2	1	0	0	0	5	64	200892	1	21	0	1	0	0	0	8	0	0	0	3	2	0	0	15	1	6	0	4	1	4	0	0	0	0	0	0	1	0
198	CCG	0	0	0	0	0	3	84	0	0	0	0	0	0	0	0	0	0	0	12	0	45	1	201380	9	0	0	2	0	0	0	9	0	0	0	0	0	0	0	2	9	0	0	0	0	0	0	0	0
199	TCT	0	0	0	0	0	0	0	3	0	0	0	7	0	0	6	0	0	0	0	0	0	0	0	20	0	0	0	0	0	0	0	0	0	0	0	1	0	0	0	0	0	0	5	0	0	0	0	1
200	AGC	0	27	0	0	0	4	0	0	42	201317	1	36	0	17	0	0	0	0	0	0	0	0	0	0	0	3	0	0	0	0	0	0	0	0	0	0	0	0	0	0	1	17	0	0	0	0	0	0
201	AGT	1	5	0	22	0	39	2	7	2	7	1	201203	2	19	3	21	0	1	0	2	0	0	0	2	0	0	1	1	6	0	0	3	16	0	5	0	1	1	0	0	0	6	0	16	0	0	0	1
202	GAT	1	5	1	19	3	0	0	0	0	38	0	0	5	2	0	0	0	0	0	3	0	0	0	0	0	0	0	0	0	1	0	2	26	33	8	201426	2	2	0	0	2	3	1	15	0	1	1	3
203	GAG	0	1	21	0	0	0	0	0	1	0	1	0	0	0	0	0	0	0	1	0	0	0	0	0	0	1	0	0	0	0	0	0	67	2	201032	9	0	0	2	0	1	0	31	0	0	0	1	0
204	CAA	34	0	0	0	0	0	0	0	0	0	0	0	0	0	0	0	201269	1	4	4	0	0	0	0	4	0	0	0	2	0	0	0	1	0	0	0	0	9	15	3	0	0	0	0	0	0	0	0
205	CAG	1	3	37	44	2	1	0	2	2	3	0	3	0	0	1	6	17	6	201149	8	0	0	4	0	0	0	34	0	22	2	7	0	1	1	28	0	0	4	12	0	0	3	0	2	1	0	11	0
206	AGT	0	1	0	12	0	7	1	2	0	12	4	201029	3	5	0	8	0	0	1	2	0	0	0	0	0	0	0	0	9	0	0	3	22	32	10	57	1	8	0	0	3	2	4	40	0	0	2	0
207	CTC	0	0	0	0	0	0	0	0	0	0	0	0	0	109	38	0	0	7	0	1	0	5	0	0	0	5	1	0	58	201225	48	4	0	0	0	0	0	2	0	0	0	0	0	0	2	0	0	1
208	TAT	0	0	0	1	0	0	0	0	0	0	0	0	0	0	0	0	0	0	0	19	0	0	0	0	0	0	0	0	0	0	0	0	0	0	0	0	0	0	0	0	0	0	0	0	0	0	0	0
209	AGT	0	2	1	37	2	0	26	30	1	14	3	200773	3	2	10	18	6	0	2	0	7	2	12	0	0	0	6	0	26	4	12	35	0	39	0	23	4	0	0	6	30	10	1	138	5	2	0	0
210	AAT	7	5	44	200682	6	5	4	0	0	6	0	16	60	13	1	4	3	0	9	16	8	10	62	1	0	7	0	1	7	4	9	0	0	0	57	78	14	0	26	83	0	37	0	8	8	0	7	28
211	GGA	0	1	0	10	9	32	0	0	30	8	0	2	5	4	0	0	3	2	3	1	5	9	0	0	1	0	0	0	0	2	0	0	26	0	8	1	1	1	2	0	201123	6	17	9	3	0	0	5
212	AAT	1	14	3	201081	0	0	0	4	1	0	0	29	10	0	14	0	8	19	3	1	4	53	0	3	1	0	0	0	0	9	0	0	7	0	0	11	18	0	3	8	1	25	0	4	3	7	6	31
213	GCT	16	0	0	5	66	7	21	45	0	1	4	14	4	0	0	1	1	5	0	9	0	32	8	76	0	6	0	0	0	1	0	0	0	0	0	33	21	19	4	200654	0	0	1	2	0	9	0	11
214	TAT	1	0	0	1	0	0	0	0	0	0	0	2	0	16	0	0	1	0	24	28	0	0	0	0	0	1	0	0	0	0	0	0	0	0	0	2	1	0	0	0	0	0	2	1	204	0	0	8
215	GTC	0	0	0	0	0	0	0	0	0	0	0	0	10	20	0	0	0	0	0	0	0	0	1	0	0	0	0	0	0	1	0	2	0	0	0	0	0	5	0	0	0	1	0	0	16	201496	2	10
216	TCT	1	1	3	1	10	0	0	8	65	0	1	1	10	5	2	8	2	3	3	0	0	0	0	11	0	0	6	2	10	0	0	0	0	0	0	1	20	3	4	5	1	2	0	0	0	4	0	27
217	GTA	0	0	0	1	0	0	0	0	0	0	0	0	48	0	0	1	0	0	0	0	0	0	0	0	0	0	0	0	1	0	0	0	2	0	0	0	9	0	0	0	0	0	0	0	201319	4	42	2
218	GCG	0	0	0	0	0	27	24	0	0	37	0	0	0	3	17	0	5	43	9	0	0	0	6	0	0	0	0	4	3	0	0	0	0	0	36	0	37	10	200797	36	0	2	1	0	0	1	52	2
219	TCT	6	0	0	0	4	11	1	16	0	3	0	1	0	0	0	0	0	0	4	1	0	0	0	14	0	0	0	0	0	0	0	0	0	0	0	0	2	0	4	2	10	13	0	3	0	0	0	0
220	TCA	10	1	2	6	1	8	29	1	21	11	1	0	0	2	22	1	6	4	6	71	98	15	1	5	0	10	0	2	5	25	5	0	2	44	2	2	7	1	6	33	13	14	1	1	0	41	3	0
221	AAT	6	15	4	201278	2	5	1	20	5	5	0	14	0	0	0	6	1	1	6	6	0	0	0	2	1	1	3	5	2	0	6	0	1	1	6	21	3	13	5	2	9	1	6	2	0	2	0	0
222	TAT	0	0	0	0	8	2	8	5	0	0	0	0	2	0	10	6	1	1	0	14	0	0	0	0	0	0	0	0	8	1	7	5	0	0	0	1	1	1	2	0	0	0	0	0	1	1	2	9
223	AAC	8	200318	0	60	0	0	0	0	2	6	2	3	17	62	2	8	18	37	14	200	0	0	0	0	2	1	0	0	2	12	6	6	147	47	7	0	12	22	21	8	5	4	2	1	8	13	6	23
224	AGG	20	10	19	6	0	9	1	6	24	15	200876	11	1	2	10	0	0	24	31	6	2	0	0	0	7	4	5	31	0	1	8	1	0	0	0	0	7	1	4	4	0	10	27	17	1	20	1	0
225	AGA	32	2	8	0	1	0	0	0	200203	0	28	1	10	3	18	1	2	1	7	0	0	0	0	0	1	1	2	7	0	21	14	0	0	0	0	0	0	0	1	0	21	0	0	0	0	2	0	0
226	TTC	0	2	0	2	7	14	12	1	0	5	0	0	13	13	10	17	1	0	0	0	0	0	0	0	0	0	0	0	11	12	11	1	4	1	1	0	3	0	0	1	0	0	0	0	39	18	21	24
227	ACC	10	17	2	5	24	200926	2	15	2	15	9	1	27	27	27	7	0	10	2	0	0	0	0	1	10	6	0	0	0	2	4	0	5	1	0	0	4	73	4	3	0	3	1	0	0	4	1	2
228	CCG	0	5	0	0	10	1	15	1	0	1	0	3	0	2	1	51	0	0	15	0	58	21	201051	26	1	0	22	1	2	0	14	0	0	0	1	0	2	24	14	13	2	0	5	0	23	3	12	20
229	GAA	16	0	0	0	12	3	11	24	1	7	0	10	0	4	2	3	3	15	6	4	0	3	0	4	0	1	0	6	5	1	1	3	199574	15	29	10	13	2	2	5	46	53	30	29	7	4	0	4
230	ATA	4	3	0	2	17	7	12	0	0	3	0	0	200960	8	34	36	7	1	2	3	10	8	7	18	7	0	2	0	1	6	1	14	1	0	0	1	2	1	0	2	2	0	0	0	40	34	4	17
231	GCT	0	2	0	1	45	17	49	36	13	17	2	10	0	0	4	1	24	7	50	4	0	0	0	2	0	3	5	3	17	26	22	2	0	2	0	28	5	24	13	199906	4	0	2	2	15	55	65	215
232	GCA	0	27	18	35	68	7	0	17	20	44	9	2	38	117	58	103	9	93	8	118	36	6	67	17	8	12	25	6	26	4	29	17	33	24	23	39	199347	27	55	6	13	0	26	16	30	26	39	88
233	AGG	7	0	12	0	0	0	0	0	66	0	199961	8	0	0	23	0	0	0	0	1	0	0	0	0	0	0	26	11	0	0	0	0	0	1	0	0	0	0	2	0	0	0	26	0	0	1	0	3
234	CCC	6	1	2	1	0	15	1	0	19	0	0	7	2	2	1	25	4	21	0	0	22	200929	4	74	4	39	0	3	0	20	6	12	0	0	0	0	8	18	3	2	0	0	0	0	5	0	6	2
235	AAA	199191	17	30	11	3	0	37	0	23	37	10	0	6	7	54	11	23	5	61	0	4	7	7	0	9	50	6	9	36	105	178	12	51	4	14	0	32	22	41	23	1	3	0	0	90	21	0	21
236	GTA	2	10	5	6	37	22	1	2	15	2	6	7	75	5	45	17	5	39	11	2	0	0	0	0	4	15	4	0	6	11	6	39	1	1	0	6	25	1	1	27	0	0	0	0	200751	10	26	1
237	AGA	24	82	40	29	2	1	1	0	200038	17	33	4	20	6	43	6	46	7	30	3	0	0	0	0	6	3	1	0	10	27	2	8	0	1	11	1	7	22	12	5	54	5	2	1	5	6	0	8
238	GAT	0	2	0	3	1	3	5	0	0	0	0	0	0	10	0	0	0	0	0	1	0	0	0	0	0	0	0	0	0	0	1	1	4	23	6	200453	0	0	0	0	0	0	0	7	0	0	0	0
239	CAA	21	23	2	8	0	1	0	0	0	1	0	2	1	0	26	0	200783	2	37	2	2	0	0	0	35	0	0	0	1	4	5	2	0	0	1	1	1	0	0	8	3	0	0	0	2	1	1	12
240	CAT	0	25	3	99	7	0	0	23	0	1	0	11	26	4	6	0	19	19	13	201113	21	8	2	34	0	2	5	4	13	8	0	7	10	0	1	4	1	1	5	2	0	0	0	2	20	25	8	0
241	GGG	0	0	0	0	0	0	0	0	0	1	32	0	0	0	0	0	0	0	0	0	0	0	0	0	0	0	0	0	0	0	0	0	0	3	24	0	0	0	0	0	18	7	201480	10	0	0	4	0
242	AGG	0	0	34	0	0	0	1	0	20	1	201414	6	0	0	10	0	0	0	0	0	0	0	0	0	1	0	10	4	0	0	0	0	0	0	0	0	0	0	0	0	0	0	27	1	0	0	0	0
243	ATG	0	0	1	0	1	0	9	0	0	0	2	0	27	4	201502	10	2	0	2	0	0	0	0	0	0	0	0	0	0	0	2	1	0	0	0	0	0	0	0	0	0	0	0	0	0	2	24	0
244	AAC	14	201243	2	27	0	5	1	2	2	9	7	0	13	29	15	10	17	48	3	0	3	0	0	0	2	0	0	0	2	3	9	1	0	16	3	0	7	9	2	1	0	1	1	0	0	2	0	8
245	TAT	0	0	1	2	0	6	1	0	1	0	0	0	0	0	2	0	0	2	0	11	0	0	0	0	0	0	0	0	0	0	0	0	0	0	0	2	0	0	0	0	0	0	0	0	2	0	0	1
246	TAC	0	2	0	0	0	1	0	0	0	0	0	0	0	0	1	0	0	99	0	36	0	0	0	0	0	0	0	0	1	3	1	0	0	1	0	0	2	4	9	0	1	0	3	0	0	0	0	1
247	TGG	0	0	1	0	0	0	0	0	0	0	2	0	0	0	0	0	0	0	0	0	0	0	0	0	0	0	24	0	0	0	1	0	0	0	0	0	0	0	0	0	0	0	2	1	0	0	0	0
248	ACC	3	10	4	2	11	199518	9	26	1	2	2	4	0	25	4	7	17	3	1	18	0	0	0	0	5	1	0	0	5	1	2	1	1	1	0	0	0	26	0	8	0	0	0	0	2	0	6	6
249	TTG	1	0	0	0	0	1	26	0	0	0	1	0	4	0	4	20	0	0	0	0	0	0	0	0	1	0	2	1	2	15	23	8	0	0	0	0	0	0	1	0	0	0	0	0	8	6	7	2
250	CTA	0	0	0	0	1	0	0	0	0	0	0	0	59	13	1	8	3	0	0	0	5	0	0	0	0	0	0	0	200720	53	10	12	0	0	0	0	0	0	0	0	0	0	0	0	4	1	1	4
251	GAA	17	11	13	9	13	5	0	0	7	18	6	3	2	0	51	4	28	2	2	9	25	12	89	6	4	0	9	0	1	3	0	0	200547	6	15	2	32	17	6	0	22	5	4	0	1	3	4	0
252	CCC	2	2	2	0	0	23	0	0	0	0	0	0	0	0	0	0	1	35	1	2	20	201016	6	23	0	2	0	2	0	7	0	0	0	7	0	6	1	1	0	3	1	2	0	0	0	0	0	3
253	GGA	2	0	0	3	3	8	0	3	50	6	2	2	0	0	0	0	1	2	0	0	0	0	0	0	4	7	3	0	0	7	2	0	18	3	0	1	2	1	4	15	200747	1	92	5	2	0	0	0
254	GAC	0	20	0	0	0	0	0	0	0	3	1	0	0	0	1	0	44	22	6	7	0	0	0	0	0	0	0	0	0	0	0	0	42	200757	13	18	2	2	12	0	1	19	15	0	0	2	0	0
255	ACA	17	29	1	1	200455	29	5	38	4	0	2	14	14	2	0	4	14	7	5	7	3	0	0	0	0	2	5	0	0	1	3	2	20	1	9	10	17	1	7	0	0	5	3	0	8	13	0	14
256	ATA	2	0	0	0	15	0	0	0	0	0	0	0	201203	9	13	28	0	0	0	0	0	0	0	0	0	0	0	0	4	8	0	6	0	0	0	0	0	0	0	0	0	0	0	0	11	1	0	0
257	ATA	2	0	2	13	23	8	0	4	4	12	0	4	200545	11	39	36	56	3	29	2	0	0	0	0	1	0	2	0	16	21	10	19	0	0	0	1	6	11	5	24	3	31	1	5	29	6	3	1
258	TTT	0	0	0	0	0	0	0	0	0	0	0	0	2	0	0	17	0	0	0	0	0	0	0	0	0	0	0	0	2	1	0	5	0	0	0	0	0	0	0	0	0	0	0	0	2	1	1	4
259	GAG	0	0	16	0	2	0	4	2	0	0	0	0	0	0	0	0	0	0	1	0	0	0	0	0	0	0	0	0	0	0	0	0	16	0	201310	19	0	0	3	0	0	0	35	0	0	12	8	0
260	GCA	0	0	0	0	28	0	0	0	0	0	0	0	0	0	0	0	0	0	0	0	0	0	0	0	0	0	0	0	0	0	0	0	29	2	0	0	200656	13	14	15	4	1	2	0	17	0	1	0
261	ACT	0	0	0	44	36	40	3	201102	0	7	0	15	6	0	0	9	0	1	0	0	0	0	0	0	0	1	0	1	0	0	1	0	3	0	2	0	0	4	0	11	0	0	0	0	0	0	0	0
262	GGT	0	0	0	0	0	0	0	0	0	0	0	40	0	0	0	0	0	0	0	0	0	0	0	0	0	0	0	0	0	0	0	0	0	0	0	20	1	0	1	0	15	45	13	201196	0	0	0	7
263	AAT	2	14	0	201313	0	1	0	0	0	0	0	9	0	0	0	1	0	0	0	3	0	0	0	0	0	0	0	0	0	0	0	0	0	0	0	22	0	0	0	0	0	0	0	0	0	0	0	0
264	CTA	0	0	0	0	0	0	0	0	0	0	0	0	16	3	0	1	2	0	0	0	19	0	0	0	0	0	0	0	201372	9	5	12	0	0	0	0	0	0	0	0	0	0	0	0	1	1	0	1
265	ATA	4	0	0	0	4	0	0	0	3	0	0	0	200432	27	48	4	0	0	0	0	0	0	0	0	0	0	0	0	4	166	19	7	0	0	0	0	1	13	6	7	0	0	0	0	17	0	14	4
266	GCA	0	0	0	0	9	0	0	0	0	0	0	0	0	1	1	0	0	0	0	0	0	1	0	0	0	0	0	0	0	0	0	0	22	0	0	0	201080	19	6	13	0	0	0	0	12	1	2	0
267	CCA	0	0	0	0	18	0	0	0	0	0	0	0	0	0	0	0	16	0	0	0	200926	30	19	17	1	0	0	0	10	0	0	0	0	0	0	0	0	0	0	0	0	0	0	0	0	0	0	0
268	TGG	0	0	0	4	5	2	0	1	0	0	3	0	0	1	0	5	0	3	1	0	0	0	0	0	0	1	9	0	0	0	1	0	0	0	3	0	0	5	6	0	0	1	2	0	1	18	1	2
269	TAT	0	0	0	2	0	0	0	7	0	0	1	0	0	0	6	2	0	7	1	45	0	0	0	0	0	0	0	0	0	0	0	0	0	0	0	2	0	0	0	0	0	0	0	0	0	0	0	1
270	GCT	0	0	0	0	0	0	0	38	0	1	0	2	0	0	0	0	0	0	0	0	0	0	0	0	0	0	0	0	0	0	0	0	0	0	0	43	7	30	8	201015	2	0	8	2	0	0	0	8
271	TTC	0	0	0	0	0	0	2	0	0	0	0	0	0	1	1	0	0	6	0	4	0	0	0	0	0	0	0	0	2	7	0	2	0	0	0	0	0	0	0	0	0	0	0	0	0	1	0	0
272	GCA	2	0	0	0	59	2	10	4	0	8	0	0	1	4	0	3	1	2	30	0	1	0	0	0	1	2	0	4	1	3	1	16	26	0	24	0	201099	5	9	11	3	7	3	13	15	22	18	0
273	CTG	0	0	0	0	0	0	0	0	0	0	0	0	2	0	77	13	0	0	5	0	0	1	57	0	0	0	4	0	131	16	200968	25	0	0	0	0	0	0	0	1	0	0	0	0	9	1	11	21
274	AGT	12	4	0	34	11	6	3	19	3	8	16	201146	1	8	6	19	10	2	1	0	0	0	0	0	2	10	3	7	7	8	2	6	19	15	1	2	5	6	0	1	7	0	3	18	2	16	1	20
275	AGA	28	0	7	0	2	2	2	0	201256	0	32	1	13	0	0	0	0	2	0	10	3	0	1	1	12	43	2	0	0	0	0	0	0	0	0	0	1	0	0	3	9	0	3	0	0	0	1	0
276	GGG	0	94	3	96	0	0	29	0	4	18	22	6	0	0	3	0	11	5	7	16	0	1	0	0	1	4	2	7	3	1	3	6	16	1	25	0	12	6	6	1	41	12	200826	22	1	8	11	0
277	TTT	11	6	11	3	3	17	0	15	7	103	15	24	77	12	1	17	62	59	4	9	9	20	1	4	8	12	1	2	14	15	0	8	10	8	7	1	0	3	0	42	15	7	10	22	0	7	15	42
278	GAG	5	30	22	29	10	17	1	7	14	19	5	8	13	6	0	3	1	6	13	0	25	4	6	2	15	3	3	15	1	23	8	7	41	12	200801	34	12	1	23	13	7	4	76	7	5	1	8	5
279	TCC	2	6	0	20	5	9	2	0	7	0	0	0	0	0	0	0	1	7	0	5	0	15	0	0	0	4	0	0	1	2	0	0	0	0	0	0	3	3	0	1	0	0	0	0	0	1	0	0
280	GGC	0	0	0	0	3	6	0	2	0	49	0	0	0	0	0	0	0	1	2	0	0	2	0	3	1	3	0	0	0	1	0	0	0	52	0	0	0	4	0	0	37	201143	6	32	0	17	0	0
281	ATC	0	4	0	0	0	16	0	0	0	1	0	0	25	201218	0	38	0	0	0	1	0	0	0	0	0	0	0	0	4	3	2	3	0	0	0	0	0	1	0	0	0	0	0	0	11	14	2	1
282	ATC	0	2	0	0	0	27	0	0	0	6	0	0	101	201108	1	25	0	0	0	0	0	0	0	0	0	0	0	0	3	1	1	1	1	0	0	0	0	0	0	0	0	0	0	0	9	11	0	0
283	ACC	2	393	2	4	41	200618	22	22	20	3	26	11	9	22	13	8	44	0	15	7	0	3	0	0	6	6	3	9	93	13	3	21	8	1	1	0	29	6	1	3	0	0	0	0	13	0	6	18
284	TCA	0	0	0	1	26	2	22	5	0	1	0	6	0	0	1	0	0	0	0	1	54	0	0	0	0	0	0	0	1	0	0	0	0	0	1	0	12	3	2	1	0	0	0	0	1	1	0	0
285	AAC	54	199582	2	135	14	12	2	5	5	23	1	6	0	10	4	0	6	1	2	0	0	2	0	2	23	0	6	20	8	2	2	2	8	19	12	28	6	43	0	1	4	0	9	0	26	5	5	11
286	GCG	6	7	2	6	0	0	45	7	0	0	1	1	13	2	2	3	4	4	5	0	0	0	1	0	2	11	4	3	14	0	0	20	2	0	41	0	59	4	252749	35	0	5	3	0	24	2	11	3
287	TCA	4	0	8	12	12	2	0	25	0	19	0	13	1	4	0	5	0	1	2	12	61	4	1	10	0	5	0	4	1	0	0	0	12	1	2	6	9	0	0	1	0	0	0	1	4	0	0	0
288	ATG	3	0	3	4	58	6	7	19	0	0	5	0	91	3	252736	35	2	0	23	6	0	52	0	0	0	0	0	5	1	3	34	22	1	0	1	0	0	1	0	0	1	3	4	0	7	1	12	4
289	CAT	0	1	2	45	7	9	0	92	0	19	0	1	4	2	0	1	19	19	5	252766	0	0	0	4	0	3	0	15	2	7	1	1	7	2	0	4	35	11	5	0	0	27	2	18	4	0	2	3
290	GAG	0	0	16	2	13	0	6	3	0	10	0	2	0	3	1	0	1	0	1	1	1	3	0	3	0	0	0	0	10	0	2	0	33	5	252997	41	0	2	12	1	6	2	42	0	0	4	2	0
291	TGT	0	0	0	0	0	0	0	0	0	0	0	2	0	0	0	0	0	0	0	0	0	0	1	0	0	0	0	4	1	0	0	0	0	0	0	0	0	0	0	0	1	0	0	13	0	0	0	0
292	AAC	33	252910	1	47	6	6	0	4	0	35	0	4	2	1	0	1	0	13	0	1	0	0	0	0	0	2	0	0	4	0	0	0	19	58	0	6	0	0	0	0	0	0	0	0	1	0	0	4
293	ACG	0	0	54	0	68	5	252985	26	0	11	1	14	0	0	12	0	0	0	0	0	0	0	5	0	0	0	0	0	0	0	1	0	0	0	0	0	6	0	37	1	0	0	3	0	0	0	0	0
294	AAG	84	26	252419	50	18	7	20	3	8	1	28	1	1	27	8	14	33	31	22	6	1	0	2	10	4	4	0	0	8	16	17	14	10	0	37	2	53	1	2	4	5	6	5	0	1	0	20	8
295	TGT	0	0	0	0	0	0	0	0	0	0	0	2	0	0	0	0	0	0	0	0	1	0	0	0	0	0	0	3	0	0	0	0	0	0	0	0	0	0	0	0	0	0	0	1	0	0	0	2
296	CAA	20	0	0	0	0	0	0	0	0	0	0	4	0	0	1	3	253092	1	34	0	0	0	0	0	36	0	1	0	3	0	0	0	1	0	0	0	0	0	0	0	0	0	0	0	0	0	0	0
297	ACA	30	0	0	0	253112	18	14	1	2	2	0	0	16	0	0	0	0	0	0	0	7	0	0	0	0	0	0	0	0	0	0	0	0	0	0	0	31	0	0	0	0	0	0	0	0	0	0	1
298	CCC	0	0	0	0	1	51	0	0	0	0	0	0	0	0	0	0	0	46	2	0	26	252983	0	16	0	0	0	0	0	11	0	0	0	0	0	0	3	2	0	0	0	0	0	0	0	0	0	0
299	CAG	3	50	10	3	2	5	12	20	2	1	0	7	0	2	37	6	37	152	252306	128	1	3	19	2	0	12	63	4	11	6	23	4	3	69	29	2	7	3	17	1	1	1	1	2	31	0	1	7
300	GGA	0	0	0	0	0	0	6	0	20	0	0	0	0	0	1	0	0	0	0	0	0	0	0	1	2	0	0	0	0	0	0	0	11	0	0	0	1	0	0	0	252853	8	43	51	16	0	0	0
301	GCT	0	0	0	0	0	0	0	40	0	6	0	26	0	0	0	1	0	0	0	0	2	0	0	2	0	1	0	0	2	0	0	0	0	0	0	246	13	66	7	252569	1	1	0	2	0	0	0	13
302	ATA	8	0	0	0	19	0	0	0	10	0	0	0	253079	8	53	16	0	0	0	0	0	0	0	0	0	0	0	0	4	11	12	16	0	0	0	0	0	0	0	0	0	0	0	0	15	12	0	13
303	AAC	36	252645	0	54	1	14	0	1	0	28	5	7	0	9	5	4	2	44	1	0	0	3	0	11	0	5	6	1	0	14	0	0	3	21	13	13	3	7	1	0	8	1	16	6	0	2	11	6
304	AGC	0	64	0	0	1	2	0	0	40	252686	1	258	0	15	0	0	0	0	0	0	0	0	0	0	1	7	1	0	0	0	0	0	0	0	0	0	0	0	0	1	4	13	15	3	0	0	0	0
305	AAT	7	12	2	253046	0	1	1	6	0	0	0	25	0	0	0	4	0	0	0	3	0	0	0	2	4	13	0	0	0	0	0	0	1	0	0	15	3	0	0	2	3	10	14	5	3	3	0	14
306	CTC	0	0	1	1	0	3	0	1	0	1	16	0	0	40	1	0	0	6	0	0	0	32	0	0	5	17	7	5	20	252773	14	27	0	0	2	0	7	11	0	0	0	0	0	0	0	3	1	1
307	CCT	0	0	0	0	0	0	2	40	0	0	0	0	0	0	0	2	0	0	0	66	9	75	49	252975	0	0	2	0	0	0	0	11	0	0	0	0	0	0	3	0	0	0	1	0	0	0	0	0
308	TTC	0	0	0	0	0	0	1	0	0	0	8	0	1	2	0	0	0	0	0	0	0	0	0	0	0	0	0	1	0	15	0	0	0	0	0	0	0	0	0	0	0	0	0	0	0	4	1	1
309	CAG	1	0	47	0	0	0	0	0	0	0	0	0	0	0	0	0	10	1	252902	21	0	0	11	0	0	0	50	0	0	1	5	0	0	0	2	0	1	0	0	0	0	0	0	1	0	0	0	0
310	AAT	7	18	1	253164	0	0	0	2	0	0	0	19	0	0	0	1	0	0	0	1	0	0	0	0	0	0	0	1	0	0	0	0	0	0	1	11	0	0	0	0	0	0	0	0	0	0	0	0
311	ATA	2	0	0	0	16	0	0	0	1	0	0	0	253143	19	36	9	0	0	0	0	0	0	0	0	0	0	0	0	1	0	1	0	0	0	0	0	0	0	0	0	1	0	0	0	16	0	5	5
312	CAC	0	39	0	13	8	0	2	3	0	6	1	11	0	0	0	0	63	252820	4	27	0	8	0	0	0	9	0	2	0	0	0	0	0	13	0	7	1	18	4	2	1	2	16	6	0	0	0	0
313	CCA	2	0	11	1	21	0	0	0	21	6	2	1	1	0	0	0	19	2	0	0	252984	9	23	12	1	2	5	0	13	0	0	1	0	0	0	1	2	11	3	1	0	0	1	1	0	0	2	0
314	GTC	0	7	1	15	18	23	14	8	0	13	18	6	12	23	0	2	7	12	9	12	0	0	0	0	2	3	13	1	9	5	1	0	2	11	2	0	2	33	3	4	1	1	3	1	46	252547	4	21
315	ACA	41	4	0	2	252705	24	55	3	3	10	8	21	14	1	3	6	0	3	0	0	2	2	1	0	0	1	12	2	0	2	0	0	1	0	0	0	31	1	1	3	7	1	3	7	1	6	11	54
316	ATA	3	0	0	0	6	0	0	0	5	0	0	0	252988	5	36	9	1	0	0	0	0	0	0	0	0	0	0	0	2	3	1	2	0	0	0	0	1	0	0	0	0	0	0	0	11	42	9	4
317	GGA	0	0	0	0	0	0	0	0	17	0	0	1	0	0	0	0	0	0	0	0	0	2	0	0	0	0	0	0	0	0	0	0	14	0	0	0	1	0	0	0	253013	10	88	7	2	0	0	0
318	GAG	4	11	30	72	3	15	2	15	1	9	3	10	2	9	4	3	5	33	2	20	0	0	0	0	3	1	1	17	2	1	5	4	66	4	252070	24	13	4	4	7	1	1	25	0	1	7	13	0
319	TGC	0	0	0	0	1	0	0	0	0	7	0	0	0	0	0	0	0	0	0	0	0	0	0	0	0	3	0	0	0	0	0	0	0	0	0	0	0	0	0	0	0	1	0	0	0	0	0	0
320	CCA	0	0	0	0	20	2	0	0	0	0	0	0	0	0	0	0	9	0	0	0	252963	39	7	29	0	0	0	0	21	0	0	0	0	0	0	0	1	0	0	0	0	0	1	0	0	0	0	0
321	AAA	252844	1	8	5	9	0	1	2	87	0	5	1	82	10	0	3	1	0	8	3	0	0	0	0	3	3	4	36	5	3	0	4	11	0	0	0	1	2	0	0	1	0	1	0	36	5	7	2
322	TAT	0	0	0	2	0	0	0	0	0	0	0	0	1	0	0	0	0	0	0	14	0	0	0	0	0	0	0	0	0	0	0	0	0	0	0	3	0	0	0	0	0	0	0	0	0	0	0	0
323	GTC	0	0	1	0	1	0	0	0	0	0	0	0	7	246	0	10	0	0	0	0	0	0	0	0	0	0	0	0	5	7	3	0	0	10	0	0	0	12	0	0	0	3	0	0	30	251974	24	15
324	AGG	6	0	32	0	1	18	1	0	62	0	252110	11	1	0	17	0	2	2	0	5	1	0	0	0	3	16	11	17	3	3	0	7	0	0	1	0	2	5	0	3	0	0	48	2	2	0	0	0
325	AGT	0	1	0	42	0	1	2	1	0	35	4	252455	0	0	0	13	0	0	2	0	0	0	0	0	0	0	0	0	0	1	1	4	0	0	0	1	3	6	0	1	0	0	0	24	0	0	0	0
326	ACC	0	48	0	0	43	252438	1	22	11	2	1	0	1	26	0	34	34	0	0	1	2	5	6	1	0	2	0	3	0	9	2	5	2	8	1	0	3	46	2	3	0	5	1	0	0	2	0	1
327	AAA	252693	3	16	0	0	0	0	0	15	0	1	0	0	0	0	0	3	0	0	0	0	0	0	0	0	6	0	7	0	0	0	0	10	0	0	0	1	0	0	0	1	0	1	0	0	0	0	0
328	TTG	0	0	0	0	1	0	0	0	3	0	0	0	1	0	1	2	0	0	0	0	0	0	0	0	0	0	0	0	26	1	29	10	0	0	0	0	0	0	0	0	0	0	0	0	0	0	2	0
329	AGG	5	2	42	0	0	0	1	1	17	0	252477	8	0	0	24	0	0	0	0	0	0	0	0	0	0	14	5	0	2	0	0	0	0	0	0	0	2	0	0	0	0	0	40	0	0	0	0	0
330	ATG	0	0	0	0	0	0	2	0	0	0	3	0	35	1	251849	6	0	0	0	0	0	0	0	0	0	0	0	0	1	2	2	0	0	0	0	0	0	0	0	0	0	0	0	1	0	0	20	0
331	GTT	0	1	0	0	1	0	0	0	0	1	0	0	0	0	0	50	0	0	0	0	0	0	0	0	0	0	0	0	0	0	0	0	0	0	0	0	1	0	3	14	0	0	0	1	8	27	15	252118
332	ACA	46	0	0	0	252226	34	144	8	1	0	1	0	36	0	0	0	0	0	0	0	2	0	0	0	0	0	0	0	0	0	0	0	0	0	0	0	15	0	0	0	0	0	0	0	0	0	0	0
333	GGA	0	0	0	0	0	0	0	0	18	0	0	0	0	0	0	0	0	0	0	0	0	0	0	0	2	0	0	0	0	0	0	0	36	1	0	0	1	0	0	0	251999	11	101	1	6	0	0	0
334	CTA	0	0	0	1	0	1	1	3	0	0	1	0	65	0	5	0	1	0	0	0	24	2	0	4	0	0	0	0	252514	35	25	17	0	0	0	5	0	0	0	0	0	0	0	0	1	9	1	4
335	AGA	13	0	0	0	1	0	0	0	252788	0	56	2	3	0	0	0	0	0	0	1	0	0	0	0	26	0	7	3	0	0	0	0	1	0	0	0	0	0	0	0	15	0	0	0	0	0	0	0
336	AAC	30	253127	0	62	0	7	0	6	0	1	0	0	0	0	0	0	0	1	0	0	0	0	0	0	0	0	0	0	0	0	0	0	0	10	0	0	0	0	0	0	0	0	0	0	0	2	0	0
337	ATC	109	207	5	37	20	63	0	3	8	19	6	54	15	252347	32	19	27	2	22	1	2	0	0	0	30	18	3	60	10	5	3	2	6	0	0	19	2	1	6	0	1	12	13	0	7	8	7	5
338	CCA	0	2	2	3	23	0	0	0	3	2	1	2	0	0	0	0	25	11	2	9	252966	52	10	14	5	2	6	0	14	1	0	0	0	0	0	0	5	0	7	0	12	0	0	1	12	0	0	1
339	TCC	5	0	1	2	4	5	0	4	31	35	14	2	10	6	2	3	60	1	5	1	0	38	8	55	32	3	4	7	0	0	1	7	0	2	0	0	18	133	9	51	5	5	2	0	4	2	2	23
340	ATT	7	0	1	1	0	0	0	18	46	0	10	5	17	21	2	252944	1	0	9	0	0	0	0	0	7	0	68	11	1	0	5	3	0	0	0	0	0	0	2	0	0	0	0	0	1	0	2	44
341	CAA	17	0	0	0	1	1	1	0	0	12	0	0	0	0	0	0	253160	1	24	2	1	0	0	0	23	0	0	4	1	0	0	1	0	0	0	0	0	0	0	0	0	0	2	0	0	0	1	0
342	TAC	0	1	1	0	0	0	0	0	0	0	0	0	3	0	0	0	0	19	1	0	1	0	0	0	0	2	0	0	0	0	0	0	2	3	0	0	0	0	0	0	0	0	0	0	0	0	0	0
343	AGA	56	0	16	0	0	0	0	0	252180	1	109	3	10	0	0	0	0	0	3	0	0	0	0	2	39	41	6	4	0	0	0	0	0	0	1	0	0	0	0	0	22	0	0	0	0	0	0	0
344	GGT	0	0	0	0	0	0	0	0	0	0	3	22	0	0	0	0	0	0	0	0	0	0	0	0	0	0	0	1	1	0	0	0	0	0	0	15	1	0	0	3	4	41	6	251872	0	1	0	11
345	CTA	0	0	0	0	0	0	1	0	0	0	0	0	65	6	3	3	5	0	0	0	20	0	0	0	3	0	0	0	250462	5	17	37	0	0	0	0	0	0	0	0	0	0	0	1	20	12	0	1
346	TTT	0	0	0	0	0	0	0	0	0	0	2	0	1	0	0	9	0	0	0	0	0	0	0	0	0	0	0	0	5	2	1	10	0	0	0	0	0	0	0	0	0	0	0	0	0	0	0	6
347	GGA	0	0	1	6	0	0	0	0	12	2	0	1	0	0	0	0	0	0	5	2	0	0	0	0	11	1	2	1	0	2	3	4	12	0	0	0	12	3	5	0	252500	22	71	7	7	0	0	1
348	GCC	0	0	0	0	0	18	0	0	0	0	0	0	0	0	0	0	0	0	0	0	0	0	0	0	0	0	0	0	0	0	1	0	0	45	0	0	45	250151	1	22	0	0	0	0	0	55	0	0
349	ATT	0	0	0	2	0	1	0	7	0	0	0	1	13	27	1	252752	0	0	0	0	0	0	0	0	0	0	0	0	5	0	2	4	0	0	0	0	0	0	3	0	0	0	0	0	31	4	16	32
350	GCT	1	0	0	0	0	1	0	56	0	1	0	5	0	0	2	0	0	0	0	0	0	0	0	0	0	0	0	0	0	0	1	1	0	0	0	32	13	45	24	252749	1	0	0	2	0	0	0	14
351	GGT	0	0	1	0	0	0	0	0	0	0	0	22	0	0	0	0	0	0	0	0	0	0	0	0	0	0	0	5	0	0	0	0	0	0	0	19	0	0	0	1	3	43	62	252655	0	0	0	11
352	TTT	0	0	0	0	0	0	0	0	0	0	0	0	0	0	0	2	2	0	0	0	0	0	2	2	0	0	0	0	0	0	0	7	0	0	0	0	0	0	0	0	0	1	0	0	0	0	0	3
353	ATT	0	0	0	2	0	2	0	2	0	0	0	0	15	37	5	252699	0	0	0	0	0	0	0	0	0	0	0	0	14	21	2	5	0	0	0	0	1	0	0	1	0	0	0	0	19	5	57	26
354	GAG	0	1	21	0	0	0	0	1	3	0	0	0	0	0	0	0	0	0	0	1	0	0	0	0	0	0	0	0	0	0	0	0	51	0	252857	32	0	0	5	0	0	1	37	0	0	0	4	1
355	GGG	0	0	0	0	0	0	0	0	0	0	21	0	0	2	0	0	0	1	0	0	0	0	0	0	0	0	3	0	0	0	0	0	0	0	25	0	0	0	0	0	85	12	252876	41	0	0	6	0
356	GGA	0	0	0	0	0	0	0	0	39	0	0	0	1	0	0	0	0	0	0	0	0	0	0	2	0	0	1	0	0	0	0	0	39	0	0	0	2	0	1	0	252464	8	389	28	12	0	0	0
357	TGG	0	0	0	0	0	0	0	1	1	0	5	0	0	0	0	0	0	0	0	0	0	0	0	0	0	0	13	0	0	0	0	0	0	0	0	0	0	0	0	0	0	0	1	0	0	0	0	0
358	ACT	0	7	0	51	16	179	0	251714	0	6	0	8	3	5	0	14	2	16	0	8	6	15	1	16	0	1	0	0	26	25	0	3	7	9	0	0	0	7	0	26	0	0	0	0	3	0	0	1
359	GGA	0	0	0	0	1	0	0	0	34	0	2	0	0	0	0	0	2	0	0	0	0	0	0	1	1	0	0	0	0	0	0	0	33	0	0	0	3	0	2	1	252872	14	16	11	13	0	0	0
360	ATG	0	0	1	0	0	0	6	0	0	0	0	0	16	0	252706	12	0	0	0	0	0	0	0	0	0	0	0	0	44	27	12	25	0	0	0	0	0	0	0	0	0	0	0	0	0	0	20	1
361	ATA	95	1	104	0	12	1	0	0	13	0	1	1	252303	59	56	73	2	0	0	0	0	0	1	0	2	6	0	1	2	7	0	19	0	0	0	0	1	0	0	0	0	0	1	0	53	11	12	12
362	GAT	0	0	0	16	0	0	0	0	0	0	0	0	0	0	0	0	0	0	1	0	0	0	0	0	0	0	0	0	0	0	0	0	3	7	1	252955	0	0	0	1	0	0	0	10	0	0	0	0
363	GGA	0	0	0	0	0	0	0	0	24	0	0	0	0	0	0	0	0	0	0	0	0	0	0	0	0	0	0	0	0	0	0	0	21	0	0	0	2	0	0	1	252921	14	60	6	14	0	0	0
364	TGG	0	0	0	0	0	0	0	0	0	0	3	0	0	0	0	0	0	0	0	0	0	0	0	0	0	0	3	0	0	0	0	0	0	0	0	0	0	0	0	0	0	0	0	0	0	0	0	0
365	TAT	0	0	0	3	0	0	0	0	0	0	0	0	0	0	0	0	0	0	0	27	0	0	0	0	0	0	0	0	0	0	0	0	0	0	0	3	8	0	0	0	0	0	0	0	0	0	0	0
366	GGT	0	0	0	0	0	0	0	0	0	0	0	13	0	0	0	0	0	0	0	0	0	0	0	0	0	0	0	1	0	0	0	0	0	0	0	22	0	0	0	0	5	30	18	253045	0	0	0	62
367	TAT	0	0	0	0	0	0	0	0	0	0	0	0	0	0	0	0	0	0	0	12	0	0	0	0	0	0	0	0	0	0	0	0	0	0	0	0	0	0	0	0	0	0	0	0	0	0	0	0
368	CAT	3	0	2	19	0	0	0	0	5	2	8	0	0	0	0	0	3	43	1	252727	0	0	0	3	0	5	6	12	1	0	2	7	0	0	2	0	5	3	3	0	0	0	1	0	1	0	0	0
369	CAT	1	0	0	23	3	7	10	2	0	0	0	0	4	3	4	1	163	36	1	252812	0	0	0	1	0	0	0	9	0	0	0	2	0	0	0	1	0	4	0	0	0	0	1	0	3	6	2	0
370	CAG	4	6	15	1	1	0	1	3	0	28	0	54	5	1	6	8	25	3	252710	19	0	0	4	0	1	2	50	7	1	16	5	9	2	0	16	1	6	13	14	8	0	0	0	0	42	14	4	22
371	AAT	5	23	1	253120	0	0	0	3	0	0	1	6	0	0	0	2	0	0	0	2	0	0	0	0	0	0	0	0	0	0	0	0	0	0	0	13	0	0	0	0	0	0	0	0	0	0	0	0
372	GAA	13	0	0	0	1	5	0	0	0	0	0	5	0	0	0	0	0	0	0	0	0	0	0	0	0	0	1	0	0	0	0	2	253096	28	23	14	3	3	2	8	19	1	4	0	2	0	0	0
373	CAG	0	0	33	0	3	0	0	0	0	0	0	0	0	1	1	0	14	0	252953	16	0	0	2	0	0	0	37	0	0	2	1	10	8	2	11	0	6	21	3	0	0	0	0	0	0	0	1	0
374	GGA	0	0	0	0	0	0	0	0	19	0	0	0	0	0	0	0	0	0	0	0	0	0	0	0	0	0	0	0	2	1	0	0	17	0	0	0	1	0	0	0	252861	22	36	2	10	0	0	0
375	TCA	0	5	0	0	4	1	1	1	2	6	10	2	0	0	3	0	0	11	0	2	8	0	0	0	0	0	4	0	0	0	0	0	0	12	4	1	12	4	4	0	0	3	1	0	6	2	2	1
376	GGC	0	0	0	0	0	0	0	0	0	27	0	1	2	0	0	0	1	3	1	0	0	0	0	0	0	0	0	2	0	0	4	0	3	35	0	0	4	4	2	0	84	252892	27	33	0	23	1	0
377	TAT	1	0	0	3	0	0	0	0	0	0	0	0	0	0	0	0	0	0	1	18	0	0	0	0	0	0	0	0	0	0	0	0	0	0	0	1	0	0	0	0	0	0	0	0	1	0	0	0
378	GCA	0	0	0	0	47	0	1	0	0	1	0	11	0	0	0	1	0	0	1	0	1	0	0	0	2	0	0	0	0	0	0	0	45	0	0	0	252697	30	60	14	3	0	0	0	124	29	14	17
379	GCG	0	0	0	0	0	0	22	0	0	4	0	0	0	0	0	0	0	0	0	0	0	0	1	0	0	0	0	0	0	0	0	0	0	0	51	0	147	5	252883	18	0	0	7	0	0	0	62	0
380	GAT	0	0	0	17	0	0	0	0	0	0	0	0	0	0	0	0	0	0	0	0	0	0	0	0	0	0	0	0	0	0	0	0	2	23	1	253130	1	0	0	0	0	0	0	22	0	0	1	3
381	CAA	58	1	8	0	0	2	0	1	8	0	2	2	9	15	24	11	251856	30	35	15	2	0	0	0	67	7	21	3	23	9	1	11	7	1	9	0	0	3	11	12	0	0	0	0	8	4	1	0
382	AAA	252149	1	26	0	1	12	0	2	11	8	3	4	5	6	7	1	11	3	29	5	1	0	2	1	3	1	15	40	1	1	9	3	6	0	2	0	2	6	2	7	1	4	1	0	5	6	10	16
383	AGC	0	53	0	0	28	5	3	0	12	251924	2	70	0	18	0	0	0	0	0	0	0	0	0	0	0	2	0	0	0	0	0	1	2	0	0	0	0	9	4	5	1	71	0	0	0	0	0	0
384	ACA	40	0	0	0	252191	53	8	3	0	4	0	1	7	0	0	0	0	0	0	0	2	0	0	0	0	0	0	0	0	0	0	0	0	0	0	0	14	0	0	0	0	0	0	0	0	0	1	0
385	CAA	19	0	0	1	0	0	0	2	0	2	0	0	0	0	1	0	252315	3	40	0	1	0	0	0	10	0	0	0	3	0	0	0	5	2	0	0	0	1	1	1	1	1	3	0	3	0	0	1
386	AAT	62	20	67	251825	2	0	10	6	16	0	56	27	40	6	25	94	15	1	4	2	0	0	0	0	13	0	19	0	2	1	8	4	4	6	4	8	10	0	2	2	3	2	9	1	0	0	6	5
387	GCC	0	0	0	0	0	16	0	0	0	0	0	0	0	0	0	0	0	0	0	2	0	0	0	0	0	0	0	0	0	0	0	0	0	13	0	0	29	252163	1	18	0	1	0	0	0	39	0	0
388	ATT	0	0	0	2	0	1	0	4	0	0	1	5	4	15	32	252167	0	0	1	0	0	0	0	0	0	0	1	0	0	0	0	11	1	0	0	0	0	0	0	3	0	0	0	0	1	20	11	43
389	AAC	27	251882	1	62	7	6	3	9	6	13	1	19	2	3	1	3	2	4	5	2	0	0	0	0	3	0	11	10	6	0	2	3	5	21	1	2	1	1	0	0	0	2	0	1	6	1	1	0
390	GGG	15	0	31	0	8	16	7	4	85	11	115	60	5	3	72	24	13	2	184	17	0	0	0	0	31	22	32	18	11	31	3	37	0	0	17	0	4	5	11	9	37	2	250917	21	6	5	38	11
391	ATT	0	0	0	2	0	0	0	20	0	0	0	4	10	8	4	252156	0	0	0	0	0	0	0	0	0	0	0	0	0	0	1	0	0	0	0	0	0	0	1	0	0	0	0	0	23	5	3	21
392	ACA	17	0	0	7	251950	20	18	6	3	2	3	0	22	0	1	2	27	0	11	2	0	0	0	0	7	6	6	5	0	2	0	1	0	0	0	0	55	0	0	2	2	0	0	2	0	0	0	1
393	AAC	34	252027	1	11	5	32	0	2	0	4	1	0	0	0	2	0	10	13	0	0	0	0	0	0	3	2	6	2	0	0	0	0	0	6	0	0	1	0	0	0	0	0	0	0	0	0	0	0
394	AAG	57	0	252231	24	0	0	7	0	0	0	25	0	0	0	1	0	0	0	1	0	0	0	0	0	0	3	2	1	0	0	0	0	0	0	6	0	0	0	0	0	1	0	0	0	0	0	0	1
395	GTG	0	0	0	0	0	0	0	0	0	1	0	0	6	48	16	0	0	0	0	0	0	0	0	0	0	0	0	0	0	2	0	2	2	0	4	0	0	1	9	0	1	0	2	0	52	33	252125	14
396	AAC	35	252258	1	40	0	3	0	1	0	11	0	7	0	1	0	0	0	1	0	0	0	0	0	0	1	1	0	0	0	0	0	0	0	14	0	0	2	0	0	0	0	0	0	0	0	0	0	0
397	TCT	0	0	0	3	1	0	0	2	0	0	0	10	0	0	0	1	2	0	1	1	0	0	0	6	4	0	0	0	0	0	0	0	0	0	0	0	3	0	4	1	8	0	0	0	0	0	0	0
398	GTT	0	0	0	0	0	0	0	0	0	0	0	0	1	0	0	82	0	0	0	0	0	0	0	0	0	0	0	0	3	13	0	3	0	0	0	2	0	0	1	6	0	0	0	0	11	14	1	252338
399	ATC	0	2	0	0	0	6	2	0	0	0	0	0	56	252009	5	62	0	0	0	0	0	1	0	0	0	0	0	0	0	2	2	2	0	0	0	0	0	0	1	0	0	0	0	0	34	25	7	1
400	GAG	1	0	42	0	5	0	0	0	0	3	0	0	0	0	0	0	0	2	6	3	0	0	1	0	0	0	0	0	0	1	0	0	34	0	252001	7	2	3	1	0	1	1	27	1	0	0	15	0
401	AAA	252025	0	30	0	2	2	1	0	13	0	0	0	18	0	2	0	2	2	6	0	0	0	0	0	4	13	12	1	0	0	1	0	17	0	0	0	2	3	1	3	0	0	0	0	2	7	0	2
402	ATG	0	0	6	0	0	0	6	0	0	0	2	0	22	6	251924	51	0	0	0	0	0	0	0	0	0	0	0	0	0	0	10	11	0	0	0	0	0	0	0	3	0	0	2	0	0	1	14	0
403	AAC	25	251790	0	30	0	2	0	0	0	25	0	5	0	1	0	0	4	4	0	1	0	0	0	0	0	1	1	0	2	0	0	0	0	27	0	1	2	1	6	1	5	4	2	0	0	0	1	0
404	ACT	1	16	4	17	23	42	1	251478	7	0	39	24	0	2	1	14	2	6	1	2	0	1	1	2	2	0	4	7	15	2	15	10	16	0	1	0	14	33	7	11	5	4	28	6	2	1	7	3
405	CAA	27	0	1	6	1	0	0	0	0	0	5	0	0	1	0	0	251616	8	95	6	3	0	0	2	52	5	5	11	0	0	0	0	7	0	8	0	5	40	4	1	1	1	41	0	1	6	4	0
406	TTC	0	0	0	0	0	0	0	0	0	2	0	2	2	8	8	0	1	0	2	0	0	0	0	0	0	0	0	0	3	12	5	1	0	0	0	0	0	0	0	4	2	5	1	0	1	3	0	5
407	ACA	26	14	3	3	251911	15	60	7	6	7	7	0	56	0	0	0	20	20	1	3	2	0	0	0	29	3	5	9	0	0	0	0	1	0	0	0	12	0	8	2	0	0	1	1	0	0	0	1
408	GCT	0	0	0	1	5	1	3	20	0	32	3	2	7	0	6	3	6	0	7	3	1	2	1	0	0	1	39	1	0	5	7	1	4	0	2	38	15	67	40	251770	4	3	18	5	2	1	0	52
409	GTG	1	0	0	3	0	6	0	3	20	5	4	0	4	1	34	0	7	1	0	0	0	0	0	0	1	11	4	2	0	6	0	0	0	0	3	0	1	0	26	11	0	0	6	0	35	3	251504	93
410	GGT	1	3	4	0	0	1	0	0	1	1	3	40	0	0	0	0	3	0	2	0	3	0	1	1	5	7	4	18	4	0	0	0	1	7	1	61	1	8	1	9	8	35	35	251762	1	0	4	62
411	AAA	252153	9	40	4	6	0	1	0	18	0	0	0	4	0	0	0	0	3	6	3	0	0	0	1	0	0	0	0	0	6	0	1	16	0	0	0	8	2	9	0	29	2	12	1	13	1	0	0
412	GAA	12	3	2	18	107	16	12	10	5	5	5	1	0	6	4	0	50	12	81	6	0	0	0	0	3	8	2	5	21	9	4	2	251703	3	24	1	51	3	6	11	24	0	0	0	24	8	3	3
413	TTC	8	0	0	0	0	0	0	0	0	0	0	3	0	3	0	0	0	0	0	0	0	0	0	0	0	0	0	0	0	9	0	0	17	0	0	0	0	0	0	0	1	0	0	0	0	2	0	0
414	AAC	19	251914	3	65	2	11	3	5	0	36	0	19	0	2	0	0	0	1	0	0	0	0	0	0	0	0	0	0	0	0	0	0	2	16	0	0	7	1	1	1	20	7	12	41	0	0	0	0
415	AAC	29	251825	2	18	9	4	0	0	9	19	2	12	1	14	8	6	0	11	2	3	0	20	3	3	3	1	6	0	4	4	4	18	8	10	0	3	0	1	37	1	19	9	4	22	5	88	26	1
416	TTA	0	0	0	1	0	0	0	0	0	0	0	0	4	3	0	0	0	0	0	0	1	0	0	0	0	2	0	0	20	2	8	3	0	0	0	0	0	0	0	0	0	0	1	0	0	0	7	1
417	GAA	20	0	0	0	0	0	0	0	0	0	0	0	0	0	0	0	0	0	0	0	0	0	0	0	0	0	0	0	0	0	0	0	252284	4	15	0	0	0	0	0	10	0	7	0	0	0	0	0
418	AAA	252338	1	20	1	4	0	0	0	13	0	6	0	3	0	0	0	1	0	0	2	0	0	0	0	4	0	0	0	20	0	5	0	11	0	0	0	0	0	0	0	0	0	0	0	0	0	0	0
419	AGG	1	0	48	0	0	0	0	0	31	1	251230	13	0	0	26	0	0	0	0	0	0	0	0	0	10	0	13	0	0	0	0	0	0	0	0	0	0	0	0	0	1	0	149	0	0	0	0	0
420	ATG	1	0	1	0	0	0	6	0	0	0	3	0	18	0	251520	4	0	0	0	0	0	0	0	0	0	0	0	0	0	0	5	0	0	0	0	0	0	0	0	0	0	0	0	0	0	0	21	0
421	GAA	14	0	2	0	0	0	0	0	1	1	0	0	0	0	0	0	33	3	1	0	0	0	0	0	0	0	1	0	0	0	0	0	251494	3	10	0	2	1	1	0	29	0	0	0	0	0	0	0
422	AAT	0	27	2	252014	0	0	0	3	0	8	0	13	0	0	0	7	0	0	0	0	0	0	0	0	0	0	0	0	0	0	0	0	0	0	0	12	0	0	1	0	0	0	0	1	0	0	0	0
423	TTA	0	0	0	0	0	0	0	0	0	0	0	0	1	0	0	0	0	0	0	0	1	0	0	0	0	0	1	0	13	1	0	0	0	0	0	0	0	0	0	0	0	0	0	0	0	0	0	1
424	AAT	0	14	2	251893	0	0	0	2	0	0	1	10	0	0	0	1	0	1	0	15	0	0	2	0	0	0	0	0	0	0	0	0	0	0	0	2	0	0	0	0	0	0	0	0	0	1	0	0
425	AAA	252215	8	18	1	1	0	0	0	15	0	0	0	1	0	1	0	1	7	0	3	0	0	0	0	1	4	0	32	0	1	0	0	13	0	0	0	2	4	0	0	0	0	0	0	0	0	0	0
426	AAA	251913	3	124	4	2	0	0	0	15	0	2	0	0	1	0	0	0	0	2	0	0	0	0	0	0	0	3	3	1	0	0	1	10	0	1	0	0	0	0	2	0	0	0	0	0	0	0	0
427	GTT	2	0	1	0	0	0	0	0	0	0	0	0	0	0	0	23	0	0	0	0	0	0	0	0	0	0	12	0	0	6	0	0	0	0	0	0	1	0	0	13	0	0	0	3	3	5	6	249413
428	GAT	2	0	0	15	0	0	0	0	0	0	0	0	0	0	2	1	0	0	0	1	0	0	0	0	0	0	0	0	0	0	0	0	3	16	5	250624	0	0	0	2	0	0	1	18	0	0	0	2
429	GAT	0	0	0	16	0	0	0	0	0	0	0	0	0	0	2	0	1	0	0	0	0	0	0	0	0	0	0	1	0	0	0	0	7	11	3	250384	0	0	0	1	0	4	0	30	0	0	0	2
430	GGG	0	0	2	0	0	0	0	0	0	0	13	0	0	0	0	0	0	0	0	0	0	0	0	0	0	0	0	0	0	0	0	0	0	1	27	0	0	0	2	0	69	7	252196	20	0	0	6	0
431	TTT	0	0	0	0	0	0	0	0	0	0	0	0	0	0	0	0	0	0	0	0	0	0	0	0	0	0	0	0	0	15	2	25	0	0	0	0	0	0	0	0	0	0	0	0	0	0	0	12
432	CTG	0	0	0	0	1	0	0	12	0	0	237	0	1	6	29	2	1	0	4	2	0	0	40	0	0	0	1	0	62	1	251851	12	0	0	1	0	0	0	8	0	0	0	0	0	0	1	1	13
433	GAC	0	21	0	0	2	0	0	2	0	0	0	1	0	0	0	0	4	0	0	0	0	0	0	0	0	0	0	0	0	0	0	0	29	252189	11	18	1	9	8	2	0	31	0	0	0	1	0	0
434	ATT	0	0	0	2	0	0	0	7	0	0	0	3	3	18	8	252339	0	0	0	0	0	0	0	0	0	0	0	0	12	2	0	112	0	0	0	0	0	0	0	0	0	0	0	0	0	11	0	14
435	TGG	0	0	0	0	0	0	0	0	0	0	1	0	0	0	0	0	0	0	0	0	0	0	0	0	0	0	13	0	4	0	0	0	0	0	0	0	0	0	0	0	0	0	1	0	0	0	0	0
436	ACA	105	0	0	0	252202	5	11	15	1	0	0	0	8	0	0	0	2	0	3	0	2	0	0	0	0	0	0	2	0	0	0	0	1	0	0	0	38	0	0	0	0	0	0	0	0	0	0	0
437	TAT	0	0	0	2	0	0	0	0	0	0	0	0	1	0	0	2	0	0	0	26	0	0	0	0	0	0	0	0	0	1	0	0	0	0	0	1	0	0	0	0	0	0	0	0	0	0	0	0
438	AAT	0	11	7	250068	0	0	0	3	0	0	0	7	0	0	0	0	2	18	18	4	0	0	1	0	0	0	0	0	5	0	0	0	0	0	4	17	2	0	0	0	0	0	0	0	0	0	0	0
439	GCA	0	0	0	0	50	0	0	2	0	0	0	0	14	0	0	2	0	0	0	0	0	0	0	0	0	0	0	0	0	0	0	0	14	0	0	0	248584	15	29	21	1	0	0	0	43	0	3	0
440	GAA	14	0	0	0	0	0	0	0	0	0	0	0	0	0	0	1	0	0	0	0	0	0	0	0	0	0	0	0	0	0	0	0	251837	6	19	2	2	0	0	0	10	1	0	0	0	0	0	0
441	TTG	0	0	0	0	0	0	0	0	0	0	0	0	1	0	5	2	0	0	0	0	0	0	0	0	0	0	0	0	5	0	7	0	0	0	0	0	0	0	0	0	0	0	0	0	0	2	9	0
442	TTA	0	0	0	0	1	0	0	0	0	0	0	0	1	14	1	6	0	0	0	0	0	0	0	0	0	0	0	0	6	0	0	9	0	0	0	0	0	0	0	0	0	0	1	0	15	0	9	3
443	GTT	0	0	0	0	0	1	0	0	0	0	0	0	0	13	0	19	0	0	0	0	0	1	0	0	0	0	0	0	0	1	0	0	0	0	0	3	0	0	0	3	0	0	0	1	4	9	4	251517
444	CTA	0	0	0	0	0	0	0	0	0	0	0	0	103	0	1	0	0	0	0	0	15	0	0	0	1	0	0	0	249571	11	16	1	0	0	0	0	0	49	0	0	0	0	1	0	1	0	0	0
445	CTG	0	0	0	0	0	0	0	0	0	0	0	1	0	0	257	0	0	0	1	0	0	0	48	0	0	1	4	0	34	3	250348	4	0	0	0	1	1	0	0	0	0	0	0	0	0	0	0	0
446	GAA	19	0	0	0	0	0	0	0	0	0	0	0	0	0	0	0	1	0	0	0	0	0	0	0	0	0	0	0	0	0	0	0	252046	1	25	0	0	0	1	1	35	0	0	0	1	0	0	0
447	AAT	2	17	1	251973	0	0	0	0	0	0	0	4	0	0	0	0	0	0	0	3	0	0	0	0	0	0	0	0	0	0	0	0	0	0	0	8	0	0	0	0	0	0	0	0	0	0	0	0
448	GAA	27	0	0	0	0	0	0	0	0	3	0	0	0	0	0	0	2	0	1	0	0	0	0	0	0	1	0	0	0	0	0	0	252030	4	28	1	0	0	0	0	18	0	0	0	4	0	0	0
449	AGG	0	0	25	0	0	0	1	0	17	0	251191	4	0	0	12	0	0	0	0	0	0	0	1	0	6	0	28	0	0	0	0	0	0	0	0	0	0	0	0	0	0	0	48	0	0	0	0	0
450	ACT	0	0	0	29	6	21	4	251374	0	0	2	0	0	0	0	9	0	0	0	0	0	0	0	1	0	0	0	0	0	0	0	0	0	0	0	1	0	0	0	9	0	0	0	0	0	0	0	0
451	TTG	0	0	0	0	0	0	0	0	0	0	0	0	0	0	0	0	0	0	0	0	0	0	0	0	0	0	0	0	0	0	14	7	0	0	0	0	0	0	0	0	0	0	0	0	0	0	0	0
452	GAT	0	0	0	19	0	0	0	0	0	0	0	1	0	0	0	0	0	0	0	0	0	0	0	0	0	1	0	0	0	0	0	0	1	12	1	251874	0	3	8	3	1	1	1	31	0	0	0	1
453	TTC	0	0	0	0	0	0	0	0	0	0	0	0	0	2	0	0	0	0	0	0	0	0	0	0	0	0	0	0	0	8	1	0	0	0	0	5	0	0	0	0	0	0	0	0	0	11	0	0
454	CAT	0	0	0	15	0	0	0	0	0	0	0	0	0	0	0	0	3	4	4	252130	0	0	0	4	0	0	0	36	0	0	0	3	0	0	0	0	0	0	1	0	0	0	0	0	0	0	0	0
455	GAC	0	25	0	3	1	0	0	0	0	0	2	0	0	0	1	0	0	1	0	0	0	0	0	0	0	0	0	0	2	0	0	0	432	251234	10	14	0	3	0	1	0	32	0	1	0	2	0	0
456	TTA	0	1	0	8	6	1	1	5	5	0	0	0	20	0	1	0	0	8	12	0	3	0	0	0	16	4	5	10	23	5	1	1	4	5	6	10	0	0	0	0	0	4	3	10	10	0	1	1
457	AAT	7	10	1	252145	0	0	0	6	0	0	0	9	0	0	3	0	2	0	3	1	0	0	0	0	0	0	0	0	0	0	0	0	0	0	0	12	1	0	0	0	0	0	0	1	0	0	0	0
458	GTG	0	0	0	0	0	0	0	0	0	0	0	0	1	0	28	5	0	0	0	0	0	0	0	0	0	0	0	0	8	0	6	0	0	0	3	0	0	0	10	0	0	0	1	0	33	1	251754	7
459	AAG	41	0	252045	12	0	0	2	0	0	0	20	0	0	0	2	0	0	1	0	2	0	0	0	0	9	2	0	1	0	0	2	0	0	0	38	0	0	1	0	2	0	0	0	0	0	0	0	0
460	AAT	8	20	26	251337	3	1	16	2	0	3	2	24	0	0	1	0	3	0	0	2	0	0	0	0	0	7	1	4	0	0	0	0	0	0	0	15	0	0	0	7	0	1	11	4	0	0	0	6
461	CTG	0	0	0	0	0	0	0	0	0	0	0	0	0	2	36	0	0	0	1	0	0	0	8	0	0	0	3	0	40	0	251836	9	0	0	0	0	0	0	0	0	0	0	0	0	0	0	0	0
462	TAC	0	4	0	0	0	0	0	0	0	0	0	0	13	0	0	0	0	10	0	0	0	0	0	0	0	0	0	0	0	0	0	0	0	5	0	0	0	0	0	0	0	0	0	0	0	0	0	0
463	GAG	0	0	26	1	0	0	0	0	0	0	0	0	0	0	0	0	0	0	0	0	0	0	0	0	0	0	0	0	0	0	0	0	68	4	252190	12	6	0	1	8	0	1	33	0	0	0	1	0
464	AAA	252284	3	53	0	3	0	0	0	9	1	0	4	2	0	0	0	2	0	0	0	0	0	0	0	0	0	14	0	0	0	0	0	8	0	0	0	0	0	0	0	0	5	0	3	0	0	1	0
465	GTA	0	0	0	0	0	2	0	0	0	0	0	0	18	0	0	1	0	0	0	0	0	0	0	0	0	0	0	0	0	0	0	0	0	0	0	0	27	1	0	2	3	0	0	0	251892	1	31	5
466	AAA	252373	2	35	2	2	0	0	0	10	2	0	3	0	0	0	0	0	0	0	0	0	0	0	0	2	0	3	8	0	0	0	2	12	0	0	0	0	0	4	13	4	3	3	0	0	0	0	0
467	AGC	1	24	1	0	3	3	6	1	34	252063	6	87	2	12	0	0	3	1	0	0	0	0	0	0	0	4	0	3	1	0	0	0	12	7	0	2	12	0	3	2	21	52	2	8	3	6	2	1
468	CAA	15	0	7	0	11	2	2	1	33	5	2	2	32	10	39	0	251651	4	28	4	1	0	0	0	38	0	0	1	12	18	11	0	4	7	0	0	19	0	0	2	0	3	1	0	4	36	2	3
469	TTA	0	0	0	0	0	0	0	0	0	0	0	0	6	1	0	9	0	14	0	0	2	0	0	0	0	0	0	0	4	0	3	7	0	0	0	0	0	0	0	0	0	0	0	0	2	0	0	1
470	AAG	28	10	252012	33	1	0	4	0	2	5	39	1	0	0	3	0	0	0	9	0	0	0	0	0	0	0	0	0	0	0	0	0	0	4	13	3	1	1	1	0	4	0	9	2	0	2	2	19
471	AAT	2	19	2	252092	0	1	17	5	0	1	0	28	0	0	1	3	17	1	31	1	0	0	0	0	0	0	1	0	2	0	9	0	2	0	3	45	0	4	0	3	10	1	6	3	2	0	0	1
472	AAT	0	6	2	252271	0	0	1	6	0	0	0	17	0	0	1	1	0	0	0	2	0	0	0	0	0	0	1	0	0	0	0	0	0	0	0	36	0	0	0	0	0	0	0	0	0	0	0	0
473	GCC	0	0	0	0	0	26	0	0	0	0	0	0	0	0	0	0	0	0	0	0	1	0	0	0	0	0	0	0	0	0	0	2	0	30	0	0	28	252220	2	8	0	2	1	9	2	16	4	0
474	AAA	251771	20	38	22	6	0	0	0	30	0	39	0	0	8	7	10	1	1	17	0	0	0	0	0	6	3	0	1	5	1	0	24	24	4	2	0	6	6	0	5	4	2	4	3	26	5	3	6
475	GAA	20	0	0	1	5	1	1	0	0	0	0	0	5	0	0	2	0	0	0	0	1	0	3	1	0	0	0	0	2	0	0	5	252014	2	10	20	2	4	0	0	12	1	0	0	2	33	0	24
476	ATC	6	8	12	3	2	19	88	5	7	13	2	13	33	215407	26	48	3	0	1	0	0	0	0	0	1	0	0	3	13	2	3	8	0	1	2	8	0	1	0	0	0	2	143	0	8	13	0	5
477	GGA	0	0	0	4	0	0	0	0	31	0	0	0	0	0	1	0	0	0	2	4	1	0	0	0	1	0	0	0	0	0	1	1	16	0	1	0	0	0	0	0	215746	2	23	13	1	0	0	0
478	AAT	4	55	13	215639	2	1	0	5	1	0	0	8	0	0	0	2	1	0	2	0	0	0	0	0	0	2	2	1	0	0	0	0	0	1	0	7	0	0	0	0	0	1	1	0	0	0	0	0
479	GGG	0	0	0	0	0	0	0	0	4	5	19	0	0	0	0	0	0	0	0	0	0	0	0	0	0	0	3	0	0	1	0	1	0	0	15	0	0	0	1	0	38	12	215828	8	0	0	8	1
480	TGT	0	0	0	0	0	0	0	0	0	0	0	0	0	0	0	0	0	0	0	0	0	0	0	0	2	0	0	4	0	0	0	0	0	0	0	0	0	0	0	0	0	0	0	19	0	0	0	0
481	TTT	0	0	0	0	0	9	0	0	0	0	0	0	0	0	0	2	0	0	0	1	0	0	0	1	0	0	0	0	6	2	1	9	0	0	2	0	0	0	0	0	0	0	0	0	0	0	1	6
482	GAG	13	0	36	4	0	2	0	0	5	0	0	0	3	1	0	2	1	0	11	0	1	2	0	0	0	0	0	2	0	1	245	0	27	1	215468	10	2	1	5	2	2	5	61	1	0	6	1	0
483	TTC	6	0	0	0	0	0	0	0	0	0	0	0	0	5	0	0	0	0	0	0	0	0	0	0	0	0	0	0	0	6	0	0	1	0	0	0	0	0	0	0	0	0	0	0	0	2	0	0
484	TAC	0	1	0	0	1	0	0	0	0	0	1	0	0	0	1	0	0	48	0	3	0	0	0	0	0	0	2	0	2	2	1	0	0	2	0	0	1	0	0	0	0	0	0	0	0	0	0	0
485	CAC	0	9	0	0	0	0	0	0	14	0	0	0	0	0	0	0	19	215591	1	8	0	0	0	0	155	8	0	0	0	0	0	0	0	0	7	0	0	0	0	0	0	0	2	0	0	0	0	0
486	AAG	9	0	215675	15	0	10	3	2	0	0	18	1	8	1	17	1	79	2	15	1	0	0	0	0	1	1	5	5	0	0	0	2	0	1	16	1	2	9	11	8	2	0	5	5	10	0	9	2
487	TGT	0	0	0	0	0	0	0	0	0	0	0	3	0	0	0	0	0	0	0	0	0	0	0	0	0	0	0	4	0	0	0	0	0	0	0	0	0	0	0	0	0	0	0	0	0	0	0	0
488	GAC	0	38	0	0	0	2	0	2	0	0	0	10	0	0	0	0	0	2	0	0	1	0	2	1	0	0	0	0	0	0	0	0	39	215564	2	11	0	0	2	0	1	44	0	0	0	3	0	0
489	AAT	5	9	2	215743	0	2	19	6	0	0	0	10	0	0	0	2	0	0	0	3	0	0	0	0	0	0	42	0	0	0	0	0	0	4	0	17	0	0	0	0	0	0	0	0	0	0	0	0
490	GAA	20	1	1	30	12	2	1	2	5	9	2	2	7	0	7	0	0	28	0	0	3	1	0	4	0	1	7	0	12	2	3	0	215254	6	26	0	1	7	6	0	21	7	27	1	0	4	6	3
491	TGC	0	0	0	0	0	0	0	0	0	2	0	0	0	0	0	0	0	0	0	0	0	0	0	0	0	3	0	0	0	0	0	0	0	0	0	0	0	0	0	0	0	1	0	0	0	0	0	2
492	ATG	0	0	3	0	0	0	13	0	0	0	7	0	47	8	215697	9	0	1	0	0	0	0	0	8	0	0	0	0	0	0	0	0	0	0	1	0	0	0	0	0	0	0	0	0	0	0	11	0
493	GAA	37	0	0	12	3	0	0	0	0	14	0	7	9	0	3	0	9	5	7	2	0	0	0	0	0	0	1	1	0	0	0	2	214953	14	9	10	36	2	6	6	26	2	1	90	2	0	0	0
494	AGT	0	0	9	28	2	0	0	0	2	7	4	215057	0	0	3	13	0	16	0	8	0	0	0	0	0	1	0	6	0	0	0	0	3	0	0	2	10	15	4	0	5	2	7	26	0	0	0	0
495	GTA	0	0	0	0	0	0	0	0	0	0	0	0	64	0	0	1	0	0	0	0	0	0	0	0	0	0	0	0	1	0	0	0	1	0	0	0	11	0	0	0	5	0	0	0	215569	24	47	9
496	AGA	40	0	3	0	2	0	0	0	215789	3	18	0	7	0	0	0	0	0	1	0	0	0	0	0	14	5	0	0	3	0	0	0	0	0	0	0	0	0	0	0	13	0	0	0	0	0	1	0
497	AAT	62	16	9	215122	6	21	13	31	3	4	10	45	7	13	11	53	11	2	18	11	0	0	0	0	0	0	3	6	2	7	0	13	25	3	12	32	23	0	7	27	7	10	26	13	5	61	51	2
498	GGG	0	0	0	1	0	0	0	0	0	1	14	0	0	0	0	0	1	0	0	0	0	0	0	0	2	0	0	2	0	0	0	0	0	0	17	0	9	3	0	0	35	7	215760	29	0	0	42	0
499	ACT	0	2	1	58	8	6	6	215422	0	5	30	11	1	0	25	24	0	1	8	1	0	0	0	2	0	0	0	1	2	0	14	14	36	3	73	11	13	0	0	35	1	1	0	11	9	0	23	5
500	TAT	0	0	0	0	0	0	0	0	0	0	0	0	0	0	0	0	0	0	0	18	0	0	0	0	0	0	0	0	0	0	0	71	0	0	62	1	0	0	0	0	0	0	0	0	0	0	0	0
501	GAT	21	0	0	38	0	0	0	0	2	0	0	8	0	4	6	0	0	0	0	1	5	0	0	0	0	0	3	0	0	0	0	2	2	11	8	215692	0	3	3	6	0	0	0	15	0	4	0	1
502	TAT	0	0	0	4	0	0	0	0	0	0	0	0	0	0	0	3	0	3	0	20	1	0	0	0	2	0	0	0	0	0	4	1	2	0	2	2	1	2	13	1	1	0	1	0	6	0	0	0
503	CCA	4	0	1	3	14	0	0	3	0	0	1	0	0	0	3	10	9	4	2	1	215784	12	20	5	0	3	3	3	13	0	4	0	0	1	1	1	1	0	3	5	0	8	1	1	21	0	1	0
504	AAA	215656	1	26	6	7	0	4	0	7	1	90	1	3	0	0	0	2	3	0	0	0	1	0	0	6	0	0	16	16	0	1	2	14	0	0	8	2	0	1	0	9	0	22	11	2	0	7	1
505	TAT	0	0	0	3	0	0	0	0	0	0	0	0	0	0	0	0	0	0	0	6	0	0	0	0	0	0	0	0	0	0	5	0	0	0	0	1	0	0	0	0	0	0	0	0	0	0	0	0
506	TCA	0	0	0	2	9	3	0	0	0	0	0	1	1	0	2	1	0	6	0	3	7	0	0	0	1	1	9	2	0	3	15	0	6	0	4	1	26	0	0	40	0	0	3	3	1	1	1	10
507	GAA	19	0	1	0	0	8	0	0	7	1	1	3	4	2	0	24	6	0	0	0	0	6	0	1	3	1	0	0	0	3	1	1	215487	1	14	4	2	0	4	0	13	11	193	3	3	0	3	3
508	GAA	23	0	1	0	0	2	1	0	0	1	0	6	3	0	5	19	20	1	12	0	0	6	0	0	0	0	0	0	1	9	1	0	215660	5	25	2	3	26	26	2	11	1	0	0	3	1	2	9
509	TCA	0	0	0	0	1	5	0	2	0	0	2	14	13	12	1	25	0	0	0	0	7	0	0	0	0	0	0	0	64	0	2	10	0	0	0	0	3	2	6	0	1	2	4	4	5	10	2	10
510	AAG	20	1	215550	7	0	0	11	0	0	0	43	2	1	0	7	1	0	19	17	3	0	0	0	0	5	0	18	0	8	1	0	3	0	0	12	2	3	1	0	0	1	0	1	1	3	0	0	1
511	TTG	0	0	0	4	0	1	4	0	0	0	1	1	0	0	24	0	2	0	4	4	0	0	0	0	0	0	1	0	1	0	10	0	1	0	5	1	0	0	2	7	0	7	3	0	0	1	6	7
512	AAC	20	215209	4	38	0	7	1	40	10	59	3	0	36	36	1	0	0	16	0	8	0	1	0	0	1	1	1	0	0	1	0	3	2	14	0	3	53	16	7	8	0	1	0	60	12	5	0	7
513	AGG	1	1	12	1	0	0	1	2	70	4	215389	21	6	0	22	2	3	0	2	3	0	0	0	0	5	2	18	1	0	9	1	2	0	0	0	0	1	3	0	0	0	0	42	4	13	1	1	0
514	GAA	15	0	0	0	10	0	0	0	0	0	1	0	0	1	0	0	2	0	0	0	0	0	0	0	0	2	2	9	0	2	1	3	215289	3	7	1	0	3	0	0	20	0	0	0	2	0	1	3
515	AAG	33	1	215108	87	3	1	6	1	0	0	89	80	13	1	4	3	0	0	1	0	5	0	0	11	0	85	0	1	0	0	6	2	11	5	25	5	2	0	2	0	9	6	2	1	5	5	5	1
516	ATA	0	0	0	0	2	0	0	0	1	0	0	0	215718	5	33	19	0	0	0	0	0	0	0	0	0	0	0	0	0	2	0	0	0	0	0	0	0	0	0	0	0	0	0	0	16	9	0	12
517	GAT	28	0	16	19	6	1	3	3	8	0	1	4	5	0	1	3	8	12	0	2	0	5	3	4	1	0	13	0	0	2	1	5	1	10	14	215096	1	41	13	4	3	3	11	19	19	22	5	1
518	GGA	2	6	0	2	9	42	13	35	49	24	4	22	11	8	1	47	4	1	3	0	0	2	2	0	8	6	6	2	1	7	8	1	36	0	20	0	2	14	2	12	214225	2	70	19	15	2	2	4
519	GTG	0	0	1	0	0	2	0	1	0	0	1	0	0	5	17	1	0	0	0	0	0	0	0	0	1	1	0	0	0	4	1	1	0	0	0	0	5	0	7	0	0	0	2	0	42	1	214653	184
520	AAA	215432	9	7	12	4	22	6	9	14	1	0	7	2	7	2	5	4	2	9	1	0	0	1	1	3	6	4	0	0	0	4	0	35	2	1	1	0	0	15	0	0	0	0	2	0	5	5	2
521	TTG	0	0	0	1	2	2	0	2	3	0	0	0	3	0	5	0	0	0	0	0	5	0	0	0	3	0	0	0	7	0	15	0	1	0	0	0	2	0	0	0	0	0	0	0	13	0	12	4
522	GAA	22	4	0	9	1	1	0	0	0	0	3	6	0	1	1	0	0	1	0	0	0	0	0	0	0	0	0	0	0	0	0	0	214595	12	13	0	4	0	0	0	22	1	0	0	3	3	2	0
523	TCA	1	0	1	1	2	0	0	11	0	0	3	1	1	6	0	0	7	0	2	2	30	2	0	8	0	0	4	2	0	0	0	1	4	4	0	3	1	1	3	0	4	0	0	1	2	4	5	0
524	ATG	5	10	5	1	0	5	49	0	2	0	5	7	60	3	215548	13	0	0	0	2	0	0	14	0	1	0	0	4	0	0	9	2	1	2	1	1	0	3	0	3	1	3	7	0	10	2	22	2
525	GGG	0	0	0	0	6	3	2	0	0	4	13	0	3	0	0	0	0	0	0	0	0	0	0	0	0	0	2	1	0	0	0	0	0	8	23	1	0	0	2	0	40	9	215718	110	0	1	9	0
526	GTG	1	0	0	0	1	2	2	5	0	1	0	0	72	4	52	1	3	1	2	2	6	3	4	3	0	0	0	1	0	4	18	4	1	0	0	0	3	3	23	7	0	0	15	0	96	10	215463	28
527	TAT	0	0	0	6	0	0	4	0	0	0	0	8	1	0	3	3	3	2	5	53	0	0	17	0	0	0	0	0	0	0	1	1	0	0	1	1	0	0	0	0	0	0	1	9	3	0	0	1
528	CAG	1	0	24	4	2	1	0	7	0	0	0	2	0	0	12	0	15	30	215604	14	0	0	2	2	1	10	61	0	2	0	3	0	1	0	11	0	2	0	0	1	2	5	0	0	3	0	0	2
529	ATT	0	0	2	4	0	0	0	6	0	0	2	4	4	11	3	215804	0	0	0	2	3	0	0	0	0	0	0	0	0	0	0	4	0	0	0	0	3	0	1	4	0	0	1	0	1	0	11	7
530	CTG	0	0	0	0	0	0	0	0	0	0	0	0	0	0	39	0	0	0	2	0	0	0	11	0	0	1	2	0	18	1	214919	21	0	0	0	0	0	0	0	1	0	0	0	0	0	0	0	0
531	GCG	0	0	0	0	0	0	11	5	0	2	0	0	0	2	0	0	0	0	0	0	0	0	0	0	0	0	0	0	0	0	0	0	0	0	36	0	20	6	215058	28	0	1	2	0	0	0	37	0
532	ATC	0	4	0	0	0	13	0	0	0	1	0	0	64	215214	1	13	0	0	0	0	0	0	0	0	0	0	0	0	0	1	0	0	0	0	0	1	0	0	0	0	0	0	0	0	0	50	0	0
533	TAC	0	4	0	0	0	0	2	0	0	0	0	0	0	0	0	0	0	48	0	0	0	0	0	0	0	0	0	0	0	0	0	2	0	1	0	0	0	0	0	0	0	0	0	0	0	0	0	0
534	TCA	0	0	0	0	2	0	0	0	0	0	0	0	0	0	1	0	0	0	0	0	14	0	0	0	0	0	0	0	0	0	0	0	0	0	0	0	1	0	0	0	0	0	0	0	0	0	0	0
535	ACT	0	0	0	54	5	46	5	215562	0	0	0	1	0	0	0	20	0	0	0	0	0	0	0	2	0	0	0	0	0	0	0	0	0	0	0	0	0	0	0	13	5	0	0	0	0	0	0	0
536	GTC	0	0	0	0	0	0	0	10	0	0	0	0	0	38	0	6	0	1	0	0	0	0	0	0	0	0	0	0	0	1	0	0	0	0	0	0	0	21	4	0	0	1	0	0	41	215145	3	13
537	GCC	0	0	0	0	0	35	10	0	0	0	0	0	0	0	0	0	0	0	0	0	0	1	0	0	0	0	0	0	0	0	0	0	0	19	0	0	26	215526	10	10	0	0	0	0	0	19	0	0
538	AGT	0	0	0	23	0	1	0	4	5	11	4	215686	0	0	0	9	0	0	0	0	0	0	0	0	0	0	0	1	0	0	0	0	0	0	0	0	3	22	17	0	4	0	0	11	1	0	16	0
539	TCA	0	0	0	0	4	0	0	1	0	0	0	0	0	0	0	0	0	0	0	0	13	0	0	0	0	0	0	0	0	0	0	3	0	0	0	0	0	0	0	0	0	0	1	1	0	0	0	0
540	CTG	0	0	0	0	0	5	0	3	0	4	0	0	2	0	47	3	1	0	4	0	0	0	21	0	0	0	1	0	27	47	215399	30	0	0	0	0	3	2	4	10	2	2	0	2	2	0	32	1
541	GTG	0	0	0	0	4	0	1	1	0	0	0	0	2	4	17	3	6	0	1	0	11	0	2	11	0	2	0	0	3	0	9	11	0	0	2	1	0	0	4	0	0	0	0	0	35	5	215181	28
542	CTT	0	0	0	0	1	1	0	9	0	4	0	3	5	2	15	55	0	0	0	4	0	4	1	48	0	0	0	5	12	22	19	215125	0	0	0	0	0	1	7	0	1	0	0	1	10	1	4	7
543	TTG	0	0	0	0	17	3	1	0	0	0	0	11	12	0	1	0	0	0	0	0	0	0	0	0	0	0	0	0	2	0	20	1	0	0	0	0	0	0	10	0	5	2	1	0	1	0	4	0
544	GTC	0	2	0	0	0	0	0	0	0	1	0	0	0	19	0	0	0	0	0	0	0	0	0	0	0	0	0	0	0	1	0	0	0	2	0	0	0	15	0	0	0	10	0	0	40	215251	2	16
545	TCC	0	0	0	0	2	10	0	1	0	0	0	0	0	0	0	0	0	1	4	0	0	71	0	0	0	0	0	0	0	6	2	0	0	0	0	0	0	0	0	0	0	0	0	0	0	2	0	0
546	CTG	0	0	0	0	0	0	0	0	0	0	0	0	0	0	44	0	0	0	2	0	0	0	40	1	0	0	24	0	22	1	215518	12	0	0	0	0	0	0	0	0	0	0	0	0	0	0	3	0
547	GGG	0	0	0	0	0	0	0	0	0	0	15	0	0	0	0	0	0	0	0	0	0	0	0	0	0	0	0	0	0	0	0	0	0	0	9	0	0	0	2	0	10	4	215724	6	0	0	13	0
548	GCA	0	0	0	0	52	0	1	0	0	0	0	0	0	0	0	0	1	0	0	0	2	0	0	0	0	0	0	0	0	0	0	0	15	0	0	0	215386	2	17	9	21	0	0	0	32	0	0	0
549	ATC	0	1	0	0	1	44	1	0	0	1	0	0	23	215699	1	63	0	0	0	0	0	0	0	0	0	0	0	0	0	3	0	0	0	0	0	0	0	6	0	0	0	0	0	0	0	28	0	0
550	AGT	0	0	0	19	2	1	0	1	0	23	3	215363	0	0	2	28	0	0	0	0	0	0	0	0	0	0	0	2	2	4	0	0	0	0	0	0	6	0	0	9	0	0	0	17	6	0	2	0
551	TTC	0	0	0	0	0	3	0	0	0	0	0	0	0	5	3	0	0	0	0	0	0	0	0	0	0	4	0	0	0	9	1	0	0	0	1	0	0	1	0	1	2	1	6	0	3	7	0	8
552	TGG	0	0	0	0	0	0	0	0	0	1	0	0	1	1	0	0	0	0	0	0	0	0	0	0	0	0	10	0	1	0	0	0	0	0	0	0	0	7	1	0	0	0	10	0	0	0	0	0
553	ATG	0	0	2	0	0	0	3	0	0	0	3	0	11	2	215529	3	0	0	1	0	0	0	0	0	0	0	0	0	1	1	0	0	0	0	0	0	0	2	23	1	8	5	5	4	0	0	12	0
554	TGT	0	0	0	0	0	0	1	1	0	0	1	0	0	9	0	0	28	0	0	0	0	0	0	0	0	0	0	6	1	1	3	0	0	0	1	0	0	0	3	2	1	0	2	8	2	5	8	0
555	TCT	1	2	2	1	0	0	2	14	0	1	2	62	0	0	0	0	20	2	1	0	0	0	0	6	0	0	3	0	1	0	21	2	5	2	3	6	0	0	2	7	0	3	0	0	1	0	0	9
556	AAT	3	25	19	215814	1	0	1	0	0	0	0	14	17	3	0	1	0	10	3	4	0	0	0	0	0	0	0	0	0	8	1	0	2	0	2	16	0	0	0	0	0	0	3	1	2	0	1	15
557	GGG	0	0	0	0	0	0	0	0	0	0	15	0	0	0	0	0	1	0	1	0	0	0	0	0	0	0	0	0	0	0	0	0	0	0	19	0	0	0	8	0	56	2	215698	8	0	0	3	0
558	TCT	0	2	0	1	0	0	0	11	0	0	0	15	0	0	0	0	3	0	1	0	0	0	0	7	0	0	0	0	0	1	3	1	0	0	2	0	0	1	1	2	0	1	0	0	3	1	19	3
559	TTG	0	0	0	0	0	0	0	0	0	0	0	1	0	0	2	0	0	0	0	0	0	0	0	0	0	0	0	0	0	0	34	1	0	0	0	0	0	0	0	0	0	0	0	0	0	0	9	1
560	CAG	2	0	24	0	0	1	24	0	0	0	0	0	0	0	0	0	40	0	215620	10	0	0	0	0	0	0	19	0	0	0	2	0	0	0	3	0	0	0	3	0	0	0	0	0	4	0	6	0
561	TGC	0	0	0	0	0	0	0	0	0	1	0	0	1	0	0	17	0	0	0	0	0	0	0	0	0	9	0	0	0	0	0	0	0	0	0	0	0	0	2	0	0	0	0	0	8	2	0	0
562	AGA	21	18	3	5	2	2	7	10	215646	3	13	3	15	0	0	1	5	0	0	9	0	0	0	0	7	4	20	31	3	0	0	1	1	1	7	18	1	3	1	0	22	0	3	0	28	2	0	1
563	ATA	3	0	0	0	8	0	0	0	2	0	0	0	215846	13	15	6	0	0	0	0	0	0	0	0	0	0	0	0	1	0	0	0	0	0	0	0	0	0	0	0	0	0	0	0	9	0	0	0
564	TGC	0	0	0	0	0	0	0	0	0	1	0	0	0	0	0	0	0	0	0	0	0	0	0	0	0	4	0	0	0	0	0	0	0	0	0	0	0	0	0	0	0	3	0	0	0	0	0	0
565	ATC	0	1	0	0	0	3	0	0	0	2	0	0	18	215683	0	8	0	0	0	0	0	0	0	0	0	0	1	0	8	6	1	0	0	0	0	0	0	0	0	1	0	0	0	0	0	6	3	0
566	TGA	0	0	0	0	0	0	0	0	4	0	0	0	0	0	0	0	0	0	0	0	0	0	0	0	46	0	0	0	0	0	0	0	0	0	0	0	0	0	0	0	3	0	0	0	0	0	0	0
[truncated: 16 more columns]
