# Supplementary material for: How single mutations affect viral escape from broad and narrow antibodies to H1 influenza hemagglutinin
Source: Nat Commun. 2018 Apr 11;9:1386. doi: 10.1038/s41467-018-03665-3 (PMC5895760; doi:10.1038/s41467-018-03665-3)
Supplement: Supplementary file 5 — Supplementary Data 3(ZIP 19513 kb) [file 41467_2018_3665_MOESM5_ESM.zip › analysis_code/results/codoncounts/L2-mock-A_readsperbc.csv]

number of reads	number of barcodes
1	250813
2	181624
3	233778
4	255863
5	241610
6	202646
7	153815
8	106175
9	67250
10	39958
11	21828
12	11358
13	5617
14	2638
15	1179
16	528
17	224
18	108
19	46
20	32
21	26
22	2
23	8
24	2
