# Supplementary material for: How single mutations affect viral escape from broad and narrow antibodies to H1 influenza hemagglutinin
Source: Nat Commun. 2018 Apr 11;9:1386. doi: 10.1038/s41467-018-03665-3 (PMC5895760; doi:10.1038/s41467-018-03665-3)
Supplement: Supplementary file 5 — Supplementary Data 3(ZIP 19513 kb) [file 41467_2018_3665_MOESM5_ESM.zip › analysis_code/results/codoncounts/L2-mock-B.log]

2017-10-05 10:51:29,816 - INFO - Beginning execution of dms2_bcsubamp in directory /fh/fast/bloom_j/computational_notebooks/jbloom/2017/HA_antibody_ease_of_escape/analysis_code

2017-10-05 10:51:29,816 - INFO - Progress is being logged to ./results/codoncounts/L2-mock-B.log
2017-10-05 10:51:31,440 - INFO - Version information:
	Time and date: Thu Oct  5 10:51:29 2017
	Platform: Linux-3.13.0-49-generic-x86_64-with-Ubuntu-14.04-trusty
	Python version: 3.4.0 (default, Apr 11 2014, 13:05:11)  [GCC 4.8.2]
	dms_tools2 version: 2.1a0
	Bio version: 1.70
	HTSeq version: 0.9.1
	pandas version: 0.20.3
	numpy version: 1.13.1
	IPython version: 6.1.0
	matplotlib version: 2.0.2
	plotnine version: 0.2.1
	natsort version: 5.1.0
	pystan version: 2.16.0.0
	scipy version: 0.19.1
	seaborn version: 0.8.0
	phydmslib version: 2.1.3
	jupyter version: 1.0.0

2017-10-05 10:51:31,440 - INFO - Parsed the following arguments:
	R1 = ['L2-mock-B_R1.fastq.gz']
	maxmuts = 4
	chartype = codon
	bcinfo = False
	purgeread = 0
	R2trim = [170]
	minq = 15
	bclen = 8
	refseq = ./data/WSN_HA_reference.fa
	R2 = None
	outdir = ./results/codoncounts/
	minfraccall = 0.95
	minreads = 2
	use_existing = yes
	minconcur = 0.75
	fastqdir = ./results/FASTQ_files/
	name = L2-mock-B
	purgebc = 0
	alignspecs = ['1,285,36,37', '286,570,31,32', '571,855,37,32', '856,1140,31,36', '1141,1425,29,33', '1426,1698,40,43']
	R1trim = [200]
	ncpus = -1

2017-10-05 10:51:31,453 - INFO - Read refseq of 1698 codons from ./data/WSN_HA_reference.fa
2017-10-05 10:51:31,459 - INFO - Reads are in these FASTQ pairs:
	./results/FASTQ_files/L2-mock-B_R1.fastq.gz and ./results/FASTQ_files/L2-mock-B_R2.fastq.gz

2017-10-05 10:51:31,459 - INFO - Now parsing read pairs...
2017-10-05 10:51:40,172 - INFO - Reads parsed so far: 500000
2017-10-05 10:51:48,626 - INFO - Reads parsed so far: 1000000
2017-10-05 10:51:57,155 - INFO - Reads parsed so far: 1500000
2017-10-05 10:52:04,873 - INFO - Reads parsed so far: 2000000
2017-10-05 10:52:13,515 - INFO - Reads parsed so far: 2500000
2017-10-05 10:52:21,418 - INFO - Reads parsed so far: 3000000
2017-10-05 10:52:29,243 - INFO - Reads parsed so far: 3500000
2017-10-05 10:52:37,400 - INFO - Reads parsed so far: 4000000
2017-10-05 10:52:45,171 - INFO - Reads parsed so far: 4500000
2017-10-05 10:52:52,993 - INFO - Reads parsed so far: 5000000
2017-10-05 10:53:00,892 - INFO - Reads parsed so far: 5500000
2017-10-05 10:53:10,212 - INFO - Reads parsed so far: 6000000
2017-10-05 10:53:15,903 - INFO - Parsed 6362545 reads, found 1051426 unique barcodes.
2017-10-05 10:53:15,905 - INFO - Summary stats on reads:
fail filter  low Q barcode    total
          0         459662  6362545
2017-10-05 10:53:15,906 - INFO - Writing these stats to ./results/codoncounts/L2-mock-B_readstats.csv

2017-10-05 10:53:16,659 - INFO - Number of reads per barcode:
                 number of barcodes
number of reads                    
1                            180419
2                             99722
3                             96669
4                             97311
5                             97340
6                             91962
7                             83754
8                             72171
9                             59641
10                            48037
11                            36889
12                            27428
13                            19836
14                            13879
15                             9585
16                             6300
17                             4106
18                             2670
19                             1614
20                              892
21                              570
22                              333
23                              149
24                               79
25                               31
26                               12
27                               12
28                                5
29                                4
30                                3
32                                1
36                                2
2017-10-05 10:53:16,660 - INFO - Writing these stats to ./results/codoncounts/L2-mock-B_readsperbc.csv

2017-10-05 10:53:16,666 - INFO - Examining the 1051426 barcodes to build and align subamplicons...
2017-10-05 10:53:25,915 - INFO - Barcodes examined so far: 200000
2017-10-05 10:53:35,230 - INFO - Barcodes examined so far: 400000
2017-10-05 10:53:44,291 - INFO - Barcodes examined so far: 600000
2017-10-05 10:53:53,349 - INFO - Barcodes examined so far: 800000
2017-10-05 10:54:02,491 - INFO - Barcodes examined so far: 1000000
2017-10-05 10:54:04,761 - INFO - Examined all barcodes. Summary stats:
aligned  not alignable  too few reads    total
 815426          55581         180419  1051426
2017-10-05 10:54:04,761 - INFO - Writing these stats to ./results/codoncounts/L2-mock-B_bcstats.csv

2017-10-05 10:54:04,775 - INFO - Writing the counts of each codon identity at each site to ./results/codoncounts/L2-mock-B_codoncounts.csv

2017-10-05 10:54:04,797 - INFO - Successful completion of dms2_bcsubamp
