# Supplementary material for: How single mutations affect viral escape from broad and narrow antibodies to H1 influenza hemagglutinin
Source: Nat Commun. 2018 Apr 11;9:1386. doi: 10.1038/s41467-018-03665-3 (PMC5895760; doi:10.1038/s41467-018-03665-3)
Supplement: Supplementary file 5 — Supplementary Data 3(ZIP 19513 kb) [file 41467_2018_3665_MOESM5_ESM.zip › analysis_code/results/codoncounts/L2-mock-B_codoncounts.csv]

site	wildtype	AAA	AAC	AAG	AAT	ACA	ACC	ACG	ACT	AGA	AGC	AGG	AGT	ATA	ATC	ATG	ATT	CAA	CAC	CAG	CAT	CCA	CCC	CCG	CCT	CGA	CGC	CGG	CGT	CTA	CTC	CTG	CTT	GAA	GAC	GAG	GAT	GCA	GCC	GCG	GCT	GGA	GGC	GGG	GGT	GTA	GTC	GTG	GTT
1	ATG	0	0	3	0	0	0	1	0	0	0	2	0	15	0	162181	4	0	0	0	0	0	0	0	0	0	0	0	0	0	0	1	0	0	0	0	0	0	0	0	0	0	0	0	0	0	0	2	0
2	AAG	31	6	161722	16	22	7	5	23	0	8	23	8	2	2	21	19	6	0	1	2	2	0	10	6	8	1	2	0	14	6	16	3	9	1	31	0	2	2	0	0	1	1	0	8	2	1	3	1
3	GCA	1	1	0	1	18	0	1	0	5	0	3	11	0	4	0	1	1	1	0	0	0	0	2	2	0	1	0	4	0	0	1	0	33	0	2	4	161950	1	9	5	1	0	0	0	22	0	0	8
4	AAA	162000	7	11	2	1	2	2	0	4	14	0	5	2	2	0	1	4	4	0	0	3	1	0	2	1	8	0	0	0	3	1	0	12	0	2	1	0	1	1	10	0	0	2	0	6	13	4	0
5	CTA	0	0	0	0	0	0	0	0	0	1	1	0	32	1	2	7	1	1	0	2	12	0	0	0	1	0	0	0	162084	12	11	2	0	2	0	0	0	0	0	17	1	3	2	0	6	0	0	1
6	CTG	0	3	0	0	0	1	0	0	0	0	0	0	0	0	48	1	0	0	6	0	0	0	2	0	0	0	0	0	36	1	162011	16	0	0	0	1	0	0	5	1	2	2	0	0	0	0	3	10
7	GTC	5	0	0	0	7	0	0	0	11	1	0	1	5	31	12	0	0	0	0	0	0	0	0	0	0	8	0	0	0	86	0	0	0	0	2	0	4	13	9	0	1	1	0	4	29	161718	1	13
8	CTG	0	0	0	2	0	0	0	1	0	0	2	1	10	5	13	4	0	0	1	0	0	0	39	0	1	0	1	0	30	4	162018	7	0	0	0	0	0	0	0	0	0	0	0	0	18	0	0	2
9	TTA	0	0	0	0	0	0	0	0	2	0	0	0	2	0	0	5	0	0	0	0	1	0	0	0	0	0	0	0	22	7	0	6	0	0	0	0	1	0	0	0	0	0	0	0	2	0	6	3
10	TAT	0	0	2	0	0	0	6	0	0	1	0	0	9	18	2	4	0	4	0	20	0	0	0	0	0	0	0	0	10	3	1	10	0	0	0	1	0	0	2	0	0	0	1	0	1	3	0	0
11	GCA	0	1	0	1	38	0	0	19	0	4	0	2	1	0	12	0	1	16	0	0	7	1	0	0	0	1	0	6	6	1	2	7	39	0	0	0	161829	7	9	5	8	1	0	0	24	2	6	3
12	TTT	0	1	0	0	0	0	0	0	0	2	0	0	2	8	1	3	0	0	0	0	0	0	1	0	0	0	0	0	0	1	2	29	0	0	0	0	0	3	2	10	0	0	0	0	2	2	8	5
13	GTA	0	4	0	0	5	2	0	0	0	0	0	0	7	0	0	3	0	0	0	1	0	0	1	0	0	0	0	0	1	0	0	1	0	0	0	0	46	1	1	4	1	0	0	0	162001	1	29	0
14	GCT	0	2	0	0	0	0	0	11	0	4	0	0	0	0	0	0	2	0	0	0	0	0	0	0	0	0	0	1	3	0	0	0	0	0	0	40	1	130	1	161891	0	0	0	0	1	0	0	3
15	ACA	20	0	0	0	162016	15	78	13	1	1	0	0	5	0	0	1	0	0	0	0	0	0	0	1	0	0	0	0	0	0	0	0	0	0	0	0	10	0	0	0	0	2	0	0	5	0	2	0
16	GAT	0	0	0	6	0	0	0	0	0	0	0	0	0	0	0	0	0	4	0	0	0	0	0	0	13	0	1	0	1	0	0	0	1	7	3	162149	0	0	0	0	0	0	0	7	0	0	0	0
17	GCA	0	0	0	0	24	0	0	0	0	0	0	0	0	0	0	0	0	0	0	0	0	0	0	0	0	0	0	0	0	0	0	0	15	0	0	0	161912	4	67	7	0	0	1	0	26	0	0	0
18	GAC	0	11	0	0	0	0	0	0	0	0	0	0	0	0	0	0	0	0	0	0	0	0	0	0	0	0	0	0	0	0	0	0	19	161953	1	13	0	1	0	0	0	11	0	0	0	0	0	0
19	ACA	31	2	0	0	161924	6	33	19	8	0	0	0	8	0	2	0	1	4	0	2	3	0	0	0	4	0	1	6	4	1	2	5	2	0	1	2	8	0	0	0	0	0	0	0	3	14	0	0
20	ATA	3	0	0	0	3	0	0	0	4	0	0	0	162126	0	11	12	0	0	0	0	0	0	0	0	0	0	0	0	1	0	0	0	0	0	0	0	0	0	0	0	0	0	0	0	7	0	0	0
21	TGT	0	0	0	0	0	0	0	0	0	0	0	0	0	0	0	0	0	0	0	0	0	0	0	0	0	0	0	5	0	0	0	0	0	0	0	0	0	1	0	0	0	0	0	4	0	0	0	0
22	ATA	2	0	0	0	3	0	0	0	1	0	0	0	162121	0	31	3	0	0	0	0	0	0	0	0	0	0	0	0	0	0	0	0	0	0	0	0	0	0	0	0	0	0	0	0	18	0	2	2
23	GGC	0	0	0	0	0	0	0	0	0	6	0	0	0	0	0	0	0	0	0	0	0	0	0	0	0	1	0	0	0	0	0	0	0	21	0	0	0	1	0	0	40	161981	13	10	0	2	0	0
24	TAC	0	2	0	0	33	4	0	3	0	0	0	0	0	0	0	0	0	11	1	0	0	0	0	0	0	0	0	0	0	0	0	0	0	1	0	0	0	0	0	0	0	0	0	0	0	0	0	0
25	CAT	0	0	0	18	1	2	0	1	0	0	0	0	0	0	0	1	16	8	1	162082	0	0	0	4	0	0	0	16	0	1	0	10	0	0	0	0	0	1	0	0	0	0	0	0	1	0	1	0
26	GCG	0	2	0	0	0	0	22	0	0	5	0	2	1	0	0	2	0	0	0	0	0	0	3	0	0	0	0	0	0	3	0	0	1	0	222	0	134	1	161587	23	0	0	4	0	0	0	20	0
27	AAC	62	162037	0	16	0	1	0	0	0	13	0	0	0	0	0	0	0	1	0	0	0	0	0	0	0	0	0	0	0	0	0	0	1	10	0	0	0	0	0	0	0	0	1	0	0	0	0	0
28	AAC	39	162131	0	8	0	0	0	0	0	8	0	0	0	0	0	0	0	2	0	0	0	0	0	0	0	0	0	0	0	0	0	0	1	13	0	0	0	0	0	0	0	0	0	0	0	0	0	0
29	TCA	0	5	0	3	2	0	1	0	0	0	0	0	0	0	0	0	0	0	0	0	15	0	0	0	0	0	0	0	0	0	0	0	0	0	0	0	1	0	3	0	0	1	6	0	1	0	0	0
30	ACC	0	32	0	2	29	161956	21	38	0	3	0	0	0	17	0	0	0	0	0	0	0	3	2	0	0	0	0	0	0	0	0	0	0	0	0	0	0	13	0	0	0	0	0	0	0	0	0	0
31	GAC	1	43	1	0	0	0	1	0	0	0	0	0	0	0	0	0	0	2	0	0	0	0	1	0	0	0	0	0	0	0	0	0	28	162015	10	15	0	0	0	0	0	5	0	0	0	1	0	0
32	ACT	1	0	0	26	2	9	4	162083	0	0	1	0	0	0	1	8	2	0	1	1	0	0	0	0	0	6	0	0	0	0	0	0	0	0	1	0	0	1	0	7	0	0	0	0	0	0	0	1
33	GTT	0	0	0	0	0	0	0	0	0	0	0	0	0	1	0	26	0	0	0	0	0	0	0	0	0	0	0	0	0	0	0	0	0	0	0	1	0	0	0	6	0	0	0	1	12	18	10	162074
34	GAC	0	4	0	0	0	5	0	0	0	0	0	0	0	0	0	0	0	3	0	0	0	0	0	0	0	0	0	0	0	0	0	0	22	161987	1	11	0	0	0	0	0	12	0	0	0	0	0	0
35	ACA	13	0	0	0	161993	10	29	2	1	0	0	0	6	0	0	0	0	0	0	0	0	0	0	0	0	0	0	0	0	0	0	0	0	0	0	0	7	0	0	0	0	0	0	0	0	0	0	0
36	ATA	4	0	0	0	9	0	0	1	1	0	0	0	161961	1	7	0	0	0	0	0	1	0	0	2	0	0	0	0	0	0	0	0	0	0	0	0	0	0	0	0	0	0	0	0	6	0	0	0
37	CTC	0	2	0	0	2	11	33	1	14	6	15	1	2	18	1	0	3	4	0	0	0	4	0	0	1	6	0	1	20	161857	0	29	0	0	0	0	0	1	0	0	1	0	0	0	2	0	0	0
38	GAG	0	0	21	0	0	0	0	0	0	0	0	0	0	0	0	0	17	1	0	0	0	0	0	0	0	0	0	0	0	0	0	0	23	0	161725	13	0	0	1	2	0	0	16	0	0	0	2	0
39	AAG	18	1	161772	5	0	1	2	0	1	0	21	0	0	0	1	0	0	0	0	0	0	0	0	0	0	0	0	0	0	0	0	0	0	0	9	0	0	0	0	0	0	0	0	0	0	0	0	0
40	AAT	4	4	4	161918	0	0	0	2	0	0	0	7	1	0	0	0	1	2	1	1	0	0	0	0	0	0	0	0	0	0	0	0	0	2	0	12	0	0	0	0	0	0	0	2	0	0	1	0
41	GTG	0	0	0	0	0	0	0	0	0	0	0	0	6	0	11	0	0	0	0	0	0	0	0	0	0	0	0	0	0	0	0	0	0	0	0	0	0	0	3	0	0	0	5	0	11	0	161566	6
42	GCA	0	0	0	0	14	0	0	0	0	0	0	0	2	0	0	0	0	0	0	0	3	1	0	0	0	0	0	0	0	0	0	0	7	0	1	0	161582	4	11	3	0	0	2	0	44	0	0	0
43	GTG	0	0	0	0	0	0	0	0	0	0	0	0	0	0	13	0	0	0	0	0	0	0	0	0	0	0	0	0	0	0	0	0	0	0	0	0	0	0	2	0	0	0	0	0	12	0	161511	19
44	ACA	2	0	0	0	161622	4	13	1	0	0	0	0	9	0	0	0	0	0	0	0	0	0	0	0	0	0	0	0	0	0	0	0	0	0	0	0	6	0	0	0	0	0	0	0	0	0	0	0
45	CAT	0	1	0	12	0	0	0	0	0	0	0	0	0	0	0	0	1	17	1	161804	0	0	0	3	0	0	0	4	1	0	0	1	0	0	0	0	0	0	0	0	0	0	0	0	0	0	0	0
46	TCT	0	0	0	0	0	0	0	3	0	4	0	0	0	0	0	0	0	1	0	0	0	0	0	5	0	0	0	0	0	0	0	0	0	0	0	0	0	0	0	3	0	0	0	0	0	0	0	0
47	GTT	1	0	0	0	0	1	0	0	3	0	0	0	0	0	0	22	0	3	3	0	0	0	0	0	0	0	0	0	0	0	0	0	0	0	0	0	0	1	0	4	0	0	0	1	15	53	2	161371
48	AAC	80	161650	1	18	1	0	4	0	0	12	0	0	0	0	0	0	0	2	2	0	0	0	0	0	0	0	0	0	0	0	0	0	0	9	0	1	0	1	0	0	0	0	0	0	0	0	0	0
49	CTG	0	0	0	0	0	0	0	0	0	0	0	0	0	0	12	0	0	0	5	0	0	0	12	0	0	0	4	0	61	10	161068	15	0	0	0	0	0	0	0	0	0	0	0	0	0	0	0	0
50	CTC	0	0	0	0	0	0	0	0	0	0	0	0	0	29	1	0	0	1	0	0	0	12	0	0	0	0	0	0	30	161365	1	21	0	0	0	0	0	0	0	0	0	0	0	0	0	0	0	0
51	GAA	10	0	0	0	0	5	0	0	0	0	0	0	7	0	2	0	4	0	4	0	0	0	0	0	0	0	0	0	0	0	0	0	161535	7	19	2	3	0	42	1	9	0	0	0	1	12	1	0
52	GAC	4	12	0	1	1	0	4	0	0	2	0	2	0	2	0	1	3	8	0	5	0	0	0	0	2	1	0	0	0	2	1	0	26	161874	6	25	5	34	17	0	3	14	3	11	0	2	2	0
53	AGC	5	53	0	0	0	9	63	1	50	161513	0	62	0	20	2	15	2	1	5	0	0	0	0	0	17	15	10	0	21	0	0	1	5	0	35	11	4	12	7	0	5	37	4	1	6	1	7	1
54	CAC	0	22	0	1	0	5	4	5	0	4	2	0	0	0	0	0	55	161936	11	37	0	2	0	2	0	7	0	0	0	0	0	0	0	0	0	0	3	0	0	0	0	0	0	0	0	1	0	0
55	AAC	25	161950	1	52	0	3	2	1	0	6	0	2	0	1	0	0	0	1	0	0	0	0	0	0	0	0	0	0	0	0	0	0	0	18	1	1	0	0	0	0	0	0	0	0	0	0	0	0
56	GGG	0	1	0	0	0	0	4	0	0	7	16	0	0	0	0	0	0	0	0	0	0	0	0	0	0	0	8	0	0	0	0	0	0	0	25	0	0	0	4	0	69	2	160785	43	0	0	0	0
57	AAA	161572	2	17	0	0	0	0	0	14	0	5	0	0	0	4	0	1	1	0	3	0	0	0	0	0	0	1	0	2	0	0	0	15	0	0	0	23	4	3	0	6	0	2	0	1	0	1	1
58	CTA	0	2	0	0	0	0	0	1	0	2	0	0	30	5	0	0	1	0	0	0	10	0	0	0	1	0	0	0	160493	2	20	4	0	0	0	0	0	0	0	0	0	0	0	0	0	0	0	0
59	TGT	0	0	0	0	0	0	0	0	0	0	0	1	0	0	1	0	0	0	0	0	0	0	0	0	0	0	0	2	0	0	0	0	0	0	0	0	0	0	0	2	0	0	0	0	0	0	1	0
60	AAA	161450	11	11	7	4	6	3	4	12	14	3	1	0	0	5	0	10	1	1	0	0	0	0	0	6	14	2	13	18	8	2	1	11	0	0	0	4	6	1	11	0	0	0	0	0	0	0	0
61	TTA	0	0	0	0	0	0	0	0	0	0	0	0	1	4	9	7	0	0	0	0	0	0	0	0	0	0	0	0	14	12	6	6	0	0	0	0	0	0	0	0	0	0	0	0	8	20	0	2
62	AAA	161047	19	259	11	4	0	0	0	7	8	0	1	0	1	1	0	5	0	4	43	0	0	0	0	10	0	1	7	1	1	0	0	6	0	1	4	7	2	3	1	0	5	0	0	0	2	0	0
63	GGA	0	4	0	1	0	0	0	0	15	2	0	0	0	0	0	0	0	0	0	2	0	0	0	0	0	0	0	0	0	0	0	0	18	0	0	0	0	0	0	0	161544	0	15	0	12	0	0	0
64	ATA	3	0	2	3	13	0	3	0	1	0	4	0	161089	4	73	7	0	0	0	3	0	0	0	0	2	2	2	5	2	2	0	0	4	0	0	0	1	0	0	1	0	0	0	0	22	3	1	24
65	GCC	4	1	1	0	0	16	1	3	0	3	1	2	0	0	2	0	4	3	2	0	14	12	4	1	1	4	1	1	0	0	1	0	12	5	0	3	15	161642	10	14	0	6	2	1	0	12	2	0
66	CCA	0	0	0	0	23	0	0	0	0	1	0	0	0	0	0	0	5	0	0	0	161469	9	5	2	0	0	0	0	1	0	0	0	0	0	0	0	1	2	0	0	0	0	0	0	0	0	0	0
67	CTA	0	0	0	0	0	0	0	0	0	0	0	0	40	0	0	0	1	0	0	0	20	0	0	0	3	0	0	0	161350	3	12	0	0	0	0	0	0	0	0	0	0	0	0	0	1	0	0	0
68	CAA	14	0	1	2	8	4	0	0	0	4	7	0	25	13	1	10	161497	9	16	1	2	7	0	3	1	0	4	0	10	20	1	10	28	52	0	2	2	11	0	3	3	0	5	4	9	1	6	14
69	TTG	0	0	0	0	0	0	0	0	0	0	0	0	0	0	1	0	0	0	0	0	0	0	0	0	1	0	0	0	3	0	12	2	0	0	0	0	0	0	0	0	0	0	0	0	0	0	2	0
70	GGG	1	4	0	4	0	1	0	3	1	0	9	2	0	1	0	2	1	7	3	0	0	0	0	0	0	0	2	2	1	3	2	2	2	1	37	1	11	6	3	2	33	25	161819	36	1	0	4	2
71	AAA	161953	4	54	12	4	0	0	0	7	0	0	6	6	1	0	0	1	1	3	0	0	1	0	0	13	3	0	2	0	1	0	0	75	0	0	0	4	2	31	0	6	0	0	0	0	0	3	0
72	TGT	0	0	0	0	0	0	0	0	0	0	0	2	0	0	0	0	0	0	0	0	0	0	1	0	0	0	0	2	0	0	0	0	0	0	0	0	0	1	0	0	0	0	0	3	0	0	0	0
73	AAC	21	161573	1	71	28	6	1	3	0	13	0	0	1	0	0	0	9	3	0	1	0	0	0	0	0	0	4	0	0	0	0	1	0	28	5	0	0	0	2	0	4	11	0	2	0	0	0	0
74	ATC	0	3	0	0	0	12	0	0	0	0	0	0	57	161129	5	17	0	0	0	0	0	0	0	0	0	0	0	0	2	7	32	1	0	0	0	0	0	0	0	0	0	0	0	0	0	6	3	0
75	ACC	0	15	0	0	16	161533	8	30	0	2	0	0	2	13	1	0	0	3	5	1	0	1	4	2	0	0	0	0	1	3	1	7	2	0	0	0	2	11	38	0	8	0	1	1	0	10	4	0
76	GGA	0	0	0	0	0	0	0	0	26	0	0	0	0	0	0	0	0	0	0	0	0	0	0	0	0	0	0	0	0	0	0	0	19	0	0	0	1	0	0	4	161971	3	23	10	5	0	0	0
77	TGG	0	0	0	0	0	0	0	0	0	0	2	0	0	0	0	0	0	0	0	0	0	0	0	0	0	0	8	0	0	0	0	0	0	0	0	0	0	0	0	0	0	0	4	0	0	0	0	0
78	CTC	0	0	0	0	0	0	0	0	0	0	0	0	0	43	0	1	0	2	0	0	0	7	0	0	0	2	0	0	150	161734	1	3	0	2	0	0	0	0	0	0	0	0	0	0	0	6	2	0
79	TTG	0	0	0	0	0	0	1	0	0	0	0	0	1	5	4	4	0	0	0	0	0	0	0	0	0	0	0	0	3	2	33	15	0	0	0	0	0	0	0	1	0	0	0	0	1	2	2	0
80	GGA	0	0	0	0	0	0	0	0	9	0	0	0	0	0	0	0	0	0	0	0	0	0	0	0	0	0	0	0	0	0	0	0	8	0	0	0	0	0	2	0	162002	2	30	12	10	0	0	0
81	AAT	7	34	0	161922	0	1	0	3	0	0	0	0	0	0	0	0	0	6	0	6	0	0	0	0	0	1	0	0	0	2	0	0	0	0	0	1	0	0	0	0	0	0	0	0	1	0	0	0
82	CCA	0	0	0	0	123	0	0	0	0	0	0	1	0	0	0	0	10	0	0	0	161832	15	63	9	1	0	0	0	7	0	0	0	0	1	0	0	0	0	0	1	0	0	0	0	0	0	0	0
83	GAA	16	5	0	2	2	3	0	0	0	0	0	0	4	0	1	2	3	4	0	3	0	0	0	0	0	0	0	0	1	4	0	5	161926	10	12	3	0	0	22	0	15	4	1	0	0	1	1	0
84	TGC	0	0	0	0	0	0	0	0	0	1	0	0	0	0	0	0	0	0	0	0	0	0	0	0	0	6	0	0	0	0	0	0	0	0	0	0	0	0	0	0	0	3	0	0	0	0	0	0
85	GAC	0	30	0	0	0	0	3	0	0	0	0	0	0	0	0	0	0	1	1	0	0	0	0	0	0	0	0	0	1	0	0	1	30	161952	3	20	0	0	0	0	0	28	1	0	0	1	0	0
86	TCA	3	0	0	1	3	0	1	13	0	9	0	7	8	0	0	0	9	37	7	5	29	14	0	0	0	1	0	0	0	1	0	1	1	9	1	0	10	11	1	0	10	0	3	3	13	3	0	1
87	CTG	0	0	0	0	0	0	0	0	0	0	0	0	1	8	172	1	0	0	7	0	0	0	9	0	0	0	1	0	62	3	161800	9	0	2	0	0	0	0	0	0	0	0	0	0	3	2	1	0
88	CTT	0	5	0	0	0	0	0	0	0	1	0	2	22	8	3	132	3	2	3	2	0	0	1	6	0	0	0	4	14	47	10	161706	1	0	0	0	5	6	2	0	3	0	0	0	3	0	9	3
89	CCA	3	13	1	29	23	13	7	7	2	30	2	4	3	4	4	6	19	1	3	3	161459	14	33	19	2	0	0	0	21	14	11	6	35	25	7	23	8	1	2	0	8	11	19	0	10	14	4	3
90	GCG	5	10	1	0	7	18	17	7	0	2	0	2	11	168	18	3	0	38	0	7	0	5	9	1	1	5	6	1	2	5	0	4	3	7	41	0	34	6	161441	15	2	2	6	3	1	6	87	0
91	AGA	32	5	2	4	1	11	0	0	161930	6	11	2	12	0	14	1	7	3	1	43	1	0	0	0	5	8	0	1	6	1	4	4	0	0	0	5	1	1	0	0	9	3	4	14	1	8	1	1
92	TCA	3	13	1	4	5	0	0	0	1	0	0	4	1	0	8	4	6	0	6	0	8	0	0	2	0	1	0	8	0	0	0	1	0	0	0	1	4	5	1	1	2	0	5	0	1	2	2	0
93	TGG	0	0	0	0	0	0	0	0	0	0	3	0	0	0	0	0	0	0	0	0	0	0	0	0	0	0	4	0	0	0	0	1	0	0	0	0	0	0	0	0	0	0	1	0	0	0	0	0
94	TCC	0	0	0	0	0	1	0	1	0	7	0	14	0	0	0	0	0	0	0	0	1	8	0	0	0	0	0	2	0	0	0	0	0	0	0	0	10	7	14	0	0	8	0	0	0	0	0	0
95	TAC	0	1	0	0	0	0	0	0	0	0	0	0	0	0	0	3	0	31	0	0	0	0	0	0	0	0	0	0	0	0	0	0	0	2	0	0	0	0	0	0	0	0	0	0	0	0	0	0
96	ATT	0	0	0	0	0	0	0	5	0	0	0	5	22	19	1	164462	0	0	0	0	0	0	0	0	0	0	0	0	0	0	0	3	0	0	0	0	0	0	0	0	0	0	0	0	0	3	0	2
97	GTA	0	0	0	0	0	0	0	0	0	0	1	0	17	2	0	5	0	0	0	0	0	0	0	0	0	0	0	0	0	0	0	0	1	0	0	0	16	0	0	0	1	0	0	0	164350	72	68	1
98	GAA	11	0	0	0	0	0	0	0	0	0	0	0	0	0	0	0	0	0	2	0	0	0	0	0	0	0	0	0	0	0	0	0	164536	5	7	2	1	0	0	0	8	0	0	0	0	0	0	2
99	ACA	25	1	2	6	164269	3	11	9	2	13	61	1	27	1	0	0	0	12	3	1	7	0	0	4	3	2	0	4	0	14	1	0	8	0	1	1	8	6	0	1	0	2	0	2	0	8	5	0
100	CCA	1	0	0	0	46	6	2	1	0	14	0	0	0	0	0	0	11	16	4	9	164315	10	19	26	0	2	2	0	5	0	4	0	0	1	1	5	2	7	0	5	1	1	0	0	12	0	1	0
101	AAC	27	164391	1	12	0	5	0	0	3	10	0	1	2	0	0	0	0	2	1	0	0	0	0	0	0	2	0	0	1	0	0	0	1	7	3	2	0	0	8	3	1	1	4	0	6	0	7	0
102	TCT	0	12	0	6	2	4	0	6	0	0	0	5	0	0	0	0	9	0	0	0	1	0	6	12	0	0	0	0	0	0	0	0	0	0	0	0	4	1	0	2	1	0	5	0	4	0	3	1
103	GAG	0	0	8	1	9	6	1	0	2	0	0	0	0	0	0	0	11	0	0	1	5	0	2	1	0	0	0	0	3	2	0	0	13	3	164396	15	3	0	0	0	0	0	36	3	9	0	4	12
104	AAT	16	31	3	164185	0	11	2	2	1	0	0	15	4	0	3	4	1	2	3	118	0	0	1	0	1	0	0	0	1	0	2	7	1	2	4	15	3	0	1	5	0	0	2	0	13	0	0	0
105	GGA	0	0	1	0	0	0	0	0	25	6	0	0	0	0	0	0	0	0	0	0	0	0	0	0	3	0	0	0	0	0	0	1	11	0	0	2	4	0	0	0	164345	7	30	4	9	0	0	0
106	GCA	0	3	0	3	26	0	1	0	0	0	0	4	1	0	0	0	0	0	0	2	2	3	4	2	0	0	0	0	0	0	0	0	36	0	0	0	164339	2	6	5	1	0	1	0	22	0	2	0
107	TGT	0	0	0	0	0	0	0	0	0	0	0	1	0	0	0	0	0	0	0	0	0	0	0	0	0	0	0	4	0	0	0	0	0	0	0	0	0	0	0	0	0	0	0	5	0	0	0	0
108	TAT	0	0	0	0	0	1	0	0	0	0	0	0	0	0	0	0	0	0	0	9	0	0	0	0	0	0	0	0	1	0	0	0	0	0	0	1	0	0	0	0	0	0	0	0	0	0	0	0
109	CCA	0	0	0	0	17	0	0	0	0	0	0	0	0	0	0	0	8	0	0	0	164395	9	89	10	0	1	0	0	6	0	0	0	0	0	0	0	2	0	0	0	0	0	1	0	0	0	0	0
110	GGA	0	0	0	0	0	0	0	0	7	0	0	0	0	0	0	0	0	0	0	0	0	0	0	0	1	0	0	0	0	0	0	0	11	0	0	0	0	0	0	0	164438	16	22	10	2	0	0	0
111	GAT	3	2	0	14	2	0	0	0	0	1	0	0	0	0	1	0	2	3	19	0	0	1	0	0	0	0	0	0	1	0	0	1	2	16	10	164341	2	0	1	6	0	0	2	3	12	0	1	0
112	CTC	0	0	0	0	0	0	0	0	0	0	0	0	9	30	1	34	0	3	0	0	0	33	0	0	0	0	0	0	30	164292	3	15	0	0	0	0	0	0	0	0	0	0	0	0	0	1	3	0
113	ATC	1	3	4	2	3	12	4	0	1	5	0	0	151	164033	4	40	1	61	1	2	0	0	0	0	0	0	0	0	9	10	0	3	3	2	5	0	1	5	16	3	11	53	15	2	2	18	6	0
114	GAC	0	24	0	0	1	0	0	0	0	2	0	1	0	0	1	0	0	0	0	1	0	0	0	0	0	0	0	0	1	3	0	0	56	164339	2	8	0	0	1	2	1	13	0	0	0	0	0	0
115	TAT	0	0	0	7	4	1	0	0	0	1	0	2	3	4	2	12	1	0	0	12	2	0	0	1	0	0	0	0	0	5	1	0	0	0	1	1	0	4	0	1	0	1	3	0	0	2	9	2
116	GAG	0	0	6	0	0	0	1	0	0	0	0	0	0	0	0	0	4	8	12	0	1	1	2	0	0	0	0	0	0	0	0	0	41	1	164242	19	1	2	3	2	0	1	49	0	0	0	4	0
117	GAA	15	0	2	0	0	0	0	0	0	0	0	0	0	0	0	0	0	0	0	0	0	0	0	0	0	0	0	0	0	0	0	0	164394	0	7	1	1	0	0	0	13	0	0	0	1	0	0	0
118	CTG	0	0	0	0	0	0	0	0	0	0	0	0	0	4	48	0	0	0	4	0	0	0	16	0	0	0	3	0	31	13	164299	7	0	0	0	0	3	0	0	0	0	0	0	0	0	0	1	0
119	AGG	0	0	17	0	0	0	2	0	14	1	164144	4	0	0	7	7	0	15	0	3	0	0	0	0	9	9	2	0	0	0	0	1	0	0	0	0	0	0	1	0	0	0	30	0	0	0	0	1
120	GAG	0	0	15	0	0	0	0	0	0	0	0	0	0	0	0	0	0	0	0	0	0	0	0	0	0	0	0	0	0	0	0	0	27	0	164391	1	0	0	1	0	0	0	19	0	0	0	1	0
121	CAA	13	0	0	0	0	0	1	0	1	0	0	0	0	2	0	0	164393	3	7	0	0	0	0	0	11	0	0	0	2	0	0	0	1	0	0	0	0	0	1	0	0	0	1	0	0	0	0	1
122	TTG	0	0	0	0	0	0	0	0	0	0	0	0	0	0	3	1	0	0	0	0	0	0	0	0	0	0	0	0	2	0	15	4	0	0	0	0	0	0	0	0	0	0	0	0	4	0	1	0
123	AGC	2	9	0	5	3	2	1	15	25	164075	4	15	1	14	0	0	1	0	0	4	0	0	0	0	0	0	0	0	0	0	0	7	0	0	0	0	0	0	9	0	7	10	0	0	3	1	0	1
124	TCA	1	0	0	0	21	3	0	11	1	6	0	5	0	0	2	4	0	0	3	1	10	0	0	0	0	0	0	0	0	0	0	2	0	1	7	2	1	1	0	4	27	0	1	0	0	1	0	1
125	GTA	0	0	0	0	4	3	0	2	1	0	0	2	20	0	1	0	0	0	0	0	0	0	0	0	0	0	0	0	0	3	1	0	1	0	0	0	33	0	0	1	0	0	0	0	164441	3	24	3
126	TCA	2	0	2	7	7	0	2	1	2	0	0	35	4	0	0	3	7	1	10	0	13	0	0	0	3	0	0	9	0	0	2	2	1	4	3	0	0	0	0	2	0	0	0	3	0	7	3	0
127	TCA	1	4	0	4	4	0	10	10	0	2	0	3	0	0	0	0	0	0	3	0	4	0	0	0	0	1	0	2	0	1	0	0	12	1	0	8	2	0	0	5	5	0	0	0	0	0	0	2
128	TTA	0	0	0	0	0	0	6	0	0	0	0	0	10	6	0	0	0	0	0	0	0	0	0	0	0	0	0	0	13	0	1	0	0	0	0	0	0	2	1	6	0	0	0	0	1	1	0	0
129	GAA	13	0	0	0	1	0	1	3	0	0	0	1	0	0	0	0	1	0	0	1	0	0	0	0	0	0	0	0	0	0	0	0	164385	2	8	0	0	0	0	0	13	0	0	0	0	1	0	0
130	AGA	14	0	0	0	0	0	0	0	164403	0	9	0	7	0	0	0	0	0	0	0	0	0	0	0	2	19	0	37	0	0	0	0	0	1	0	0	0	0	0	0	13	0	0	0	0	0	0	0
131	TTC	0	0	0	0	0	0	0	0	0	0	0	0	0	3	0	1	0	0	0	0	0	0	0	0	0	0	0	0	0	3	1	0	0	0	0	0	0	0	0	0	0	0	0	0	0	3	0	0
132	GAA	9	0	0	0	0	0	0	0	0	1	0	0	0	0	0	0	3	0	0	0	0	1	0	0	0	0	0	0	0	0	0	0	164403	2	14	0	3	0	0	0	7	0	0	0	2	2	1	0
133	ATA	3	0	0	0	4	0	0	0	0	0	0	0	164472	2	13	6	0	0	0	0	0	0	0	0	0	0	0	0	5	4	0	0	0	0	0	0	0	1	0	5	0	0	0	0	9	0	3	0
134	TTT	0	0	0	0	0	0	0	0	0	0	0	0	0	0	0	3	0	0	0	0	0	0	0	0	0	0	0	0	0	0	0	6	0	2	0	0	0	0	0	0	0	0	0	0	0	0	0	0
135	CCC	0	9	1	6	3	19	1	0	0	12	1	14	0	0	1	0	2	18	0	1	27	163945	16	22	0	0	0	1	1	4	0	0	2	3	0	4	2	8	1	0	2	0	1	0	0	1	0	0
136	AAG	25	1	163733	10	22	8	3	4	2	26	13	17	0	1	3	0	4	1	15	2	0	16	2	12	2	0	1	5	12	5	7	5	3	3	20	2	8	6	8	2	0	1	3	1	12	2	4	1
137	GAA	7	2	0	0	0	9	3	1	0	5	0	20	0	6	0	0	0	0	0	3	2	1	0	0	0	0	0	0	0	0	0	4	164171	8	19	19	0	4	3	1	8	2	0	0	8	3	2	3
138	AGT	4	0	0	23	3	4	12	10	10	8	5	163686	0	10	0	24	16	3	6	2	7	4	2	2	2	1	1	4	5	0	0	9	10	0	1	5	6	3	1	2	1	0	12	19	2	1	2	0
139	TCA	0	3	0	4	18	2	7	0	1	0	0	1	1	2	4	0	4	8	0	4	5	0	0	0	6	0	0	0	0	1	0	2	0	0	2	0	55	18	7	1	1	8	0	0	0	0	1	0
140	TGG	0	0	0	0	0	0	0	0	0	0	2	0	0	0	0	0	0	0	0	0	0	0	0	0	0	0	6	0	0	0	0	0	0	0	0	0	0	0	0	0	0	0	1	0	0	0	0	0
141	CCC	0	0	0	0	0	86	0	0	0	2	0	3	1	0	3	0	0	36	0	2	47	163716	3	12	0	0	1	0	1	6	1	2	8	0	4	3	0	6	2	3	0	0	2	3	1	0	0	5
142	AAC	63	164174	0	33	0	0	0	0	0	8	0	0	0	0	0	0	0	3	0	0	0	0	0	0	0	0	0	0	0	0	0	0	0	12	0	0	0	0	0	0	0	0	0	0	0	0	0	0
143	CAC	0	18	0	8	0	0	0	2	0	0	0	1	0	0	3	0	28	163674	1	17	0	1	0	0	0	5	0	0	0	0	0	3	0	0	0	0	1	0	2	3	0	0	1	0	0	10	0	0
144	ACA	15	0	0	0	163344	18	5	37	1	1	0	0	10	0	1	0	0	0	0	0	2	0	0	0	0	0	0	0	0	0	0	0	0	0	1	0	22	0	0	0	5	2	3	0	0	0	0	0
145	TTC	3	0	0	0	0	2	1	2	0	2	0	3	2	0	3	2	0	2	0	0	2	0	0	0	0	2	0	0	0	9	0	1	73	20	69	3	2	50	14	8	9	5	1	0	0	4	1	0
146	AAC	24	163974	5	81	3	5	0	0	4	20	21	0	1	4	0	0	17	23	7	52	5	17	16	0	3	0	7	0	1	2	11	0	12	27	28	0	1	1	16	2	2	2	12	2	15	7	10	6
147	GGA	2	0	0	0	0	3	0	0	24	3	0	0	0	0	0	0	0	0	0	2	0	0	0	0	1	0	0	0	0	0	0	0	10	0	0	0	1	4	0	7	164275	6	20	16	11	0	0	0
148	GTA	2	0	0	0	51	31	23	5	0	4	0	5	140	19	0	2	1	1	1	4	0	0	1	0	0	1	0	2	2	9	0	3	2	3	0	0	10	21	1	2	7	0	0	0	163933	3	19	5
149	ACA	23	0	0	0	164289	18	44	12	1	27	0	5	21	0	0	0	0	0	1	0	0	0	0	1	0	0	0	0	0	0	0	0	0	0	0	0	11	0	2	0	0	0	3	0	0	0	0	0
150	GTA	1	0	3	1	1	4	3	1	0	12	0	6	25	7	0	0	1	1	0	0	1	1	0	0	0	0	0	0	34	14	2	20	0	0	0	1	70	10	13	33	8	2	3	10	163989	7	12	9
151	TCA	1	0	0	0	1	0	0	0	0	4	0	0	0	0	0	0	0	0	0	0	7	0	1	0	0	0	0	0	0	3	0	0	0	0	0	0	49	2	3	3	0	0	1	0	0	0	0	0
152	TGC	0	0	0	0	0	0	0	0	0	0	0	0	0	0	0	0	0	0	0	0	3	0	0	1	0	3	0	0	0	0	0	0	1	0	0	0	0	0	0	0	0	2	0	0	0	0	0	0
153	TCC	8	10	12	15	7	17	35	1	5	3	2	5	29	1	3	6	5	4	0	6	30	24	1	6	2	3	1	2	11	1	56	27	1	4	27	4	18	4	1	1	17	26	13	28	8	11	23	20
154	CAT	1	17	2	115	38	23	24	51	19	5	24	28	0	3	35	29	11	28	23	161703	2	0	0	2	5	1	2	7	32	48	9	17	0	0	1	92	53	8	6	0	0	1	1	1	152	14	1	2
155	AGG	1	1	20	0	1	5	4	0	13	13	163482	33	13	1	32	36	2	0	7	3	0	0	0	2	20	0	1	0	2	3	1	3	1	5	1	1	18	2	2	1	9	2	62	31	2	3	0	20
156	GGA	8	14	0	0	0	6	1	2	8	0	0	1	0	0	4	0	14	0	2	0	0	0	0	0	0	0	0	0	0	6	0	0	18	9	1	0	15	25	0	6	163827	5	21	2	10	0	0	0
157	AAA	163791	3	12	1	21	39	0	16	12	0	0	14	1	3	4	1	27	138	1	9	0	0	0	0	0	0	0	5	2	11	14	0	32	0	8	13	0	0	0	0	2	8	9	115	4	0	9	0
158	AGC	0	27	1	0	0	3	4	0	12	163212	1	62	0	7	3	1	21	10	42	50	1	52	2	6	0	5	0	0	7	5	2	0	0	0	0	0	17	614	1	34	0	39	1	0	2	0	4	9
159	AGT	0	4	0	18	12	13	1	12	0	24	10	163821	0	0	13	13	0	5	2	0	0	0	1	0	0	0	0	3	0	0	1	2	0	26	0	0	4	1	0	1	7	2	4	18	0	0	0	1
160	TTT	0	0	0	0	0	0	0	0	0	0	0	0	0	0	3	2	0	0	0	0	0	0	0	0	0	0	0	0	0	0	0	7	0	0	0	0	0	0	0	0	0	0	1	0	0	0	0	3
161	TAC	0	4	0	0	1	0	0	0	0	0	0	0	0	0	0	0	0	6	0	0	0	0	0	0	0	0	0	0	0	0	0	0	0	0	0	0	0	0	0	0	0	0	0	0	0	0	0	0
162	AGA	15	32	15	7	0	0	0	3	164151	7	13	2	2	0	0	0	0	1	0	0	0	0	0	0	27	2	0	1	0	0	0	0	1	0	0	0	0	0	0	0	27	0	0	0	0	0	0	0
163	AAT	1	5	3	164162	0	0	0	4	0	0	0	5	0	0	0	1	0	0	0	5	0	0	0	0	0	0	0	1	0	0	0	0	0	0	0	2	0	0	0	0	0	0	0	0	0	0	0	0
164	TTG	0	0	0	0	0	0	0	0	0	0	0	0	8	0	6	1	0	0	0	0	0	0	0	0	0	0	0	0	0	0	8	4	0	0	0	0	0	0	0	0	0	0	0	0	0	8	8	5
165	CTA	0	0	0	1	0	0	0	0	0	0	0	3	25	0	0	0	6	1	0	2	12	0	0	0	0	0	0	0	164276	14	11	1	0	0	0	0	0	0	0	0	0	2	0	0	0	0	0	0
166	TGG	0	0	0	0	0	0	0	0	0	0	3	0	0	0	0	0	1	0	0	0	0	0	1	0	0	0	6	0	0	0	0	0	0	0	0	0	0	0	0	0	0	0	1	0	0	0	0	0
167	CTG	0	0	0	0	0	0	0	0	0	0	0	0	0	3	43	8	0	0	4	0	0	3	13	0	0	0	0	0	33	2	163980	20	0	0	0	0	0	0	0	0	0	0	0	0	1	2	10	7
168	ACG	0	0	34	0	36	24	164226	16	7	0	2	0	0	0	39	0	0	0	0	0	0	0	0	0	0	0	0	0	0	10	1	0	2	0	0	0	0	0	21	0	0	4	2	0	0	0	0	0
169	AAG	42	4	163807	12	0	5	13	11	2	42	12	37	0	2	32	0	6	11	2	4	0	0	0	0	2	10	3	0	10	13	2	2	0	0	13	0	0	32	9	87	9	16	0	0	11	6	18	5
170	AAG	22	15	163703	22	4	2	24	5	2	14	40	4	2	1	23	3	9	16	0	2	0	0	0	0	5	18	2	6	55	49	20	12	0	9	17	1	61	23	77	0	2	2	4	0	3	4	3	1
171	GGG	1	28	0	3	0	2	5	3	0	4	11	0	1	0	1	0	0	13	1	0	0	0	0	0	0	0	0	0	4	24	4	1	0	6	58	31	9	13	22	5	25	3	164077	12	0	0	16	0
172	GAT	0	1	0	15	14	0	5	0	0	4	0	0	4	1	0	3	13	2	0	0	2	5	1	0	0	0	0	0	0	0	0	1	23	12	40	164230	2	1	2	4	0	0	0	32	1	3	4	1
173	TCA	0	21	0	16	51	8	0	1	3	6	0	0	4	16	0	1	0	3	35	9	21	5	1	10	1	0	1	0	1	5	15	7	32	32	11	4	3	2	6	5	0	0	17	7	2	7	30	6
174	TAC	0	2	0	0	0	0	0	0	0	0	0	0	1	0	0	0	0	10	0	0	2	0	0	0	0	0	0	0	0	0	0	0	0	0	0	0	0	0	0	0	0	0	0	0	0	0	0	0
175	CCA	20	21	54	9	64	69	0	39	4	1	3	20	0	7	4	0	53	28	183	1	163037	3	13	7	24	60	4	19	19	55	0	18	0	3	2	22	149	1	54	2	3	5	6	13	15	20	6	28
176	AAG	9	13	163657	10	6	13	19	17	2	21	38	0	27	4	54	0	21	7	48	17	23	52	33	60	16	1	0	23	18	35	8	2	1	1	13	1	10	1	0	2	1	5	0	2	11	2	62	0
177	CTG	0	0	0	0	7	9	39	3	0	0	0	0	1	1	44	3	0	1	3	6	0	0	8	0	1	0	0	0	23	1	164183	9	0	0	0	0	15	0	21	0	1	0	1	1	16	11	3	18
178	ACC	1	53	0	3	31	164197	13	8	0	2	0	2	0	8	0	5	1	1	1	17	0	2	0	0	0	0	2	0	5	3	0	6	1	0	9	0	0	21	12	1	0	0	1	0	0	0	0	13
179	AAT	14	12	9	164225	0	0	5	0	0	0	0	10	2	0	0	6	0	0	0	1	0	1	0	2	0	0	0	0	1	4	0	0	0	14	9	4	0	1	1	0	12	5	2	3	16	0	3	0
180	TCC	1	1	0	2	1	19	1	29	1	10	6	4	0	1	5	1	0	14	5	0	0	8	0	0	3	0	0	0	7	2	1	0	35	4	1	1	1	3	3	2	2	0	1	1	6	1	0	24
181	TAT	0	0	0	2	0	0	2	0	0	0	0	0	0	0	0	0	0	0	0	44	0	0	0	0	0	0	0	0	0	0	0	0	0	0	0	2	0	0	0	0	0	0	0	0	0	0	0	0
182	GTG	3	1	1	0	0	1	0	12	6	8	2	4	2	2	30	0	7	2	13	0	0	0	0	0	1	0	13	2	2	1	4	0	4	0	8	0	1	14	6	1	0	0	3	0	19	7	164138	14
183	AAC	27	164473	2	9	0	0	0	0	0	11	0	0	0	0	0	0	0	0	0	0	0	0	0	0	0	0	0	0	0	0	0	0	0	14	0	0	0	0	0	0	0	0	0	0	0	0	0	0
184	AAT	8	16	2	164374	4	3	1	22	2	0	0	16	0	0	1	1	1	1	0	2	0	0	0	0	1	0	3	0	3	5	1	0	0	0	0	12	1	3	0	0	1	4	0	15	2	8	0	0
185	AAA	164356	8	37	5	1	0	0	0	26	0	0	0	6	1	0	2	3	0	2	2	0	0	0	0	2	0	0	0	1	0	3	0	26	0	0	0	0	0	0	0	2	9	0	1	0	0	1	3
186	GGG	0	1	0	0	2	5	4	5	0	0	14	0	0	1	0	0	0	0	0	4	3	3	1	0	1	0	1	0	0	0	3	0	0	4	32	4	10	2	1	2	38	7	164064	13	0	0	1	0
187	AAA	164344	5	37	3	0	1	0	0	14	0	0	0	2	1	1	2	19	0	0	0	0	0	0	0	1	0	0	1	0	5	0	0	23	0	1	0	11	8	0	5	2	0	0	0	2	1	1	11
188	GAA	10	0	0	0	0	1	5	1	1	15	2	0	0	1	2	0	1	11	4	1	6	4	1	1	0	0	1	0	1	8	3	0	164334	21	11	6	4	0	1	0	8	0	0	0	1	1	1	8
189	GTC	0	0	0	0	0	1	0	0	0	0	0	0	3	34	0	2	0	0	0	0	0	0	0	0	0	0	0	0	1	4	0	0	0	1	0	0	0	14	0	0	0	1	0	0	33	164419	6	34
190	CTT	0	0	0	0	0	0	0	0	0	0	0	0	0	0	8	34	0	0	0	1	0	0	0	23	0	0	0	2	2	7	9	164281	0	0	0	0	0	0	0	0	0	0	0	0	0	0	0	0
191	GTA	0	0	0	0	0	0	0	0	0	0	0	0	28	0	0	1	0	0	0	0	0	0	0	0	0	0	0	0	21	0	3	1	8	0	0	0	8	0	0	0	4	0	1	0	163160	2	29	3
192	CTA	0	0	0	0	0	0	4	1	0	0	0	0	31	3	2	2	2	0	0	0	13	0	0	0	1	0	0	0	163177	2	10	9	0	0	0	0	0	0	0	0	0	0	0	0	1	0	2	1
193	TGG	0	0	0	0	0	0	0	0	0	0	2	0	0	0	0	0	0	0	0	0	0	0	0	0	0	0	5	0	0	0	0	0	0	0	0	0	0	0	0	0	0	0	2	0	0	0	0	0
194	GGT	0	0	0	0	0	0	0	0	0	0	0	11	0	0	0	0	0	0	0	0	0	0	0	0	0	0	0	3	0	0	0	0	0	0	0	9	1	0	0	4	1	12	21	162939	0	0	0	107
195	GTT	0	0	0	0	0	1	0	0	0	0	0	0	0	5	0	41	0	0	0	0	1	0	0	0	0	0	0	0	13	1	0	12	0	0	0	2	0	1	0	14	0	0	0	0	3	32	12	163044
196	CAT	0	0	0	26	0	0	0	0	0	0	0	0	0	0	0	0	4	26	0	163220	0	0	0	2	0	0	0	5	0	0	0	2	0	0	0	1	0	0	0	0	0	0	0	0	0	0	0	0
197	CAC	1	251	0	8	0	0	1	5	0	0	0	1	1	0	0	1	52	162709	0	11	0	2	0	0	0	7	0	0	0	3	1	0	2	15	0	3	2	1	1	1	0	1	0	0	0	0	0	1
198	CCG	0	0	0	0	0	2	64	0	0	0	0	0	0	0	0	0	0	0	9	0	36	1	163010	5	0	0	0	0	0	0	4	0	0	0	0	0	0	1	0	3	0	0	0	0	0	0	0	0
199	TCT	0	0	0	0	1	0	0	2	0	0	0	3	3	0	0	0	0	0	0	0	0	0	0	10	0	0	0	0	0	0	0	0	0	0	0	1	0	0	0	3	0	0	1	0	0	0	0	1
200	AGC	0	24	0	0	0	0	0	0	32	163072	3	29	0	10	0	0	0	0	1	0	0	0	0	0	0	3	0	0	1	0	0	0	1	0	0	0	0	0	0	0	0	8	0	0	0	0	0	0
201	AGT	0	8	2	9	1	27	4	4	1	1	2	162988	6	21	5	12	2	0	0	2	0	0	0	0	2	0	1	0	8	0	1	4	13	0	15	0	2	0	0	0	0	6	0	17	1	0	0	0
202	GAT	0	4	0	19	0	0	0	0	0	41	0	0	2	0	2	0	1	0	0	1	0	0	0	0	0	0	1	0	0	2	2	3	19	12	6	163091	6	1	0	1	1	0	1	15	0	3	0	5
203	GAG	0	0	11	0	0	0	0	0	0	0	0	0	0	0	0	0	0	0	3	0	0	0	0	0	0	4	0	0	0	0	0	1	48	0	162855	6	0	3	1	0	0	0	18	0	0	0	3	0
204	CAA	28	0	0	0	0	0	0	0	0	0	0	0	0	0	0	0	163126	7	8	4	0	0	0	0	5	0	0	0	0	0	0	0	1	0	0	0	0	4	8	1	0	0	0	0	0	0	0	0
205	CAG	1	3	24	32	1	0	0	1	7	1	1	2	0	0	2	4	13	4	163005	6	0	0	1	0	0	0	26	0	24	2	1	0	0	0	18	1	1	5	10	0	2	3	0	0	0	0	11	0
206	AGT	0	0	0	11	0	13	0	1	0	8	0	162930	5	9	0	6	2	0	5	2	0	0	0	0	0	0	0	0	6	0	0	3	21	33	3	41	0	6	1	0	6	4	5	31	0	1	0	1
207	CTC	0	0	0	0	0	0	0	0	0	0	0	0	0	89	35	0	1	4	0	0	0	9	0	0	0	1	0	0	45	162865	41	3	0	0	0	0	0	1	0	0	0	0	0	0	0	0	1	1
208	TAT	0	0	0	1	0	0	0	0	0	0	0	0	0	0	0	0	0	2	0	15	0	0	0	0	0	0	0	0	0	0	0	0	0	0	0	0	0	0	0	0	0	0	0	0	0	0	0	0
209	AGT	2	1	0	22	6	0	21	27	2	13	0	162746	5	2	12	15	3	0	1	1	7	1	8	0	0	0	0	3	21	6	8	15	2	47	0	9	0	0	0	3	31	5	0	111	5	2	0	0
210	AAT	5	5	33	162518	3	1	1	2	0	5	0	8	36	12	0	6	5	0	8	13	8	12	38	8	1	8	0	0	5	1	2	1	0	0	35	43	9	1	29	66	0	29	0	2	6	0	3	31
211	GGA	0	3	0	3	8	19	0	0	20	8	0	1	3	3	0	3	1	2	1	0	4	12	0	0	2	0	0	0	0	3	1	0	18	1	7	4	1	2	0	0	162922	1	20	7	10	0	0	2
212	AAT	2	9	6	162766	0	1	0	4	1	0	0	11	7	0	9	0	3	18	3	2	5	48	0	3	0	0	0	2	0	9	1	1	6	0	0	6	13	0	1	9	0	12	0	3	5	5	4	26
213	GCT	7	1	1	1	58	3	18	32	0	2	0	10	3	0	2	0	1	3	0	10	3	32	2	52	0	5	0	1	0	0	0	0	0	0	0	46	12	12	2	162719	0	0	4	0	0	9	0	12
214	TAT	5	0	0	0	0	0	0	0	0	0	0	0	0	12	0	2	1	2	14	20	0	0	0	0	0	3	0	0	1	0	0	1	0	1	0	1	0	1	1	0	0	0	0	0	160	0	0	4
215	GTC	0	0	0	0	0	1	0	0	0	0	0	0	11	13	0	0	0	0	0	0	0	0	0	0	0	0	0	0	0	2	0	0	0	0	0	0	0	10	0	0	0	1	0	0	10	163141	0	9
216	TCT	1	1	1	0	10	0	1	3	48	0	0	1	12	9	0	7	2	7	5	0	0	0	0	16	0	0	7	2	9	0	0	0	0	0	0	0	12	8	2	3	1	1	0	0	1	3	1	13
217	GTA	0	0	0	0	0	0	0	0	0	0	0	0	32	0	0	4	0	0	0	0	0	0	0	0	0	0	0	0	1	0	0	0	0	0	0	0	7	0	0	1	1	0	0	0	163121	1	41	4
218	GCG	0	0	0	0	1	34	36	1	0	21	1	0	1	4	10	4	5	32	9	0	0	0	2	0	0	0	0	6	5	0	0	0	2	1	29	0	31	7	162825	13	0	0	1	0	0	1	40	0
219	TCT	2	0	1	0	2	3	2	18	0	2	0	0	0	0	1	0	0	0	2	0	0	0	0	10	0	0	0	0	0	0	0	0	0	0	0	0	1	4	4	3	11	5	5	3	0	0	0	0
220	TCA	4	0	0	11	6	4	21	0	9	5	1	1	0	4	29	0	0	0	3	54	79	9	0	6	0	12	0	2	6	15	8	4	2	37	2	5	1	3	3	28	10	16	3	0	0	15	2	0
221	AAT	7	10	6	162997	1	1	2	14	1	4	0	11	0	0	1	4	1	3	9	5	2	0	0	1	0	1	1	0	2	0	2	1	1	0	4	16	0	4	3	0	4	1	4	1	0	1	0	0
222	TAT	0	0	2	2	4	3	8	0	2	0	0	0	2	0	14	5	0	0	1	17	0	0	0	0	0	0	0	2	11	4	3	5	1	0	0	0	2	0	2	1	0	0	0	0	0	8	5	9
223	AAC	9	162351	0	53	0	1	0	0	1	8	3	0	15	49	2	2	10	36	9	195	0	0	0	0	2	0	1	0	1	8	4	0	123	39	8	0	9	21	24	2	4	2	1	2	5	6	0	23
224	AGG	27	8	11	3	2	3	5	4	19	10	162261	8	0	0	11	2	4	18	20	6	0	0	0	0	7	4	3	32	1	0	3	2	0	1	0	0	6	1	1	6	0	2	19	11	0	10	0	0
225	AGA	26	0	4	0	0	0	0	0	160808	0	21	2	7	4	12	0	1	2	8	0	0	0	0	0	1	0	2	6	0	9	8	0	0	0	0	1	0	0	0	0	20	0	0	0	0	1	0	0
226	TTC	0	1	0	0	10	16	4	1	0	5	0	0	16	14	4	20	0	2	0	0	0	0	0	0	0	0	0	0	7	10	14	0	5	3	1	0	1	0	0	0	0	0	1	0	28	29	21	14
227	ACC	13	13	0	5	17	162650	2	17	1	12	3	0	23	21	13	8	2	7	3	0	0	3	0	0	6	11	0	2	0	3	4	0	1	0	0	0	4	72	7	1	0	3	1	0	1	2	2	2
228	CCG	0	6	0	0	7	2	17	3	0	1	2	3	2	4	1	29	0	0	18	0	52	22	162714	25	0	0	21	2	0	0	16	1	1	0	2	0	3	19	10	14	0	1	3	0	19	3	13	20
229	GAA	8	1	0	0	9	7	12	24	0	8	0	6	0	5	0	1	4	9	3	1	3	0	1	3	0	1	0	2	6	0	2	1	160927	8	16	9	8	1	2	4	36	26	16	28	4	2	1	4
230	ATA	1	0	0	4	15	6	2	0	2	1	0	2	162815	4	34	19	4	0	4	1	6	19	3	15	1	0	0	0	3	5	0	9	0	0	0	0	0	0	0	6	0	0	0	0	37	28	4	6
231	GCT	1	3	0	1	31	19	57	31	13	14	6	6	0	0	1	3	19	7	72	8	0	0	0	2	0	0	1	3	21	21	15	0	0	0	0	27	11	19	6	162016	0	0	1	0	10	31	58	186
232	GCA	5	17	14	32	62	3	0	13	13	39	3	3	28	92	57	89	10	60	4	75	26	2	38	11	2	11	18	6	21	3	12	18	28	17	22	18	161236	40	32	10	6	2	18	13	23	29	24	80
233	AGG	3	0	10	0	0	0	0	0	45	0	161306	7	0	0	15	0	0	0	0	0	0	0	0	0	0	1	15	7	1	0	0	0	0	0	0	0	0	0	3	0	0	0	25	0	0	0	0	1
234	CCC	7	0	0	0	0	26	3	0	12	0	0	2	1	2	1	17	2	14	0	0	26	162191	2	46	2	27	0	4	1	8	2	4	0	0	0	0	8	22	1	4	0	0	3	0	2	0	9	0
235	AAA	161026	12	15	5	1	0	27	0	10	37	2	0	10	4	52	14	15	4	53	0	0	0	11	3	8	51	2	5	39	71	159	13	29	9	8	0	29	10	30	28	1	1	0	0	69	9	0	14
236	GTA	0	5	4	2	30	14	1	5	11	3	8	8	33	7	51	16	3	32	9	0	0	0	0	0	2	14	5	1	3	12	7	23	0	1	0	4	21	1	5	24	2	0	0	0	162226	9	17	2
237	AGA	24	67	36	34	0	0	0	0	161102	17	34	7	12	0	42	4	44	9	22	0	0	0	0	1	6	0	2	0	7	25	1	4	0	0	3	0	2	17	7	4	51	2	1	5	5	6	0	4
238	GAT	0	1	0	11	3	0	4	1	0	1	0	0	0	2	0	0	0	0	0	0	0	0	0	0	0	0	0	0	0	0	0	0	3	21	1	161515	0	0	0	0	1	0	0	15	0	0	0	0
239	CAA	14	20	1	6	0	2	0	0	1	0	0	7	3	0	15	0	162145	3	57	3	2	1	0	0	14	0	0	0	0	3	11	0	0	0	0	0	1	0	0	4	1	0	0	0	2	1	0	11
240	CAT	1	22	0	63	9	0	1	8	0	0	0	8	22	5	0	0	15	16	19	162711	31	6	0	27	0	2	1	3	8	13	0	5	6	0	0	3	5	0	4	2	0	0	4	2	11	22	4	0
241	GGG	0	0	0	0	0	0	0	0	0	0	16	0	0	0	0	0	0	0	0	0	0	0	0	0	0	0	0	0	0	1	0	0	0	0	14	0	0	0	1	0	23	1	163091	4	0	0	7	0
242	AGG	0	0	18	0	0	0	2	0	14	0	162970	6	0	0	10	0	0	0	0	1	0	0	0	0	0	1	3	5	0	0	0	0	0	0	2	0	0	0	0	0	0	0	33	0	0	0	0	0
243	ATG	0	0	2	0	1	0	5	0	0	0	1	0	18	1	163022	16	3	1	0	0	0	0	0	0	1	0	0	0	0	1	3	1	0	0	0	0	0	0	0	0	0	0	0	0	0	1	21	0
244	AAC	16	162883	0	21	0	5	0	2	0	9	2	0	8	12	6	12	2	52	1	1	0	0	0	0	0	0	0	0	0	2	10	2	0	13	4	0	5	11	2	1	1	1	1	0	0	4	1	4
245	TAT	0	0	0	2	2	3	0	1	0	0	0	0	0	0	0	0	0	0	0	11	0	0	0	0	0	0	0	0	0	0	0	0	0	0	0	0	0	0	0	0	0	0	0	0	0	0	0	0
246	TAC	0	2	0	0	0	0	0	0	0	0	0	0	0	0	3	0	0	75	0	32	0	0	0	0	0	0	0	0	1	1	0	0	0	0	0	0	0	3	3	2	0	1	0	1	0	0	0	1
247	TGG	0	0	0	0	0	0	0	0	0	0	2	0	0	0	0	0	0	0	0	0	0	0	0	0	0	0	7	0	0	0	0	0	0	0	0	0	0	2	0	0	0	0	1	0	0	0	0	0
248	ACC	1	11	0	3	18	161171	5	11	0	6	1	2	3	9	2	5	5	5	0	13	0	0	0	0	1	0	0	0	4	3	3	3	0	1	0	0	0	16	0	3	0	0	0	0	1	0	2	3
249	TTG	1	0	1	0	1	0	15	1	0	0	1	0	1	0	4	18	0	0	0	0	0	0	1	1	0	0	0	2	1	20	11	3	0	0	0	0	0	0	0	0	0	0	0	0	3	5	10	1
250	CTA	0	0	0	0	1	0	0	0	0	0	0	0	38	4	0	1	2	0	0	0	3	0	0	0	0	0	0	0	162246	40	21	1	0	0	0	0	0	0	0	0	0	0	0	0	7	1	4	0
251	GAA	11	9	8	5	19	0	2	2	10	13	5	2	1	0	28	6	28	6	3	5	29	10	92	5	4	0	13	0	1	2	0	0	161986	5	14	5	20	13	8	0	14	4	2	0	1	3	0	0
252	CCC	1	0	1	0	0	15	1	0	0	0	0	0	0	0	2	0	0	21	0	1	40	162893	6	16	0	1	0	0	0	6	0	0	0	3	1	3	1	0	0	4	2	0	0	0	0	0	0	4
253	GGA	1	0	1	0	6	5	0	2	48	2	1	1	0	0	2	0	2	0	1	0	0	0	0	0	2	2	1	0	1	1	0	0	22	1	2	3	1	1	5	9	162189	3	70	10	4	0	0	0
254	GAC	0	16	0	1	0	0	0	0	0	2	0	0	0	0	0	0	22	25	6	4	0	0	1	0	0	0	0	0	0	0	0	0	26	162377	4	9	1	1	10	0	0	16	4	0	0	1	0	0
255	ACA	17	20	0	0	161622	18	6	35	3	0	1	10	18	2	0	6	14	4	2	7	2	0	2	0	0	0	4	1	0	3	0	0	11	1	11	5	11	1	5	0	0	5	2	0	13	12	0	8
256	ATA	1	0	0	0	9	0	0	0	0	0	0	0	162644	2	11	18	0	0	0	0	0	0	0	0	0	0	0	0	1	3	0	3	0	0	0	0	0	0	0	0	0	0	0	0	6	1	2	0
257	ATA	2	2	0	12	7	9	0	4	1	7	0	3	161974	7	27	18	38	0	17	0	0	0	0	0	1	2	0	0	12	12	7	14	0	0	1	1	5	7	10	23	3	27	1	9	29	4	2	1
258	TTT	0	0	0	0	0	0	0	0	0	0	0	0	0	0	0	17	0	0	0	0	0	0	1	0	0	0	0	0	2	2	0	8	0	0	0	0	0	0	0	0	0	0	0	0	0	0	0	4
259	GAG	0	0	16	0	3	0	3	2	0	0	1	0	0	0	0	0	0	0	1	0	0	0	0	0	0	0	0	1	0	0	0	0	10	0	162669	10	0	0	5	0	0	0	44	0	0	5	9	0
260	GCA	0	0	0	0	30	0	0	0	0	0	0	0	0	0	0	0	0	0	0	0	0	0	0	0	0	0	0	0	0	0	0	0	22	0	0	0	162925	12	8	13	1	1	0	0	7	0	1	0
261	ACT	0	0	0	40	23	21	9	162749	0	6	0	16	1	0	0	12	0	1	0	0	0	0	0	1	0	0	0	0	0	0	0	0	1	1	1	0	0	4	0	8	0	1	0	0	0	0	0	0
262	GGT	0	0	0	0	0	0	0	0	0	0	0	42	0	0	0	0	1	1	0	0	0	0	0	0	0	0	0	2	0	0	0	0	0	0	0	10	0	0	0	0	9	22	17	162752	0	0	0	5
263	AAT	1	23	1	163117	0	0	0	0	0	0	0	3	0	0	0	1	0	0	0	1	0	0	0	0	0	0	0	0	0	0	0	0	0	0	0	24	0	0	0	0	0	0	0	0	0	0	0	0
264	CTA	0	0	0	0	0	0	0	0	0	0	0	0	28	3	1	0	0	0	0	0	27	0	0	0	0	0	0	0	162960	3	4	7	0	0	0	0	0	0	0	0	0	0	0	0	0	0	0	1
265	ATA	0	0	0	0	4	0	0	0	1	0	0	0	161829	11	73	5	0	0	0	0	0	0	1	0	0	0	0	0	5	117	6	7	0	0	0	0	1	5	11	2	2	0	0	0	29	2	16	2
266	GCA	0	0	0	0	15	0	0	0	0	0	0	0	0	2	1	0	0	0	0	0	0	0	0	0	0	0	0	0	0	0	0	0	22	0	0	0	162664	14	4	4	3	0	0	0	16	0	2	0
267	CCA	0	0	0	0	21	0	0	0	0	0	0	0	0	0	0	0	17	0	0	0	162843	21	16	26	1	0	0	0	5	0	0	0	0	0	0	0	0	0	0	0	0	0	0	0	0	0	0	0
268	TGG	1	1	0	4	4	1	0	0	2	0	3	1	0	4	0	3	0	2	1	0	0	0	0	0	1	0	7	0	0	0	2	2	0	0	1	0	0	4	4	0	0	3	4	0	1	11	0	2
269	TAT	0	0	0	1	0	0	0	1	1	0	0	0	0	0	9	0	0	7	0	32	0	0	0	0	0	0	0	0	0	0	0	0	0	0	0	1	0	0	0	0	0	0	0	0	0	0	0	1
270	GCT	0	0	0	0	0	0	0	33	0	0	0	6	0	0	0	0	0	0	0	0	0	0	0	0	0	0	0	0	0	0	0	0	0	0	0	22	4	27	12	162911	2	0	6	4	0	0	0	9
271	TTC	0	0	1	0	0	0	3	0	0	0	0	0	0	1	0	0	0	1	0	1	0	0	0	0	0	0	0	0	2	10	0	2	0	0	0	0	0	0	0	0	0	0	0	0	0	0	0	0
272	GCA	5	0	0	0	39	0	1	3	0	7	0	0	0	7	0	3	4	2	19	0	0	0	0	0	1	0	0	4	0	2	0	9	16	0	16	0	162767	7	20	12	6	6	1	13	9	18	14	0
273	CTG	0	0	0	0	0	0	0	0	0	0	0	0	1	0	44	14	0	0	3	0	0	3	39	0	0	0	2	0	86	13	162452	15	0	0	0	0	0	0	1	0	0	0	0	0	12	2	5	14
274	AGT	6	2	0	34	15	9	3	11	0	7	9	162801	0	6	14	7	9	1	0	1	0	0	0	0	1	5	4	1	4	6	2	0	8	11	0	0	0	3	2	1	6	0	2	17	1	21	1	13
275	AGA	21	0	10	0	2	2	2	1	162864	1	29	2	15	0	0	0	2	6	0	12	3	2	2	0	4	52	1	0	1	0	0	0	0	0	0	0	0	0	0	0	16	0	0	0	0	1	0	0
276	GGG	4	75	0	74	0	0	16	1	7	16	10	7	4	0	7	0	16	5	6	9	0	1	0	0	3	3	0	3	5	2	1	5	9	3	11	0	12	7	3	0	24	13	162485	14	0	1	15	4
277	TTT	5	4	5	7	3	9	0	21	8	74	9	19	59	4	2	19	36	29	7	9	9	20	3	2	6	17	0	1	12	9	0	8	6	7	2	1	1	5	0	58	11	4	11	16	0	5	10	37
278	GAG	3	39	16	17	3	16	2	1	14	22	3	5	10	5	1	1	3	7	21	3	16	1	6	6	17	4	2	6	1	20	4	9	32	4	162489	22	8	1	13	11	7	1	77	12	2	3	10	4
279	TCC	1	3	1	10	5	0	5	0	9	0	0	0	0	0	0	0	1	11	0	1	0	11	0	0	0	5	0	0	1	0	0	0	0	0	0	0	2	5	1	0	0	0	0	0	0	1	0	0
280	GGC	0	0	0	0	0	5	1	1	0	41	0	0	0	0	0	0	0	0	0	0	0	1	0	2	0	1	0	0	0	0	0	0	0	25	0	0	0	1	0	1	34	162967	3	32	0	11	0	0
281	ATC	0	2	0	0	0	7	0	0	0	3	0	0	17	162857	1	20	0	0	0	0	0	0	0	0	0	0	0	0	3	6	1	1	0	0	0	0	0	0	0	0	0	0	1	0	4	8	2	0
282	ATC	0	5	0	0	0	12	0	0	0	2	0	0	78	162997	0	17	0	0	0	0	0	1	0	0	1	0	0	0	2	2	0	0	0	0	0	0	0	0	0	0	0	0	0	0	8	6	0	0
283	ACC	0	317	0	2	33	162521	16	40	13	4	16	9	7	17	5	5	21	0	10	1	0	2	0	0	8	3	1	6	51	6	5	18	17	0	1	0	21	6	3	2	0	0	3	1	5	1	4	16
284	TCA	0	0	0	1	15	2	21	3	0	2	0	8	0	0	0	0	0	0	0	0	27	0	0	0	0	0	0	0	0	0	0	0	0	0	0	0	7	4	0	1	0	0	0	1	2	0	0	0
285	AAC	42	161186	6	105	10	16	1	7	3	12	3	6	0	6	3	1	7	2	1	0	1	0	0	1	24	0	10	9	1	1	7	1	7	13	6	24	2	17	0	3	5	1	1	2	25	4	0	4
286	GCG	4	4	4	7	0	0	24	6	0	0	0	1	7	5	2	0	2	6	2	0	0	0	0	0	2	5	3	0	7	0	0	6	0	0	27	0	34	0	160979	14	0	8	0	0	11	0	9	2
287	TCA	4	0	3	5	7	3	0	21	0	10	0	9	2	3	0	2	1	1	1	8	35	4	0	5	0	3	0	0	1	0	0	0	10	0	3	5	5	0	0	0	0	0	0	0	1	0	0	0
288	ATG	0	0	4	0	34	2	5	17	0	0	5	0	60	3	160989	18	1	0	11	16	0	35	1	0	0	0	0	1	0	4	23	20	0	0	4	0	0	0	0	0	0	5	3	0	3	0	13	0
289	CAT	0	2	2	30	2	12	0	53	0	7	0	0	0	3	0	1	8	6	3	161038	0	0	0	3	0	0	0	7	0	1	0	0	9	1	0	1	24	7	1	0	0	18	2	11	1	0	5	1
290	GAG	1	2	6	0	3	0	7	1	0	2	0	1	0	3	1	0	3	0	1	1	0	1	0	0	0	0	0	0	7	1	1	0	21	2	161163	25	0	4	7	0	3	1	20	0	0	0	3	0
291	TGT	0	0	0	1	0	0	0	0	0	0	0	3	0	0	0	0	0	0	0	0	0	0	0	0	0	0	0	4	0	0	0	0	0	0	0	0	0	1	0	0	0	0	0	6	0	0	0	0
292	AAC	21	161147	1	20	2	4	1	3	0	27	0	2	4	1	0	0	0	8	0	0	0	0	0	0	0	0	0	0	3	1	0	0	3	31	0	2	0	0	0	0	0	0	0	0	0	1	0	2
293	ACG	0	0	31	0	39	4	161173	16	0	5	0	8	0	0	11	0	0	1	0	0	0	0	0	0	0	0	0	0	0	0	0	0	0	0	0	0	1	2	21	0	0	0	0	0	0	0	0	1
294	AAG	45	9	160883	26	12	0	9	2	5	2	24	1	6	18	11	4	20	16	9	3	0	0	0	7	5	1	0	0	0	12	15	5	3	0	21	2	40	0	0	3	3	6	0	0	2	0	14	7
295	TGT	0	0	0	0	0	0	0	0	0	0	0	3	0	0	0	0	0	0	0	0	0	0	0	0	0	0	0	3	0	0	0	0	0	0	0	0	0	0	0	0	0	0	0	0	0	0	0	0
296	CAA	30	0	0	0	0	0	0	0	0	0	0	1	0	0	3	0	161191	2	23	0	2	0	0	0	34	0	0	0	1	0	0	0	0	0	0	0	0	0	0	0	0	0	0	0	0	0	0	0
297	ACA	13	0	0	1	161243	10	11	4	3	1	0	1	7	0	0	0	0	0	0	0	5	0	0	0	0	0	0	0	0	0	0	0	0	0	0	0	25	0	0	0	0	0	0	0	0	0	0	0
298	CCC	0	0	0	0	0	29	0	0	0	0	0	0	0	0	0	0	0	36	6	0	24	161200	0	6	0	0	0	0	0	9	0	0	0	0	0	0	2	2	0	0	0	0	0	0	0	0	0	0
299	CAG	1	21	6	6	6	2	4	12	1	3	0	6	0	1	33	3	23	81	160765	76	2	1	8	1	0	2	38	1	8	3	10	5	3	63	9	1	2	3	3	0	0	0	2	0	19	1	1	2
300	GGA	0	0	0	0	0	0	4	0	17	0	0	0	0	0	0	0	0	0	0	0	0	0	0	1	2	0	0	0	0	0	0	0	8	0	0	0	1	0	0	0	161155	8	25	14	7	0	0	0
301	GCT	0	0	0	0	0	0	0	13	1	7	0	17	0	0	0	0	0	0	0	0	0	0	1	0	0	0	0	0	0	0	0	0	0	0	0	163	12	42	0	161009	1	1	0	1	0	0	0	10
302	ATA	3	0	0	0	9	0	0	0	5	0	0	0	161223	2	29	14	0	0	0	0	0	0	0	0	0	0	0	0	1	6	5	3	0	0	0	0	0	0	0	0	0	0	0	0	6	12	0	6
303	AAC	20	161047	1	22	0	5	0	1	0	20	2	7	0	4	0	1	0	28	1	0	1	3	1	8	0	4	2	1	2	6	0	0	4	7	10	9	3	2	4	0	7	1	6	6	0	5	13	5
304	AGC	0	44	0	1	0	2	1	0	23	161049	0	138	0	11	0	0	0	0	0	0	0	0	0	0	1	0	0	0	0	0	0	0	0	0	0	0	0	0	2	1	4	8	2	1	0	0	0	0
305	AAT	3	12	0	161207	0	0	1	2	0	0	0	13	0	0	0	2	0	0	0	4	0	0	0	3	0	11	0	0	0	0	0	0	0	0	0	8	1	0	0	4	2	2	6	7	0	2	0	9
306	CTC	2	0	1	0	0	0	0	0	0	0	3	1	3	13	2	0	0	3	1	0	0	18	0	0	5	5	2	5	9	161174	9	14	0	0	0	0	2	9	0	0	0	0	0	0	0	1	3	0
307	CCT	0	0	0	0	0	0	0	26	0	0	0	0	0	1	0	1	0	0	0	48	7	42	22	161128	0	1	0	0	0	0	0	7	0	0	1	0	0	0	0	0	0	0	1	0	0	0	0	0
308	TTC	0	0	0	0	0	0	2	0	0	0	3	0	0	3	0	0	0	0	0	0	0	0	0	0	0	0	0	1	0	8	0	1	0	0	0	0	0	0	0	0	0	0	0	0	0	2	0	0
309	CAG	0	0	39	0	1	1	0	0	0	0	1	0	0	0	0	0	10	3	161154	7	1	0	2	0	0	0	27	0	0	1	1	0	0	1	0	0	0	0	0	0	0	0	0	0	0	0	0	0
310	AAT	6	7	1	161277	0	0	0	2	0	0	0	10	0	0	0	0	0	0	0	0	0	0	0	0	0	0	0	0	0	0	0	0	0	0	0	8	1	0	0	0	0	0	0	0	0	0	0	0
311	ATA	0	0	0	0	10	0	0	0	1	0	0	0	161265	15	9	5	0	1	0	0	0	0	0	0	0	0	0	0	0	1	0	0	0	0	0	0	0	0	0	0	0	0	0	0	14	1	7	4
312	CAC	0	10	0	6	4	0	2	2	0	1	0	10	0	0	0	0	40	161077	1	14	0	7	0	0	0	6	0	0	0	0	0	0	0	10	0	3	1	18	3	2	0	1	12	0	0	0	0	0
313	CCA	2	0	3	0	24	1	0	0	11	0	5	4	1	0	0	0	16	3	0	0	161164	4	18	3	3	3	1	2	11	0	0	0	0	0	0	1	1	8	1	0	0	0	3	0	0	0	3	0
314	GTC	0	2	0	13	12	14	8	2	0	3	10	3	11	14	1	2	6	12	11	5	0	0	0	0	0	6	6	1	1	2	1	0	0	4	1	0	1	13	2	2	0	0	4	0	37	160983	1	13
315	ACA	23	3	0	1	161052	12	33	5	2	8	1	12	2	2	1	1	1	1	1	1	3	2	0	0	0	1	3	0	1	0	0	1	1	0	0	0	21	0	1	2	3	0	1	6	2	2	7	29
316	ATA	2	0	0	0	4	0	0	0	0	0	0	0	161166	3	26	12	0	0	0	0	0	0	0	0	0	0	0	0	1	2	1	0	0	0	0	1	1	0	0	0	0	0	0	0	15	37	4	1
317	GGA	0	0	0	0	0	1	0	0	13	0	0	1	0	0	0	0	0	0	0	0	0	0	0	0	0	0	0	0	0	0	0	0	6	0	0	0	0	0	0	0	161201	2	59	5	4	0	0	0
318	GAG	4	9	15	52	7	5	2	5	2	3	2	7	4	3	0	1	3	27	2	13	0	0	0	0	1	2	0	8	0	0	0	2	25	2	160909	12	3	6	0	7	1	0	17	0	2	3	10	2
319	TGC	0	0	1	0	0	0	0	0	0	4	1	0	0	0	0	0	0	0	0	0	0	0	0	0	0	5	0	0	0	0	0	0	0	0	0	0	0	0	0	0	0	1	0	0	0	0	0	0
320	CCA	0	0	0	0	19	0	0	0	0	0	0	0	0	0	0	0	5	0	0	0	161199	30	3	22	0	0	0	0	10	0	0	0	0	0	0	0	0	0	0	0	0	0	0	1	0	0	0	0
321	AAA	161085	2	10	2	6	0	4	2	54	0	4	0	52	5	0	2	1	0	2	2	0	0	0	0	1	3	1	26	0	2	0	2	3	0	0	0	1	3	0	0	0	0	0	0	19	3	2	0
322	TAT	0	1	0	0	0	0	0	0	0	0	0	1	1	0	0	0	0	0	1	8	0	0	0	0	0	0	0	0	0	1	0	0	0	0	0	2	0	0	0	0	0	0	0	0	0	0	0	0
323	GTC	0	0	0	0	1	0	0	0	0	0	0	0	3	144	0	5	0	0	0	0	0	0	0	0	0	0	0	0	6	6	1	0	0	4	0	0	0	17	0	0	0	2	0	0	24	160928	20	13
324	AGG	0	1	22	0	0	12	1	0	31	0	161016	4	0	0	11	0	1	1	2	1	0	0	2	0	0	11	6	7	2	2	0	8	0	1	1	0	0	1	0	2	1	0	27	0	0	0	1	0
325	AGT	0	0	0	20	0	1	0	3	0	20	0	161049	0	0	0	8	0	0	0	0	0	0	0	0	0	0	0	0	0	0	1	4	1	0	0	0	0	4	0	2	1	0	0	15	0	0	0	0
326	ACC	0	27	1	0	25	160880	2	10	8	2	0	0	0	23	0	22	24	0	0	0	0	3	3	0	0	0	0	2	0	2	1	6	0	2	0	0	2	16	0	1	0	4	1	0	0	2	0	0
327	AAA	161096	1	11	0	3	0	0	1	14	0	0	0	1	0	0	0	1	0	0	0	0	0	0	0	0	4	0	3	0	0	0	0	5	0	0	0	0	0	0	0	0	0	1	0	0	0	0	0
328	TTG	0	0	0	0	0	0	0	0	1	0	0	0	0	1	3	0	0	0	0	0	0	0	0	0	0	0	0	0	15	4	23	8	0	0	0	0	0	0	0	0	0	0	0	0	0	0	2	0
329	AGG	5	0	28	0	0	0	0	2	30	1	160835	10	0	0	22	0	0	0	0	0	2	0	0	0	1	15	3	0	0	0	0	0	0	0	0	0	1	0	0	0	0	0	18	0	0	0	0	0
330	ATG	0	0	0	0	0	0	3	0	0	0	0	0	21	0	160926	7	0	0	0	0	0	0	0	0	0	0	0	0	1	2	2	1	0	0	0	0	0	0	0	0	0	0	0	0	0	0	27	0
331	GTT	0	0	0	0	0	0	0	0	0	2	0	0	0	0	0	15	0	0	0	0	0	1	0	0	0	0	0	0	0	0	0	0	0	0	0	0	2	0	0	10	0	0	1	0	2	14	15	160690
332	ACA	20	0	1	0	160914	13	87	6	0	0	0	0	25	0	0	0	0	0	0	0	0	0	0	0	0	0	0	0	0	0	0	0	0	0	0	0	16	0	0	0	0	0	0	0	0	0	0	0
333	GGA	0	0	0	0	0	0	0	0	11	0	0	0	0	0	0	0	0	0	0	0	0	0	0	0	1	0	0	0	0	0	0	0	16	2	0	0	0	0	0	0	160905	6	61	2	10	0	0	0
334	CTA	0	0	0	0	0	0	0	0	0	0	0	0	49	0	6	0	2	0	0	0	12	0	0	1	1	0	0	0	160950	19	23	9	0	0	0	1	0	0	0	0	0	0	0	0	3	2	2	1
335	AGA	9	0	0	0	0	0	0	0	161039	4	33	1	1	0	0	0	0	0	0	0	0	0	0	1	12	1	7	1	0	0	0	0	3	0	0	0	0	0	0	0	11	0	0	0	0	0	0	0
336	AAC	20	161186	0	43	0	6	0	1	0	6	0	0	0	1	0	0	0	0	0	0	0	0	0	0	0	0	0	0	0	0	0	0	0	8	0	0	0	0	0	0	0	0	0	0	0	1	0	0
337	ATC	76	112	3	25	15	52	0	1	8	17	12	39	12	160676	21	20	24	2	14	0	0	0	0	0	28	11	7	28	6	0	1	1	2	0	0	5	2	1	1	0	1	9	5	0	1	8	4	2
338	CCA	0	3	0	2	18	0	0	0	0	0	0	0	0	0	0	0	12	6	3	3	161166	23	13	8	4	0	3	0	4	0	0	0	0	0	1	0	0	0	4	0	7	0	2	0	3	0	0	0
339	TCC	6	0	0	0	0	1	0	4	28	22	6	0	8	7	2	4	48	0	5	1	0	24	7	22	17	2	1	2	0	0	1	4	0	0	0	0	14	67	3	38	0	4	3	0	6	7	0	10
340	ATT	3	0	1	0	0	0	0	9	24	0	7	1	5	22	4	161113	3	0	3	1	0	0	0	0	5	0	39	3	0	1	1	2	0	0	0	0	0	0	2	0	0	0	0	0	3	0	0	34
341	CAA	15	0	0	3	0	1	0	1	0	4	0	0	0	0	0	0	161191	0	19	1	1	0	0	0	12	0	0	0	0	0	0	0	0	0	0	0	0	0	3	1	0	0	0	0	0	0	0	1
342	TAC	0	2	1	0	1	0	0	0	0	0	0	0	0	0	0	0	1	12	0	0	1	1	0	0	0	0	0	0	0	0	0	1	1	3	0	0	0	0	0	0	0	0	0	0	0	0	0	0
343	AGA	33	0	12	0	0	0	0	0	160292	2	64	1	4	0	0	0	0	0	2	0	0	0	0	4	13	22	4	2	0	0	0	0	0	0	0	0	0	0	0	0	11	0	0	0	0	0	0	0
344	GGT	0	0	0	0	0	0	0	0	0	0	2	10	0	0	0	0	0	0	0	0	0	0	0	0	0	0	0	0	0	0	0	0	0	0	0	6	0	1	0	2	8	24	9	160666	0	0	0	6
345	CTA	0	0	0	0	0	0	1	0	0	0	0	0	46	2	0	2	1	0	0	0	18	0	0	0	1	0	0	0	160711	3	14	17	0	0	0	0	0	0	0	0	0	0	0	0	14	10	2	2
346	TTT	0	0	0	0	0	0	0	0	0	0	0	0	3	0	0	3	1	0	0	0	0	0	0	0	0	0	0	0	6	1	0	5	0	0	0	0	0	0	0	0	0	0	0	0	0	0	0	4
347	GGA	0	0	0	0	0	0	0	0	8	3	0	5	0	0	0	0	0	0	0	0	0	0	0	0	6	1	1	0	0	2	1	0	8	0	1	0	14	4	0	0	160795	11	50	7	6	0	0	2
348	GCC	0	0	0	0	0	11	0	0	0	0	0	1	0	0	0	0	0	0	0	0	0	0	0	0	0	0	0	0	0	0	1	0	0	32	0	0	34	160898	1	13	0	0	0	0	0	27	0	0
349	ATT	0	0	0	1	0	0	1	5	0	0	0	1	11	12	4	161014	0	0	0	0	0	0	0	0	0	1	0	0	2	0	0	4	0	0	0	0	0	0	1	0	0	0	0	0	19	5	15	18
350	GCT	0	0	0	0	0	0	0	46	0	2	0	6	0	0	1	0	0	0	0	0	0	0	1	0	0	0	0	0	0	0	1	1	0	0	0	32	8	26	29	160913	0	0	0	2	0	0	0	10
351	GGT	0	0	0	0	0	0	0	0	0	0	0	10	0	0	0	0	0	0	0	0	0	0	0	0	0	0	0	0	0	0	0	0	0	0	0	6	0	0	0	4	3	31	36	161038	0	0	0	14
352	TTT	0	0	0	0	0	0	0	0	3	0	0	0	0	0	0	0	0	0	0	0	0	0	1	0	0	0	0	0	0	0	0	4	0	0	0	0	0	0	0	0	0	2	0	0	0	0	0	1
353	ATT	0	0	0	1	0	1	0	6	0	0	0	0	8	14	1	161086	0	1	0	0	0	0	0	0	0	0	0	0	4	18	2	3	0	0	0	0	0	0	0	2	0	0	0	0	12	2	25	22
354	GAG	0	0	14	0	0	0	0	1	2	0	0	0	0	0	0	0	0	0	1	2	0	0	0	0	0	0	0	0	0	0	0	0	38	1	161119	17	0	0	4	0	0	0	39	0	0	0	2	0
355	GGG	0	0	0	0	0	0	0	0	0	1	6	0	0	0	0	0	0	0	0	0	0	0	0	0	0	0	1	0	0	0	0	0	0	0	7	0	0	0	0	2	57	11	161194	29	0	0	5	0
356	GGA	0	0	0	0	0	0	0	0	21	0	0	0	0	0	0	0	0	0	0	0	0	0	0	2	0	0	0	0	0	0	0	0	28	1	0	0	0	0	0	0	160924	6	232	20	8	0	0	0
357	TGG	0	0	0	0	0	0	0	0	0	0	2	0	0	0	0	0	0	0	0	0	0	2	0	0	0	0	7	0	2	0	0	0	0	0	0	0	0	0	0	0	0	0	0	0	0	0	0	0
358	ACT	0	2	0	33	13	93	0	160832	0	4	0	2	4	7	0	11	2	3	1	8	3	11	1	16	0	4	0	1	9	4	4	1	18	2	0	0	0	5	0	17	0	0	0	0	3	1	0	0
359	GGA	0	0	0	0	2	0	0	0	29	0	3	0	0	0	0	0	2	0	0	0	0	0	0	0	0	0	0	0	0	0	0	0	16	0	0	0	3	0	2	1	161200	4	11	8	8	0	0	0
360	ATG	0	0	2	0	0	0	3	0	0	0	0	0	15	0	161102	9	0	0	0	0	0	0	0	0	0	0	0	0	26	13	10	12	0	0	0	0	0	0	0	0	0	0	0	0	1	0	7	1
361	ATA	53	0	48	2	7	0	0	1	4	0	1	1	160816	56	43	47	0	0	0	0	0	0	3	0	0	1	0	2	2	3	1	9	0	0	2	0	1	1	0	0	0	0	0	0	35	4	9	9
362	GAT	0	0	0	9	0	0	0	0	0	0	0	1	0	0	0	0	0	0	1	0	0	0	0	0	0	0	0	0	0	0	0	0	5	6	1	161223	0	0	0	0	0	0	0	9	0	0	0	0
363	GGA	0	0	0	0	0	0	0	0	13	0	0	0	0	0	0	0	0	0	0	0	0	0	0	0	2	0	0	0	0	0	0	0	12	0	0	0	0	0	0	0	161198	6	26	9	7	0	0	0
364	TGG	0	0	0	0	0	0	0	0	0	0	4	0	0	0	0	0	0	0	0	0	0	0	0	0	0	0	2	0	0	0	0	0	0	0	0	0	0	0	0	0	0	0	1	0	0	0	0	0
365	TAT	0	0	0	0	0	0	0	0	0	0	0	0	0	0	0	0	0	0	0	12	0	0	0	0	0	0	0	0	0	0	0	0	0	0	0	0	6	0	0	0	0	0	0	0	0	0	0	0
366	GGT	0	0	0	1	0	0	0	0	0	0	0	19	0	0	0	0	0	0	0	0	0	0	0	0	0	0	0	1	0	0	0	0	0	0	0	13	0	0	0	3	4	17	14	161205	0	0	0	26
367	TAT	0	0	0	2	0	0	0	0	0	0	0	0	0	0	0	0	0	0	0	7	0	0	0	0	0	0	0	0	0	0	0	0	0	0	0	2	0	0	0	0	0	0	0	0	0	0	0	0
368	CAT	0	0	0	13	0	0	0	0	4	0	1	0	0	0	0	0	5	23	0	161154	0	0	0	0	0	5	7	7	0	0	0	2	0	0	0	2	3	3	1	0	0	0	0	0	0	0	0	0
369	CAT	0	0	0	12	2	3	8	1	0	0	0	0	6	1	2	0	91	10	1	161121	0	0	0	1	0	0	0	4	1	0	0	3	0	0	0	1	1	0	0	0	0	0	0	0	5	5	3	0
370	CAG	0	4	10	0	0	0	5	4	1	20	2	54	10	0	7	9	20	6	160969	13	0	0	1	0	4	5	19	6	1	13	4	6	1	0	4	2	8	5	4	6	0	0	0	0	30	9	1	6
371	AAT	2	12	2	161287	0	0	0	5	0	0	0	2	0	0	0	0	0	0	0	3	0	0	0	0	0	0	0	0	0	1	0	0	0	0	0	4	0	0	0	0	0	0	0	0	0	0	0	0
372	GAA	12	0	0	1	2	1	1	0	0	0	0	2	0	0	0	0	0	0	0	0	0	0	0	0	0	0	0	0	0	0	0	1	161197	25	13	4	4	1	2	7	9	1	2	2	2	0	0	0
373	CAG	0	0	10	0	1	0	0	0	0	0	0	0	0	0	0	0	12	0	161184	15	0	0	0	0	0	1	25	0	0	0	1	3	1	1	3	0	1	12	2	0	0	0	1	0	0	0	2	0
374	GGA	0	0	0	0	0	0	1	0	12	0	0	0	0	0	0	0	0	0	0	0	0	1	0	0	1	0	0	0	0	0	0	0	12	0	0	2	0	0	1	0	161184	20	26	1	3	0	0	0
375	TCA	0	6	0	2	0	1	0	0	0	4	6	4	0	0	1	0	0	3	0	2	4	0	0	1	0	0	2	0	0	0	0	0	0	13	5	1	10	1	1	0	0	2	0	0	5	2	2	0
376	GGC	0	0	0	0	0	0	1	0	0	15	1	1	1	0	0	0	0	0	0	0	0	0	0	1	0	2	0	0	0	0	0	1	2	14	0	0	1	1	0	0	44	161173	20	25	0	11	0	0
377	TAT	0	0	0	2	0	1	0	0	1	0	0	0	0	0	0	0	0	0	0	13	0	0	0	0	0	0	0	0	0	0	0	0	0	0	0	0	0	0	0	0	0	0	0	0	0	0	0	0
378	GCA	0	0	0	1	31	0	0	0	0	1	0	9	0	2	0	0	0	0	1	0	0	0	0	0	1	0	0	0	0	0	0	0	21	0	0	1	160988	23	38	26	2	0	0	0	85	14	13	10
379	GCG	0	0	0	0	0	0	7	0	0	2	0	0	0	0	0	0	0	0	0	0	0	0	0	0	0	0	0	0	0	0	0	0	0	0	21	0	79	2	161151	8	0	0	2	0	0	0	40	1
380	GAT	0	0	0	12	0	0	0	0	0	0	0	0	0	0	0	0	0	0	0	1	0	0	0	0	0	0	0	0	0	0	0	1	1	10	1	161280	1	0	0	0	0	0	0	12	0	0	0	1
381	CAA	12	0	3	0	0	2	0	2	2	1	3	0	2	2	10	3	55674	2	7	2	0	0	0	0	13	0	7	0	7	6	0	1	3	0	2	0	0	0	2	0	0	0	0	0	5	5	0	0
382	AAA	55598	0	5	0	1	2	0	0	7	2	0	0	0	1	0	0	3	1	6	1	0	0	3	4	0	2	2	9	1	1	1	1	2	0	2	0	1	2	1	1	0	0	0	0	1	2	1	2
383	AGC	0	13	0	0	2	0	0	0	0	55132	1	10	0	4	0	0	0	0	0	0	0	0	0	0	0	0	0	0	0	0	0	0	0	0	0	0	0	4	0	0	0	24	0	0	0	0	0	0
384	ACA	10	0	0	0	55785	9	1	3	0	2	0	0	2	0	0	0	0	0	0	0	0	0	0	0	0	0	0	0	0	0	0	0	0	0	0	0	2	0	0	0	0	0	0	0	0	0	0	0
385	CAA	2	0	0	0	0	0	0	1	0	0	0	0	0	0	0	0	53072	0	5	0	1	0	0	0	4	0	0	0	1	0	0	0	2	0	0	0	0	0	0	0	0	0	0	0	0	1	0	1
386	AAT	11	4	15	55606	0	0	3	3	0	0	16	6	7	2	8	31	3	1	0	2	0	1	0	0	8	1	4	0	1	1	1	2	2	0	2	4	2	0	1	1	0	2	6	0	0	1	3	1
387	GCC	0	0	0	0	0	0	0	0	0	0	0	0	0	0	0	0	0	0	0	0	0	0	0	0	0	0	1	0	0	0	0	0	0	9	0	0	3	55732	0	4	0	0	0	0	0	15	0	0
388	ATT	0	0	0	0	0	0	0	2	0	0	0	1	0	3	8	55765	0	0	0	0	0	0	0	0	0	0	0	0	0	0	0	3	0	0	0	0	0	0	0	0	0	0	0	0	1	8	1	4
389	AAC	5	55624	0	20	2	1	1	6	1	2	0	1	0	0	0	1	0	1	0	0	0	0	0	0	1	1	4	3	0	0	0	0	3	2	0	0	0	0	0	0	0	0	0	0	5	0	0	0
390	GGG	1	0	5	0	3	5	3	0	10	4	23	16	1	0	14	4	4	0	39	1	0	0	0	0	7	4	5	7	0	8	1	7	0	0	1	1	0	1	4	1	6	2	53049	7	5	2	8	0
391	ATT	0	0	0	0	0	1	0	12	0	0	0	0	1	4	0	55569	0	0	0	0	0	0	0	0	0	0	0	0	0	1	0	1	0	0	0	0	0	0	0	0	0	0	0	0	4	0	0	4
392	ACA	4	0	0	4	55560	2	2	2	0	1	0	0	3	0	0	0	5	0	0	0	0	0	0	0	2	1	1	3	0	1	0	1	0	0	0	0	13	0	0	0	0	0	0	0	0	0	0	0
393	AAC	2	55753	0	4	2	9	0	1	0	1	1	0	1	1	0	1	2	2	0	0	0	0	0	0	0	1	1	1	0	0	0	0	0	2	0	0	0	0	0	0	0	0	0	0	0	0	0	0
394	AAG	8	0	53143	1	0	0	0	0	0	0	2	0	0	0	2	0	0	0	0	0	0	0	0	0	0	0	0	0	0	0	0	0	0	0	3	0	0	0	0	0	0	0	0	0	0	0	0	0
395	GTG	0	0	0	0	0	0	0	0	0	0	0	0	0	8	3	0	0	0	0	0	0	0	0	0	0	0	0	0	0	0	0	0	0	0	0	0	0	0	2	0	0	0	0	0	3	7	55698	7
396	AAC	3	55677	0	13	1	2	0	0	0	5	0	6	0	0	0	0	0	1	1	0	0	0	0	0	0	0	0	0	0	0	0	0	0	3	0	0	0	0	0	0	0	0	0	0	0	0	0	0
397	TCT	0	0	0	0	0	0	0	2	0	0	0	1	0	0	0	0	0	0	1	0	0	0	0	3	1	0	0	0	0	0	0	0	0	0	0	0	1	0	1	1	3	0	0	0	0	0	0	0
398	GTT	0	0	0	0	0	0	0	0	0	0	0	0	0	0	0	13	0	0	0	0	0	0	0	0	0	0	0	0	3	0	0	0	0	0	0	0	0	0	0	3	0	0	0	1	1	5	1	55511
399	ATC	0	0	0	0	0	2	1	0	0	0	0	0	14	55693	2	14	0	0	0	0	0	0	0	1	0	0	0	0	0	1	2	0	0	0	0	0	0	0	0	0	0	0	0	0	11	3	2	0
400	GAG	0	0	6	2	0	0	0	0	0	2	0	0	0	0	0	0	0	0	0	1	0	0	2	0	0	0	0	0	0	0	0	0	10	0	51487	1	0	2	0	1	0	0	9	1	0	0	5	0
401	AAA	55488	1	7	2	2	0	0	0	1	0	0	0	5	0	0	1	0	0	1	0	0	0	0	0	1	2	2	0	0	0	0	0	2	0	0	0	1	0	0	1	0	0	0	0	0	1	0	1
402	ATG	0	0	0	0	0	0	3	0	0	0	0	0	3	1	55553	9	0	0	0	0	0	0	0	0	0	0	0	0	0	0	3	3	0	0	0	0	0	0	0	0	0	0	0	0	0	2	1	0
403	AAC	2	55665	0	4	0	1	0	0	0	8	0	0	0	0	0	0	1	1	0	3	0	0	0	0	1	1	0	0	0	0	0	0	1	8	0	1	0	0	0	1	0	2	0	2	0	0	0	0
404	ACT	1	5	0	2	5	15	1	55475	1	0	10	8	0	0	0	3	1	2	1	0	0	1	1	0	1	2	1	1	3	0	2	3	1	0	0	0	6	5	3	3	0	1	4	0	1	1	1	1
405	CAA	5	0	0	2	0	0	0	0	0	0	0	0	0	1	1	0	55293	2	18	0	0	0	0	0	9	1	1	2	2	0	0	0	1	0	1	0	1	7	1	0	0	0	12	0	0	0	0	0
406	TTC	0	0	0	0	0	0	0	0	0	1	0	0	3	2	2	0	0	0	0	0	0	0	0	0	0	0	0	0	1	3	1	0	0	0	0	0	0	0	0	3	0	1	0	0	0	1	1	2
407	ACA	2	5	1	0	55580	3	11	3	0	0	0	0	7	0	0	0	3	3	4	0	0	0	0	0	2	0	3	0	0	0	1	0	0	0	0	0	3	0	2	2	0	0	1	0	0	0	0	0
408	GCT	0	0	0	1	0	0	2	2	0	5	0	1	1	0	3	2	3	0	3	0	0	1	0	0	0	0	7	0	0	1	1	2	0	0	0	6	3	9	13	55125	0	1	3	1	0	0	0	7
409	GTG	0	0	0	0	0	4	0	0	5	0	0	0	0	0	11	0	0	1	0	0	0	0	0	0	0	4	0	1	0	1	0	0	0	0	2	0	3	0	8	4	0	1	1	0	5	1	54674	24
410	GGT	0	2	0	0	0	0	0	0	0	0	1	10	0	0	0	0	1	1	0	0	0	0	1	0	3	2	1	5	0	0	0	0	0	1	0	18	0	0	1	3	1	8	8	52889	1	0	0	9
411	AAA	55610	1	5	0	0	0	0	0	6	0	0	0	0	0	0	0	1	0	0	0	0	0	0	0	0	0	0	0	0	1	0	0	2	0	0	0	0	3	2	0	2	2	6	0	2	0	0	0
412	GAA	2	0	0	2	28	4	3	4	1	3	1	0	1	1	2	0	16	8	27	1	0	0	0	0	0	3	1	1	1	3	1	0	55463	0	5	0	12	2	4	1	3	0	0	1	4	5	0	0
413	TTC	0	0	0	0	0	0	1	0	0	0	0	0	0	1	0	0	0	0	0	0	0	0	0	0	0	0	0	0	0	0	0	0	2	0	0	0	0	0	0	0	0	0	0	0	0	0	0	0
414	AAC	1	55633	1	11	0	1	0	0	0	3	0	4	0	1	0	0	0	0	0	0	0	0	0	0	0	0	0	0	0	0	0	0	1	3	0	1	0	0	0	0	2	2	5	15	0	0	0	0
415	AAC	3	55629	0	8	0	1	0	0	3	3	0	2	1	2	3	3	2	0	1	0	0	4	0	0	0	0	2	0	1	1	3	8	2	2	0	2	0	0	13	0	0	3	0	4	3	22	5	0
416	TTA	0	0	0	0	0	0	0	0	0	0	0	0	0	0	0	0	0	0	0	0	0	0	0	0	0	0	0	0	4	1	3	1	0	0	0	0	0	0	0	0	0	0	0	0	1	0	3	0
417	GAA	4	0	0	0	0	0	0	0	0	0	0	0	0	0	0	0	0	0	0	0	0	0	0	0	0	0	3	0	0	0	0	0	55567	0	2	1	0	0	0	0	4	0	0	0	0	0	0	0
418	AAA	55553	0	6	0	1	0	0	0	4	0	1	0	0	0	0	0	2	0	0	0	0	0	0	0	1	0	0	0	2	0	0	0	3	0	0	0	0	0	0	0	0	0	0	0	0	0	0	0
419	AGG	0	0	12	0	0	0	0	0	7	0	55188	4	0	0	3	0	0	0	0	0	0	0	0	0	4	0	0	0	0	0	0	0	0	0	0	0	0	0	0	0	0	0	39	0	0	0	0	0
420	ATG	0	0	1	0	0	0	0	0	0	0	0	0	3	0	54039	2	0	0	0	0	0	0	0	0	0	0	0	0	0	0	2	0	0	0	0	0	0	0	0	0	0	0	0	0	0	0	7	0
421	GAA	4	0	0	0	0	0	0	0	0	0	0	0	0	0	0	0	13	0	0	0	0	0	0	0	0	0	1	0	0	0	0	0	55178	0	0	0	0	0	1	0	3	0	0	0	1	0	0	0
422	AAT	0	2	0	55470	0	0	0	0	0	2	0	3	0	0	0	2	0	0	0	1	0	0	0	0	0	0	0	0	0	0	0	0	0	0	0	1	0	0	0	1	0	0	0	0	0	0	0	0
423	TTA	0	0	0	0	0	0	0	0	0	0	0	0	0	0	0	0	0	0	0	0	1	0	0	0	0	0	0	0	7	2	0	0	0	0	0	0	0	0	0	0	0	0	0	0	0	0	0	1
424	AAT	0	11	1	54909	0	0	0	2	0	0	0	2	0	0	0	0	0	0	0	3	0	0	1	0	0	0	0	0	0	0	0	0	0	0	0	1	0	0	0	0	0	0	0	0	0	0	0	0
425	AAA	55614	1	9	1	3	0	0	0	5	0	0	0	1	0	1	0	1	4	0	0	0	0	0	0	1	0	0	22	0	0	0	0	2	0	0	0	2	3	0	1	0	0	0	0	0	0	0	0
426	AAA	55485	0	51	0	1	0	0	0	5	0	0	0	1	0	0	0	1	0	0	0	1	0	0	0	0	0	1	2	0	0	0	0	3	0	1	0	0	0	0	0	0	0	0	0	0	0	0	0
427	GTT	0	0	0	0	0	0	0	0	0	0	0	0	0	0	0	8	0	0	0	0	0	0	0	0	0	0	2	0	0	1	2	0	0	0	0	0	0	0	0	1	0	0	0	1	3	2	4	51886
428	GAT	0	0	0	6	0	0	0	0	0	0	0	0	0	0	5	0	0	0	1	0	0	0	0	0	0	0	0	0	0	0	0	0	0	1	2	53305	0	0	0	0	0	0	0	7	0	0	0	0
429	GAT	0	0	0	3	0	0	0	0	0	0	0	0	0	0	4	0	2	0	0	0	0	0	0	0	0	0	0	0	0	0	0	0	1	2	1	54635	0	0	0	0	0	1	0	6	0	0	0	0
430	GGG	0	0	0	0	0	0	0	0	0	0	11	0	0	0	0	0	0	0	0	0	0	0	0	0	0	0	0	0	0	0	0	0	0	0	4	0	0	0	1	0	16	0	55407	2	0	0	4	0
431	TTT	0	0	0	0	0	0	0	0	0	0	0	0	0	0	0	0	0	0	0	0	0	0	0	0	0	0	0	0	1	4	1	3	0	0	0	0	0	0	0	0	0	0	0	0	0	0	0	3
432	CTG	0	0	0	0	0	0	0	0	0	1	57	0	0	1	10	1	4	0	3	0	0	0	10	0	0	0	0	0	15	0	55339	3	0	0	0	0	0	0	3	0	0	0	1	0	0	1	0	1
433	GAC	0	3	0	1	0	0	0	0	0	0	0	0	0	0	0	0	2	0	0	0	0	0	0	0	0	0	0	0	0	0	0	0	6	55590	1	2	0	1	2	0	0	5	0	0	0	0	0	0
434	ATT	0	0	0	1	0	0	0	2	0	0	0	1	0	5	3	55820	0	0	0	0	0	0	0	0	0	0	0	0	1	0	0	15	0	0	0	0	0	0	0	0	0	0	0	0	0	1	0	3
435	TGG	0	0	0	0	0	0	0	0	0	0	1	0	0	0	0	0	0	0	0	0	0	0	0	0	0	0	3	0	1	0	0	0	0	0	0	0	0	0	0	0	0	0	0	0	0	0	0	0
436	ACA	18	0	0	0	55532	1	2	2	0	0	0	0	0	0	0	0	1	0	0	0	0	0	0	0	0	0	0	0	0	0	0	0	0	0	0	0	6	0	0	0	0	0	0	0	0	0	0	0
437	TAT	0	0	0	1	0	0	0	0	0	0	0	0	0	0	0	0	0	0	0	6	0	0	0	0	0	0	0	0	0	0	0	0	0	0	0	0	0	0	0	0	0	0	0	0	0	0	0	0
438	AAT	1	3	0	54181	0	0	0	1	0	0	0	2	0	0	0	0	0	1	1	0	0	0	0	0	0	0	0	0	0	0	0	1	0	0	1	0	0	0	0	0	0	0	0	0	0	0	0	0
439	GCA	0	0	0	0	7	0	0	0	0	0	0	0	3	0	0	0	0	0	0	0	0	0	0	0	0	0	0	0	0	1	0	0	3	0	0	0	52593	1	5	5	0	0	0	0	7	0	0	0
440	GAA	5	0	0	0	0	0	0	0	0	0	0	0	0	0	0	0	0	0	0	0	0	0	0	0	0	0	0	0	0	0	0	0	55176	0	5	1	0	0	0	0	1	0	0	0	1	1	0	0
441	TTG	0	0	0	0	0	0	0	0	0	0	0	0	3	0	1	0	0	0	0	0	0	0	0	0	0	0	0	0	2	0	3	0	0	0	0	0	0	0	0	0	0	0	0	0	0	2	3	0
442	TTA	0	0	0	0	0	0	0	0	0	0	0	0	1	3	0	2	0	0	0	0	0	0	0	0	0	0	0	0	2	0	0	1	0	0	0	0	0	0	0	0	0	0	0	0	3	0	2	1
443	GTT	0	0	0	0	0	0	0	0	0	0	0	0	0	2	0	6	0	0	0	0	0	0	0	0	0	0	0	0	0	0	0	0	0	0	0	0	0	0	0	1	0	0	0	0	4	3	1	54535
444	CTA	0	0	0	0	2	0	0	0	0	0	0	0	23	0	0	0	1	0	0	0	6	0	0	0	0	0	0	0	54949	1	4	0	0	0	0	0	0	8	0	0	0	0	0	0	0	0	0	0
445	CTG	0	0	0	0	0	0	0	0	0	0	0	0	0	0	58	0	0	0	0	0	0	0	6	0	0	0	0	0	5	0	55183	0	0	0	0	0	0	0	0	0	0	0	0	0	0	0	2	0
446	GAA	4	0	0	0	0	0	0	0	0	0	0	0	0	0	0	0	0	0	0	0	0	0	0	0	0	0	0	0	0	0	0	0	55448	0	12	0	0	0	0	0	4	0	0	0	2	0	0	0
447	AAT	1	2	1	55508	0	0	0	2	0	0	0	2	0	0	0	0	0	0	0	1	0	0	0	0	0	0	0	0	0	0	0	0	0	0	0	2	0	0	0	0	0	0	0	0	0	0	0	0
448	GAA	4	0	0	0	0	0	0	0	0	2	0	0	0	0	0	0	0	0	0	0	0	0	0	0	0	0	0	0	0	0	0	0	55425	0	2	0	1	0	0	0	7	0	0	0	0	0	0	0
449	AGG	0	0	5	0	0	0	0	0	3	0	54557	0	0	0	1	0	0	0	0	0	1	0	0	0	0	1	7	0	0	0	0	0	0	0	0	0	0	0	0	0	0	0	9	0	0	0	0	0
450	ACT	0	0	0	7	2	2	4	55057	0	0	0	0	0	0	0	2	0	0	0	0	0	0	0	0	0	0	0	0	0	0	0	0	0	0	0	0	0	0	0	4	0	0	0	0	0	0	0	0
451	TTG	0	0	0	0	0	0	0	0	0	0	0	0	0	0	0	0	0	0	0	0	0	0	0	0	0	0	0	0	0	0	3	1	0	0	0	0	0	0	0	0	0	0	0	0	0	0	0	0
452	GAT	0	0	0	1	0	0	0	0	0	0	0	0	0	0	0	0	1	0	0	0	0	0	0	0	0	0	2	0	0	0	0	0	0	3	1	55197	0	1	0	0	0	1	0	5	0	0	0	0
453	TTC	0	0	0	0	0	0	0	0	0	0	0	0	0	0	0	0	0	0	0	0	0	0	0	0	0	0	0	0	0	2	0	0	0	0	0	1	0	0	0	0	0	0	0	0	0	2	0	0
454	CAT	0	0	0	8	0	0	0	0	0	0	0	0	0	0	0	0	1	1	3	55325	0	0	0	2	0	0	0	7	0	0	0	0	0	0	0	0	0	0	0	0	0	0	0	0	0	0	0	0
455	GAC	0	7	0	0	0	0	0	0	0	0	2	0	0	0	0	0	0	1	0	0	0	0	0	0	0	0	0	0	0	0	0	0	115	54566	4	3	0	0	0	0	0	6	1	0	0	0	0	0
456	TTA	0	1	0	2	1	0	1	0	0	0	0	0	2	0	1	0	0	1	1	0	2	0	0	0	4	0	1	3	7	3	0	0	0	0	2	0	0	0	0	0	0	0	0	0	2	0	0	0
457	AAT	0	2	0	55746	0	0	0	0	0	0	0	4	0	0	0	0	0	0	0	1	0	0	0	0	0	0	0	0	0	0	0	0	0	0	0	6	0	0	0	0	0	0	0	0	0	0	0	0
458	GTG	0	0	0	0	0	0	0	0	0	0	0	0	0	0	2	0	0	0	0	0	0	0	0	0	0	0	0	0	4	0	0	0	0	0	0	0	0	0	3	0	0	0	0	0	7	0	55256	2
459	AAG	8	0	55336	3	0	0	3	0	0	0	2	0	0	0	0	0	0	0	1	0	0	0	0	0	0	1	1	0	0	0	0	0	0	0	11	0	0	0	0	1	0	0	0	0	0	0	0	0
460	AAT	1	1	4	55369	0	0	3	0	0	0	0	5	0	0	1	5	1	0	0	0	0	0	0	0	0	0	0	0	0	0	0	0	0	0	0	4	0	0	0	0	0	0	1	1	0	0	0	3
461	CTG	0	0	0	0	0	0	0	0	0	0	0	0	1	1	13	0	0	0	2	0	0	0	1	0	0	0	0	0	8	0	55536	1	0	0	0	0	0	0	0	0	0	0	0	0	0	0	0	0
462	TAC	0	1	0	0	0	0	0	0	0	0	0	0	3	0	0	0	0	3	0	0	0	0	0	0	0	0	0	0	0	0	0	0	0	0	0	0	0	0	0	0	0	0	0	0	0	0	0	0
463	GAG	0	0	2	0	0	0	0	0	0	0	0	0	1	0	0	0	0	0	0	0	0	0	0	0	0	0	0	0	0	0	0	0	15	1	55673	3	0	0	0	0	0	0	2	0	0	0	1	0
464	AAA	55838	1	12	0	0	0	0	0	4	0	0	0	1	0	0	0	2	0	0	0	0	0	0	0	0	0	1	0	0	0	0	0	7	0	0	0	0	0	0	0	0	1	0	0	0	0	2	0
465	GTA	0	0	0	0	0	1	0	2	0	0	0	0	5	0	0	0	0	0	0	0	0	0	0	0	0	0	0	0	0	0	0	0	0	0	0	0	3	0	0	0	0	0	0	0	55627	1	11	2
466	AAA	55540	0	9	0	1	0	0	0	1	1	1	0	0	0	0	0	1	0	0	0	0	0	0	0	0	0	1	2	0	0	0	0	0	0	0	0	0	0	2	2	1	1	3	0	0	0	0	0
467	AGC	0	3	0	1	1	0	1	0	8	55496	1	21	0	3	0	0	2	2	0	0	0	0	0	0	0	2	0	0	0	0	0	0	1	1	0	0	9	0	2	3	7	15	0	1	0	5	4	0
468	CAA	6	0	1	0	1	1	0	0	8	2	1	0	10	2	8	0	55567	0	3	1	1	0	0	0	5	0	0	0	0	1	0	0	3	1	0	0	5	0	2	2	0	2	0	0	1	5	1	2
469	TTA	0	0	0	0	0	0	0	0	0	0	0	0	4	0	0	1	0	3	0	0	0	0	0	0	0	0	0	0	0	0	1	1	0	0	0	1	0	0	0	0	0	1	0	0	0	0	0	2
470	AAG	4	0	55756	9	0	0	0	0	1	0	9	0	0	0	2	0	0	0	4	0	0	0	0	0	0	0	0	0	0	0	0	0	0	0	5	0	0	1	0	0	2	0	1	0	0	2	2	3
471	AAT	2	2	0	55733	0	0	2	3	0	0	0	3	1	0	0	1	8	0	9	0	0	0	0	0	0	0	0	0	1	0	1	0	0	0	0	6	0	1	0	0	2	0	1	1	0	0	0	0
472	AAT	0	1	0	55632	0	0	1	0	0	0	0	4	0	0	0	0	0	0	0	0	0	0	0	0	0	0	0	0	0	0	0	0	0	0	0	9	0	0	0	0	0	0	0	0	0	0	0	0
473	GCC	0	0	0	0	0	8	0	0	0	0	0	0	0	0	0	0	0	0	0	0	0	0	0	0	0	0	0	0	0	0	0	0	0	7	0	0	8	55814	1	1	0	0	0	0	0	2	0	0
474	AAA	55670	8	4	3	1	0	0	0	6	0	14	0	1	0	2	2	2	0	5	0	0	0	0	0	2	1	0	1	2	0	2	7	7	0	1	0	2	1	0	1	0	0	3	1	4	0	0	6
475	GAA	3	0	0	1	2	0	0	0	0	0	0	0	1	0	0	2	2	0	0	0	1	0	0	1	0	0	0	0	1	0	0	0	55696	0	0	4	0	1	2	0	1	0	0	0	0	3	2	7
476	ATC	3	5	7	0	1	5	43	2	5	10	5	6	17	107280	13	29	1	0	0	0	0	0	0	0	0	3	0	1	8	2	1	1	0	0	1	2	0	0	0	0	0	1	69	0	9	4	2	2
477	GGA	0	0	0	4	0	0	0	0	11	0	0	0	0	0	0	0	0	0	0	2	0	0	0	0	0	0	0	0	0	0	0	1	11	0	0	0	0	2	0	0	107453	1	11	5	2	1	0	0
478	AAT	2	16	1	107405	1	1	0	0	0	0	0	7	0	0	0	0	0	0	0	1	0	0	0	0	1	0	1	1	0	0	0	0	0	0	0	3	0	0	0	0	0	0	1	0	0	0	0	0
479	GGG	0	0	0	0	0	0	0	0	0	3	6	0	0	0	0	0	0	0	0	0	0	0	0	0	1	0	3	0	0	1	0	0	0	0	9	0	0	0	0	0	11	5	107282	8	0	0	0	0
480	TGT	0	0	0	0	0	0	0	0	0	0	0	1	0	0	0	0	0	0	0	0	0	0	0	0	0	0	0	0	0	0	0	0	0	0	0	0	0	0	0	0	0	0	0	8	0	0	0	0
481	TTT	0	0	0	0	0	5	0	0	0	0	0	0	0	0	1	0	0	0	0	0	0	0	0	0	0	0	0	0	0	3	2	5	0	0	0	0	0	0	0	0	0	0	0	0	0	0	0	2
482	GAG	11	1	11	4	0	0	0	0	2	0	0	0	2	2	0	1	0	0	3	1	0	0	0	0	0	0	0	0	0	1	104	0	5	1	107295	5	0	0	0	0	0	5	22	1	1	4	1	1
483	TTC	0	0	2	0	0	0	0	0	0	0	0	0	0	1	0	0	0	1	0	0	0	0	0	0	0	0	0	0	0	4	0	0	0	0	0	0	0	0	0	0	0	0	0	0	0	1	0	0
484	TAC	0	0	0	0	0	0	0	0	0	0	0	0	0	0	0	0	0	12	0	0	0	0	0	0	0	0	3	0	2	1	0	1	0	1	0	0	0	0	0	0	0	0	1	0	0	0	0	0
485	CAC	0	4	0	0	0	0	0	0	7	1	0	0	0	0	0	0	14	107184	1	1	0	1	0	0	94	3	0	0	0	0	0	0	0	0	6	0	0	0	0	0	0	0	0	0	0	0	0	0
486	AAG	3	1	107431	7	0	4	2	2	0	1	9	1	6	0	6	1	46	0	6	1	0	0	0	0	0	4	3	3	0	0	2	0	1	0	7	1	0	8	4	7	0	0	3	2	2	0	2	0
487	TGT	0	0	0	0	0	0	0	0	0	0	0	2	0	0	0	0	0	0	0	0	0	0	0	0	0	0	0	0	0	0	0	0	0	0	0	0	0	0	0	0	0	0	0	0	0	0	0	0
488	GAC	0	23	0	2	0	0	0	1	0	0	0	2	0	0	0	0	0	0	0	0	1	0	3	1	0	0	0	0	0	0	0	0	16	107440	0	5	0	0	0	0	0	19	0	0	0	1	0	0
489	AAT	2	4	0	107481	0	0	9	0	0	0	0	1	0	0	0	3	1	0	0	1	0	0	0	0	0	0	15	0	0	0	0	0	0	2	0	12	0	0	0	0	0	0	0	0	0	0	0	0
490	GAA	14	1	0	11	1	0	0	3	4	1	3	0	1	0	6	0	2	18	0	0	1	0	0	3	0	1	3	0	4	0	1	0	107195	1	14	0	0	7	5	0	8	10	14	5	0	0	1	1
491	TGC	0	0	0	0	0	0	0	0	0	0	0	0	0	0	0	0	0	0	0	0	0	0	0	0	0	1	0	0	0	0	0	0	0	0	0	0	0	0	0	0	0	0	0	0	0	0	0	2
492	ATG	0	0	0	0	0	0	2	0	0	0	0	0	21	1	105701	1	0	1	0	0	0	0	0	0	0	0	0	0	0	0	2	0	0	0	1	0	0	0	0	0	0	0	0	0	1	0	3	0
493	GAA	14	0	0	9	1	0	0	0	0	5	0	3	8	0	1	0	5	2	5	0	0	0	0	0	0	0	3	0	0	0	2	0	106838	6	8	3	23	2	1	1	20	1	1	51	3	0	0	1
494	AGT	0	0	1	16	1	0	0	0	1	5	3	106477	0	0	3	7	0	5	0	0	0	0	0	0	0	4	0	0	0	0	0	0	1	0	0	0	5	3	0	0	4	0	1	14	0	0	0	0
495	GTA	0	0	0	1	0	0	0	0	0	0	0	0	28	0	0	0	0	0	0	0	0	0	0	0	0	0	0	0	1	0	0	0	1	0	0	0	11	0	0	0	3	0	0	0	107318	12	28	3
496	AGA	20	0	3	0	0	0	0	0	107289	0	8	1	5	0	0	0	0	0	0	0	0	0	0	0	6	4	0	0	0	0	0	0	0	0	0	0	0	0	0	0	6	0	0	0	0	0	0	0
497	AAT	34	6	3	107097	1	13	5	17	0	0	4	18	2	6	10	34	8	0	9	11	0	0	0	0	0	0	2	1	3	5	0	4	7	0	7	9	17	0	7	3	2	7	8	13	0	31	27	6
498	GGG	0	0	0	2	0	0	1	0	0	0	8	1	0	0	0	0	0	0	1	0	0	0	0	0	1	0	0	1	0	0	0	0	0	0	9	0	1	1	1	0	25	1	107487	9	0	0	17	0
499	ACT	0	2	0	10	5	2	6	107311	0	1	16	4	0	0	9	13	0	0	2	0	0	0	0	1	0	0	0	1	0	0	4	6	14	2	33	13	5	0	0	21	0	0	1	1	6	0	5	3
500	TAT	0	0	0	1	0	0	0	0	0	0	0	0	0	0	0	0	0	0	0	11	0	0	0	0	0	0	0	0	0	0	0	24	0	0	33	0	0	0	0	0	0	0	0	0	0	0	0	0
501	GAT	7	0	2	9	0	0	0	0	0	0	0	5	0	2	5	2	0	0	0	0	2	0	0	1	0	0	1	0	0	0	0	0	3	5	0	107242	0	0	1	1	0	0	0	6	0	2	0	5
502	TAT	0	0	1	1	0	0	0	0	0	0	0	0	0	0	0	0	0	1	0	6	1	0	0	0	0	0	0	0	0	0	2	1	0	0	1	1	0	1	4	1	0	0	0	0	4	1	0	0
503	CCA	1	0	1	0	15	0	0	4	2	1	1	0	0	0	1	1	5	0	3	0	107296	5	16	3	1	0	2	1	3	0	2	1	0	1	0	0	0	0	0	0	0	6	1	0	2	0	0	0
504	AAA	107446	1	13	2	3	0	0	1	4	0	46	1	0	0	2	1	2	0	0	0	0	1	0	0	3	0	0	11	15	0	0	1	7	0	0	12	0	0	0	1	4	0	14	2	0	1	2	0
505	TAT	0	0	0	0	0	0	0	0	0	0	0	0	0	0	0	0	0	0	0	3	0	0	0	0	0	0	0	0	0	0	2	0	0	0	0	3	0	0	0	0	0	0	0	0	0	0	0	0
506	TCA	0	0	0	1	0	1	0	0	0	1	0	0	0	0	2	1	0	2	0	0	3	0	0	0	0	0	6	0	0	2	4	0	4	0	2	0	19	0	0	15	0	0	3	0	0	0	0	3
507	GAA	8	0	1	0	0	3	0	0	0	0	0	1	2	3	0	12	3	0	0	1	0	6	0	0	0	0	0	0	0	2	0	0	107381	0	8	4	0	0	0	1	7	6	94	2	0	2	1	3
508	GAA	7	0	0	0	1	0	0	1	0	0	0	5	0	0	2	7	12	0	7	0	0	1	0	0	0	1	0	0	3	7	0	0	107455	2	9	0	1	9	12	2	9	1	0	0	6	2	0	2
509	TCA	0	0	0	0	0	3	1	1	0	0	0	5	0	4	0	11	0	0	0	0	2	0	0	0	0	0	1	1	24	2	1	8	0	0	0	0	2	2	0	0	0	1	5	0	3	13	2	5
510	AAG	16	0	107173	7	0	0	2	0	0	0	18	1	0	0	6	0	0	11	8	2	0	0	0	0	0	0	9	0	4	1	0	1	0	0	15	1	2	1	0	0	0	0	1	0	3	0	0	3
511	TTG	0	0	0	3	0	0	0	1	0	0	0	0	0	0	14	0	2	0	0	0	1	0	0	0	0	0	1	0	0	0	5	0	1	0	1	2	0	0	1	0	0	3	1	0	0	0	2	4
512	AAC	12	107051	2	8	0	6	0	23	5	37	2	0	16	18	0	0	0	5	3	4	0	0	0	1	2	0	0	0	0	0	0	0	0	6	0	3	28	6	1	4	1	1	0	19	7	2	0	3
513	AGG	0	1	5	1	1	1	0	0	37	1	106915	18	6	1	11	1	5	0	3	1	0	0	0	0	3	3	7	1	0	5	0	1	0	0	0	0	0	2	0	1	0	0	18	1	5	1	0	0
514	GAA	9	0	0	1	0	0	0	0	0	0	0	0	0	1	0	0	0	0	0	0	0	0	0	0	0	0	0	5	0	0	0	1	107197	0	6	1	2	3	0	1	19	0	0	1	1	1	0	0
515	AAG	13	0	106813	34	0	0	9	0	0	0	56	43	4	0	1	1	0	0	0	0	3	0	0	1	0	49	0	1	0	0	3	0	2	0	17	5	2	0	0	0	2	3	2	1	3	6	2	1
516	ATA	0	0	0	0	2	0	0	0	0	0	0	0	107244	5	18	9	0	0	0	0	0	0	0	0	0	0	0	0	0	1	0	0	0	0	0	0	0	0	0	0	0	0	0	0	11	3	0	2
517	GAT	18	1	1	15	1	0	0	0	1	0	1	3	1	1	0	3	5	4	0	0	0	1	1	1	0	2	7	0	0	0	0	2	1	6	8	106666	0	13	4	1	1	4	7	9	3	8	1	0
518	GGA	3	1	0	0	3	21	6	6	28	6	1	8	7	3	0	18	1	0	5	0	0	2	3	0	5	2	2	0	0	2	4	1	9	1	12	0	0	7	1	4	105448	0	30	8	6	0	2	4
519	GTG	0	0	1	0	0	1	0	3	0	0	0	0	0	1	10	1	0	0	0	0	0	0	0	0	0	1	0	0	0	2	1	0	0	0	1	0	3	0	5	0	0	0	3	0	25	0	105567	103
520	AAA	106760	2	6	2	1	9	2	3	4	1	0	4	0	4	0	2	4	0	9	0	1	0	2	0	2	0	2	0	0	0	5	0	18	1	1	1	0	1	6	0	0	0	0	0	0	0	0	1
521	TTG	0	0	0	1	2	0	1	0	1	0	0	0	1	0	2	0	1	0	0	0	1	0	0	0	0	0	0	0	5	0	6	0	3	0	0	0	0	0	0	0	0	0	0	0	8	0	4	1
522	GAA	5	2	0	2	0	1	0	0	0	0	1	0	0	1	3	0	1	0	0	0	0	0	0	0	0	0	0	0	0	0	0	0	106344	8	4	2	2	0	0	0	15	0	0	0	2	0	0	0
523	TCA	0	1	0	0	1	0	0	9	0	0	3	0	0	6	0	0	3	0	0	3	16	0	0	2	0	0	0	2	0	0	0	0	3	1	0	0	1	0	0	0	1	0	1	0	5	3	2	0
524	ATG	2	3	1	3	0	3	26	2	0	1	6	3	29	1	106889	13	0	0	0	0	0	0	1	0	0	0	0	0	0	0	3	1	0	3	0	0	0	0	0	1	2	2	2	0	1	2	10	1
525	GGG	0	0	0	0	3	1	0	0	0	4	8	0	3	0	0	0	0	0	0	0	0	0	0	0	0	0	0	0	0	0	0	1	0	3	8	0	0	1	1	0	14	3	107335	49	0	1	13	0
526	GTG	0	0	0	0	0	0	0	2	0	0	0	0	37	2	27	0	0	1	2	0	2	1	3	2	0	0	0	0	0	2	11	5	1	0	0	1	1	1	13	6	0	1	4	0	42	1	107014	8
527	TAT	0	0	0	2	0	0	6	0	0	1	0	5	1	0	2	0	2	2	0	32	0	0	2	0	0	0	0	0	1	0	0	0	0	0	3	1	0	0	0	0	1	0	0	3	1	1	0	0
528	CAG	0	0	17	3	2	0	0	3	0	0	0	0	0	1	2	0	5	23	107360	2	1	0	0	1	1	2	17	0	2	0	1	0	0	1	9	0	5	0	0	0	0	2	0	0	0	0	0	1
529	ATT	0	0	0	0	0	0	0	3	0	0	0	1	2	7	1	106992	0	0	0	0	0	0	0	0	0	0	0	0	0	0	0	0	0	0	0	1	0	0	0	3	0	0	0	1	0	0	5	6
530	CTG	0	0	1	0	0	0	0	0	0	0	0	0	0	0	18	0	0	0	1	0	0	0	11	0	0	0	1	0	12	0	105823	9	0	0	0	0	0	0	0	0	0	0	0	0	0	0	0	0
531	GCG	0	0	0	0	1	0	3	2	0	0	0	0	0	1	0	0	0	0	0	0	0	2	0	0	0	0	0	0	0	0	0	0	0	0	19	0	6	0	104835	15	0	0	2	0	0	1	30	0
532	ATC	0	0	0	0	0	2	0	0	0	1	0	0	38	104783	0	11	0	0	0	0	0	0	0	0	0	0	0	0	0	0	0	0	0	0	0	0	0	0	0	0	0	0	0	0	0	15	0	0
533	TAC	0	4	0	0	0	0	0	0	0	0	0	0	0	0	0	0	0	18	0	0	0	0	0	0	0	0	0	0	0	0	0	0	0	1	0	0	0	0	0	0	0	0	0	0	0	0	0	0
534	TCA	0	0	0	0	1	0	0	0	0	0	0	0	0	0	0	0	0	0	0	0	7	0	0	0	0	0	0	0	0	0	0	0	0	0	0	0	1	0	0	0	0	0	0	0	0	0	0	0
535	ACT	0	0	0	21	0	29	1	106700	0	0	0	0	0	0	0	10	0	0	0	0	0	0	0	1	0	0	0	0	0	0	0	0	0	0	0	0	0	0	0	9	4	0	0	0	0	0	0	0
536	GTC	0	0	0	0	0	0	0	2	0	0	0	0	0	16	0	2	0	0	0	0	0	0	0	0	0	0	0	0	0	1	0	0	0	0	0	0	0	11	2	0	0	2	0	0	11	106231	2	10
537	GCC	0	0	0	0	0	16	2	0	0	0	0	0	0	0	0	0	0	0	0	0	0	0	0	0	0	0	0	0	0	0	0	0	0	17	0	0	6	106202	0	7	0	0	0	0	0	7	0	0
538	AGT	0	0	0	12	0	1	0	3	1	2	4	107024	0	0	0	7	0	0	0	0	0	0	0	0	0	0	0	1	0	0	0	0	0	0	0	0	0	9	6	0	1	0	0	7	2	0	7	0
539	TCA	0	0	0	0	1	0	0	0	0	1	0	0	0	0	0	0	0	0	0	0	9	0	0	0	0	0	0	0	0	0	0	0	0	0	0	0	0	0	0	0	0	0	0	0	0	0	1	0
540	CTG	0	0	0	0	1	1	2	1	0	1	0	0	4	0	28	1	0	0	0	0	0	0	12	0	0	0	2	0	14	32	106802	8	0	0	0	0	2	1	2	4	2	0	0	4	1	1	18	2
541	GTG	0	0	0	0	0	1	1	2	0	0	0	0	2	6	15	0	1	0	0	0	3	0	0	2	0	1	0	0	0	1	3	11	0	0	0	0	0	0	1	0	0	0	0	0	20	2	105852	15
542	CTT	1	0	0	0	3	0	0	1	0	0	0	5	2	3	7	33	0	0	0	1	0	0	0	23	0	0	0	2	3	12	10	106561	0	0	0	0	0	0	4	0	1	0	0	0	3	0	3	3
543	TTG	0	0	0	0	3	0	1	0	0	0	0	4	8	0	3	0	0	0	0	0	0	0	0	0	0	0	0	0	1	0	13	1	0	0	0	0	0	0	6	0	2	0	1	2	0	0	5	0
544	GTC	0	3	0	0	0	0	0	0	0	1	0	0	0	9	0	0	0	0	0	0	0	0	0	0	0	0	0	0	0	2	0	0	0	1	0	0	0	8	0	0	0	1	0	0	28	106701	0	7
545	TCC	0	0	0	0	1	4	0	0	0	0	0	0	0	0	0	0	0	0	0	0	0	32	0	0	0	0	0	0	0	5	1	0	0	0	0	0	0	1	0	0	0	0	0	0	0	3	0	0
546	CTG	0	0	0	0	0	0	0	0	0	0	0	0	0	0	13	0	0	0	3	0	0	0	18	0	0	0	3	0	15	0	107176	6	0	0	0	0	0	0	0	0	0	0	0	0	0	0	1	0
547	GGG	0	0	0	0	0	0	0	0	0	0	6	0	0	0	0	0	0	0	0	0	0	0	0	0	0	0	0	0	0	0	0	0	0	0	13	1	0	0	2	0	7	6	107430	6	0	0	6	0
548	GCA	0	0	0	0	32	0	1	0	0	0	0	0	0	0	0	0	0	0	0	0	1	0	0	0	0	0	0	0	0	0	0	0	8	0	0	0	107194	0	3	0	14	0	0	0	21	0	0	0
549	ATC	0	1	0	0	3	23	1	0	0	0	0	0	17	107333	0	23	0	0	0	0	0	0	0	0	0	0	0	0	0	5	0	0	0	0	0	0	0	1	0	2	0	0	0	0	0	13	2	0
550	AGT	0	0	0	16	1	0	0	0	1	13	3	106784	0	0	0	17	0	0	0	0	0	0	0	0	0	0	0	1	1	0	0	1	0	0	0	0	6	0	0	13	0	0	0	13	2	0	1	0
551	TTC	0	0	0	0	0	1	1	0	0	0	0	1	4	2	1	0	0	0	0	0	0	0	0	0	0	1	0	0	0	6	0	0	2	0	0	0	0	1	0	1	1	1	1	0	0	2	0	5
552	TGG	0	0	0	0	0	0	0	0	0	1	0	0	0	0	0	0	1	0	0	0	0	0	0	0	0	0	12	0	0	2	0	0	0	0	0	0	2	5	0	0	0	0	6	0	0	0	0	0
553	ATG	0	0	0	0	0	0	1	0	0	0	1	0	3	0	107397	2	0	0	0	0	0	0	0	0	0	0	0	0	0	0	2	0	0	0	0	0	1	0	7	0	2	3	2	3	0	0	6	0
554	TGT	0	0	0	0	0	0	0	0	0	0	0	3	0	10	0	2	8	0	0	0	0	0	0	0	0	0	0	3	0	0	1	0	0	0	0	0	0	0	0	1	0	0	0	2	1	4	3	2
555	TCT	0	1	1	0	0	0	0	0	0	1	4	33	1	0	0	0	5	0	0	0	0	0	0	4	0	0	1	0	0	1	15	1	2	2	2	3	0	0	3	3	0	2	0	1	1	2	0	2
556	AAT	1	14	9	107335	0	1	1	0	0	0	0	2	7	4	1	2	0	3	0	1	0	0	0	0	0	1	0	0	0	4	0	0	4	0	1	10	0	0	0	0	0	0	0	2	7	2	0	12
557	GGG	0	0	0	0	0	0	0	0	0	0	7	0	0	0	0	0	1	0	0	0	0	0	0	0	0	0	0	0	0	0	0	0	1	0	7	0	0	0	1	0	29	1	107078	3	0	0	5	0
558	TCT	0	1	0	0	0	0	1	3	0	0	0	2	0	0	0	0	0	2	0	0	0	0	0	4	0	0	0	0	6	1	0	3	0	0	0	0	0	0	1	1	0	1	0	0	1	0	11	1
559	TTG	0	0	0	0	0	0	0	0	0	0	0	0	0	0	2	1	0	0	0	0	0	0	0	0	0	0	0	0	2	0	17	1	0	0	0	0	0	0	0	0	0	0	0	0	0	0	6	0
560	CAG	0	0	13	0	0	0	20	1	0	1	0	0	0	0	0	0	19	0	107436	4	0	0	1	0	0	0	3	0	0	0	0	0	0	0	1	0	0	0	1	0	0	0	0	0	1	0	3	0
561	TGC	0	0	0	0	0	0	0	0	0	2	0	0	1	0	0	9	0	1	0	0	0	0	0	0	0	4	0	0	0	0	0	0	0	0	0	0	0	0	1	0	0	3	0	0	6	0	0	0
562	AGA	18	11	0	0	1	1	8	6	107388	1	9	1	7	0	0	0	1	1	0	3	1	0	0	0	1	2	6	15	1	0	0	7	1	3	1	5	0	1	0	0	7	0	1	0	12	0	2	0
563	ATA	1	0	0	0	7	0	0	0	2	0	0	2	107585	4	12	3	0	0	0	0	0	0	0	0	0	0	0	0	1	0	0	0	0	0	0	0	0	0	0	0	0	0	0	0	4	0	0	0
564	TGC	0	0	0	0	0	0	0	0	0	1	0	2	0	0	0	0	0	0	0	0	0	0	0	0	0	1	0	0	0	0	0	0	0	0	0	0	0	0	0	0	0	1	0	0	0	0	0	0
565	ATC	0	2	0	0	0	4	0	0	0	0	0	0	6	107400	0	0	0	0	0	0	0	0	0	0	0	0	0	0	2	5	0	0	0	0	0	0	0	0	0	1	0	0	0	0	0	5	4	0
566	TGA	0	0	0	0	0	0	0	0	4	0	0	0	0	0	0	0	0	0	0	0	0	0	0	0	26	0	0	0	0	0	0	0	0	0	0	0	0	0	0	0	0	0	0	0	0	0	0	0
[truncated: 16 more columns]
