# Supplementary material for: How single mutations affect viral escape from broad and narrow antibodies to H1 influenza hemagglutinin
Source: Nat Commun. 2018 Apr 11;9:1386. doi: 10.1038/s41467-018-03665-3 (PMC5895760; doi:10.1038/s41467-018-03665-3)
Supplement: Supplementary file 5 — Supplementary Data 3(ZIP 19513 kb) [file 41467_2018_3665_MOESM5_ESM.zip › analysis_code/results/codoncounts/L2-mock-B_readsperbc.csv]

number of reads	number of barcodes
1	180419
2	99722
3	96669
4	97311
5	97340
6	91962
7	83754
8	72171
9	59641
10	48037
11	36889
12	27428
13	19836
14	13879
15	9585
16	6300
17	4106
18	2670
19	1614
20	892
21	570
22	333
23	149
24	79
25	31
26	12
27	12
28	5
29	4
30	3
32	1
36	2
