# Supplementary material for: How single mutations affect viral escape from broad and narrow antibodies to H1 influenza hemagglutinin
Source: Nat Commun. 2018 Apr 11;9:1386. doi: 10.1038/s41467-018-03665-3 (PMC5895760; doi:10.1038/s41467-018-03665-3)
Supplement: Supplementary file 5 — Supplementary Data 3(ZIP 19513 kb) [file 41467_2018_3665_MOESM5_ESM.zip › analysis_code/results/codoncounts/L2-S139-100ug-ml.log]

2017-10-05 10:29:13,367 - INFO - Beginning execution of dms2_bcsubamp in directory /fh/fast/bloom_j/computational_notebooks/jbloom/2017/HA_antibody_ease_of_escape/analysis_code

2017-10-05 10:29:13,367 - INFO - Progress is being logged to ./results/codoncounts/L2-S139-100ug-ml.log
2017-10-05 10:29:15,289 - INFO - Version information:
	Time and date: Thu Oct  5 10:29:13 2017
	Platform: Linux-3.13.0-49-generic-x86_64-with-Ubuntu-14.04-trusty
	Python version: 3.4.0 (default, Apr 11 2014, 13:05:11)  [GCC 4.8.2]
	dms_tools2 version: 2.1a0
	Bio version: 1.70
	HTSeq version: 0.9.1
	pandas version: 0.20.3
	numpy version: 1.13.1
	IPython version: 6.1.0
	matplotlib version: 2.0.2
	plotnine version: 0.2.1
	natsort version: 5.1.0
	pystan version: 2.16.0.0
	scipy version: 0.19.1
	seaborn version: 0.8.0
	phydmslib version: 2.1.3
	jupyter version: 1.0.0

2017-10-05 10:29:15,289 - INFO - Parsed the following arguments:
	minq = 15
	R2 = None
	maxmuts = 4
	minconcur = 0.75
	minfraccall = 0.95
	minreads = 2
	bcinfo = False
	R2trim = [180, 180, 180, 180, 190, 190]
	purgeread = 0
	chartype = codon
	bclen = 8
	fastqdir = ./results/FASTQ_files/
	alignspecs = ['1,285,36,37', '286,570,31,32', '571,855,37,32', '856,1140,31,36', '1141,1425,29,33', '1426,1698,40,43']
	use_existing = yes
	purgebc = 0
	R1 = ['L2-S139-100ug-ml_R1.fastq.gz']
	refseq = ./data/WSN_HA_reference.fa
	outdir = ./results/codoncounts/
	R1trim = [190, 175, 175, 175, 190, 190]
	name = L2-S139-100ug-ml
	ncpus = -1

2017-10-05 10:29:15,300 - INFO - Read refseq of 1698 codons from ./data/WSN_HA_reference.fa
2017-10-05 10:29:15,303 - INFO - Reads are in these FASTQ pairs:
	./results/FASTQ_files/L2-S139-100ug-ml_R1.fastq.gz and ./results/FASTQ_files/L2-S139-100ug-ml_R2.fastq.gz

2017-10-05 10:29:15,303 - INFO - Now parsing read pairs...
2017-10-05 10:29:24,855 - INFO - Reads parsed so far: 500000
2017-10-05 10:29:34,266 - INFO - Reads parsed so far: 1000000
2017-10-05 10:29:43,323 - INFO - Reads parsed so far: 1500000
2017-10-05 10:29:52,597 - INFO - Reads parsed so far: 2000000
2017-10-05 10:30:01,911 - INFO - Reads parsed so far: 2500000
2017-10-05 10:30:10,670 - INFO - Reads parsed so far: 3000000
2017-10-05 10:30:18,843 - INFO - Reads parsed so far: 3500000
2017-10-05 10:30:28,278 - INFO - Parsed 3957076 reads, found 1696130 unique barcodes.
2017-10-05 10:30:28,281 - INFO - Summary stats on reads:
fail filter  low Q barcode    total
          0         646995  3957076
2017-10-05 10:30:28,281 - INFO - Writing these stats to ./results/codoncounts/L2-S139-100ug-ml_readstats.csv

2017-10-05 10:30:29,534 - INFO - Number of reads per barcode:
                 number of barcodes
number of reads                    
1                            828894
2                            432106
3                            240322
4                            117468
5                             50232
6                             18430
7                              6155
8                              1809
9                               531
10                              125
11                               43
12                                8
13                                4
14                                1
16                                1
160                               1
2017-10-05 10:30:29,535 - INFO - Writing these stats to ./results/codoncounts/L2-S139-100ug-ml_readsperbc.csv

2017-10-05 10:30:29,541 - INFO - Examining the 1696130 barcodes to build and align subamplicons...
2017-10-05 10:30:33,858 - INFO - Barcodes examined so far: 200000
2017-10-05 10:30:38,524 - INFO - Barcodes examined so far: 400000
2017-10-05 10:30:42,812 - INFO - Barcodes examined so far: 600000
2017-10-05 10:30:47,021 - INFO - Barcodes examined so far: 800000
2017-10-05 10:30:51,327 - INFO - Barcodes examined so far: 1000000
2017-10-05 10:30:55,611 - INFO - Barcodes examined so far: 1200000
2017-10-05 10:30:59,880 - INFO - Barcodes examined so far: 1400000
2017-10-05 10:31:04,076 - INFO - Barcodes examined so far: 1600000
2017-10-05 10:31:06,100 - INFO - Examined all barcodes. Summary stats:
aligned  not alignable  too few reads    total
 393413         473823         828894  1696130
2017-10-05 10:31:06,100 - INFO - Writing these stats to ./results/codoncounts/L2-S139-100ug-ml_bcstats.csv

2017-10-05 10:31:06,113 - INFO - Writing the counts of each codon identity at each site to ./results/codoncounts/L2-S139-100ug-ml_codoncounts.csv

2017-10-05 10:31:06,132 - INFO - Successful completion of dms2_bcsubamp
