# Supplementary material for: How single mutations affect viral escape from broad and narrow antibodies to H1 influenza hemagglutinin
Source: Nat Commun. 2018 Apr 11;9:1386. doi: 10.1038/s41467-018-03665-3 (PMC5895760; doi:10.1038/s41467-018-03665-3)
Supplement: Supplementary file 5 — Supplementary Data 3(ZIP 19513 kb) [file 41467_2018_3665_MOESM5_ESM.zip › analysis_code/results/codoncounts/L2-S139-100ug-ml_codoncounts.csv]

site	wildtype	AAA	AAC	AAG	AAT	ACA	ACC	ACG	ACT	AGA	AGC	AGG	AGT	ATA	ATC	ATG	ATT	CAA	CAC	CAG	CAT	CCA	CCC	CCG	CCT	CGA	CGC	CGG	CGT	CTA	CTC	CTG	CTT	GAA	GAC	GAG	GAT	GCA	GCC	GCG	GCT	GGA	GGC	GGG	GGT	GTA	GTC	GTG	GTT
1	ATG	0	0	1	0	0	0	1	0	0	0	2	0	4	0	76337	2	0	0	0	0	0	0	0	0	0	0	0	0	0	0	1	0	0	0	0	0	0	0	0	0	0	0	0	0	0	0	4	0
2	AAG	2	1	76157	8	4	0	6	2	0	11	8	0	0	0	4	7	2	0	2	8	0	0	0	1	0	0	0	0	24	0	3	0	0	0	14	0	5	0	0	0	0	0	0	0	0	0	0	0
3	GCA	0	0	0	0	3	0	0	0	0	0	0	10	0	0	0	0	1	3	0	0	8	0	0	0	0	0	0	0	0	1	0	0	20	0	0	5	76161	4	3	2	0	0	0	0	6	0	0	0
4	AAA	76315	2	1	0	0	0	0	0	4	2	0	0	1	0	1	0	1	0	0	0	0	0	0	0	0	7	0	0	0	0	0	0	11	0	0	4	0	0	0	1	0	0	0	0	5	1	0	0
5	CTA	0	0	0	0	0	0	0	0	0	0	0	0	3	1	0	12	1	0	0	1	1	0	0	0	0	0	0	0	76193	4	37	0	0	0	0	0	10	0	0	3	0	0	0	0	0	0	0	0
6	CTG	0	0	0	0	0	0	0	0	0	0	0	0	0	0	0	0	0	0	0	0	0	0	5	0	0	0	0	0	82	6	76233	17	0	0	0	0	0	0	0	0	0	0	0	0	0	0	0	0
7	GTC	4	0	0	0	0	0	0	0	3	1	0	0	0	3	6	0	0	0	0	0	0	0	0	0	0	0	0	0	0	19	0	0	0	0	0	0	3	4	3	0	2	0	0	0	3	76228	0	3
8	CTG	0	0	0	0	0	0	2	0	0	0	0	0	7	0	5	0	0	0	1	6	0	0	18	0	0	0	0	0	18	0	76249	15	0	0	0	0	0	0	0	0	0	0	0	0	9	0	0	0
9	TTA	0	0	0	0	0	0	0	0	0	0	0	0	1	0	0	0	0	0	0	0	0	0	0	1	0	0	0	0	3	0	0	1	0	0	0	0	0	0	0	0	0	0	0	0	0	0	2	0
10	TAT	0	0	0	2	0	0	4	0	0	0	0	0	0	7	0	0	0	0	0	8	0	0	0	0	0	0	0	0	1	3	0	1	0	0	0	0	0	0	3	0	0	0	0	0	0	0	0	0
11	GCA	0	0	0	0	14	0	0	8	0	13	0	0	0	3	1	6	4	5	0	0	0	0	0	0	0	3	0	0	0	0	0	0	2	0	0	0	76013	0	0	0	0	0	0	0	7	0	0	0
12	TTT	0	0	0	0	0	0	0	0	0	0	0	0	5	0	0	0	0	0	0	0	0	0	0	0	0	2	0	0	0	0	0	7	0	0	0	0	0	0	0	0	0	0	0	0	3	0	3	0
13	GTA	0	0	0	0	0	0	0	0	0	0	0	0	1	0	0	1	0	0	0	0	0	0	0	0	0	0	0	0	0	0	0	0	0	0	0	0	21	0	1	4	0	0	0	0	76227	0	16	1
14	GCT	0	0	0	0	0	0	0	4	0	0	0	0	0	0	0	0	0	0	0	0	0	0	0	0	0	0	0	0	0	0	0	0	0	0	0	0	0	14	1	75811	0	0	0	0	0	0	0	1
15	ACA	1	0	0	0	76192	1	28	5	0	0	0	0	2	0	0	0	0	0	0	0	0	0	0	0	0	0	0	0	0	0	0	0	0	0	0	0	2	0	0	0	0	0	0	0	0	0	0	0
16	GAT	0	0	0	1	0	0	0	0	0	0	0	0	0	0	0	0	0	8	0	0	0	0	0	0	0	0	0	0	0	0	0	0	0	5	1	76123	0	0	0	2	0	0	0	8	0	0	0	0
17	GCA	0	0	0	0	15	0	0	0	0	0	0	0	0	0	0	0	0	0	0	0	0	0	0	0	0	0	0	0	0	0	0	0	3	0	0	0	75480	1	123	2	0	0	0	0	16	0	0	0
18	GAC	0	1	0	0	0	0	0	0	0	0	0	0	0	0	0	0	0	0	0	0	0	0	0	0	0	0	0	0	0	0	0	0	2	75875	1	1	0	0	0	0	0	2	0	0	0	0	0	0
19	ACA	5	0	0	0	75651	3	14	8	8	0	0	0	1	0	0	0	0	0	0	2	0	0	0	0	0	0	0	0	0	0	0	3	0	0	0	0	2	0	0	0	0	0	0	0	4	5	0	0
20	ATA	0	0	0	0	6	0	0	0	0	0	0	0	75114	0	4	0	0	0	0	0	0	0	0	0	0	0	0	0	1	0	0	0	0	0	0	0	0	0	0	0	0	0	0	0	1	0	0	0
21	TGT	0	0	0	0	0	0	0	0	0	0	0	0	0	0	0	0	0	0	0	0	0	0	0	0	0	0	0	3	0	0	0	0	0	0	0	0	0	0	0	0	0	0	0	0	0	0	0	0
22	ATA	1	0	0	0	4	0	0	0	0	0	0	0	75677	2	15	4	0	0	0	0	0	0	0	0	0	0	0	0	0	0	0	0	0	0	0	0	0	0	0	0	0	0	0	0	8	0	0	0
23	GGC	0	0	0	0	0	0	0	0	0	4	0	0	0	0	0	0	0	0	0	0	0	0	0	0	0	0	2	0	0	0	0	0	0	5	0	0	0	0	0	0	68	75935	1	3	0	1	0	0
24	TAC	0	0	0	0	3	0	0	0	0	0	0	0	0	0	0	0	0	8	0	0	0	0	0	0	0	0	0	0	0	0	0	0	0	1	0	0	0	0	0	0	0	0	0	0	0	0	0	0
25	CAT	0	0	0	4	0	0	0	0	0	0	0	0	0	0	0	0	8	11	0	75893	0	0	0	3	0	0	0	9	0	0	0	1	0	0	0	0	0	2	4	0	0	0	0	0	0	0	0	0
26	GCG	0	0	0	0	0	0	2	0	0	0	0	0	0	0	0	0	0	0	0	0	0	0	0	0	0	0	0	0	0	0	0	0	0	0	1	0	31	5	75654	8	0	0	1	0	0	0	6	0
27	AAC	2	76076	0	10	0	0	0	0	0	2	0	0	0	0	0	0	0	0	0	0	0	0	0	0	0	0	0	0	0	0	0	0	0	13	0	0	0	0	0	0	0	0	0	0	0	0	0	0
28	AAC	0	76109	0	4	0	0	0	0	0	2	0	0	0	0	0	0	0	1	0	0	0	0	0	0	0	0	0	0	0	0	0	0	0	3	0	0	0	0	0	0	0	0	0	0	0	0	0	0
29	TCA	0	0	0	0	1	0	0	0	0	0	0	4	0	0	0	0	0	0	0	0	5	0	0	0	0	0	0	0	0	0	0	0	0	0	0	0	0	0	2	0	0	0	0	0	0	0	3	0
30	ACC	0	4	0	0	1	75582	9	13	0	0	0	0	0	1	0	0	0	0	0	0	0	0	0	0	0	0	0	0	0	0	0	0	0	0	0	0	0	5	0	0	0	0	0	0	0	0	0	0
31	GAC	0	15	0	0	0	2	0	0	0	0	0	0	0	0	0	0	0	0	0	0	0	0	0	0	0	0	0	0	0	0	0	0	3	75333	10	4	0	0	0	0	0	2	0	0	0	0	0	0
32	ACT	0	0	0	0	0	1	1	74809	0	0	0	0	0	0	2	1	0	0	0	0	0	0	0	1	0	0	0	0	0	0	0	0	0	0	3	0	0	0	0	2	0	0	0	0	3	0	0	0
33	GTT	0	0	0	0	0	0	0	0	0	0	0	0	0	4	0	3	0	0	0	0	0	0	0	0	0	0	0	0	0	0	0	0	0	0	0	0	0	0	0	3	0	0	0	1	3	7	9	73182
34	GAC	0	2	0	0	0	0	0	0	0	0	0	0	0	0	0	0	0	0	0	0	0	0	0	0	0	0	0	0	0	0	0	0	0	71532	1	7	0	0	0	0	0	8	0	0	0	0	0	0
35	ACA	2	0	0	0	74504	0	13	0	0	0	0	0	5	0	0	0	0	0	0	0	0	0	0	0	0	0	0	0	0	0	0	0	0	0	0	0	2	0	0	0	0	0	0	0	0	0	0	0
36	ATA	0	0	0	0	7	0	0	0	0	0	0	0	73811	2	7	0	0	0	0	0	0	0	0	0	0	0	0	0	0	0	0	0	0	0	0	0	0	0	0	0	0	0	0	0	1	0	0	0
37	CTC	0	0	0	0	0	3	10	3	12	14	0	0	0	4	0	0	0	0	0	0	0	3	0	0	0	3	0	0	6	73609	3	15	0	0	0	0	0	0	0	0	0	0	0	1	0	0	0	0
38	GAG	0	0	5	0	0	0	0	0	0	0	0	0	0	0	0	0	8	0	1	0	0	0	0	0	0	0	0	0	0	0	0	0	4	1	67262	1	0	0	0	0	0	0	3	0	0	0	0	0
39	AAG	13	0	62602	0	0	0	0	0	0	0	4	0	0	0	1	0	0	0	0	0	0	0	0	0	0	0	0	0	0	0	0	0	0	0	4	0	0	0	0	0	0	0	0	0	0	0	0	0
40	AAT	1	3	1	66925	0	0	0	0	0	0	0	4	0	0	0	3	0	0	0	0	0	0	0	0	0	0	0	0	0	0	0	0	0	0	0	5	0	0	0	0	0	0	0	0	0	0	0	0
41	GTG	0	0	0	0	0	0	0	0	0	0	0	0	2	0	6	0	0	0	0	0	0	0	0	0	0	0	0	0	0	0	0	0	0	0	0	0	0	0	1	0	0	0	2	0	4	0	57668	1
42	GCA	0	0	0	0	2	0	0	0	0	0	0	0	6	0	0	0	0	0	0	0	0	0	0	0	0	0	0	0	0	0	0	0	1	0	0	0	60270	0	6	3	0	0	0	0	24	0	0	0
43	GTG	0	0	0	0	0	0	0	0	0	0	0	0	0	0	19	0	0	3	0	0	0	0	0	0	0	0	0	0	0	0	1	0	0	0	0	0	0	0	6	0	0	0	2	0	3	0	64594	1
44	ACA	0	0	0	0	63058	0	1	0	0	0	0	0	2	0	0	1	0	0	0	0	0	0	0	0	0	0	0	0	0	0	0	0	0	0	0	0	13	0	0	0	0	0	0	0	0	0	0	0
45	CAT	0	1	0	1	0	0	0	0	0	0	0	0	0	0	0	0	0	28	0	64450	0	0	0	0	0	0	0	2	0	0	2	0	0	0	0	0	0	0	0	0	0	0	0	0	0	0	0	0
46	TCT	0	0	0	0	0	0	0	0	0	7	0	0	0	0	0	0	0	0	0	0	0	0	0	7	0	0	0	0	0	0	0	0	0	0	0	0	0	0	0	0	0	0	0	0	0	0	0	0
47	GTT	0	0	0	0	0	3	0	0	0	0	0	0	0	0	0	6	0	0	0	0	0	0	0	0	0	0	0	0	0	0	0	0	1	0	0	0	0	0	0	2	0	0	0	1	6	10	0	54152
48	AAC	2	74196	1	7	0	5	0	0	0	7	0	0	0	0	0	0	0	0	0	0	0	0	0	0	0	0	0	0	0	0	0	0	0	10	0	0	0	3	0	0	0	0	0	0	0	0	0	0
49	CTG	0	0	0	0	0	0	0	0	0	0	0	0	0	0	1	0	0	0	3	0	0	0	6	0	0	0	0	0	40	6	70227	7	0	0	0	0	0	0	0	0	0	0	0	0	0	0	0	0
50	CTC	0	0	0	0	0	0	0	0	0	0	0	0	0	2	0	0	0	1	0	0	0	1	0	0	0	0	0	0	19	70993	1	8	0	0	0	0	0	0	0	0	0	0	0	0	0	0	0	0
51	GAA	2	0	0	0	5	3	0	0	0	0	0	0	2	0	0	0	0	0	0	0	0	0	0	0	0	0	0	0	0	0	0	0	74764	2	17	1	0	3	23	2	3	0	0	0	0	2	4	0
52	GAC	0	14	0	0	0	0	7	0	0	0	0	0	0	0	0	0	1	1	0	1	0	0	0	0	0	0	0	0	0	0	0	0	1	69365	2	8	0	27	3	0	0	12	0	2	0	1	0	0
53	AGC	1	33	0	0	1	3	19	0	3	68203	0	23	0	8	0	1	0	0	10	0	0	0	0	0	11	8	3	0	7	2	0	2	2	0	23	0	0	5	0	0	0	19	0	0	0	1	0	0
54	CAC	0	0	3	1	2	0	11	0	0	0	0	1	0	0	0	0	1	70432	0	20	1	0	0	0	0	7	0	0	0	0	0	0	0	0	0	0	0	2	0	0	0	0	0	0	0	0	0	0
55	AAC	6	70375	0	16	0	0	2	1	0	4	0	7	0	0	0	0	1	0	0	0	0	0	0	0	0	0	0	0	0	0	0	0	0	11	0	0	0	0	0	0	0	0	0	0	0	0	0	0
56	GGG	0	0	0	0	0	0	0	0	0	16	9	0	0	0	0	0	0	0	0	0	0	0	0	0	0	0	1	0	0	0	0	0	0	0	7	0	0	0	1	0	13	0	72986	0	0	0	0	0
57	AAA	75109	1	4	0	2	0	0	0	0	0	3	0	0	0	1	0	0	0	0	0	0	0	0	0	0	0	0	0	0	0	0	0	4	0	0	0	46	0	0	0	0	0	0	0	0	0	1	0
58	CTA	0	0	0	0	0	0	0	0	0	0	0	0	3	0	0	1	1	0	0	0	8	0	0	0	1	0	0	0	72390	1	7	0	0	0	0	0	0	0	0	0	0	0	0	0	0	0	0	0
59	TGT	0	0	0	0	0	0	0	0	0	0	0	0	0	0	0	0	0	0	0	0	0	0	0	0	0	0	0	0	0	0	0	0	0	0	0	0	0	1	0	0	0	0	0	1	0	0	0	0
60	AAA	75717	1	8	4	0	3	0	2	8	4	8	0	0	0	1	0	1	0	0	1	0	0	0	0	10	0	0	3	1	6	0	1	8	0	0	0	1	1	0	3	0	0	0	0	0	0	0	0
61	TTA	0	0	0	0	1	1	0	0	0	0	0	0	1	13	0	1	0	0	0	0	0	0	0	0	0	0	0	0	5	5	1	1	0	0	0	1	0	0	0	0	0	0	0	0	2	4	0	5
62	AAA	74444	6	156	3	1	0	0	0	4	0	0	1	0	0	0	0	0	0	3	9	0	0	0	0	6	0	0	0	0	0	0	0	3	0	0	9	0	0	6	0	0	0	0	2	0	0	0	0
63	GGA	0	1	0	0	0	0	0	0	1	3	0	0	0	0	0	0	0	0	0	0	0	0	0	0	0	0	0	0	0	0	0	0	2	0	0	0	1	0	0	0	75739	0	3	0	0	0	0	0
64	ATA	0	0	8	4	12	0	0	1	3	0	1	0	75361	1	19	2	0	0	0	5	0	0	0	0	0	0	0	1	0	6	0	0	1	0	0	0	7	0	0	0	0	0	0	0	2	3	0	9
65	GCC	1	0	1	0	0	10	8	0	0	2	2	0	0	0	7	0	6	0	0	3	5	0	0	4	0	0	1	0	2	0	0	0	15	0	0	0	3	75583	0	7	0	0	0	4	0	5	1	0
66	CCA	0	0	0	0	0	0	0	0	0	0	0	0	0	0	0	0	3	0	0	0	75583	4	13	0	0	0	0	0	0	0	0	0	0	0	0	0	0	0	0	0	0	0	0	0	0	0	0	0
67	CTA	0	0	0	0	0	0	0	0	0	4	0	0	3	0	0	0	0	0	0	0	10	0	0	0	0	0	0	0	75744	0	9	1	0	0	0	0	0	0	0	0	0	0	0	0	0	0	0	0
68	CAA	2	2	6	0	0	0	0	10	0	4	0	0	25	7	0	6	75593	0	4	1	0	8	0	0	5	0	0	0	3	10	0	9	2	17	0	0	6	1	0	7	2	0	0	4	10	0	0	5
69	TTG	0	0	0	0	0	0	0	0	0	0	0	0	0	0	5	0	0	0	0	0	0	0	0	0	0	0	0	0	6	0	10	5	0	0	0	0	0	0	0	0	0	0	0	0	0	0	0	0
70	GGG	2	0	0	4	0	0	1	0	0	2	1	0	0	0	0	0	0	0	0	0	0	0	0	0	3	0	0	0	0	1	3	0	0	1	11	5	1	4	0	0	14	20	76186	6	0	0	2	0
71	AAA	76104	0	14	5	0	0	0	0	2	0	0	0	2	0	0	0	0	0	2	0	0	0	0	0	4	1	0	5	0	0	0	0	159	1	0	0	0	2	10	0	0	0	0	0	0	0	0	0
72	TGT	0	0	0	0	0	0	0	0	0	0	0	2	0	0	0	0	0	0	0	0	0	0	0	0	0	0	0	4	0	0	0	0	0	0	0	0	0	0	0	0	0	0	0	0	0	0	0	0
73	AAC	1	76150	0	55	14	4	4	0	0	4	0	1	0	0	0	0	0	0	0	0	0	0	0	0	0	0	9	0	0	0	0	0	0	26	0	0	0	0	0	0	0	8	0	0	0	0	0	0
74	ATC	0	0	0	0	0	3	0	0	0	0	0	0	6	75191	2	11	0	0	0	0	0	0	0	0	0	0	0	0	0	2	9	0	3	0	0	0	0	0	0	0	0	0	0	0	7	3	0	1
75	ACC	0	2	0	0	5	75584	6	11	0	1	0	2	0	5	0	1	0	1	0	0	0	0	0	0	0	0	0	0	11	0	0	7	0	4	0	0	0	6	16	0	0	0	0	0	0	1	0	12
76	GGA	0	0	0	0	0	0	0	0	10	0	0	0	0	0	0	0	0	0	0	0	0	0	0	0	0	0	0	0	0	0	0	0	11	0	0	0	0	0	0	0	76117	0	11	3	0	0	0	0
77	TGG	0	0	0	0	0	0	0	0	0	0	0	0	0	0	0	0	0	0	0	0	0	0	0	0	0	0	1	0	0	0	0	0	0	0	0	0	0	0	0	0	0	0	2	0	0	0	0	0
78	CTC	0	0	0	0	0	0	0	0	0	0	0	0	0	8	0	0	0	1	0	0	0	0	0	0	0	0	0	0	2	75934	1	3	0	0	0	0	0	0	0	0	0	0	0	0	0	0	5	0
79	TTG	0	0	0	0	0	0	0	0	0	0	0	0	0	1	1	0	0	0	0	0	0	0	0	0	0	0	0	0	0	0	21	0	0	0	0	0	0	0	0	0	0	0	0	0	0	0	0	0
80	GGA	0	0	0	0	0	0	0	0	3	0	0	0	0	0	0	0	0	0	0	0	0	0	0	0	0	0	0	0	0	0	0	0	9	0	0	0	0	0	0	0	76187	5	6	17	0	0	0	0
81	AAT	1	8	0	76048	0	0	0	0	0	0	0	2	0	0	0	0	0	3	0	2	0	0	0	0	0	0	0	0	0	0	0	0	0	0	0	1	0	0	0	0	0	0	0	0	0	0	0	0
82	CCA	0	0	0	0	1	0	0	0	0	0	0	0	0	0	0	0	1	0	0	0	76247	4	24	4	0	0	0	0	1	0	0	0	0	0	0	0	0	0	0	0	0	0	0	0	0	0	0	0
83	GAA	4	5	0	5	4	0	0	0	0	0	0	0	0	0	2	0	0	0	0	0	0	0	0	0	0	0	0	0	0	4	1	0	76268	0	4	0	0	0	4	0	13	0	0	0	0	0	0	0
84	TGC	0	0	0	0	0	0	0	0	0	0	0	0	0	0	0	0	0	0	0	0	0	0	0	0	0	2	0	0	0	0	0	0	0	0	0	0	0	0	0	0	0	0	0	0	0	0	0	0
85	GAC	0	8	0	0	0	0	0	0	0	0	0	0	0	0	0	0	0	0	0	0	0	0	0	0	0	0	0	0	0	0	0	0	1	76182	3	14	0	0	0	0	0	3	0	0	0	1	0	0
86	TCA	0	0	0	5	0	0	0	8	0	2	0	0	12	0	0	0	1	12	0	11	3	4	0	0	0	0	0	0	0	3	0	2	0	4	0	0	5	0	0	0	4	0	0	0	3	0	0	0
87	CTG	0	0	0	0	0	0	0	0	0	0	0	0	2	8	4	0	0	0	1	0	0	0	5	0	0	0	0	0	28	1	76279	3	0	0	0	0	0	0	0	0	0	0	0	0	0	0	0	2
88	CTT	0	1	0	0	0	0	0	0	0	1	0	0	0	0	1	4	2	0	0	1	0	0	0	6	0	0	0	0	9	156	0	76128	0	0	0	0	0	0	0	0	0	0	0	0	8	0	7	0
89	CCA	0	2	2	6	10	3	5	0	0	9	0	0	1	0	3	0	2	0	0	1	76147	7	6	19	0	4	1	0	13	0	4	0	6	2	2	11	7	0	2	0	8	5	6	4	3	1	0	1
90	GCG	0	0	0	0	0	0	5	0	3	0	3	2	5	34	8	4	0	5	0	7	0	5	4	0	0	0	0	0	3	0	0	0	3	0	8	0	17	9	76183	3	0	0	1	1	0	2	26	0
91	AGA	16	0	0	7	7	8	0	0	76318	0	14	2	3	0	6	0	1	4	0	4	0	0	0	0	0	5	0	0	0	0	0	0	0	0	0	0	0	0	0	0	0	0	0	0	0	1	0	0
92	TCA	2	6	0	1	1	0	0	0	0	0	0	1	0	0	1	8	5	0	0	0	8	0	0	0	1	2	0	4	0	9	0	0	0	0	0	0	0	3	0	0	0	0	3	0	4	1	0	0
93	TGG	0	0	0	0	0	0	0	0	0	0	1	0	0	0	0	0	0	0	0	0	0	0	0	0	0	0	5	0	0	0	0	0	0	0	0	0	0	0	0	0	0	0	0	0	0	0	0	0
94	TCC	0	0	0	0	0	5	0	0	0	9	0	0	0	0	0	0	0	0	0	0	0	2	0	0	0	0	0	0	0	0	0	0	0	0	0	0	1	3	0	2	0	5	0	0	0	0	0	0
95	TAC	0	0	0	0	0	0	0	0	0	0	0	0	0	0	0	0	0	13	0	0	0	0	0	0	0	0	0	0	0	0	0	0	0	1	0	0	0	0	0	0	0	0	0	0	0	0	0	0
96	ATT	0	0	0	1	0	0	0	3	0	0	0	1	2	8	0	79969	0	0	0	0	0	0	0	0	0	0	0	0	0	0	0	2	0	0	0	0	0	0	0	0	0	0	0	0	0	0	0	5
97	GTA	0	0	0	0	0	0	0	0	0	0	0	0	6	0	0	8	0	0	0	0	0	0	0	0	0	0	0	0	0	0	0	0	0	0	0	0	4	0	0	0	0	0	0	0	79928	28	39	3
98	GAA	5	0	0	0	0	0	0	0	0	0	0	0	0	0	0	0	0	0	0	0	0	0	0	0	0	0	0	0	2	0	0	0	79984	0	2	0	1	0	0	0	2	0	0	0	0	0	0	0
99	ACA	0	0	0	0	79837	0	0	6	3	18	26	0	8	0	0	0	0	5	0	0	4	0	0	7	0	1	0	1	0	14	0	0	1	0	3	0	2	1	0	0	0	0	0	1	0	0	0	0
100	CCA	0	0	0	0	0	3	0	0	0	9	0	0	0	0	0	0	2	7	0	2	79826	7	10	4	0	0	0	0	3	0	4	0	0	0	0	0	1	2	0	0	0	0	0	0	0	0	0	2
101	AAC	1	79793	7	4	0	1	0	0	0	3	0	0	0	0	0	0	0	0	0	0	0	0	0	0	0	0	0	0	3	0	2	0	0	9	0	7	2	0	0	0	0	6	0	0	0	0	0	0
102	TCT	0	1	0	10	1	1	0	0	0	0	0	0	0	1	0	0	0	0	0	0	0	1	3	1	0	0	0	0	0	0	0	0	0	0	0	0	0	0	0	0	0	0	4	0	0	0	0	0
103	GAG	0	0	2	0	12	0	1	0	1	0	0	0	0	0	0	0	1	0	4	0	5	0	0	0	0	0	0	0	0	0	0	0	6	0	79720	6	12	0	0	0	0	0	18	0	4	0	1	12
104	AAT	0	14	0	79873	0	18	0	0	1	0	0	2	3	3	0	1	0	0	0	6	0	0	0	0	0	0	0	0	1	0	0	9	0	23	11	3	2	1	0	2	0	0	0	0	3	0	0	0
105	GGA	0	0	0	0	0	0	0	0	2	1	0	0	0	0	0	0	0	0	0	0	0	0	0	0	0	0	0	0	0	0	0	0	7	0	0	0	0	0	0	0	79460	17	19	0	0	0	0	0
106	GCA	0	0	0	0	7	0	0	0	0	0	0	1	3	0	0	0	0	0	0	0	0	0	0	0	0	0	0	0	0	0	0	0	2	0	0	0	79838	8	2	1	0	0	0	0	13	2	1	0
107	TGT	0	0	0	0	0	0	0	0	0	0	0	0	0	0	0	0	0	0	0	0	0	0	0	0	0	0	0	7	0	0	0	0	0	0	0	0	0	0	0	0	0	0	0	0	0	0	0	0
108	TAT	0	0	0	0	0	0	0	0	0	0	0	0	0	0	0	0	0	0	0	5	0	0	0	0	0	0	0	0	0	0	0	0	0	0	0	0	0	0	0	0	0	0	0	0	0	0	0	0
109	CCA	0	0	0	0	0	0	0	0	0	0	0	0	0	0	0	0	3	0	0	0	79494	7	40	5	0	0	0	0	1	0	0	0	0	0	0	0	0	0	0	0	0	0	0	0	0	0	0	0
110	GGA	0	0	0	0	0	0	0	0	3	0	0	0	0	0	0	0	0	0	0	0	0	0	0	0	0	0	0	0	0	0	0	0	3	0	0	0	0	0	0	0	79491	1	6	5	0	0	0	0
111	GAT	0	0	0	7	0	0	0	0	0	4	0	0	0	0	0	0	0	0	3	0	0	0	0	0	0	0	0	0	0	0	0	0	0	2	5	79034	0	0	0	0	0	0	0	7	15	0	2	2
112	CTC	0	0	0	0	0	0	0	0	0	0	0	0	1	8	0	3	0	0	0	0	0	13	0	0	0	0	0	0	15	79203	0	3	0	0	0	0	0	0	0	0	0	0	0	0	0	4	0	4
113	ATC	0	0	0	0	6	8	0	0	0	0	0	0	10	79301	2	23	0	11	0	0	0	0	0	0	0	0	0	0	1	2	0	0	1	1	4	0	1	0	0	0	4	10	4	0	0	12	0	0
114	GAC	0	20	0	0	0	0	0	0	0	0	3	0	0	0	1	0	0	0	0	3	0	0	0	0	0	0	0	0	0	0	0	0	23	79066	4	0	0	0	1	1	0	6	0	0	0	0	0	0
115	TAT	0	9	0	1	0	0	0	0	0	0	0	2	0	2	0	3	0	0	0	7	0	0	0	0	0	0	0	0	0	0	0	0	0	0	0	0	0	2	0	0	0	0	2	0	0	0	3	2
116	GAG	0	0	3	0	0	0	0	0	0	0	0	0	0	0	0	0	0	2	8	0	0	0	0	0	0	0	0	0	0	0	0	0	20	0	77445	4	0	0	1	0	0	0	23	0	0	0	0	0
117	GAA	2	0	0	0	0	0	0	0	0	0	0	0	0	0	0	0	1	0	0	0	0	0	0	0	0	0	0	0	0	0	0	0	76338	1	8	0	1	0	0	0	2	0	0	0	0	0	0	0
118	CTG	0	0	0	0	0	0	0	0	0	0	0	0	0	0	6	0	0	0	2	0	0	0	8	0	0	0	0	0	15	7	76802	3	0	0	0	0	0	0	0	0	0	0	0	0	0	0	0	0
119	AGG	0	0	5	0	0	0	0	0	3	0	77838	1	0	0	7	0	0	4	0	0	0	0	0	0	3	1	0	0	0	0	0	2	0	0	0	0	0	0	0	0	0	0	8	0	0	0	0	0
120	GAG	0	0	5	0	0	0	0	0	0	0	0	0	0	0	0	0	0	0	0	0	0	0	0	0	0	0	0	0	0	0	0	0	14	0	79415	1	0	0	0	0	0	0	3	0	0	0	2	0
121	CAA	3	0	0	0	0	0	0	0	0	0	0	0	0	0	3	0	79496	4	1	1	0	0	0	0	4	0	0	0	1	0	0	0	0	0	0	0	0	0	0	0	0	0	0	0	0	0	0	0
122	TTG	0	0	0	0	0	0	0	0	0	0	0	0	0	0	2	0	0	0	0	0	0	0	0	0	0	0	0	0	0	0	6	0	0	0	0	0	0	0	0	0	0	0	0	0	2	0	0	0
123	AGC	0	5	1	8	0	0	0	7	3	78572	0	7	0	1	0	0	0	0	0	2	0	0	0	0	0	1	0	0	0	0	1	0	0	0	0	0	0	0	2	0	19	6	0	0	0	0	0	0
124	TCA	0	0	0	0	3	8	0	3	1	0	0	0	0	0	0	0	0	0	2	0	5	0	0	0	0	0	0	0	0	0	0	0	0	2	0	0	0	0	0	0	12	0	0	0	0	0	4	0
125	GTA	0	0	0	0	0	3	0	2	0	0	0	0	6	0	0	0	0	0	0	0	0	0	0	0	0	0	0	0	0	0	0	0	1	0	0	0	5	0	0	0	0	0	0	0	79113	3	12	1
126	TCA	0	0	4	3	0	0	0	0	5	0	0	20	0	0	0	0	0	0	2	0	7	0	0	0	0	2	0	0	0	0	2	0	0	0	0	0	0	0	0	0	0	0	2	3	1	1	0	0
127	TCA	0	0	0	0	0	0	7	4	0	0	0	0	0	0	0	0	0	6	0	0	8	0	0	0	0	0	0	0	0	0	0	0	1	0	0	0	0	0	0	0	6	0	0	0	0	1	0	0
128	TTA	0	0	0	0	0	0	0	0	0	0	0	0	5	0	0	0	0	0	0	0	0	0	0	0	0	0	0	0	8	0	0	0	0	0	0	0	0	1	0	3	0	0	0	0	0	0	0	0
129	GAA	0	0	0	0	1	0	0	0	0	0	0	0	0	0	0	0	0	0	0	0	0	0	0	0	0	0	0	0	0	0	0	0	75906	1	6	0	1	0	0	0	5	0	0	0	0	0	0	4
130	AGA	9	0	0	0	0	0	0	0	76543	0	7	0	4	0	0	0	0	0	0	0	0	0	0	0	1	11	0	14	0	0	0	0	0	0	0	0	0	0	0	0	3	0	0	0	0	0	0	0
131	TTC	0	0	0	0	0	0	0	0	0	0	0	0	0	0	0	0	0	0	0	0	0	0	0	0	0	0	0	0	0	3	0	0	0	0	0	0	0	0	0	0	0	0	0	0	0	1	0	0
132	GAA	2	0	0	0	0	0	0	0	0	0	0	0	0	0	0	0	2	0	0	0	0	0	0	0	0	0	0	0	0	0	0	0	77475	1	3	1	1	0	0	0	6	0	0	0	1	0	0	0
133	ATA	1	0	0	0	3	0	0	0	0	0	0	0	76951	2	9	4	0	0	0	0	0	0	0	0	0	0	0	0	4	0	0	0	0	0	0	0	0	0	0	1	0	0	0	0	1	0	0	0
134	TTT	0	0	0	0	0	0	0	0	0	0	0	0	0	0	0	1	0	0	0	0	0	0	0	0	0	0	0	0	0	0	0	1	0	0	0	0	0	0	0	0	0	0	0	0	0	0	0	0
135	CCC	0	31	0	0	0	1	0	0	0	4	0	3	0	0	0	0	1	1	0	0	3	71794	9	6	2	0	0	0	0	3	0	0	3	1	0	14	0	9	0	0	0	0	0	0	0	0	0	0
136	AAG	9	0	69189	2	5	2	1	0	0	14	20	6	0	0	1	0	0	0	0	0	0	5	0	4	5	0	3	1	5	0	0	2	0	12	6	0	0	9	2	0	0	0	1	2	0	1	5	3
137	GAA	1	0	0	0	0	1	0	0	0	0	0	2	0	2	0	1	0	0	0	0	0	0	0	0	0	0	0	0	0	4	0	5	70872	3	2	7	0	0	0	0	2	0	0	0	4	0	0	4
138	AGT	1	0	0	8	0	2	0	10	0	5	3	67223	0	0	0	2	5	0	1	2	2	0	0	0	1	0	0	0	0	3	0	0	2	0	0	2	2	0	2	3	0	1	3	2	1	0	0	3
139	TCA	0	0	1	7	19	4	3	0	0	5	0	0	0	0	0	0	2	4	0	4	4	0	0	0	2	0	0	0	0	0	0	0	0	0	0	0	7	0	0	0	0	0	1	0	0	0	0	0
140	TGG	0	0	0	0	0	0	0	0	0	0	3	0	0	0	0	0	0	0	0	0	0	0	0	0	0	0	4	0	0	0	0	0	0	0	0	0	0	0	0	0	0	3	1	0	0	0	0	0
141	CCC	0	3	0	0	6	2	0	0	0	4	0	0	1	0	1	0	0	1	0	8	16	73363	0	8	0	3	0	0	0	2	0	0	3	2	4	0	0	0	2	0	0	0	0	0	9	0	0	0
142	AAC	2	77618	5	3	0	0	0	0	0	3	0	0	0	0	0	0	0	0	0	0	0	0	0	0	0	0	0	0	0	0	0	1	0	7	0	0	0	0	0	0	0	0	0	0	0	0	0	0
143	CAC	0	2	0	0	0	0	0	0	0	0	0	0	0	0	0	0	3	77015	1	2	0	0	0	0	0	5	0	0	0	4	0	0	0	0	0	0	0	0	0	0	0	0	0	0	0	0	0	0
144	ACA	4	0	0	0	67012	19	17	10	1	0	0	0	7	0	0	0	0	0	0	0	2	0	0	0	0	0	0	0	0	0	0	0	0	2	0	0	15	0	0	0	6	0	1	0	0	0	0	0
145	TTC	0	0	0	0	2	0	6	1	0	1	0	0	0	1	0	0	0	0	0	0	0	0	0	0	1	0	0	0	0	1	0	0	15	4	8	0	0	6	8	0	0	0	0	0	0	1	0	0
146	AAC	6	72856	3	29	0	0	0	0	0	3	0	0	0	0	0	0	1	6	1	9	9	3	0	0	0	0	2	0	0	0	1	0	4	12	4	2	0	0	1	0	0	0	4	0	0	0	4	0
147	GGA	0	0	0	0	0	0	0	0	6	0	0	0	0	0	0	0	0	0	0	0	0	0	0	0	0	0	0	0	0	1	0	0	7	0	0	0	0	0	0	0	71995	8	14	15	0	0	0	0
148	GTA	0	0	0	0	28	55	16	4	0	0	0	17	37	0	0	0	0	0	0	0	0	0	0	0	0	0	0	0	0	0	0	0	0	0	0	0	13	0	0	0	4	0	1	0	74248	0	16	0
149	ACA	1	0	0	0	74365	5	35	3	0	4	0	0	5	0	0	0	0	0	0	0	0	0	0	0	0	0	0	0	0	0	0	0	0	0	0	0	2	0	0	0	0	0	0	0	0	0	0	0
150	GTA	1	0	0	0	0	0	0	0	0	0	0	0	4	4	0	0	0	0	0	7	0	0	0	0	0	0	0	0	0	0	0	0	0	0	0	0	6	0	0	0	1	0	0	8	73534	3	7	5
151	TCA	0	0	0	0	0	0	0	0	0	0	0	0	0	0	0	0	0	0	0	0	2	0	0	0	0	0	0	0	0	0	0	0	0	0	0	0	0	0	0	0	1	0	0	0	0	0	0	0
152	TGC	0	0	0	0	0	0	0	0	0	0	0	0	0	0	0	0	0	0	0	0	0	0	0	0	0	5	0	0	0	0	0	0	0	0	0	0	0	0	0	0	0	0	0	0	0	0	0	0
153	TCC	1	0	0	7	0	1	11	0	5	0	5	0	2	3	5	0	0	0	0	0	0	3	0	0	0	0	1	5	0	0	0	5	0	0	0	0	3	9	0	0	4	0	6	6	4	0	0	0
154	CAT	0	0	0	17	2	1	8	7	1	0	3	68	0	0	6	4	0	9	12	75302	0	0	0	0	8	2	0	3	8	24	3	3	0	0	4	6	11	103	7	0	0	0	0	0	31	4	0	0
155	AGG	0	0	10	2	0	0	0	0	4	0	78481	4	1	0	8	3	0	0	4	0	0	0	0	0	4	0	0	0	0	0	3	0	0	0	1	0	3	0	0	0	1	1	30	10	0	0	1	1
156	GGA	1	0	0	0	0	0	0	0	5	0	0	0	0	0	0	0	7	0	0	1	0	0	0	0	0	0	0	0	0	0	0	0	3	0	0	0	1	2	0	0	78467	7	9	6	2	0	0	0
157	AAA	79570	0	10	0	1	2	0	0	6	0	0	5	0	0	0	2	4	12	0	0	0	0	0	0	0	0	0	1	0	0	0	0	7	0	0	0	0	0	0	0	0	0	0	6	4	0	6	0
158	AGC	0	25	0	0	0	0	0	0	3	78779	0	30	0	4	0	0	1	8	2	9	0	3	0	9	0	6	6	0	1	0	2	0	0	0	0	0	1	92	0	6	0	22	0	0	0	0	1	0
159	AGT	0	0	0	5	0	0	0	2	0	0	0	79225	0	0	1	0	0	2	0	0	0	0	0	0	0	0	0	1	0	0	0	0	0	5	0	0	0	0	0	0	0	0	0	3	0	0	0	0
160	TTT	0	0	0	0	0	0	0	0	0	0	0	0	0	0	0	0	0	0	0	0	0	0	0	0	0	0	0	0	0	0	0	3	0	0	0	0	0	0	0	0	0	0	0	0	0	0	0	0
161	TAC	0	0	0	0	0	0	0	0	0	0	0	0	0	0	0	0	0	4	0	0	0	0	0	0	0	0	0	0	0	0	0	0	0	0	0	0	0	0	0	0	0	0	0	0	0	0	0	0
162	AGA	15	9	5	0	0	0	0	0	79418	0	3	0	1	0	0	0	0	0	0	0	0	0	0	0	2	0	0	1	0	0	0	0	0	0	0	0	0	0	0	0	19	0	0	0	0	0	0	0
163	AAT	0	8	0	78890	0	0	0	0	0	0	0	2	0	0	0	0	0	0	0	1	0	0	0	0	0	0	0	0	0	0	0	0	0	0	0	4	0	0	0	0	0	0	0	0	1	0	0	0
164	TTG	0	0	0	0	0	0	0	0	0	0	0	0	0	0	1	0	0	0	0	0	0	0	0	0	0	0	0	0	0	0	5	11	0	0	0	0	0	0	0	0	0	0	0	0	0	3	11	3
165	CTA	0	0	0	0	0	0	0	0	0	1	0	2	10	0	0	0	0	0	0	0	7	0	0	0	0	0	0	0	79607	4	12	2	0	0	0	0	0	0	0	0	0	0	0	0	0	0	0	0
166	TGG	0	0	0	0	0	0	0	0	0	0	1	0	0	0	0	0	0	0	0	0	0	0	0	0	0	0	5	0	0	0	0	0	0	0	0	0	0	0	0	0	0	0	4	0	0	0	0	0
167	CTG	0	0	0	0	0	0	0	0	0	0	0	0	0	0	5	0	0	0	0	0	0	0	3	0	0	0	0	0	9	1	79302	2	0	0	0	0	0	0	0	0	0	0	0	0	0	0	1	0
168	ACG	0	0	2	0	4	15	79067	8	0	0	0	0	0	0	5	0	0	0	0	0	0	0	0	0	0	0	0	0	0	0	0	0	0	0	0	0	0	0	6	0	0	0	0	0	0	0	0	0
169	AAG	16	14	75323	83	7	48	85	101	2	376	5	349	7	0	211	0	6	19	58	42	0	0	0	0	0	0	0	0	54	45	17	17	0	0	17	0	21	169	75	483	44	61	0	0	84	288	130	40
170	AAG	15	0	79731	2	0	0	1	0	0	0	9	0	0	0	0	0	0	1	0	0	0	0	0	0	0	1	0	0	0	18	10	3	0	0	5	0	0	0	2	0	0	0	0	0	0	0	0	0
171	GGG	0	478	1	66	3	2	0	5	0	38	13	0	6	0	12	0	21	195	26	0	0	0	0	0	0	0	3	6	16	166	21	7	4	145	755	359	6	10	18	10	12	1	76977	6	0	7	17	4
172	GAT	0	0	0	4	0	0	0	0	0	0	0	0	0	0	0	0	0	0	0	0	0	0	0	0	0	0	0	0	0	0	0	0	7	4	0	79845	0	0	0	0	0	0	3	9	0	1	0	0
173	TCA	0	6	1	35	19	9	0	0	1	3	0	0	1	4	0	0	0	0	24	4	12	0	0	0	0	0	0	0	5	3	8	0	3	4	7	0	1	3	4	0	0	2	0	0	2	3	11	3
174	TAC	0	0	0	0	0	0	0	0	0	0	0	0	0	0	0	0	0	4	0	0	0	0	0	0	0	0	0	0	0	0	0	0	0	2	0	0	0	0	0	0	0	0	1	0	0	0	0	0
175	CCA	11	0	5	0	5	16	0	2	1	0	0	0	0	0	0	2	3	5	7	0	79696	5	3	8	1	6	0	3	0	3	0	1	0	0	0	0	7	0	0	0	0	1	0	0	0	0	0	6
176	AAG	4	2	79729	0	9	0	12	6	0	19	24	0	6	1	11	0	8	0	7	4	1	3	7	8	0	10	0	11	1	1	0	0	0	0	4	0	0	1	1	1	4	1	0	0	6	0	6	0
177	CTG	0	0	0	0	3	0	24	4	0	0	0	0	0	2	5	0	0	0	0	0	0	0	3	0	0	0	0	0	23	0	79366	2	0	0	0	0	5	0	3	0	0	0	0	0	7	3	2	3
178	ACC	0	1	0	3	10	79791	8	3	0	1	0	2	0	3	0	0	0	0	8	5	0	0	0	0	0	0	1	0	0	1	0	6	0	0	1	0	0	7	1	0	0	0	1	0	0	0	2	2
179	AAT	20	11	10	79584	0	0	1	0	0	0	0	2	0	0	0	1	0	0	0	2	0	0	0	0	0	0	0	0	0	2	1	0	0	0	4	6	0	1	0	0	6	3	6	6	11	0	4	0
180	TCC	0	0	0	0	0	11	0	25	0	0	4	0	1	0	0	0	0	13	0	0	0	6	0	0	2	0	0	0	1	0	0	0	8	0	1	0	0	0	1	0	5	0	0	0	1	0	0	9
181	TAT	0	0	0	2	0	0	0	0	0	0	0	0	0	0	0	0	0	0	0	21	0	0	0	0	0	0	0	0	0	0	0	0	0	0	0	0	0	0	0	0	0	0	0	0	0	0	0	0
182	GTG	0	0	0	0	0	0	0	29	19	4	0	1	4	5	6	2	0	2	2	0	0	0	0	0	0	3	1	3	0	0	0	0	0	0	4	0	0	7	3	0	0	0	0	0	1	1	79797	2
183	AAC	3	79901	0	4	0	0	0	0	0	6	0	0	0	2	0	0	0	1	0	0	0	0	0	0	0	0	0	0	0	0	0	0	0	9	0	0	0	0	0	0	0	0	0	0	0	0	0	0
184	AAT	3	8	0	79927	0	1	2	7	0	0	0	2	0	0	0	0	0	0	0	0	0	0	0	0	1	0	15	0	2	0	0	0	0	0	0	6	0	2	0	0	0	0	0	12	0	0	0	0
185	AAA	79894	7	14	0	0	0	0	0	10	0	0	0	7	0	5	0	0	0	40	0	0	0	0	0	0	0	0	0	0	0	0	0	14	0	0	0	0	0	0	0	0	1	0	2	0	0	0	0
186	GGG	0	0	0	0	0	4	0	0	1	0	9	0	0	0	0	0	0	0	0	0	0	0	0	0	0	0	0	0	0	0	3	0	0	0	23	1	0	0	0	0	15	0	79961	0	0	0	1	0
187	AAA	79981	2	9	0	0	0	0	0	4	0	0	0	0	1	2	0	1	1	0	0	0	0	0	0	0	0	0	0	0	0	0	0	3	0	0	0	0	0	0	0	0	0	0	0	1	0	3	1
188	GAA	5	0	0	0	0	0	0	0	0	21	1	0	0	0	0	0	1	8	0	0	1	1	0	0	0	0	0	0	0	3	0	0	80020	1	0	2	1	0	0	0	2	0	0	0	0	0	2	0
189	GTC	0	0	0	0	0	0	0	0	0	0	0	0	0	7	0	0	0	0	0	0	0	0	0	0	0	0	0	0	0	0	0	0	0	1	0	0	0	5	0	0	0	0	0	0	2	79947	3	18
190	CTT	0	0	0	0	0	0	0	0	0	0	0	0	0	0	1	7	0	0	0	3	0	0	0	14	0	0	0	0	1	6	8	79991	0	0	0	0	0	0	0	0	0	0	0	0	0	0	0	6
191	GTA	0	0	0	0	0	0	0	0	0	0	0	0	7	0	0	0	0	0	0	0	0	0	0	0	0	0	0	0	5	0	1	0	0	0	0	0	8	0	0	0	0	0	0	0	46070	0	3	0
192	CTA	0	0	0	0	0	0	0	0	0	0	0	0	3	2	0	1	0	0	0	0	4	0	0	0	1	0	0	0	46077	0	3	3	0	0	0	0	0	0	0	0	0	0	0	0	0	0	0	3
193	TGG	0	0	0	0	0	0	0	0	0	0	0	0	0	0	0	0	0	0	0	0	0	0	0	0	0	0	3	0	0	0	0	0	0	0	0	0	0	0	0	0	0	0	0	0	0	0	0	0
194	GGT	0	0	0	0	0	0	0	0	0	0	0	0	0	0	0	0	0	0	0	0	0	0	0	0	0	0	0	0	0	0	0	0	0	0	0	0	0	0	0	0	1	4	2	46088	0	0	0	1
195	GTT	0	0	0	0	0	0	0	0	0	0	0	0	0	0	0	10	0	0	0	0	0	0	0	0	0	0	0	0	15	0	0	2	0	0	0	0	0	0	0	3	0	0	0	0	3	5	0	46041
196	CAT	0	0	0	1	0	0	0	0	0	0	0	0	0	0	0	0	1	13	2	46101	0	0	0	2	0	0	0	1	0	0	0	0	0	0	0	0	0	0	0	0	0	0	0	0	0	0	0	0
197	CAC	0	9	0	0	0	0	0	0	0	0	0	0	0	0	0	0	0	45954	0	5	0	1	0	0	0	0	0	0	0	0	0	0	0	1	0	0	0	0	0	0	0	0	0	0	0	0	0	0
198	CCG	0	0	0	0	0	0	1	0	0	0	0	0	0	0	0	0	0	0	1	0	5	0	46048	3	0	0	0	0	0	0	0	0	0	0	0	0	0	0	0	0	0	0	0	0	0	0	0	0
199	TCT	0	0	0	0	0	0	0	1	0	0	0	4	0	0	0	1	0	0	0	0	0	0	0	13	0	0	0	0	0	0	0	0	0	0	0	0	0	0	0	0	0	0	0	0	0	0	0	0
200	AGC	0	4	0	0	0	0	0	0	1	45884	0	9	0	1	0	0	0	0	0	0	0	0	0	0	0	0	0	0	0	0	0	0	0	0	0	0	0	0	0	0	0	2	0	0	0	0	0	0
201	AGT	0	1	0	3	0	10	0	0	1	2	0	45913	0	4	0	0	0	0	0	0	0	0	0	0	0	0	0	0	2	0	0	0	0	0	1	0	0	0	0	0	0	3	0	2	0	0	0	0
202	GAT	0	3	0	2	0	0	0	0	0	16	0	0	0	0	0	0	0	0	0	1	0	0	0	0	0	0	0	0	0	0	0	0	2	7	0	45771	0	0	0	0	0	0	0	3	0	0	0	2
203	GAG	0	0	3	0	0	0	0	0	0	0	0	0	0	0	0	0	0	0	0	0	0	0	0	0	0	0	0	0	0	0	0	0	12	4	45551	1	0	0	0	0	0	0	4	0	0	0	1	0
204	CAA	1	0	0	0	0	0	0	0	0	0	0	0	0	0	0	0	45738	0	1	1	0	0	0	0	1	0	0	0	0	0	0	0	0	0	0	0	0	0	0	0	0	0	0	0	0	0	0	0
205	CAG	0	0	0	2	0	6	0	0	0	0	0	5	0	0	0	0	2	0	45544	0	0	0	2	0	0	0	6	0	98	0	0	0	0	0	0	0	0	0	0	0	0	7	0	0	0	0	4	0
206	AGT	0	0	0	8	0	4	0	0	0	7	0	44411	35	32	3	25	40	0	6	3	0	0	0	0	0	0	0	1	77	0	0	8	41	161	39	339	0	8	0	0	0	12	3	17	0	1	4	10
207	CTC	0	0	0	0	0	0	0	0	0	0	0	0	0	0	2	0	0	0	0	0	0	5	0	0	0	0	0	0	2	44892	15	1	0	0	0	0	0	0	0	0	0	0	0	0	0	0	0	0
208	TAT	0	0	0	0	0	0	0	0	0	0	0	0	0	0	0	0	0	1	0	3	0	0	0	0	0	0	0	0	0	0	0	0	0	0	0	0	0	0	0	0	0	0	0	0	0	0	0	0
209	AGT	0	0	0	5	0	0	0	1	0	3	0	44538	0	0	0	2	1	0	6	0	0	0	0	0	0	0	0	0	4	0	1	3	0	22	0	17	0	0	0	0	1	4	0	13	0	0	0	0
210	AAT	2	0	1	44335	0	0	0	0	0	0	0	0	6	0	0	0	0	0	2	6	0	0	1	0	0	0	0	0	0	0	1	0	0	0	3	2	1	0	0	4	0	0	0	0	0	0	0	1
211	GGA	0	0	0	0	0	2	0	0	1	2	0	0	1	0	0	0	3	0	0	1	23	1	0	0	0	0	0	0	0	1	1	0	3	2	1	0	0	0	0	0	45110	0	6	0	1	0	0	0
212	AAT	1	1	0	44962	0	0	0	0	0	0	0	3	0	0	1	0	0	2	0	1	0	0	0	0	0	0	1	0	0	2	0	0	1	0	0	3	4	0	0	0	0	6	0	0	0	1	0	2
213	GCT	0	0	0	0	3	5	2	5	0	0	0	8	0	0	0	0	0	0	0	0	0	1	0	0	0	0	0	0	0	0	0	2	0	0	0	0	0	5	4	45295	0	0	0	0	0	0	0	3
214	TAT	1	0	0	0	0	0	0	0	0	0	0	0	0	0	0	0	0	0	10	6	0	0	0	0	0	0	0	0	0	0	0	0	0	0	0	1	0	0	0	0	0	0	0	0	25	0	0	0
215	GTC	0	0	0	0	0	0	0	0	0	0	0	0	1	6	0	0	0	0	0	0	0	0	0	0	0	0	0	0	0	0	0	0	0	0	0	0	0	1	0	0	0	0	0	0	0	45814	0	3
216	TCT	0	0	0	0	4	0	0	1	4	0	0	1	3	0	0	0	0	7	0	0	0	0	0	1	0	0	2	0	0	0	0	0	0	0	0	0	0	5	5	1	0	2	0	0	0	0	0	0
217	GTA	0	0	0	0	0	0	0	0	0	0	0	0	2	0	0	0	0	0	0	0	0	0	0	0	0	0	0	0	0	0	0	0	0	0	0	0	8	0	0	0	0	0	0	0	45441	1	13	0
218	GCG	0	0	0	0	0	6	4	0	0	4	0	0	0	0	0	0	0	1	0	0	0	0	0	0	0	0	0	0	1	0	0	0	0	0	0	0	3	1	45350	4	0	0	0	0	0	0	7	0
219	TCT	0	0	0	0	0	1	0	1	0	0	0	0	0	0	0	0	0	0	0	0	0	0	0	2	0	0	0	0	0	0	0	0	0	0	0	0	0	0	0	0	0	0	0	0	0	0	0	0
220	TCA	1	0	0	3	1	0	4	0	0	0	0	0	0	0	9	0	2	1	0	1	11	1	0	0	0	0	0	0	0	2	1	0	0	2	0	0	0	0	0	1	5	2	0	5	0	2	0	0
221	AAT	2	4	0	44028	0	0	0	2	0	0	1	3	0	0	0	4	0	0	0	0	0	0	0	0	0	0	0	0	0	0	1	0	0	0	1	5	0	0	0	0	0	0	0	0	0	0	0	0
222	TAT	0	0	0	0	1	0	0	0	0	0	0	0	0	1	0	0	0	0	0	5	0	0	0	0	0	0	0	0	3	0	0	2	0	0	0	0	0	0	0	0	0	0	0	0	0	0	0	4
223	AAC	1	45179	0	6	0	0	0	0	0	5	0	0	0	5	0	0	0	5	3	19	0	0	0	0	0	0	0	0	0	1	0	0	9	9	2	0	0	9	2	0	0	0	0	0	0	0	5	2
224	AGG	0	0	6	1	0	1	0	0	2	0	41458	0	0	0	1	0	0	7	3	1	0	0	0	0	8	0	0	9	2	0	0	0	0	0	0	0	0	0	0	1	0	0	2	0	0	1	0	0
225	AGA	15	0	0	0	0	0	0	0	40770	0	5	0	3	0	1	0	0	1	0	0	0	0	0	0	0	0	0	0	0	0	5	0	0	0	0	0	0	2	0	0	2	0	0	0	0	0	0	0
226	TTC	0	0	0	0	0	2	0	0	0	3	0	0	2	0	0	6	0	0	0	0	0	0	0	0	0	0	0	0	16	2	0	0	3	0	0	0	2	0	0	0	0	0	0	0	6	6	7	9
227	ACC	3	0	0	0	3	42535	1	3	0	6	1	0	3	6	13	0	0	3	0	0	0	0	0	0	2	1	0	0	0	0	0	0	0	0	0	0	2	20	1	0	0	3	0	0	0	0	0	0
228	CCG	0	0	0	0	0	0	0	0	0	0	0	3	0	0	0	7	0	0	2	0	8	3	43621	3	0	0	3	0	0	0	5	0	0	0	0	0	2	6	0	1	0	0	0	0	0	0	0	0
229	GAA	1	0	0	0	4	0	3	3	0	1	0	0	0	0	0	0	0	0	2	0	0	0	0	0	0	0	0	0	0	0	0	0	34997	1	3	1	1	0	1	0	6	3	0	0	0	0	0	0
230	ATA	1	0	0	0	2	0	0	0	1	0	0	0	41479	0	9	2	2	1	0	0	0	1	0	2	0	2	0	0	0	2	3	0	0	0	0	0	0	1	0	1	0	0	0	0	7	8	0	0
231	GCT	0	2	0	0	4	1	4	3	0	3	2	0	0	0	0	0	6	0	6	1	0	0	0	0	0	0	0	0	0	2	1	0	0	0	0	0	7	5	0	39711	0	0	0	0	0	7	5	42
232	GCA	0	1	1	2	17	0	0	2	1	3	1	1	4	5	2	1	0	7	0	10	7	0	7	0	0	4	5	7	0	0	0	0	1	2	0	1	37148	6	19	0	0	0	0	1	1	0	1	4
233	AGG	0	0	0	0	0	0	0	0	8	0	30063	1	0	0	16	0	0	0	0	0	0	0	0	0	0	0	1	1	0	0	0	0	0	0	0	0	0	0	0	0	0	0	3	0	0	0	0	0
234	CCC	0	0	0	0	0	0	0	0	0	0	0	0	0	0	0	1	0	2	0	0	11	37819	0	21	0	2	0	0	0	2	0	0	0	0	0	0	1	1	0	0	0	0	0	0	0	0	0	0
235	AAA	31001	3	2	0	1	0	0	0	3	0	0	0	0	0	0	0	0	0	3	0	0	0	0	0	0	7	0	0	3	6	3	0	4	0	0	0	0	0	0	0	0	0	0	0	2	0	0	0
236	GTA	0	0	0	5	6	0	0	0	3	0	0	0	4	0	1	5	0	5	0	0	0	0	0	0	0	1	0	0	1	1	3	13	0	0	0	0	13	0	0	7	1	0	0	0	39100	0	9	0
237	AGA	10	5	8	1	0	0	0	0	39447	2	7	1	0	0	2	0	4	0	0	0	0	1	0	0	0	0	0	0	0	1	0	0	0	0	0	0	0	1	0	0	14	0	0	0	0	0	0	0
238	GAT	0	0	0	0	0	0	4	0	0	0	0	0	0	0	1	0	0	0	0	0	0	0	0	0	0	0	0	0	0	0	0	0	0	1	0	34923	0	0	0	0	0	0	0	1	0	0	0	0
239	CAA	1	0	0	0	0	0	0	0	0	0	0	0	0	0	0	0	40581	0	18	0	1	0	0	0	8	0	0	0	0	0	0	0	0	0	0	0	0	0	0	0	0	0	0	0	0	0	0	4
240	CAT	0	2	0	2	1	0	0	2	0	0	0	0	0	0	0	0	2	0	2	36516	0	0	0	0	0	1	1	4	0	1	0	0	0	0	0	1	0	0	1	0	0	0	0	0	1	0	1	0
241	GGG	0	0	0	0	0	0	0	0	0	0	1	0	0	0	0	0	0	0	0	0	0	0	0	0	0	0	0	0	0	0	0	0	0	0	3	0	0	0	1	0	7	0	43344	8	0	0	0	0
242	AGG	0	0	5	0	0	0	0	0	1	0	41446	0	0	0	2	0	0	0	0	0	0	0	0	0	0	0	3	0	0	0	0	0	0	0	0	0	0	0	0	0	0	0	2	0	0	0	0	0
243	ATG	0	0	0	0	0	0	4	0	0	0	1	0	1	0	43527	0	0	0	0	0	0	0	0	0	0	0	0	0	0	0	0	0	0	0	0	0	0	0	0	0	0	0	0	0	0	0	5	0
244	AAC	4	43622	0	0	0	0	0	0	0	2	0	0	0	2	8	1	0	4	2	0	0	0	0	0	0	0	0	0	0	0	2	0	0	1	0	0	0	2	2	0	0	0	0	0	0	2	0	1
245	TAT	0	0	0	1	0	0	0	0	0	0	0	0	0	0	0	0	0	0	0	4	0	0	0	0	0	0	0	0	0	0	0	0	0	0	0	1	0	0	0	0	0	0	0	0	0	0	0	0
246	TAC	0	1	0	0	0	0	0	0	0	0	0	0	0	0	0	0	0	9	0	2	0	0	0	0	0	0	0	0	0	0	0	0	0	0	0	0	0	0	0	0	0	0	0	0	0	0	0	0
247	TGG	0	0	0	0	0	0	0	0	0	0	0	0	0	0	0	0	0	0	0	0	0	0	0	0	0	0	8	0	0	0	0	0	0	0	0	0	0	0	0	0	0	0	0	0	0	0	0	0
248	ACC	0	0	0	0	17	44816	4	5	0	0	0	0	0	7	1	1	0	0	0	0	0	0	0	0	2	0	0	0	0	0	0	0	0	0	0	0	0	2	0	0	0	0	0	0	1	0	0	0
249	TTG	0	0	0	0	0	0	5	0	0	0	1	0	2	0	0	0	0	0	0	0	0	0	2	0	0	0	0	0	0	4	5	0	0	0	0	0	0	0	0	0	0	0	0	0	0	15	2	0
250	CTA	0	0	0	0	0	0	0	0	0	0	0	0	5	0	0	4	0	0	0	0	1	0	0	0	0	0	0	0	45415	8	8	0	0	0	0	0	0	0	0	0	0	0	0	0	0	0	4	1
251	GAA	5	2	5	0	7	1	0	3	2	4	0	0	0	0	8	1	4	3	0	0	6	0	27	0	0	0	5	0	0	0	0	0	45622	0	5	0	4	3	1	0	18	1	1	0	0	3	0	0
252	CCC	0	0	0	0	0	2	0	0	0	1	0	0	0	0	0	0	0	1	0	0	9	45719	0	1	0	0	0	0	0	2	0	0	0	0	0	0	0	0	0	0	0	0	0	0	0	0	0	0
253	GGA	0	0	0	0	0	0	0	1	10	0	6	0	0	0	0	0	0	1	0	0	0	0	0	0	1	0	0	0	0	0	0	0	1	0	0	0	0	3	0	1	45740	0	33	3	2	0	0	0
254	GAC	0	1	0	0	0	0	0	0	0	0	0	0	0	0	0	0	6	0	8	0	0	0	0	0	0	0	0	0	0	0	0	0	2	45658	2	2	0	0	0	0	0	9	0	0	0	0	0	0
255	ACA	1	2	0	0	45574	4	3	5	1	0	0	6	6	0	0	3	1	4	1	1	0	0	0	0	1	0	0	0	0	0	0	0	2	0	3	0	0	0	0	0	0	0	0	0	0	0	0	3
256	ATA	0	0	0	0	4	0	0	0	0	0	0	0	45819	0	7	2	0	0	0	0	0	0	0	0	0	0	0	0	2	0	0	0	0	0	0	0	0	0	0	0	0	0	0	0	9	0	0	0
257	ATA	0	0	0	1	7	2	0	0	0	0	0	0	45662	1	7	5	6	0	0	1	0	0	0	0	0	0	0	0	1	1	0	5	0	0	1	0	0	0	0	0	0	2	0	2	4	1	0	0
258	TTT	0	0	0	0	0	0	0	0	0	0	0	0	0	0	0	2	0	0	0	0	0	0	0	0	0	0	0	0	0	2	0	0	0	0	0	0	0	0	0	0	0	0	0	0	0	0	0	0
259	GAG	0	0	2	0	0	0	1	0	0	1	0	0	0	0	0	0	0	0	0	0	0	0	0	0	0	0	0	0	0	0	0	0	7	0	46030	2	0	0	1	0	0	0	15	0	0	4	2	0
260	GCA	0	0	0	0	5	0	0	0	0	0	0	0	0	0	0	0	0	0	0	0	0	0	0	0	0	0	0	0	0	0	0	0	0	0	0	0	46053	1	5	0	0	0	0	0	4	0	0	0
261	ACT	0	0	0	4	3	5	0	46047	0	5	0	0	0	0	0	10	0	0	0	0	0	0	0	0	0	0	0	0	0	0	0	0	0	0	0	0	0	0	0	1	0	0	0	0	0	0	0	0
262	GGT	0	0	0	0	0	0	0	0	0	0	0	0	0	0	0	0	0	0	0	0	0	0	0	0	0	0	0	0	0	0	0	0	0	0	1	4	0	0	0	1	8	8	4	45781	0	0	0	0
263	AAT	0	4	0	46003	0	0	0	0	0	0	0	0	0	0	0	0	0	0	0	0	0	0	0	0	0	0	0	0	0	0	0	0	0	0	0	4	0	0	0	0	0	0	2	0	0	0	0	0
264	CTA	0	0	0	0	0	0	0	0	0	0	0	0	2	0	0	0	0	0	0	0	6	0	0	0	0	0	0	0	45746	0	4	1	0	0	0	0	0	0	0	0	0	0	0	0	0	0	0	0
265	ATA	0	0	0	0	3	0	0	0	0	0	0	0	45824	5	8	1	0	0	0	0	0	0	0	0	0	0	0	0	0	7	0	0	0	0	0	0	0	0	0	0	0	0	0	0	8	0	1	0
266	GCA	0	0	0	0	4	0	0	0	0	0	0	0	0	0	0	0	0	0	0	0	0	0	0	0	0	0	0	0	0	0	0	0	3	0	0	0	45403	9	4	1	0	0	0	0	7	0	0	0
267	CCA	0	0	0	0	0	0	0	0	0	0	0	0	0	0	0	0	0	0	0	0	45850	7	4	12	0	0	0	0	0	0	0	0	0	0	0	0	0	0	0	0	0	0	0	0	0	0	0	0
268	TGG	0	0	0	1	1	1	0	3	0	0	0	0	0	1	0	4	2	0	0	0	0	0	0	0	1	0	3	0	0	0	0	2	0	0	0	0	0	0	5	0	0	0	4	0	0	6	0	0
269	TAT	0	0	0	0	0	0	0	0	0	0	0	0	0	3	0	0	0	0	0	11	0	0	0	0	0	0	0	0	0	0	0	0	0	0	0	0	0	0	0	0	0	0	0	0	0	0	0	0
270	GCT	0	0	0	0	0	0	0	4	0	0	0	0	0	0	0	0	0	0	0	0	0	0	0	0	0	0	0	0	0	0	0	0	0	0	0	2	1	12	7	46057	0	0	0	3	0	0	0	2
271	TTC	0	0	0	0	0	0	0	0	0	0	0	0	0	0	0	0	0	0	0	0	0	0	0	0	0	0	0	0	0	3	0	0	0	0	0	0	0	0	0	0	0	0	0	0	0	1	0	0
272	GCA	0	0	0	0	9	4	0	0	0	1	0	0	1	2	0	0	0	0	1	0	0	0	0	0	0	0	2	4	0	0	0	0	2	0	8	0	45747	2	6	4	0	1	0	5	4	1	1	0
273	CTG	0	0	0	0	0	0	0	0	0	0	0	0	0	0	1	1	0	0	0	0	0	0	12	0	0	0	0	0	27	1	46015	16	0	0	0	0	0	0	0	0	0	0	0	0	1	0	3	13
274	AGT	0	1	0	9	0	1	0	6	0	2	6	46054	1	0	0	1	2	0	0	0	0	0	0	0	0	0	0	0	2	9	0	0	10	1	0	0	0	0	3	1	0	0	0	3	0	3	0	9
275	AGA	5	0	0	0	0	0	0	0	46092	1	4	0	1	1	0	0	0	0	0	0	0	0	0	3	2	12	0	0	0	0	0	0	0	0	0	0	0	0	0	0	2	0	1	0	0	0	0	0
276	GGG	0	10	0	18	0	0	4	0	4	1	4	4	1	0	2	0	5	0	0	0	0	0	0	0	0	0	0	1	0	0	0	0	3	1	1	0	8	2	0	0	9	6	46010	3	0	0	1	0
277	TTT	0	0	1	0	0	0	0	2	1	3	2	0	3	0	0	7	21	16	4	5	5	1	0	3	4	1	3	0	13	3	0	1	1	2	0	0	0	0	0	15	0	0	0	1	1	0	5	2
278	GAG	1	4	1	3	1	2	0	0	1	1	1	2	2	1	0	0	0	0	5	1	13	0	5	0	8	0	0	3	0	2	1	3	11	2	45984	5	1	0	1	6	1	0	19	3	2	0	0	0
279	TCC	0	0	0	7	0	1	0	0	2	0	0	0	0	0	0	0	1	0	0	0	0	0	0	0	0	0	0	0	0	0	0	0	0	0	0	0	0	0	0	0	0	0	0	0	0	0	0	0
280	GGC	0	0	0	0	0	1	0	0	0	16	0	0	0	0	0	0	0	0	0	0	0	0	0	1	0	0	0	0	0	0	0	0	0	13	0	0	0	2	0	0	4	46043	0	5	0	1	0	0
281	ATC	0	0	0	0	0	5	0	0	0	0	0	0	8	46097	0	2	0	0	0	0	0	0	0	0	0	0	0	0	0	0	0	0	0	0	0	0	0	0	0	0	0	0	0	0	2	4	0	0
282	ATC	0	0	0	0	0	3	0	0	0	0	0	0	1	46090	0	6	0	0	0	0	0	0	0	0	0	0	0	0	0	3	0	0	0	0	0	0	0	0	0	0	0	0	0	0	1	3	0	2
283	ACC	0	2	0	0	7	46047	3	12	1	0	3	2	0	8	0	4	7	0	0	0	0	0	0	0	0	0	0	0	8	0	0	3	0	0	0	0	8	2	0	4	0	0	0	0	1	0	1	2
284	TCA	0	0	0	0	5	0	8	0	0	1	0	0	0	0	0	0	0	0	0	0	10	0	0	0	0	0	0	0	0	0	0	0	0	0	0	0	0	0	0	0	0	0	0	0	0	0	0	0
285	AAC	2	45664	3	17	0	2	11	0	0	3	0	0	0	1	0	0	3	1	0	0	0	0	0	0	3	0	0	0	0	0	0	0	0	7	4	0	4	1	0	0	4	0	0	0	7	0	1	2
286	GCG	0	0	0	3	0	0	1	0	0	0	0	0	3	0	0	0	0	0	0	0	0	0	0	0	0	0	1	0	0	0	3	5	0	0	2	0	3	0	18992	3	0	0	1	0	3	0	0	0
287	TCA	0	0	0	0	2	0	0	5	0	0	0	0	2	0	0	0	0	0	0	0	1	0	0	0	0	0	0	0	0	0	0	0	0	0	0	0	0	0	0	0	0	0	0	0	0	0	0	0
288	ATG	0	0	0	0	1	2	2	0	1	0	0	0	3	0	18987	0	0	0	0	0	0	0	2	1	0	0	0	0	0	0	21	0	0	0	0	0	0	0	0	0	0	0	0	0	0	0	1	0
289	CAT	0	0	0	0	0	0	0	6	0	1	0	0	5	0	0	1	3	2	0	18992	0	0	0	0	0	0	0	3	0	0	0	0	0	0	0	0	0	2	0	0	0	0	0	2	0	0	0	0
290	GAG	0	0	1	0	0	0	0	1	0	0	0	0	0	0	0	0	0	0	0	0	0	0	0	0	0	0	0	0	0	0	0	0	0	0	19007	1	0	0	1	0	1	0	2	0	0	0	0	0
291	TGT	0	0	0	0	0	0	0	0	0	0	0	0	0	0	0	0	0	0	0	0	0	0	0	0	0	0	0	2	0	0	0	0	0	0	0	0	0	0	0	0	0	0	0	0	0	0	0	0
292	AAC	0	18996	0	4	0	0	0	1	0	2	0	0	0	0	0	0	0	1	0	0	0	0	0	0	0	0	0	0	0	0	0	0	1	3	0	0	0	0	0	0	0	0	0	0	0	1	0	0
293	ACG	0	0	0	0	2	0	19028	2	0	0	0	0	0	0	0	0	0	0	0	0	0	0	0	0	0	0	0	0	0	0	0	0	0	0	0	0	0	0	4	0	0	0	0	0	0	0	0	0
294	AAG	4	0	18982	2	1	1	3	0	0	0	1	0	0	7	0	0	2	0	1	0	0	0	0	2	2	0	0	0	0	0	1	0	0	0	3	0	2	0	0	0	1	0	0	0	0	0	0	1
295	TGT	0	0	0	0	0	0	0	0	0	0	0	0	0	0	0	0	0	0	0	0	0	0	0	0	0	0	0	1	0	0	0	0	0	0	0	0	0	0	1	0	0	0	0	0	0	0	0	0
296	CAA	0	0	0	0	0	0	0	0	0	0	0	0	0	0	0	0	18998	0	2	0	2	0	0	0	10	0	0	0	0	0	0	0	0	0	0	0	0	0	0	0	0	0	0	0	0	0	0	0
297	ACA	1	0	0	0	18992	0	2	2	0	0	0	0	0	0	0	0	0	0	0	0	0	0	0	0	0	0	0	0	0	0	0	0	0	0	0	0	3	0	0	0	0	0	0	0	0	0	0	0
298	CCC	0	0	0	0	0	0	0	0	0	0	0	0	0	0	0	0	0	0	0	0	0	18988	0	0	0	0	0	0	0	1	0	0	0	0	0	0	0	2	0	0	0	0	0	0	0	0	0	0
299	CAG	0	1	0	3	0	0	0	0	0	0	0	0	0	0	4	0	1	8	18938	7	0	0	3	0	0	2	7	0	0	0	2	0	0	7	0	0	1	0	0	0	0	0	0	0	2	0	0	0
300	GGA	0	0	0	0	0	0	0	0	1	0	0	0	0	0	0	0	0	0	0	0	0	0	0	0	0	0	0	0	0	0	0	0	0	0	0	0	0	0	0	0	18697	0	3	6	0	0	0	0
301	GCT	0	0	0	0	0	0	0	2	0	1	0	0	0	0	0	0	0	0	0	0	0	0	0	0	0	0	0	0	0	0	0	0	0	0	0	1	0	4	1	18968	3	0	0	0	0	0	0	4
302	ATA	0	0	0	0	0	0	0	0	0	0	0	0	18990	0	0	3	0	0	1	0	0	0	0	0	0	0	0	0	0	0	0	0	0	0	0	0	0	0	0	0	0	0	0	0	3	0	0	3
303	AAC	0	18862	0	5	0	0	0	0	0	0	1	0	0	0	0	0	0	1	0	0	0	0	0	0	0	0	0	0	0	0	0	0	0	4	1	0	0	0	1	0	0	0	0	0	1	0	2	0
304	AGC	0	7	0	0	0	1	0	0	2	18847	0	19	0	0	0	0	0	0	0	0	0	0	0	0	0	0	0	0	0	0	0	0	0	0	0	0	0	0	0	0	0	1	0	0	0	0	0	0
305	AAT	0	0	0	18901	0	0	0	1	0	0	0	11	0	0	0	0	0	0	0	2	0	0	0	0	3	0	0	0	0	0	0	0	0	0	0	0	0	0	0	0	0	2	0	0	0	0	0	0
306	CTC	2	0	0	0	0	0	0	0	0	0	0	0	0	1	0	0	0	0	0	0	0	2	0	0	3	1	0	0	0	18893	2	2	0	0	0	0	0	0	0	0	0	0	0	0	0	0	0	0
307	CCT	0	0	0	0	0	0	0	0	0	0	0	0	0	0	0	0	0	0	0	0	0	10	8	18874	0	0	0	0	0	0	0	4	0	0	0	0	0	0	0	0	0	0	0	0	0	0	0	0
308	TTC	0	0	0	0	0	0	0	0	0	0	0	0	0	0	0	0	0	0	0	0	0	0	0	0	0	0	0	0	0	0	0	0	0	0	0	0	0	0	0	0	0	0	0	0	0	1	0	0
309	CAG	0	0	0	0	0	0	0	0	0	0	0	0	0	0	0	0	3	0	18896	0	0	0	0	0	0	0	4	0	0	0	0	0	0	0	0	0	0	0	0	0	0	0	0	0	0	0	0	0
310	AAT	1	0	0	18923	0	0	0	0	0	0	0	2	0	0	0	1	0	0	0	0	0	0	0	0	0	0	0	0	0	0	0	0	0	0	0	1	0	0	0	0	0	0	0	0	0	0	0	0
311	ATA	0	0	0	0	4	0	0	0	0	0	0	0	19008	0	6	0	0	0	0	0	0	0	0	0	0	0	0	0	0	0	0	0	0	0	0	0	0	0	0	0	0	0	0	0	2	0	0	3
312	CAC	0	2	0	1	0	0	0	0	0	0	0	4	0	0	0	0	1	18989	0	0	0	0	0	0	0	0	0	0	0	0	0	0	0	0	0	0	0	1	0	4	0	0	0	1	0	0	0	0
313	CCA	0	0	0	0	1	0	0	0	3	0	0	0	0	0	2	0	0	0	0	0	18927	0	0	0	0	0	0	0	0	0	0	0	0	0	0	0	0	1	0	0	0	0	0	0	0	0	0	0
314	GTC	0	0	0	1	1	2	0	0	0	4	1	1	1	1	0	0	0	2	0	0	0	0	0	0	0	0	0	0	0	0	0	0	0	0	0	1	0	0	0	0	0	0	0	0	2	18560	0	0
315	ACA	1	0	0	0	18718	1	5	0	0	1	0	0	0	0	0	0	0	0	0	0	0	0	0	0	0	0	0	0	0	0	0	0	0	0	0	0	5	0	0	0	0	0	1	0	0	0	0	4
316	ATA	0	0	0	0	2	0	0	0	0	0	0	0	18463	2	2	2	0	0	1	0	0	0	0	0	0	0	0	0	0	0	0	0	0	0	0	0	0	0	0	0	0	0	0	0	1	2	0	0
317	GGA	0	0	0	0	0	0	0	0	1	0	0	0	0	0	0	0	0	0	0	0	0	1	0	0	0	0	0	0	0	0	0	0	3	0	0	0	0	0	0	0	18169	0	10	0	0	0	0	0
318	GAG	0	0	3	4	0	1	0	6	0	0	0	0	0	0	0	0	3	1	0	0	0	0	0	0	0	0	0	6	2	0	0	3	10	0	17912	0	1	0	1	0	0	0	0	0	0	0	1	0
319	TGC	0	0	0	0	0	0	0	0	0	0	0	0	0	0	0	0	0	0	0	0	0	0	0	0	0	1	0	0	0	0	0	0	0	0	0	0	0	0	0	0	0	0	0	0	0	0	0	0
320	CCA	0	0	0	0	1	0	0	0	0	0	0	0	0	0	0	0	0	0	0	0	17708	0	0	1	0	0	0	0	4	0	0	0	0	0	0	0	0	0	0	0	0	0	0	0	0	0	0	0
321	AAA	16406	1	2	0	2	0	0	0	5	0	0	0	1	0	0	0	0	0	0	0	0	0	0	0	0	0	0	3	0	0	0	1	0	0	0	0	0	0	0	0	0	0	0	0	2	0	0	0
322	TAT	0	0	0	0	0	0	0	0	0	0	0	0	0	0	0	0	0	0	0	1	0	0	0	0	0	0	0	0	0	0	0	0	0	0	0	0	0	0	0	0	0	0	0	0	0	0	0	0
323	GTC	0	0	0	0	0	0	0	0	0	0	0	0	0	10	0	0	0	0	0	0	0	0	0	0	0	0	0	0	0	0	0	0	0	0	0	0	0	0	0	0	0	0	0	0	0	16347	0	2
324	AGG	0	0	2	0	0	4	0	0	5	0	13098	1	0	0	0	0	0	0	0	0	0	0	0	0	0	0	0	0	0	0	0	0	0	0	0	0	0	0	0	0	0	0	0	0	0	0	0	0
325	AGT	0	0	0	3	0	1	0	0	0	0	0	13425	0	0	0	1	0	0	0	0	0	0	0	0	0	0	0	0	0	0	0	0	0	0	0	0	0	0	0	0	0	0	0	0	0	0	0	0
326	ACC	0	0	0	0	4	14956	1	0	0	0	0	0	0	1	0	0	0	0	0	0	0	0	0	0	0	0	0	0	0	2	0	0	1	0	0	0	2	8	0	0	0	0	0	0	0	0	0	0
327	AAA	15726	0	2	1	1	0	0	0	2	0	0	0	0	0	0	0	0	0	0	0	0	0	0	0	0	0	1	0	0	0	0	0	0	0	1	0	0	0	0	0	0	0	0	0	0	0	0	0
328	TTG	0	0	0	0	0	0	0	0	0	0	0	0	0	0	0	0	0	0	0	0	0	0	0	0	0	0	0	0	1	0	0	1	0	0	0	1	0	0	0	0	0	0	0	0	0	0	0	0
329	AGG	0	0	1	0	0	0	0	0	4	0	10221	1	0	0	2	0	0	0	0	0	0	0	0	0	0	0	0	0	0	0	0	0	0	0	0	0	0	0	0	0	0	0	2	1	0	0	0	0
330	ATG	0	0	0	0	0	0	2	0	0	0	0	0	0	0	9446	1	0	0	0	0	0	1	0	0	0	0	0	0	0	0	0	0	0	0	0	0	0	0	0	0	0	0	0	0	0	0	1	0
331	GTT	0	0	0	0	0	0	0	0	0	0	0	0	0	0	0	0	0	0	0	0	0	0	0	0	0	0	0	0	0	0	0	0	0	0	0	0	0	0	0	0	0	0	0	0	0	0	2	7411
332	ACA	1	0	0	0	12975	3	6	0	0	0	0	0	0	0	0	0	0	0	0	0	0	0	0	0	0	0	0	0	0	0	0	0	0	0	0	0	0	0	0	0	0	0	0	0	0	0	0	0
333	GGA	0	0	0	0	0	0	0	0	1	0	0	0	0	0	0	0	0	0	0	0	0	0	0	0	0	0	0	0	0	0	0	0	1	0	0	0	0	0	0	0	17756	0	4	0	0	0	0	0
334	CTA	0	0	0	0	0	0	0	0	0	0	0	0	0	0	0	0	0	0	0	0	1	0	0	0	0	0	0	0	17674	1	2	0	0	0	0	0	0	0	0	0	0	0	0	0	0	0	0	0
335	AGA	0	0	0	0	0	0	0	0	16357	0	2	0	1	0	0	0	0	0	0	0	0	0	0	0	0	0	0	0	0	0	0	0	0	0	0	0	0	0	0	0	1	0	0	0	0	0	0	0
336	AAC	0	15804	0	1	0	1	0	0	0	1	0	0	0	0	0	0	0	0	0	0	0	0	0	0	0	0	0	0	0	0	0	0	0	0	0	0	0	0	0	0	0	0	0	0	0	0	0	0
337	ATC	18	9	0	1	1	10	0	0	1	3	0	2	0	14724	3	2	4	0	0	0	0	0	0	0	3	0	0	7	3	0	0	0	1	0	0	0	0	0	1	0	1	0	0	0	0	0	0	1
338	CCA	0	0	0	0	1	0	0	0	0	0	0	0	0	0	0	0	0	0	0	0	15769	1	1	1	0	0	0	0	0	0	0	0	0	0	0	0	2	0	1	0	0	0	0	0	0	0	0	0
339	TCC	4	0	0	0	0	0	0	0	1	3	0	0	0	2	0	2	3	0	3	0	0	1	1	6	5	0	0	0	0	0	0	0	0	0	0	0	2	5	0	7	0	1	0	0	0	0	0	0
340	ATT	0	0	0	0	0	0	0	0	4	0	1	0	1	1	2	14410	0	0	0	0	0	0	0	0	0	0	1	0	1	0	0	0	0	0	0	0	0	0	0	0	0	0	0	0	0	0	0	2
341	CAA	1	0	0	0	0	0	0	0	0	0	0	0	0	0	0	0	16774	0	1	0	0	0	0	0	1	0	0	0	0	0	0	0	0	0	0	0	0	0	0	0	0	0	0	0	0	0	0	0
342	TAC	0	0	0	0	0	0	0	0	0	0	0	0	0	0	0	0	0	3	0	0	0	0	0	0	0	0	0	0	0	0	0	0	0	0	0	0	0	0	0	0	0	0	0	0	0	0	0	0
343	AGA	0	0	0	0	0	0	0	0	18622	0	10	0	1	0	0	0	0	0	0	0	0	0	0	0	4	5	0	0	0	0	0	0	0	0	0	0	0	0	0	0	2	0	0	0	0	0	0	0
344	GGT	0	0	0	0	0	0	0	0	0	0	0	1	0	0	0	0	0	0	0	0	0	0	0	0	0	0	0	0	0	0	0	0	0	0	0	0	0	0	0	0	0	1	1	18469	0	0	0	0
345	CTA	0	0	0	0	0	0	0	0	0	0	0	0	2	0	0	3	0	0	0	0	0	0	0	0	0	0	0	0	18115	0	0	4	0	0	0	0	0	0	0	0	0	0	0	0	3	2	0	0
346	TTT	0	0	0	0	0	0	0	0	0	0	0	0	0	0	0	0	0	0	0	0	0	0	0	0	0	0	0	0	0	0	0	1	0	0	0	0	0	0	0	0	0	0	0	0	0	0	0	0
347	GGA	0	0	0	0	0	0	0	0	1	1	0	0	0	0	0	0	0	0	0	1	0	0	0	0	0	0	0	0	0	0	1	0	1	0	0	0	3	4	0	0	18959	0	2	0	0	0	0	0
348	GCC	0	0	0	0	0	0	0	0	0	0	0	0	0	0	0	0	0	0	0	0	0	0	0	0	0	0	0	0	0	0	0	0	0	1	0	0	1	18252	2	3	0	0	0	0	0	7	0	0
349	ATT	0	0	0	0	0	0	0	1	0	0	0	0	0	5	0	18776	0	0	0	0	0	0	0	0	0	0	0	0	0	0	0	0	0	0	0	0	0	0	0	0	0	0	0	0	1	0	1	2
350	GCT	0	0	0	0	0	0	0	6	0	0	0	0	0	0	0	0	0	0	0	0	0	0	0	0	0	0	0	0	0	0	0	0	0	0	0	1	0	4	3	18794	0	0	0	0	0	0	0	0
351	GGT	0	0	0	0	0	0	0	0	0	0	0	0	0	0	0	0	0	0	0	0	0	0	0	0	0	0	0	0	0	0	0	0	0	0	0	1	0	0	0	0	0	5	7	18989	0	0	0	1
352	TTT	0	0	0	0	0	0	0	0	0	0	0	0	0	0	0	0	2	0	0	0	0	0	0	0	1	0	0	0	0	0	0	1	0	0	0	0	0	0	0	0	0	0	0	0	0	0	0	0
353	ATT	0	0	0	0	0	0	0	0	0	0	0	0	0	5	0	18950	0	0	0	0	0	0	0	0	0	0	0	0	0	0	0	0	0	0	0	0	0	0	0	0	0	0	0	0	4	0	0	2
354	GAG	0	0	0	0	0	0	0	0	0	0	0	0	0	0	0	0	0	0	0	0	0	0	0	0	0	0	0	0	0	0	0	0	6	0	19013	0	0	0	0	0	0	0	0	0	0	0	0	0
355	GGG	0	0	0	0	0	0	0	0	0	0	5	0	0	0	0	0	0	0	0	0	0	0	0	0	0	0	0	0	0	0	0	0	0	0	3	3	0	0	0	0	5	7	19006	5	0	0	1	0
356	GGA	0	0	0	0	0	0	0	0	1	0	0	0	0	0	0	0	0	0	0	0	0	0	0	3	0	0	0	0	0	0	0	0	0	0	0	0	0	0	0	0	18998	0	18	2	1	0	0	0
357	TGG	0	0	0	0	0	0	0	0	0	0	1	0	0	0	0	0	0	0	0	0	0	0	0	0	0	0	1	0	0	0	0	0	0	0	0	0	0	0	0	0	0	0	0	0	0	0	0	0
358	ACT	0	0	0	2	2	15	0	18965	0	0	0	0	0	4	0	3	0	2	0	0	0	4	0	1	0	0	0	0	1	0	0	0	0	0	0	0	0	0	0	2	0	0	0	0	0	0	0	0
359	GGA	0	0	0	0	0	0	0	0	1	0	0	0	0	0	0	0	0	0	1	0	0	0	0	0	0	0	0	0	0	0	0	0	0	0	0	0	3	0	0	0	19019	1	4	1	1	0	0	0
360	ATG	0	0	0	0	0	0	1	0	0	0	1	0	2	0	18997	0	0	0	0	0	0	0	0	0	0	0	0	0	3	5	2	0	0	0	0	0	0	0	0	0	0	0	0	0	0	0	1	0
361	ATA	3	0	2	0	2	0	0	0	5	0	0	0	18982	3	7	2	0	0	0	0	0	0	0	0	0	0	0	0	0	0	0	3	0	0	0	0	0	0	0	0	0	0	0	0	1	1	1	0
362	GAT	0	0	0	0	0	0	0	0	0	0	0	0	0	0	0	0	0	0	0	0	0	0	0	0	0	0	0	0	0	0	0	0	0	0	0	19032	0	0	0	0	0	0	0	0	0	0	0	0
363	GGA	0	0	0	0	0	0	0	0	1	0	0	0	0	0	0	0	0	0	0	0	0	0	0	0	0	0	0	0	0	0	0	0	2	0	0	0	0	0	0	0	19026	1	1	0	0	0	0	0
364	TGG	0	0	0	0	0	0	0	0	0	0	0	0	0	0	0	0	0	0	0	0	0	0	0	0	0	0	0	0	0	0	0	0	0	0	0	0	0	0	0	0	0	0	0	0	0	0	0	0
365	TAT	0	0	0	0	0	0	0	0	0	0	0	0	0	0	0	0	0	0	0	5	0	0	0	0	0	0	0	0	0	0	0	0	0	0	0	1	0	0	0	0	0	0	0	0	0	0	0	0
366	GGT	0	0	0	0	0	0	0	0	0	0	0	0	0	0	0	0	0	0	0	0	0	0	0	0	0	0	0	0	0	0	0	0	0	0	0	1	0	0	0	0	1	6	0	19031	0	0	0	0
367	TAT	0	0	0	0	0	0	0	0	0	0	0	0	0	0	0	0	0	0	0	1	0	0	0	0	0	0	0	0	0	0	0	0	0	0	0	0	0	0	1	0	0	0	0	0	0	0	0	0
368	CAT	0	0	0	0	0	0	0	0	0	0	1	0	0	0	0	0	0	3	0	19004	0	0	0	0	0	0	0	1	0	0	0	0	0	0	0	0	1	0	0	0	0	0	1	0	0	0	0	0
369	CAT	0	0	0	1	0	0	2	1	0	0	0	0	0	1	2	0	6	1	0	19017	0	0	0	0	0	0	0	2	0	0	0	1	0	0	0	0	0	0	0	0	0	0	0	0	0	0	0	0
370	CAG	0	0	1	0	0	0	0	0	0	4	0	2	1	0	1	0	2	1	18984	0	0	0	0	0	0	0	8	3	0	4	0	1	0	0	4	0	0	2	2	0	0	0	0	0	8	0	0	0
371	AAT	0	0	0	19035	0	0	0	1	0	0	0	2	0	0	0	0	0	0	0	0	0	0	0	0	0	0	0	0	0	0	0	0	0	0	0	2	0	0	0	0	0	0	0	0	0	0	0	0
372	GAA	0	0	0	0	0	0	0	0	0	0	0	0	0	0	0	0	0	0	0	0	0	0	0	0	0	0	0	0	0	0	0	0	19024	1	1	0	0	0	0	0	4	0	0	4	0	0	0	0
373	CAG	0	0	1	0	0	0	0	0	0	0	0	0	0	0	1	0	0	0	19022	4	0	0	0	0	0	0	1	0	0	0	0	0	1	0	2	0	0	0	0	0	0	0	0	0	0	0	0	0
374	GGA	0	0	0	0	0	0	0	0	1	0	0	0	0	0	0	0	0	0	0	0	0	0	0	0	0	0	0	0	0	0	0	0	0	0	0	0	0	0	0	0	19032	2	1	1	1	0	0	0
375	TCA	0	0	0	0	0	0	0	3	0	2	0	0	0	0	2	0	0	0	0	0	0	0	0	0	0	0	0	0	0	0	0	0	0	0	0	0	1	0	0	0	0	0	0	0	0	0	0	0
376	GGC	0	0	0	0	0	0	0	0	0	2	0	0	0	0	0	0	0	0	0	0	0	0	0	0	0	0	0	0	0	0	0	0	0	1	0	0	0	0	0	0	1	19031	1	2	0	0	0	0
377	TAT	0	0	0	0	0	0	0	0	0	0	0	0	0	0	0	0	0	0	0	0	0	0	0	0	0	0	0	0	0	0	0	0	0	0	0	0	0	0	0	0	0	0	0	0	0	0	0	0
378	GCA	0	0	0	0	2	0	0	0	0	0	0	0	0	0	0	0	0	0	0	0	0	0	0	0	0	0	0	0	0	0	0	0	3	0	0	0	19012	2	2	3	0	0	0	0	7	0	1	1
379	GCG	0	0	0	0	0	0	1	0	0	0	0	0	0	0	0	0	0	0	0	0	0	0	0	0	0	0	0	0	0	0	0	0	0	0	0	0	3	3	19027	0	0	0	0	0	0	0	4	0
380	GAT	0	0	0	0	0	0	0	0	0	0	0	0	0	0	0	0	0	0	0	0	0	0	0	0	0	0	0	0	0	0	0	0	0	2	0	19039	0	0	0	0	0	0	0	1	0	0	0	0
381	CAA	25	0	2	0	0	0	0	0	4	0	0	0	6	0	14	8	101996	2	33	3	0	0	0	0	19	6	0	0	0	0	11	6	1	0	0	0	0	0	2	22	0	0	0	0	7	0	0	0
382	AAA	102043	0	23	0	0	0	0	0	4	0	0	0	1	1	0	0	7	0	19	0	0	7	0	5	0	1	2	20	0	5	5	0	13	0	0	3	0	0	11	0	0	0	0	0	0	0	4	11
383	AGC	0	18	0	0	0	5	0	0	0	101930	0	41	0	3	0	0	0	0	0	0	0	0	0	0	0	1	0	0	0	0	0	0	3	0	0	0	0	8	0	0	0	30	0	0	0	0	0	0
384	ACA	2	0	0	0	102099	13	4	0	0	0	0	0	2	0	0	0	0	0	0	0	1	0	0	0	0	0	0	0	0	0	0	0	0	0	0	0	4	0	0	0	0	0	0	0	0	0	0	0
385	CAA	2	0	0	0	0	0	0	0	0	0	0	1	0	0	0	0	102012	0	29	2	0	0	0	0	7	0	0	0	1	0	0	0	1	0	0	0	0	0	0	0	0	0	0	0	0	0	0	3
386	AAT	25	5	29	101966	4	0	1	1	0	0	32	15	6	0	2	10	8	0	0	0	0	0	0	0	11	0	7	0	1	0	0	0	0	0	0	13	3	0	0	0	0	0	0	0	0	0	0	3
387	GCC	0	0	0	0	0	7	0	0	0	0	0	0	0	0	0	0	0	0	0	0	0	1	0	0	0	0	0	0	0	0	0	0	0	4	0	0	0	101863	0	6	0	0	0	1	0	18	0	0
388	ATT	0	0	0	0	0	1	0	7	0	0	0	0	0	17	19	102101	0	0	0	0	0	0	0	0	0	0	0	0	4	0	0	1	0	0	0	0	0	0	0	0	0	0	0	0	4	5	7	7
389	AAC	3	101981	1	68	0	6	0	1	6	5	0	9	0	2	0	0	0	0	0	0	0	0	0	0	0	0	0	14	0	0	0	6	0	9	0	0	0	0	0	0	0	0	0	0	0	0	0	0
390	GGG	6	0	3	0	3	15	0	0	28	3	71	57	3	0	26	7	0	0	63	14	0	0	0	0	6	33	25	3	0	5	7	14	0	0	8	0	0	0	4	8	8	2	101432	17	2	0	5	0
391	ATT	0	0	0	1	0	0	0	2	0	0	0	2	0	10	0	101932	0	0	0	0	0	0	0	0	0	0	0	0	0	0	0	4	0	0	0	0	0	0	0	0	0	0	0	0	22	0	0	10
392	ACA	1	0	0	0	102006	10	20	2	1	0	7	0	19	0	0	0	16	0	0	0	0	0	0	0	13	1	1	2	0	0	0	1	0	0	0	0	20	0	0	0	0	0	0	0	0	0	0	0
393	AAC	2	101914	0	0	0	10	0	0	0	1	0	0	0	0	0	0	3	4	0	0	0	0	0	0	0	5	0	0	0	0	0	0	0	5	0	2	0	0	0	0	0	0	0	0	0	1	0	0
394	AAG	19	0	101796	12	0	0	1	0	0	0	8	0	0	0	0	0	0	0	0	0	0	0	0	0	0	0	3	7	0	0	0	0	0	0	8	0	0	0	0	0	0	0	3	0	0	0	0	0
395	GTG	0	0	0	0	0	0	0	0	0	0	0	0	5	23	16	6	0	0	0	0	0	0	0	0	0	0	0	0	0	0	0	0	0	0	0	0	0	0	4	0	0	0	3	0	12	6	101165	5
396	AAC	1	101987	0	21	0	1	0	0	0	3	0	4	0	0	0	0	0	0	0	0	0	0	0	0	0	0	0	0	0	0	0	0	0	4	0	0	1	0	0	0	0	0	0	0	0	0	0	0
397	TCT	0	0	0	2	0	0	0	0	0	0	0	0	0	0	0	0	0	0	0	5	0	0	0	1	0	0	0	0	0	0	0	0	0	0	0	0	0	0	1	4	0	0	0	0	0	0	0	0
398	GTT	0	0	0	0	0	0	0	0	0	0	0	0	0	0	0	26	0	0	0	0	0	0	0	0	0	0	0	0	0	0	0	0	0	0	0	0	0	0	0	3	0	0	0	0	4	15	6	100997
399	ATC	0	0	0	0	0	4	0	0	0	0	0	0	7	101581	0	34	0	0	0	0	0	0	0	0	0	0	0	0	0	2	0	0	0	0	0	0	0	0	0	0	0	0	0	0	65	10	8	3
400	GAG	0	0	6	0	0	0	0	0	0	4	0	0	0	0	0	0	0	0	3	0	0	0	0	0	1	0	0	0	0	0	0	0	11	1	100788	6	0	0	1	0	0	0	10	0	0	0	0	0
401	AAA	101455	0	34	1	1	0	0	0	3	0	0	0	4	0	1	0	0	0	1	0	0	0	0	0	0	0	0	0	0	0	0	0	6	0	0	0	0	0	0	1	5	0	0	0	0	0	0	2
402	ATG	0	0	1	0	0	0	5	0	0	0	4	0	9	17	100880	16	0	0	0	0	0	0	0	0	0	0	0	0	0	0	4	0	0	0	0	0	0	0	0	0	0	0	0	0	0	0	7	0
403	AAC	1	101203	2	21	0	0	0	2	0	9	0	0	0	0	0	0	1	6	0	1	0	0	0	0	1	0	0	0	0	0	0	0	0	7	0	0	2	0	0	13	0	0	0	0	0	0	0	0
404	ACT	0	7	5	4	3	21	0	98458	4	0	12	2	0	0	1	0	0	0	0	0	0	0	0	2	1	0	0	2	0	0	8	1	4	0	0	0	3	2	1	0	1	1	426	0	0	0	2	0
405	CAA	2	0	0	2	0	0	0	0	1	0	0	0	0	0	0	0	100458	1	13	0	1	0	0	0	18	0	0	3	0	0	0	0	0	0	7	0	0	20	0	0	0	11	32	0	0	0	0	1
406	TTC	0	0	0	0	0	0	0	0	0	4	0	0	0	0	0	0	3	1	0	0	0	0	0	0	0	0	0	0	0	2	0	0	0	0	0	0	0	0	0	1	7	1	0	0	0	1	0	0
407	ACA	2	3	4	0	101468	8	26	5	2	0	2	0	32	0	0	0	9	0	6	0	0	0	0	0	19	0	7	0	0	0	0	0	0	0	0	0	4	7	0	0	0	0	0	0	0	0	0	0
408	GCT	0	0	0	0	0	0	0	17	0	15	0	0	1	0	8	0	1	0	1	0	0	0	0	0	0	0	7	0	0	11	0	0	0	0	0	8	10	39	0	100306	0	0	1	1	0	0	0	7
409	GTG	0	0	0	0	0	0	0	0	0	22	0	0	0	0	11	0	1	0	0	0	0	0	0	0	0	2	0	2	0	0	0	0	0	0	0	0	1	0	13	0	0	0	0	0	9	0	99974	46
410	GGT	0	0	0	0	0	0	0	0	0	1	0	14	0	0	0	0	0	0	0	0	0	0	0	0	2	0	0	3	0	0	0	0	0	0	3	5	0	9	1	0	8	16	5	98667	3	0	3	8
411	AAA	100992	2	21	2	0	0	0	0	7	0	0	0	0	0	0	0	1	0	2	0	0	0	0	0	0	0	0	0	0	0	0	0	15	0	0	0	3	1	0	0	6	1	1	0	0	0	0	0
412	GAA	7	0	9	6	17	6	0	1	2	3	0	0	0	2	1	0	6	13	25	13	0	0	0	0	0	0	2	6	0	1	2	0	100712	0	23	1	4	7	0	1	3	0	0	0	1	7	0	0
413	TTC	0	0	0	0	3	0	0	0	0	0	0	0	0	4	0	0	0	0	0	0	0	0	0	0	0	0	0	0	0	2	0	0	0	0	0	0	0	0	0	0	0	0	0	0	0	3	0	0
414	AAC	0	99921	0	23	0	2	4	5	0	21	0	0	0	0	0	0	0	1	0	0	0	0	0	0	0	0	0	0	0	0	0	0	0	18	0	1	0	0	0	0	28	9	15	26	0	0	0	0
415	AAC	3	100615	1	5	0	3	0	0	0	4	0	0	0	0	10	2	0	0	3	0	0	0	0	0	0	0	0	0	0	0	0	3	0	4	0	0	0	0	10	0	2	3	0	0	15	22	9	3
416	TTA	0	0	6	0	0	0	0	0	0	0	0	0	0	0	0	0	0	0	0	0	0	0	0	0	0	0	0	0	8	0	0	0	0	0	0	0	0	0	0	0	0	0	0	0	1	0	0	0
417	GAA	2	0	0	0	0	0	0	0	0	0	0	0	0	0	0	0	0	0	0	0	0	0	0	0	0	0	0	0	0	0	0	0	99351	1	4	0	0	0	0	0	3	0	9	0	0	0	0	0
418	AAA	101079	0	3	0	0	0	0	0	4	0	1	0	0	0	0	0	0	0	0	0	0	0	0	0	4	0	0	0	0	0	0	0	4	0	0	0	0	0	0	0	0	0	0	0	0	0	0	0
419	AGG	6	0	30	0	0	0	0	0	19	0	93197	0	0	0	8	0	0	0	0	0	0	0	0	0	0	0	1	0	0	0	0	0	0	0	0	0	0	0	0	0	1	0	70	0	0	0	0	0
420	ATG	2	0	2	0	0	0	1	0	0	0	1	0	11	0	91933	3	0	0	0	0	0	0	0	0	0	0	0	0	0	0	0	0	0	0	0	3	0	0	0	0	0	0	0	0	0	0	5	0
421	GAA	5	0	0	0	0	0	0	0	0	0	0	0	0	0	1	0	0	0	0	0	0	0	0	0	0	0	0	0	0	0	0	0	97460	0	1	0	0	0	0	0	9	0	0	0	0	0	0	0
422	AAT	8	2	0	93577	0	0	0	1	0	1	0	8	0	0	0	3	0	0	0	0	0	0	0	0	0	0	0	0	0	0	0	0	3	0	0	1	0	0	4	0	0	0	0	0	0	0	0	0
423	TTA	0	0	0	0	0	0	0	0	0	0	0	0	2	0	0	0	0	0	0	0	0	0	0	0	0	0	0	0	25	0	0	0	0	0	0	0	0	0	0	0	0	0	0	0	1	0	0	0
424	AAT	4	6	0	100644	0	0	0	2	0	0	0	1	0	0	0	0	1	1	0	23	0	0	0	0	0	0	0	0	0	0	0	0	0	0	0	5	0	0	0	0	0	0	0	0	0	0	0	0
425	AAA	101667	0	4	0	1	0	0	0	3	0	0	0	0	0	0	0	0	0	0	0	0	0	0	0	0	0	0	39	4	0	0	0	11	0	0	0	0	0	0	0	0	0	0	0	0	0	0	0
426	AAA	101828	0	40	1	0	0	0	0	6	0	0	0	0	0	0	0	0	0	0	0	0	0	0	0	0	0	0	0	0	0	0	0	4	0	0	0	0	0	0	0	0	0	0	0	0	0	0	0
427	GTT	0	0	0	0	0	0	0	0	0	0	0	1	0	0	0	7	0	0	0	0	0	0	0	0	0	0	0	0	0	0	0	0	0	0	0	0	8	0	0	9	0	0	0	0	0	6	1	90410
428	GAT	0	0	0	3	0	0	0	0	0	0	0	0	0	0	0	0	0	0	0	0	0	0	0	0	0	0	0	0	0	0	0	0	1	11	0	95489	0	0	0	0	0	0	0	12	0	0	0	1
429	GAT	0	0	0	5	0	0	0	0	0	0	0	0	0	0	0	0	0	0	0	0	0	0	0	0	0	0	0	0	0	0	0	0	2	3	0	98847	0	0	0	0	0	0	0	10	0	0	0	1
430	GGG	0	0	0	0	0	0	0	0	0	0	2	0	0	0	0	0	0	0	0	0	0	0	0	0	0	0	0	0	0	0	0	0	0	0	14	0	0	1	0	0	16	0	95517	9	0	0	1	0
431	TTT	0	0	0	0	0	0	0	0	0	0	0	0	0	0	0	0	0	0	0	0	0	0	0	0	0	0	0	0	0	0	3	4	0	0	0	0	0	0	0	0	0	0	0	0	0	0	0	16
432	CTG	0	0	0	0	0	0	0	2	0	0	0	0	5	0	0	0	0	0	4	0	0	0	16	0	0	0	1	0	10	0	94192	2	0	0	0	0	0	0	0	0	0	0	0	0	0	0	0	1
433	GAC	0	5	0	0	0	0	0	0	0	0	0	0	0	0	0	0	0	0	0	0	0	0	0	0	0	0	0	0	0	0	0	0	5	99075	0	7	0	2	0	0	0	15	0	0	0	1	0	0
434	ATT	0	0	0	1	0	0	0	2	0	0	0	2	1	5	3	99622	0	0	0	0	0	0	0	0	0	0	0	0	8	1	1	28	0	0	0	0	0	0	0	0	0	0	0	0	0	4	0	2
435	TGG	0	0	0	0	0	0	0	0	0	0	0	0	0	0	0	0	0	0	0	0	0	0	0	0	0	0	8	0	0	0	0	0	0	0	0	0	0	0	0	0	0	0	0	0	0	0	0	0
436	ACA	4	0	0	0	94896	1	4	1	0	0	0	0	3	0	0	0	0	0	1	0	0	0	0	0	0	0	0	0	0	0	0	0	0	0	0	0	13	0	0	0	0	0	0	0	0	0	0	0
437	TAT	0	0	0	0	0	0	0	0	0	0	0	0	0	0	0	0	0	4	0	14	0	0	0	0	0	0	0	0	0	0	0	0	0	0	0	0	0	0	0	0	0	0	0	0	0	0	0	0
438	AAT	3	4	0	98635	0	0	0	1	0	0	0	1	0	0	0	0	0	3	3	1	0	0	0	0	0	0	0	0	0	0	0	0	0	0	0	14	0	0	0	0	0	0	0	0	0	0	0	0
439	GCA	0	0	0	0	17	0	0	0	0	0	0	0	1	0	0	0	0	0	0	0	0	0	0	0	0	0	0	0	0	0	0	0	1	0	0	0	96830	2	23	5	1	0	0	0	10	0	0	0
440	GAA	2	0	0	0	0	0	0	0	0	0	0	0	0	0	0	0	0	0	0	0	0	0	0	0	0	0	0	0	0	0	0	0	99792	3	16	0	0	0	0	0	3	0	0	0	0	0	0	0
441	TTG	0	0	0	0	0	0	0	0	0	0	0	0	0	0	0	0	0	0	0	0	0	0	0	0	0	0	0	0	0	0	2	0	0	0	0	0	0	0	0	0	0	0	0	0	0	0	1	0
442	TTA	0	0	0	0	2	0	0	0	0	0	0	0	1	17	0	12	0	0	0	0	0	0	0	0	0	0	0	0	0	0	0	1	0	0	0	0	0	0	0	0	0	0	0	0	5	0	1	5
443	GTT	0	0	0	0	0	0	0	0	0	0	0	0	0	0	0	11	0	0	0	0	0	0	0	0	0	0	0	0	0	0	0	1	0	0	0	0	0	0	0	3	0	0	0	0	3	6	0	99450
444	CTA	0	0	0	0	0	0	0	0	0	0	0	0	4	0	0	0	0	0	0	0	4	0	0	0	0	0	0	0	99736	5	9	0	0	0	0	0	0	0	0	0	0	0	0	0	1	0	0	0
445	CTG	0	0	0	0	0	0	0	0	0	0	0	0	0	0	3	0	0	0	0	0	0	0	13	0	0	0	2	0	27	0	99132	4	0	0	0	0	0	0	0	0	0	0	0	0	0	0	0	0
446	GAA	9	0	0	0	0	0	0	0	0	0	0	0	0	0	0	0	0	0	0	0	0	0	0	0	0	0	0	0	0	0	0	0	101786	1	9	0	0	0	0	0	10	0	0	0	2	0	0	0
447	AAT	0	4	0	102029	0	0	0	0	0	0	0	1	0	0	0	1	0	0	0	1	0	0	0	0	0	0	0	0	0	0	0	0	0	0	0	3	0	0	0	0	0	0	0	0	0	0	0	0
448	GAA	13	0	0	0	0	0	0	0	0	0	0	0	0	0	0	0	0	0	0	0	0	0	0	0	0	0	0	0	0	0	0	0	101986	1	5	0	1	0	0	0	3	0	0	0	0	0	0	0
449	AGG	0	0	17	0	0	0	0	0	21	6	101359	0	0	0	4	0	0	3	0	0	0	0	0	0	3	0	5	0	0	0	0	0	0	0	0	0	0	0	0	0	0	0	20	0	0	0	0	0
450	ACT	0	0	0	0	1	3	1	101305	0	0	0	0	0	0	0	6	0	0	0	0	0	0	0	1	0	0	0	0	0	0	0	0	0	0	0	0	0	0	0	10	0	0	0	0	0	0	0	0
451	TTG	0	0	0	0	0	0	0	0	0	0	0	0	0	0	0	0	0	0	0	0	0	0	0	0	0	0	0	0	0	1	7	0	0	0	0	0	0	0	0	0	0	0	0	0	0	0	0	0
452	GAT	0	0	0	7	0	0	0	0	0	0	0	0	0	0	0	0	0	0	0	1	0	0	0	0	0	0	1	0	0	0	0	0	1	1	1	101473	0	3	0	0	0	0	2	4	0	0	0	0
453	TTC	0	0	0	0	0	0	0	0	0	0	0	0	0	0	0	0	0	0	0	0	0	0	0	0	0	0	0	0	0	0	0	0	0	0	0	0	0	0	0	0	0	1	0	0	0	0	0	0
454	CAT	0	0	0	5	0	0	0	0	0	0	0	0	0	0	0	0	1	7	0	101442	0	0	0	0	0	0	0	20	0	0	0	5	0	0	0	0	0	0	0	0	0	0	0	0	0	0	0	0
455	GAC	0	2	0	0	0	0	0	0	0	0	0	0	0	0	0	0	0	0	0	0	0	0	0	0	0	0	0	0	0	0	0	0	11	100772	1	2	0	0	1	0	0	5	0	0	0	0	0	0
456	TTA	0	0	0	0	7	3	1	0	0	0	0	0	4	0	0	0	1	7	0	0	0	1	0	0	5	2	0	5	7	0	0	0	0	0	5	1	0	0	0	0	0	0	0	3	1	0	0	0
457	AAT	4	2	1	101773	0	0	0	3	0	0	0	8	0	0	0	1	0	0	0	0	0	0	0	0	0	0	0	0	0	0	0	0	0	0	0	4	0	0	0	0	0	0	0	0	0	0	0	0
458	GTG	0	0	0	0	0	0	0	0	0	0	0	0	0	0	3	0	0	0	0	0	0	0	0	0	0	0	0	0	0	1	0	0	0	0	1	0	0	0	4	0	0	0	0	0	9	1	101553	1
459	AAG	9	0	101728	3	0	0	2	0	0	0	4	0	0	0	2	0	0	0	0	0	0	0	0	0	0	0	4	0	0	0	0	0	0	0	7	0	0	0	0	0	0	2	0	0	0	0	0	0
460	AAT	0	3	17	101561	0	0	0	0	0	0	0	13	0	0	0	2	2	0	0	0	0	0	0	0	0	0	0	0	0	0	0	0	0	0	0	5	0	0	0	3	0	0	6	1	0	0	0	0
461	CTG	0	0	0	0	0	0	0	0	0	0	0	0	0	0	3	0	0	0	0	0	0	0	4	0	0	0	0	0	22	1	101921	0	0	0	0	0	0	0	0	0	0	0	0	0	0	0	0	0
462	TAC	0	1	0	0	0	0	0	0	0	0	0	0	0	0	0	0	0	7	0	0	0	0	0	0	0	0	0	0	0	0	0	0	0	0	0	0	0	0	0	0	0	0	0	0	0	0	0	0
463	GAG	0	0	12	0	0	0	0	0	0	0	0	0	0	0	0	0	0	0	0	0	0	0	0	0	0	0	0	0	0	0	0	0	44	0	102102	7	0	0	0	0	0	0	21	0	0	0	1	0
464	AAA	102170	2	13	0	0	0	0	0	8	0	0	0	0	0	0	0	0	0	0	0	0	0	0	0	0	0	9	0	0	0	0	0	3	0	0	0	0	0	0	0	0	3	0	8	0	0	0	0
465	GTA	0	0	0	0	0	0	0	0	0	0	0	0	15	0	0	0	0	0	0	0	0	0	0	0	0	0	0	0	0	0	0	0	0	0	0	0	6	0	0	0	2	0	0	0	102152	0	12	1
466	AAA	102135	3	7	0	2	0	0	0	8	0	0	0	1	0	0	0	1	0	0	0	0	0	0	0	0	0	0	2	0	0	0	0	3	0	0	0	0	0	0	6	0	0	0	0	0	0	0	0
467	AGC	0	6	0	0	4	0	6	0	0	101827	0	45	0	5	0	0	0	0	0	0	0	0	0	0	0	5	0	0	0	0	0	0	0	0	0	0	6	0	0	0	8	13	1	9	0	0	2	0
468	CAA	8	3	10	0	1	0	0	8	9	0	3	11	6	1	5	0	101960	0	7	3	2	0	0	0	8	0	0	0	3	2	1	0	0	0	0	0	17	0	0	0	0	0	0	0	4	11	0	0
469	TTA	0	0	0	0	0	0	0	0	0	0	0	0	0	0	0	0	0	0	0	0	0	0	0	0	0	0	0	0	5	0	2	0	0	0	0	0	0	0	0	0	0	0	0	0	7	0	0	0
470	AAG	7	7	102118	2	0	0	1	0	0	1	16	0	0	0	2	0	0	0	9	0	0	0	0	0	0	0	0	0	0	0	0	0	0	0	10	0	0	0	0	0	6	0	0	2	0	1	1	0
471	AAT	0	6	0	102198	0	0	0	1	0	0	0	5	0	0	0	0	9	0	17	0	0	0	0	0	0	0	0	0	7	0	0	0	0	0	2	6	0	0	0	2	0	1	0	4	0	0	0	0
472	AAT	0	1	0	102159	0	0	0	0	0	0	0	10	0	0	0	0	0	1	0	0	0	0	0	0	0	0	0	0	0	0	0	0	0	0	0	14	0	0	0	0	0	0	0	0	0	0	0	0
473	GCC	0	0	0	0	0	10	0	0	6	0	0	0	0	0	0	0	0	0	0	0	0	0	0	0	0	0	0	0	0	0	0	0	0	3	0	0	4	102164	0	17	0	0	0	0	1	5	0	0
474	AAA	101940	7	23	10	0	0	0	0	10	0	13	0	1	0	0	1	1	1	3	0	0	0	0	0	0	0	0	1	14	0	0	7	10	0	0	0	10	0	0	0	0	3	2	0	12	6	2	0
475	GAA	10	0	0	0	0	0	0	0	5	0	0	0	9	0	0	0	0	0	0	0	0	0	1	0	0	0	0	0	0	0	0	0	102105	5	6	0	3	0	0	0	0	0	0	0	0	13	0	1
476	ATC	11	0	7	1	0	4	30	0	5	7	2	2	13	68694	21	26	0	0	12	0	0	0	0	0	0	0	0	0	8	4	0	2	0	0	0	2	0	0	0	0	0	0	0	0	4	5	0	2
477	GGA	0	0	0	0	0	0	0	0	2	0	0	0	0	0	1	0	0	0	0	0	0	0	0	0	0	0	0	0	0	0	0	0	6	0	0	0	0	0	0	0	68645	1	5	9	1	0	0	0
478	AAT	1	5	2	68926	0	0	0	0	0	0	0	4	0	0	0	0	0	0	3	0	0	0	0	0	0	0	0	1	0	0	0	0	0	0	0	1	0	0	0	0	0	0	0	0	0	0	0	0
479	GGG	0	0	0	0	0	0	0	0	0	0	8	0	0	0	0	0	0	0	0	0	0	0	0	0	0	0	0	0	0	0	0	0	0	0	29	0	0	0	0	0	12	17	68833	0	0	0	0	0
480	TGT	0	0	0	0	0	0	0	0	0	0	0	0	0	0	0	0	0	0	0	0	0	0	0	0	0	1	0	3	0	0	0	0	0	0	0	0	0	0	0	0	0	0	0	2	0	0	0	0
481	TTT	0	0	0	0	0	0	0	0	0	0	0	0	0	0	0	0	0	0	0	0	0	0	0	0	0	0	0	0	0	0	0	3	0	0	0	0	0	0	0	0	0	0	0	0	0	0	0	1
482	GAG	10	0	15	0	0	0	0	0	0	0	0	0	0	0	0	1	0	0	4	0	0	0	0	0	0	0	5	0	0	0	0	0	5	0	68611	6	0	0	0	0	0	0	19	0	0	2	1	0
483	TTC	0	0	0	0	0	0	0	0	0	0	0	0	0	0	0	0	0	0	0	0	0	0	0	0	0	0	0	0	0	3	0	0	0	0	0	0	0	0	0	0	0	0	0	0	0	0	0	0
484	TAC	0	0	0	0	0	0	0	0	0	0	0	0	0	0	0	0	0	10	0	0	0	0	0	0	0	0	0	0	0	0	0	0	0	0	0	0	0	0	0	0	0	0	0	0	0	0	0	0
485	CAC	0	3	0	0	0	0	0	0	77	0	0	0	0	0	0	0	1	68392	1	6	0	1	0	0	0	3	0	0	0	0	0	0	0	0	0	0	0	0	0	0	0	0	2	0	0	0	0	0
486	AAG	1	0	68310	5	0	4	0	0	0	0	6	0	8	0	3	0	418	0	0	0	0	0	0	0	0	0	0	0	0	0	4	0	0	0	11	0	4	0	2	2	0	0	0	0	4	0	0	0
487	TGT	0	0	0	0	0	0	0	0	0	0	0	1	0	0	0	0	0	0	0	0	0	0	0	0	0	0	0	4	0	0	0	0	0	0	0	0	0	0	0	0	0	0	0	0	0	0	0	0
488	GAC	0	13	0	1	0	0	0	0	0	0	0	0	0	0	0	0	0	0	0	0	0	0	0	0	0	0	0	0	0	0	0	0	1	68426	0	3	0	0	2	0	0	14	0	0	0	0	0	0
489	AAT	0	5	0	68193	0	0	0	0	0	0	0	8	0	0	0	1	0	0	0	1	0	0	0	0	0	0	0	0	0	0	0	0	0	0	0	13	0	0	0	0	0	0	0	0	0	0	0	0
490	GAA	4	0	0	12	2	0	0	0	0	3	0	2	0	0	0	5	0	35	0	0	0	0	0	2	0	2	12	0	1	0	0	0	68034	2	5	0	0	0	0	0	4	3	13	0	3	0	3	1
491	TGC	0	0	0	0	0	0	0	0	0	1	0	0	0	0	0	0	0	0	0	0	0	0	0	0	0	0	0	0	0	0	0	0	0	0	0	0	0	0	0	0	0	3	0	0	0	0	0	0
492	ATG	0	0	0	0	0	0	2	0	0	0	0	0	12	2	67694	13	0	0	0	0	0	0	0	0	0	0	0	0	0	0	0	0	0	0	0	0	0	0	0	0	0	0	0	0	1	0	11	0
493	GAA	11	0	0	4	0	0	0	0	0	3	0	0	3	0	0	0	3	2	0	0	0	0	0	0	0	5	0	0	0	0	0	0	66255	2	4	3	7	13	2	0	7	0	0	27	1	0	0	0
494	AGT	1	0	0	13	0	0	0	0	1	4	0	66444	0	0	3	1	0	0	0	0	0	0	0	0	0	0	0	0	0	0	0	0	0	0	0	0	6	0	0	0	0	0	0	5	0	0	0	0
495	GTA	0	0	0	0	0	0	0	0	0	0	0	0	13	0	0	0	0	0	0	0	0	0	0	0	0	0	0	0	0	0	0	0	0	0	0	0	4	0	0	0	2	0	0	0	67669	14	17	0
496	AGA	8	0	4	0	0	0	0	0	68104	0	6	3	0	0	0	0	0	0	0	0	0	0	0	0	0	1	0	0	0	0	0	0	0	0	0	0	0	0	0	0	4	0	0	0	0	0	0	0
497	AAT	3	3	0	68615	0	0	1	12	0	0	6	4	0	0	1	17	2	0	0	0	0	0	0	0	0	0	2	2	0	0	0	0	0	0	6	13	14	0	1	10	0	0	0	5	0	15	3	0
498	GGG	0	0	0	0	0	0	0	0	0	0	3	0	0	0	0	0	0	0	0	0	0	0	0	0	0	0	0	0	0	0	0	0	0	0	12	0	1	0	0	0	3	2	68505	0	0	0	4	0
499	ACT	0	0	0	4	0	2	2	67921	0	0	20	6	0	0	13	2	0	1	0	0	0	0	0	0	0	0	0	0	0	0	0	0	9	0	24	0	0	0	0	10	0	0	0	1	4	0	0	1
500	TAT	0	0	0	0	0	0	0	0	0	0	0	0	0	0	0	0	0	0	0	10	0	0	0	0	0	0	0	0	0	0	0	18	0	0	112	0	0	0	0	0	0	0	0	0	0	0	0	0
501	GAT	3	0	0	3	0	0	0	0	0	0	0	0	0	4	1	0	0	0	0	0	0	0	0	3	0	0	0	0	0	0	0	0	4	1	0	68516	0	0	0	0	0	0	0	4	0	0	0	0
502	TAT	0	0	0	0	0	0	0	0	0	0	0	0	0	0	0	0	0	0	0	23	0	0	0	0	0	0	0	0	0	0	0	1	0	0	0	2	0	0	8	0	0	0	0	0	0	0	0	0
503	CCA	1	0	1	1	0	0	0	1	0	0	0	0	0	0	1	0	1	0	1	1	67975	3	14	3	0	0	0	0	1	0	0	0	0	3	0	0	0	0	0	0	0	0	0	0	2	0	0	0
504	AAA	68417	2	4	0	2	0	1	0	0	0	1	5	0	0	0	0	1	1	0	0	0	0	0	0	0	0	0	2	2	0	1	0	4	0	0	0	0	1	2	0	0	0	0	0	0	0	0	2
505	TAT	0	0	0	1	0	0	0	0	0	0	0	0	0	0	0	0	0	0	0	2	0	0	0	0	0	0	0	0	0	0	0	0	0	0	0	0	0	0	0	0	0	0	0	0	0	0	0	0
506	TCA	0	0	0	0	0	0	0	0	0	0	0	0	0	0	0	0	0	0	0	0	6	0	0	0	0	0	4	2	0	0	6	0	5	0	0	0	3	0	0	14	0	0	4	0	0	0	0	5
507	GAA	1	0	0	0	0	1	0	0	0	0	2	2	8	7	0	2	0	0	0	0	0	10	0	0	0	0	0	0	0	0	0	0	67319	0	9	0	0	0	0	0	4	0	2	1	0	1	5	0
508	GAA	8	0	0	0	0	0	0	0	0	0	0	0	0	0	0	19	11	0	2	0	0	3	0	0	0	0	0	0	0	3	0	0	67435	6	0	0	0	11	2	0	2	0	0	0	0	0	0	11
509	TCA	0	0	0	0	0	1	0	1	0	0	0	1	3	0	0	11	0	0	0	0	3	0	0	0	0	0	0	0	5	0	0	4	0	0	0	0	1	4	0	0	0	0	1	0	3	1	0	3
510	AAG	1	0	65056	1	0	0	3	0	0	0	10	0	0	0	1	0	0	0	8	0	0	0	0	0	1	0	2	0	0	1	0	0	0	0	8	0	0	0	0	0	0	0	0	0	2	0	0	1
511	TTG	0	0	0	0	0	0	0	0	6	0	0	0	0	0	4	0	3	0	0	0	0	0	0	0	0	0	0	0	0	0	4	0	0	0	0	0	0	0	0	0	0	0	0	0	0	0	4	9
512	AAC	3	65651	1	3	0	1	0	3	5	28	1	0	11	17	3	0	0	4	0	1	0	0	0	0	0	2	0	0	0	0	0	0	0	10	0	1	6	0	1	3	0	0	0	2	0	0	0	3
513	AGG	0	0	5	3	1	0	0	0	15	0	62474	1	1	0	1	0	0	5	0	0	0	0	0	0	1	0	4	6	0	0	0	0	0	0	0	0	0	0	0	4	0	0	15	0	0	0	3	0
514	GAA	6	0	0	0	0	0	2	0	0	0	0	0	0	0	0	0	0	0	0	0	0	0	0	0	0	0	2	0	0	0	0	1	63251	0	5	0	0	0	0	0	2	0	0	0	1	0	0	0
515	AAG	7	0	62102	20	0	0	3	0	30	0	17	108	0	0	3	0	0	0	0	0	1	0	0	0	0	0	0	0	0	0	0	0	0	0	150	3	0	0	0	0	11	1	0	4	5	0	3	0
516	ATA	1	0	0	0	6	0	0	0	0	0	0	0	61508	10	11	7	0	0	0	0	0	0	0	0	0	0	0	0	0	0	0	0	0	0	0	0	0	0	0	0	0	0	0	0	3	1	0	5
517	GAT	23	0	0	10	14	0	0	1	0	0	2	0	0	0	9	1	0	1	0	0	0	0	0	0	0	2	1	0	0	0	0	0	1	6	4	58590	5	1	3	1	0	5	2	1	0	25	5	0
518	GGA	4	7	0	0	1	26	11	19	2	1	0	5	6	13	0	2	0	0	1	0	0	5	0	0	0	0	0	0	0	2	0	0	10	0	1	0	0	2	0	8	64319	1	14	6	0	0	0	2
519	GTG	0	0	0	0	0	0	0	0	0	0	0	0	0	1	4	0	0	0	0	0	0	0	0	0	0	1	0	0	0	0	0	0	0	0	0	0	0	0	4	0	0	0	1	0	6	1	63587	1
520	AAA	66313	1	10	6	2	3	0	0	4	0	0	6	1	0	0	5	5	0	22	0	0	0	0	0	0	2	2	0	0	1	0	1	16	12	0	3	0	0	1	0	0	0	0	0	0	0	0	0
521	TTG	0	0	0	0	0	0	0	0	0	0	0	0	0	0	0	0	0	0	0	0	0	0	0	0	0	0	0	0	0	0	3	0	0	0	0	0	0	0	0	0	0	0	0	0	1	0	1	10
522	GAA	1	21	0	0	0	0	0	0	0	0	3	0	0	0	0	0	0	0	0	0	0	0	0	0	0	0	0	0	0	0	0	0	65420	3	3	0	2	0	0	0	11	0	0	0	1	0	0	0
523	TCA	0	0	0	0	2	0	0	2	0	0	1	1	3	2	0	0	5	0	0	0	9	2	0	1	0	0	0	1	0	0	0	0	0	0	0	0	1	1	0	0	0	0	0	0	0	0	0	0
524	ATG	0	5	0	0	0	0	18	0	0	0	8	0	18	3	65715	3	0	0	0	3	0	0	4	0	0	0	0	3	1	0	0	0	0	0	0	1	0	0	0	0	0	3	0	0	6	0	10	0
525	GGG	0	0	0	0	3	0	3	0	0	0	1	0	0	0	0	0	0	0	5	0	0	0	0	0	0	0	0	0	0	0	0	0	0	12	3	0	0	0	1	0	16	1	65492	57	0	0	0	0
526	GTG	1	0	0	0	0	0	0	5	0	0	0	0	7	4	5	4	0	0	1	1	0	4	0	0	0	0	3	0	0	0	0	5	0	0	1	0	0	0	6	1	0	0	3	0	58	1	65082	7
527	TAT	0	0	0	0	0	0	4	0	0	4	0	2	0	0	0	0	0	0	0	18	0	0	2	0	0	0	0	0	0	0	0	0	0	0	3	0	0	0	0	0	0	0	0	0	0	0	0	0
528	CAG	0	0	1	0	0	0	0	0	0	0	0	2	0	0	0	0	1	4	63051	3	0	0	1	2	1	0	16	0	0	0	0	0	0	0	0	0	0	0	0	0	0	0	0	0	0	0	0	0
529	ATT	0	0	0	2	0	1	0	6	0	0	0	0	3	2	0	64434	0	0	0	0	0	0	0	0	0	0	0	0	0	0	0	0	0	0	0	0	0	0	0	0	0	0	0	0	0	0	8	5
530	CTG	0	0	0	0	0	0	0	0	0	0	0	0	0	0	5	0	0	0	0	0	0	0	4	0	0	2	0	0	7	0	66513	9	0	0	0	0	0	0	0	0	0	0	0	0	0	0	0	0
531	GCG	0	0	0	0	0	0	2	0	0	0	0	0	0	0	0	0	0	0	0	0	0	0	0	0	0	0	0	0	0	3	0	0	0	0	0	0	1	0	66207	7	0	0	0	0	0	4	9	0
532	ATC	0	0	0	0	0	3	0	0	0	0	0	0	0	64981	0	4	0	0	0	0	0	0	0	0	0	0	0	0	0	0	0	0	0	0	0	0	0	0	0	0	0	0	0	0	0	19	0	0
533	TAC	0	2	0	0	0	0	0	0	0	0	0	0	0	0	0	0	0	16	0	0	0	0	0	0	0	0	0	0	0	0	0	0	0	0	0	0	0	0	0	0	0	0	0	0	0	0	0	0
534	TCA	0	0	0	0	0	0	0	0	0	0	0	0	0	0	0	0	0	0	0	0	9	0	0	0	0	0	0	0	0	0	0	0	0	0	0	0	0	0	0	0	0	0	0	0	0	0	0	0
535	ACT	0	0	0	5	0	14	9	66661	0	0	0	0	0	0	0	8	0	0	0	0	0	0	0	0	0	0	0	0	0	0	0	0	0	0	0	0	0	0	0	2	0	0	0	0	0	0	0	0
536	GTC	0	0	0	0	0	0	0	0	0	0	0	0	0	20	0	0	0	0	0	0	0	0	0	0	0	0	0	0	0	0	0	0	0	0	0	0	0	9	0	0	0	0	0	0	2	67020	0	3
537	GCC	0	0	0	0	0	18	9	7	0	0	0	0	0	0	0	0	0	0	0	0	0	0	0	0	0	0	0	0	0	0	0	0	0	0	0	0	4	67136	0	3	0	0	0	0	0	9	0	0
538	AGT	0	0	0	7	0	0	1	0	0	2	1	67620	0	3	0	4	0	0	0	0	0	0	0	0	0	0	0	2	0	0	0	0	0	0	0	0	0	0	2	0	0	0	0	7	0	0	5	0
539	TCA	0	0	0	0	0	0	0	0	0	0	0	0	0	0	0	0	0	0	0	0	7	0	0	0	0	0	0	0	0	0	0	0	0	0	0	0	0	0	0	0	0	0	0	0	0	0	0	0
540	CTG	0	0	0	0	0	0	0	0	0	0	0	0	1	2	2	2	0	0	2	0	0	0	1	0	0	0	0	0	11	14	68378	3	0	0	0	0	0	1	1	2	1	0	0	0	0	0	6	0
541	GTG	0	0	0	0	1	0	0	0	0	0	0	0	0	5	11	0	0	0	0	0	0	0	1	0	0	0	0	0	0	0	0	7	0	0	0	2	0	0	0	0	0	0	0	0	9	4	68275	4
542	CTT	0	0	0	0	0	0	0	4	0	0	0	0	2	0	8	10	0	0	0	0	0	0	0	17	0	0	0	1	1	4	1	68391	0	0	0	0	0	0	0	0	0	2	0	0	0	0	1	0
543	TTG	0	0	0	0	9	0	0	0	0	0	0	6	1	0	0	0	0	0	0	0	0	0	0	0	0	0	0	0	0	0	5	1	0	0	0	0	0	0	3	0	0	0	0	2	0	0	0	0
544	GTC	0	6	0	0	0	0	0	0	0	0	0	0	0	1	0	0	0	0	0	0	0	0	0	0	0	0	0	0	0	0	0	0	0	0	0	0	0	8	0	0	0	0	0	0	3	68322	2	5
545	TCC	0	0	0	0	0	1	0	0	0	0	0	0	0	0	0	0	0	0	0	0	0	11	0	0	0	0	0	0	0	0	0	0	0	0	0	0	0	0	0	0	0	0	0	0	0	0	0	0
546	CTG	0	0	0	0	0	0	0	0	0	0	0	0	0	0	2	0	0	0	3	0	0	0	8	0	0	0	1	0	1	0	68803	0	0	0	0	0	0	0	0	0	0	0	0	0	0	0	1	0
547	GGG	0	0	0	0	0	0	0	0	0	0	5	0	0	0	0	0	0	0	0	0	0	0	0	0	0	0	0	0	0	0	0	0	0	0	3	0	0	0	2	0	2	0	68649	1	0	0	1	0
548	GCA	0	0	0	0	14	0	0	0	0	0	0	0	0	0	0	0	0	0	0	0	0	0	0	0	0	0	0	0	0	0	0	0	2	0	0	0	68232	1	7	1	3	0	0	0	7	0	0	0
549	ATC	0	0	0	0	2	7	0	0	0	2	0	0	1	68483	0	4	0	0	0	0	0	0	0	0	0	0	0	0	0	0	0	0	0	0	0	0	0	0	0	0	0	0	0	0	0	9	0	0
550	AGT	0	0	0	0	0	0	0	1	0	3	0	68438	0	0	1	0	0	6	0	0	0	0	0	0	0	0	0	0	0	0	0	0	0	0	0	0	0	0	0	0	0	0	0	12	0	0	0	0
551	TTC	0	0	0	0	1	0	0	0	0	0	0	0	2	0	0	0	0	0	0	0	0	0	0	0	0	0	0	0	0	1	0	0	0	0	0	0	0	0	0	0	0	0	2	3	0	0	0	0
552	TGG	0	0	0	0	0	0	0	0	0	0	0	0	0	0	0	0	0	0	4	0	0	0	0	0	0	0	9	0	0	0	0	0	0	0	0	0	0	1	0	0	0	0	2	0	0	0	2	0
553	ATG	0	0	0	0	0	0	0	0	0	0	2	0	4	0	68777	3	0	0	0	0	0	0	0	0	0	0	0	0	0	0	0	0	0	0	0	0	0	3	0	1	4	4	0	0	0	0	4	0
554	TGT	0	0	0	0	0	0	0	0	0	0	0	0	0	0	0	0	0	0	0	0	0	0	0	0	0	0	0	5	0	0	0	0	0	0	0	0	0	0	0	0	0	0	0	0	0	0	7	0
555	TCT	0	0	0	0	0	0	0	2	0	0	0	8	0	0	1	0	8	0	3	0	0	0	0	2	1	0	1	0	0	0	9	0	1	0	0	0	0	0	1	8	0	4	0	0	0	0	0	0
556	AAT	1	5	17	68826	0	0	0	1	0	0	0	2	6	0	0	1	0	0	0	0	0	0	0	0	0	0	0	0	0	0	0	0	0	0	0	8	0	0	0	0	0	0	0	0	0	0	0	0
557	GGG	0	0	0	0	0	0	0	0	0	0	2	0	0	0	0	0	0	0	0	0	0	0	0	0	0	0	0	0	0	0	0	0	0	0	2	0	0	0	2	0	6	2	68506	0	0	0	1	0
558	TCT	0	0	1	0	0	0	0	6	0	0	0	0	0	0	0	0	0	0	0	0	0	0	0	2	0	0	0	0	0	1	0	1	0	0	0	0	0	0	0	0	0	0	0	0	0	0	0	1
559	TTG	0	0	0	0	0	0	0	0	0	0	0	0	0	0	0	0	0	0	0	0	0	0	0	0	0	0	0	0	0	0	14	0	0	0	0	0	0	0	0	0	0	0	0	0	0	0	1	0
560	CAG	0	0	5	0	0	0	4	0	0	0	0	0	0	0	0	0	5	0	68881	1	0	0	0	0	0	0	9	0	0	0	3	0	0	0	3	0	0	0	0	0	0	0	0	0	0	0	3	0
561	TGC	0	0	0	0	0	0	0	0	0	2	0	0	0	0	0	3	0	0	0	0	0	0	0	0	0	2	0	0	0	0	2	0	0	0	0	0	0	0	0	0	0	0	0	0	1	0	0	0
562	AGA	8	1	0	0	0	0	0	0	68918	0	0	0	1	0	0	0	0	0	0	4	0	0	0	0	0	0	1	21	1	0	0	0	0	0	0	10	0	0	0	0	3	0	0	1	1	2	5	4
563	ATA	0	0	0	0	4	0	0	0	1	0	0	0	68983	4	9	2	0	0	0	0	0	0	0	0	0	0	0	0	1	0	0	0	0	0	0	0	0	0	0	0	0	0	0	0	5	0	0	0
564	TGC	0	0	0	0	0	0	0	0	0	0	0	0	0	0	0	0	0	0	0	0	0	0	0	0	0	6	0	0	0	0	0	0	0	0	0	0	0	0	0	0	0	0	0	0	0	0	0	0
565	ATC	0	0	0	0	0	0	0	0	0	0	0	0	1	69005	0	2	0	0	0	0	0	0	0	0	0	0	0	0	2	2	1	0	0	0	0	0	0	0	0	0	0	0	0	0	0	1	1	0
566	TGA	0	0	0	0	0	0	0	0	4	0	0	0	0	0	0	0	0	0	0	0	0	0	0	0	14	0	0	0	0	0	0	0	0	0	0	0	0	0	0	0	0	0	0	0	0	0	0	0
[truncated: 16 more columns]
