# Supplementary material for: How single mutations affect viral escape from broad and narrow antibodies to H1 influenza hemagglutinin
Source: Nat Commun. 2018 Apr 11;9:1386. doi: 10.1038/s41467-018-03665-3 (PMC5895760; doi:10.1038/s41467-018-03665-3)
Supplement: Supplementary file 5 — Supplementary Data 3(ZIP 19513 kb) [file 41467_2018_3665_MOESM5_ESM.zip › analysis_code/results/codoncounts/L2-S139-200ug-ml.log]

2017-10-05 10:31:11,955 - INFO - Beginning execution of dms2_bcsubamp in directory /fh/fast/bloom_j/computational_notebooks/jbloom/2017/HA_antibody_ease_of_escape/analysis_code

2017-10-05 10:31:11,955 - INFO - Progress is being logged to ./results/codoncounts/L2-S139-200ug-ml.log
2017-10-05 10:31:14,901 - INFO - Version information:
	Time and date: Thu Oct  5 10:31:11 2017
	Platform: Linux-3.13.0-49-generic-x86_64-with-Ubuntu-14.04-trusty
	Python version: 3.4.0 (default, Apr 11 2014, 13:05:11)  [GCC 4.8.2]
	dms_tools2 version: 2.1a0
	Bio version: 1.70
	HTSeq version: 0.9.1
	pandas version: 0.20.3
	numpy version: 1.13.1
	IPython version: 6.1.0
	matplotlib version: 2.0.2
	plotnine version: 0.2.1
	natsort version: 5.1.0
	pystan version: 2.16.0.0
	scipy version: 0.19.1
	seaborn version: 0.8.0
	phydmslib version: 2.1.3
	jupyter version: 1.0.0

2017-10-05 10:31:14,901 - INFO - Parsed the following arguments:
	minq = 15
	fastqdir = ./results/FASTQ_files/
	R2trim = [180, 180, 180, 180, 190, 190]
	purgebc = 0
	R2 = None
	chartype = codon
	purgeread = 0
	refseq = ./data/WSN_HA_reference.fa
	R1trim = [190, 175, 175, 175, 190, 190]
	outdir = ./results/codoncounts/
	name = L2-S139-200ug-ml
	maxmuts = 4
	R1 = ['L2-S139-200ug-ml_R1.fastq.gz']
	alignspecs = ['1,285,36,37', '286,570,31,32', '571,855,37,32', '856,1140,31,36', '1141,1425,29,33', '1426,1698,40,43']
	minconcur = 0.75
	use_existing = yes
	ncpus = -1
	bcinfo = False
	bclen = 8
	minreads = 2
	minfraccall = 0.95

2017-10-05 10:31:14,921 - INFO - Read refseq of 1698 codons from ./data/WSN_HA_reference.fa
2017-10-05 10:31:14,925 - INFO - Reads are in these FASTQ pairs:
	./results/FASTQ_files/L2-S139-200ug-ml_R1.fastq.gz and ./results/FASTQ_files/L2-S139-200ug-ml_R2.fastq.gz

2017-10-05 10:31:14,925 - INFO - Now parsing read pairs...
2017-10-05 10:31:23,954 - INFO - Reads parsed so far: 500000
2017-10-05 10:31:33,209 - INFO - Reads parsed so far: 1000000
2017-10-05 10:31:42,063 - INFO - Reads parsed so far: 1500000
2017-10-05 10:31:51,014 - INFO - Reads parsed so far: 2000000
2017-10-05 10:32:00,198 - INFO - Reads parsed so far: 2500000
2017-10-05 10:32:08,014 - INFO - Parsed 2971075 reads, found 1499262 unique barcodes.
2017-10-05 10:32:08,016 - INFO - Summary stats on reads:
fail filter  low Q barcode    total
          0         509066  2971075
2017-10-05 10:32:08,016 - INFO - Writing these stats to ./results/codoncounts/L2-S139-200ug-ml_readstats.csv

2017-10-05 10:32:09,065 - INFO - Number of reads per barcode:
                 number of barcodes
number of reads                    
1                            880474
2                            381606
3                            159700
4                             55280
5                             16740
6                              4228
7                               999
8                               192
9                                29
10                               10
11                                2
13                                1
110                               1
2017-10-05 10:32:09,065 - INFO - Writing these stats to ./results/codoncounts/L2-S139-200ug-ml_readsperbc.csv

2017-10-05 10:32:09,085 - INFO - Examining the 1499262 barcodes to build and align subamplicons...
2017-10-05 10:32:12,535 - INFO - Barcodes examined so far: 200000
2017-10-05 10:32:15,947 - INFO - Barcodes examined so far: 400000
2017-10-05 10:32:19,307 - INFO - Barcodes examined so far: 600000
2017-10-05 10:32:22,679 - INFO - Barcodes examined so far: 800000
2017-10-05 10:32:26,144 - INFO - Barcodes examined so far: 1000000
2017-10-05 10:32:29,557 - INFO - Barcodes examined so far: 1200000
2017-10-05 10:32:32,941 - INFO - Barcodes examined so far: 1400000
2017-10-05 10:32:34,604 - INFO - Examined all barcodes. Summary stats:
aligned  not alignable  too few reads    total
 275778         343010         880474  1499262
2017-10-05 10:32:34,605 - INFO - Writing these stats to ./results/codoncounts/L2-S139-200ug-ml_bcstats.csv

2017-10-05 10:32:34,647 - INFO - Writing the counts of each codon identity at each site to ./results/codoncounts/L2-S139-200ug-ml_codoncounts.csv

2017-10-05 10:32:34,682 - INFO - Successful completion of dms2_bcsubamp
