# Supplementary material for: How single mutations affect viral escape from broad and narrow antibodies to H1 influenza hemagglutinin
Source: Nat Commun. 2018 Apr 11;9:1386. doi: 10.1038/s41467-018-03665-3 (PMC5895760; doi:10.1038/s41467-018-03665-3)
Supplement: Supplementary file 5 — Supplementary Data 3(ZIP 19513 kb) [file 41467_2018_3665_MOESM5_ESM.zip › analysis_code/results/codoncounts/L2-S139-200ug-ml_codoncounts.csv]

site	wildtype	AAA	AAC	AAG	AAT	ACA	ACC	ACG	ACT	AGA	AGC	AGG	AGT	ATA	ATC	ATG	ATT	CAA	CAC	CAG	CAT	CCA	CCC	CCG	CCT	CGA	CGC	CGG	CGT	CTA	CTC	CTG	CTT	GAA	GAC	GAG	GAT	GCA	GCC	GCG	GCT	GGA	GGC	GGG	GGT	GTA	GTC	GTG	GTT
1	ATG	0	0	0	0	0	0	5	0	0	0	0	0	5	1	59168	3	0	0	0	0	0	0	0	0	0	0	0	0	0	0	0	0	0	0	0	0	0	0	0	0	0	0	0	0	0	0	2	0
2	AAG	1	0	58992	3	0	1	0	15	0	0	5	0	0	0	11	21	2	0	0	3	1	0	0	6	0	0	0	0	15	0	1	0	0	0	5	0	0	0	0	0	0	0	0	0	0	0	0	1
3	GCA	0	0	0	0	4	0	0	0	2	0	0	0	0	2	0	1	0	0	0	0	0	0	0	0	0	0	0	0	0	0	0	0	0	1	0	1	59060	0	8	0	1	0	0	0	4	0	0	0
4	AAA	59172	0	0	0	0	0	0	0	1	4	0	5	1	0	0	0	0	0	0	0	1	0	0	0	0	8	0	0	0	0	0	3	0	0	0	0	5	0	0	3	0	0	0	0	0	5	0	2
5	CTA	0	0	0	0	0	0	0	0	0	0	0	0	3	0	0	1	2	0	0	0	8	0	0	0	1	0	0	0	59091	0	27	3	0	0	0	0	0	0	0	1	0	0	0	0	0	0	0	0
6	CTG	0	0	0	0	0	0	0	0	0	0	0	0	0	1	2	0	0	0	0	0	0	0	3	0	0	0	0	0	36	0	59079	15	0	5	0	1	0	0	0	0	0	0	0	0	0	0	4	7
7	GTC	1	0	0	0	0	0	0	0	0	0	0	0	0	3	5	0	0	0	0	0	0	0	0	0	0	0	0	0	0	17	0	0	0	0	0	0	0	1	0	0	0	1	0	0	2	59061	0	4
8	CTG	0	0	0	0	0	0	0	0	0	0	0	0	0	0	1	0	0	0	0	0	0	0	13	0	0	0	3	0	7	5	59144	4	0	0	0	0	0	0	0	0	0	0	0	0	6	0	0	7
9	TTA	0	0	0	1	0	0	0	0	0	0	0	0	1	0	0	6	0	0	0	0	0	0	0	0	0	0	0	0	3	0	0	0	0	0	0	0	0	0	0	0	0	0	0	0	0	1	2	0
10	TAT	0	0	0	0	0	0	0	0	0	0	0	0	0	3	4	0	0	0	0	10	0	0	0	0	0	0	0	0	1	0	0	4	0	0	0	0	0	0	0	0	0	0	0	0	0	0	0	0
11	GCA	0	0	0	0	9	2	0	2	0	3	0	0	0	0	10	0	0	4	0	0	0	0	0	0	0	2	0	7	0	1	1	0	0	0	0	0	58821	1	0	0	0	1	0	0	13	4	0	6
12	TTT	0	1	0	0	0	0	0	0	0	1	0	0	3	0	0	0	0	0	0	0	0	0	0	1	0	0	0	0	0	0	0	8	0	0	0	0	0	0	0	0	0	0	0	0	0	1	7	1
13	GTA	0	0	0	0	1	0	0	0	0	0	0	0	5	0	0	0	2	0	0	0	0	0	0	0	0	0	0	0	0	6	0	0	0	0	0	0	27	0	0	2	0	0	0	0	58999	0	19	1
14	GCT	0	0	0	0	0	0	0	2	0	0	0	0	0	0	0	0	0	0	0	0	0	0	0	0	0	0	0	0	0	0	0	0	0	0	0	4	3	14	0	58568	0	0	0	0	0	0	0	3
15	ACA	0	0	0	0	58951	0	30	3	0	0	0	0	4	0	0	0	0	0	0	0	0	0	0	0	0	0	0	0	0	0	0	0	0	0	0	0	1	0	0	0	0	0	0	0	0	0	4	0
16	GAT	0	0	0	0	0	0	0	0	0	0	0	0	0	0	0	0	0	1	0	2	0	0	0	0	0	0	0	3	0	0	0	0	0	7	1	58893	0	0	0	1	0	0	0	5	0	0	0	0
17	GCA	0	0	0	0	13	0	0	0	0	0	0	0	0	0	0	0	0	0	0	0	0	0	0	0	0	0	0	0	0	0	0	0	0	0	0	0	58356	1	77	1	0	0	0	0	6	0	0	0
18	GAC	0	3	0	0	0	0	0	0	0	0	0	0	0	0	0	0	0	0	0	0	0	0	0	0	0	0	0	0	0	0	0	0	3	58613	2	1	0	0	0	0	0	3	0	0	0	0	0	0
19	ACA	3	0	0	0	58422	0	14	7	10	0	0	0	2	0	0	0	0	3	0	0	0	0	0	0	0	0	0	0	0	0	0	0	0	0	2	0	5	0	0	0	0	0	0	0	0	0	0	1
20	ATA	0	0	0	0	11	0	0	0	0	0	0	0	57664	0	5	17	0	0	0	0	0	0	0	0	0	0	0	0	0	0	0	0	0	0	0	0	0	0	0	0	0	0	0	0	1	0	0	0
21	TGT	0	0	0	0	0	0	0	0	0	0	0	0	0	0	0	0	0	0	0	0	0	0	0	0	0	0	0	4	0	0	0	0	0	0	0	0	0	0	0	0	0	0	0	0	0	0	0	0
22	ATA	0	0	0	0	2	0	0	0	0	0	0	0	58383	1	15	0	0	0	0	0	0	0	0	0	0	0	0	0	0	0	0	0	0	0	0	0	0	0	0	0	0	0	0	0	1	0	0	0
23	GGC	0	0	0	0	0	0	0	0	0	1	0	0	0	0	0	0	0	0	0	0	0	0	0	0	0	0	0	0	0	0	0	0	0	1	0	0	0	0	0	0	67	58630	7	1	0	3	0	0
24	TAC	0	1	0	0	1	2	0	5	0	0	0	0	0	0	0	0	0	9	0	0	0	0	0	0	0	0	0	0	0	0	0	0	0	0	0	0	0	0	0	0	0	0	0	0	0	0	0	0
25	CAT	0	0	0	1	0	1	0	0	0	0	0	0	0	0	0	0	3	3	0	58698	0	0	0	0	0	0	0	4	0	0	0	1	0	0	0	0	0	1	0	0	0	0	0	0	0	0	0	0
26	GCG	0	5	0	0	0	0	6	0	0	0	0	0	0	0	0	0	0	0	0	0	0	0	0	0	0	0	0	0	0	0	0	0	0	0	3	0	17	1	58442	4	0	0	1	0	0	0	8	0
27	AAC	1	58854	0	6	0	0	0	0	0	0	0	0	0	0	0	0	0	0	0	0	0	0	0	0	0	0	0	0	0	0	0	0	0	4	0	0	0	0	0	0	0	0	0	0	0	0	0	0
28	AAC	2	58864	0	5	0	0	0	0	0	4	0	0	0	0	0	0	0	0	0	0	0	0	0	0	0	0	0	0	0	0	0	0	0	5	0	0	0	0	0	0	0	0	0	0	0	0	0	0
29	TCA	0	5	0	2	0	0	0	0	0	0	0	0	0	0	0	0	0	0	0	0	7	0	0	0	0	0	0	0	0	0	0	0	0	0	0	0	0	0	0	0	0	0	1	0	0	0	0	0
30	ACC	0	3	0	0	2	58285	13	23	0	0	0	0	0	7	0	0	0	0	0	0	0	0	0	0	0	0	0	0	0	0	0	0	0	0	0	0	0	8	0	0	0	0	0	0	0	0	0	0
31	GAC	0	17	0	0	0	0	0	0	0	0	0	0	0	0	0	0	0	1	0	0	0	0	0	0	0	0	0	0	0	0	0	0	0	58048	0	2	0	0	0	0	0	3	0	0	0	0	0	0
32	ACT	0	0	0	1	0	4	0	57392	0	0	0	0	0	0	0	2	0	0	0	0	0	0	0	0	0	0	0	0	0	0	0	0	0	0	0	0	0	0	0	3	0	0	0	0	0	0	0	0
33	GTT	0	0	0	0	0	0	0	0	0	0	0	0	0	0	0	6	0	0	0	0	0	0	0	0	0	0	0	0	0	0	0	0	0	0	0	0	0	0	0	6	0	0	0	0	3	5	0	56178
34	GAC	0	2	0	0	0	0	0	0	0	0	0	0	0	0	0	0	0	0	0	0	0	0	0	0	0	0	0	0	0	0	0	0	1	54827	0	2	0	0	0	0	0	2	0	0	0	2	0	0
35	ACA	0	0	0	0	56873	1	7	0	0	0	0	0	0	0	0	0	0	0	0	0	0	0	0	0	0	0	0	0	0	0	0	0	0	0	0	0	1	0	0	0	0	0	0	0	0	0	0	0
36	ATA	0	0	0	0	1	0	0	0	1	0	0	0	55958	0	2	0	0	0	0	0	0	0	0	1	0	0	0	0	0	0	0	0	0	0	0	0	0	0	0	0	0	1	0	0	0	0	0	0
37	CTC	0	0	0	0	0	6	12	0	0	1	3	0	0	6	0	0	2	0	0	0	0	5	0	0	0	1	0	0	2	55909	0	11	0	0	0	0	0	0	0	0	0	0	0	0	0	0	0	0
38	GAG	0	4	6	0	0	0	0	0	0	0	0	0	0	0	0	0	2	0	0	0	0	0	0	0	0	0	0	0	0	0	0	0	7	0	50142	0	0	0	0	0	0	0	0	0	0	0	0	0
39	AAG	13	0	45557	1	0	0	0	0	0	0	1	0	0	0	0	0	0	0	0	0	0	0	0	0	0	0	0	0	0	0	0	0	0	0	1	0	0	0	0	0	0	0	0	0	0	0	0	0
40	AAT	0	2	0	50034	0	0	0	0	0	0	0	0	0	0	0	0	0	0	0	0	0	0	0	0	0	0	0	0	0	0	0	0	0	0	0	5	0	0	0	0	0	0	0	1	0	0	0	0
41	GTG	0	0	0	0	0	0	0	0	0	0	0	0	0	0	2	0	0	0	0	0	0	0	0	0	0	0	0	0	0	0	0	0	0	0	0	0	0	0	2	0	0	0	2	0	5	0	42233	1
42	GCA	0	0	0	0	6	0	0	0	0	0	0	0	0	0	0	0	0	0	0	0	0	0	0	0	0	0	0	0	0	0	0	0	1	0	0	0	44125	0	5	0	0	0	0	0	19	0	0	0
43	GTG	0	0	0	0	0	0	0	0	0	0	0	0	0	0	4	0	0	0	0	0	0	0	0	0	0	0	0	0	0	0	0	0	0	0	1	0	0	0	1	0	0	0	1	0	9	0	48415	0
44	ACA	1	0	0	0	47072	1	9	0	0	0	0	0	5	0	0	0	0	0	0	0	0	0	0	0	0	0	0	0	0	0	0	0	0	0	0	0	8	0	0	0	0	0	0	0	0	0	0	0
45	CAT	0	0	0	2	0	0	0	0	0	0	0	0	0	0	0	0	1	18	0	46733	0	0	0	1	0	0	0	0	0	0	0	0	0	0	0	0	0	0	0	0	0	0	0	0	0	0	0	0
46	TCT	0	0	0	0	1	0	0	0	0	0	0	1	0	0	0	0	0	0	0	0	0	0	0	3	0	0	0	0	0	0	0	0	0	0	0	0	0	0	0	0	0	0	0	0	0	0	0	0
47	GTT	0	0	0	0	0	0	0	0	1	0	0	0	0	5	0	7	0	0	0	0	0	0	0	0	0	0	0	0	0	0	0	0	0	0	0	1	0	0	0	4	0	0	0	0	0	18	0	39055
48	AAC	1	57037	0	5	0	3	0	0	0	11	0	0	0	1	0	0	0	0	0	0	0	0	0	0	0	0	0	0	0	0	0	0	1	1	0	0	0	0	0	0	0	0	0	0	2	0	0	0
49	CTG	0	0	0	0	0	0	0	0	0	0	0	0	0	0	3	0	0	0	1	0	0	0	7	0	0	0	0	0	16	2	53877	12	0	0	0	0	0	1	0	0	0	0	0	0	0	0	0	0
50	CTC	0	0	0	0	0	0	0	0	0	0	0	0	0	0	0	0	0	2	0	0	0	1	0	0	0	0	0	0	5	53565	0	16	0	0	0	0	0	0	0	0	0	0	0	0	0	0	0	0
51	GAA	1	0	0	0	0	0	0	1	0	0	0	0	0	0	0	0	0	0	1	0	0	0	0	0	0	0	0	0	0	0	0	0	57559	0	24	2	0	0	6	6	0	0	0	0	1	2	0	0
52	GAC	0	4	0	0	3	0	0	0	0	0	0	0	0	0	0	0	0	0	0	0	0	0	0	0	0	0	0	0	0	0	0	0	4	53866	4	6	0	7	1	0	0	7	0	0	0	0	0	0
53	AGC	0	33	0	0	0	0	20	0	2	52213	0	27	0	1	0	0	0	3	1	0	0	0	0	0	4	2	1	0	13	0	0	0	0	0	15	2	0	0	0	0	3	14	0	0	0	0	0	1
54	CAC	0	0	0	0	0	0	0	0	0	0	0	0	0	0	0	0	0	53551	0	8	0	0	0	0	0	2	0	0	0	0	0	0	0	2	0	0	0	1	0	0	0	0	0	0	0	0	5	0
55	AAC	1	54357	1	17	0	1	0	0	0	3	0	0	0	0	0	0	0	0	0	0	0	0	0	0	0	0	0	0	0	0	0	0	0	12	0	0	0	0	0	0	0	0	0	0	0	0	0	0
56	GGG	0	0	0	0	0	0	0	0	0	0	5	0	0	0	0	0	0	0	0	0	0	0	0	0	0	0	0	0	0	0	0	0	0	0	9	0	0	0	2	0	20	0	55909	0	0	0	0	0
57	AAA	57707	0	2	3	0	0	0	0	8	0	1	0	0	0	0	0	0	0	0	0	0	0	0	0	0	0	0	0	0	0	0	0	14	0	0	0	112	0	0	0	0	0	0	0	0	0	0	0
58	CTA	0	0	0	0	0	0	0	0	0	0	0	0	0	0	0	2	0	0	0	0	8	0	0	0	0	0	0	0	55355	0	3	0	0	0	0	0	0	0	0	0	0	0	0	0	0	0	0	0
59	TGT	0	0	0	0	0	0	0	0	0	0	0	0	0	0	0	0	0	0	0	0	0	0	0	0	0	0	0	6	0	0	0	0	0	0	0	0	0	0	0	0	0	0	0	2	0	0	0	0
60	AAA	58649	1	9	3	1	3	0	0	5	4	0	0	0	0	3	0	1	2	0	0	0	0	0	0	7	7	0	1	0	1	0	0	2	0	0	0	4	0	0	2	0	0	0	0	0	0	0	0
61	TTA	0	0	0	0	0	0	0	0	0	0	0	0	0	1	0	1	0	0	0	0	0	0	0	0	0	0	0	0	4	14	2	0	0	0	0	0	0	0	0	0	0	0	0	0	2	9	0	1
62	AAA	57055	5	87	19	0	0	0	0	1	0	0	0	1	0	0	0	2	0	0	0	0	0	0	0	1	0	0	4	0	0	0	0	2	0	0	1	2	0	0	0	1	0	0	0	0	0	0	0
63	GGA	0	0	0	0	0	0	0	0	2	2	0	0	0	0	0	0	0	0	0	0	0	0	0	0	0	0	0	0	0	0	0	0	2	0	0	0	0	0	0	0	58628	0	4	0	0	0	0	0
64	ATA	0	0	0	0	3	0	5	0	0	1	0	0	58100	1	23	4	0	0	0	0	0	0	0	0	0	0	0	0	0	0	0	1	0	0	0	0	0	0	0	0	0	0	0	7	14	9	0	3
65	GCC	0	0	0	0	0	3	2	0	0	0	0	0	0	0	0	0	0	0	0	0	0	3	4	0	0	0	0	0	0	0	0	0	16	1	0	0	4	58574	0	0	0	4	1	0	0	1	0	0
66	CCA	0	0	0	0	1	0	0	0	0	0	0	0	0	0	0	0	1	0	0	0	58442	2	3	0	0	0	0	0	1	0	0	0	0	0	0	0	1	0	0	0	0	0	0	0	0	0	0	0
67	CTA	0	0	0	0	0	0	0	0	0	0	0	0	3	0	0	0	0	0	0	0	4	0	0	0	0	0	0	0	58626	0	6	4	0	0	0	0	0	0	0	0	0	0	0	0	0	0	0	0
68	CAA	1	0	0	0	8	0	0	0	0	0	0	0	8	7	3	10	58234	7	1	3	0	2	0	0	1	0	1	0	3	15	0	5	6	13	0	0	0	3	0	2	0	0	6	7	3	3	1	2
69	TTG	0	0	0	0	0	0	0	0	0	0	0	0	0	0	0	0	0	0	0	0	0	0	0	0	0	0	0	0	0	0	3	0	0	0	0	0	0	0	0	0	0	0	0	0	0	0	0	0
70	GGG	0	5	0	0	0	0	0	1	0	0	1	2	4	0	0	0	0	0	0	0	0	0	0	0	0	0	0	0	0	0	0	0	0	5	5	0	0	0	0	4	5	10	59065	3	0	0	0	0
71	AAA	58943	0	21	6	5	0	0	0	5	0	0	0	0	1	0	0	0	0	0	0	0	0	0	0	0	0	0	0	0	0	0	0	79	0	0	0	0	0	11	0	0	0	0	0	0	0	0	0
72	TGT	0	0	0	0	0	0	0	0	0	0	0	0	0	0	0	0	0	0	0	0	0	0	0	0	0	0	0	3	0	0	0	0	0	0	0	0	0	0	0	0	0	0	0	0	0	0	0	0
73	AAC	5	59013	0	26	10	4	0	0	0	4	0	0	0	1	0	0	3	0	0	0	0	0	0	0	0	0	0	0	0	0	0	0	0	17	0	0	0	0	0	0	0	3	0	0	0	0	0	0
74	ATC	0	0	0	0	0	0	0	0	0	0	0	0	15	57978	4	5	0	0	0	0	0	0	0	0	0	0	0	0	0	1	6	0	0	0	0	0	0	0	0	0	0	0	0	0	2	3	0	0
75	ACC	0	1	0	0	3	58469	0	9	0	6	0	0	0	3	0	7	0	0	0	1	0	0	0	0	0	0	0	0	0	0	0	0	2	3	0	0	0	3	7	0	0	0	1	0	8	3	2	0
76	GGA	0	0	0	0	0	0	0	0	4	0	0	0	0	0	0	0	0	0	0	0	0	0	0	0	0	0	0	0	0	0	0	0	5	0	0	0	4	0	0	0	58951	2	10	3	0	0	0	0
77	TGG	0	0	0	0	0	0	0	0	0	0	0	0	0	0	0	0	0	0	0	0	0	0	0	0	0	0	3	0	0	0	0	0	0	0	0	0	0	0	0	0	0	0	0	0	0	0	0	0
78	CTC	0	0	0	0	0	0	0	0	0	0	0	0	0	1	0	0	0	0	0	0	0	1	0	0	0	0	0	0	5	58842	0	2	0	0	0	0	0	0	0	0	0	0	0	0	0	1	1	0
79	TTG	0	0	0	0	0	0	0	0	0	0	0	0	0	0	3	0	0	0	0	0	0	0	0	0	0	0	0	0	0	0	15	3	0	0	0	0	0	0	0	0	0	0	0	0	0	0	0	0
80	GGA	0	0	0	0	0	0	0	0	6	0	0	0	0	0	0	0	0	0	0	0	0	0	0	0	0	0	0	0	0	0	0	0	3	0	0	0	0	0	0	0	59073	2	15	5	1	0	0	0
81	AAT	1	6	0	58858	0	0	0	1	0	0	0	0	0	0	0	0	0	0	0	0	0	0	0	0	0	0	0	0	0	0	0	0	0	0	0	2	0	0	0	0	0	0	0	0	0	0	0	0
82	CCA	0	0	0	0	0	0	0	0	0	0	0	0	0	0	0	0	1	0	0	0	59075	10	43	10	0	0	0	0	1	0	0	0	0	0	0	0	0	0	0	1	0	0	0	0	0	0	0	0
83	GAA	1	0	0	0	7	0	0	0	0	0	0	0	0	0	6	0	1	0	0	2	0	0	0	0	0	0	0	0	0	3	0	0	59056	2	3	0	0	5	6	0	3	0	0	0	0	0	0	0
84	TGC	0	0	0	0	0	0	0	0	0	1	0	0	0	0	0	0	0	0	0	0	0	0	0	0	0	4	0	0	0	0	0	0	0	0	0	0	0	0	0	0	0	0	0	0	0	0	0	0
85	GAC	0	4	0	0	0	0	0	0	0	0	0	0	0	0	0	0	0	0	0	0	0	0	0	0	0	0	0	0	0	0	0	0	5	59101	1	1	0	0	0	0	0	6	0	0	0	0	0	0
86	TCA	0	0	0	0	0	0	0	12	0	0	0	0	4	2	0	0	3	7	0	1	3	2	0	4	0	0	0	0	0	0	0	0	5	0	1	0	3	0	0	0	6	0	0	0	6	0	0	0
87	CTG	0	0	0	0	0	0	0	0	0	0	0	0	3	4	0	1	0	0	0	0	0	0	3	0	0	0	1	0	26	0	59149	2	0	0	0	0	0	0	0	0	0	0	0	0	0	0	0	0
88	CTT	0	0	0	0	0	0	0	0	0	1	0	0	8	3	1	6	0	0	3	1	0	0	0	2	0	0	0	1	6	79	3	59082	0	0	0	0	0	0	0	0	0	0	0	0	4	0	0	0
89	CCA	0	1	0	4	1	1	1	0	0	3	0	0	0	2	1	0	2	0	0	1	59109	1	13	2	0	1	0	0	4	6	0	0	12	11	1	9	0	1	0	0	0	0	3	0	0	1	0	0
90	GCG	4	0	1	0	4	1	4	0	1	0	1	0	0	18	1	0	0	2	0	4	5	1	10	0	0	2	0	0	4	0	0	0	3	1	2	0	12	7	59014	8	0	1	3	0	0	7	28	0
91	AGA	15	5	0	0	0	4	0	0	59174	0	3	0	2	0	0	0	8	5	0	10	0	0	0	0	0	0	0	0	0	0	0	1	0	0	0	0	1	0	0	0	9	0	0	0	0	0	0	0
92	TCA	0	0	0	0	0	0	0	0	0	0	0	0	0	0	9	0	1	0	3	0	5	0	0	0	0	0	0	0	0	0	0	0	0	0	0	0	1	0	0	1	0	7	1	0	0	0	0	4
93	TGG	0	0	0	0	0	0	0	0	0	0	0	0	0	0	0	0	0	0	0	0	0	0	0	0	0	0	2	0	0	0	0	0	0	0	0	0	0	0	0	0	0	0	0	0	0	0	0	0
94	TCC	0	0	0	0	0	0	0	0	0	6	0	0	0	0	0	0	0	0	0	0	0	4	0	0	0	0	0	0	0	0	0	0	0	0	0	0	0	0	4	0	0	5	0	0	0	0	0	0
95	TAC	0	0	0	0	0	0	0	0	0	0	0	0	0	0	0	0	0	16	0	0	0	0	0	0	0	0	0	0	0	0	0	0	0	0	0	0	0	0	0	0	0	0	0	0	0	0	0	0
96	ATT	0	0	0	1	0	0	0	4	0	0	0	0	7	4	0	52393	0	0	0	0	0	0	0	0	0	0	0	0	0	0	0	0	0	0	0	0	0	0	0	0	0	0	0	0	0	0	0	5
97	GTA	0	0	0	0	0	0	0	0	0	0	0	0	3	0	0	0	0	0	0	0	0	0	0	0	0	0	0	0	0	0	0	0	0	0	0	0	3	0	0	0	0	0	0	0	52391	20	20	0
98	GAA	2	0	0	0	0	0	0	0	0	0	0	0	0	0	0	0	0	0	0	0	0	0	0	0	0	0	0	0	0	0	0	0	52387	0	4	0	0	0	0	0	3	0	0	0	0	0	0	0
99	ACA	0	0	0	1	52247	1	3	4	1	10	19	0	29	0	0	0	0	8	0	0	3	0	0	0	1	0	0	2	0	10	0	0	10	0	0	0	1	0	0	0	0	0	4	0	0	1	1	0
100	CCA	0	0	0	0	0	1	5	0	0	6	0	0	0	0	0	0	2	4	0	6	52273	5	9	1	0	0	0	0	4	0	0	0	0	0	0	0	0	0	0	0	1	0	0	0	0	0	0	0
101	AAC	0	52268	1	5	0	0	0	0	0	3	0	0	0	0	0	0	0	0	0	0	0	0	0	0	0	0	0	0	0	0	0	0	0	4	0	0	0	0	2	0	0	0	1	0	4	0	5	0
102	TCT	0	2	0	3	0	0	0	2	0	0	0	0	0	0	0	0	5	0	0	0	0	0	0	2	0	0	0	0	0	0	0	0	0	0	0	0	0	0	0	0	0	0	1	0	1	0	0	0
103	GAG	0	0	5	0	0	1	0	0	0	0	0	0	0	0	0	0	0	0	0	0	2	0	0	0	0	0	0	0	10	0	0	0	7	0	52188	1	6	0	0	0	0	0	8	0	0	0	0	3
104	AAT	10	2	0	52340	0	0	0	0	0	0	0	2	0	0	0	0	0	0	0	10	0	0	0	0	0	0	0	0	3	0	0	10	0	6	1	3	0	0	0	12	0	0	1	0	2	0	0	0
105	GGA	0	0	0	0	0	0	0	0	4	1	0	0	0	0	0	0	0	0	0	0	0	0	0	0	0	0	0	0	0	0	0	0	3	0	0	0	2	0	0	0	51929	4	8	0	0	0	0	0
106	GCA	0	0	0	0	9	0	0	0	0	0	0	2	0	0	0	0	0	0	0	0	0	4	0	0	0	0	0	0	0	0	0	0	2	0	0	0	52272	0	5	0	0	0	0	0	14	0	0	0
107	TGT	0	0	0	0	0	0	0	0	0	0	0	0	0	0	0	0	0	0	0	0	0	0	0	0	0	0	0	2	0	0	0	0	0	0	0	0	0	0	0	0	0	0	0	0	0	0	0	0
108	TAT	0	0	0	0	0	0	0	0	0	0	0	0	0	0	0	0	0	0	0	2	0	0	0	0	0	0	0	0	0	0	0	0	0	0	0	0	0	0	0	0	0	0	0	0	0	0	0	0
109	CCA	0	0	0	0	2	0	0	0	0	0	0	0	0	0	0	0	0	0	0	0	52032	0	25	6	0	0	0	0	1	0	0	0	0	0	0	0	0	0	0	0	0	0	0	0	0	0	0	0
110	GGA	0	0	0	0	0	0	0	0	4	0	0	0	0	0	0	0	0	0	0	0	0	0	0	0	0	0	0	0	0	0	0	0	1	0	0	0	1	0	0	0	51914	1	5	2	0	0	0	0
111	GAT	0	0	0	8	0	0	0	0	0	0	0	0	0	0	0	0	0	0	2	0	0	0	0	0	0	0	0	0	0	0	0	0	0	9	9	51507	0	0	0	0	0	0	2	14	6	0	0	0
112	CTC	0	0	0	0	0	0	0	0	0	0	0	0	0	0	1	2	0	0	0	0	0	3	0	0	0	1	0	0	2	51767	0	5	0	0	0	0	0	0	0	0	0	0	0	0	0	0	0	0
113	ATC	0	1	0	0	0	11	2	0	0	0	0	0	4	51865	0	22	0	3	0	0	0	0	0	0	0	0	0	0	0	0	0	0	0	0	0	0	0	2	1	1	0	6	0	0	0	13	0	0
114	GAC	0	4	0	0	0	0	0	0	0	0	0	0	0	0	1	0	1	0	0	0	0	0	0	0	0	0	0	0	0	1	0	0	9	51492	0	2	0	2	5	0	0	2	0	0	0	0	0	0
115	TAT	0	0	0	1	0	0	0	0	0	2	0	4	0	3	1	6	0	0	0	8	0	0	0	0	0	0	0	0	0	0	0	0	0	0	0	0	0	0	0	0	0	0	3	0	0	0	0	0
116	GAG	0	0	1	0	0	0	0	0	0	0	0	0	0	0	0	0	4	0	2	0	0	0	0	0	0	0	0	0	0	0	0	0	26	0	50023	3	0	0	1	0	0	0	15	0	0	0	1	0
117	GAA	2	0	0	0	0	0	0	0	0	0	0	0	0	0	0	0	0	0	0	0	0	0	0	0	0	0	0	0	0	0	0	0	48903	0	0	0	0	0	0	0	2	0	0	0	2	0	0	0
118	CTG	0	0	0	0	0	0	0	0	0	0	0	0	0	0	2	0	0	0	0	0	0	0	7	0	0	0	0	0	5	3	49707	1	0	0	0	0	0	0	0	0	0	0	0	0	0	0	1	0
119	AGG	0	0	1	3	0	0	0	0	10	0	50311	2	0	0	1	0	0	2	0	0	0	0	0	0	0	4	0	0	0	0	0	0	0	0	0	0	0	0	0	0	0	0	7	0	0	0	3	0
120	GAG	0	0	6	0	0	0	0	0	0	0	0	0	0	0	0	0	0	0	0	0	0	0	0	0	0	0	0	0	0	0	0	0	14	0	51789	0	0	0	0	0	0	0	1	0	0	0	0	0
121	CAA	0	0	0	0	0	0	0	0	0	0	0	0	0	0	0	0	52018	0	0	0	0	0	0	0	4	0	0	0	0	0	0	0	0	0	0	0	0	0	0	0	0	0	0	0	0	0	0	0
122	TTG	0	0	0	0	0	0	0	0	0	0	0	0	0	0	0	0	0	0	0	0	0	0	0	0	0	0	0	0	0	0	1	0	0	0	0	0	0	0	0	0	0	0	0	0	0	0	0	0
123	AGC	1	9	0	0	0	0	0	0	0	51076	0	0	0	8	0	0	0	0	0	0	0	0	0	0	0	0	0	0	0	0	0	3	0	0	0	0	0	0	2	0	0	10	0	0	0	0	0	0
124	TCA	0	0	0	0	5	5	0	1	0	0	0	0	0	0	1	0	0	0	0	0	2	0	0	0	0	0	0	0	0	0	0	0	0	0	6	0	0	0	0	1	7	0	0	7	0	0	0	0
125	GTA	0	0	0	0	0	0	0	0	0	0	0	0	0	0	0	3	0	0	0	0	0	0	0	0	0	0	0	0	0	0	0	0	0	0	0	0	15	0	0	0	0	0	0	0	51638	1	8	1
126	TCA	0	2	0	3	0	0	13	0	5	0	0	5	1	0	0	0	0	0	3	0	7	0	0	0	0	5	4	1	0	0	0	0	0	0	0	0	0	0	0	0	0	0	0	4	0	0	0	0
127	TCA	0	0	3	0	2	0	6	0	0	0	0	1	0	0	0	0	0	0	0	0	6	0	0	0	0	0	0	2	0	0	0	0	0	0	0	2	1	0	0	2	0	0	0	0	0	0	0	0
128	TTA	0	0	0	0	0	0	14	1	0	0	0	0	2	3	0	0	0	0	0	0	0	0	0	0	0	0	0	0	4	0	0	0	0	0	0	0	0	0	0	1	0	0	0	0	2	0	0	0
129	GAA	0	0	0	0	0	0	0	1	0	0	0	0	0	0	0	0	0	0	0	1	0	0	0	0	0	0	0	0	0	0	0	0	48623	1	1	0	1	0	0	0	5	0	0	0	1	0	0	0
130	AGA	5	0	0	0	0	0	0	0	49176	0	2	0	0	0	0	0	0	0	0	0	0	0	0	0	0	4	0	4	0	0	0	0	0	0	0	0	0	0	0	0	3	0	0	0	0	0	0	0
131	TTC	0	0	0	0	0	0	0	0	0	0	0	0	0	0	0	0	0	0	0	0	0	0	0	0	0	0	0	0	0	1	0	0	0	0	0	0	0	0	0	0	0	0	0	0	0	0	0	0
132	GAA	5	0	0	0	0	0	0	0	0	0	0	0	0	0	0	0	0	0	0	0	0	0	0	0	0	0	0	0	0	0	0	0	49996	0	1	0	0	0	0	0	7	0	0	0	0	0	5	0
133	ATA	2	0	0	0	1	0	0	0	6	0	0	0	49606	0	4	0	0	0	0	0	0	0	0	0	0	0	0	0	0	0	0	0	0	0	0	0	1	0	0	0	0	0	0	0	3	0	0	0
134	TTT	0	0	0	0	0	0	0	0	0	0	0	0	0	0	0	2	0	0	0	0	0	0	0	0	0	0	0	0	0	0	0	2	0	0	0	0	0	0	0	0	0	0	0	0	0	0	0	1
135	CCC	0	37	0	0	0	2	0	0	0	2	0	6	0	0	0	0	0	0	0	0	2	45319	1	4	0	0	0	0	0	0	0	0	0	0	0	0	0	0	0	0	0	0	0	0	0	0	0	0
136	AAG	8	0	42393	2	7	0	0	0	0	1	5	6	0	0	1	0	0	0	1	0	0	10	0	0	0	0	6	0	1	0	5	0	8	3	10	0	0	4	0	0	0	0	1	0	1	0	1	0
137	GAA	6	0	0	1	0	2	0	0	0	2	0	3	0	0	0	0	1	0	0	0	0	0	0	0	0	0	0	0	0	4	4	0	44383	0	1	1	1	1	0	0	5	3	0	0	0	0	0	1
138	AGT	0	0	1	2	0	0	2	1	2	2	7	41581	0	2	0	11	10	4	4	0	7	0	0	0	0	0	0	0	2	0	0	0	3	0	0	0	0	0	0	1	3	0	3	3	0	0	2	3
139	TCA	0	5	0	0	13	0	0	0	0	1	0	0	3	0	0	0	1	2	0	4	3	0	0	0	0	0	0	0	0	0	0	0	0	0	0	0	7	3	0	0	0	0	0	0	0	0	0	0
140	TGG	0	0	0	0	0	0	0	0	0	0	1	0	0	0	1	0	0	0	0	0	0	0	0	0	0	0	4	0	0	0	0	0	0	0	0	0	0	0	0	0	0	1	0	0	0	0	0	0
141	CCC	0	0	0	0	5	2	0	0	0	0	0	0	2	0	2	0	0	5	0	0	5	46646	0	3	0	0	0	0	0	2	0	0	4	0	0	0	0	1	0	0	0	0	1	0	0	0	0	3
142	AAC	0	50502	0	6	0	0	0	0	0	2	0	0	0	0	0	0	0	0	0	0	0	0	0	0	0	0	0	0	0	0	0	0	0	8	0	0	0	0	0	0	0	0	0	0	0	0	0	0
143	CAC	0	4	0	1	0	0	0	0	0	0	0	0	1	0	0	0	4	49869	0	2	0	0	0	0	0	2	0	0	0	2	0	0	0	0	0	0	0	0	0	0	0	0	0	0	0	2	0	0
144	ACA	1	0	0	0	42449	1	1	8	0	0	0	12	2	0	0	0	0	0	0	0	1	0	0	0	0	0	0	0	0	0	0	0	0	0	0	0	8	0	0	0	2	0	0	0	0	0	0	0
145	TTC	0	3	0	0	0	0	0	0	0	2	0	0	0	0	0	0	0	0	0	0	0	0	0	0	0	1	0	0	0	0	0	0	11	2	1	0	0	1	0	1	0	1	0	0	0	0	0	0
146	AAC	2	46656	0	21	8	0	0	0	0	4	2	0	0	0	0	0	4	2	1	3	0	3	0	0	0	0	0	0	0	0	0	0	2	8	2	0	0	0	0	0	0	0	0	0	0	0	4	0
147	GGA	0	0	0	0	0	0	0	0	2	0	0	0	0	0	0	0	0	0	0	0	0	0	0	0	0	0	0	0	0	0	0	0	2	0	0	0	0	0	0	0	45725	6	4	0	0	0	0	0
148	GTA	0	0	0	0	35	12	4	0	0	0	0	8	9	1	0	0	0	0	0	0	0	0	0	0	0	0	0	0	0	0	0	0	0	0	0	0	3	0	0	0	0	0	0	0	48025	1	9	3
149	ACA	1	0	0	0	47971	0	17	10	0	0	0	0	3	0	0	0	0	0	0	0	0	0	0	0	0	0	0	0	0	0	0	0	0	0	0	0	2	0	0	0	0	0	0	0	0	0	0	0
150	GTA	0	0	0	0	0	0	0	0	0	0	0	0	4	4	0	0	0	0	0	4	0	0	0	0	0	0	0	0	1	1	3	1	0	0	0	0	2	0	0	0	0	0	0	14	47433	2	1	4
151	TCA	0	0	0	0	0	0	0	0	0	0	0	0	0	0	0	0	0	0	0	0	2	0	0	0	0	0	0	0	0	0	0	0	0	0	0	0	0	0	0	0	0	0	0	0	0	0	0	0
152	TGC	0	0	0	0	0	0	0	0	0	0	0	0	0	0	0	0	0	0	0	0	0	0	0	0	0	1	0	0	0	0	0	0	0	0	0	0	0	0	0	0	0	0	0	0	0	0	0	0
153	TCC	1	0	5	0	0	0	1	0	3	1	0	2	0	0	0	0	0	0	0	3	0	5	0	2	0	0	0	0	0	0	9	14	0	0	5	0	17	0	1	0	0	0	0	0	0	0	0	0
154	CAT	0	0	0	17	2	0	3	6	2	0	13	110	0	0	2	1	0	7	2	49066	0	0	0	1	0	5	0	2	2	7	0	0	0	0	0	3	1	55	0	0	0	0	0	0	14	2	0	0
155	AGG	1	0	3	0	0	0	0	0	4	0	50850	1	1	0	17	6	0	0	0	0	0	0	0	0	26	0	1	0	0	0	1	0	0	0	0	0	2	0	0	0	0	0	21	7	0	0	0	0
156	GGA	0	2	0	0	0	0	0	0	2	0	0	0	0	0	0	0	2	0	0	0	0	0	0	0	0	0	0	0	0	0	0	0	2	1	0	2	0	0	0	5	51151	0	10	0	1	0	0	0
157	AAA	52068	0	3	0	1	11	0	0	18	0	0	2	0	0	3	0	0	4	0	0	0	0	0	0	0	0	0	0	0	1	0	0	1	0	0	1	0	0	0	0	0	0	0	8	0	0	0	0
158	AGC	0	8	0	0	0	0	0	0	0	51541	0	24	0	5	0	0	2	0	2	7	0	8	0	1	0	0	0	0	5	0	0	0	0	0	0	0	4	41	0	7	0	24	0	0	0	0	0	0
159	AGT	0	0	0	2	0	0	0	0	0	5	1	51741	0	0	0	1	0	0	0	0	0	0	0	0	0	0	0	0	0	0	0	0	0	8	0	0	0	0	0	1	0	5	0	1	0	0	0	0
160	TTT	0	0	0	0	0	0	0	0	0	0	0	0	0	0	0	0	0	0	0	0	0	1	0	0	0	0	0	0	0	0	0	2	0	0	0	0	0	0	0	0	0	0	0	0	0	0	0	0
161	TAC	0	0	0	0	0	0	0	0	0	0	0	0	0	0	0	0	0	5	0	0	0	0	0	0	0	0	0	0	0	0	0	0	0	0	0	0	0	0	0	0	0	0	0	0	0	0	0	0
162	AGA	0	1	3	4	0	0	0	0	51985	0	6	0	1	0	0	0	0	0	0	0	0	0	0	0	4	0	0	0	0	0	0	0	0	0	0	0	0	0	0	0	21	0	0	0	0	0	0	0
163	AAT	0	4	0	51657	0	0	0	0	0	0	0	2	0	0	0	2	0	0	0	0	0	0	0	0	0	0	0	0	0	0	0	0	0	0	0	4	0	0	0	0	0	0	0	0	0	0	0	0
164	TTG	0	0	0	0	0	0	0	0	0	0	0	0	0	0	0	0	0	0	0	0	0	0	0	0	0	0	0	0	0	8	1	1	0	0	0	0	0	0	0	0	0	0	0	0	0	0	0	0
165	CTA	0	0	0	0	0	0	0	0	0	0	0	0	1	0	0	0	5	0	0	0	6	0	0	0	0	0	0	0	52165	3	6	1	0	0	0	0	0	0	0	0	0	0	0	0	1	0	0	0
166	TGG	0	0	0	0	0	0	0	0	0	0	0	0	0	0	0	0	0	0	0	0	0	0	0	0	0	0	2	0	0	0	0	0	0	0	0	0	0	0	0	0	0	0	0	0	0	0	0	0
167	CTG	0	0	0	0	0	0	0	0	0	0	0	0	0	0	4	0	0	0	3	0	0	0	5	5	0	0	0	0	2	1	51832	2	0	0	0	0	0	0	0	0	0	0	0	0	0	0	0	0
168	ACG	0	0	0	0	4	8	51737	8	0	0	1	0	0	0	21	0	0	0	0	0	0	0	0	0	0	0	0	0	0	0	0	0	0	0	0	0	0	0	2	0	0	0	0	0	0	0	0	0
169	AAG	8	19	49313	49	14	31	43	62	0	250	5	98	0	0	80	0	9	9	54	5	0	0	0	1	0	0	0	0	17	43	3	8	0	0	9	0	28	161	80	403	49	16	4	0	47	88	60	41
170	AAG	6	0	52169	2	0	0	0	0	0	0	3	0	0	0	0	0	0	0	0	0	0	0	0	0	0	0	0	0	5	1	3	0	2	0	1	0	0	0	0	0	0	0	0	0	0	0	0	0
171	GGG	0	280	0	90	0	7	15	0	3	14	9	7	0	0	0	0	24	81	5	37	0	0	0	0	0	0	0	4	10	90	17	0	7	199	647	226	3	0	3	0	2	2	50062	1	0	1	11	0
172	GAT	0	0	0	8	0	0	0	0	0	0	0	0	0	0	0	0	0	0	0	0	0	0	0	0	0	0	0	0	0	0	0	0	7	9	0	52253	0	0	0	0	0	0	0	6	0	4	0	0
173	TCA	0	8	0	6	47	0	0	0	0	0	0	0	13	2	0	6	0	0	22	3	6	0	0	0	2	0	0	0	5	0	16	0	1	3	0	1	0	0	2	10	0	0	3	0	3	3	9	1
174	TAC	0	0	0	0	0	0	0	0	0	0	0	0	0	0	0	0	0	6	0	0	0	0	0	0	0	0	0	0	0	0	0	0	0	0	0	0	0	0	0	0	0	0	0	0	0	0	0	0
175	CCA	0	0	0	0	4	1	0	3	0	0	0	9	0	0	0	0	0	1	12	0	52163	0	1	5	2	0	0	7	1	8	0	0	0	3	0	0	5	0	0	0	0	21	0	0	0	0	4	0
176	AAG	4	1	52267	5	13	1	5	3	0	0	14	0	4	0	3	0	1	3	1	3	0	4	2	0	3	0	0	9	2	5	0	1	0	0	1	0	0	0	0	0	0	0	0	0	0	0	4	0
177	CTG	0	0	0	0	1	2	7	2	0	0	0	0	0	0	1	2	0	0	0	0	0	0	3	0	0	0	0	0	10	0	51888	8	0	0	0	0	5	0	7	0	0	0	1	0	18	1	4	14
178	ACC	0	1	0	0	2	52287	0	2	0	0	0	2	0	3	0	0	0	0	0	9	0	1	0	0	0	0	8	1	0	0	0	0	0	0	0	0	0	8	1	0	1	0	2	0	0	0	0	0
179	AAT	16	2	0	52188	0	0	2	0	0	0	0	1	0	0	0	0	0	0	0	0	0	1	0	1	2	0	0	0	0	0	0	0	0	1	1	6	0	5	0	1	0	0	0	6	10	0	11	0
180	TCC	0	0	0	0	0	10	1	0	0	0	0	2	0	0	1	0	1	4	4	0	0	0	0	0	0	0	0	0	0	0	0	0	21	0	0	0	0	0	2	0	0	0	0	0	0	0	0	3
181	TAT	0	0	0	0	0	0	0	0	0	0	0	0	0	0	0	0	0	0	0	8	0	0	0	0	0	0	0	0	0	0	0	0	0	0	0	0	0	0	0	0	0	0	0	0	0	0	0	0
182	GTG	1	2	0	2	0	0	0	10	7	0	0	0	0	0	5	0	1	1	2	0	0	0	0	0	0	0	0	0	4	0	1	0	0	0	0	4	0	1	1	0	0	0	0	0	4	0	52342	0
183	AAC	1	52417	0	3	0	1	0	0	0	5	0	0	0	0	0	0	0	0	0	0	0	0	0	0	0	0	0	0	0	0	0	0	0	3	0	0	0	0	0	0	0	0	0	0	0	0	0	0
184	AAT	4	7	0	52405	1	0	3	0	0	0	0	9	0	0	0	0	0	0	1	0	0	0	0	0	0	0	0	0	0	0	0	0	3	0	3	5	0	0	0	0	0	0	0	1	1	4	2	0
185	AAA	52345	2	8	0	2	0	0	0	3	0	0	0	0	0	7	0	3	0	22	0	0	0	0	0	0	0	0	0	0	0	2	0	7	0	0	0	0	0	0	0	0	3	0	0	0	0	0	0
186	GGG	0	0	0	0	0	2	0	0	0	0	2	0	0	0	0	0	0	0	0	5	0	0	1	0	0	0	0	0	0	0	0	0	0	0	2	0	0	0	0	0	1	2	52447	0	0	0	0	4
187	AAA	52398	0	8	4	0	0	0	0	2	0	0	0	1	0	0	2	3	0	2	0	0	0	0	0	0	0	0	0	0	0	0	0	5	0	0	0	0	1	0	3	0	0	0	0	0	0	0	3
188	GAA	1	0	0	0	0	0	0	0	0	8	0	0	0	1	0	0	0	16	5	0	8	1	0	0	0	0	0	0	0	0	0	0	52461	3	2	2	2	0	0	0	4	0	0	0	1	0	0	0
189	GTC	0	0	0	0	0	0	0	0	0	0	0	0	0	5	0	0	0	0	0	0	0	0	0	0	0	0	0	0	0	0	0	0	0	0	0	0	0	0	0	0	0	0	0	0	5	52428	1	22
190	CTT	0	0	0	0	0	0	0	0	0	0	0	0	2	0	0	6	0	0	0	1	0	0	0	6	0	0	0	2	3	6	0	52441	0	0	0	0	0	0	0	0	0	0	0	0	0	0	0	0
191	GTA	0	0	0	0	0	0	0	0	0	0	0	0	1	0	0	0	0	0	0	0	0	0	0	0	0	0	0	0	1	0	0	0	0	0	0	0	0	0	0	0	0	0	0	0	31850	3	6	0
192	CTA	0	0	0	0	0	0	0	0	0	0	0	0	0	0	0	0	0	0	0	0	7	0	0	0	0	0	0	0	31870	0	2	1	0	0	0	0	0	0	0	0	0	0	0	0	0	0	0	2
193	TGG	0	0	0	0	0	0	0	0	0	0	0	0	0	0	0	0	0	0	0	0	0	0	0	0	0	0	0	0	0	0	0	0	0	0	0	0	0	0	0	0	0	0	0	0	0	0	0	0
194	GGT	0	0	0	0	0	0	0	0	0	0	0	0	0	0	0	0	0	0	0	0	0	0	0	0	0	0	0	0	0	0	0	0	0	0	0	2	1	0	0	0	3	1	0	31798	0	0	0	2
195	GTT	0	0	0	0	3	0	0	0	0	0	0	0	0	0	0	8	0	0	0	0	0	0	0	0	0	0	0	0	1	0	0	1	0	0	0	1	0	0	0	2	0	0	0	0	0	7	6	31763
196	CAT	0	0	0	0	0	0	0	0	0	0	0	0	0	0	0	0	0	2	0	31858	0	0	0	0	0	0	0	4	0	0	0	0	0	0	0	0	0	0	0	0	0	0	0	0	0	0	0	0
197	CAC	0	1	0	0	0	0	0	0	0	0	0	0	0	0	0	0	0	31751	1	0	0	0	0	0	0	1	0	0	0	0	0	0	0	1	0	0	0	2	0	0	0	0	0	0	0	0	0	0
198	CCG	0	0	0	0	0	4	1	0	0	0	0	0	0	0	0	0	0	0	1	0	8	0	31816	1	0	0	0	0	0	0	3	0	0	0	0	0	0	0	0	0	0	0	0	0	0	0	0	0
199	TCT	0	0	0	0	0	3	0	0	0	0	0	0	0	0	0	0	0	0	0	0	0	0	0	2	0	0	0	0	0	0	0	0	0	0	0	0	0	0	0	0	0	0	1	0	0	0	0	0
200	AGC	0	1	0	0	0	0	0	0	1	31653	0	5	0	0	0	0	0	0	0	0	0	0	0	0	0	0	0	0	0	0	0	0	0	0	0	0	0	0	0	0	0	2	0	0	0	0	0	0
201	AGT	0	1	0	1	0	13	0	0	0	0	0	31668	0	0	0	4	0	0	0	0	0	0	0	0	0	0	0	0	0	0	0	0	1	0	1	0	0	0	0	0	0	0	0	2	0	0	0	0
202	GAT	0	0	0	3	0	0	0	1	0	4	0	0	0	0	0	0	0	0	0	0	0	0	0	0	0	0	0	0	0	0	0	0	0	3	0	31583	0	0	0	0	0	0	0	2	0	0	0	2
203	GAG	0	0	2	0	0	0	0	0	0	0	0	0	0	0	0	0	0	0	0	0	0	0	0	0	0	0	0	0	0	0	0	0	11	0	31218	4	0	3	1	0	0	0	2	0	0	0	0	0
204	CAA	0	0	0	0	0	0	0	0	0	0	0	0	0	0	0	0	31550	0	3	0	1	0	0	0	1	0	0	0	0	0	0	0	1	0	0	0	0	0	0	0	0	0	0	0	0	0	0	0
205	CAG	0	1	0	0	0	0	1	1	0	0	0	3	0	0	0	0	0	0	31419	0	0	0	1	0	0	0	7	0	82	0	0	0	0	0	5	0	0	0	6	0	0	0	0	1	1	0	2	0
206	AGT	0	0	0	5	0	2	0	0	0	5	0	29907	33	81	3	41	17	0	24	1	0	0	0	0	0	0	0	0	59	4	0	12	130	204	40	355	0	5	1	0	1	2	2	13	0	5	12	0
207	CTC	0	0	0	0	0	0	0	0	0	0	0	0	0	1	1	0	0	0	0	2	0	2	0	0	0	0	0	0	4	30800	19	0	0	0	0	0	0	0	0	0	0	0	0	0	0	0	0	0
208	TAT	0	0	0	0	0	0	0	0	0	0	0	0	0	0	0	0	0	0	0	1	0	0	0	0	0	0	0	0	0	0	0	0	0	0	0	0	0	0	0	0	0	0	0	0	0	0	0	0
209	AGT	0	0	0	2	0	0	0	1	0	0	0	30363	0	0	0	2	5	0	0	0	0	3	0	0	0	0	8	0	3	1	0	0	0	4	0	5	0	0	0	0	0	1	0	9	0	0	0	0
210	AAT	0	2	0	30211	0	0	0	0	0	0	0	1	0	0	0	1	0	0	0	0	0	0	2	0	0	0	0	0	0	0	0	0	3	0	1	0	0	0	0	1	0	5	0	0	0	0	0	3
211	GGA	0	0	0	0	4	6	0	0	3	5	0	0	0	0	0	0	0	0	0	0	26	0	0	0	0	0	0	0	0	0	0	0	5	0	0	0	0	4	0	0	30787	0	1	1	1	0	0	0
212	AAT	0	0	0	30735	0	0	0	0	0	0	0	0	0	0	0	0	2	1	0	2	2	0	0	0	0	0	0	0	0	0	0	0	4	0	0	2	0	0	0	0	0	2	0	0	0	0	0	0
213	GCT	0	0	0	0	6	0	1	0	0	0	0	2	0	0	0	0	0	0	0	0	0	1	0	2	0	0	0	0	0	0	0	0	0	0	0	2	0	2	0	31268	0	0	0	0	0	0	0	1
214	TAT	0	0	0	0	0	0	0	0	0	0	0	0	0	0	0	0	0	0	0	9	0	0	0	0	0	0	0	0	0	0	0	0	0	0	0	0	0	0	0	0	0	0	0	0	12	0	0	2
215	GTC	0	0	0	0	0	0	0	0	0	0	0	0	1	1	0	0	0	0	0	0	0	0	0	0	0	0	0	0	0	0	0	0	0	0	0	0	0	0	0	0	0	0	0	0	0	31612	0	3
216	TCT	0	0	0	0	0	0	0	2	1	0	0	0	0	0	0	0	0	0	0	0	0	0	0	3	0	0	0	0	0	0	0	0	0	0	0	0	2	0	0	0	0	0	0	0	0	0	0	0
217	GTA	0	0	0	0	0	0	0	0	0	0	0	0	0	0	0	0	0	0	0	0	0	0	0	0	0	0	0	0	0	0	0	0	0	0	0	0	2	0	0	0	1	0	0	0	31147	0	7	0
218	GCG	0	0	0	0	0	4	3	0	0	2	0	0	0	0	0	0	0	2	0	0	0	0	0	0	0	0	0	1	0	0	0	0	0	0	1	0	6	0	31162	2	0	0	0	0	0	0	6	0
219	TCT	0	0	0	0	0	0	0	14	0	0	0	0	0	0	0	0	0	0	0	0	0	0	0	2	0	0	0	0	0	0	0	0	0	0	0	0	0	1	1	1	1	0	0	0	0	0	0	0
220	TCA	2	0	0	3	0	0	1	0	1	0	0	0	0	0	2	0	0	0	1	0	5	1	2	1	0	0	0	1	0	0	0	0	0	8	0	0	0	0	0	1	0	0	0	0	0	1	0	0
221	AAT	3	1	0	30386	0	0	0	1	1	0	0	3	0	0	0	1	0	1	0	0	0	0	0	0	0	0	0	0	0	0	3	0	0	0	0	1	0	4	0	0	0	0	1	0	0	0	0	0
222	TAT	0	0	0	0	0	0	0	0	0	0	0	0	0	0	1	0	0	0	0	3	0	0	0	0	0	0	0	0	0	0	1	2	0	0	0	0	0	0	0	0	0	0	0	0	0	0	0	1
223	AAC	0	31076	0	8	0	0	0	0	0	2	0	0	2	0	2	0	0	0	0	5	0	0	0	0	1	0	3	0	0	0	0	0	11	4	0	0	0	7	3	0	0	0	0	0	0	2	0	4
224	AGG	5	0	0	3	0	1	0	0	1	1	27551	0	0	0	1	0	0	1	3	1	0	0	0	0	1	0	0	1	0	2	0	0	0	0	0	0	3	0	13	0	0	0	7	0	0	0	0	0
225	AGA	0	0	0	0	0	0	0	0	26668	0	2	1	1	0	1	0	1	0	0	0	0	0	0	0	1	0	0	0	0	0	2	0	0	0	0	0	0	4	0	0	2	0	0	0	0	0	0	0
226	TTC	0	0	0	0	0	2	3	4	0	0	0	0	0	2	0	5	0	0	0	0	0	0	0	0	0	0	0	0	0	1	2	0	0	0	0	0	0	0	0	0	0	0	0	0	4	1	0	0
227	ACC	0	0	0	0	2	29458	0	1	0	3	0	0	0	3	4	0	0	2	0	0	0	0	0	0	0	5	0	0	0	0	0	0	0	0	0	0	5	9	2	0	0	0	0	0	0	6	0	2
228	CCG	0	2	0	0	1	0	0	0	0	0	0	0	0	4	0	12	0	0	0	0	11	2	29721	6	0	0	1	0	0	0	5	0	0	0	0	0	1	0	0	0	0	0	0	0	0	0	0	0
229	GAA	0	1	0	0	2	3	0	6	0	0	0	0	1	0	0	0	0	1	0	0	0	0	0	0	0	0	0	0	0	0	0	0	22170	0	0	1	3	1	0	0	2	0	0	3	2	0	0	1
230	ATA	0	0	0	1	3	1	0	0	0	0	0	0	28250	0	3	0	0	0	0	1	2	0	1	1	0	0	0	0	0	0	1	0	0	0	0	0	0	0	0	0	0	0	0	0	1	0	0	0
231	GCT	0	0	0	0	1	0	2	3	3	3	0	1	0	0	0	0	1	0	2	0	0	0	0	0	0	0	0	0	2	0	0	0	0	0	0	0	1	4	0	26209	0	0	0	0	0	0	1	20
232	GCA	0	0	1	6	6	1	0	5	1	1	0	0	0	2	0	1	0	1	0	6	11	0	10	1	0	0	3	5	1	0	0	0	0	0	0	0	24335	7	10	4	0	0	4	0	1	0	6	2
233	AGG	0	0	3	0	0	0	0	0	3	0	18225	0	0	0	2	0	0	0	0	0	0	0	0	0	0	0	3	4	0	0	0	0	0	0	0	0	0	0	0	0	0	0	7	0	0	0	0	0
234	CCC	0	0	0	0	0	1	0	0	0	0	0	0	0	0	0	0	0	5	0	0	3	24669	1	23	0	0	0	0	0	2	0	0	0	0	0	0	0	3	0	0	0	0	0	0	0	0	0	0
235	AAA	18940	3	1	1	0	0	2	0	1	0	0	0	0	0	4	1	1	0	0	0	0	0	0	0	0	4	0	1	1	8	3	0	5	0	0	0	0	1	0	0	0	0	0	0	0	0	0	1
236	GTA	0	0	0	0	5	0	0	0	1	0	0	0	0	1	6	0	0	6	0	0	0	0	0	0	0	3	0	0	0	2	0	4	0	0	0	0	5	0	0	0	0	0	0	0	25598	1	5	0
237	AGA	2	0	6	4	0	0	0	0	26666	3	3	0	0	0	1	0	3	2	0	0	0	0	0	0	1	0	0	0	0	1	0	0	0	0	0	0	0	0	0	1	5	0	0	0	0	0	0	0
238	GAT	0	0	0	3	0	0	0	0	0	0	0	0	0	0	0	0	0	0	0	0	0	0	0	0	0	0	0	0	0	0	0	0	0	3	0	23691	0	0	0	0	0	0	0	0	0	0	0	0
239	CAA	1	0	0	0	0	0	0	0	0	0	0	0	0	0	0	0	28291	1	7	0	0	0	0	0	9	0	0	0	0	0	0	0	0	0	0	0	0	0	0	0	0	0	0	0	0	0	0	0
240	CAT	0	0	0	1	0	0	0	1	0	0	0	0	0	0	0	0	0	4	0	23919	0	0	0	0	0	0	1	0	0	1	0	1	0	0	0	0	0	0	0	0	0	0	0	0	0	1	0	0
241	GGG	0	0	0	0	0	0	0	0	0	0	3	0	0	0	0	0	0	0	0	0	0	0	0	0	0	0	0	0	0	0	0	0	0	0	0	0	0	0	0	0	5	0	29671	0	0	0	0	0
242	AGG	0	0	8	0	0	0	0	0	1	0	27952	1	0	0	0	0	0	0	0	0	0	0	0	0	0	0	0	0	0	0	0	0	0	0	0	0	0	0	0	0	0	0	3	0	0	0	0	0
243	ATG	0	0	0	0	0	0	0	0	0	0	0	0	0	0	29512	1	0	0	0	0	0	0	0	0	0	0	0	0	0	0	0	0	0	0	0	0	0	0	0	0	0	0	0	0	0	0	1	0
244	AAC	3	29893	0	6	0	0	0	0	0	1	0	0	0	2	0	0	0	7	0	0	0	0	0	0	0	0	0	0	0	0	0	0	0	3	0	0	0	2	0	0	0	0	0	0	0	0	0	3
245	TAT	0	0	0	1	0	0	0	0	0	0	0	0	0	0	0	0	0	0	0	3	0	0	0	0	0	0	0	0	0	0	0	0	0	0	0	0	0	0	0	0	0	0	0	0	0	0	0	0
246	TAC	0	0	0	0	0	0	0	0	0	0	0	0	0	0	1	0	0	10	0	1	0	0	0	0	0	0	0	0	0	0	0	0	0	0	0	0	0	0	0	0	0	0	0	0	0	0	0	0
247	TGG	0	0	0	0	0	0	0	0	0	0	0	0	0	0	0	0	0	0	0	0	0	0	0	0	0	0	3	0	0	0	0	0	0	0	0	0	0	0	0	0	0	0	0	0	0	0	0	0
248	ACC	0	0	0	0	11	30792	0	1	0	1	0	0	0	4	0	0	2	1	0	2	0	0	0	0	0	0	0	0	0	1	0	0	0	0	0	0	0	2	2	0	0	0	0	0	2	0	0	0
249	TTG	0	0	0	0	0	0	3	0	0	0	0	0	0	0	0	0	0	0	0	0	0	0	0	0	0	0	0	0	0	7	0	3	0	0	0	0	0	0	0	0	0	0	0	0	0	1	3	0
250	CTA	0	0	0	0	0	0	0	0	0	0	0	0	0	0	0	1	0	0	0	0	2	0	0	0	0	0	0	0	31138	7	3	0	0	0	0	0	0	0	0	0	0	0	0	0	1	0	0	0
251	GAA	2	0	5	4	4	4	0	1	1	2	0	0	0	0	10	0	4	2	0	0	0	2	19	0	0	0	5	0	0	0	0	0	31505	0	3	0	2	0	1	0	3	0	0	0	0	1	0	0
252	CCC	0	0	0	0	0	1	0	0	0	0	0	0	0	0	0	0	0	0	0	0	6	31465	0	2	0	0	0	0	0	1	0	0	0	0	0	0	0	0	0	0	0	0	0	0	0	0	0	0
253	GGA	3	0	1	0	0	0	0	0	10	0	0	0	0	0	0	0	0	1	0	0	0	0	0	0	0	3	0	0	0	0	1	0	6	0	0	0	0	0	0	1	31505	0	16	3	1	0	0	0
254	GAC	0	0	0	0	0	0	0	0	0	0	0	0	0	0	0	0	1	4	1	0	0	0	0	0	0	0	0	0	0	0	0	0	1	31517	1	6	0	0	2	0	0	0	0	0	0	0	0	0
255	ACA	1	4	0	0	31458	1	2	0	0	0	0	0	3	0	0	0	0	0	0	1	0	0	1	0	0	0	0	0	0	0	0	0	2	0	0	0	1	0	1	0	0	0	0	0	3	0	0	2
256	ATA	2	0	0	0	6	0	0	0	0	0	0	0	31627	0	3	0	0	0	0	0	0	0	0	0	0	0	0	0	0	0	0	2	0	0	0	0	0	0	0	0	0	0	0	0	0	0	0	0
257	ATA	0	0	0	1	1	4	0	0	0	0	0	0	31458	0	3	6	0	0	0	0	0	0	0	0	0	0	0	0	6	1	0	3	0	0	0	0	0	0	0	1	0	1	0	3	2	0	0	0
258	TTT	0	0	0	0	0	0	0	0	0	0	0	0	0	0	0	5	0	0	0	0	0	0	0	0	0	0	0	0	0	0	0	2	0	0	0	0	0	0	0	0	0	0	0	0	0	0	0	0
259	GAG	0	0	3	0	0	0	0	0	0	0	0	0	0	0	0	0	0	0	0	0	0	0	0	0	0	0	0	0	0	0	0	0	0	0	31861	2	0	0	0	0	0	0	5	0	0	0	0	0
260	GCA	0	0	0	0	5	0	0	0	0	1	0	0	0	0	0	0	0	0	0	0	0	0	0	0	0	0	0	0	0	0	0	0	0	0	0	0	31806	1	4	4	0	0	0	0	3	0	0	0
261	ACT	0	0	0	2	10	4	2	31817	0	1	0	3	0	0	0	1	0	0	0	0	0	0	0	0	0	0	0	0	0	0	0	0	0	0	0	0	0	0	0	1	0	0	0	0	0	0	0	0
262	GGT	0	0	0	0	0	0	0	0	0	0	0	1	0	0	0	0	0	0	0	0	0	0	0	0	0	0	0	0	0	0	0	0	0	0	0	1	0	0	0	0	2	4	1	31587	0	0	0	1
263	AAT	0	0	0	31778	0	0	0	1	0	0	0	0	0	0	0	0	0	0	0	0	0	0	0	0	0	0	0	0	0	0	0	0	0	0	0	1	0	0	0	0	0	0	0	0	0	0	0	0
264	CTA	0	0	0	0	0	0	0	0	0	0	0	0	0	7	0	0	0	0	0	0	8	0	0	0	0	0	0	0	31553	0	2	2	0	0	0	0	0	0	0	0	0	0	0	0	0	0	0	0
265	ATA	0	0	0	0	3	0	0	0	0	0	0	0	31650	1	10	2	0	0	0	0	0	0	0	0	0	0	0	0	0	7	2	0	0	0	0	0	0	0	0	0	0	0	0	0	7	0	1	0
266	GCA	0	0	0	0	1	0	0	0	0	0	0	0	0	0	0	0	0	0	0	0	0	0	2	0	0	0	0	0	0	0	0	0	0	0	0	0	31289	4	1	5	0	0	0	0	3	0	0	0
267	CCA	0	0	0	0	0	0	0	0	0	0	0	0	0	0	0	0	1	0	0	0	31708	2	2	1	0	0	0	0	0	0	0	0	0	0	0	0	0	0	0	0	0	0	0	0	0	0	0	0
268	TGG	0	0	0	0	0	5	0	0	0	0	1	0	0	0	0	0	0	0	0	0	0	0	0	0	0	0	3	1	0	0	0	0	0	0	0	0	0	2	0	0	0	0	0	0	0	0	0	0
269	TAT	0	0	0	0	0	0	0	0	0	0	0	0	0	0	0	0	2	0	0	11	0	0	0	0	0	0	0	0	0	0	0	0	0	0	0	0	0	0	0	0	0	0	0	0	0	0	0	1
270	GCT	0	0	0	0	0	0	0	2	0	0	0	0	0	0	0	0	0	0	0	0	0	0	0	0	0	0	0	0	0	0	0	0	0	0	0	2	0	6	0	31855	0	0	1	0	0	0	0	5
271	TTC	0	0	0	0	0	0	0	0	0	0	0	0	0	0	0	0	0	0	0	0	0	0	0	0	0	0	0	0	0	2	0	0	0	0	0	0	0	0	0	0	0	0	0	0	0	0	0	0
272	GCA	0	0	0	0	8	0	0	0	0	2	0	0	0	0	0	0	0	0	0	0	0	0	0	0	0	0	0	0	0	0	0	0	2	0	3	0	31522	0	3	0	0	4	0	3	5	0	8	0
273	CTG	0	0	0	0	0	0	0	0	0	0	0	0	0	0	5	4	0	0	1	0	0	0	12	0	0	0	0	0	11	0	31811	0	0	0	0	0	0	0	0	0	0	0	0	0	2	0	0	0
274	AGT	0	0	0	2	1	5	1	1	0	0	3	31841	0	3	7	0	0	0	0	0	0	0	1	0	0	0	0	0	3	5	0	0	4	0	0	0	0	0	0	0	2	0	0	5	0	4	0	0
275	AGA	4	0	1	0	1	0	0	0	31860	0	16	0	2	0	0	0	0	0	0	0	0	0	0	1	0	3	0	0	0	0	0	0	0	0	0	0	0	0	0	0	0	0	0	0	0	0	0	0
276	GGG	0	7	0	20	0	0	2	0	0	3	4	0	0	0	0	0	0	0	0	2	0	0	0	0	0	0	0	0	0	0	0	0	8	0	0	0	0	2	0	0	3	0	31825	1	0	0	1	0
277	TTT	0	3	0	0	2	0	0	6	0	1	0	9	3	0	1	1	0	4	5	1	1	0	1	0	0	10	0	0	0	1	0	2	0	0	0	0	0	0	0	8	1	0	1	3	1	0	0	10
278	GAG	0	3	2	1	0	2	4	1	3	0	0	0	0	0	0	0	4	3	3	1	6	1	0	1	0	0	0	0	0	0	0	2	0	1	31810	3	0	0	0	2	4	0	17	0	0	0	1	1
279	TCC	0	0	0	0	0	1	0	0	0	0	0	0	1	0	0	0	5	1	0	0	0	2	0	0	0	0	0	0	0	6	0	0	0	0	0	0	0	1	0	0	0	0	0	0	0	0	0	0
280	GGC	0	0	0	0	0	0	0	0	0	11	0	0	0	0	0	0	0	0	0	0	0	0	0	0	0	0	0	0	0	0	0	0	0	8	0	0	0	1	0	0	1	31855	1	5	0	0	0	0
281	ATC	0	0	0	0	0	1	0	0	0	2	0	0	4	31857	1	11	0	0	0	0	0	0	0	0	0	0	0	0	0	0	0	0	0	0	0	0	0	0	0	0	0	0	0	0	6	7	0	0
282	ATC	0	0	0	0	0	4	0	0	0	1	0	0	2	31852	0	5	0	0	0	0	0	0	0	0	0	0	0	0	0	0	0	0	0	0	0	0	0	0	0	0	0	0	0	0	0	4	0	0
283	ACC	0	1	0	0	2	31828	2	10	2	4	5	1	3	0	2	0	5	0	0	3	0	0	0	0	0	8	0	6	8	1	0	0	0	0	0	0	4	4	0	0	0	0	0	0	2	0	0	1
284	TCA	0	0	0	0	1	0	12	1	0	0	0	0	0	0	0	0	0	0	0	0	9	0	0	0	0	0	0	0	0	0	0	0	0	0	0	0	0	0	0	0	0	0	0	0	0	0	0	0
285	AAC	3	31618	0	22	0	3	0	0	0	1	0	0	0	4	0	1	0	0	0	0	0	0	0	3	4	0	2	2	0	0	2	0	5	4	4	1	6	0	0	1	0	2	0	0	3	0	0	0
286	GCG	0	0	0	0	0	0	5	1	0	0	0	0	4	0	1	0	0	1	0	0	0	0	0	0	0	0	0	0	0	0	0	0	0	0	0	0	0	0	10579	0	0	0	1	0	0	0	0	0
287	TCA	0	0	1	0	0	0	0	0	0	0	0	0	0	0	0	0	0	0	0	1	7	0	0	1	0	0	0	1	0	0	0	0	0	0	0	0	0	0	0	0	0	0	0	0	0	0	0	0
288	ATG	0	0	0	0	2	0	1	0	0	0	0	0	1	0	10585	0	0	0	4	2	1	1	0	0	0	0	0	0	0	2	3	0	0	0	0	0	0	0	0	0	0	0	0	0	0	0	0	0
289	CAT	0	0	0	0	0	0	0	3	0	0	0	0	0	0	0	0	0	2	0	10591	0	0	0	0	0	0	0	1	0	0	0	0	0	0	0	0	1	0	0	0	0	0	0	0	0	0	0	0
290	GAG	0	0	1	0	1	0	0	0	0	0	0	0	0	0	0	0	0	0	0	0	0	0	0	1	0	0	0	0	0	0	0	0	0	1	10583	1	0	0	0	0	0	0	2	0	0	0	0	0
291	TGT	0	0	0	0	0	0	0	0	0	0	0	0	0	0	0	0	0	0	0	0	0	0	0	0	0	0	0	0	0	0	0	0	0	0	0	0	0	0	0	0	0	0	0	0	0	0	0	0
292	AAC	0	10580	0	0	1	1	0	0	0	1	0	0	0	0	0	0	0	1	0	1	0	0	0	0	0	0	0	0	0	0	0	0	0	4	0	0	0	0	0	0	0	0	0	0	0	0	0	0
293	ACG	0	0	0	0	5	0	10598	0	0	0	0	0	0	0	0	0	0	0	0	0	0	0	0	0	0	0	0	0	0	0	0	0	0	0	0	0	0	0	1	0	0	0	0	0	0	0	0	0
294	AAG	0	1	10557	4	1	0	3	0	0	0	0	0	0	1	2	1	0	1	0	0	0	0	0	0	3	0	0	0	0	0	0	0	0	0	4	0	1	0	0	0	0	0	0	0	0	0	0	0
295	TGT	0	0	0	0	0	0	0	0	0	0	2	0	0	0	0	0	0	0	0	0	0	0	0	0	0	0	0	0	0	0	0	0	0	0	0	0	0	0	0	0	0	0	0	0	0	0	0	0
296	CAA	0	0	0	0	0	0	0	0	0	0	0	0	0	0	0	0	10579	0	0	0	0	0	0	0	3	0	0	0	0	0	0	0	0	0	0	0	0	0	0	0	0	0	0	0	0	0	0	0
297	ACA	0	0	0	0	10569	0	0	0	0	0	0	0	0	0	0	0	0	0	0	0	1	0	0	0	0	0	0	0	0	0	0	0	0	0	0	0	2	0	0	0	0	0	0	0	0	0	0	0
298	CCC	0	0	0	0	0	0	0	0	0	0	0	0	0	0	0	0	0	1	0	0	0	10577	0	2	0	0	0	0	0	0	0	0	0	0	0	0	1	0	0	0	0	0	0	0	0	0	0	0
299	CAG	0	1	0	0	0	0	0	0	0	0	0	1	0	0	1	0	0	6	10531	11	0	1	7	0	0	0	3	0	1	0	0	0	4	8	0	0	1	0	0	0	0	0	0	0	2	0	0	0
300	GGA	0	0	0	0	0	0	0	0	1	0	0	0	0	0	0	0	0	0	0	0	0	0	0	0	0	0	0	0	0	0	0	0	0	0	0	0	1	0	0	0	10384	1	1	0	0	0	0	0
301	GCT	0	0	0	0	0	0	0	1	0	0	0	2	0	0	0	0	0	0	0	0	0	0	0	0	0	0	0	0	0	0	0	0	0	0	0	2	0	2	0	10555	0	0	0	0	0	0	0	3
302	ATA	0	0	0	0	0	0	0	0	0	0	0	0	10569	0	1	0	0	0	0	0	0	0	0	0	0	0	0	0	0	0	0	2	0	0	0	0	0	0	0	0	0	0	0	0	0	0	0	1
303	AAC	1	10476	0	0	0	0	0	0	0	1	0	0	0	0	0	0	0	2	0	0	0	0	0	0	0	0	0	0	0	0	0	0	0	1	0	0	0	0	0	0	0	0	0	2	0	1	0	0
304	AGC	0	5	0	0	0	0	0	0	0	10439	0	18	0	1	0	0	0	0	0	0	0	0	0	0	0	0	0	0	0	0	0	0	0	0	0	0	0	0	0	0	0	0	0	0	0	0	0	0
305	AAT	1	0	0	10512	0	0	0	0	0	0	0	0	0	0	0	0	0	0	0	0	0	0	0	0	2	1	0	0	0	0	0	1	0	0	0	0	0	0	0	0	0	0	1	0	0	0	0	0
306	CTC	0	0	0	0	0	0	0	0	0	0	0	0	0	0	0	0	0	0	0	0	0	2	0	0	7	0	0	0	1	10491	0	2	0	0	0	0	0	0	0	0	0	0	0	0	0	0	0	0
307	CCT	0	0	0	0	0	0	0	0	0	0	0	0	0	0	0	0	0	0	0	2	0	4	0	10504	0	0	0	0	0	0	0	1	0	0	0	0	0	0	0	0	0	0	0	0	0	0	0	0
308	TTC	0	0	0	0	0	0	0	0	0	0	0	0	0	0	0	0	0	0	0	0	0	0	0	0	0	0	0	0	0	0	0	0	0	0	0	0	0	0	0	0	0	0	0	0	0	0	0	0
309	CAG	0	0	0	0	0	0	0	0	0	0	0	0	0	0	0	0	2	0	10480	0	0	0	1	0	0	0	6	0	0	0	1	0	0	0	0	0	0	0	0	0	0	0	0	0	0	0	0	0
310	AAT	0	0	0	10506	0	0	0	0	0	0	0	0	0	0	0	0	0	0	0	0	0	0	0	0	0	0	0	0	0	0	0	0	0	0	0	1	0	0	0	0	0	0	0	0	0	0	0	0
311	ATA	0	0	0	0	0	0	0	0	0	0	0	0	10584	1	2	1	0	0	0	0	0	0	0	0	0	0	0	0	0	0	0	0	0	0	0	0	0	0	0	0	0	0	0	0	1	0	0	0
312	CAC	0	0	0	0	0	0	3	0	0	0	0	0	0	0	0	0	0	10571	0	0	0	0	0	0	0	0	0	0	0	0	0	0	0	0	0	0	0	2	0	0	0	0	0	1	0	0	0	0
313	CCA	0	0	0	0	1	0	0	0	2	0	0	0	0	0	0	0	0	0	0	0	10520	0	0	1	0	0	0	0	1	0	0	0	0	0	0	0	0	0	0	0	0	0	0	0	0	0	0	0
314	GTC	0	0	0	1	0	0	0	1	0	0	1	0	0	0	0	0	0	0	1	1	0	0	0	0	0	0	0	0	0	0	0	0	0	0	0	0	0	1	0	0	0	0	0	0	0	10271	1	2
315	ACA	0	0	0	0	10336	0	2	0	0	0	0	0	1	0	0	0	0	0	0	0	0	0	0	0	0	0	0	0	0	0	0	0	0	0	0	0	3	0	0	0	0	0	0	0	0	0	0	3
316	ATA	0	0	0	0	0	0	0	0	0	0	0	0	10156	0	4	0	0	0	0	0	0	0	0	0	0	0	0	0	0	0	0	1	0	0	0	0	0	0	0	0	0	0	0	0	0	0	1	0
317	GGA	0	0	0	0	0	0	0	0	0	0	0	0	0	0	0	0	0	0	0	0	0	0	0	0	0	0	0	0	0	0	0	0	0	0	0	0	0	0	0	0	9706	2	5	0	0	0	0	0
318	GAG	0	1	2	2	0	0	0	0	0	0	0	4	0	0	0	0	0	0	0	0	0	0	0	0	0	0	0	4	0	0	0	3	5	0	9785	1	0	0	0	0	0	0	0	0	0	0	3	0
319	TGC	0	0	0	0	0	0	0	0	0	0	0	0	0	0	0	0	0	0	0	0	0	0	0	0	0	0	0	0	0	0	0	0	0	0	0	0	0	0	0	0	0	0	0	0	0	0	0	0
320	CCA	0	0	0	0	0	0	0	0	0	0	0	0	0	0	0	0	0	0	0	0	9658	3	1	0	0	0	0	0	1	0	0	0	0	0	0	0	0	0	0	0	0	0	0	0	0	0	0	0
321	AAA	8868	0	0	0	0	0	0	0	1	0	0	0	0	0	0	0	0	0	0	0	0	0	0	0	0	0	0	1	0	0	0	0	1	0	0	0	0	0	0	0	0	0	0	0	1	0	0	0
322	TAT	0	0	0	1	0	0	0	0	0	0	0	0	0	0	0	0	0	0	0	0	0	0	0	0	0	0	0	0	0	0	0	0	0	0	0	0	0	0	0	0	0	0	0	0	0	0	0	0
323	GTC	0	0	0	0	0	0	0	0	0	0	0	0	0	9	0	0	0	0	0	0	0	0	0	0	0	0	0	0	1	0	0	0	0	2	0	0	0	0	0	0	0	0	0	0	0	8881	1	1
324	AGG	0	0	2	0	0	0	0	0	6	0	7187	1	0	0	0	0	0	0	0	0	0	0	2	0	0	1	0	0	0	0	0	0	0	0	0	0	0	0	0	0	0	0	1	0	0	0	0	0
325	AGT	0	0	0	1	0	1	0	0	0	3	0	6693	0	0	0	0	0	0	0	0	0	0	0	0	0	0	0	0	0	0	0	0	0	0	0	0	0	0	0	0	0	0	0	0	0	0	0	0
326	ACC	0	0	0	0	1	8025	0	0	0	0	0	0	0	0	0	0	0	0	0	0	0	0	0	0	0	0	0	0	0	0	0	0	0	0	0	0	0	2	0	0	0	0	0	0	0	1	0	0
327	AAA	8483	1	0	0	0	0	0	0	0	0	0	0	0	0	0	0	0	0	0	0	0	0	0	0	0	0	0	0	0	0	0	0	0	0	0	0	0	0	0	0	0	0	0	0	0	0	0	0
328	TTG	0	0	0	0	0	0	0	0	0	0	0	0	0	0	0	0	0	0	0	0	0	0	0	0	0	0	0	0	0	0	0	0	0	0	0	0	0	0	0	0	0	0	0	0	0	0	0	0
329	AGG	0	0	0	0	0	0	0	0	2	0	5293	0	0	0	0	0	0	0	0	0	0	0	0	0	0	0	0	0	0	0	0	0	0	0	0	0	0	0	0	0	0	0	0	0	0	0	0	0
330	ATG	0	0	0	0	0	0	0	0	0	0	0	0	1	0	5073	0	0	0	0	0	0	0	0	0	0	0	0	0	0	0	0	0	0	0	0	0	0	0	0	0	0	0	0	0	0	0	4	0
331	GTT	0	0	0	0	0	0	0	0	0	0	0	0	0	0	0	1	0	0	0	0	0	0	0	0	0	0	0	0	0	0	0	0	0	0	0	0	0	0	0	0	0	0	0	0	1	1	1	4253
332	ACA	2	0	0	0	7103	0	5	0	0	0	0	0	1	0	0	0	0	0	0	0	0	0	0	0	0	0	0	0	0	0	0	0	0	0	0	0	0	0	0	0	0	0	0	0	0	0	0	0
333	GGA	0	0	0	0	0	0	0	0	1	0	0	0	0	0	0	0	0	0	0	0	0	0	0	0	0	0	0	0	0	0	0	0	2	0	0	0	0	0	0	0	9663	0	0	0	0	0	0	0
334	CTA	0	0	0	0	0	0	0	0	0	0	0	0	0	0	0	0	0	0	0	0	0	0	0	0	0	0	0	0	9709	0	1	0	0	0	0	0	0	0	0	0	0	0	0	0	0	0	0	0
335	AGA	0	0	0	0	0	0	0	0	8943	0	0	0	0	0	0	0	0	0	0	0	0	0	0	0	0	0	0	0	0	0	0	0	0	0	0	0	0	0	0	0	1	0	0	0	0	0	0	0
336	AAC	0	8617	1	0	0	0	0	0	0	0	0	0	0	0	0	0	0	0	0	0	0	0	0	0	0	0	0	0	0	0	0	0	0	0	0	0	0	0	0	0	0	0	0	0	0	0	0	0
337	ATC	11	12	0	1	0	2	0	0	0	2	0	3	0	8059	2	0	6	0	0	0	0	0	0	0	4	1	0	1	0	0	0	0	0	0	0	0	0	0	0	0	0	0	0	0	0	0	0	0
338	CCA	0	0	0	0	0	0	0	0	0	0	0	0	0	0	0	0	0	0	0	0	8752	0	0	0	1	0	0	0	0	0	0	0	0	0	0	0	0	0	0	0	2	0	0	0	0	0	0	0
339	TCC	3	0	0	0	0	0	0	0	1	0	1	0	0	0	0	0	2	0	2	0	0	2	0	0	1	0	0	0	0	0	0	0	0	0	0	0	0	5	0	2	0	0	0	0	0	0	0	0
340	ATT	0	0	1	0	0	0	0	0	0	0	2	0	0	0	0	8204	0	0	0	0	0	0	0	0	0	0	5	2	0	0	0	0	0	0	0	0	0	0	0	0	0	0	0	0	0	0	0	0
341	CAA	0	0	0	0	0	0	0	0	0	0	0	0	0	0	0	0	9236	0	1	0	0	0	0	0	1	0	0	0	0	0	0	0	0	0	0	0	0	0	0	0	0	0	0	0	0	0	0	0
342	TAC	0	0	0	0	0	0	0	0	0	0	0	0	0	0	0	0	0	1	0	0	0	0	0	0	0	0	0	0	0	0	0	0	0	0	0	0	0	0	0	0	0	0	0	0	0	0	0	0
343	AGA	1	0	0	0	0	0	0	0	10329	0	4	0	0	0	0	0	0	0	0	0	0	0	0	0	0	0	0	0	0	0	0	0	0	0	0	0	0	0	0	0	3	0	0	0	0	0	0	0
344	GGT	0	0	0	0	0	0	0	0	0	0	0	1	0	0	0	0	0	0	0	0	0	0	0	0	0	0	0	0	0	0	0	0	0	0	0	0	0	0	3	0	0	0	2	10279	0	0	0	0
345	CTA	0	0	0	0	0	0	0	0	0	0	0	0	2	0	0	3	1	0	0	0	2	0	0	0	0	0	0	0	10085	0	2	0	0	0	0	0	0	0	0	0	0	0	0	0	0	0	0	0
346	TTT	0	0	0	0	0	0	0	0	0	0	0	0	0	0	0	0	0	0	0	0	0	0	0	0	0	0	0	0	0	0	0	0	0	0	0	0	0	0	0	0	0	0	0	0	0	0	0	0
347	GGA	0	0	0	0	0	0	0	0	1	0	0	0	0	0	0	0	0	0	0	1	0	0	0	0	1	0	0	0	0	1	0	0	1	0	0	0	1	0	0	0	10543	0	0	0	0	0	0	0
348	GCC	0	0	0	0	0	1	0	0	0	0	0	0	0	0	0	0	0	0	0	0	0	0	0	0	0	0	0	0	0	0	0	0	0	0	0	0	1	10176	0	1	0	0	0	0	0	3	0	0
349	ATT	0	0	0	0	0	0	0	0	0	0	0	0	0	3	0	10455	0	0	0	0	0	0	0	0	0	0	0	0	0	0	0	0	0	0	0	0	0	0	0	0	0	0	0	0	1	0	0	0
350	GCT	0	0	0	0	2	0	0	4	0	1	0	0	0	0	0	0	0	0	0	0	0	0	0	0	0	0	0	0	0	0	0	0	0	0	0	0	0	4	3	10472	0	0	0	0	0	0	0	2
351	GGT	0	0	0	0	0	0	0	0	0	0	0	0	0	0	0	0	0	0	0	0	0	0	0	0	0	0	0	0	0	0	0	0	0	0	0	0	0	0	0	0	1	1	1	10579	0	0	0	0
352	TTT	0	0	0	0	0	0	0	0	0	0	0	0	0	0	0	0	0	0	0	0	0	0	0	0	0	0	0	0	0	0	0	1	0	0	0	0	0	0	0	0	0	0	0	0	0	0	0	0
353	ATT	0	0	0	0	0	0	0	0	0	0	0	0	0	1	0	10546	0	0	0	0	0	0	0	0	0	0	0	0	0	0	0	0	0	0	0	0	0	0	0	0	0	0	0	0	0	0	0	2
354	GAG	0	0	0	0	0	0	0	0	0	0	0	0	0	0	0	0	0	0	0	0	0	0	0	0	0	0	0	0	0	0	0	0	0	0	10598	1	0	0	1	0	0	0	0	0	0	0	0	0
355	GGG	0	0	0	0	0	0	0	0	0	0	0	0	0	0	0	0	0	0	0	0	0	0	0	0	0	0	0	0	0	0	0	0	0	0	1	0	0	0	0	0	5	0	10594	2	0	0	0	0
356	GGA	0	0	0	0	0	0	0	0	2	0	0	0	0	0	0	0	0	0	0	0	0	0	0	0	0	0	0	0	0	0	0	0	3	0	0	0	0	0	0	0	10577	0	5	3	0	0	0	0
357	TGG	0	0	0	0	0	0	0	0	0	0	0	0	0	0	0	0	0	0	0	0	0	0	0	0	0	0	1	0	1	0	0	0	0	0	0	0	0	0	0	0	0	0	0	0	0	0	0	0
358	ACT	0	0	0	0	4	6	0	10554	0	0	0	0	0	0	0	0	0	0	0	1	0	2	0	1	0	0	0	0	3	0	0	0	0	0	0	0	0	0	0	1	0	0	0	0	0	0	0	0
359	GGA	0	0	0	0	0	0	0	0	1	0	0	0	0	0	0	0	0	0	0	0	0	0	0	0	0	0	0	0	0	0	0	0	2	0	0	0	0	0	0	0	10590	0	2	0	1	0	0	0
360	ATG	0	0	0	0	0	0	1	0	0	0	0	0	1	0	10574	0	0	0	0	0	0	0	0	0	0	0	0	0	3	2	0	0	0	0	0	0	0	0	0	0	0	0	0	0	0	0	8	0
361	ATA	1	0	2	0	0	0	0	0	0	0	0	0	10583	0	3	2	0	0	0	0	0	0	0	0	0	0	1	0	0	0	0	1	0	0	0	0	0	0	0	0	0	0	0	0	2	0	0	0
362	GAT	0	0	0	0	0	0	0	0	0	0	0	0	0	0	0	0	0	0	0	0	0	0	0	0	0	0	0	0	0	0	0	0	0	1	0	10585	0	0	0	0	0	0	0	1	0	0	0	0
363	GGA	0	0	0	0	0	0	0	0	0	0	0	0	0	0	0	0	0	0	0	0	0	0	0	0	0	0	0	0	0	0	0	0	0	0	0	0	0	0	0	0	10604	1	2	1	0	0	0	0
364	TGG	0	0	0	0	0	0	0	0	0	0	0	0	0	0	0	0	0	0	0	0	0	0	0	0	0	0	0	0	0	0	0	0	0	0	0	0	0	0	0	0	0	0	0	0	0	0	0	0
365	TAT	0	0	0	0	0	0	0	0	0	0	0	0	0	0	0	0	0	0	0	0	0	0	0	0	0	0	0	0	0	0	0	0	0	0	0	0	0	0	0	0	0	0	0	0	0	0	0	0
366	GGT	0	0	0	0	0	0	0	0	0	0	0	2	0	0	0	0	0	0	0	0	0	0	0	0	0	0	0	0	0	0	0	0	0	0	0	1	0	0	0	0	0	0	0	10606	0	0	0	1
367	TAT	0	0	0	0	0	0	0	0	0	0	0	0	0	0	0	0	0	0	0	0	0	0	0	0	0	0	0	0	0	0	0	0	0	0	0	0	0	0	0	0	0	0	0	0	0	0	0	0
368	CAT	0	0	0	0	0	0	0	0	0	0	0	0	0	0	0	0	0	5	0	10577	0	0	0	0	0	0	0	1	0	0	0	0	0	0	0	0	1	0	0	0	0	0	0	0	0	0	0	0
369	CAT	0	0	0	0	0	0	0	0	0	0	0	0	0	0	0	0	3	1	0	10602	0	0	0	0	0	0	0	1	0	0	0	0	0	0	0	0	0	0	0	0	0	0	0	0	0	0	0	0
370	CAG	0	0	1	0	0	0	0	0	0	0	1	4	0	0	0	2	2	1	10582	0	0	0	0	0	0	0	1	7	0	0	0	0	0	0	1	0	0	1	1	0	0	0	0	0	0	0	0	0
371	AAT	0	2	0	10605	0	0	0	0	0	0	0	0	0	0	0	0	0	0	0	0	0	0	0	0	0	0	0	0	0	0	0	0	0	0	0	1	0	0	0	0	0	0	0	0	0	0	0	0
372	GAA	0	0	0	0	0	0	0	0	0	0	0	1	0	0	0	0	0	0	0	0	0	0	0	0	0	0	0	0	0	0	0	0	10604	1	1	0	0	1	0	0	1	2	0	0	0	0	0	0
373	CAG	0	0	1	0	0	0	0	0	0	0	0	0	0	0	0	0	1	0	10594	3	0	0	1	0	0	0	1	0	0	0	2	0	0	0	0	0	0	0	0	0	0	0	0	0	0	0	0	0
374	GGA	0	0	0	0	0	0	0	0	1	0	0	0	0	0	0	0	0	0	0	0	0	0	0	0	0	0	0	0	0	0	0	0	0	0	0	0	0	0	0	0	10605	1	2	0	0	0	0	0
375	TCA	0	0	0	0	0	0	0	0	0	0	0	0	0	0	0	0	0	0	0	0	1	0	0	0	0	0	0	0	0	0	0	0	0	1	2	0	0	0	0	0	0	0	0	0	0	0	0	0
376	GGC	0	0	0	0	0	0	0	0	0	0	0	0	0	0	0	0	0	0	0	0	0	0	0	0	0	0	0	0	0	0	0	0	0	0	0	0	0	0	0	0	0	10608	0	0	0	0	0	0
377	TAT	0	0	0	0	0	0	0	0	0	0	0	0	0	0	0	0	0	0	0	2	0	0	0	0	0	0	0	0	0	0	0	0	0	0	0	0	0	0	0	0	0	0	0	0	0	0	0	0
378	GCA	0	0	0	0	0	0	0	0	0	1	0	0	0	0	0	0	0	0	0	0	0	0	0	0	0	0	0	0	0	0	0	0	0	0	0	0	10587	0	3	0	0	0	0	0	8	1	0	0
379	GCG	0	0	0	0	0	0	3	0	0	0	0	0	0	0	0	0	0	0	0	0	0	0	0	0	0	0	0	0	0	0	0	0	0	0	1	0	7	0	10593	0	0	0	0	0	0	0	3	0
380	GAT	0	0	0	1	0	0	0	0	0	0	0	0	0	0	0	0	0	0	0	0	0	0	0	0	0	0	0	0	0	0	0	0	0	0	0	10609	0	0	0	0	0	0	0	0	0	0	0	0
381	CAA	18	0	0	0	0	0	0	0	0	0	0	3	6	6	3	1	75605	3	16	9	0	0	0	0	10	6	0	0	3	0	0	0	11	0	0	0	1	0	0	13	0	0	0	0	10	0	0	0
382	AAA	75646	0	4	0	0	0	0	0	0	0	10	0	0	0	0	0	7	0	17	0	1	6	0	0	7	0	7	2	0	0	7	5	4	0	0	0	0	0	0	0	0	0	0	0	0	0	4	14
383	AGC	0	15	0	0	3	0	0	0	2	75566	0	25	0	1	0	0	0	0	0	0	0	0	0	0	0	1	0	0	0	0	0	0	3	1	0	0	1	0	0	0	0	16	0	0	0	0	0	0
384	ACA	0	0	0	0	75698	16	6	0	0	0	0	0	2	0	0	0	0	1	0	0	0	0	0	0	0	0	0	0	0	0	0	0	0	0	0	0	5	1	0	0	0	0	0	0	0	0	0	0
385	CAA	4	0	0	0	0	0	2	0	0	0	0	0	0	0	0	0	75678	1	16	0	0	0	0	0	5	0	0	0	0	0	0	0	5	0	0	0	0	0	0	0	0	0	0	0	0	0	0	1
386	AAT	43	7	22	75619	0	0	3	0	0	2	41	6	6	0	2	4	6	0	0	0	0	0	0	0	11	0	11	0	3	3	0	0	0	0	3	2	6	0	2	0	0	0	1	0	0	0	0	0
387	GCC	0	0	0	0	0	6	0	0	0	0	0	0	0	0	0	0	0	0	0	0	0	0	0	0	0	0	0	0	0	0	0	0	0	4	0	0	4	75508	1	2	0	0	0	0	0	18	0	0
388	ATT	0	0	0	0	0	0	0	1	0	0	0	0	0	18	21	75743	0	0	0	0	0	0	0	0	0	0	0	0	11	0	0	1	0	0	0	0	0	0	0	0	0	0	0	0	0	8	0	13
389	AAC	1	75478	0	26	0	0	0	0	0	15	0	0	0	0	0	0	0	0	0	5	0	0	0	0	1	0	3	1	2	0	0	0	2	11	0	0	0	0	0	0	0	0	0	0	2	0	0	0
390	GGG	6	0	5	0	0	10	0	4	29	0	54	14	13	0	22	17	8	0	53	0	0	0	0	0	20	38	15	5	9	7	0	33	0	0	1	0	0	0	4	3	5	0	74973	6	7	7	26	0
391	ATT	0	0	0	0	0	0	0	4	0	0	0	0	7	4	0	75466	0	0	0	0	0	0	0	0	0	0	0	9	0	0	1	2	0	0	0	0	0	0	0	0	0	0	0	0	1	0	0	5
392	ACA	0	0	0	0	75650	6	7	0	0	0	1	0	11	0	0	0	15	0	0	0	0	0	0	0	2	0	0	0	0	0	0	0	0	0	0	0	10	1	0	0	0	0	0	2	0	0	0	0
393	AAC	9	75190	0	2	0	12	0	0	0	2	0	0	0	0	0	0	0	0	0	0	0	0	0	0	0	0	8	0	0	0	0	0	0	2	0	0	0	0	0	0	0	0	0	0	0	0	0	0
394	AAG	22	2	75386	8	0	0	0	0	0	0	4	0	0	0	0	0	0	0	0	0	0	0	0	0	0	0	0	0	0	0	0	0	0	0	3	0	0	0	0	0	0	0	0	0	0	0	0	0
395	GTG	0	0	0	0	0	0	0	0	0	0	0	0	0	8	7	0	0	0	0	0	0	0	0	0	0	0	0	0	0	1	0	0	0	0	0	0	0	0	3	0	0	0	0	0	5	16	74667	9
396	AAC	2	75585	1	17	0	0	0	3	0	1	0	0	0	0	0	0	0	0	0	0	0	0	0	0	0	0	0	0	0	0	0	0	0	1	0	0	0	0	0	0	0	0	0	0	0	0	0	0
397	TCT	0	0	0	1	0	0	0	0	0	0	0	12	0	0	0	0	0	0	0	1	0	0	0	2	0	0	0	0	0	0	0	0	0	0	0	0	1	0	0	1	0	0	0	0	0	0	0	0
398	GTT	0	0	0	0	0	0	0	0	0	0	0	0	8	0	0	21	0	0	0	0	0	0	0	0	0	0	0	0	1	1	0	0	0	0	0	0	0	0	0	4	0	0	0	1	8	11	0	74603
399	ATC	0	0	0	0	0	5	0	0	0	0	0	0	11	75144	1	9	0	0	0	0	0	0	0	0	0	0	0	0	0	0	0	0	0	0	0	0	0	0	0	0	0	0	0	0	0	8	0	0
400	GAG	0	0	5	4	0	0	0	0	0	0	0	0	0	0	0	0	0	0	0	0	0	0	0	0	0	0	0	0	0	0	0	0	7	0	74289	6	0	0	0	0	0	0	2	0	0	0	1	0
401	AAA	75160	0	5	0	1	0	0	0	1	0	0	0	4	0	1	0	0	0	7	0	0	0	0	0	0	0	5	0	0	0	0	0	5	0	0	0	0	4	0	0	0	0	0	0	0	0	0	0
402	ATG	0	0	0	0	0	0	3	0	0	0	0	0	4	51	74326	0	0	0	0	0	0	0	0	0	0	0	0	0	0	0	10	2	0	0	0	0	0	0	0	0	0	0	0	0	0	0	0	0
403	AAC	1	74681	0	10	0	3	0	0	0	6	0	0	0	2	0	0	2	0	0	0	0	0	0	0	0	0	1	0	0	0	0	0	0	10	0	0	0	2	0	0	0	0	0	3	0	0	0	0
404	ACT	0	13	0	2	1	15	0	72153	0	0	9	14	0	0	0	1	0	11	7	0	0	3	0	0	0	1	0	0	5	0	8	3	2	0	0	0	0	11	7	13	0	0	289	1	0	0	0	0
405	CAA	1	0	1	2	0	0	0	0	0	0	0	0	0	0	0	0	73941	1	12	0	0	0	0	0	18	0	0	3	0	0	0	0	1	0	0	0	1	19	0	0	0	0	33	0	0	0	0	0
406	TTC	0	1	0	0	0	0	0	0	0	0	0	0	2	1	0	0	0	0	0	0	0	0	0	0	0	1	0	0	0	1	2	0	0	0	0	0	0	0	0	0	0	0	0	0	0	3	0	0
407	ACA	2	0	0	0	75096	4	13	1	0	0	0	0	24	0	0	0	0	3	9	0	0	0	0	0	12	0	5	0	0	0	0	0	0	0	0	0	4	0	9	5	0	0	0	0	0	4	0	0
408	GCT	0	0	0	0	1	0	0	5	0	23	0	0	0	0	5	1	0	0	3	0	0	11	0	0	0	0	16	0	0	0	2	0	0	0	0	2	6	13	1	73765	0	0	3	0	0	0	0	24
409	GTG	0	0	0	0	0	1	1	3	24	0	0	0	3	0	4	0	0	0	0	0	0	0	0	0	11	0	0	0	0	0	0	0	0	0	0	0	0	0	7	0	0	0	2	0	12	0	73406	16
410	GGT	0	8	0	0	0	0	0	0	7	0	0	12	0	0	0	0	0	0	0	0	7	0	0	0	1	2	0	0	0	0	0	0	0	0	0	17	0	1	0	2	1	10	5	72344	0	0	3	4
411	AAA	74581	0	7	1	7	0	0	0	6	0	0	0	0	0	0	0	4	1	2	0	0	0	0	0	0	0	0	0	0	0	0	0	3	0	0	0	0	0	0	0	8	0	0	0	6	0	0	0
412	GAA	2	0	5	2	0	0	0	0	0	3	4	1	0	5	0	0	2	3	8	4	0	0	0	0	0	0	0	2	0	7	0	0	74332	0	3	0	9	0	0	2	7	0	0	0	16	13	0	0
413	TTC	0	0	0	0	0	0	0	0	0	0	0	0	0	0	0	0	0	0	0	0	0	2	0	0	0	0	0	0	0	2	0	0	0	0	0	0	0	0	0	0	0	0	0	0	0	0	0	0
414	AAC	1	73463	0	21	0	0	0	0	0	10	0	9	0	1	0	0	0	0	0	0	0	0	0	0	0	0	0	0	0	0	0	0	0	13	0	0	0	0	0	0	1	8	0	10	0	0	0	0
415	AAC	1	74058	1	2	6	0	0	0	1	1	0	2	0	0	7	0	2	0	0	0	0	3	0	0	0	0	1	0	0	0	0	0	0	2	0	0	0	0	6	0	7	0	0	4	6	9	14	0
416	TTA	0	0	0	0	0	0	0	0	0	0	0	0	0	0	0	0	0	0	0	0	0	0	0	0	0	0	0	0	0	0	1	0	0	0	0	0	0	0	0	0	0	0	0	0	1	0	0	0
417	GAA	5	0	0	0	0	3	0	0	0	0	0	0	0	0	0	0	0	0	0	0	0	0	0	0	0	0	0	0	0	0	0	0	72891	1	1	1	0	0	0	0	2	0	0	0	0	0	0	0
418	AAA	74811	2	4	0	1	0	0	0	1	0	1	0	0	0	0	0	0	0	0	0	0	0	0	0	0	0	0	0	0	0	0	0	1	0	0	0	0	0	0	0	0	0	0	0	0	0	0	0
419	AGG	2	0	19	0	0	0	0	0	8	0	66327	2	0	0	5	0	0	0	0	0	0	0	0	0	3	0	1	0	0	0	0	0	0	0	0	0	0	0	0	0	1	0	50	0	0	0	0	0
420	ATG	1	0	2	0	0	0	2	0	0	0	0	0	3	0	65674	0	0	0	0	0	0	0	0	0	0	0	0	0	0	0	0	0	0	4	0	4	0	0	0	0	0	0	0	0	0	0	4	0
421	GAA	7	0	0	0	0	0	0	0	0	0	0	0	0	0	0	0	9	0	3	0	0	0	0	0	0	0	0	0	0	0	0	0	70708	0	4	0	0	0	0	0	9	0	0	0	0	0	0	0
422	AAT	6	13	0	67463	0	0	0	0	0	4	0	2	0	0	0	2	0	0	0	0	0	0	0	0	0	0	0	0	0	0	0	0	0	0	0	1	0	0	0	0	0	0	0	0	0	0	0	0
423	TTA	0	0	0	0	0	0	0	0	0	0	0	0	0	0	0	0	0	0	0	0	0	0	0	0	0	0	0	0	1	0	0	0	0	0	0	0	0	0	0	0	0	0	0	0	0	0	0	0
424	AAT	1	4	0	74185	0	0	0	1	0	0	0	0	2	0	0	0	0	0	0	27	0	0	0	0	0	0	0	0	0	0	0	0	0	0	0	4	0	0	0	0	0	0	0	0	0	0	0	0
425	AAA	75262	0	9	1	0	0	0	3	4	0	0	0	0	0	0	0	0	0	0	0	0	0	0	0	0	0	0	37	0	0	0	0	1	0	0	0	0	5	0	0	0	0	0	0	0	0	0	0
426	AAA	75440	1	35	0	0	0	0	0	2	0	0	0	0	0	0	0	3	0	0	0	0	0	0	0	0	0	0	0	0	0	0	0	3	0	0	0	0	0	0	0	0	0	0	0	0	0	0	0
427	GTT	0	0	0	1	0	0	0	0	0	0	0	0	0	0	0	15	0	0	0	0	0	0	0	0	1	0	0	0	0	0	0	0	0	0	3	1	0	0	0	6	0	0	0	0	0	5	2	65986
428	GAT	0	0	0	9	0	0	0	0	0	0	0	0	0	0	1	0	0	0	0	0	0	0	0	0	0	0	0	0	0	0	0	0	0	2	1	69795	0	0	0	0	0	0	0	5	0	0	0	0
429	GAT	0	0	0	6	0	0	0	0	0	0	0	0	0	0	1	0	0	0	0	1	0	0	0	0	0	0	0	0	0	0	0	0	0	3	1	72142	0	0	0	0	0	0	0	3	0	0	0	0
430	GGG	0	0	0	0	0	0	0	0	0	0	0	0	0	0	0	0	0	0	0	0	0	0	0	0	0	0	0	0	0	0	0	0	0	0	4	0	0	0	0	0	5	8	69170	2	0	0	2	0
431	TTT	0	0	0	0	0	0	0	0	0	0	0	0	0	0	0	0	0	0	0	0	0	0	0	0	0	0	0	0	0	6	0	13	0	0	0	0	0	0	0	0	0	0	0	0	0	0	0	1
432	CTG	0	1	0	0	0	0	0	8	0	0	1	0	0	0	0	0	0	0	0	0	0	0	12	0	0	0	1	0	9	0	69124	0	0	0	0	0	0	0	0	0	0	0	0	0	0	0	0	2
433	GAC	0	11	0	0	0	0	0	0	0	0	0	0	0	0	0	0	0	0	0	0	0	0	0	0	0	0	0	0	0	0	0	0	8	72665	7	1	0	0	0	0	0	10	0	0	0	1	0	0
434	ATT	0	0	0	1	0	0	0	0	0	0	0	1	5	8	0	73447	0	0	0	0	0	0	0	0	0	0	0	0	4	0	0	28	0	0	0	0	0	0	0	0	0	0	0	0	9	0	0	8
435	TGG	0	0	0	0	0	0	0	0	0	0	0	0	0	0	0	0	0	0	0	0	0	0	0	0	0	0	10	0	0	0	0	0	0	0	2	0	0	0	0	0	0	0	1	0	0	0	0	0
436	ACA	0	0	0	0	69177	2	5	19	0	0	0	0	3	0	0	0	0	0	0	0	0	0	0	0	0	0	0	0	0	0	0	0	0	0	0	0	7	0	0	0	0	0	0	0	0	0	0	0
437	TAT	0	0	0	0	0	0	0	0	0	0	0	0	0	0	0	0	0	0	0	10	0	0	0	0	0	0	0	0	0	0	0	0	0	0	0	0	0	0	0	0	0	0	0	0	0	0	0	0
438	AAT	0	7	0	71829	0	0	0	0	0	0	0	1	0	0	0	4	0	2	11	0	0	0	0	0	0	0	0	0	2	0	0	0	0	0	0	8	0	0	0	0	0	0	0	0	0	0	1	0
439	GCA	0	0	0	0	7	0	0	0	0	0	0	0	6	0	0	7	0	0	0	0	0	0	0	0	0	0	0	0	0	0	0	0	1	0	0	0	70507	3	9	1	0	0	0	0	9	0	0	0
440	GAA	3	0	0	0	0	0	0	0	0	0	0	0	0	0	0	0	0	0	0	0	0	0	0	0	0	0	0	0	0	0	0	0	73290	2	12	0	0	0	0	0	3	0	0	0	1	0	0	0
441	TTG	0	0	0	0	0	0	0	0	0	0	0	0	0	0	0	0	0	0	0	0	0	0	0	0	0	0	0	0	1	0	1	2	0	0	0	0	0	0	0	0	0	0	0	0	0	0	0	0
442	TTA	0	0	0	0	2	0	0	0	0	0	0	0	0	17	0	3	0	0	0	0	0	0	0	0	0	0	0	0	1	0	0	0	0	0	0	0	0	0	0	0	0	0	0	0	6	0	0	0
443	GTT	0	0	0	0	0	0	0	0	0	0	0	0	0	5	0	0	0	0	0	0	0	0	0	0	0	0	0	0	0	0	0	0	0	0	0	1	0	0	0	0	0	0	0	0	1	4	1	72985
444	CTA	0	0	0	0	0	0	0	0	0	0	0	0	2	0	0	0	0	0	0	0	5	0	0	0	0	0	0	0	73786	0	11	0	0	0	0	0	0	0	0	0	0	0	0	0	0	0	0	0
445	CTG	0	0	0	0	0	0	0	0	0	0	0	0	0	4	4	0	0	0	1	0	0	0	19	0	0	0	1	0	10	1	73290	4	0	0	0	0	0	0	0	0	0	0	0	0	0	0	1	0
446	GAA	5	0	0	0	0	0	0	0	0	0	0	0	0	0	0	0	1	0	0	0	0	0	0	0	0	0	0	0	0	0	0	0	75488	0	11	0	0	0	0	0	5	0	2	0	0	0	0	0
447	AAT	1	2	0	75689	0	0	0	1	5	0	0	10	0	0	0	0	0	0	0	6	0	0	0	0	0	0	0	0	0	0	0	0	0	0	0	2	0	0	0	0	0	0	0	0	0	0	0	0
448	GAA	5	0	0	0	0	0	0	0	0	3	0	0	0	0	0	0	0	0	0	0	0	0	0	0	0	0	0	0	0	0	0	0	75635	0	4	1	0	0	0	0	1	0	0	0	3	0	0	0
449	AGG	0	0	9	0	0	0	0	0	5	0	75158	6	0	0	1	0	0	0	0	0	0	0	0	0	0	0	9	0	0	0	0	0	0	0	0	0	0	0	0	0	0	0	12	0	0	0	0	0
450	ACT	0	0	0	1	5	12	3	75002	0	0	0	1	0	0	0	2	0	0	0	0	0	0	0	0	0	0	0	0	0	0	0	0	0	0	0	0	0	0	0	13	0	0	0	0	0	0	0	0
451	TTG	0	0	0	0	0	0	0	0	0	0	0	0	0	0	0	0	0	0	0	0	0	0	0	0	0	0	0	0	0	0	2	0	0	0	0	0	0	0	0	0	0	0	0	0	0	0	0	0
452	GAT	0	0	0	13	0	0	0	0	0	0	0	0	0	0	0	0	0	0	0	0	0	0	0	0	0	0	0	0	0	0	0	0	0	16	0	75126	0	1	0	0	0	0	0	8	0	0	0	0
453	TTC	0	0	0	0	0	0	0	0	0	2	0	0	0	0	0	0	0	0	0	0	0	0	0	0	0	0	0	0	0	3	0	0	0	0	0	0	0	0	0	0	0	0	0	0	0	0	0	0
454	CAT	0	0	0	2	0	0	0	0	0	0	0	0	0	0	0	0	1	1	0	75189	0	0	0	0	0	0	0	17	0	0	0	0	0	0	0	0	0	0	0	0	0	0	0	0	0	0	0	0
455	GAC	0	0	0	0	0	0	0	0	0	0	0	0	0	0	0	0	0	0	0	0	0	0	0	0	0	0	1	0	0	0	0	0	9	74823	0	7	0	0	0	0	0	6	0	0	0	0	0	0
456	TTA	0	0	0	0	0	0	1	0	0	0	0	0	0	0	0	0	0	0	0	0	0	0	0	0	0	1	1	13	2	0	0	0	0	0	1	0	0	0	0	0	0	0	5	0	0	0	0	0
457	AAT	0	1	0	75348	0	0	0	1	0	0	0	1	0	0	0	0	0	0	0	0	0	0	0	0	0	0	0	0	0	0	0	0	0	0	0	4	0	0	0	0	0	0	0	0	0	0	0	0
458	GTG	0	0	0	0	0	0	0	0	0	0	0	0	0	0	3	5	0	0	0	0	0	0	0	0	0	0	0	0	0	0	0	0	0	0	1	0	0	0	2	0	0	0	0	0	8	0	75256	0
459	AAG	11	0	75464	4	0	0	1	0	0	0	5	0	0	0	1	0	0	0	0	0	0	0	0	0	0	0	0	0	0	0	0	0	0	0	7	0	0	0	0	0	0	0	0	0	0	0	0	0
460	AAT	5	9	6	75293	4	0	6	0	0	0	0	22	0	0	0	0	0	0	0	1	0	0	0	0	0	0	0	0	0	0	0	0	0	0	0	7	0	0	0	0	0	0	1	1	0	0	1	0
461	CTG	0	0	0	0	0	0	0	0	0	0	0	0	0	0	1	0	0	0	0	0	0	0	2	0	0	0	0	0	17	0	75543	4	0	0	0	0	0	0	0	0	0	0	0	0	0	0	0	0
462	TAC	0	0	0	0	0	0	0	0	0	0	0	0	0	0	0	0	0	7	0	0	0	0	0	0	0	0	0	0	0	0	0	0	0	0	0	0	0	0	0	0	0	0	0	0	0	0	0	0
463	GAG	0	0	6	0	0	0	0	0	0	0	0	0	0	0	0	0	0	0	0	0	0	0	0	0	0	0	0	0	0	0	0	0	11	0	75752	5	0	0	0	0	0	0	4	0	0	0	1	0
464	AAA	75790	3	17	0	0	0	0	0	6	0	2	0	0	0	0	0	1	0	0	0	0	0	0	0	0	0	4	0	0	0	0	0	5	0	0	0	0	0	0	0	0	0	0	0	0	0	0	0
465	GTA	0	0	0	0	0	0	0	0	0	0	0	0	4	0	0	0	0	0	0	0	0	0	0	0	0	0	0	0	0	0	0	0	0	0	0	0	8	0	0	0	0	0	0	0	75778	0	8	0
466	AAA	75731	2	3	0	8	0	0	0	3	0	0	0	0	0	0	0	0	0	0	0	0	0	0	0	3	0	0	0	0	0	0	0	5	0	0	0	0	0	0	3	0	0	0	0	0	0	0	0
467	AGC	0	4	0	0	0	0	2	0	1	75538	0	12	0	9	0	0	0	0	0	0	0	0	0	0	0	0	0	3	0	0	0	0	7	0	0	0	3	1	0	2	2	14	0	2	0	0	0	0
468	CAA	11	0	3	0	4	0	0	0	0	3	0	0	0	5	16	0	75604	1	4	4	0	0	0	0	11	6	0	0	0	10	2	0	0	0	0	0	1	0	0	0	0	0	0	0	0	3	0	4
469	TTA	0	0	0	0	0	0	0	0	0	0	0	0	0	0	0	0	0	0	0	0	0	0	0	0	0	0	0	0	2	0	4	0	0	0	0	0	0	0	0	0	0	0	0	0	2	0	0	0
470	AAG	7	2	75747	3	0	0	2	0	0	0	7	0	0	0	4	0	0	0	0	0	0	0	0	0	0	0	0	0	0	0	0	0	0	0	0	0	0	0	4	0	0	0	5	0	0	0	10	0
471	AAT	0	11	0	75766	0	0	0	2	1	0	0	24	0	0	0	0	13	0	9	1	0	0	0	0	0	0	0	0	0	4	5	0	0	0	6	4	0	0	0	0	7	0	11	0	0	0	0	0
472	AAT	1	1	0	75787	0	0	0	0	0	0	0	4	0	0	0	0	0	0	0	0	2	0	0	0	0	0	0	0	0	0	0	0	0	0	0	8	0	0	0	0	0	0	0	0	0	0	0	0
473	GCC	0	0	0	0	0	4	0	0	0	0	0	0	0	0	0	0	0	0	0	0	0	0	0	0	0	0	0	0	0	0	0	0	0	3	0	0	1	75816	1	2	0	0	0	0	0	3	3	0
474	AAA	75616	3	13	10	1	0	0	0	5	0	6	0	1	0	2	0	0	1	6	0	0	0	0	0	0	0	0	1	1	0	4	0	15	0	0	0	1	0	0	5	0	4	1	0	0	0	0	5
475	GAA	14	0	0	0	0	0	0	0	1	0	0	0	2	0	0	0	0	0	0	0	0	0	0	0	0	0	0	0	0	0	0	3	75724	0	1	1	0	0	0	1	7	0	0	0	1	15	5	1
476	ATC	0	0	0	0	0	0	20	0	0	2	0	3	6	44929	22	6	0	0	0	0	0	0	0	0	0	0	0	0	4	4	0	0	0	0	0	0	0	0	0	0	0	0	16	0	0	6	0	0
477	GGA	0	0	0	0	0	0	0	0	8	0	0	0	0	0	2	0	0	0	0	0	0	0	0	0	0	0	0	0	0	0	0	0	2	0	0	0	0	0	0	0	44680	5	1	1	0	0	0	0
478	AAT	0	0	6	45091	0	0	0	0	0	0	0	1	0	0	0	0	0	0	0	1	0	0	0	0	0	0	0	0	0	0	0	0	0	0	0	0	0	0	0	0	0	0	0	0	0	0	0	0
479	GGG	0	0	0	0	0	0	0	0	0	0	1	0	0	0	0	0	0	0	0	0	0	0	0	0	2	0	3	0	0	0	0	0	0	0	4	0	0	0	0	0	7	10	45061	0	0	0	0	0
480	TGT	0	0	0	0	0	0	0	0	0	0	0	1	0	0	0	0	0	0	0	0	0	0	0	0	0	0	0	0	0	0	0	0	0	0	0	0	0	0	0	0	0	0	0	0	0	0	0	0
481	TTT	0	0	0	0	0	0	0	0	0	0	0	0	0	0	0	0	0	0	0	0	0	0	0	0	0	0	0	0	0	0	0	4	0	0	0	0	0	0	0	0	0	0	0	0	0	0	0	2
482	GAG	1	0	3	0	0	0	0	0	0	0	0	0	0	0	0	0	0	0	2	0	0	1	0	0	0	0	0	0	0	0	0	0	3	0	44793	0	0	0	0	0	0	0	15	0	0	4	0	0
483	TTC	0	0	0	0	0	0	0	0	0	0	0	0	0	1	0	0	0	0	0	0	0	0	0	0	0	0	0	0	0	0	0	0	0	0	0	0	0	0	0	0	0	0	0	0	0	0	0	0
484	TAC	0	0	0	0	0	0	0	0	0	0	0	0	0	0	0	0	0	8	0	0	0	0	0	0	0	0	0	0	0	0	0	0	0	0	0	0	0	0	0	0	0	0	0	0	0	0	0	0
485	CAC	0	0	0	0	0	0	0	0	1	0	0	0	0	0	0	0	4	44642	0	0	0	0	0	0	0	2	0	0	0	0	0	0	0	0	0	0	0	0	0	0	0	0	0	0	0	0	0	0
486	AAG	2	0	44662	2	0	0	1	0	0	0	5	0	0	0	0	0	274	0	1	0	0	0	0	0	0	1	1	0	0	0	0	0	0	0	3	0	0	0	0	0	0	0	2	0	4	0	0	0
487	TGT	0	0	0	0	0	0	0	0	0	0	0	0	0	0	0	0	0	0	0	0	0	0	0	0	0	0	0	2	0	0	0	0	0	0	0	0	0	0	0	0	0	0	0	1	0	0	0	0
488	GAC	0	5	0	0	0	0	0	0	0	0	0	3	0	0	0	0	0	0	0	0	0	0	0	0	0	0	0	0	0	0	0	0	2	44641	0	3	0	0	0	0	0	3	0	0	0	2	0	0
489	AAT	1	4	0	44530	0	0	0	0	0	0	0	2	0	0	0	0	0	0	0	0	0	0	0	0	0	0	0	0	0	0	0	0	0	4	0	4	0	0	0	0	0	0	0	0	0	0	0	0
490	GAA	3	0	0	2	8	0	0	0	0	1	1	0	0	0	3	0	0	13	0	0	0	0	0	1	0	0	0	0	1	4	0	0	44189	0	0	0	1	0	0	0	5	3	2	0	1	0	0	1
491	TGC	0	0	0	0	0	0	0	0	0	0	0	0	0	0	0	0	0	0	0	0	0	0	0	0	0	0	0	0	0	0	0	0	0	0	0	0	0	0	0	0	0	0	0	0	0	0	0	0
492	ATG	0	0	3	0	0	0	7	0	0	0	0	0	5	2	44200	1	0	0	0	0	0	0	0	0	0	0	0	0	0	0	0	0	0	0	0	0	0	0	0	0	0	0	0	0	0	0	3	0
493	GAA	7	0	0	2	0	0	0	0	0	3	0	0	0	0	0	0	7	0	0	0	0	0	0	0	0	0	3	0	0	0	0	0	42413	1	1	0	2	0	0	0	3	0	0	25	1	0	0	0
494	AGT	1	1	0	1	0	0	0	0	0	2	2	42819	0	0	0	0	0	0	0	0	0	0	0	0	0	0	0	1	0	0	0	0	0	0	0	0	0	1	0	0	0	0	1	4	0	0	0	0
495	GTA	0	0	0	0	0	0	0	0	0	0	0	0	3	0	0	0	0	0	0	0	0	0	0	0	0	0	0	0	0	0	0	0	2	0	0	0	0	0	0	0	0	0	0	0	44133	6	4	0
496	AGA	2	0	0	0	0	0	0	0	44262	0	1	1	0	0	0	0	0	0	0	0	0	0	0	0	1	4	0	0	0	0	0	0	0	0	0	0	0	0	0	0	3	0	0	0	0	0	0	0
497	AAT	5	12	0	44808	0	2	0	4	0	0	0	12	0	5	0	9	0	0	1	1	0	0	0	0	0	0	0	0	0	0	0	0	3	0	5	10	9	0	1	5	0	1	0	0	0	5	0	1
498	GGG	0	0	0	0	0	0	0	0	0	0	2	0	0	0	0	0	0	0	0	0	0	0	0	0	0	0	0	0	0	0	0	0	0	0	1	0	4	0	0	0	8	1	44670	2	0	0	6	0
499	ACT	0	0	0	0	2	4	5	44224	0	0	6	1	0	0	4	4	0	0	0	0	0	0	0	0	0	0	11	2	1	0	0	0	0	0	10	0	0	0	0	3	0	0	0	0	1	0	0	0
500	TAT	0	0	0	1	0	0	0	0	0	0	0	0	0	0	0	0	0	0	0	8	0	0	0	0	0	0	0	0	0	0	0	0	0	0	0	0	0	0	0	0	0	0	0	0	0	0	0	0
501	GAT	4	0	0	4	0	0	0	0	0	0	0	0	0	0	0	0	0	0	0	0	0	0	0	0	0	0	0	0	0	0	0	0	0	0	0	44673	0	0	0	2	0	0	0	1	0	3	0	3
502	TAT	0	0	0	0	0	0	0	0	0	0	0	0	0	0	0	0	0	0	0	18	0	0	0	0	0	0	0	0	0	0	0	0	0	0	0	0	0	0	2	0	0	0	0	0	0	0	0	0
503	CCA	0	0	1	0	0	0	0	1	0	0	0	4	0	1	0	4	0	0	0	0	44033	11	3	2	0	0	0	0	3	0	0	0	0	0	0	0	0	0	0	0	0	0	0	0	0	0	1	0
504	AAA	44488	0	1	0	1	0	0	0	2	0	7	0	0	0	0	2	0	0	0	0	0	0	0	0	1	3	0	0	0	0	0	6	8	0	0	0	2	0	0	0	0	0	0	0	0	0	0	0
505	TAT	0	0	0	0	0	0	0	0	0	0	0	0	0	0	0	0	0	0	0	0	0	0	0	0	0	0	0	0	0	0	0	0	0	0	0	0	0	0	0	0	0	0	0	0	0	0	0	0
506	TCA	0	0	0	0	0	0	0	0	0	0	0	0	0	0	0	0	0	0	5	0	4	0	0	0	0	0	0	0	0	0	4	0	2	0	0	0	0	0	0	12	0	0	0	0	0	0	0	0
507	GAA	1	0	0	0	0	0	0	0	0	0	0	0	0	7	0	0	1	0	0	0	0	8	0	0	0	0	0	0	0	0	0	0	43328	0	3	0	0	0	0	0	4	0	1	0	0	0	0	0
508	GAA	1	0	0	0	0	0	0	0	0	0	0	0	1	0	0	8	18	1	0	0	0	0	0	0	0	0	0	0	2	0	5	0	43609	2	2	0	0	8	2	0	1	0	0	0	2	2	0	0
509	TCA	0	0	0	0	0	1	0	1	0	0	0	0	0	1	0	2	0	0	0	0	1	0	0	0	0	0	0	0	6	0	0	0	0	0	0	0	5	0	0	0	0	0	0	0	0	4	0	9
510	AAG	3	0	41122	2	0	0	1	0	3	0	4	0	0	0	3	0	0	1	1	0	0	0	0	0	0	0	0	0	0	1	0	0	0	0	3	0	0	0	0	0	0	0	1	0	1	0	2	0
511	TTG	0	0	0	0	0	0	0	0	0	0	0	0	0	0	7	0	0	0	0	0	0	0	0	0	0	0	0	0	0	0	2	0	0	0	0	0	0	0	0	2	0	0	1	0	0	0	0	0
512	AAC	3	42193	1	0	0	6	0	5	2	15	0	0	8	7	0	0	0	3	0	1	0	0	0	0	0	3	0	0	0	0	0	0	5	5	0	0	15	0	0	0	0	0	0	0	0	0	0	2
513	AGG	0	0	0	0	0	0	0	2	21	0	38855	3	12	0	4	0	1	0	2	1	0	0	0	0	4	0	0	0	0	1	0	0	0	0	0	0	0	0	0	0	0	0	13	0	0	0	2	0
514	GAA	3	0	0	0	0	1	0	0	0	0	0	0	0	1	0	0	0	0	0	0	0	0	0	0	0	0	0	1	0	1	0	1	39618	0	0	0	0	2	0	0	4	0	0	0	0	0	0	4
515	AAG	2	0	38965	5	0	4	0	0	13	0	6	109	0	0	0	0	0	0	0	0	0	0	0	1	0	0	0	0	0	0	0	4	4	0	1	0	0	0	0	0	2	2	0	0	0	0	1	0
516	ATA	0	0	0	0	8	0	0	0	0	0	0	0	39138	0	7	2	0	0	0	0	0	0	0	0	0	0	0	0	0	0	0	0	0	0	0	0	0	0	0	0	0	0	0	0	1	1	0	3
517	GAT	3	0	0	2	0	1	0	0	0	0	0	0	0	0	4	3	0	5	1	0	0	0	0	0	0	0	1	0	0	0	0	0	0	5	1	36444	0	1	2	2	0	1	0	8	0	1	0	0
518	GGA	0	1	0	0	3	6	0	3	6	6	0	3	0	0	0	10	0	0	0	0	0	0	0	0	0	0	0	0	0	0	0	0	8	0	7	0	0	3	0	1	41275	0	12	9	1	0	2	0
519	GTG	0	0	0	0	0	0	0	1	0	0	0	0	0	2	1	0	0	0	0	0	0	0	0	0	0	0	0	0	0	0	0	2	0	0	0	0	1	0	4	0	0	0	1	0	6	0	40470	4
520	AAA	42778	1	1	3	0	8	0	0	0	0	0	1	0	0	0	0	2	0	6	0	0	0	0	0	0	1	0	0	1	3	1	0	8	0	0	0	0	0	2	0	0	0	0	0	0	0	0	0
521	TTG	0	0	0	0	1	0	0	0	0	0	0	0	0	0	1	0	0	0	0	0	0	0	0	0	0	0	0	0	0	0	3	0	0	0	0	0	0	0	0	0	0	1	0	0	3	0	4	0
522	GAA	2	0	0	1	0	1	0	0	0	0	0	0	0	0	2	0	0	0	0	0	0	0	0	0	0	0	0	0	0	0	0	0	41618	1	9	0	0	0	0	0	2	1	0	2	0	0	0	0
523	TCA	0	0	1	0	0	0	0	4	0	0	0	0	0	0	0	0	1	0	0	0	0	6	0	0	0	0	0	1	0	0	0	0	0	0	0	0	0	0	0	0	0	0	0	0	3	2	0	0
524	ATG	5	1	1	0	0	0	11	0	0	0	1	0	4	0	42595	0	10	0	0	0	0	0	2	0	0	0	0	0	2	0	0	0	0	0	0	0	0	0	0	0	0	0	0	0	3	0	3	0
525	GGG	0	0	0	0	0	0	0	0	0	0	6	0	0	0	2	0	0	0	0	0	0	0	0	0	0	0	0	0	0	0	0	2	0	0	0	0	0	0	1	0	6	0	41738	14	0	0	6	0
526	GTG	0	0	0	0	0	4	2	0	0	0	0	0	15	0	6	0	0	0	0	0	2	2	0	0	0	0	0	0	0	0	3	0	0	0	0	1	0	0	0	1	0	0	2	0	12	3	41581	12
527	TAT	0	0	0	1	0	0	0	0	0	3	0	0	0	0	0	2	0	0	0	15	0	0	0	0	0	0	0	0	0	0	0	0	0	0	2	1	0	0	0	0	0	0	0	5	0	0	1	0
528	CAG	0	0	0	7	0	0	0	5	0	0	0	0	0	0	0	0	9	12	39974	2	0	0	0	0	0	0	15	0	0	0	0	0	0	0	0	0	2	0	0	0	2	0	0	0	0	0	0	0
529	ATT	0	0	0	0	0	0	0	0	0	0	0	0	0	0	0	41654	0	0	0	0	0	0	0	0	0	0	0	0	0	0	0	0	0	0	0	0	0	0	0	0	0	0	0	0	0	0	0	3
530	CTG	0	0	0	0	0	0	0	0	0	0	0	0	0	0	1	0	0	0	0	0	0	0	3	0	0	0	0	0	1	1	42852	5	0	0	0	0	0	0	0	0	0	0	0	0	0	0	0	0
531	GCG	0	0	0	0	0	0	1	0	0	0	0	0	0	0	0	0	0	0	0	0	0	0	0	0	0	0	0	0	0	3	0	0	0	0	0	0	2	0	42550	1	0	0	0	0	0	0	3	0
532	ATC	0	0	0	0	0	0	0	0	0	0	0	0	1	41825	0	3	0	0	0	0	0	0	0	0	0	0	0	0	0	0	0	0	0	0	0	0	0	0	0	0	0	0	0	0	0	4	0	0
533	TAC	0	1	0	0	0	0	0	0	0	0	0	0	0	0	0	0	0	8	0	0	0	0	0	0	0	0	0	0	0	0	0	0	0	0	0	0	0	0	0	0	0	0	0	0	0	0	0	0
534	TCA	0	0	0	0	0	0	0	0	0	0	0	0	0	0	0	0	0	0	0	0	8	0	0	0	0	0	0	0	0	0	0	0	0	0	0	0	0	0	0	0	0	0	0	0	0	0	0	0
535	ACT	0	0	0	4	0	4	1	43121	0	0	0	1	0	0	0	12	0	0	0	0	0	0	0	0	0	0	0	0	0	0	0	0	0	0	0	0	0	0	0	4	0	0	0	0	0	0	0	0
536	GTC	0	0	0	0	0	0	0	0	0	0	0	0	0	8	0	0	0	0	0	0	0	0	0	0	0	0	0	0	0	0	0	0	0	0	0	0	0	2	0	0	0	1	0	0	3	43505	1	3
537	GCC	0	0	0	0	0	10	0	0	0	0	0	0	0	0	0	0	0	0	0	0	0	0	0	0	0	0	0	0	0	0	0	0	0	0	0	0	3	43506	0	0	0	0	0	0	0	1	0	0
538	AGT	0	0	0	4	0	0	1	0	0	0	0	44087	0	0	0	2	0	0	0	0	0	0	0	0	0	0	0	0	0	0	0	0	0	0	0	0	0	0	2	0	0	0	0	0	0	0	0	0
539	TCA	0	0	0	0	1	0	0	0	0	0	0	0	0	0	0	0	0	0	0	0	2	0	0	0	0	0	0	0	0	0	0	0	0	0	0	0	0	0	0	0	0	0	0	0	0	0	0	0
540	CTG	0	0	0	0	0	0	0	0	0	0	0	0	1	0	1	0	0	0	2	0	0	0	3	0	0	0	1	0	7	12	44704	41	0	0	0	0	0	0	0	7	0	0	0	1	0	0	2	4
541	GTG	0	0	0	0	6	0	0	1	0	0	0	0	0	0	11	0	0	0	0	0	0	0	0	0	0	0	0	0	0	0	3	0	0	0	1	0	0	0	3	0	0	0	0	0	9	0	44566	9
542	CTT	0	0	0	0	0	0	0	0	0	0	0	1	0	0	6	2	0	0	0	2	0	0	0	9	0	0	0	0	0	8	4	44705	0	0	0	0	0	0	7	0	0	0	0	1	0	0	0	1
543	TTG	0	0	0	0	1	0	0	0	0	0	0	4	0	0	0	0	0	0	0	0	0	0	0	0	0	0	0	0	0	0	1	0	0	0	0	0	0	0	0	0	0	0	0	0	0	0	0	0
544	GTC	0	0	0	0	0	0	0	0	0	0	0	0	0	2	0	0	0	0	0	0	0	0	0	0	0	0	0	0	0	0	0	0	0	0	0	0	0	6	0	0	0	0	0	0	3	44682	0	3
545	TCC	0	0	0	0	0	0	0	0	0	0	0	0	0	0	0	0	0	0	0	0	0	12	0	0	0	0	0	0	0	0	0	0	0	0	0	0	0	0	0	0	0	0	0	0	0	0	0	0
546	CTG	0	0	0	0	0	0	0	0	0	0	0	0	0	0	7	0	0	0	1	0	0	0	11	0	0	0	1	0	1	1	45027	1	0	0	0	0	0	0	0	0	0	0	0	0	0	0	1	0
547	GGG	0	0	0	0	0	0	0	0	0	0	1	0	0	0	0	0	0	0	0	0	0	0	0	0	0	0	0	0	0	0	0	0	0	0	4	0	0	0	1	0	1	0	44897	0	0	0	1	0
548	GCA	0	0	0	0	11	0	0	0	0	0	0	0	0	0	0	0	0	0	0	0	0	0	0	0	0	0	0	0	0	0	0	0	1	0	0	0	44567	0	5	0	0	0	0	0	3	0	0	0
549	ATC	0	0	0	0	0	7	3	0	0	1	0	0	1	44693	0	1	0	0	0	0	0	0	0	0	0	0	0	0	0	0	0	0	0	0	0	0	0	0	0	0	0	0	0	0	0	5	0	0
550	AGT	0	0	0	2	0	0	0	1	0	2	0	44701	0	0	0	0	0	0	0	0	0	0	0	0	0	0	0	1	0	0	0	0	0	0	0	0	1	0	0	0	0	0	0	3	0	0	0	6
551	TTC	0	0	0	0	0	3	0	0	0	0	0	0	0	1	5	0	0	0	0	0	0	0	0	0	0	0	0	0	0	13	0	0	2	0	0	0	0	0	0	0	0	0	0	0	0	0	0	0
552	TGG	0	0	0	0	0	0	0	0	0	0	0	0	0	0	0	0	4	0	0	0	0	0	0	0	0	0	5	0	0	0	0	0	0	0	0	0	0	0	0	0	0	0	2	0	0	0	0	0
553	ATG	0	0	0	0	0	0	0	0	0	0	1	0	7	0	45027	1	0	0	0	0	0	0	0	0	0	0	0	0	0	0	0	0	0	0	0	0	0	1	4	0	2	0	0	0	0	0	2	0
554	TGT	0	0	0	0	0	0	0	1	0	0	0	0	0	0	0	0	0	0	0	0	0	0	0	0	0	0	0	3	4	0	0	0	0	0	0	0	0	0	6	0	0	0	0	0	0	1	0	1
555	TCT	2	0	0	0	0	0	0	4	0	0	0	4	0	0	0	0	3	0	0	0	0	0	0	2	0	0	0	0	0	0	10	0	0	0	0	4	0	0	0	0	0	4	0	0	0	0	0	2
556	AAT	0	3	3	45083	0	0	2	1	0	0	0	3	0	0	0	0	0	0	0	0	0	0	0	0	0	0	0	0	0	0	0	0	0	0	0	5	0	0	0	0	0	0	0	1	6	0	0	7
557	GGG	0	0	0	0	0	0	0	0	0	7	0	0	0	0	0	0	0	0	0	0	0	0	0	0	0	0	0	0	0	0	0	0	0	0	4	0	0	0	0	0	11	0	44738	0	0	0	1	0
558	TCT	0	0	0	0	0	0	0	5	0	0	0	0	0	0	0	0	0	0	0	0	0	0	0	1	0	0	0	0	0	0	10	4	0	0	0	0	0	0	0	0	0	0	0	0	0	0	3	0
559	TTG	0	0	0	0	0	0	0	0	0	0	0	0	0	0	0	0	0	0	0	0	0	0	0	0	0	0	0	0	0	0	9	0	0	0	0	0	0	0	0	0	0	0	0	0	0	0	1	0
560	CAG	0	0	0	0	0	0	1	0	0	0	0	0	0	0	0	0	7	0	45144	0	0	0	0	0	0	0	4	0	0	0	0	0	0	0	0	0	0	0	0	0	0	0	0	0	0	5	0	0
561	TGC	0	0	0	0	0	0	0	0	0	0	0	0	0	0	0	2	0	0	0	0	0	0	0	0	0	0	0	0	0	0	0	0	0	0	0	0	0	0	0	0	0	0	0	0	0	0	0	0
562	AGA	10	3	0	1	0	1	3	10	45111	0	4	4	4	0	0	0	0	4	0	0	0	0	0	0	2	0	2	34	0	0	0	0	1	0	2	0	0	0	1	0	3	0	0	1	0	0	1	3
563	ATA	0	0	0	0	6	0	0	0	0	0	0	0	45196	2	4	0	0	0	0	0	0	0	0	0	0	0	0	0	1	0	0	0	0	0	0	0	0	0	0	0	0	0	0	0	4	0	0	0
564	TGC	0	0	0	0	0	0	0	0	0	0	0	0	0	0	0	0	0	0	0	0	0	0	0	0	0	4	0	0	0	0	0	0	0	0	0	0	0	0	0	0	0	2	0	0	0	0	0	0
565	ATC	0	0	0	0	0	1	0	0	0	0	0	0	0	45209	1	1	0	0	0	0	0	0	0	0	0	0	0	0	2	0	0	0	0	0	0	0	0	0	0	0	0	0	0	0	0	2	0	0
566	TGA	0	0	0	0	0	0	0	0	0	0	0	0	0	0	0	0	0	0	0	0	0	0	0	0	7	0	0	0	0	0	0	0	0	0	0	0	0	0	0	0	1	0	0	0	0	0	0	0
[truncated: 16 more columns]
