# Supplementary material for: How single mutations affect viral escape from broad and narrow antibodies to H1 influenza hemagglutinin
Source: Nat Commun. 2018 Apr 11;9:1386. doi: 10.1038/s41467-018-03665-3 (PMC5895760; doi:10.1038/s41467-018-03665-3)
Supplement: Supplementary file 5 — Supplementary Data 3(ZIP 19513 kb) [file 41467_2018_3665_MOESM5_ESM.zip › analysis_code/results/codoncounts/L2-S139-200ug-ml_readsperbc.csv]

number of reads	number of barcodes
1	880474
2	381606
3	159700
4	55280
5	16740
6	4228
7	999
8	192
9	29
10	10
11	2
13	1
110	1
