# Supplementary material for: How single mutations affect viral escape from broad and narrow antibodies to H1 influenza hemagglutinin
Source: Nat Commun. 2018 Apr 11;9:1386. doi: 10.1038/s41467-018-03665-3 (PMC5895760; doi:10.1038/s41467-018-03665-3)
Supplement: Supplementary file 5 — Supplementary Data 3(ZIP 19513 kb) [file 41467_2018_3665_MOESM5_ESM.zip › analysis_code/results/codoncounts/L2-S139-300ug-ml_codoncounts.csv]

site	wildtype	AAA	AAC	AAG	AAT	ACA	ACC	ACG	ACT	AGA	AGC	AGG	AGT	ATA	ATC	ATG	ATT	CAA	CAC	CAG	CAT	CCA	CCC	CCG	CCT	CGA	CGC	CGG	CGT	CTA	CTC	CTG	CTT	GAA	GAC	GAG	GAT	GCA	GCC	GCG	GCT	GGA	GGC	GGG	GGT	GTA	GTC	GTG	GTT
1	ATG	0	0	2	0	0	0	3	0	0	0	0	0	2	0	70322	0	0	0	0	0	0	0	0	0	0	0	0	0	0	0	0	0	0	0	0	0	0	0	0	0	0	0	0	0	0	0	5	0
2	AAG	5	0	70100	7	2	0	15	11	0	4	14	0	0	0	7	0	0	3	0	1	4	0	2	1	0	0	0	0	37	9	23	0	0	0	9	0	0	0	0	0	0	1	0	0	0	0	0	0
3	GCA	0	0	0	0	3	0	0	0	1	0	4	9	0	0	0	0	0	0	0	0	0	0	0	0	0	0	0	0	0	0	1	0	9	0	0	0	70206	0	2	0	0	0	0	0	3	0	0	2
4	AAA	70313	1	0	0	0	0	3	0	2	13	0	0	1	0	0	0	0	0	0	0	0	0	0	0	0	0	0	0	0	0	0	3	4	0	0	0	0	0	0	10	0	0	0	0	0	6	0	0
5	CTA	0	0	0	0	0	0	0	0	0	0	0	0	3	0	0	0	0	0	0	0	4	0	0	0	0	0	0	0	70263	0	9	1	0	0	0	0	0	0	0	6	0	0	0	0	2	0	0	0
6	CTG	0	4	0	0	0	0	0	0	0	0	0	0	0	0	0	0	0	0	0	0	0	0	8	0	0	0	0	0	349	0	69963	4	0	0	0	0	0	0	0	0	0	0	0	0	0	0	0	2
7	GTC	0	0	0	0	0	0	0	0	0	0	0	0	5	1	0	0	0	0	0	0	0	0	0	0	0	0	0	0	0	24	0	0	0	0	0	0	0	3	0	0	0	0	0	0	0	70239	0	2
8	CTG	0	0	0	0	0	0	0	0	0	0	0	0	0	0	2	0	0	0	0	0	0	0	15	0	0	0	0	0	5	6	70290	1	0	0	0	0	0	0	0	0	0	0	0	0	0	0	0	0
9	TTA	0	0	0	0	0	0	0	0	0	0	0	0	0	0	0	0	0	0	0	0	0	0	0	0	0	0	0	0	4	0	0	6	0	0	0	0	0	0	0	0	0	0	0	0	0	0	0	0
10	TAT	0	0	0	0	0	0	0	0	0	0	0	0	0	4	0	0	0	2	0	0	0	0	0	0	0	0	0	0	0	7	0	0	0	0	0	0	0	0	0	0	0	0	0	0	0	2	0	0
11	GCA	0	0	0	0	17	0	0	10	0	0	0	0	0	0	2	0	0	0	0	0	0	0	0	0	0	0	0	0	0	0	0	0	2	0	0	0	70069	0	1	0	2	0	0	0	8	0	0	0
12	TTT	0	0	0	0	0	0	0	0	0	0	0	0	2	0	0	1	0	0	0	0	0	0	0	0	0	0	0	0	0	0	0	11	0	0	0	0	0	0	0	0	0	0	0	0	0	8	0	1
13	GTA	0	0	0	0	0	0	0	0	0	0	0	0	3	0	0	0	6	0	0	0	0	0	0	0	0	0	0	0	0	0	0	0	1	0	0	0	19	0	0	0	0	0	0	0	70182	1	16	1
14	GCT	0	0	0	0	0	0	0	4	0	0	0	0	0	0	0	0	0	0	0	0	0	0	0	0	0	0	0	0	13	0	0	0	0	0	0	0	1	24	1	69897	0	0	0	0	0	0	0	1
15	ACA	0	0	0	0	70164	5	24	0	0	0	0	0	4	0	0	0	0	0	0	0	0	0	0	0	0	0	0	0	0	0	0	0	0	0	0	0	0	0	0	0	0	3	0	0	0	0	0	0
16	GAT	0	0	0	2	0	0	0	0	0	0	0	0	0	0	0	0	0	0	0	0	0	0	0	0	2	0	0	0	0	0	0	0	0	1	0	70153	0	0	0	0	0	0	0	0	0	0	0	0
17	GCA	0	0	0	0	15	0	0	0	0	0	0	0	0	0	0	0	0	0	0	0	0	0	0	0	0	0	0	0	0	0	0	0	1	0	0	0	69453	3	286	2	0	0	0	0	17	0	0	0
18	GAC	0	4	0	0	0	0	0	0	0	0	0	0	0	0	0	0	0	3	0	0	0	0	0	0	0	0	0	0	0	0	0	0	2	69892	3	0	0	0	0	0	0	3	0	0	0	1	0	0
19	ACA	2	0	0	0	69720	1	13	0	6	0	3	0	0	0	0	0	0	0	0	0	0	0	0	0	0	0	0	0	0	1	4	3	0	0	0	0	0	0	0	0	0	0	0	0	3	1	0	0
20	ATA	1	0	0	0	8	0	0	0	2	0	0	0	69125	0	8	0	0	0	0	0	0	0	0	0	0	0	0	0	0	0	0	0	0	0	0	0	0	0	0	0	0	0	0	0	2	0	0	0
21	TGT	0	0	0	0	0	0	0	0	0	0	0	1	0	0	0	0	0	0	0	0	0	0	0	0	0	0	0	2	0	0	0	0	0	0	0	0	0	0	0	0	0	0	0	1	0	0	0	0
22	ATA	1	0	0	0	3	0	0	0	1	0	0	0	69704	0	7	0	0	0	0	0	0	0	0	0	0	0	0	0	1	0	0	0	0	0	0	0	0	0	0	0	0	0	0	0	9	0	0	0
23	GGC	0	0	0	0	0	0	0	0	0	14	0	0	0	0	0	0	0	0	0	0	0	0	0	0	0	0	0	0	0	0	0	0	0	1	0	0	0	0	0	0	174	69796	0	13	0	1	0	0
24	TAC	0	0	0	0	5	0	0	0	0	0	0	0	0	0	0	0	0	10	0	0	0	0	0	0	0	0	0	0	0	0	0	0	0	0	0	0	0	0	0	0	0	0	0	0	0	0	0	0
25	CAT	0	0	0	3	0	4	0	0	0	0	0	0	0	0	0	0	4	0	2	69967	0	0	0	0	0	0	0	3	0	0	0	0	0	0	0	0	0	0	0	0	0	0	0	0	9	0	0	0
26	GCG	0	0	0	0	0	0	4	0	0	0	0	0	0	0	0	0	0	0	0	0	0	0	0	0	0	0	0	0	0	0	0	0	0	0	1	0	6	9	69699	6	0	0	0	0	0	0	15	0
27	AAC	2	70093	0	3	0	0	0	0	0	1	0	0	0	3	0	0	0	0	0	0	0	0	0	0	0	0	0	0	0	0	0	0	0	18	0	0	0	0	0	0	0	0	0	0	0	0	0	0
28	AAC	1	70073	0	2	0	0	0	0	0	0	0	0	0	0	0	0	0	0	0	0	0	0	0	0	0	0	0	0	0	0	0	0	0	4	0	0	0	0	0	0	0	0	0	0	0	0	0	0
29	TCA	0	3	0	0	0	0	0	0	0	0	0	0	0	0	0	0	0	0	0	0	6	0	0	0	0	0	0	0	0	0	0	0	0	0	0	0	0	0	0	0	0	0	2	0	0	0	0	0
30	ACC	0	4	0	0	3	69731	7	9	0	1	0	0	0	14	0	0	0	0	0	0	0	1	0	0	0	0	0	0	0	0	0	0	0	0	0	0	0	7	0	0	0	0	0	0	0	0	0	0
31	GAC	0	10	0	0	0	0	1	0	0	0	0	0	0	0	0	0	0	1	0	0	0	0	0	0	0	0	0	0	0	0	0	0	3	69453	3	0	0	0	0	0	0	1	0	0	0	0	0	0
32	ACT	0	0	0	1	1	7	0	68879	0	0	0	0	0	0	0	5	0	0	0	0	0	0	0	1	0	3	0	0	0	0	0	0	0	0	0	0	0	0	0	2	0	0	0	0	0	0	0	0
33	GTT	0	0	0	0	0	0	0	0	0	0	0	0	0	0	0	6	0	0	0	0	0	0	0	0	0	0	0	0	0	0	0	1	0	0	0	2	0	0	0	4	0	0	0	0	1	6	1	67715
34	GAC	0	0	0	0	0	1	0	0	0	0	0	0	0	0	0	0	0	0	0	0	0	0	0	0	0	0	0	0	0	0	0	0	0	66928	0	6	0	0	0	0	0	3	0	0	0	0	0	0
35	ACA	0	0	0	0	68484	0	11	0	0	0	0	0	2	0	0	0	0	0	0	0	0	0	0	0	0	0	0	0	0	0	0	0	0	0	0	0	4	0	0	0	0	0	0	0	0	0	0	0
36	ATA	1	0	0	0	10	0	0	0	0	0	0	0	67722	1	5	0	0	0	0	0	0	0	0	0	0	0	0	0	0	0	0	0	0	0	0	0	0	0	0	0	0	0	0	0	3	0	0	0
37	CTC	0	0	0	0	0	3	5	0	18	2	13	0	2	5	0	0	4	0	0	0	0	3	0	0	0	2	0	0	4	67643	0	7	0	0	0	0	0	0	0	0	0	0	0	0	0	0	0	0
38	GAG	0	0	4	0	0	0	0	0	0	0	0	0	0	0	0	0	8	0	0	0	0	0	0	0	0	0	0	0	0	0	0	0	1	0	61774	2	0	0	0	1	0	0	3	0	0	0	0	0
39	AAG	10	0	57567	0	0	0	0	0	0	0	9	0	0	0	0	0	0	0	0	0	0	0	0	0	0	0	0	0	0	0	0	0	0	0	2	0	0	0	0	0	0	0	0	0	0	0	0	0
40	AAT	0	1	0	62250	0	0	0	4	0	0	0	9	0	0	0	0	0	0	0	0	0	0	0	0	0	0	0	0	0	0	0	0	0	0	0	2	0	0	0	0	0	0	0	0	0	0	0	0
41	GTG	0	0	0	0	0	0	0	0	0	0	0	0	0	0	1	0	0	0	0	0	0	0	0	0	0	0	0	0	0	0	0	0	0	0	0	0	0	0	4	0	0	0	1	0	0	0	53463	0
42	GCA	0	0	0	0	3	0	0	0	0	0	0	0	0	0	0	0	0	0	0	0	0	0	0	0	0	0	0	0	0	0	0	0	6	0	0	0	55791	4	5	1	0	0	0	0	21	0	0	0
43	GTG	0	0	0	0	0	0	0	0	0	0	0	0	0	0	2	0	0	0	0	0	0	0	0	0	0	0	0	0	0	0	1	0	0	1	0	0	0	0	1	0	0	0	0	0	2	0	59941	1
44	ACA	0	0	0	0	59329	0	0	3	0	0	0	0	2	0	0	0	0	0	0	0	0	0	0	0	0	0	0	0	0	0	0	0	0	0	0	0	4	0	0	0	0	0	0	0	0	0	0	0
45	CAT	0	0	0	0	0	0	0	0	0	0	0	0	0	0	0	0	0	4	0	58054	0	0	0	0	0	0	0	0	0	0	0	0	0	0	0	0	0	0	0	0	0	0	0	0	0	0	0	0
46	TCT	0	0	0	0	0	0	0	0	0	0	0	0	0	0	0	0	0	0	0	0	0	0	0	4	0	0	0	0	0	0	0	0	0	0	0	0	0	0	0	0	0	0	0	0	0	0	0	0
47	GTT	0	0	0	0	0	0	6	0	0	0	1	0	0	3	0	3	0	0	0	0	0	0	0	0	0	0	0	0	0	0	0	0	0	0	0	0	0	0	2	2	0	0	0	0	3	7	1	49953
48	AAC	1	68416	0	11	0	0	0	0	0	9	0	4	0	0	0	0	0	0	0	0	0	0	6	0	0	0	0	0	0	0	0	0	0	1	0	0	0	0	0	0	0	0	0	0	0	0	0	0
49	CTG	0	0	0	0	0	0	0	0	0	0	0	0	0	0	1	0	0	0	2	0	0	0	4	0	0	0	0	0	41	13	65235	6	0	0	0	0	0	0	0	0	0	0	0	0	0	0	0	0
50	CTC	0	0	0	0	0	0	0	0	0	0	0	1	0	0	0	0	0	1	0	0	0	3	0	0	0	0	0	0	1	65115	0	5	0	0	0	0	0	0	0	0	0	0	0	0	0	0	0	0
51	GAA	10	0	0	0	0	0	0	0	0	0	0	0	0	0	0	0	0	0	2	0	0	0	0	0	0	0	0	0	0	0	0	0	68935	2	3	1	0	0	9	2	0	0	1	0	0	0	0	0
52	GAC	0	5	3	0	0	1	0	0	0	0	2	0	0	0	0	0	0	1	0	1	0	0	0	0	0	0	0	0	0	0	0	0	1	65166	0	7	0	7	8	0	0	5	0	6	1	0	0	0
53	AGC	0	25	21	0	1	14	17	0	8	64056	0	28	0	3	0	4	13	0	2	0	0	0	0	0	1	1	0	0	5	0	0	0	0	0	6	0	0	0	0	0	5	14	1	0	0	3	0	1
54	CAC	0	1	0	20	0	0	0	2	0	9	0	0	0	0	0	0	1	65093	0	11	1	1	0	0	0	2	0	0	0	0	0	0	0	0	0	0	0	1	0	0	0	0	0	0	0	0	0	0
55	AAC	0	66042	0	6	0	1	0	3	0	2	0	0	0	0	0	0	2	0	0	0	0	0	0	0	0	0	0	0	0	0	0	0	0	13	0	0	0	0	0	0	0	0	0	0	0	0	0	0
56	GGG	0	0	0	0	0	0	0	0	0	5	6	0	0	0	0	0	0	0	0	0	0	0	0	0	0	0	2	0	0	0	0	0	0	0	10	0	0	0	0	0	6	0	67401	0	0	0	0	0
57	AAA	69017	0	4	0	0	0	0	0	10	0	1	0	0	0	6	0	0	0	0	0	0	0	0	0	0	0	0	0	0	0	0	0	0	0	0	0	196	3	0	0	0	0	0	0	0	0	5	0
58	CTA	0	0	0	0	0	0	0	0	0	0	0	0	2	0	0	0	0	0	0	0	1	0	0	0	0	0	0	0	66956	0	3	1	0	0	0	0	0	0	0	0	0	0	0	0	0	0	0	0
59	TGT	0	0	0	0	0	0	0	0	0	0	0	1	0	0	0	0	0	0	0	0	0	0	0	0	0	0	0	5	0	0	0	0	0	0	0	0	0	0	0	0	0	0	0	0	0	0	0	0
60	AAA	69868	0	3	25	0	5	1	0	2	0	0	0	0	0	0	0	0	0	0	0	0	0	0	0	1	7	0	5	0	3	0	0	3	0	0	0	9	0	0	1	0	0	0	0	0	0	0	0
61	TTA	0	0	0	0	0	0	0	0	0	0	0	0	0	0	2	0	0	0	0	0	0	0	0	0	0	0	0	0	4	13	0	4	0	0	0	0	0	0	0	0	0	0	0	0	0	5	0	0
62	AAA	68643	2	138	1	2	0	0	0	17	0	1	0	0	0	0	0	11	0	0	0	0	0	0	0	6	0	0	3	0	2	0	0	3	0	0	0	0	0	0	0	0	0	0	5	0	2	0	0
63	GGA	0	0	0	0	0	0	0	0	1	0	0	0	0	0	0	1	0	0	0	0	0	0	0	0	0	0	0	0	0	0	0	0	4	0	0	0	1	0	0	0	69902	0	5	0	0	0	0	0
64	ATA	0	0	6	2	2	0	0	0	0	0	2	0	69424	3	23	1	0	0	0	0	0	0	0	0	0	0	0	0	1	0	0	0	0	0	0	0	0	0	0	0	0	0	0	0	7	0	0	2
65	GCC	0	0	0	0	0	1	0	0	0	0	0	0	0	0	0	0	0	0	0	0	3	8	4	0	0	0	0	0	0	0	3	0	5	1	0	0	2	69822	3	3	0	1	0	0	0	4	0	0
66	CCA	0	0	0	1	0	0	0	0	0	0	0	0	0	0	0	0	0	0	0	0	69776	3	3	0	0	0	0	0	0	0	0	0	0	0	0	0	0	0	0	0	0	0	0	0	0	0	0	0
67	CTA	0	0	0	0	0	0	0	0	0	0	0	0	1	0	0	0	2	0	0	0	13	0	0	0	0	0	0	0	69876	0	6	0	0	0	0	0	0	0	0	0	0	0	0	0	0	0	0	0
68	CAA	4	0	4	0	1	1	0	0	0	0	0	0	1	2	0	0	69647	8	2	1	0	0	0	0	2	0	0	0	10	0	0	0	0	7	0	0	0	1	0	0	8	0	0	0	0	0	1	5
69	TTG	0	0	0	0	0	0	0	0	0	0	0	0	0	0	0	0	0	0	0	0	0	0	0	0	0	0	0	0	0	0	1	0	0	0	0	0	0	0	0	0	0	0	0	0	0	0	0	0
70	GGG	0	0	0	3	0	0	0	1	0	0	5	0	0	0	0	0	0	8	0	0	0	0	0	0	0	0	0	0	0	1	0	0	0	0	5	0	1	4	0	0	23	6	70216	6	0	0	2	0
71	AAA	69933	1	23	5	1	0	0	0	9	0	0	3	0	0	0	0	0	0	0	0	0	0	0	0	0	0	0	1	0	0	0	0	272	0	0	0	0	0	25	0	0	0	0	0	0	0	0	0
72	TGT	0	0	0	0	0	0	0	0	0	0	0	1	0	0	0	0	0	0	0	0	0	0	0	0	0	0	0	1	0	0	0	0	0	0	0	0	0	0	0	0	0	0	0	0	0	0	0	0
73	AAC	0	70199	1	18	13	0	0	0	0	7	0	3	0	0	0	0	0	0	0	0	0	0	0	0	0	0	0	0	0	0	0	0	0	8	0	1	0	0	0	0	0	0	0	0	0	0	0	0
74	ATC	0	0	0	0	0	3	0	0	0	0	0	0	23	69348	8	1	0	0	0	0	0	0	0	0	0	0	0	0	0	3	11	0	0	0	0	0	0	0	0	0	0	0	0	0	9	1	0	0
75	ACC	0	0	0	0	2	69823	0	13	0	0	0	4	5	15	0	16	10	0	0	0	0	0	1	0	0	0	0	0	0	3	0	0	0	0	0	0	0	3	4	0	0	0	0	0	0	9	0	0
76	GGA	0	0	0	0	0	0	0	0	26	0	0	0	0	0	0	0	0	0	0	0	0	0	0	0	0	0	0	0	0	0	0	0	4	0	0	0	0	0	0	0	70109	0	11	0	1	0	0	0
77	TGG	0	0	0	0	0	0	0	0	0	0	0	0	0	0	0	0	0	0	0	0	0	0	0	0	0	0	2	0	0	0	0	0	0	0	0	0	0	0	0	0	0	0	2	0	0	0	0	0
78	CTC	0	0	0	0	0	0	0	0	0	0	0	0	0	0	0	0	0	1	0	0	0	1	0	0	0	0	0	0	8	70041	0	2	0	0	0	0	0	0	0	0	0	0	0	0	0	0	0	0
79	TTG	0	0	0	0	0	0	0	0	0	0	0	0	0	0	0	0	0	0	0	0	0	0	0	0	0	0	0	0	4	8	8	3	0	0	0	0	0	0	0	0	0	0	0	0	0	0	0	0
80	GGA	0	0	0	0	0	0	0	0	2	0	0	0	0	0	0	0	0	0	0	0	0	0	0	0	0	0	0	0	0	0	0	0	19	0	0	0	0	0	0	0	70237	0	2	0	0	0	0	0
81	AAT	1	12	0	70019	0	0	0	0	0	0	0	0	0	0	0	0	0	0	0	0	0	0	0	0	0	0	0	0	0	0	0	0	0	0	0	1	0	0	0	0	0	0	0	0	0	0	0	0
82	CCA	0	0	0	0	0	0	0	0	0	0	0	0	0	0	0	0	2	0	0	0	70232	5	49	0	0	0	0	0	1	0	0	0	0	0	0	0	0	0	0	0	0	0	0	0	0	0	0	0
83	GAA	9	0	0	0	0	4	0	0	0	0	0	0	0	0	10	0	1	2	0	0	0	0	0	0	0	0	0	0	0	0	0	1	70210	0	13	0	0	0	9	0	5	0	0	0	0	0	0	0
84	TGC	0	0	0	0	0	0	0	0	0	2	0	0	0	0	0	0	0	0	0	0	0	0	0	0	0	2	0	0	0	0	0	0	0	0	0	0	0	0	0	0	0	0	0	0	0	0	0	0
85	GAC	0	1	0	0	0	0	0	0	0	0	0	0	0	0	0	0	0	0	0	0	0	0	0	0	0	0	0	0	0	0	0	0	4	70264	0	12	0	0	4	0	0	7	0	0	0	0	0	0
86	TCA	9	0	0	0	0	0	0	0	0	10	0	0	0	0	0	0	5	17	0	0	12	0	0	5	0	0	0	0	0	0	0	0	0	1	0	0	2	0	0	0	10	0	0	0	13	0	0	0
87	CTG	0	0	0	0	0	0	0	0	0	0	0	0	0	0	2	0	0	0	4	0	0	0	9	0	0	0	0	0	14	0	70284	0	0	0	0	0	0	0	0	0	0	0	0	0	0	0	0	0
88	CTT	0	0	0	0	0	0	0	0	0	0	0	0	1	0	0	0	0	3	2	0	0	0	0	3	0	0	0	0	4	268	0	70009	0	0	0	0	0	0	0	0	6	0	0	0	2	0	1	0
89	CCA	0	0	0	13	8	1	0	0	0	0	0	0	0	7	11	19	1	0	0	0	70188	0	35	1	0	1	0	0	3	0	2	0	3	0	2	1	0	0	2	0	3	1	1	3	0	0	0	2
90	GCG	0	7	3	0	5	19	1	0	0	0	0	0	0	9	2	0	0	0	0	4	0	13	0	0	0	0	1	0	0	0	0	0	0	4	17	0	9	0	70164	25	0	0	2	0	0	0	31	0
91	AGA	9	0	0	5	2	2	0	0	70340	0	4	1	1	0	0	0	0	1	0	13	0	0	0	0	0	0	0	0	0	0	0	0	0	0	0	0	0	0	0	0	2	0	0	7	0	0	0	0
92	TCA	0	0	0	0	0	0	0	0	0	0	0	8	0	0	3	0	3	0	0	0	6	0	0	0	0	0	0	0	0	0	0	0	0	0	0	0	0	0	0	0	0	0	0	0	0	0	0	0
93	TGG	0	0	0	0	0	0	0	0	0	0	6	0	0	0	0	0	0	0	0	0	0	0	0	0	0	0	4	0	0	0	0	0	0	0	0	0	0	0	0	0	0	0	0	0	0	0	0	0
94	TCC	0	0	0	0	0	0	0	0	0	3	0	3	0	0	0	0	0	0	0	0	0	5	0	0	0	0	0	0	0	0	0	0	0	0	0	0	1	9	0	0	0	0	0	0	0	0	0	0
95	TAC	0	1	0	0	0	0	0	0	0	0	0	0	0	0	0	0	0	10	0	0	0	0	0	0	0	0	0	0	0	0	0	0	0	0	0	0	0	0	0	0	0	0	0	0	0	0	0	0
96	ATT	0	0	0	0	0	0	0	3	0	0	0	18	10	10	0	83130	0	0	0	0	0	0	0	0	0	0	0	0	0	0	0	0	0	0	0	0	0	0	0	0	0	0	0	0	0	0	0	1
97	GTA	0	0	0	0	0	0	0	0	0	0	0	0	2	0	0	7	0	0	0	0	0	0	0	0	0	0	0	0	0	0	0	1	0	0	0	0	9	0	0	0	0	0	0	0	83143	0	27	11
98	GAA	6	0	0	0	0	0	0	0	0	0	0	0	0	0	0	0	1	0	0	0	0	0	0	0	0	0	0	0	0	0	0	0	83128	0	5	1	0	0	0	0	4	0	0	0	0	0	0	0
99	ACA	2	2	0	0	82958	1	6	6	8	2	14	0	4	1	0	0	0	9	0	0	8	0	0	0	0	0	0	6	0	8	0	0	3	0	0	0	2	0	0	0	0	12	0	0	0	2	0	0
100	CCA	0	0	0	0	0	0	0	0	0	0	0	0	0	0	0	0	0	8	0	0	83026	0	8	11	0	0	0	0	3	0	0	0	0	0	0	0	0	0	0	0	0	0	0	0	0	0	0	0
101	AAC	0	83003	3	3	0	10	0	0	0	3	0	0	0	0	0	0	0	1	0	0	0	0	0	0	0	0	0	0	0	0	0	0	0	2	0	0	0	0	1	0	0	5	8	0	3	0	1	0
102	TCT	0	9	0	4	0	0	0	4	0	0	0	0	0	0	0	0	4	0	0	0	0	0	1	1	0	0	0	0	0	0	0	0	0	0	0	0	12	0	0	2	0	0	8	0	6	0	0	0
103	GAG	0	0	0	0	0	0	0	0	0	0	2	0	0	0	0	0	0	0	0	0	2	2	0	1	0	0	0	0	1	0	0	0	1	0	82927	3	2	0	1	0	0	0	27	0	0	0	2	0
104	AAT	8	2	0	83097	0	9	0	0	0	0	0	11	1	0	0	0	0	0	0	0	0	0	0	0	0	0	0	0	0	0	0	0	0	0	0	10	0	0	0	0	0	0	0	0	0	0	0	0
105	GGA	0	0	0	0	0	0	0	0	1	0	0	0	0	0	0	0	0	0	0	0	0	0	0	0	0	0	0	0	0	0	0	0	2	0	0	0	3	0	0	0	82722	0	7	1	0	0	0	0
106	GCA	0	0	0	0	8	0	0	0	0	0	0	1	0	0	0	0	0	0	0	0	0	0	0	20	0	0	0	0	0	0	0	0	1	0	0	0	82998	2	3	0	0	0	0	0	11	0	0	0
107	TGT	0	0	0	0	0	0	0	0	0	0	0	1	0	0	0	0	0	0	0	0	0	0	0	0	0	0	0	3	0	0	0	0	0	0	0	0	0	0	0	0	0	0	0	0	0	0	0	0
108	TAT	0	0	0	0	0	0	0	0	0	0	0	0	0	0	0	0	0	0	0	7	0	0	0	0	0	0	0	0	0	0	0	0	0	0	0	0	0	0	0	0	0	0	0	0	0	0	0	0
109	CCA	0	0	0	0	1	0	0	0	0	0	0	0	0	0	0	0	1	0	0	0	82728	10	27	4	0	0	0	0	0	0	0	0	0	0	0	0	0	0	0	0	0	0	0	0	0	0	0	0
110	GGA	0	0	0	0	0	0	0	0	2	0	0	0	0	0	0	0	0	0	0	0	0	0	0	0	0	0	0	0	0	0	0	0	1	0	0	0	0	0	0	0	82697	0	6	2	1	0	0	0
111	GAT	0	0	0	0	0	0	0	0	0	14	0	0	0	0	0	0	4	0	0	0	0	0	0	0	0	0	0	0	0	0	0	0	2	3	0	82219	0	0	0	0	0	0	0	9	0	0	0	0
112	CTC	0	0	0	0	0	0	0	0	0	0	0	0	0	0	0	3	0	2	0	0	0	7	0	0	0	0	0	0	2	82460	0	3	0	0	0	0	0	0	0	0	0	0	0	0	0	0	0	0
113	ATC	0	0	4	0	0	4	0	0	9	0	0	0	4	82555	0	11	0	7	0	0	0	0	0	0	0	0	0	0	1	0	0	0	2	0	0	0	0	0	1	0	3	10	10	0	0	4	0	0
114	GAC	0	9	0	0	0	0	0	0	0	0	0	0	0	0	0	0	0	1	0	0	0	0	0	0	0	0	0	0	0	0	0	0	8	82225	7	0	0	0	0	0	0	20	0	0	0	2	0	0
115	TAT	0	1	0	0	0	1	0	0	0	0	0	2	6	0	0	0	0	0	0	7	0	0	0	0	0	0	8	0	0	0	0	0	0	0	0	1	0	3	0	0	0	0	0	0	0	0	1	0
116	GAG	0	0	0	0	0	0	0	0	0	0	0	0	0	0	0	0	0	0	0	0	1	0	0	0	0	0	0	0	6	0	0	0	9	0	80640	5	0	0	1	0	0	0	23	0	0	0	2	0
117	GAA	9	0	0	0	0	0	0	0	0	0	0	0	0	0	0	0	0	0	0	0	0	0	0	0	0	0	0	0	0	0	0	0	79207	0	4	0	0	0	0	0	3	0	0	0	0	0	0	0
118	CTG	0	0	0	0	0	0	0	0	0	0	0	0	0	2	9	0	0	0	0	0	0	0	5	0	0	0	0	0	18	2	80123	3	0	0	0	0	0	0	0	0	0	0	0	0	0	0	0	0
119	AGG	0	0	2	0	0	0	0	0	2	0	80867	5	0	0	6	0	0	0	0	5	0	0	0	0	0	0	2	0	0	0	0	0	0	0	0	0	0	0	0	0	0	0	12	0	0	0	4	0
120	GAG	0	0	4	0	0	0	0	0	0	0	0	0	0	0	0	0	0	0	0	0	0	0	0	0	0	0	0	0	0	0	0	0	18	0	82529	3	0	0	0	0	0	0	8	0	0	0	1	0
121	CAA	0	0	0	0	0	0	0	0	0	0	0	0	0	0	0	0	82660	0	2	0	1	0	0	0	20	0	0	0	0	0	0	0	1	0	0	0	0	0	0	0	0	0	0	0	0	0	0	0
122	TTG	0	0	0	0	0	0	0	0	0	0	0	0	0	0	0	0	0	0	0	0	0	0	0	0	0	0	0	0	0	0	6	0	0	0	0	0	0	0	0	0	0	0	0	0	0	0	0	0
123	AGC	6	8	0	0	0	0	0	1	4	81683	1	3	0	0	0	1	0	0	0	0	0	0	0	0	0	1	0	0	0	0	0	0	3	0	0	0	0	0	0	0	0	4	0	0	0	0	0	0
124	TCA	0	0	0	0	0	20	0	0	0	0	0	5	0	0	5	0	0	0	5	0	3	0	0	0	0	0	0	0	0	0	0	0	0	0	0	0	0	0	0	0	7	0	0	0	0	0	0	0
125	GTA	0	0	0	0	0	2	0	4	0	0	0	0	4	0	0	0	0	0	0	0	0	0	0	0	0	0	0	0	0	0	0	0	0	0	0	0	15	0	0	0	0	0	0	0	82268	0	6	0
126	TCA	0	0	0	0	0	0	0	0	0	0	0	2	0	0	0	0	0	0	0	0	12	0	0	0	0	0	1	1	0	0	0	0	0	0	0	0	0	0	0	0	0	0	0	0	0	0	11	0
127	TCA	0	0	0	2	2	0	7	0	0	0	0	0	0	0	0	0	0	0	0	0	6	0	0	0	0	0	0	0	0	0	0	0	0	0	0	2	1	0	0	2	0	0	0	0	0	0	0	0
128	TTA	0	0	0	0	0	0	0	0	0	0	0	0	12	2	0	0	0	0	0	0	0	0	0	0	0	0	0	0	1	0	0	0	0	0	0	0	0	0	0	11	0	0	0	0	0	0	0	0
129	GAA	3	0	0	0	0	0	0	0	0	0	0	0	0	0	0	0	0	0	0	0	0	0	0	0	0	0	0	0	0	0	0	0	78454	11	0	0	0	0	0	0	2	0	0	0	0	0	0	0
130	AGA	3	0	0	0	0	0	0	0	79365	0	1	0	2	0	0	0	0	0	0	0	0	0	0	0	4	0	0	20	0	0	0	0	0	0	0	0	0	0	0	0	4	0	0	0	0	0	0	0
131	TTC	0	0	0	0	0	0	0	0	0	0	0	0	0	0	0	0	0	0	0	0	0	0	0	0	0	0	0	0	0	2	0	0	0	0	0	0	0	0	0	0	0	0	0	0	0	0	0	0
132	GAA	4	0	0	0	0	0	0	0	0	0	0	0	0	0	0	0	0	0	0	0	0	0	0	0	0	0	0	0	0	0	0	0	80608	1	3	0	3	0	0	0	6	0	0	0	1	0	2	0
133	ATA	0	0	0	0	6	0	0	0	0	0	0	0	80282	0	1	0	0	0	0	0	0	0	0	0	0	0	0	0	8	0	0	0	0	0	0	0	0	0	0	4	0	0	0	0	5	0	0	0
134	TTT	0	0	0	0	0	0	0	0	0	0	0	0	0	0	0	0	0	0	0	0	0	0	0	0	0	0	0	0	0	0	0	24	0	0	0	0	0	0	0	0	0	0	0	0	0	0	0	1
135	CCC	0	10	0	0	0	1	0	10	0	2	0	9	0	0	0	0	0	5	2	0	0	75086	4	2	0	0	0	0	0	2	0	0	0	0	0	0	9	16	6	0	0	0	0	0	0	1	0	0
136	AAG	22	0	71411	1	0	0	0	0	0	6	4	0	1	0	1	0	0	0	1	0	0	13	0	12	0	0	0	0	3	0	14	0	0	0	10	6	0	0	0	0	0	0	0	0	0	9	8	0
137	GAA	2	3	0	0	0	1	0	0	0	0	0	0	0	0	0	0	0	0	0	0	0	0	0	0	0	0	0	0	0	0	0	0	73154	1	13	7	0	0	0	0	2	0	0	0	0	0	0	0
138	AGT	0	4	0	2	1	0	0	0	3	4	4	70176	0	0	0	3	35	4	18	0	0	0	0	5	0	2	0	5	0	0	0	0	0	0	0	0	0	0	0	0	0	0	1	15	0	0	0	2
139	TCA	0	0	0	0	30	2	0	0	0	0	0	0	0	0	0	0	0	5	0	2	4	0	0	0	0	0	0	0	5	0	0	0	0	0	0	0	13	0	0	0	0	3	0	0	0	0	0	5
140	TGG	0	0	0	0	0	0	0	0	0	0	0	0	0	0	0	0	0	0	0	0	0	0	0	0	0	0	2	0	0	0	0	0	0	0	0	0	0	0	0	0	0	1	0	0	0	0	0	0
141	CCC	0	0	0	0	0	0	0	0	0	0	0	1	0	0	0	0	0	1	0	0	20	76088	1	1	0	0	0	0	0	1	0	0	0	0	0	0	0	0	0	0	0	0	0	0	0	0	0	0
142	AAC	1	80940	0	4	0	0	0	0	0	6	0	0	0	0	0	0	0	0	0	0	0	0	0	0	0	0	0	0	0	0	0	0	0	9	0	0	0	0	0	0	0	0	0	0	0	0	0	0
143	CAC	0	1	0	0	0	0	0	0	0	0	0	0	0	0	0	0	13	80288	0	6	0	0	0	0	0	4	0	0	0	0	0	0	0	1	0	0	0	0	0	0	0	0	0	0	0	0	0	0
144	ACA	2	0	0	0	70614	2	9	3	0	0	0	0	3	0	0	0	0	0	0	0	0	0	0	0	0	0	0	0	0	0	0	0	0	0	0	0	14	0	0	0	2	0	0	0	0	0	0	0
145	TTC	0	0	0	0	0	0	0	0	0	0	0	0	0	0	0	0	0	1	0	0	0	0	0	0	0	0	0	0	0	6	0	0	8	23	6	4	0	0	0	0	0	4	1	0	0	0	0	0
146	AAC	1	76255	0	25	0	0	0	0	0	8	9	0	0	0	0	0	0	0	3	0	0	3	0	0	0	0	0	0	0	0	0	0	32	34	6	0	0	0	0	0	0	0	0	0	0	0	0	0
147	GGA	0	0	0	0	0	0	0	0	12	0	0	0	0	0	0	0	0	0	0	0	0	0	0	0	0	0	0	1	0	0	0	0	4	0	0	0	0	0	0	0	75039	9	5	0	0	0	0	0
148	GTA	0	0	0	0	63	85	6	7	0	4	0	15	25	1	0	0	0	0	0	0	0	0	0	0	0	0	0	0	0	0	0	0	0	0	0	0	20	0	0	0	0	0	0	0	77669	0	10	0
149	ACA	2	0	0	0	77804	1	12	0	0	0	0	0	6	0	0	0	0	0	0	0	0	0	0	0	0	0	0	0	0	0	0	0	0	0	0	0	6	0	0	0	0	0	0	0	0	0	0	0
150	GTA	3	0	0	0	0	0	0	0	0	0	0	0	3	0	0	0	0	0	0	0	0	0	0	0	0	0	0	0	9	0	0	0	0	0	1	0	3	0	0	0	0	0	0	19	77045	0	11	1
151	TCA	0	0	0	0	1	0	0	0	0	0	0	0	0	0	0	0	0	0	0	0	1	0	0	0	0	0	0	0	0	0	0	0	0	0	0	0	1	0	0	0	0	0	0	0	0	0	0	0
152	TGC	0	0	0	0	0	0	0	0	0	1	0	0	0	0	0	0	0	0	0	0	0	0	0	0	0	5	0	0	0	0	0	0	0	0	0	0	0	0	0	0	0	8	0	0	0	0	0	0
153	TCC	0	0	3	0	0	2	0	0	0	0	0	0	0	0	0	0	0	0	0	2	2	9	0	0	0	0	0	1	0	0	3	3	0	0	0	0	24	1	0	0	10	0	0	1	0	0	0	0
154	CAT	0	0	0	29	0	2	1	1	0	0	6	236	0	0	0	3	0	5	0	78997	0	0	0	0	4	7	0	2	7	3	0	0	0	0	4	2	10	278	3	0	0	0	0	0	15	1	0	0
155	AGG	0	0	6	0	0	0	0	0	11	1	81415	3	0	0	7	3	0	0	3	0	0	0	0	0	16	0	0	0	0	0	0	0	0	0	0	0	5	0	0	0	3	0	46	12	0	0	0	6
156	GGA	0	3	0	0	0	0	0	0	5	0	0	0	0	0	0	0	0	0	0	2	0	0	0	0	0	0	0	0	0	0	0	0	7	0	0	0	0	0	0	0	81804	8	8	0	0	0	0	0
157	AAA	82809	0	2	10	0	0	0	0	1	0	0	0	0	0	0	4	17	16	0	0	0	0	0	0	0	0	0	0	0	0	0	0	2	0	0	9	0	0	0	0	0	0	0	0	0	0	0	0
158	AGC	0	22	0	0	0	0	0	0	1	82125	0	21	0	2	6	1	0	5	14	0	0	3	0	0	0	0	0	0	2	0	0	0	0	0	4	0	0	77	0	0	0	24	0	0	0	0	0	0
159	AGT	0	0	0	3	0	0	0	0	0	3	1	82495	0	0	0	1	0	3	0	0	0	0	0	0	0	0	0	2	0	0	0	0	0	0	0	0	0	0	0	0	0	8	0	3	0	0	0	0
160	TTT	0	0	0	0	0	0	0	0	0	0	0	0	0	0	0	1	0	0	0	0	0	0	0	0	0	0	0	0	0	0	0	1	0	0	0	0	0	0	0	0	0	0	0	0	0	0	0	0
161	TAC	0	0	0	0	0	0	0	0	0	0	0	0	0	0	0	0	0	5	0	0	0	0	0	0	0	0	0	0	0	0	0	0	0	0	0	0	0	0	0	0	0	0	0	0	0	0	0	0
162	AGA	7	2	0	1	0	0	0	2	82720	0	4	1	0	0	0	0	0	0	0	0	0	0	0	0	4	4	0	0	0	0	0	0	0	0	0	0	0	0	0	0	15	0	0	0	0	0	0	0
163	AAT	4	0	0	82327	0	0	0	0	0	0	0	0	0	0	0	0	0	0	0	0	0	0	0	0	0	0	0	0	0	0	0	0	0	0	0	0	0	0	0	0	0	0	0	0	0	0	0	0
164	TTG	0	0	0	0	0	0	0	0	0	0	0	0	0	0	17	0	0	0	0	0	0	0	0	0	0	0	0	0	0	10	1	24	0	0	0	0	0	0	0	0	0	0	0	0	0	4	0	0
165	CTA	0	0	0	0	0	0	0	0	0	0	0	0	1	0	0	0	0	0	0	0	7	0	0	0	0	0	0	0	82859	4	9	0	0	0	0	0	0	0	0	0	0	0	0	0	0	4	0	0
166	TGG	0	0	0	0	0	0	0	0	0	0	1	0	0	0	0	0	0	0	0	0	0	0	0	0	0	0	3	0	0	0	0	0	0	0	0	0	0	0	0	0	4	0	0	0	0	0	0	0
167	CTG	0	0	0	0	0	0	0	0	0	0	0	0	0	5	1	13	0	0	10	0	0	0	6	0	0	0	1	0	14	0	82545	5	0	0	0	0	0	0	0	0	0	0	0	0	0	0	0	1
168	ACG	0	0	0	0	19	9	82372	8	0	0	0	0	0	0	21	0	0	0	0	0	0	0	0	0	0	0	0	0	0	0	0	0	0	0	0	0	0	0	21	0	0	0	0	0	0	0	0	0
169	AAG	18	105	74719	239	32	120	48	114	0	757	4	526	1	0	234	0	32	48	102	30	0	0	0	3	0	0	0	0	28	50	12	39	0	0	66	0	10	442	54	1276	55	118	38	0	130	291	267	65
170	AAG	7	0	82839	3	0	0	1	0	0	0	11	0	0	0	1	0	0	0	0	0	0	0	0	0	0	0	0	0	6	36	10	0	0	0	6	0	0	0	0	0	0	0	0	0	0	0	0	0
171	GGG	17	1252	0	378	0	0	0	7	38	8	2	0	0	0	0	1	44	294	49	0	0	0	0	0	15	2	0	0	120	231	23	0	12	237	2602	772	13	49	12	0	24	0	76139	17	0	0	71	0
172	GAT	0	0	0	11	0	0	0	0	0	0	0	0	0	0	0	0	0	0	0	0	0	0	0	0	0	0	0	0	0	0	0	0	3	3	3	83038	0	0	0	0	0	0	0	7	0	0	0	6
173	TCA	0	0	0	9	30	3	0	1	0	0	7	0	8	40	6	1	0	4	31	0	8	0	0	0	0	0	0	0	0	9	3	1	12	39	19	0	0	0	5	11	0	0	0	0	0	9	52	1
174	TAC	0	2	0	0	0	0	0	0	0	0	0	0	0	0	0	0	0	3	0	0	0	0	0	0	0	0	0	0	0	0	0	0	0	0	0	0	0	0	0	0	0	0	0	0	0	0	0	0
175	CCA	15	0	4	0	1	0	0	14	0	0	0	0	0	0	0	0	1	5	23	0	82899	11	5	7	0	4	0	0	2	5	0	0	0	1	0	2	12	0	2	0	0	4	0	0	0	0	0	0
176	AAG	0	0	82938	3	15	0	8	0	0	0	10	0	0	0	23	0	0	0	0	10	0	1	0	0	13	23	0	3	1	27	0	0	0	0	3	0	0	0	0	0	0	0	0	0	2	0	0	0
177	CTG	0	1	0	0	17	0	12	20	0	0	0	0	0	0	1	0	0	0	2	0	0	0	4	0	0	0	0	0	13	0	82597	1	0	0	0	0	3	0	5	0	0	0	0	0	19	8	0	11
178	ACC	0	4	0	0	8	82963	10	3	0	1	0	0	0	10	0	0	0	0	0	13	0	1	0	0	6	0	0	0	0	0	0	6	0	0	0	0	0	15	16	4	0	0	0	0	0	0	0	12
179	AAT	7	6	1	82898	0	0	0	7	0	0	0	7	0	0	0	3	3	0	9	1	0	0	0	0	0	0	0	3	0	3	0	0	0	0	0	6	0	0	0	0	4	0	0	0	13	0	14	0
180	TCC	0	0	0	0	0	16	0	19	0	0	0	0	0	0	0	0	0	0	2	0	0	5	0	0	1	0	0	0	1	0	0	0	8	0	0	0	0	0	0	0	0	0	0	0	0	0	0	1
181	TAT	0	0	0	1	0	0	0	0	0	0	0	0	0	0	0	0	0	0	0	22	0	0	0	0	0	0	0	0	0	0	0	0	0	0	0	0	0	0	0	0	0	0	0	0	0	0	0	0
182	GTG	2	0	0	0	0	0	0	4	0	0	0	0	0	0	25	7	0	0	3	0	0	0	0	0	0	0	0	11	0	0	15	0	0	0	0	0	0	1	2	0	0	0	0	0	5	3	83065	1
183	AAC	3	83137	0	5	0	0	0	0	0	5	0	0	0	0	0	0	0	0	0	0	0	0	0	0	0	0	0	0	0	0	0	0	0	10	0	0	0	0	0	0	0	0	0	0	0	0	0	0
184	AAT	6	7	0	83086	0	10	0	18	0	0	0	11	2	0	4	0	0	0	0	1	0	0	0	0	0	0	0	0	3	8	0	0	0	0	0	6	0	0	0	0	0	0	0	25	0	3	0	0
185	AAA	83115	5	17	1	1	0	0	0	9	0	0	0	1	0	0	0	2	0	23	0	0	0	0	0	0	0	0	0	0	0	0	0	13	0	0	0	0	0	0	0	0	0	0	0	0	0	0	0
186	GGG	0	0	0	0	0	0	0	0	0	0	7	0	0	0	0	0	0	0	0	0	0	0	0	0	0	0	0	0	0	0	6	0	0	0	22	1	9	0	0	0	3	7	83167	2	0	0	0	0
187	AAA	83122	22	11	0	1	0	0	0	2	0	0	0	0	0	0	0	12	0	0	0	0	0	0	0	0	0	0	0	0	11	0	0	3	0	0	0	0	0	0	0	0	0	0	0	0	0	0	0
188	GAA	2	0	0	0	0	0	0	0	0	13	0	0	0	0	0	0	0	0	0	0	6	4	0	0	0	0	0	0	0	3	0	0	83216	3	1	9	3	0	0	0	5	0	0	0	1	0	0	0
189	GTC	0	0	0	0	0	0	0	0	0	0	0	0	0	8	0	0	0	0	0	0	0	0	0	0	0	0	0	0	0	0	0	0	0	0	0	0	0	0	0	0	0	1	0	0	0	83140	1	21
190	CTT	0	0	0	0	0	0	0	0	0	0	0	0	0	0	15	1	0	0	0	4	0	0	0	14	0	0	0	2	1	7	2	83214	0	0	0	0	0	0	0	0	0	0	0	0	0	0	0	0
191	GTA	0	0	0	0	0	0	0	0	0	0	0	0	4	0	0	0	0	0	0	0	0	0	0	0	0	0	0	0	4	0	0	0	0	0	0	0	3	0	0	0	0	0	0	0	48361	0	7	0
192	CTA	0	0	0	0	0	0	0	0	0	0	0	0	1	0	0	0	0	0	0	0	4	0	0	0	0	0	0	0	48363	0	6	2	0	0	0	0	0	0	0	0	0	0	0	0	0	0	0	0
193	TGG	0	0	0	0	0	0	0	0	0	0	0	0	0	0	0	0	0	0	0	0	0	0	0	0	0	0	4	0	0	0	0	0	0	0	0	0	0	0	0	0	0	0	2	0	0	0	0	0
194	GGT	0	0	0	0	0	0	0	0	0	0	0	2	0	0	0	0	0	0	0	0	0	0	0	0	0	0	0	0	0	0	0	0	0	0	0	5	2	0	0	0	0	4	2	48297	0	0	0	1
195	GTT	0	0	0	0	0	0	0	0	0	0	0	0	0	0	0	5	0	0	0	0	0	0	0	0	0	0	0	0	6	0	0	0	0	0	0	0	0	0	0	3	0	0	0	0	1	11	0	48297
196	CAT	0	0	0	1	0	0	0	0	0	0	0	0	0	0	0	0	0	4	0	48378	0	0	0	0	0	0	0	2	0	0	0	0	0	0	0	0	0	0	0	0	0	0	0	0	0	0	0	0
197	CAC	0	6	0	0	0	0	0	0	0	0	0	0	0	0	4	0	0	48220	0	1	0	0	0	0	0	3	0	0	0	5	0	0	0	1	0	0	0	0	0	0	0	0	0	0	0	0	0	0
198	CCG	0	0	0	0	0	0	0	0	0	0	0	0	0	0	0	0	0	0	0	0	15	1	48305	1	0	0	0	0	0	0	2	0	0	0	0	0	0	0	0	0	0	0	0	0	0	0	0	0
199	TCT	0	0	0	0	0	0	0	0	0	0	0	0	4	0	0	0	0	0	0	0	0	0	0	4	0	0	0	0	0	0	0	0	0	0	0	0	0	0	0	1	0	0	0	0	0	0	5	0
200	AGC	0	5	0	0	0	1	0	0	0	48144	0	6	0	0	0	0	0	0	0	0	0	0	0	0	0	0	0	0	0	0	0	0	0	0	0	0	0	0	0	0	0	5	0	0	0	0	0	0
201	AGT	0	0	0	4	0	3	0	0	0	2	0	48208	0	0	0	0	0	0	0	0	0	0	0	0	0	0	0	0	0	0	0	0	6	0	0	0	0	0	0	0	0	0	0	4	0	0	0	0
202	GAT	0	0	0	4	0	0	0	0	0	0	0	0	0	0	0	0	0	0	0	0	0	0	0	0	0	0	0	0	0	0	0	0	0	6	0	48033	0	0	0	0	0	0	0	5	0	0	0	1
203	GAG	0	0	9	0	0	0	0	0	0	0	0	0	0	0	0	0	0	0	0	0	0	0	0	0	0	0	0	0	0	0	0	0	23	0	47620	1	0	0	1	0	0	0	9	0	0	0	0	0
204	CAA	0	0	0	0	0	0	0	0	0	0	0	0	0	0	0	0	47982	0	1	0	0	0	0	0	2	0	0	0	0	0	0	0	0	0	0	0	0	1	0	0	0	0	0	0	0	0	0	0
205	CAG	0	0	0	0	4	0	0	2	0	0	0	14	2	0	0	12	5	0	47740	1	0	0	1	0	0	0	7	0	196	0	2	0	0	0	5	0	0	0	5	0	1	1	0	0	0	0	6	0
206	AGT	0	0	0	5	0	6	0	0	0	2	1	44228	84	174	0	126	96	0	2	105	0	0	0	0	0	0	0	1	130	4	0	15	360	582	228	1064	0	15	3	3	0	12	1	43	0	0	10	17
207	CTC	0	0	0	0	0	0	0	0	0	0	0	0	0	0	2	0	0	0	0	0	0	2	0	0	0	0	0	0	3	47080	4	0	0	0	0	0	0	0	0	0	0	0	0	0	0	0	0	0
208	TAT	0	0	0	0	0	0	0	0	0	0	0	0	0	0	0	0	0	0	0	7	0	0	0	0	0	0	0	0	0	0	0	0	0	0	0	0	0	0	0	0	0	0	0	0	0	0	0	0
209	AGT	0	2	0	8	0	0	0	0	0	8	0	46626	6	0	1	1	0	0	1	0	0	0	0	0	0	0	0	0	6	0	0	2	12	0	0	22	0	0	0	0	1	0	0	31	0	0	0	0
210	AAT	1	6	0	46509	0	0	0	0	0	0	0	1	2	0	0	1	0	0	0	8	0	0	2	0	0	0	0	0	0	0	0	0	0	0	7	1	0	0	2	0	0	0	0	0	0	0	0	0
211	GGA	0	0	0	0	0	12	0	0	0	0	0	0	0	0	0	0	0	0	0	4	26	7	0	2	0	0	0	0	0	10	0	0	3	6	0	10	0	0	0	0	47122	0	1	0	0	0	0	0
212	AAT	0	0	3	47133	0	0	0	0	0	0	0	1	0	0	0	0	0	0	0	20	0	1	0	0	0	0	0	0	0	0	0	0	0	0	0	3	3	0	0	2	0	0	0	5	0	0	0	4
213	GCT	0	0	0	0	3	0	1	3	0	0	0	0	0	0	0	0	0	0	0	0	0	6	0	0	0	0	0	0	0	0	0	0	0	0	0	0	7	1	0	47661	0	0	0	0	0	0	0	3
214	TAT	0	0	0	0	0	0	0	0	0	0	0	0	0	0	0	0	0	0	0	18	0	0	0	0	0	0	0	0	0	0	0	0	1	0	0	0	0	0	0	0	0	0	0	0	7	0	0	0
215	GTC	0	0	0	0	0	0	0	0	0	0	0	0	9	1	0	0	0	0	0	0	0	0	0	0	0	0	0	0	0	0	0	2	0	0	0	0	0	0	2	0	0	0	0	0	4	48102	0	4
216	TCT	0	0	0	0	1	0	0	3	6	0	0	0	0	2	0	0	0	0	0	0	0	0	0	5	0	0	0	0	0	0	0	0	0	0	0	0	0	1	0	2	0	0	0	0	3	0	0	0
217	GTA	0	0	0	0	0	0	0	0	0	0	0	0	3	0	0	3	0	0	0	0	0	0	0	0	0	0	0	0	0	0	0	0	0	0	0	0	2	0	0	0	1	0	0	0	47549	1	16	1
218	GCG	0	0	0	0	0	6	7	0	0	0	0	0	0	0	0	0	0	0	0	0	0	0	0	0	0	0	0	0	0	0	0	0	0	0	8	0	5	6	47532	12	0	0	0	0	0	0	7	0
219	TCT	0	0	0	0	0	0	0	0	0	0	0	0	0	0	0	0	0	0	0	2	0	0	0	1	0	0	0	0	0	0	0	0	0	0	0	0	0	0	0	0	0	0	0	0	0	0	0	0
220	TCA	0	0	0	0	1	0	4	0	5	0	0	0	0	0	19	0	0	0	0	3	15	1	5	0	0	0	0	8	0	2	0	0	0	0	0	0	0	1	0	1	0	6	0	0	0	0	0	3
221	AAT	0	0	1	46556	0	2	0	7	4	0	0	11	0	0	0	0	0	0	7	0	0	0	0	0	0	5	0	0	0	0	12	0	0	0	1	2	0	0	0	0	0	0	1	0	0	3	0	0
222	TAT	0	0	0	0	0	2	0	0	0	0	0	0	0	3	0	0	0	0	0	3	0	0	0	0	0	0	0	0	0	0	2	0	0	0	0	0	0	0	0	0	0	0	0	0	0	3	0	0
223	AAC	4	47483	0	5	0	0	0	0	0	7	0	0	0	3	2	0	0	5	0	11	0	0	0	0	2	0	0	0	0	0	0	0	14	9	0	0	0	5	6	0	0	2	0	0	0	0	0	0
224	AGG	0	0	2	0	0	3	0	0	0	0	43162	0	0	0	2	0	0	1	0	0	0	0	0	0	0	5	0	2	0	0	0	0	0	0	0	0	0	0	0	0	0	0	6	0	0	0	0	0
225	AGA	2	0	0	1	0	0	0	0	42173	0	12	0	1	8	0	0	0	0	0	0	0	0	0	0	1	0	0	5	0	3	6	0	0	0	0	0	0	7	0	0	5	0	0	0	0	0	0	0
226	TTC	0	0	0	0	6	0	0	0	0	0	0	0	0	0	0	0	0	0	0	0	0	0	0	0	0	0	0	0	4	0	0	0	0	0	2	0	0	0	0	0	0	0	0	0	10	2	2	7
227	ACC	0	3	0	1	2	46032	0	3	0	0	1	0	6	3	0	5	0	0	5	0	0	0	0	0	0	2	0	0	0	0	0	0	0	0	0	0	0	44	0	7	0	0	0	0	0	0	0	0
228	CCG	0	0	0	0	0	0	0	1	0	1	0	0	0	0	0	2	0	0	1	0	7	3	45877	4	0	0	7	0	0	0	5	0	0	0	0	0	6	0	0	0	0	0	0	0	2	1	0	0
229	GAA	0	1	0	0	6	0	0	9	0	3	0	8	0	0	0	0	1	2	7	0	0	0	0	0	0	0	0	1	0	0	0	0	36166	0	3	0	1	0	1	4	2	2	3	0	0	5	0	2
230	ATA	0	0	0	1	11	0	0	0	2	0	0	6	44015	0	2	3	2	0	0	0	2	0	1	2	1	0	0	0	0	0	0	2	0	0	0	0	0	0	0	0	0	0	0	0	12	1	0	6
231	GCT	0	0	0	11	0	0	0	1	7	0	0	0	0	0	0	0	2	0	3	0	0	0	0	0	0	0	0	0	0	0	10	0	0	0	0	0	0	7	0	40890	0	0	0	0	0	3	0	17
232	GCA	0	5	0	0	17	0	0	0	2	2	0	0	9	0	4	5	1	0	1	0	4	0	1	0	0	0	4	11	0	0	0	0	1	0	0	0	38607	9	7	0	0	0	0	0	0	0	0	0
233	AGG	0	0	1	0	0	0	0	0	5	0	30134	0	0	0	5	0	0	0	0	0	0	0	0	0	0	0	4	8	1	0	0	0	0	0	0	0	0	0	0	0	0	0	7	0	0	0	0	0
234	CCC	0	0	0	0	0	2	0	0	0	0	1	0	0	0	0	0	0	2	0	0	13	39174	0	43	0	0	0	0	0	1	0	0	0	0	0	0	4	0	0	0	0	0	0	0	0	0	0	0
235	AAA	31299	1	4	0	1	0	0	0	1	0	0	0	2	0	0	2	2	0	0	0	0	0	0	0	0	8	0	0	5	2	7	5	1	0	0	0	0	0	7	0	0	0	0	0	0	0	0	0
236	GTA	0	0	0	0	2	0	0	0	0	0	0	0	1	0	6	0	0	2	0	0	0	0	0	0	0	1	0	0	2	0	0	11	0	0	0	0	0	0	0	0	0	0	0	0	40214	4	4	0
237	AGA	4	10	23	4	0	0	0	0	41887	0	0	0	0	0	1	0	1	0	5	0	0	0	0	0	13	0	0	0	0	0	0	0	0	0	0	0	0	4	0	0	5	0	0	0	0	0	0	0
238	GAT	0	0	0	0	0	0	4	0	3	0	0	0	0	0	0	0	0	0	0	0	0	0	0	0	0	0	0	0	0	0	0	0	8	7	0	37460	0	0	0	0	0	0	0	2	0	0	0	0
239	CAA	0	0	0	0	0	0	0	0	0	0	0	0	0	0	0	0	43727	1	8	0	0	0	0	0	4	0	0	0	0	0	0	0	0	0	0	0	0	0	0	2	0	0	0	0	0	0	0	0
240	CAT	0	4	0	0	0	0	0	0	0	0	0	0	0	0	0	0	0	1	0	38079	0	0	0	0	0	0	0	0	0	0	0	0	0	0	0	0	0	0	0	5	0	0	0	0	0	1	2	0
241	GGG	0	0	0	0	0	0	0	0	0	0	4	0	0	0	0	0	0	0	0	0	0	0	0	0	0	0	0	0	0	0	0	0	0	0	3	0	0	0	0	0	4	0	45818	0	0	0	0	0
242	AGG	0	0	5	0	0	0	0	0	4	0	43469	0	0	0	1	0	0	0	0	0	0	0	0	0	0	0	0	0	0	0	0	0	0	0	0	0	0	0	0	0	0	0	9	0	0	0	0	0
243	ATG	0	0	1	0	0	0	7	0	0	0	0	0	10	0	45476	1	0	0	0	0	0	0	0	0	0	0	0	0	0	0	0	0	0	0	0	0	0	0	0	0	0	0	0	0	0	0	6	0
244	AAC	0	46061	0	1	0	0	0	0	0	1	0	0	4	4	5	0	0	1	0	0	0	0	0	0	0	0	0	0	0	0	0	0	0	2	0	0	0	0	0	0	0	0	0	0	0	0	0	0
245	TAT	0	0	0	0	0	0	0	0	0	0	0	0	0	0	0	0	0	0	0	4	0	0	0	0	0	0	0	0	0	0	0	0	0	0	0	7	0	0	0	0	0	0	0	0	0	0	0	0
246	TAC	0	0	0	0	0	0	0	0	0	0	0	0	0	0	0	0	0	20	0	3	0	0	0	0	0	0	0	0	0	0	0	0	0	0	0	0	0	0	0	0	0	0	0	0	0	0	0	3
247	TGG	0	0	0	0	0	0	0	0	0	0	0	0	0	0	0	0	0	0	0	0	0	0	0	0	0	0	5	0	0	0	0	0	0	0	0	0	0	0	0	0	0	0	0	0	0	0	0	0
248	ACC	0	1	0	0	53	47055	0	5	0	4	0	0	0	1	12	0	0	0	0	15	0	0	0	0	0	0	0	0	0	0	0	0	0	0	0	0	0	10	0	4	0	0	0	0	0	0	1	1
249	TTG	0	0	0	0	0	0	1	0	0	0	0	0	0	0	0	0	0	0	0	0	0	0	0	0	0	0	0	0	0	1	5	1	0	0	0	0	0	0	0	0	0	0	0	0	0	22	1	0
250	CTA	0	0	0	0	0	0	0	0	0	0	0	0	3	5	0	2	0	0	0	0	4	0	0	0	0	0	0	0	47514	4	8	0	0	0	0	0	0	0	0	0	0	0	0	0	7	0	3	0
251	GAA	6	3	0	1	0	5	0	0	9	0	0	0	0	0	2	0	13	1	1	0	0	0	22	0	0	0	1	0	0	0	0	0	47938	0	5	1	0	1	0	0	1	0	0	0	0	1	0	0
252	CCC	0	0	0	0	0	0	0	0	0	0	0	0	0	0	0	0	0	2	0	0	7	47944	1	5	0	0	0	0	0	2	0	0	0	0	0	0	0	0	0	0	0	0	0	0	0	0	0	3
253	GGA	0	0	0	0	0	0	0	0	14	1	11	0	0	0	0	0	0	0	0	0	0	0	0	0	3	1	0	0	3	0	0	0	0	0	0	0	0	0	0	0	47980	0	12	3	2	0	0	0
254	GAC	0	2	0	0	0	0	0	0	3	0	0	0	0	0	0	0	0	0	0	0	0	0	0	0	0	0	0	0	0	0	0	0	3	47948	1	7	0	0	1	0	0	1	0	0	0	1	0	0
255	ACA	7	0	0	0	47911	7	7	1	0	0	0	0	1	0	0	1	0	2	0	0	4	0	0	0	0	0	0	0	0	0	0	0	15	0	1	0	5	0	0	0	0	5	0	0	0	0	0	0
256	ATA	0	0	0	0	3	0	0	0	0	0	0	0	48168	13	6	4	0	0	0	0	0	0	0	0	0	0	0	0	0	3	0	0	0	0	0	0	0	0	0	0	0	0	0	0	1	0	1	0
257	ATA	0	0	0	0	5	0	0	0	0	0	0	0	47974	0	2	13	0	0	3	0	0	0	0	0	0	0	0	0	1	0	3	0	0	0	0	0	0	1	0	1	0	0	0	0	6	0	0	0
258	TTT	0	0	0	0	0	0	0	0	0	0	0	0	0	0	0	5	0	0	0	0	0	0	0	0	0	0	0	0	0	0	0	0	0	0	0	0	0	0	0	0	0	0	0	0	0	0	0	0
259	GAG	0	0	0	0	0	0	0	0	0	0	0	0	0	0	0	0	0	0	0	0	0	0	0	0	0	0	0	0	0	0	0	0	3	1	48343	3	0	0	0	0	0	0	8	2	0	14	0	0
260	GCA	0	0	0	0	10	0	0	0	0	0	0	0	0	0	0	0	0	0	0	0	0	0	0	0	0	0	0	0	0	0	0	0	1	0	0	0	48301	1	1	0	0	0	0	0	2	0	0	0
261	ACT	1	0	0	4	3	5	1	48340	0	0	0	0	2	0	0	4	0	0	0	0	0	0	0	0	0	0	0	0	0	0	0	0	0	0	0	0	0	0	0	1	0	0	0	0	0	0	0	0
262	GGT	0	0	0	0	0	0	0	0	0	0	0	4	0	0	0	0	0	0	0	0	0	0	0	0	0	0	0	0	0	0	0	0	0	0	0	1	0	0	0	0	1	5	0	48100	0	0	0	0
263	AAT	0	1	0	48243	0	0	0	1	0	0	0	2	0	0	0	0	0	0	0	0	0	0	0	0	0	0	0	0	0	0	0	0	0	0	0	2	0	0	0	0	0	0	0	0	0	0	0	0
264	CTA	0	0	0	0	0	0	0	0	0	0	0	0	1	0	0	0	0	0	0	0	8	0	0	1	1	0	0	0	47997	3	12	4	0	0	0	0	0	0	0	0	0	0	0	0	0	0	0	0
265	ATA	0	0	0	0	3	0	0	0	0	0	0	0	48151	1	15	0	0	0	0	0	0	0	0	0	0	0	0	0	0	7	1	0	0	0	0	0	0	0	0	0	0	0	0	0	3	0	0	0
266	GCA	0	0	0	0	4	0	0	0	0	0	0	0	0	0	0	0	0	0	0	0	0	0	0	0	0	0	0	0	0	0	0	0	4	0	0	0	47729	0	7	0	0	0	0	0	15	0	0	0
267	CCA	0	0	0	0	1	0	0	0	0	0	0	0	0	0	0	0	0	0	0	0	48192	3	9	9	0	0	0	0	0	0	0	0	0	0	0	0	0	0	0	0	0	0	0	0	0	0	0	0
268	TGG	5	0	0	4	0	0	0	0	0	0	0	0	0	0	0	0	0	0	3	0	0	0	0	0	0	0	3	0	0	0	0	0	0	0	0	0	0	3	1	0	0	0	0	0	0	3	1	0
269	TAT	0	0	0	0	0	0	0	0	0	0	0	0	0	0	0	0	0	0	0	5	0	0	0	0	0	0	0	0	0	0	0	0	0	0	0	0	0	0	0	0	0	0	0	0	0	0	0	0
270	GCT	0	0	0	0	0	0	0	7	0	0	0	0	0	0	0	0	0	0	0	0	0	0	0	0	0	0	0	0	0	0	0	0	0	0	0	1	4	10	1	48358	0	0	1	0	0	0	0	1
271	TTC	0	0	0	0	0	0	0	0	0	0	0	0	0	0	0	0	0	1	0	0	0	0	0	0	0	0	0	0	0	3	0	0	0	0	0	0	0	0	0	0	0	0	0	0	0	0	0	0
272	GCA	0	0	0	0	8	0	0	0	0	0	0	0	0	0	0	0	0	0	4	0	0	0	0	0	0	0	0	0	0	4	0	0	1	0	0	0	47661	1	1	6	0	2	0	0	9	0	0	0
273	CTG	0	0	0	0	0	0	0	0	0	0	0	0	0	0	3	2	0	0	1	0	0	0	9	0	0	0	0	0	21	0	48343	0	0	0	0	0	0	0	0	0	0	0	0	0	0	0	1	1
274	AGT	2	5	0	5	0	0	0	0	0	7	12	48350	1	1	0	0	1	1	0	0	0	0	0	0	0	0	0	0	0	0	0	0	0	2	0	0	0	0	5	0	0	0	0	5	0	0	0	8
275	AGA	7	0	0	0	10	0	0	0	48343	0	5	0	1	0	0	0	0	0	0	0	0	0	0	2	7	20	0	0	0	0	0	0	0	0	0	0	0	0	0	0	1	0	0	0	0	0	0	0
276	GGG	0	10	0	9	0	0	4	0	3	0	0	0	0	0	3	0	0	0	0	1	0	0	0	0	0	0	0	0	0	0	0	0	9	0	1	0	6	15	0	0	5	0	48308	0	7	0	0	0
277	TTT	0	0	0	0	0	1	0	6	0	9	0	11	8	0	9	4	0	9	1	0	0	0	0	4	3	0	0	2	2	7	0	3	7	9	0	0	0	0	0	11	0	0	1	3	0	0	0	6
278	GAG	0	24	1	0	0	14	0	1	4	3	0	4	0	0	0	0	0	3	1	0	5	0	0	0	8	1	0	4	1	3	0	0	5	2	48269	7	0	0	10	6	0	0	11	2	1	0	0	0
279	TCC	0	0	0	3	3	0	0	0	0	0	0	0	0	0	0	0	3	2	0	0	0	4	0	0	0	0	0	0	0	0	0	0	0	0	0	0	0	0	0	0	0	0	0	0	0	0	0	0
280	GGC	0	0	0	0	0	0	0	0	0	14	0	0	0	0	0	0	0	5	0	0	0	0	0	0	0	0	0	0	0	0	0	0	0	14	0	0	0	0	0	0	5	48342	2	17	0	1	0	0
281	ATC	0	0	0	0	0	4	0	0	0	1	0	0	6	48373	1	6	0	0	0	0	0	0	0	0	0	0	0	0	1	0	0	0	0	0	0	0	0	0	0	0	0	0	0	0	0	1	0	0
282	ATC	0	0	0	0	0	7	0	0	0	0	0	0	1	48360	0	6	0	0	0	0	0	0	0	0	0	0	0	0	1	0	0	0	0	0	0	0	0	0	0	0	0	0	0	0	0	4	0	0
283	ACC	0	1	0	0	15	48347	2	10	0	0	0	6	2	1	0	0	0	0	1	0	0	0	0	0	0	0	0	2	2	3	0	2	0	0	0	0	3	7	2	0	0	0	0	0	5	0	0	0
284	TCA	0	0	0	0	5	0	3	7	0	0	0	7	0	0	0	0	0	0	0	0	9	0	0	0	0	0	0	0	0	0	0	0	0	0	0	0	1	0	0	0	0	0	0	0	0	0	0	0
285	AAC	11	48063	0	22	10	4	0	3	3	3	0	0	0	1	0	0	0	0	0	0	0	0	0	0	13	0	0	0	6	0	0	0	4	6	0	9	0	0	0	0	0	0	0	0	2	0	0	0
286	GCG	0	0	0	2	0	0	3	0	0	0	0	0	1	0	0	0	0	0	0	0	0	0	0	0	0	0	0	0	0	0	0	0	0	0	0	0	6	4	18834	2	0	0	0	0	3	0	1	0
287	TCA	0	0	0	0	2	0	0	0	1	2	0	0	0	0	0	0	0	0	0	0	10	3	0	0	2	3	0	0	0	0	0	0	2	1	0	0	0	0	0	2	0	0	0	0	0	0	0	0
288	ATG	0	0	0	0	2	0	2	0	0	0	0	0	7	0	18752	1	0	0	0	1	0	3	0	0	0	1	0	0	0	0	87	0	0	0	4	0	0	0	0	0	0	0	0	0	0	0	1	0
289	CAT	0	0	0	0	0	0	0	1	0	0	0	0	0	0	0	0	0	5	0	18839	0	0	0	0	0	0	0	3	0	0	0	0	0	0	0	0	0	0	1	0	0	0	0	0	2	0	3	0
290	GAG	0	0	2	0	0	0	3	0	0	0	0	0	0	0	0	0	0	0	0	0	0	0	0	0	0	0	0	0	0	1	0	0	4	0	18836	2	0	0	0	0	1	0	1	0	0	0	0	0
291	TGT	0	0	0	0	0	0	0	0	0	0	0	1	0	0	0	0	0	0	0	0	0	0	0	0	0	0	0	3	0	0	0	0	0	0	0	0	0	0	0	0	0	0	0	0	0	0	0	0
292	AAC	0	18819	1	3	1	1	0	0	0	12	0	0	0	0	0	0	0	2	0	0	0	0	0	0	0	0	0	0	0	0	0	0	0	6	0	0	0	0	0	0	0	0	0	1	0	0	0	0
293	ACG	0	0	0	0	8	0	18849	0	0	0	0	0	0	0	0	0	0	0	0	0	0	0	0	0	0	0	0	0	0	0	0	0	0	0	0	0	0	0	0	0	0	0	0	0	0	0	0	0
294	AAG	0	1	18799	5	1	0	2	0	0	0	1	0	0	1	0	1	0	1	0	0	0	0	0	0	0	3	0	0	0	0	0	0	0	0	2	0	3	0	0	0	0	0	4	0	0	0	0	0
295	TGT	0	0	0	0	0	0	0	0	0	0	0	0	0	0	0	0	0	0	0	0	0	0	0	0	0	0	0	0	0	0	0	0	0	0	0	0	0	0	0	0	0	0	0	0	0	0	0	0
296	CAA	0	0	0	0	0	0	0	0	0	0	0	0	0	0	0	0	18843	1	2	0	0	0	0	0	3	0	0	0	0	0	0	0	0	0	0	0	0	0	0	0	0	0	0	0	0	0	0	0
297	ACA	2	0	0	0	18827	0	0	0	0	0	0	0	1	0	0	0	0	0	0	0	0	0	0	0	0	0	0	0	0	0	0	0	0	0	0	0	2	0	0	0	0	0	0	0	0	0	0	0
298	CCC	0	0	0	0	0	0	0	0	0	0	0	0	0	0	0	0	0	0	0	0	0	18849	0	0	0	0	0	0	0	0	0	0	0	0	0	0	0	0	0	0	0	0	0	0	0	0	0	0
299	CAG	0	1	0	5	3	0	0	2	0	0	0	0	0	0	0	0	0	4	18760	3	2	0	27	0	0	0	5	0	0	0	0	0	0	7	0	0	1	0	0	0	0	0	0	0	2	0	0	0
300	GGA	0	0	0	0	0	0	1	0	1	0	0	0	0	0	0	0	0	0	0	0	0	0	0	0	0	0	0	0	0	0	0	0	0	0	0	0	0	0	0	0	18596	0	0	2	0	0	0	0
301	GCT	0	0	0	0	0	0	0	0	0	1	0	3	0	0	0	0	0	0	0	0	0	0	0	0	0	0	0	0	0	0	0	0	0	0	0	0	3	10	1	18793	0	0	0	0	0	0	0	0
302	ATA	0	0	0	0	3	0	0	0	0	0	0	0	18818	0	0	0	0	0	0	0	0	0	0	0	0	0	0	0	4	0	0	0	0	0	0	0	0	0	0	0	0	0	0	0	2	0	0	0
303	AAC	1	18664	0	0	0	0	0	0	0	0	0	0	0	0	0	0	0	2	0	0	0	0	0	0	0	0	0	0	0	1	0	0	1	1	0	0	0	0	0	0	0	0	1	1	0	1	0	0
304	AGC	0	9	0	0	0	0	0	0	1	18698	0	16	0	1	0	0	0	0	0	0	0	0	0	0	0	0	0	0	0	0	0	0	0	0	0	0	0	0	0	0	0	0	0	0	0	0	0	0
305	AAT	0	1	0	18736	0	0	0	0	0	0	0	1	0	0	0	0	0	0	0	0	0	0	0	0	0	0	0	0	0	0	0	0	0	0	0	0	6	0	0	0	0	0	0	0	0	0	0	0
306	CTC	0	0	0	0	0	0	0	0	0	0	0	0	0	0	0	0	0	0	0	0	0	3	0	0	1	0	0	0	0	18717	2	3	0	0	0	0	0	1	0	0	0	0	0	0	0	0	0	0
307	CCT	0	0	0	0	0	0	0	0	0	0	0	0	0	0	0	0	0	0	0	1	0	9	3	18751	0	0	0	0	0	0	0	0	0	0	0	0	0	0	0	0	0	0	0	0	0	0	0	0
308	TTC	0	0	0	0	0	0	0	0	0	0	0	0	0	0	0	0	0	0	0	0	0	0	0	0	0	0	0	0	0	1	0	3	0	0	0	0	0	0	0	0	0	0	0	0	0	0	0	0
309	CAG	0	0	0	0	0	0	0	0	0	0	0	0	0	0	0	0	1	0	18753	1	0	0	0	0	1	0	5	0	0	0	1	0	0	0	0	0	0	0	0	0	0	0	0	0	0	0	0	0
310	AAT	0	0	0	18770	0	0	0	0	0	0	0	2	0	0	0	0	0	0	0	0	0	0	0	0	0	0	0	0	0	0	0	0	0	0	0	0	0	0	0	0	0	0	0	0	0	0	0	0
311	ATA	0	0	0	0	4	0	0	0	0	0	0	0	18830	0	4	0	0	0	0	0	0	0	0	0	0	0	0	0	0	0	0	0	0	0	0	0	0	0	0	0	0	0	0	0	3	0	0	4
312	CAC	0	0	0	0	0	0	0	0	0	0	0	0	0	0	0	0	0	18816	0	1	0	0	0	0	0	1	0	0	0	0	0	0	4	0	0	0	0	0	0	0	0	0	0	0	0	0	0	0
313	CCA	0	0	10	0	1	0	0	0	0	0	0	0	0	0	0	0	2	0	0	0	18734	0	2	2	0	0	0	0	1	0	0	0	0	0	0	0	0	0	0	0	0	0	0	0	0	0	0	0
314	GTC	0	0	0	1	0	0	0	0	0	0	0	0	0	0	0	0	0	0	2	2	0	0	0	0	0	0	1	0	0	0	1	0	0	0	0	0	0	5	0	0	0	0	0	0	4	18407	0	0
315	ACA	1	0	0	0	18511	1	4	2	0	0	0	1	0	0	0	2	0	0	0	0	0	0	0	0	0	0	0	0	0	0	0	0	0	0	0	0	0	0	0	0	0	0	0	0	0	2	3	0
316	ATA	0	0	0	0	0	0	0	0	0	0	0	0	18242	0	2	0	0	0	0	0	0	0	0	0	0	0	0	0	0	0	2	0	0	0	0	0	0	0	0	0	0	0	0	0	3	2	0	3
317	GGA	0	0	0	0	0	0	0	0	0	0	0	0	0	0	0	0	0	0	0	0	0	0	0	0	0	0	0	0	0	0	0	0	4	0	0	0	0	0	0	0	17672	0	3	3	0	0	0	0
318	GAG	1	2	1	3	0	0	0	1	0	2	0	4	0	0	1	0	1	1	0	0	0	0	0	0	0	0	0	0	0	0	0	0	15	0	17684	1	1	0	2	0	0	0	2	0	0	0	1	0
319	TGC	0	0	0	0	0	0	0	0	0	0	0	0	0	0	0	0	0	0	0	0	0	0	0	0	0	1	0	0	0	0	0	0	0	0	0	0	0	0	0	0	0	0	0	0	0	0	0	0
320	CCA	0	0	0	0	0	0	0	0	0	0	0	0	0	0	0	0	0	0	0	0	17493	4	0	0	0	0	0	0	3	0	0	0	0	0	0	0	0	0	0	0	0	0	0	0	0	0	0	0
321	AAA	16368	1	0	2	0	0	0	0	1	0	0	0	2	0	0	0	0	0	0	0	0	0	0	0	0	0	0	0	1	0	0	0	1	0	0	0	0	0	0	0	0	0	0	0	0	1	0	0
322	TAT	0	0	0	1	0	0	0	0	0	0	0	0	0	0	0	0	0	0	0	0	0	0	0	0	0	0	0	0	0	0	0	0	0	0	0	0	0	0	0	0	0	0	0	0	0	0	0	0
323	GTC	1	0	0	0	0	0	0	0	0	0	0	0	0	7	0	0	0	0	0	0	0	0	0	0	0	0	0	0	0	0	0	0	0	0	0	0	0	0	0	0	0	0	0	0	1	16230	1	4
324	AGG	0	0	0	0	0	0	0	0	4	0	13511	1	0	0	1	0	0	0	0	0	0	0	0	0	0	1	0	0	0	0	0	0	0	0	0	0	0	0	0	1	0	0	2	0	0	0	0	0
325	AGT	0	0	0	5	0	0	0	0	0	1	0	12437	0	0	0	0	0	0	0	0	0	0	0	0	0	0	0	0	0	0	0	1	0	0	0	0	0	0	0	0	0	0	0	0	0	0	0	0
326	ACC	0	0	0	0	0	14802	0	2	0	0	0	0	0	0	0	0	0	0	0	0	1	0	0	0	0	0	0	0	0	2	0	0	0	0	0	0	0	3	0	0	0	0	0	0	0	0	0	0
327	AAA	15217	0	0	0	0	0	0	0	0	0	0	0	0	0	0	0	0	0	0	0	0	0	0	0	0	0	0	0	0	0	0	0	0	0	0	0	0	0	0	0	0	0	0	0	0	0	0	0
328	TTG	0	0	0	0	0	0	0	0	0	0	0	0	0	0	0	0	0	0	0	0	0	0	0	0	0	0	0	0	0	0	0	0	0	0	0	0	0	0	0	0	0	0	0	0	0	0	0	0
329	AGG	0	0	2	0	0	0	0	0	1	0	10275	0	0	0	1	0	0	0	0	0	0	0	0	0	0	2	1	0	0	0	0	0	0	0	0	0	0	0	0	0	0	0	1	0	0	0	0	0
330	ATG	0	0	0	0	0	0	0	0	0	0	0	0	1	0	9020	0	0	0	0	0	0	0	0	0	0	0	0	0	0	0	1	0	0	0	0	0	0	0	0	0	0	0	0	0	0	0	3	0
331	GTT	0	0	0	0	0	0	0	0	0	0	0	0	0	0	0	0	0	0	0	0	0	0	0	0	0	0	0	0	0	0	0	0	0	0	0	0	0	0	0	0	0	0	0	0	2	1	4	6803
332	ACA	0	0	0	0	12760	2	16	0	0	0	0	0	0	0	0	0	0	0	0	0	0	0	0	0	0	0	0	0	0	0	0	0	0	0	0	0	0	0	0	0	0	0	0	0	0	0	0	0
333	GGA	0	0	0	0	0	0	0	0	3	0	0	0	0	0	0	0	0	0	0	0	0	0	0	0	0	0	0	0	0	0	0	0	5	0	0	0	0	0	0	0	17395	0	3	0	0	0	0	0
334	CTA	0	0	0	0	0	0	0	0	0	0	0	0	0	0	4	0	0	0	0	0	3	0	0	0	0	0	0	0	17446	1	1	0	0	0	0	0	0	0	0	0	0	0	0	0	0	0	0	0
335	AGA	0	0	0	0	0	0	0	0	16501	0	4	0	2	0	0	0	0	0	0	0	0	0	0	0	3	0	0	0	0	0	0	0	1	0	0	0	0	0	0	0	0	0	0	0	0	0	0	0
336	AAC	2	15929	0	2	0	0	0	0	0	0	0	0	0	0	0	0	0	0	0	0	0	0	0	0	0	0	0	0	0	0	0	0	0	0	0	0	0	0	0	0	0	0	0	0	0	0	0	0
337	ATC	6	8	0	2	0	4	0	0	0	1	0	3	0	14846	0	5	0	0	3	0	0	0	0	0	3	3	1	0	0	0	0	0	0	0	0	2	0	0	0	0	0	0	0	0	0	1	0	0
338	CCA	0	0	0	0	0	0	0	0	5	0	0	0	0	0	0	0	0	0	0	0	15841	1	0	0	0	0	0	0	0	0	0	0	0	0	0	0	0	0	0	0	0	0	0	0	0	0	0	0
339	TCC	2	0	0	0	0	1	0	0	13	2	0	0	1	0	1	0	7	0	0	0	0	8	0	1	8	0	0	1	0	0	0	0	0	0	0	0	0	3	0	0	0	0	2	0	0	0	0	0
340	ATT	1	0	5	0	0	0	0	1	0	0	1	0	1	2	1	15130	0	0	1	0	0	0	0	0	0	0	2	1	0	0	0	0	0	0	0	0	0	0	0	0	0	0	0	0	0	0	0	1
341	CAA	0	0	0	0	0	0	1	0	0	0	0	0	0	0	0	0	16741	0	2	0	0	0	0	0	1	0	0	0	0	0	0	0	1	0	0	0	0	0	0	0	0	0	0	0	0	0	0	0
342	TAC	0	0	0	0	0	0	0	0	0	0	0	0	0	0	0	0	0	3	0	0	0	0	0	0	0	0	0	0	0	0	0	0	0	0	0	0	0	0	0	0	0	0	0	0	0	0	0	0
343	AGA	1	0	0	0	0	0	0	0	18506	1	4	0	0	0	0	0	0	0	0	0	0	0	0	0	0	1	0	0	0	0	0	0	0	0	0	0	0	0	0	0	1	0	0	0	0	0	0	0
344	GGT	0	0	0	0	0	0	0	0	0	0	0	0	0	0	0	0	0	0	0	0	0	0	0	0	0	0	0	0	0	0	0	0	0	0	0	0	0	0	0	0	0	3	0	18362	0	0	0	1
345	CTA	0	0	0	0	0	0	0	0	0	0	0	0	1	1	0	0	0	0	0	0	4	0	0	0	0	0	0	0	18029	0	3	5	0	0	0	0	0	0	0	0	0	0	0	0	0	3	0	0
346	TTT	0	0	0	0	0	0	0	0	0	0	0	0	0	0	0	0	0	0	0	0	0	0	0	0	0	0	0	0	1	0	0	0	0	0	0	0	0	0	0	0	0	0	0	0	0	0	0	0
347	GGA	0	0	0	4	0	0	0	0	2	0	0	0	0	0	0	0	0	0	0	0	0	0	0	0	2	0	0	0	0	0	0	0	0	0	0	0	0	0	0	0	18786	0	2	0	0	0	0	1
348	GCC	0	0	0	0	0	0	0	0	0	0	0	0	0	0	0	0	0	0	0	0	0	0	0	0	0	0	0	0	0	0	0	0	0	1	0	0	0	18244	0	3	0	0	0	0	0	7	0	0
349	ATT	0	0	0	0	0	0	0	0	0	0	0	0	1	5	0	18649	0	0	0	0	0	0	0	0	0	0	0	0	0	0	0	0	0	0	0	0	0	0	0	0	0	0	0	0	3	4	1	2
350	GCT	0	0	0	0	0	0	0	5	0	0	0	0	0	0	0	0	0	0	0	0	0	0	0	0	0	0	0	0	0	0	0	0	0	0	0	1	0	10	1	18683	0	0	0	0	0	0	0	1
351	GGT	0	0	0	0	0	0	0	0	0	0	0	1	0	0	0	0	0	0	0	0	0	0	0	0	0	0	0	0	0	0	0	0	0	0	0	0	0	0	0	0	0	1	5	18839	0	0	0	1
352	TTT	0	0	0	0	0	0	0	0	0	0	0	0	0	0	0	0	0	0	0	0	0	0	0	0	0	0	0	0	0	0	0	0	0	0	0	0	0	0	0	0	0	0	0	0	0	0	0	0
353	ATT	0	0	0	0	0	0	0	1	0	0	0	0	0	13	0	18775	0	0	0	0	0	0	0	0	0	0	0	0	0	0	0	3	0	0	0	0	0	0	0	0	0	0	0	0	2	0	0	1
354	GAG	0	0	1	0	0	0	0	0	0	0	0	0	0	0	0	0	0	0	0	0	0	0	0	0	0	0	0	0	0	0	0	0	4	0	18839	3	0	0	0	0	0	0	3	0	0	0	0	0
355	GGG	0	0	0	0	0	0	0	0	0	0	3	0	0	0	0	0	0	0	0	0	0	0	0	0	0	0	0	0	0	0	0	0	0	0	0	0	0	0	0	0	9	0	18851	5	0	0	1	0
356	GGA	0	0	0	0	0	0	0	0	2	0	0	0	0	0	0	0	0	0	0	0	0	0	0	0	0	0	0	0	0	0	0	0	9	0	0	0	0	0	0	0	18805	0	16	4	0	0	0	0
357	TGG	0	0	0	0	0	0	0	0	0	0	0	0	3	0	0	0	0	0	0	0	0	0	0	0	0	0	1	0	0	0	0	0	0	0	0	0	0	0	0	0	0	0	0	0	0	0	0	0
358	ACT	0	0	0	1	1	8	0	18795	0	0	0	0	0	0	0	0	0	0	1	1	4	4	0	0	0	0	0	0	0	1	0	0	2	0	0	0	0	0	0	3	0	0	0	0	0	0	0	0
359	GGA	0	0	0	0	0	0	0	0	0	0	0	0	0	0	0	0	0	0	0	0	0	0	0	0	0	0	0	0	0	0	0	0	2	0	0	0	0	0	0	0	18840	3	1	0	0	0	0	0
360	ATG	0	0	0	0	0	0	1	0	0	0	0	0	1	0	18828	1	0	0	0	0	0	0	0	0	0	0	0	0	1	4	0	4	0	0	0	0	0	0	0	0	0	0	0	0	0	0	0	0
361	ATA	2	0	0	0	3	0	0	0	0	0	0	0	18820	0	5	3	0	0	0	0	0	0	0	0	0	0	0	0	0	0	0	2	0	0	0	0	0	0	0	0	0	0	0	0	3	1	0	0
362	GAT	0	0	0	3	0	0	0	0	0	0	0	0	0	0	0	0	0	0	0	0	0	0	0	0	0	0	0	0	0	0	0	0	0	1	0	18850	0	0	0	0	0	0	0	0	0	0	0	0
363	GGA	0	0	0	0	0	0	0	0	0	0	0	0	0	0	0	0	0	0	0	0	0	0	0	0	0	0	0	0	0	0	0	0	0	0	0	0	0	0	0	0	18862	0	1	0	1	0	0	0
364	TGG	0	0	0	0	0	0	0	0	0	0	0	0	0	0	0	0	0	0	0	0	0	0	0	0	0	0	2	0	0	0	0	0	0	0	0	0	0	0	0	0	0	0	0	0	0	0	0	0
365	TAT	0	0	0	1	0	0	0	0	0	0	0	0	0	0	0	0	0	0	0	2	0	0	0	0	0	0	0	0	0	0	0	0	0	0	0	0	0	0	0	0	0	0	0	0	0	0	0	0
366	GGT	0	0	0	0	0	0	0	0	0	0	0	0	0	0	0	0	0	0	0	0	0	0	0	0	0	0	0	0	0	0	0	0	0	0	0	1	0	0	0	0	0	0	0	18860	0	0	0	0
367	TAT	0	0	0	0	0	0	0	0	0	0	0	0	0	0	0	0	0	0	0	0	0	0	0	0	0	0	0	0	0	0	0	0	0	0	0	0	0	0	0	0	0	0	0	0	0	0	0	0
368	CAT	0	0	0	0	0	0	0	0	0	0	0	0	0	0	0	0	0	8	0	18828	0	0	0	0	0	1	0	2	0	0	0	2	0	0	0	0	0	0	0	0	0	0	0	0	0	0	0	0
369	CAT	0	0	0	1	0	0	0	0	0	0	0	0	0	0	0	0	12	6	0	18840	0	0	0	0	0	0	0	1	0	0	0	0	0	0	0	0	0	0	0	0	0	0	0	0	0	0	0	0
370	CAG	0	1	0	0	0	0	0	1	0	0	0	3	2	0	0	5	1	0	18787	0	0	0	0	0	2	2	6	24	0	3	0	0	0	0	4	0	0	2	10	0	0	0	0	0	2	2	0	0
371	AAT	0	2	0	18863	0	0	0	0	0	0	0	1	0	0	0	0	0	0	0	0	0	0	0	0	0	0	0	0	0	0	0	0	0	0	0	2	0	0	0	0	0	0	0	0	0	0	0	0
372	GAA	1	0	0	0	0	0	0	0	0	0	0	0	0	0	0	0	0	0	0	0	0	0	0	0	0	0	0	0	0	0	0	0	18864	0	0	0	0	0	0	0	0	0	0	0	0	0	0	0
373	CAG	0	0	0	0	0	0	0	0	0	0	0	0	0	0	0	0	1	0	18856	1	0	0	0	0	0	0	3	0	0	0	1	0	0	0	0	0	3	0	0	0	0	0	0	0	0	0	0	0
374	GGA	0	0	0	0	0	0	0	0	0	0	0	0	2	0	0	0	0	0	0	0	0	0	0	0	0	0	0	0	0	0	0	0	3	0	0	0	0	0	0	0	18849	0	6	0	0	0	0	0
375	TCA	0	0	0	0	0	0	0	0	0	0	0	0	0	0	0	0	0	0	0	0	0	0	0	0	0	0	0	0	0	0	0	0	0	1	1	0	1	0	3	0	0	0	0	0	0	0	0	0
376	GGC	0	0	0	0	0	0	0	0	0	3	0	0	0	0	0	0	0	0	0	0	1	0	0	0	0	0	0	0	0	0	0	0	2	5	0	0	0	0	0	0	0	18848	0	6	0	1	0	0
377	TAT	0	0	0	0	0	0	0	0	0	0	0	0	0	0	0	0	0	0	0	1	0	0	0	0	0	0	0	0	0	0	0	0	0	0	0	0	0	0	0	0	0	0	0	0	0	0	0	0
378	GCA	0	0	0	0	4	0	0	0	0	0	0	0	0	0	0	0	0	0	0	0	0	0	0	0	0	0	0	0	0	0	0	0	1	0	0	0	18839	4	1	0	0	0	0	0	6	0	0	5
379	GCG	0	0	0	0	0	0	0	0	0	0	0	0	0	0	0	0	0	0	0	0	0	0	0	0	0	0	0	0	0	0	0	0	0	0	0	0	4	0	18840	11	0	0	0	0	0	0	4	0
380	GAT	0	0	0	2	0	0	0	0	0	0	0	0	0	0	0	0	0	0	0	0	0	0	0	0	0	0	0	0	0	0	0	0	0	0	0	18861	3	0	0	0	0	0	0	2	0	0	0	0
381	CAA	26	0	0	0	0	0	4	0	0	0	0	0	10	0	5	0	99628	3	7	30	0	0	0	0	31	1	3	0	0	0	1	8	4	0	0	0	0	1	11	0	0	0	0	0	0	0	0	0
382	AAA	99586	2	15	0	1	2	0	0	4	6	0	0	0	16	11	0	0	0	7	0	0	0	0	4	10	2	0	45	12	0	0	0	4	0	0	0	7	0	0	3	0	0	0	0	0	0	0	3
383	AGC	0	11	0	0	0	0	3	0	1	99481	1	52	0	5	0	0	0	0	0	0	0	0	0	0	0	1	0	0	0	0	0	0	0	0	0	0	0	0	0	0	0	21	0	0	2	0	0	0
384	ACA	1	1	0	0	99732	4	4	0	0	0	0	0	0	0	0	0	0	0	0	0	0	0	0	0	0	0	0	0	0	0	0	0	0	0	0	0	4	0	0	0	0	0	0	0	0	0	0	0
385	CAA	3	0	0	0	0	0	0	0	0	0	5	0	0	0	1	0	99637	0	9	0	1	0	0	0	8	0	0	0	0	0	0	0	0	0	0	0	0	0	0	0	0	0	0	0	0	0	0	0
386	AAT	6	9	37	99559	0	0	0	0	13	3	10	5	4	8	14	16	0	0	0	6	0	0	0	0	16	5	2	0	0	0	0	8	0	1	0	2	5	0	3	0	0	9	0	0	0	0	0	0
387	GCC	0	0	0	0	0	6	0	0	0	0	0	0	0	0	0	0	0	0	0	0	0	0	0	0	0	0	0	0	0	0	0	0	0	1	0	0	1	99548	1	1	0	0	0	0	0	13	0	0
388	ATT	0	0	0	0	0	0	0	9	0	0	0	0	1	12	36	99654	0	0	0	0	0	0	0	0	0	0	0	0	0	0	0	3	0	0	0	0	0	0	0	0	0	0	0	0	0	1	0	21
389	AAC	4	99481	1	121	0	17	0	0	3	3	0	8	0	0	0	0	0	0	0	0	0	0	0	0	0	0	0	0	0	0	0	0	0	9	0	0	0	1	0	0	0	0	0	0	6	0	0	0
390	GGG	0	0	26	0	14	7	3	0	15	2	38	35	2	9	33	14	8	1	46	0	0	0	0	0	17	0	5	10	0	8	0	17	0	0	6	0	0	0	9	2	2	31	99084	4	0	19	18	7
391	ATT	0	0	0	1	0	0	0	1	0	0	0	0	1	10	0	99493	0	0	0	0	0	0	0	0	0	0	0	0	0	0	4	1	0	0	0	0	0	0	0	0	0	0	0	0	1	0	0	18
392	ACA	4	0	0	9	99617	12	16	0	1	0	0	0	2	0	0	0	4	0	7	0	0	0	0	0	11	0	0	0	8	0	0	0	0	0	0	0	18	0	0	0	0	0	0	0	0	0	0	0
393	AAC	0	99453	0	12	0	17	0	0	0	5	0	0	0	0	0	0	0	0	0	0	0	0	0	0	0	0	1	0	0	0	0	0	0	4	0	0	0	0	0	0	0	0	0	4	0	0	0	0
394	AAG	16	0	99389	11	0	0	0	0	0	0	6	0	0	0	1	0	0	0	0	0	0	0	0	0	0	0	0	0	0	0	0	0	0	0	9	0	0	0	0	0	0	0	0	0	0	0	0	0
395	GTG	0	0	0	0	0	0	0	0	0	0	0	0	7	16	6	0	0	0	0	0	0	0	0	0	0	0	0	0	0	0	0	0	0	0	0	0	0	0	3	0	0	0	0	0	19	2	98840	5
396	AAC	1	99592	0	7	0	0	0	0	0	1	0	0	0	1	0	0	0	0	0	0	0	0	0	0	0	0	0	0	0	0	0	0	0	2	0	0	0	0	0	0	0	0	0	0	0	0	0	0
397	TCT	0	0	0	0	0	0	0	1	0	0	0	0	0	0	0	0	0	0	0	0	0	0	0	3	0	0	0	0	0	0	0	0	0	0	0	0	0	3	5	0	0	0	0	0	0	0	0	0
398	GTT	0	0	0	0	0	0	0	0	0	0	0	0	0	0	0	8	0	0	0	0	0	0	0	0	0	0	0	0	7	2	0	0	0	0	0	2	0	0	0	4	0	0	0	1	0	13	0	98524
399	ATC	0	0	0	0	0	10	0	0	0	1	0	0	8	99129	0	9	0	0	0	0	0	0	0	0	0	0	0	0	0	0	0	0	0	0	0	0	0	0	0	0	0	0	0	0	0	36	2	0
400	GAG	0	0	14	0	0	0	0	0	0	8	0	0	0	0	0	0	0	0	0	0	0	0	0	0	0	0	25	0	0	0	0	0	13	0	98367	2	0	3	0	0	0	0	7	0	0	0	1	0
401	AAA	99191	1	3	0	0	0	0	0	2	0	0	0	9	0	0	0	0	8	0	0	0	0	0	0	0	0	0	0	0	0	0	0	7	0	0	0	0	0	0	0	1	0	0	0	7	0	0	0
402	ATG	0	0	0	0	0	0	3	0	0	0	0	0	9	30	98483	39	0	0	0	0	0	0	0	0	0	0	0	0	0	0	0	0	0	0	0	0	0	0	0	0	0	0	0	0	0	0	1	0
403	AAC	3	98734	0	6	0	10	0	0	0	7	0	0	0	0	0	0	22	0	0	0	0	0	0	0	0	0	0	0	0	0	0	0	0	3	0	0	0	0	0	0	0	0	0	0	0	0	0	0
404	ACT	0	14	0	9	6	24	1	95482	0	0	1	16	0	0	0	3	0	10	2	0	0	0	0	0	0	1	7	7	13	0	8	1	6	0	0	0	0	0	2	5	1	0	962	0	4	0	0	0
405	CAA	0	0	0	0	0	0	0	0	3	0	0	0	0	0	0	0	98096	8	27	1	0	0	0	0	26	0	0	1	0	0	0	0	0	0	0	0	0	18	8	0	0	1	105	0	0	0	0	0
406	TTC	0	0	0	0	0	0	0	0	0	0	0	0	0	13	1	0	0	0	0	0	0	0	0	0	0	0	0	0	7	2	0	0	0	0	0	0	0	0	0	0	2	5	0	0	0	0	0	2
407	ACA	6	10	1	0	99084	3	23	0	0	0	0	0	6	0	0	0	2	10	0	10	0	0	0	0	5	2	0	0	0	0	0	0	0	0	0	0	4	0	0	4	0	0	0	0	0	0	0	0
408	GCT	0	0	0	0	1	0	0	8	0	12	0	0	12	0	4	0	0	0	6	0	0	0	0	0	0	0	16	0	0	0	1	0	0	0	0	3	1	15	3	97909	0	0	0	0	0	0	0	33
409	GTG	0	0	0	0	0	6	2	0	4	0	0	27	0	0	4	0	0	0	0	0	0	0	0	0	0	1	0	0	0	0	0	0	0	0	0	0	4	0	15	0	0	0	0	0	13	0	97589	37
410	GGT	0	0	0	0	0	0	0	0	0	0	0	34	0	0	0	0	0	0	0	0	0	0	0	0	0	0	6	0	0	0	0	0	0	6	0	15	0	0	0	0	0	38	13	96574	0	0	0	1
411	AAA	98604	2	7	3	0	0	0	0	7	0	0	0	1	0	0	0	0	0	9	4	0	0	0	0	0	0	0	0	0	0	0	0	8	0	0	0	0	0	18	0	4	0	4	0	1	0	3	0
412	GAA	12	0	28	6	0	0	8	3	12	0	0	0	0	0	0	0	18	23	9	13	0	0	0	0	0	0	0	0	0	0	0	0	98326	0	3	0	26	2	0	8	1	0	0	0	4	8	1	0
413	TTC	0	0	0	0	0	0	0	0	0	0	0	0	0	1	0	0	0	0	0	0	0	0	0	0	0	0	0	0	0	4	0	0	0	0	0	0	0	0	0	0	0	0	0	0	0	0	0	0
414	AAC	0	97664	0	2	0	0	0	0	0	15	0	1	0	0	0	0	0	0	0	0	0	0	0	0	0	0	0	0	0	0	0	0	0	14	0	5	0	0	0	0	19	0	0	31	0	0	0	0
415	AAC	2	98214	0	47	15	1	0	0	0	8	0	0	0	0	0	0	0	5	0	5	0	19	0	0	0	0	0	0	0	0	0	6	0	5	0	0	0	0	4	0	0	0	0	0	19	5	9	0
416	TTA	0	0	0	0	0	0	0	0	0	0	0	0	0	0	0	0	0	0	0	0	0	0	0	0	0	0	0	13	3	0	0	0	0	0	0	0	0	0	0	0	0	0	0	0	0	0	1	0
417	GAA	8	0	0	0	0	0	0	0	0	0	0	0	0	0	0	0	0	0	0	0	0	0	0	0	0	0	0	0	0	0	0	0	96956	4	9	0	1	0	0	0	5	0	0	0	0	0	0	0
418	AAA	98722	1	2	0	0	0	0	0	3	0	1	0	0	0	0	0	2	0	0	0	0	0	0	0	19	0	0	0	0	0	0	0	2	0	0	0	0	0	0	0	0	0	0	0	0	0	0	0
419	AGG	6	0	14	0	0	0	0	0	3	1	90584	2	0	0	9	0	0	0	0	0	0	0	0	0	0	0	3	0	0	0	0	0	0	0	0	0	0	0	0	0	1	0	56	0	0	0	0	0
420	ATG	0	0	4	0	0	0	1	0	0	0	0	0	6	0	89953	1	0	0	0	0	0	0	0	0	0	0	0	0	0	0	0	0	0	0	0	4	0	0	0	0	0	0	0	0	0	0	4	0
421	GAA	5	0	0	0	0	0	0	0	0	0	0	0	0	0	0	0	16	0	0	0	0	0	0	0	0	0	0	0	0	0	0	0	95051	0	2	0	0	0	0	0	14	0	0	0	0	0	0	0
422	AAT	9	7	1	91497	0	0	0	0	0	3	0	5	0	0	0	3	0	0	0	1	0	0	0	0	0	0	0	0	0	0	0	0	1	0	0	2	0	0	0	0	0	0	0	0	0	0	0	0
423	TTA	0	0	0	0	0	0	0	0	0	0	0	0	0	0	0	0	0	0	0	0	0	0	0	0	0	0	0	0	2	0	0	0	0	0	0	0	0	0	0	0	0	0	0	0	0	0	0	0
424	AAT	6	6	0	98229	0	0	0	0	0	0	0	1	0	0	0	0	0	0	0	1	0	0	0	0	0	0	0	0	0	0	0	0	0	0	0	3	0	0	0	0	0	0	0	0	0	0	0	0
425	AAA	99304	0	3	0	0	0	0	0	6	0	0	0	1	0	0	0	14	0	0	0	0	0	0	0	6	0	0	22	0	0	0	0	5	0	0	0	0	5	0	0	0	0	0	0	0	0	0	0
426	AAA	99424	1	47	1	0	0	0	0	1	0	0	0	0	0	0	0	2	0	0	0	0	0	0	0	0	0	0	0	0	0	0	0	1	0	0	0	0	0	0	0	0	0	0	0	0	0	0	0
427	GTT	0	0	0	1	0	0	0	0	0	0	0	1	0	0	0	3	0	0	0	0	0	0	0	0	0	0	0	0	0	0	0	0	0	0	0	0	0	0	0	1	0	0	0	4	0	5	2	89313
428	GAT	0	0	1	2	0	0	0	0	0	0	0	0	0	0	0	0	0	0	0	0	0	0	0	0	0	0	0	0	0	0	0	0	3	2	0	93668	0	0	0	0	0	0	0	2	0	0	0	0
429	GAT	0	0	0	7	0	0	0	0	0	0	0	0	0	0	0	0	0	0	0	0	0	0	0	0	0	0	0	0	0	0	0	0	1	11	0	96072	0	0	0	0	0	0	0	5	0	0	0	0
430	GGG	0	0	0	0	0	0	0	0	0	0	6	0	0	0	0	0	0	0	0	0	0	0	0	0	0	0	0	0	0	0	0	0	0	0	3	0	0	0	0	0	19	0	93176	3	0	0	0	0
431	TTT	0	0	0	0	0	0	0	0	0	0	0	0	0	0	0	0	0	0	0	0	0	0	0	0	0	0	0	0	0	8	0	3	0	0	0	0	0	0	0	0	0	0	0	0	0	0	0	6
432	CTG	0	0	0	0	0	0	0	0	0	0	0	0	0	0	0	0	0	0	0	0	0	0	17	1	0	0	0	0	8	1	92634	1	0	0	0	0	0	0	1	0	0	0	0	0	0	0	0	1
433	GAC	0	3	0	0	0	0	0	0	0	0	0	0	0	0	0	0	0	0	0	0	0	0	0	0	0	0	0	0	0	0	0	0	2	96689	0	3	0	0	0	0	0	5	0	0	0	0	0	0
434	ATT	0	0	0	0	0	0	0	4	0	0	0	1	1	8	0	97414	0	0	0	1	0	0	0	0	0	0	0	0	1	0	0	15	0	0	0	0	0	0	0	0	0	0	0	0	0	0	0	7
435	TGG	0	0	0	0	0	0	0	0	0	0	0	0	0	0	0	0	0	0	0	0	0	0	0	0	0	0	11	0	0	0	0	0	0	0	0	0	0	0	0	0	0	0	0	0	0	0	0	0
436	ACA	2	0	0	0	92249	0	4	2	0	0	0	0	0	0	0	0	0	0	0	0	0	0	0	0	0	0	0	0	0	0	0	0	0	0	0	0	10	0	0	0	1	0	0	0	0	0	0	0
437	TAT	0	0	0	0	0	0	0	0	0	0	0	0	0	0	0	0	0	0	0	13	0	0	0	0	0	0	0	0	0	0	0	0	0	0	0	0	0	0	0	0	0	0	0	0	0	0	0	0
438	AAT	0	3	0	95640	0	0	0	0	0	0	0	2	0	0	0	0	0	29	1	0	0	0	0	0	0	0	0	0	0	0	0	0	0	0	0	7	0	0	0	0	0	0	0	0	0	0	0	0
439	GCA	0	0	0	0	25	0	0	0	0	0	0	0	15	0	0	0	0	0	0	0	0	0	0	0	0	0	0	0	0	0	0	0	2	0	0	0	94253	0	7	14	0	0	0	0	27	0	0	0
440	GAA	3	0	0	0	0	0	0	0	0	0	0	0	0	0	0	0	0	0	0	0	0	0	0	0	0	0	0	0	0	0	0	0	97355	8	13	0	0	0	0	0	3	0	0	0	0	0	0	0
441	TTG	0	0	0	0	0	0	0	0	0	0	0	0	0	0	0	0	0	0	0	0	0	0	0	0	0	0	0	0	4	0	1	0	0	0	0	0	0	0	0	0	0	0	0	0	0	0	0	0
442	TTA	0	0	0	0	0	0	0	0	0	0	0	0	0	3	0	35	0	0	0	0	0	0	0	0	0	0	0	0	5	0	0	0	0	0	0	0	0	0	0	0	0	0	0	0	0	0	0	0
443	GTT	0	0	0	0	0	0	0	0	0	0	0	0	0	1	0	4	0	0	0	0	0	0	0	0	0	0	0	0	0	0	0	1	0	0	0	0	0	0	0	0	0	0	0	1	0	1	5	96798
444	CTA	0	0	0	0	0	0	0	0	0	0	0	0	3	0	3	0	0	0	0	0	4	0	0	0	1	0	0	0	97508	0	10	0	0	0	0	0	1	0	0	0	0	0	0	0	0	0	0	0
445	CTG	0	0	0	0	0	0	0	0	0	0	0	0	0	0	4	0	0	0	0	0	0	0	22	0	0	0	0	0	28	0	96881	0	0	0	0	0	0	0	0	0	0	0	0	0	0	0	0	0
446	GAA	8	0	0	0	0	0	0	0	0	0	0	0	0	0	0	0	0	0	0	0	0	0	0	0	0	0	0	0	0	0	0	0	99488	0	8	0	0	0	0	0	9	0	0	0	0	0	0	0
447	AAT	1	4	0	99642	0	0	0	0	0	0	0	1	0	0	0	0	0	0	0	1	0	0	0	0	0	0	0	0	0	0	0	0	0	0	0	8	0	0	0	0	0	0	0	0	0	0	0	0
448	GAA	15	0	0	0	0	0	0	0	0	0	0	0	0	0	0	0	0	0	0	0	0	0	0	0	0	0	0	0	0	0	0	0	99568	1	4	0	0	0	0	0	11	0	0	0	0	0	0	0
449	AGG	0	0	4	0	0	0	0	0	2	0	99095	0	0	0	6	0	0	13	0	0	0	0	0	0	0	0	5	0	0	0	0	0	0	0	0	0	0	0	0	0	0	0	15	0	0	0	0	0
450	ACT	0	0	0	1	5	7	2	98926	0	0	0	0	0	0	0	1	0	0	0	0	0	0	0	9	0	0	0	0	0	0	0	0	0	0	0	0	0	0	0	3	0	0	0	0	0	0	0	0
451	TTG	0	0	0	0	0	0	0	0	0	0	0	0	0	0	0	0	0	0	0	0	0	0	1	0	0	0	0	0	0	0	4	0	0	0	0	0	0	0	0	0	0	0	0	0	0	0	0	0
452	GAT	0	0	0	1	0	0	0	0	0	0	0	0	0	0	0	0	0	0	0	0	0	0	0	0	0	0	0	0	0	0	0	0	0	8	0	99102	0	7	2	0	5	0	0	18	0	0	0	1
453	TTC	0	0	0	0	0	0	0	0	0	0	0	0	0	0	0	0	0	0	0	0	0	0	0	0	0	0	0	0	0	21	0	0	0	0	0	0	0	0	0	0	0	0	0	0	0	0	0	0
454	CAT	0	0	0	4	0	0	0	0	0	0	0	0	0	0	0	0	2	3	7	99084	0	0	0	2	0	0	0	15	0	0	0	0	0	0	0	0	0	0	0	0	0	0	0	0	0	0	0	0
455	GAC	0	0	0	0	0	0	0	0	0	0	0	0	0	0	0	0	0	0	0	0	0	0	0	0	0	0	0	0	0	0	0	0	6	98737	0	20	0	0	0	0	0	3	0	0	0	0	0	0
456	TTA	0	3	0	0	0	0	0	3	0	0	0	0	0	0	0	0	0	0	0	0	0	0	0	0	32	2	0	17	6	0	0	0	0	0	0	0	0	0	0	0	0	0	0	0	0	0	0	0
457	AAT	3	1	2	99234	0	0	0	0	0	0	0	9	0	0	9	0	0	0	0	1	0	0	0	0	0	0	0	0	0	0	0	0	0	0	0	9	0	0	0	0	0	0	0	0	0	0	0	0
458	GTG	0	0	0	0	0	0	0	0	0	0	0	0	0	0	11	0	0	0	0	0	0	0	0	0	0	0	0	0	0	0	1	0	0	0	0	0	0	0	5	0	0	0	0	0	5	0	99194	1
459	AAG	23	0	99375	0	0	0	0	0	0	0	4	0	0	0	1	0	0	0	0	0	0	0	0	0	7	0	3	0	0	0	0	0	0	0	21	0	0	0	0	12	0	0	0	0	0	0	0	0
460	AAT	0	0	13	99251	2	0	2	0	0	0	0	15	0	0	0	0	0	0	0	0	0	0	0	0	0	0	0	0	0	0	0	0	0	0	0	4	0	0	0	0	0	0	0	0	0	0	0	5
461	CTG	0	0	0	0	0	0	0	0	0	0	0	0	0	0	1	0	0	0	4	0	0	0	6	0	0	0	0	0	2	0	99544	1	0	0	0	0	0	0	0	0	0	0	0	0	0	0	1	0
462	TAC	0	0	0	0	0	0	0	0	0	0	0	0	0	0	0	0	0	6	0	0	0	0	0	0	0	0	0	0	0	0	0	0	0	0	0	0	0	0	0	0	0	0	0	0	3	0	0	0
463	GAG	0	0	9	0	0	0	0	0	0	0	0	0	0	0	0	0	0	0	0	0	0	0	0	0	0	0	0	0	0	0	0	0	15	0	99733	1	0	0	0	0	0	0	8	0	0	0	1	0
464	AAA	99756	1	25	1	0	0	0	0	3	0	0	0	0	0	0	0	0	0	0	10	0	0	0	0	0	0	0	4	0	0	0	0	3	0	0	0	0	0	0	0	0	2	0	0	0	0	0	0
465	GTA	0	0	0	0	0	4	0	0	0	0	0	0	8	0	0	0	0	0	0	0	0	0	0	0	0	0	0	0	1	0	0	0	1	0	0	0	11	2	0	0	0	0	0	0	99701	0	12	1
466	AAA	99716	1	31	0	4	0	0	0	6	0	0	0	0	0	0	0	3	0	0	0	0	0	0	0	0	0	0	0	0	0	0	0	4	0	0	0	0	0	0	6	0	0	0	0	0	0	0	0
467	AGC	0	11	0	0	0	1	0	0	9	99469	1	21	0	2	0	0	0	1	0	0	0	0	0	0	0	0	0	0	0	0	0	0	1	0	0	0	3	0	0	0	21	14	0	12	0	0	0	0
468	CAA	9	0	0	0	10	0	0	0	9	0	0	0	17	0	3	0	99536	2	29	4	1	0	0	0	16	0	0	0	0	6	3	0	0	0	0	0	0	0	0	4	0	0	0	0	0	22	0	0
469	TTA	0	0	0	0	0	0	0	0	0	0	0	0	0	0	0	0	0	0	0	0	1	0	0	0	0	0	0	0	3	0	2	0	0	0	0	0	0	0	0	0	0	0	0	0	2	0	0	0
470	AAG	4	5	99687	0	0	0	0	0	0	6	28	0	0	0	2	0	0	0	9	0	0	0	0	0	0	0	0	0	0	0	0	0	0	0	2	0	0	0	0	0	0	0	0	0	0	0	3	0
471	AAT	2	1	0	99782	0	0	1	1	0	0	0	6	0	0	0	0	0	0	15	0	0	0	0	0	0	0	0	0	0	0	0	0	0	0	0	24	0	0	0	6	0	0	1	0	0	0	0	0
472	AAT	0	2	0	99765	0	0	0	2	0	0	0	13	0	0	0	0	0	0	0	0	1	0	0	0	0	0	0	0	0	0	0	0	0	0	0	9	0	0	0	0	0	0	0	0	0	0	0	0
473	GCC	0	0	0	0	0	19	0	0	1	0	0	0	0	0	0	0	0	0	0	0	0	0	0	0	0	0	0	0	0	0	0	0	0	0	0	0	1	99747	0	9	0	0	0	0	0	5	0	0
474	AAA	99519	3	8	4	0	0	0	0	18	0	2	0	1	0	0	1	0	0	18	0	0	0	0	0	16	0	0	0	1	0	0	7	19	9	0	0	17	0	0	0	1	0	0	3	19	0	0	4
475	GAA	3	0	0	0	0	0	0	0	0	0	0	0	11	0	0	0	0	0	0	0	0	0	11	0	0	0	0	0	0	0	0	0	99677	1	2	1	0	0	0	0	2	0	0	0	0	2	0	0
476	ATC	0	0	0	0	0	4	26	0	0	5	0	0	0	73891	1	23	0	0	3	0	0	0	0	0	0	0	0	0	1	4	0	0	0	0	0	0	0	0	0	0	0	0	71	0	0	3	0	3
477	GGA	0	0	0	0	0	0	0	0	5	0	0	0	0	0	2	0	0	0	0	0	0	0	0	0	0	0	0	0	0	0	0	0	4	0	0	0	0	0	0	0	73621	0	4	5	1	0	0	0
478	AAT	1	3	1	74076	0	0	0	0	0	0	0	0	0	0	0	3	0	0	0	0	0	0	0	0	0	0	0	0	0	0	0	0	0	0	0	0	0	0	0	0	0	2	0	0	0	0	0	0
479	GGG	0	0	0	0	0	0	0	0	0	0	4	0	0	0	0	0	0	0	0	0	0	0	0	0	0	0	0	0	0	0	0	0	0	0	1	0	0	0	0	0	13	5	73998	1	0	0	3	0
480	TGT	0	0	0	0	0	0	0	0	0	0	0	1	0	0	0	0	0	0	0	0	0	0	0	0	0	0	0	2	0	0	0	0	0	0	0	0	0	0	0	0	0	0	0	0	0	0	0	0
481	TTT	0	0	0	0	0	0	0	0	0	0	0	0	0	0	0	0	0	0	0	0	0	0	0	0	0	0	0	0	9	0	0	0	0	0	0	0	0	0	0	0	0	0	0	0	0	0	0	0
482	GAG	2	0	10	0	0	0	0	0	0	0	0	0	1	0	0	0	5	0	5	0	0	1	0	0	0	0	0	0	0	0	90	0	3	0	73693	5	0	0	0	0	2	0	7	0	0	0	0	0
483	TTC	0	0	0	0	0	0	0	0	0	0	0	0	0	0	0	0	0	0	0	0	0	0	0	0	0	0	0	0	0	3	0	0	0	0	0	0	0	0	0	0	0	0	0	0	0	8	0	0
484	TAC	0	0	0	0	0	0	0	0	0	0	0	0	0	0	0	0	0	24	0	0	0	0	0	0	0	0	0	0	0	0	0	0	0	0	0	0	0	0	0	0	0	0	0	0	0	0	0	0
485	CAC	0	2	0	0	0	0	0	0	0	0	0	0	0	0	0	0	0	73591	2	2	0	0	0	0	0	1	0	0	0	0	0	0	0	0	0	0	0	0	0	0	0	0	0	0	0	0	0	0
486	AAG	4	0	73074	2	0	0	0	0	0	0	8	0	0	0	1	0	811	0	0	0	0	0	0	0	0	0	5	0	0	0	0	0	0	0	8	0	0	3	0	0	0	0	0	0	0	0	0	0
487	TGT	0	0	0	0	0	0	0	0	0	0	0	0	0	0	0	0	0	0	0	0	0	0	4	0	0	0	0	7	0	0	0	0	0	0	0	0	0	0	0	0	0	0	0	0	0	0	0	0
488	GAC	0	4	0	0	0	0	0	0	0	0	0	0	0	0	0	0	0	0	0	0	0	0	0	0	0	0	0	0	0	0	0	0	2	73503	0	5	0	0	0	0	0	9	0	0	0	0	0	0
489	AAT	0	5	2	73380	0	0	0	0	0	0	0	3	0	0	0	1	0	0	0	0	0	0	0	0	0	0	0	0	0	0	0	0	0	0	0	3	0	0	0	0	0	0	0	0	0	0	0	0
490	GAA	14	0	0	11	0	0	0	14	1	10	6	0	0	0	0	0	0	21	0	0	0	0	0	7	0	3	0	0	0	0	0	0	73142	5	1	1	0	2	0	0	5	0	1	0	0	0	0	6
491	TGC	0	0	0	0	0	0	0	0	0	1	0	0	0	0	0	0	0	0	0	0	0	0	0	0	0	2	0	0	0	0	0	0	0	0	0	0	0	0	0	0	0	0	0	0	0	0	0	0
492	ATG	0	0	0	0	0	0	13	0	0	0	0	0	12	0	73009	1	0	0	0	0	0	0	0	0	0	0	0	0	0	0	0	0	0	0	0	0	0	0	0	0	0	0	0	0	0	0	1	0
493	GAA	11	0	0	0	0	0	0	0	0	0	0	0	0	0	0	0	13	0	2	0	0	0	0	0	0	0	4	0	0	0	0	5	71275	17	2	0	1	5	8	1	7	0	0	48	3	0	0	0
494	AGT	0	0	0	11	0	0	0	0	0	2	0	71516	0	0	0	0	0	0	0	0	0	0	0	0	0	9	0	0	0	0	0	0	0	0	0	0	4	0	0	0	0	0	0	1	0	0	0	0
495	GTA	0	0	0	0	0	0	0	0	0	0	0	0	19	0	0	0	0	0	0	0	0	0	0	0	0	0	0	0	1	0	0	0	1	0	0	0	3	0	0	0	0	0	0	0	72959	2	14	0
496	AGA	5	0	0	0	0	0	0	0	73178	0	0	0	0	0	0	0	0	0	0	0	0	0	0	0	1	0	0	0	0	0	0	0	0	0	0	0	0	0	0	0	5	0	0	0	0	0	0	0
497	AAT	17	2	0	73744	0	0	1	8	0	0	0	13	0	0	2	13	0	0	18	0	0	0	0	0	0	0	0	0	0	0	0	10	0	0	0	3	13	0	0	14	3	0	0	9	0	6	7	0
498	GGG	0	0	0	0	0	0	0	0	0	0	0	0	0	0	0	0	0	0	0	0	0	0	0	0	0	0	8	0	0	0	0	0	0	0	19	0	0	0	0	0	25	0	73560	3	0	0	2	0
499	ACT	0	0	0	1	0	2	3	73102	0	0	4	0	0	0	0	2	0	0	0	0	0	0	0	0	0	0	1	0	0	0	0	0	5	0	13	4	0	0	0	17	0	0	0	0	0	0	2	0
500	TAT	0	0	0	0	0	0	0	0	0	0	0	0	0	0	0	0	0	0	0	10	0	0	0	0	0	0	0	0	0	0	0	0	0	0	0	0	0	0	0	0	0	0	0	0	0	0	0	0
501	GAT	0	0	0	5	0	0	0	0	0	0	0	0	0	0	0	0	0	0	0	1	0	0	0	0	0	0	0	0	0	0	0	0	0	3	0	73500	0	0	1	6	0	0	0	5	0	0	0	0
502	TAT	0	0	0	4	0	0	0	0	0	0	0	0	0	0	0	0	0	0	0	3	0	0	0	0	0	0	0	0	0	0	0	0	0	0	0	0	0	0	0	0	0	0	0	0	0	0	0	0
503	CCA	0	0	0	0	3	0	0	0	0	0	0	0	0	0	0	0	2	0	0	0	72972	1	10	0	0	9	0	0	1	0	0	3	0	0	0	0	0	0	0	0	0	5	2	0	0	0	1	0
504	AAA	73450	0	5	0	1	0	0	0	1	0	10	0	2	0	0	0	0	0	0	0	0	0	0	0	0	0	0	8	12	0	0	1	8	0	0	0	0	0	0	0	1	0	0	0	0	0	0	0
505	TAT	0	0	0	0	0	0	0	0	0	0	0	0	0	0	0	0	0	0	0	2	0	0	0	0	0	0	0	0	0	0	0	0	0	0	0	0	0	0	0	0	0	0	0	0	0	0	0	0
506	TCA	0	0	0	0	0	0	0	0	0	0	0	0	0	0	0	0	0	0	0	0	7	0	0	0	0	0	0	1	2	0	0	0	9	0	0	0	5	0	0	14	0	0	7	0	1	0	0	0
507	GAA	2	0	1	0	0	2	0	0	0	0	0	0	0	9	0	23	3	0	0	0	0	0	0	0	0	0	0	0	0	3	6	0	72594	0	2	14	0	0	0	0	10	0	2	0	0	0	0	0
508	GAA	4	0	0	0	0	0	0	0	0	0	0	0	0	0	0	0	7	0	0	0	0	3	0	0	0	0	0	0	0	13	0	0	72531	0	0	0	0	1	7	0	7	0	0	0	5	5	0	0
509	TCA	0	0	0	0	0	1	0	0	0	0	0	4	0	0	0	6	0	0	0	0	4	0	0	0	0	0	0	0	37	0	0	4	0	0	0	0	0	7	0	0	0	0	0	0	0	2	0	0
510	AAG	9	1	69671	0	0	0	3	0	0	0	5	0	0	0	3	0	0	1	0	0	0	0	0	0	0	0	1	0	0	0	0	0	0	0	10	0	2	0	0	0	0	0	9	0	3	0	0	0
511	TTG	0	0	0	0	0	0	1	0	0	0	0	0	0	0	4	0	0	0	0	8	0	0	0	0	0	0	0	0	0	0	2	0	0	0	0	0	0	0	0	0	0	0	0	0	0	9	1	8
512	AAC	6	71115	0	4	0	8	0	1	1	15	0	0	18	1	0	0	0	2	0	0	0	0	0	0	0	0	0	0	0	0	0	5	1	12	0	0	3	9	0	0	0	0	0	3	1	0	0	0
513	AGG	0	0	7	0	0	0	0	0	15	0	67092	4	3	0	0	4	7	0	0	0	0	0	0	0	0	0	1	13	0	0	0	0	0	0	0	0	0	0	0	0	0	0	14	0	0	0	11	0
514	GAA	10	0	0	0	0	0	0	0	0	0	0	0	0	0	0	0	0	0	0	0	0	0	0	0	0	0	0	0	0	0	0	0	67822	0	3	1	0	0	0	0	12	0	0	0	0	0	2	0
515	AAG	4	0	66293	29	1	0	1	0	29	0	12	465	0	0	0	0	0	0	3	0	12	0	0	0	0	0	0	0	0	0	0	0	0	0	3	5	0	0	0	0	0	0	0	0	0	0	2	0
516	ATA	1	0	0	0	3	0	0	0	0	0	0	0	66336	1	9	14	0	0	0	0	0	0	0	0	0	0	0	0	0	0	0	0	0	0	0	0	0	0	0	0	0	0	0	0	5	0	0	6
517	GAT	16	0	1	23	1	0	0	0	0	0	0	0	2	0	6	1	4	4	0	0	0	0	0	0	0	0	0	0	0	0	0	0	1	1	0	63375	2	0	8	0	0	0	0	6	11	17	0	0
518	GGA	0	1	0	0	5	12	2	2	5	11	0	17	5	0	0	17	0	0	0	0	0	0	0	0	0	0	3	0	5	0	0	0	5	0	2	0	0	1	1	0	69486	0	17	0	3	0	0	0
519	GTG	0	0	0	0	0	0	0	0	0	0	0	0	0	0	14	0	0	0	0	0	0	0	0	0	0	0	0	0	0	0	0	0	0	0	6	0	5	3	3	0	0	0	0	0	15	0	68523	10
520	AAA	71312	2	1	5	0	0	0	0	18	0	0	0	0	0	0	2	23	0	2	1	0	0	0	0	0	7	0	0	0	25	0	0	4	0	0	0	0	0	0	0	0	0	0	0	0	0	0	0
521	TTG	0	0	0	0	0	0	0	0	0	0	0	0	0	0	2	0	0	0	0	0	0	0	0	0	0	0	0	0	0	0	3	0	0	0	0	0	0	0	0	0	0	0	0	0	10	0	0	0
522	GAA	1	13	0	0	0	0	0	0	0	0	0	0	0	0	0	0	0	0	0	0	0	0	0	0	0	0	0	0	0	0	0	0	70283	0	2	0	0	0	0	0	7	0	0	0	1	0	0	0
523	TCA	0	0	18	0	0	0	0	2	0	0	0	0	0	2	0	0	0	1	0	0	1	0	0	0	0	0	5	4	0	0	0	3	0	0	0	0	0	0	0	0	0	0	0	0	0	0	0	0
524	ATG	1	0	0	0	0	0	8	2	0	0	0	0	0	0	71066	4	0	0	0	0	0	0	6	0	0	0	0	3	0	0	2	0	0	0	0	0	0	2	0	0	0	0	0	0	2	0	8	0
525	GGG	0	0	0	0	0	0	0	0	0	10	14	0	0	0	0	0	0	0	0	0	0	0	0	0	0	0	0	0	0	0	0	0	0	0	3	0	0	0	1	0	8	2	70367	7	0	0	2	0
526	GTG	0	0	1	0	0	0	0	0	0	0	0	0	35	0	12	0	0	0	0	3	0	0	0	4	0	0	0	0	0	0	0	0	0	0	0	0	0	0	5	2	0	7	7	0	34	0	69891	12
527	TAT	0	0	0	0	0	0	0	0	0	0	0	0	0	0	0	0	9	0	7	9	0	0	0	0	0	0	0	0	0	0	0	0	0	0	0	1	0	0	9	0	0	0	0	0	6	0	0	1
528	CAG	0	0	1	0	2	0	0	3	0	0	0	0	0	0	0	0	0	2	68123	1	0	0	0	0	0	0	11	0	0	0	0	0	0	0	2	0	1	0	0	0	3	0	0	0	0	0	0	0
529	ATT	0	0	0	5	0	0	0	2	0	0	0	1	1	7	0	69731	0	0	0	0	0	0	0	0	0	0	0	0	0	0	0	1	0	0	0	0	0	0	0	0	0	0	0	0	0	0	0	3
530	CTG	0	0	0	0	0	0	0	0	0	0	0	0	0	0	0	0	0	0	0	0	0	0	8	0	0	0	3	0	0	0	71341	1	0	0	0	0	0	0	0	0	0	0	0	0	0	0	1	0
531	GCG	0	0	0	0	0	0	0	0	0	0	0	0	0	0	0	0	0	0	0	0	0	0	0	0	0	0	0	0	0	0	0	0	0	0	1	0	1	1	71093	10	0	0	0	0	0	0	18	0
532	ATC	0	0	0	0	0	2	0	0	0	0	0	0	1	70225	0	1	0	0	0	0	0	0	0	0	0	0	0	0	0	0	0	0	0	0	0	0	0	0	0	0	0	0	0	0	0	38	0	0
533	TAC	0	1	0	0	0	0	0	0	0	0	0	0	0	0	0	0	0	17	0	0	0	0	0	0	0	0	0	0	0	0	0	0	0	1	0	0	0	0	0	0	0	0	0	0	0	0	0	0
534	TCA	0	0	0	0	0	0	0	0	0	0	0	0	0	0	0	0	0	0	0	0	6	0	0	0	0	0	0	0	0	0	0	0	0	0	0	0	0	0	0	0	0	0	0	0	0	0	0	0
535	ACT	0	0	0	1	0	13	1	71688	0	0	0	0	0	0	0	4	0	0	0	0	0	0	0	0	0	0	0	0	0	0	0	0	0	0	0	0	0	0	0	11	0	0	0	0	0	0	0	5
536	GTC	0	0	0	0	0	0	0	0	0	0	0	0	0	3	0	4	0	0	0	0	0	0	0	0	0	0	0	0	0	0	0	0	0	1	0	0	0	15	0	0	0	0	0	0	29	72283	0	1
537	GCC	0	0	0	0	0	17	0	0	0	0	0	0	0	0	0	0	0	0	0	0	0	0	0	0	0	0	0	0	0	0	0	0	0	0	0	0	13	72259	0	5	0	0	0	0	0	1	0	0
538	AGT	0	0	0	4	0	0	0	0	0	4	0	72870	3	0	0	0	0	0	0	0	0	0	0	0	0	0	0	1	0	0	0	0	0	0	0	0	2	0	1	0	0	0	0	8	0	0	2	0
539	TCA	0	0	0	0	0	0	0	0	0	0	0	0	0	0	0	0	0	0	0	0	7	0	0	0	0	0	0	0	0	0	0	0	0	0	0	0	0	0	0	0	0	0	0	0	0	0	0	0
540	CTG	0	0	0	0	0	0	0	0	0	2	0	0	0	0	3	0	0	0	0	0	0	0	6	0	0	0	1	0	7	7	73652	0	0	0	0	0	0	0	0	0	0	0	0	0	0	0	0	0
541	GTG	0	0	0	0	0	0	0	0	0	0	0	0	0	2	7	0	0	0	0	0	4	0	0	14	0	0	0	0	0	0	0	1	0	0	1	0	0	0	1	3	0	0	0	0	15	0	73406	7
542	CTT	0	0	0	0	0	0	0	0	0	0	0	0	0	0	0	7	0	0	0	0	0	0	0	21	0	0	0	0	0	14	10	73592	0	0	0	0	0	0	0	0	0	0	0	0	0	0	6	0
543	TTG	0	0	0	0	0	0	0	0	0	0	0	0	0	0	0	0	0	0	0	0	0	0	0	0	0	0	0	0	0	0	9	0	0	0	0	0	0	0	2	0	0	0	0	0	0	0	0	0
544	GTC	0	3	0	0	0	0	0	0	0	2	0	0	0	8	0	0	0	0	0	0	0	0	0	0	0	0	0	0	0	0	0	0	0	0	0	0	0	3	0	0	0	0	0	0	1	73516	2	6
545	TCC	0	0	0	0	0	2	0	0	0	0	0	0	0	0	0	0	0	0	0	0	0	19	0	0	0	0	0	0	0	1	0	0	0	0	0	0	0	0	0	0	0	0	0	0	0	0	0	0
546	CTG	0	0	0	0	0	0	0	0	0	0	0	0	0	0	3	0	0	0	0	0	0	0	17	0	0	0	2	0	11	1	73950	1	0	0	0	0	0	0	0	0	0	0	0	0	0	0	0	0
547	GGG	0	0	1	0	0	0	2	0	0	0	11	0	0	0	0	0	0	0	0	0	0	0	0	0	0	0	0	0	0	0	0	0	0	0	3	0	0	0	0	0	4	0	73786	0	0	0	1	0
548	GCA	0	0	0	0	19	0	0	0	0	0	0	0	0	0	0	0	0	0	0	0	2	0	0	0	0	0	0	0	0	0	0	0	2	0	0	0	73419	0	8	2	1	0	0	0	7	0	0	0
549	ATC	0	1	0	0	0	9	0	0	0	0	0	0	1	73587	0	7	0	0	0	0	0	0	0	0	0	0	0	0	0	1	0	0	0	0	0	0	0	6	0	0	0	0	0	0	0	14	0	0
550	AGT	0	0	0	0	0	0	0	0	0	3	0	73551	0	0	0	6	0	0	0	0	0	0	0	0	0	0	0	1	0	3	0	0	0	0	0	0	0	0	0	0	0	0	0	3	0	0	0	0
551	TTC	0	0	0	0	0	0	0	0	0	0	0	0	0	0	0	0	0	0	0	0	0	0	0	0	0	0	0	0	0	0	0	0	0	0	0	0	0	0	0	0	1	0	0	0	0	0	0	0
552	TGG	0	0	0	0	0	0	0	0	0	0	0	0	0	0	0	0	0	0	0	0	0	0	0	0	0	0	2	0	0	0	0	0	0	0	0	0	1	0	2	0	0	0	1	0	0	0	0	0
553	ATG	0	0	0	0	0	0	1	0	0	0	0	0	1	1	73923	0	0	0	0	0	0	0	0	0	0	0	0	0	0	0	0	0	0	0	0	0	0	0	5	0	0	1	0	2	0	0	4	0
554	TGT	0	0	0	0	0	0	0	0	0	0	0	2	0	2	0	0	0	0	0	0	0	0	0	0	0	0	0	4	0	0	0	0	0	0	0	0	0	0	0	0	0	0	0	0	0	0	0	0
555	TCT	0	0	0	0	0	0	0	0	0	0	0	26	0	0	0	0	0	0	0	0	0	0	0	1	0	0	0	0	0	0	11	0	1	0	0	0	0	0	0	0	0	0	0	0	0	0	0	3
556	AAT	0	11	10	73974	0	2	0	0	0	0	0	6	0	0	0	0	0	3	0	0	0	0	0	0	0	0	0	0	0	0	0	0	0	0	0	15	0	0	0	0	0	0	0	0	0	0	0	4
557	GGG	0	0	0	0	0	0	0	0	0	0	0	0	0	0	0	0	0	0	0	0	0	0	0	0	0	0	0	0	0	0	0	0	0	0	2	0	0	0	0	0	17	0	73666	0	0	0	1	0
558	TCT	0	1	0	0	0	0	0	2	0	0	0	0	0	0	0	0	0	0	0	0	0	0	0	16	0	0	0	0	0	2	0	0	0	0	0	0	0	0	0	0	0	0	0	0	0	0	11	16
559	TTG	0	0	0	0	0	0	0	0	0	0	0	0	0	0	5	0	0	0	0	0	0	0	0	0	0	0	0	0	0	0	13	0	0	0	0	0	0	0	0	0	0	0	0	0	0	0	0	0
560	CAG	0	0	1	0	0	0	0	0	0	0	0	0	0	0	0	0	7	0	74026	1	0	0	0	0	0	0	12	0	0	0	1	0	0	0	0	0	0	0	0	0	0	0	0	0	0	0	0	0
561	TGC	0	0	0	0	0	0	0	0	0	0	0	0	0	0	0	0	0	0	0	0	0	0	0	0	0	3	0	0	0	0	0	0	0	0	0	0	0	0	0	0	0	0	0	0	4	0	0	0
562	AGA	0	3	0	0	0	0	0	0	74022	0	2	0	0	0	0	0	0	0	0	2	0	0	0	0	0	0	5	94	2	0	0	0	3	0	0	2	0	1	0	0	3	0	0	0	22	0	0	0
563	ATA	1	0	0	0	2	0	0	0	1	0	0	0	74145	0	4	5	0	0	0	0	0	0	0	0	0	0	0	0	0	0	0	0	0	0	0	0	0	0	0	0	0	0	0	0	5	0	0	0
564	TGC	0	0	0	0	0	2	0	0	0	0	0	0	0	0	0	0	0	0	0	0	0	0	0	0	0	4	0	0	0	0	0	0	0	0	0	0	0	0	0	0	0	0	0	0	0	0	0	0
565	ATC	0	0	0	0	0	3	0	0	0	0	0	0	3	74169	0	9	0	0	0	0	0	0	0	0	0	0	0	0	0	1	0	0	0	0	0	0	0	0	0	0	0	0	0	0	0	0	0	0
566	TGA	0	0	0	0	0	0	0	0	0	0	0	0	0	0	0	0	0	0	0	0	0	0	0	0	14	0	0	0	0	0	0	0	0	0	0	0	0	0	0	0	1	0	0	0	0	0	0	0
[truncated: 16 more columns]
