# Supplementary material for: How single mutations affect viral escape from broad and narrow antibodies to H1 influenza hemagglutinin
Source: Nat Commun. 2018 Apr 11;9:1386. doi: 10.1038/s41467-018-03665-3 (PMC5895760; doi:10.1038/s41467-018-03665-3)
Supplement: Supplementary file 5 — Supplementary Data 3(ZIP 19513 kb) [file 41467_2018_3665_MOESM5_ESM.zip › analysis_code/results/codoncounts/L2-S139-300ug-ml_readsperbc.csv]

number of reads	number of barcodes
1	791904
2	406672
3	232735
4	116212
5	50866
6	19286
7	6536
8	2051
9	595
10	173
11	42
12	7
13	1
141	1
