# Supplementary material for: How single mutations affect viral escape from broad and narrow antibodies to H1 influenza hemagglutinin
Source: Nat Commun. 2018 Apr 11;9:1386. doi: 10.1038/s41467-018-03665-3 (PMC5895760; doi:10.1038/s41467-018-03665-3)
Supplement: Supplementary file 5 — Supplementary Data 3(ZIP 19513 kb) [file 41467_2018_3665_MOESM5_ESM.zip › analysis_code/results/codoncounts/L3-C179-1ug-ml.log]

2017-10-05 10:36:13,934 - INFO - Beginning execution of dms2_bcsubamp in directory /fh/fast/bloom_j/computational_notebooks/jbloom/2017/HA_antibody_ease_of_escape/analysis_code

2017-10-05 10:36:13,934 - INFO - Progress is being logged to ./results/codoncounts/L3-C179-1ug-ml.log
2017-10-05 10:36:15,774 - INFO - Version information:
	Time and date: Thu Oct  5 10:36:13 2017
	Platform: Linux-3.13.0-49-generic-x86_64-with-Ubuntu-14.04-trusty
	Python version: 3.4.0 (default, Apr 11 2014, 13:05:11)  [GCC 4.8.2]
	dms_tools2 version: 2.1a0
	Bio version: 1.70
	HTSeq version: 0.9.1
	pandas version: 0.20.3
	numpy version: 1.13.1
	IPython version: 6.1.0
	matplotlib version: 2.0.2
	plotnine version: 0.2.1
	natsort version: 5.1.0
	pystan version: 2.16.0.0
	scipy version: 0.19.1
	seaborn version: 0.8.0
	phydmslib version: 2.1.3
	jupyter version: 1.0.0

2017-10-05 10:36:15,775 - INFO - Parsed the following arguments:
	minreads = 2
	outdir = ./results/codoncounts/
	use_existing = yes
	ncpus = -1
	refseq = ./data/WSN_HA_reference.fa
	minconcur = 0.75
	purgebc = 0
	bcinfo = False
	fastqdir = ./results/FASTQ_files/
	purgeread = 0
	alignspecs = ['1,285,36,37', '286,570,31,32', '571,855,37,32', '856,1140,31,36', '1141,1425,29,33', '1426,1698,40,43']
	R2 = None
	minfraccall = 0.95
	bclen = 8
	chartype = codon
	R1trim = [200]
	minq = 15
	R2trim = [170]
	R1 = ['L3-C179-1ug-ml_R1.fastq.gz']
	name = L3-C179-1ug-ml
	maxmuts = 4

2017-10-05 10:36:15,786 - INFO - Read refseq of 1698 codons from ./data/WSN_HA_reference.fa
2017-10-05 10:36:15,788 - INFO - Reads are in these FASTQ pairs:
	./results/FASTQ_files/L3-C179-1ug-ml_R1.fastq.gz and ./results/FASTQ_files/L3-C179-1ug-ml_R2.fastq.gz

2017-10-05 10:36:15,788 - INFO - Now parsing read pairs...
2017-10-05 10:36:24,565 - INFO - Reads parsed so far: 500000
2017-10-05 10:36:33,112 - INFO - Reads parsed so far: 1000000
2017-10-05 10:36:41,387 - INFO - Reads parsed so far: 1500000
2017-10-05 10:36:49,404 - INFO - Reads parsed so far: 2000000
2017-10-05 10:36:57,799 - INFO - Reads parsed so far: 2500000
2017-10-05 10:37:05,738 - INFO - Reads parsed so far: 3000000
2017-10-05 10:37:13,551 - INFO - Reads parsed so far: 3500000
2017-10-05 10:37:21,351 - INFO - Reads parsed so far: 4000000
2017-10-05 10:37:29,254 - INFO - Reads parsed so far: 4500000
2017-10-05 10:37:37,219 - INFO - Reads parsed so far: 5000000
2017-10-05 10:37:46,480 - INFO - Reads parsed so far: 5500000
2017-10-05 10:37:54,257 - INFO - Reads parsed so far: 6000000
2017-10-05 10:37:57,023 - INFO - Parsed 6179536 reads, found 1067052 unique barcodes.
2017-10-05 10:37:57,025 - INFO - Summary stats on reads:
fail filter  low Q barcode    total
          0         424637  6179536
2017-10-05 10:37:57,025 - INFO - Writing these stats to ./results/codoncounts/L3-C179-1ug-ml_readstats.csv

2017-10-05 10:37:57,760 - INFO - Number of reads per barcode:
                 number of barcodes
number of reads                    
1                            190030
2                             95434
3                             99340
4                            101959
5                            102527
6                             99443
7                             90118
8                             77225
9                             62662
10                            47971
11                            35036
12                            24540
13                            16076
14                            10232
15                             6341
16                             3585
17                             2114
18                             1212
19                              565
20                              343
21                              148
22                               69
23                               30
24                               25
25                               10
26                               11
27                                3
28                                1
29                                1
32                                1
2017-10-05 10:37:57,761 - INFO - Writing these stats to ./results/codoncounts/L3-C179-1ug-ml_readsperbc.csv

2017-10-05 10:37:57,767 - INFO - Examining the 1067052 barcodes to build and align subamplicons...
2017-10-05 10:38:06,879 - INFO - Barcodes examined so far: 200000
2017-10-05 10:38:16,008 - INFO - Barcodes examined so far: 400000
2017-10-05 10:38:25,162 - INFO - Barcodes examined so far: 600000
2017-10-05 10:38:34,330 - INFO - Barcodes examined so far: 800000
2017-10-05 10:38:43,530 - INFO - Barcodes examined so far: 1000000
2017-10-05 10:38:46,623 - INFO - Examined all barcodes. Summary stats:
aligned  not alignable  too few reads    total
 821963          55059         190030  1067052
2017-10-05 10:38:46,623 - INFO - Writing these stats to ./results/codoncounts/L3-C179-1ug-ml_bcstats.csv

2017-10-05 10:38:46,660 - INFO - Writing the counts of each codon identity at each site to ./results/codoncounts/L3-C179-1ug-ml_codoncounts.csv

2017-10-05 10:38:46,679 - INFO - Successful completion of dms2_bcsubamp
