# Supplementary material for: How single mutations affect viral escape from broad and narrow antibodies to H1 influenza hemagglutinin
Source: Nat Commun. 2018 Apr 11;9:1386. doi: 10.1038/s41467-018-03665-3 (PMC5895760; doi:10.1038/s41467-018-03665-3)
Supplement: Supplementary file 5 — Supplementary Data 3(ZIP 19513 kb) [file 41467_2018_3665_MOESM5_ESM.zip › analysis_code/results/codoncounts/L3-C179-1ug-ml_readsperbc.csv]

number of reads	number of barcodes
1	190030
2	95434
3	99340
4	101959
5	102527
6	99443
7	90118
8	77225
9	62662
10	47971
11	35036
12	24540
13	16076
14	10232
15	6341
16	3585
17	2114
18	1212
19	565
20	343
21	148
22	69
23	30
24	25
25	10
26	11
27	3
28	1
29	1
32	1
