# Supplementary material for: How single mutations affect viral escape from broad and narrow antibodies to H1 influenza hemagglutinin
Source: Nat Commun. 2018 Apr 11;9:1386. doi: 10.1038/s41467-018-03665-3 (PMC5895760; doi:10.1038/s41467-018-03665-3)
Supplement: Supplementary file 5 — Supplementary Data 3(ZIP 19513 kb) [file 41467_2018_3665_MOESM5_ESM.zip › analysis_code/results/codoncounts/L3-C179-2ug-ml_codoncounts.csv]

site	wildtype	AAA	AAC	AAG	AAT	ACA	ACC	ACG	ACT	AGA	AGC	AGG	AGT	ATA	ATC	ATG	ATT	CAA	CAC	CAG	CAT	CCA	CCC	CCG	CCT	CGA	CGC	CGG	CGT	CTA	CTC	CTG	CTT	GAA	GAC	GAG	GAT	GCA	GCC	GCG	GCT	GGA	GGC	GGG	GGT	GTA	GTC	GTG	GTT
1	ATG	0	0	0	0	0	0	2	0	0	0	0	0	2	1	162318	0	0	0	0	0	0	0	0	0	0	0	0	0	0	0	0	0	0	0	0	0	0	0	0	0	0	0	0	0	0	0	15	0
2	AAG	6	0	162224	22	0	0	9	0	1	0	20	0	0	0	7	0	0	0	0	0	0	0	0	0	0	0	0	0	0	0	0	0	0	0	12	0	0	0	0	0	0	0	0	0	0	0	0	0
3	GCA	0	0	0	0	9	0	0	0	0	0	0	0	1	0	0	0	0	0	0	0	0	0	0	0	0	0	0	0	0	0	0	0	1	0	0	0	162271	0	12	0	0	0	0	0	8	0	0	0
4	AAA	162295	0	1	0	0	0	0	0	7	0	0	0	0	0	0	0	0	0	0	0	0	0	0	0	0	0	0	0	0	0	0	0	3	0	0	0	0	0	0	0	0	0	0	0	0	0	0	0
5	CTA	0	0	0	0	0	0	0	0	0	0	0	0	3	0	0	0	0	0	0	0	5	0	0	0	0	0	0	0	162327	0	8	0	0	0	0	0	0	0	0	0	0	0	0	0	0	0	0	0
6	CTG	0	0	0	0	0	0	0	0	0	0	0	0	0	0	0	0	0	0	0	0	0	0	10	0	0	0	0	0	1	0	162295	3	0	0	0	0	0	0	0	0	0	0	0	0	0	0	0	0
7	GTC	0	0	0	0	0	0	2	0	0	0	0	0	0	1	0	0	0	0	0	0	0	0	0	0	0	0	0	0	0	0	0	0	0	0	0	0	0	4	0	0	0	0	0	0	0	162160	0	11
8	CTG	0	0	0	0	0	0	0	0	0	0	0	0	0	0	5	0	0	0	0	0	0	0	44	0	0	0	3	0	20	3	162189	2	0	0	0	0	0	0	0	0	0	0	0	0	0	0	1	0
9	TTA	0	0	0	0	0	0	0	0	0	0	0	0	0	0	0	0	0	0	0	0	0	0	0	0	0	0	0	0	13	0	0	0	0	0	0	0	0	0	0	0	0	0	0	0	2	0	0	0
10	TAT	0	0	0	0	0	0	0	0	0	0	0	0	0	0	0	0	0	3	0	1	0	0	0	0	0	0	0	0	0	0	0	0	0	0	0	0	0	0	0	0	0	0	0	0	0	0	0	0
11	GCA	0	0	0	0	19	0	0	0	0	0	0	0	0	0	0	0	0	0	0	0	0	0	0	0	0	0	0	0	0	0	0	0	0	0	0	0	162228	0	6	0	3	0	0	0	41	0	0	0
12	TTT	0	0	0	0	0	0	0	0	0	0	0	0	0	0	0	0	0	0	0	0	0	0	0	0	0	0	0	0	0	0	0	11	0	0	0	0	0	0	0	0	0	0	0	0	0	0	0	0
13	GTA	0	0	0	0	0	0	0	0	0	0	0	0	2	0	0	0	0	0	0	0	0	0	0	0	0	0	0	0	11	0	0	0	0	0	0	0	7	0	0	0	0	0	0	0	162242	0	39	1
14	GCT	0	0	0	0	0	0	0	6	0	0	0	0	0	0	0	0	0	0	0	0	0	0	0	0	0	0	0	0	0	0	0	0	0	0	0	6	0	19	0	162223	0	0	0	0	0	0	0	7
15	ACA	0	0	0	0	162219	0	59	5	0	0	0	0	4	0	0	0	0	0	0	0	0	0	0	0	0	0	0	0	0	0	0	0	0	0	0	0	8	0	0	0	0	0	0	0	0	0	0	0
16	GAT	0	0	0	2	0	0	0	0	0	0	0	0	0	0	0	0	0	0	0	1	0	0	0	0	0	0	0	0	0	0	0	0	0	9	0	162294	0	0	0	0	0	0	0	4	0	0	0	0
17	GCA	0	0	0	0	27	0	0	0	0	0	0	0	0	0	0	0	0	0	0	0	0	0	0	0	0	0	0	0	0	0	0	0	0	0	0	0	162146	0	46	1	0	0	0	0	23	0	0	0
18	GAC	0	1	0	0	0	0	0	0	0	0	0	0	0	0	0	0	0	0	0	0	0	0	0	0	0	0	0	0	0	0	0	0	0	162143	4	2	0	0	0	0	0	24	0	0	0	1	0	0
19	ACA	0	0	0	0	162221	0	32	0	0	0	0	0	0	0	0	0	0	0	0	0	0	0	0	0	0	0	2	0	0	0	0	0	0	0	0	0	4	0	0	0	0	0	0	0	0	0	0	0
20	ATA	1	0	0	0	11	0	0	0	0	0	0	0	162280	0	11	0	0	0	0	0	0	0	0	0	0	0	0	0	0	0	0	0	0	0	0	0	0	0	0	0	0	0	0	0	2	0	0	0
21	TGT	0	0	0	0	0	0	0	0	0	0	0	0	0	0	0	0	0	0	0	0	0	0	0	0	0	0	0	5	0	0	0	0	0	0	0	0	0	0	0	0	0	0	0	0	0	0	0	0
22	ATA	0	0	0	0	4	0	0	0	0	0	0	0	162243	0	30	3	0	0	0	0	0	0	0	0	0	0	0	0	3	0	0	0	0	0	0	0	0	0	0	0	0	0	0	0	18	0	0	0
23	GGC	0	0	0	0	0	0	0	0	0	3	0	0	0	0	0	0	0	0	0	0	0	0	0	0	0	0	0	0	0	0	0	0	0	6	0	0	0	0	0	0	0	162228	0	3	0	1	0	0
24	TAC	0	0	0	0	0	0	0	0	0	0	0	0	0	0	0	0	0	5	0	0	0	0	0	0	0	0	0	0	0	0	0	0	0	0	0	0	0	0	0	0	0	0	0	0	0	0	0	0
25	CAT	0	0	0	2	0	0	0	0	0	0	0	0	0	0	0	0	0	5	0	162275	0	0	0	3	0	0	0	27	0	0	0	0	0	0	0	0	0	0	0	0	0	0	0	0	0	0	0	0
26	GCG	0	0	0	0	0	0	6	0	0	0	0	0	0	0	0	0	0	0	0	0	0	0	0	0	0	0	0	0	0	0	0	0	0	0	6	0	9	0	162142	4	0	0	0	0	0	0	19	0
27	AAC	1	162230	0	5	0	0	0	0	0	4	0	0	0	2	0	0	0	0	0	0	0	0	0	0	0	0	0	0	0	0	0	0	0	12	0	0	0	0	0	0	0	0	0	0	0	0	0	0
28	AAC	2	162290	0	8	0	0	0	0	0	11	0	0	0	0	0	0	0	0	0	0	0	0	0	0	0	0	0	0	0	0	0	0	0	12	0	0	0	0	0	0	0	0	0	0	0	0	0	0
29	TCA	0	0	0	0	0	0	0	0	0	0	0	0	0	0	0	0	0	0	0	0	28	0	0	0	0	0	0	0	0	0	0	0	0	0	0	0	0	0	0	0	0	0	0	0	0	0	0	0
30	ACC	0	4	0	0	7	162241	0	5	0	0	0	0	0	13	0	0	0	0	0	0	0	3	0	0	0	0	0	0	0	0	0	0	0	0	0	0	0	11	0	0	0	0	0	0	0	0	0	0
31	GAC	0	21	0	0	0	0	0	0	0	0	0	0	0	0	0	0	0	0	0	0	0	0	0	0	0	0	0	0	0	0	0	0	1	162249	0	3	0	0	0	0	0	10	0	0	0	0	0	0
32	ACT	0	0	0	0	0	19	0	162237	0	0	0	0	0	0	0	9	0	0	0	0	0	0	0	0	0	0	0	0	0	0	0	0	0	0	0	0	0	0	0	15	0	0	0	0	0	0	0	0
33	GTT	0	0	0	0	0	0	0	0	0	0	0	0	0	0	0	12	0	0	0	0	0	0	0	0	0	0	0	0	0	0	0	0	0	0	0	2	0	0	0	7	0	0	0	0	0	31	0	162240
34	GAC	0	1	0	0	0	0	0	0	0	0	0	0	0	0	0	0	0	1	0	0	0	0	0	0	0	0	0	0	0	0	0	0	0	162189	1	1	0	0	0	0	0	5	0	0	0	0	0	0
35	ACA	5	0	0	0	162175	0	35	1	1	0	0	0	13	0	0	0	0	0	0	0	0	0	0	0	0	0	0	0	0	0	0	0	0	0	0	0	7	0	0	0	0	0	0	0	0	0	0	0
36	ATA	0	0	0	0	18	0	0	0	0	0	0	0	162135	0	30	0	0	0	0	0	0	0	0	0	0	0	0	0	0	0	0	0	0	0	0	0	0	0	0	0	0	0	0	0	3	0	0	0
37	CTC	0	0	43	0	0	0	0	0	0	4	0	0	0	3	0	0	0	0	0	0	0	3	0	0	0	0	0	0	0	162150	0	9	0	0	0	0	0	0	0	0	0	0	0	0	0	4	0	0
38	GAG	0	0	12	0	0	0	0	0	0	0	0	0	0	0	0	0	0	0	0	0	0	0	0	0	0	0	0	0	0	0	0	0	5	1	162060	10	0	0	0	0	0	0	14	0	0	0	0	0
39	AAG	4	0	161985	0	0	0	0	0	0	0	13	0	0	0	0	0	0	0	0	0	0	0	0	0	0	0	0	0	0	0	0	0	0	0	1	0	0	0	0	0	0	0	0	0	0	0	0	0
40	AAT	0	3	0	162140	0	0	0	1	0	0	0	7	0	0	0	0	0	0	0	0	0	0	0	0	0	0	0	0	0	0	0	0	0	0	0	9	0	0	0	0	0	0	0	0	0	0	0	0
41	GTG	0	0	0	0	0	0	0	0	0	0	0	0	0	0	12	0	0	0	0	0	0	0	0	0	0	0	0	0	0	0	0	0	0	0	0	0	0	0	14	0	0	0	0	0	10	5	161902	1
42	GCA	0	0	0	0	16	0	0	0	0	0	0	0	0	0	0	0	0	0	0	0	0	0	0	0	0	0	0	0	0	0	0	0	2	0	0	0	161844	1	12	0	0	0	0	0	46	0	0	0
43	GTG	0	0	0	0	0	0	0	0	0	0	0	0	0	0	6	0	0	0	0	0	0	0	0	0	0	0	0	0	0	0	0	0	0	0	0	0	0	0	6	0	0	0	0	0	4	0	161881	2
44	ACA	0	0	0	0	161905	0	8	0	0	0	0	0	17	0	0	0	0	0	0	0	0	0	0	0	0	0	0	0	0	0	0	0	0	0	0	0	9	0	0	0	0	0	0	0	0	0	0	0
45	CAT	0	0	0	1	0	0	0	0	0	0	0	0	0	0	0	0	0	1	0	161884	0	0	0	0	0	0	0	7	0	0	0	0	0	92	0	0	53	0	0	0	0	0	0	0	0	0	0	0
46	TCT	0	0	0	0	0	0	0	0	0	0	0	0	0	0	0	0	0	0	0	0	0	0	0	5	0	0	0	0	0	0	0	0	0	0	0	0	0	0	0	0	0	0	0	0	0	0	0	0
47	GTT	0	0	0	0	0	0	0	0	0	0	0	0	0	0	0	6	0	0	0	0	0	0	0	0	0	0	0	0	0	0	0	0	0	0	0	0	3	0	0	1	0	0	0	0	0	8	0	161795
48	AAC	0	161979	0	16	0	0	0	0	0	5	0	0	0	3	0	0	0	0	0	0	0	0	0	0	0	0	0	0	0	0	0	0	0	9	0	0	0	0	0	0	0	0	0	0	0	0	0	0
49	CTG	0	0	0	0	0	0	0	0	0	0	0	0	0	0	4	0	0	0	0	0	0	0	20	0	0	0	2	0	34	0	160927	1	0	0	0	0	0	0	0	0	0	0	0	0	0	0	1	0
50	CTC	0	0	0	0	0	0	0	0	0	0	0	0	0	3	0	0	0	1	0	0	0	9	0	0	0	0	0	0	0	161758	0	5	0	0	0	0	0	0	0	0	0	0	0	0	4	1	0	0
51	GAA	9	0	0	0	0	0	3	0	0	0	0	0	0	0	0	0	0	0	0	0	0	0	0	0	0	0	0	0	0	0	0	0	161867	4	12	8	0	0	0	0	6	0	0	0	0	4	0	0
52	GAC	0	3	0	0	0	0	0	0	0	0	0	0	0	0	0	0	0	0	0	0	0	0	0	0	0	0	0	0	0	0	0	0	1	162191	1	24	0	0	0	0	0	14	0	0	0	0	0	0
53	AGC	0	33	0	0	0	0	0	0	0	162027	4	65	0	5	8	0	0	0	0	0	0	0	0	0	6	4	0	0	0	0	0	0	0	0	0	0	0	0	0	0	0	31	0	0	0	0	0	0
54	CAC	0	1	0	0	0	0	0	0	0	0	0	0	0	0	0	0	2	162209	0	4	0	0	0	0	0	16	0	0	0	0	0	0	0	8	0	0	0	0	0	0	0	0	0	0	0	0	0	0
55	AAC	1	162169	2	29	0	0	0	4	0	2	0	0	0	0	0	0	0	1	0	0	0	0	0	0	0	0	0	0	0	0	0	0	0	20	0	0	0	0	0	0	0	0	0	0	0	0	0	0
56	GGG	0	0	0	0	0	0	0	0	0	0	7	0	0	0	0	0	0	0	0	0	0	0	0	0	0	0	19	0	0	0	0	0	0	0	6	0	0	0	0	0	6	0	161375	1	0	0	0	0
57	AAA	161978	0	2	0	0	0	0	0	0	0	0	0	0	0	0	0	0	0	0	0	0	0	0	0	0	0	3	0	0	0	0	0	14	0	0	0	0	0	0	0	0	0	0	0	0	0	0	0
58	CTA	0	0	0	0	0	0	0	0	0	0	0	0	0	0	0	0	1	0	0	0	12	0	0	0	0	0	0	0	161150	0	13	0	0	0	0	0	0	0	0	0	0	0	0	0	1	0	0	0
59	TGT	0	0	0	0	0	0	0	0	0	0	0	0	0	0	0	0	0	0	0	0	0	0	0	0	0	0	0	7	0	0	0	0	0	0	0	0	0	0	0	0	0	0	0	0	0	0	0	0
60	AAA	162019	0	1	1	0	0	0	0	11	0	0	0	0	0	0	0	0	0	0	0	0	0	0	0	0	0	0	0	0	0	0	0	14	0	0	0	0	0	0	0	0	0	0	0	0	0	0	0
61	TTA	0	0	0	0	0	0	0	0	0	0	0	0	0	0	0	0	0	0	0	0	0	0	0	0	0	0	0	0	1	0	0	0	0	0	0	0	0	0	0	0	0	0	0	0	0	0	0	0
62	AAA	161454	9	175	4	0	0	0	0	9	0	0	0	0	0	0	0	0	0	0	0	0	0	0	0	0	0	0	0	0	0	0	0	12	3	0	0	0	0	0	0	0	0	0	0	0	0	0	0
63	GGA	0	0	0	0	0	0	0	0	1	0	0	0	0	0	0	0	0	0	0	0	0	0	0	0	0	0	0	0	0	0	0	0	14	0	0	0	0	0	0	0	161914	0	6	0	1	0	0	0
64	ATA	0	1	0	0	5	0	0	0	0	0	0	0	161630	2	37	1	0	0	0	0	0	0	0	0	0	0	0	0	0	0	0	0	0	0	0	0	0	0	0	0	0	0	0	0	8	0	0	0
65	GCC	0	0	0	0	0	7	0	0	0	0	0	0	0	0	0	0	0	0	0	0	0	9	0	0	0	0	0	0	1	0	0	0	1	0	0	0	1	162025	0	0	0	0	0	0	4	16	0	0
66	CCA	0	0	0	0	2	0	0	0	0	0	0	0	0	0	0	0	1	0	0	0	161805	0	16	0	0	0	0	0	1	0	0	0	0	0	0	0	0	0	0	0	0	0	0	0	0	0	0	0
67	CTA	0	0	0	0	0	0	0	0	0	0	0	0	0	0	0	0	0	0	0	0	21	0	0	0	1	0	0	0	161803	0	12	0	0	0	0	0	0	0	0	0	0	0	0	0	0	0	0	0
68	CAA	3	0	0	0	0	0	0	0	0	0	0	0	0	0	0	0	161944	0	14	1	0	0	0	0	6	0	0	0	0	0	0	0	0	0	0	0	0	0	0	0	0	0	0	0	0	0	0	0
69	TTG	0	0	0	0	0	0	0	0	0	0	0	0	0	0	0	0	0	0	0	0	0	0	0	0	0	0	0	0	0	0	2	0	0	0	0	0	0	0	0	0	0	0	0	0	0	0	0	0
70	GGG	0	0	0	0	0	0	0	0	0	0	7	0	0	0	0	0	0	0	0	0	0	0	0	0	0	0	0	0	0	0	0	0	0	0	15	0	0	0	0	0	13	0	162163	0	0	1	1	0
71	AAA	162265	5	3	0	0	0	0	0	2	0	0	0	0	0	0	0	0	0	0	0	0	0	0	0	0	0	0	0	0	6	0	0	18	0	0	0	0	0	0	0	0	0	0	0	0	0	0	0
72	TGT	0	0	0	0	0	0	0	0	0	0	0	0	0	0	0	0	0	0	0	0	0	0	0	0	0	0	0	4	0	0	0	0	0	0	0	0	0	0	0	0	0	0	0	6	0	0	0	0
73	AAC	0	162026	0	5	0	0	0	0	0	9	0	0	0	0	0	0	0	0	0	0	0	0	0	0	0	0	0	0	0	0	0	0	0	35	0	0	0	0	0	0	0	0	0	0	0	0	0	0
74	ATC	0	0	0	0	0	4	0	0	0	0	0	0	4	161596	0	4	0	0	0	0	0	0	0	0	0	0	0	0	0	0	0	0	0	0	0	0	0	0	0	0	0	0	0	0	0	30	0	0
75	ACC	0	1	0	0	0	162034	0	17	0	2	0	0	0	7	0	0	0	0	0	3	0	0	0	0	0	0	0	0	0	0	0	0	0	0	0	0	0	12	0	0	0	0	0	0	0	0	0	0
76	GGA	0	0	0	0	0	0	0	0	9	0	0	0	0	0	0	0	0	0	0	0	0	0	0	0	0	0	0	0	0	0	0	0	11	0	0	0	0	0	0	0	162188	0	12	0	0	0	0	0
77	TGG	0	0	0	0	0	0	0	0	0	0	6	0	0	0	0	0	0	0	0	0	0	0	0	0	0	0	1	0	0	0	0	0	0	0	0	0	0	0	0	0	0	0	6	0	0	0	0	0
78	CTC	0	0	0	0	0	0	0	0	0	0	0	0	0	0	0	0	0	1	0	0	0	6	0	0	0	0	0	0	13	162153	6	0	0	0	0	0	0	0	0	0	0	0	0	0	0	0	0	0
79	TTG	0	0	0	0	0	0	0	0	0	0	0	0	0	0	3	0	0	0	0	0	0	0	0	0	0	0	0	0	0	0	20	0	0	0	0	0	0	0	0	0	0	0	0	0	0	0	1	0
80	GGA	0	0	0	0	0	0	0	0	5	0	0	0	0	0	0	0	0	0	0	0	0	0	0	0	0	0	0	0	0	0	0	0	2	0	0	0	0	0	0	0	162248	0	3	0	1	0	0	0
81	AAT	4	2	6	162136	0	0	0	0	0	0	0	0	0	0	0	0	0	0	0	0	0	0	0	0	0	0	0	0	0	0	0	0	0	0	0	1	0	0	0	0	0	0	0	0	0	0	0	0
82	CCA	0	0	0	0	0	0	0	0	0	0	0	0	0	0	0	0	3	0	0	0	162177	1	53	0	0	0	0	0	4	0	0	0	0	0	0	0	0	0	0	0	0	0	0	0	0	0	0	0
83	GAA	11	0	0	0	0	0	0	0	0	3	0	0	0	0	0	0	0	0	0	0	0	0	0	0	0	0	0	0	0	0	0	0	162207	0	0	0	0	0	0	0	3	0	0	0	0	0	0	0
84	TGC	0	0	0	0	0	0	0	0	0	0	0	0	0	0	0	0	0	0	0	0	0	0	0	0	0	2	0	0	0	0	0	0	0	0	0	0	0	0	0	0	0	0	0	0	0	0	0	0
85	GAC	0	8	0	0	0	0	0	0	0	0	0	0	0	0	0	0	0	0	0	0	0	0	0	0	0	0	0	0	0	0	0	0	1	162229	0	7	0	0	0	0	0	16	0	0	0	0	0	0
86	TCA	0	0	0	0	0	0	0	0	0	0	0	0	0	0	0	0	0	0	0	0	3	0	0	0	0	0	0	0	0	0	0	0	0	0	1	0	4	0	0	0	0	0	0	0	0	0	0	0
87	CTG	0	0	0	0	0	0	0	0	0	0	0	0	0	0	1	0	0	0	1	0	0	0	15	0	0	0	0	0	56	0	162166	28	0	0	0	0	0	0	0	0	0	0	0	0	0	0	0	0
88	CTT	0	0	0	0	0	0	0	0	0	0	0	0	0	0	0	7	0	0	0	0	0	0	0	5	0	0	7	0	0	6	0	162190	0	0	0	0	0	0	0	0	0	0	0	0	0	0	0	0
89	CCA	0	0	0	4	2	0	0	0	0	0	0	0	0	0	0	0	2	0	0	5	162173	4	27	0	0	0	0	0	6	0	0	0	0	0	0	5	0	0	0	0	0	0	0	3	0	0	0	2
90	GCG	0	0	0	0	0	0	2	0	0	0	0	0	0	0	0	0	0	0	0	0	0	0	0	0	0	0	0	0	0	0	0	0	5	0	1	0	5	0	162134	4	0	0	6	0	0	0	91	1
91	AGA	9	0	0	0	0	2	0	0	162233	0	3	0	0	0	0	0	0	0	0	0	0	0	0	0	0	0	0	0	0	0	0	0	0	0	0	0	0	0	0	0	69	0	0	0	0	0	0	0
92	TCA	0	0	0	0	0	0	0	0	0	0	0	0	0	0	0	0	0	0	0	0	11	0	0	0	0	0	0	0	0	0	0	0	5	0	0	0	0	0	0	0	0	0	0	0	0	0	0	0
93	TGG	0	0	0	0	0	0	0	0	0	0	0	0	0	0	0	0	0	0	0	0	0	0	0	0	0	0	9	0	0	0	0	0	0	0	0	0	0	0	0	0	0	0	0	0	0	0	0	0
94	TCC	0	0	0	0	0	0	0	0	0	0	0	0	0	0	0	0	0	0	0	0	0	4	0	0	0	0	0	0	0	0	0	0	0	0	0	0	0	0	0	0	0	0	0	0	0	0	0	0
95	TAC	0	0	0	0	0	0	0	0	0	0	0	0	0	0	0	0	0	34	0	0	0	0	0	0	0	0	0	0	0	0	0	0	0	1	0	0	0	0	0	0	0	0	0	0	0	0	0	0
96	ATT	0	0	0	0	0	0	0	0	0	0	0	3	0	10	0	163217	0	0	0	0	0	0	0	0	0	0	0	0	0	0	0	1	0	0	0	0	0	0	0	0	0	0	0	0	0	0	0	3
97	GTA	0	0	0	0	0	0	0	0	0	0	0	0	7	0	0	0	0	0	0	0	0	0	0	0	0	0	0	0	0	0	0	0	0	0	0	0	19	0	0	0	0	0	0	0	163174	0	26	2
98	GAA	25	0	0	0	0	0	0	0	0	0	0	0	0	0	0	0	0	0	0	0	0	0	0	0	0	0	0	0	0	0	0	0	163245	0	5	2	0	0	0	0	4	0	0	0	0	0	0	0
99	ACA	1	0	0	0	163229	0	8	0	5	0	0	0	9	0	0	0	0	0	0	0	0	0	0	0	0	0	0	0	0	0	0	0	0	0	0	0	1	0	0	0	0	0	0	0	4	0	0	0
100	CCA	0	0	0	0	0	0	0	0	0	0	0	0	0	0	0	0	0	0	0	0	163178	5	12	0	0	0	0	0	40	0	0	0	4	0	0	0	0	0	0	0	0	0	0	0	0	0	0	0
101	AAC	2	163146	0	11	3	0	0	0	0	5	0	0	0	1	0	4	0	0	0	0	0	0	0	0	4	0	0	0	0	0	0	0	0	0	0	0	0	0	0	0	0	0	0	0	0	0	0	0
102	TCT	0	0	0	0	0	0	0	0	0	0	0	4	0	0	0	0	0	0	0	0	0	0	0	0	0	0	0	0	0	0	0	0	0	0	0	0	0	0	0	0	0	0	0	0	0	0	0	0
103	GAG	0	0	3	0	0	0	0	0	0	0	0	0	0	0	0	0	0	0	0	0	0	0	0	0	0	0	0	0	0	0	0	0	1	0	163190	1	0	0	2	0	0	0	36	0	0	0	5	0
104	AAT	5	8	0	163193	0	0	0	0	0	0	0	0	0	0	0	1	0	0	0	0	0	0	0	0	0	0	0	0	0	0	0	4	0	0	0	11	0	0	0	0	0	0	0	0	0	0	0	0
105	GGA	0	0	0	0	0	0	0	0	17	0	0	0	0	0	0	0	0	0	0	0	0	0	0	0	0	0	0	0	0	0	0	0	2	0	0	0	0	0	0	0	163079	1	28	2	1	0	0	0
106	GCA	0	0	0	0	11	0	0	0	0	0	0	0	0	0	0	0	0	0	0	0	0	0	0	0	0	0	0	0	0	0	0	0	0	0	0	0	163134	0	7	0	0	0	0	0	14	0	0	0
107	TGT	0	0	0	0	0	0	0	0	0	0	0	0	0	0	0	0	0	0	0	0	0	0	0	0	0	0	0	6	0	0	0	0	0	0	0	0	0	0	0	0	0	0	0	0	0	0	0	0
108	TAT	0	0	0	0	0	0	0	0	0	0	0	0	0	0	0	0	0	0	0	10	0	0	0	0	0	0	0	0	0	0	0	0	0	0	0	0	0	0	0	0	0	0	0	0	0	0	0	0
109	CCA	0	0	0	0	0	0	0	0	0	0	0	0	0	0	0	0	0	0	0	0	163186	1	28	0	0	0	0	0	4	0	0	0	0	0	0	0	0	0	0	0	0	0	0	0	0	0	0	0
110	GGA	0	0	0	0	0	0	0	0	0	0	0	0	0	0	0	0	0	0	0	0	0	0	0	0	2	0	0	0	0	0	0	0	1	0	0	0	1	0	0	0	163175	0	2	5	0	0	0	0
111	GAT	0	0	0	4	0	0	0	0	0	0	0	0	0	0	0	0	0	0	0	0	0	0	0	0	0	0	0	0	0	0	0	0	0	9	0	163152	0	0	0	0	0	0	0	13	0	0	0	0
112	CTC	0	0	0	0	0	0	0	0	0	0	0	0	0	2	0	0	0	1	0	0	0	164	0	0	0	0	0	0	0	162972	0	0	0	0	0	0	0	0	0	0	0	0	0	0	0	0	4	0
113	ATC	0	6	0	0	0	7	0	0	0	0	0	0	4	163183	7	23	0	0	0	0	0	0	0	0	0	0	0	0	0	0	0	0	0	0	0	0	0	0	0	0	0	0	0	0	0	11	0	0
114	GAC	0	7	0	0	0	0	0	0	0	0	0	0	0	0	0	0	0	0	0	0	0	0	0	0	0	0	0	0	0	0	0	0	0	163121	0	6	0	0	0	0	0	7	0	0	0	0	0	0
115	TAT	0	0	0	2	0	0	0	0	0	0	0	0	0	0	0	0	0	0	0	11	0	0	0	0	0	0	0	0	0	0	0	0	0	0	0	0	0	0	0	0	0	0	0	0	0	0	0	0
116	GAG	0	0	4	0	0	0	0	0	0	0	0	0	0	0	0	0	0	0	0	0	0	0	0	0	0	0	0	0	0	0	0	0	3	0	163047	12	0	3	0	0	0	0	32	0	0	0	4	0
117	GAA	1	0	0	0	0	0	0	0	0	0	0	0	0	0	0	0	0	0	0	0	0	0	0	0	0	0	0	0	0	0	0	0	163126	0	3	0	0	0	0	0	5	0	0	0	0	0	0	0
118	CTG	0	0	0	0	0	0	0	0	0	0	0	0	0	0	1	0	0	0	1	0	0	0	23	0	0	0	0	0	3	0	163130	1	0	0	0	0	0	0	0	0	0	0	0	0	0	0	0	0
119	AGG	0	0	1	0	0	0	0	0	3	0	163015	2	0	0	5	0	0	0	0	0	0	0	0	0	0	0	5	0	0	0	0	0	0	0	0	0	0	0	0	0	0	0	31	0	0	0	0	0
120	GAG	0	0	3	0	0	0	0	0	0	0	0	0	0	0	0	0	0	0	0	0	0	0	0	0	0	0	0	0	0	0	0	0	21	1	163112	2	0	0	0	0	0	0	7	0	0	0	0	0
121	CAA	1	0	0	0	0	0	0	0	0	0	0	0	0	0	0	0	163098	0	2	1	0	0	0	0	16	0	0	0	1	0	0	0	0	0	0	0	0	0	0	0	0	0	0	0	0	0	0	0
122	TTG	0	0	0	0	0	0	0	0	0	0	0	0	0	0	1	0	0	0	0	0	0	0	0	0	0	0	0	0	0	0	6	0	0	0	0	0	0	0	0	0	0	0	0	0	0	0	0	0
123	AGC	0	6	0	0	0	0	0	0	1	162893	0	2	0	14	0	0	0	0	0	0	0	0	0	0	0	0	0	0	0	0	0	0	0	0	0	0	0	0	0	0	0	6	0	0	0	0	0	0
124	TCA	0	0	0	0	0	0	0	0	0	0	0	0	0	0	0	0	0	0	0	0	19	0	0	0	0	0	0	0	0	0	0	0	0	0	0	0	0	0	0	0	0	0	0	0	0	0	0	0
125	GTA	0	0	0	0	4	0	0	0	0	0	0	0	1	0	0	0	0	0	0	0	0	0	0	0	0	0	0	0	0	0	0	0	0	0	0	0	13	0	0	0	0	0	0	0	163231	0	8	0
126	TCA	0	0	0	0	0	0	0	0	0	0	0	0	0	0	0	0	0	0	0	0	4	0	0	0	0	0	0	0	0	0	0	0	0	0	0	0	2	0	0	0	0	0	0	0	0	0	0	0
127	TCA	0	0	0	0	0	0	0	0	0	0	0	0	0	0	0	0	0	0	2	0	19	0	0	0	0	0	0	0	0	0	0	0	0	0	0	0	0	0	0	0	0	0	0	0	0	0	0	0
128	TTA	0	0	0	0	0	0	0	0	0	0	0	0	0	0	0	0	0	0	0	0	0	0	0	0	0	0	0	0	4	0	0	3	0	0	0	0	0	0	0	0	0	0	0	0	0	0	0	0
129	GAA	0	0	0	0	0	0	0	0	0	0	0	0	0	0	0	0	0	4	0	0	0	0	0	0	0	0	0	0	0	0	0	0	163134	6	2	0	0	0	0	0	11	0	0	0	1	0	0	0
130	AGA	8	0	0	0	2	0	0	0	163178	0	3	0	2	0	0	0	0	0	0	0	0	0	0	0	0	0	0	0	0	0	0	0	0	0	0	0	0	0	0	0	8	0	0	0	0	0	0	0
131	TTC	0	0	0	0	0	0	0	0	0	0	0	0	0	0	0	0	0	0	0	0	0	0	0	0	0	0	0	0	0	0	0	0	0	0	0	0	0	0	0	0	0	0	0	0	0	0	0	0
132	GAA	10	0	0	0	0	0	0	0	0	0	0	0	0	0	0	0	0	0	0	0	0	0	0	0	0	0	0	0	0	0	0	0	163141	7	0	0	0	0	0	0	3	0	0	0	0	0	0	0
133	ATA	0	0	0	0	3	0	0	0	0	0	0	0	163210	0	2	0	0	0	0	0	0	0	0	0	0	0	0	0	0	0	0	0	0	0	0	0	0	0	0	0	0	0	0	0	1	0	0	0
134	TTT	0	0	0	0	0	0	0	0	0	0	0	0	0	0	0	0	0	0	0	0	0	0	0	0	0	0	0	0	0	0	0	3	0	0	0	0	0	0	0	0	0	0	0	0	0	0	0	0
135	CCC	0	0	0	0	0	0	0	0	0	0	0	0	0	0	0	0	0	1	0	0	0	162782	0	7	0	0	0	0	0	7	0	0	0	5	0	0	0	0	0	0	0	0	0	0	0	0	0	0
136	AAG	3	1	162805	2	0	0	1	0	0	0	8	0	0	0	0	0	0	0	0	0	0	0	0	0	0	0	0	0	0	0	0	0	0	0	17	0	0	0	0	0	0	0	0	0	0	0	0	0
137	GAA	6	0	0	0	0	0	0	0	0	0	0	0	0	0	0	0	0	0	0	0	0	0	0	0	0	0	0	0	0	0	0	0	162998	1	2	6	4	0	0	0	13	0	0	0	0	0	0	0
138	AGT	0	0	0	6	0	0	0	0	0	6	0	157850	0	0	0	4	0	0	0	0	0	0	0	0	0	0	0	1	0	0	0	0	0	0	0	0	0	0	0	0	0	4943	0	10	0	0	0	0
139	TCA	0	0	0	0	0	0	0	0	0	0	0	4	0	0	0	0	0	0	0	0	3	0	0	0	0	0	0	0	0	0	0	0	0	0	0	0	0	0	0	0	0	0	0	0	0	0	0	0
140	TGG	0	0	0	0	0	0	0	0	0	0	0	0	0	0	0	0	0	0	0	0	0	0	0	0	0	0	6	0	0	0	0	0	0	0	0	0	0	0	0	0	0	0	0	0	0	0	0	0
141	CCC	0	0	0	0	0	0	0	0	0	0	0	0	0	0	0	0	0	2	0	0	1	162704	0	4	0	0	0	0	0	3	0	0	0	0	0	0	0	10	0	0	0	0	0	0	0	0	0	0
142	AAC	0	162980	0	7	0	1	0	0	0	3	0	0	0	0	0	0	0	0	0	0	0	0	0	0	0	0	0	0	0	0	0	0	0	9	0	0	0	0	0	0	0	0	0	0	0	0	0	0
143	CAC	0	7	0	3	0	0	0	0	0	4	0	0	0	0	0	0	0	162495	4	2	0	0	0	0	0	11	0	0	0	0	0	0	0	0	0	0	0	0	0	0	0	0	0	0	5	4	0	0
144	ACA	1	0	0	0	162248	0	2	0	0	0	0	0	4	0	0	0	0	0	0	0	0	0	0	0	0	0	0	0	0	0	0	0	0	0	0	0	23	0	0	0	0	0	0	0	0	0	0	0
145	TTC	0	0	0	0	0	0	0	0	0	0	0	0	0	1	0	0	0	0	0	0	0	0	0	0	0	0	0	0	0	4	0	0	6	0	0	0	0	3	0	0	0	4	0	0	2	0	0	0
146	AAC	3	163133	7	46	0	1	0	0	0	12	0	0	0	6	0	0	0	0	0	0	0	0	0	0	0	0	0	0	0	0	0	0	0	22	0	0	0	0	0	0	0	0	0	0	0	0	0	0
147	GGA	0	0	0	0	0	0	0	0	13	0	0	0	0	0	0	0	0	0	0	0	0	0	0	0	0	0	0	0	0	0	0	0	12	0	0	0	0	0	0	0	163075	0	9	1	0	0	0	0
148	GTA	0	0	0	0	0	0	0	0	0	3	0	0	22	6	0	0	0	0	0	0	0	0	0	0	0	0	0	0	0	0	0	0	0	0	0	0	7	0	0	0	0	0	0	0	163056	0	9	0
149	ACA	0	0	0	0	163163	2	36	0	0	0	0	0	5	0	0	0	0	0	0	0	0	0	0	0	0	0	0	0	0	0	0	0	0	0	0	0	12	0	0	0	0	0	0	0	0	0	0	0
150	GTA	0	0	0	0	0	0	0	0	0	0	0	5	38	0	0	0	0	0	0	0	0	0	0	0	0	0	0	0	0	0	0	0	0	0	0	0	8	0	0	7	5	0	0	0	163137	0	5	1
151	TCA	0	0	0	0	1	0	0	0	0	0	0	1	0	0	0	0	0	0	0	0	5	0	0	0	0	0	0	0	0	0	0	0	0	0	0	0	0	0	0	0	0	0	0	0	0	0	0	0
152	TGC	0	0	0	0	0	0	0	0	0	0	0	0	0	0	0	0	0	0	0	0	0	0	0	0	0	4	0	0	0	0	0	0	0	0	0	0	0	0	0	0	0	0	0	0	0	0	0	0
153	TCC	0	0	2	0	643	21	0	0	0	0	0	0	0	0	0	9	0	0	0	1	881	11	0	4	0	0	0	0	0	0	0	0	0	0	12	0	0	0	0	0	3	4	2	0	4	0	0	0
154	CAT	1	0	0	1	0	0	0	0	0	0	0	0	0	0	0	0	1	11	0	156901	1	0	0	2	0	0	0	8	0	0	0	0	0	0	4642	0	0	0	0	0	0	0	1	0	0	0	0	0
155	AGG	4	90	3	0	0	0	0	0	16	0	162331	3	0	0	13	0	0	0	0	0	0	0	0	0	0	0	0	0	0	0	0	0	0	0	0	0	0	0	0	0	0	0	40	0	0	0	0	0
156	GGA	4	0	0	0	0	0	0	0	3	0	0	0	0	0	0	0	0	0	0	0	0	0	0	0	0	0	0	0	0	0	0	0	7	0	0	0	0	0	0	0	162675	0	10	11	1	0	0	0
157	AAA	163106	0	1	0	0	0	0	0	19	0	0	0	0	0	0	0	6	0	0	0	0	0	0	0	0	0	0	0	0	0	0	3	4	0	0	0	0	0	0	0	0	0	0	0	0	0	0	0
158	AGC	0	25	1	0	0	0	0	0	1	161017	0	40	0	1	0	0	0	0	0	5	0	1864	0	0	0	0	0	0	0	0	0	0	0	0	0	0	0	0	0	0	0	33	0	0	0	0	0	0
159	AGT	0	0	0	8	0	0	0	0	0	1	3	162728	0	0	0	1	0	0	1	0	0	0	0	0	0	0	0	1	0	0	0	0	0	0	0	0	0	0	0	0	0	0	0	8	0	0	0	0
160	TTT	0	0	0	0	0	0	0	0	0	0	0	0	0	0	0	1	0	0	0	0	0	0	0	0	0	0	0	0	0	0	0	7	0	0	0	0	0	0	0	0	0	0	0	0	0	0	0	0
161	TAC	0	0	0	0	0	0	0	0	0	0	0	0	0	0	0	0	0	9	0	0	0	0	0	0	0	0	0	0	0	0	0	0	0	0	0	0	0	0	0	0	0	0	0	0	0	0	0	0
162	AGA	10	0	0	0	0	0	0	0	162957	0	7	0	0	0	0	0	3	0	0	0	0	0	0	0	2	0	0	0	0	0	0	0	0	0	0	0	0	0	0	0	22	0	0	0	0	0	0	0
163	AAT	10	5	0	162856	0	0	0	0	0	0	0	5	0	0	0	3	0	0	0	0	0	0	0	0	0	0	0	0	0	0	0	0	0	0	0	0	0	0	0	0	0	0	0	0	0	0	0	0
164	TTG	0	0	0	0	0	0	0	0	0	0	0	0	4	0	0	0	0	0	0	0	0	0	0	0	0	0	0	0	0	0	6	0	0	0	0	0	0	0	0	0	0	0	0	0	0	0	0	0
165	CTA	0	0	0	0	0	0	0	0	0	0	0	0	0	0	0	0	0	0	0	0	13	0	0	0	0	0	0	0	162529	427	9	0	0	0	0	0	0	0	0	0	0	0	0	0	0	0	0	0
166	TGG	0	0	0	0	0	0	0	0	0	0	0	0	0	0	0	0	0	0	0	0	0	0	0	0	0	0	18	0	0	0	0	0	0	0	0	0	0	0	0	0	0	0	0	0	0	0	0	0
167	CTG	0	0	0	0	0	0	0	0	0	0	0	0	0	0	7	0	0	0	3	0	0	0	15	0	0	0	2	0	7	0	162767	0	0	0	0	0	0	0	0	0	0	0	0	0	0	0	6	0
168	ACG	0	0	10	0	8	2	163083	1	0	0	1	0	0	0	30	0	0	0	0	0	0	0	0	0	0	0	0	0	0	0	0	0	0	0	0	0	0	0	7	0	0	0	0	0	0	0	0	0
169	AAG	24	1	163059	0	0	0	2	0	0	0	16	0	0	0	5	0	0	0	1	0	0	4	0	0	0	0	0	0	0	0	0	0	0	0	9	0	0	0	0	0	0	0	0	0	0	0	0	0
170	AAG	2	4	162980	10	0	0	1	0	0	0	21	5	0	0	1	0	0	0	0	0	0	0	0	0	0	0	0	0	0	6	0	0	0	0	7	0	0	0	3	0	0	0	0	0	0	0	0	0
171	GGG	0	0	0	0	0	0	1	0	0	0	3	0	0	0	0	0	0	0	0	0	0	0	0	0	0	0	0	0	0	0	0	0	0	0	7	0	0	0	0	0	6	0	163053	0	0	0	2	0
172	GAT	0	0	0	8	0	0	0	0	0	0	0	0	0	0	0	0	0	0	0	0	0	878	0	0	0	0	0	0	0	0	0	0	0	4	0	162289	0	0	0	1	0	0	0	10	0	0	0	4
173	TCA	0	0	0	0	0	0	4	0	0	0	0	0	0	0	0	0	0	1	0	0	14	0	0	0	0	0	0	0	0	0	0	0	0	0	0	0	0	0	0	0	0	0	0	0	0	0	0	0
174	TAC	0	0	0	0	0	0	0	0	0	0	0	0	0	0	0	0	0	9	0	0	0	0	0	0	0	0	0	0	0	0	0	0	0	0	0	0	0	0	0	0	0	0	0	0	0	0	0	0
175	CCA	0	6	0	0	4	0	0	0	0	0	0	0	0	0	0	0	10	0	0	0	162958	1	5	0	0	0	0	0	2	0	0	0	0	0	0	0	0	0	0	0	0	2	0	0	0	0	0	0
176	AAG	4	5	163043	0	0	0	3	0	0	0	25	0	0	0	3	0	0	5	19	6	0	0	0	0	0	0	0	0	0	0	0	17	0	0	4	0	0	0	0	0	0	0	0	0	0	0	0	0
177	CTG	0	0	0	0	0	0	0	0	0	0	0	0	0	0	0	0	0	0	0	0	0	0	10	0	0	0	0	0	3	0	163162	4	0	0	0	0	0	0	0	0	0	0	0	0	0	0	0	0
178	ACC	0	0	0	0	0	163107	0	11	0	2	0	0	0	4	0	0	0	0	0	0	0	0	0	0	0	0	0	0	0	0	0	0	0	0	0	0	0	17	0	0	0	0	0	0	0	0	0	0
179	AAT	0	7	0	163054	0	0	0	0	0	0	0	0	0	0	0	0	0	0	0	0	0	0	0	0	0	0	0	0	0	0	0	0	0	0	0	14	0	0	0	0	0	0	0	0	0	0	0	0
180	TCC	0	2	0	0	0	0	0	0	0	0	0	0	0	0	0	0	0	0	0	0	0	8	0	0	0	0	0	0	0	0	0	0	0	0	0	0	0	0	0	0	0	0	0	0	0	0	0	0
181	TAT	0	0	0	1	0	0	0	0	0	0	0	0	0	0	0	0	0	0	0	44	0	0	0	0	0	0	0	0	0	0	0	0	0	0	0	2	0	0	0	0	0	0	0	0	0	0	0	0
182	GTG	0	0	0	0	0	0	0	0	0	0	0	0	0	0	3	0	0	0	0	0	0	0	0	0	0	0	0	0	0	0	2	0	0	0	0	0	0	0	3	0	0	0	0	0	5	0	163052	0
183	AAC	4	163205	0	3	0	0	0	0	0	17	0	0	0	0	0	0	0	4	0	0	0	0	0	0	0	0	0	0	0	0	0	0	0	7	0	0	0	0	0	0	0	0	0	0	0	0	0	0
184	AAT	0	1	0	163201	0	0	0	0	0	0	0	5	0	0	0	0	0	0	0	0	0	0	0	0	0	0	0	0	0	0	0	0	4	0	0	16	0	0	0	0	0	0	0	0	0	0	0	0
185	AAA	163095	12	25	0	4	0	0	0	12	0	0	0	3	0	0	0	0	0	0	0	0	0	0	0	0	0	0	0	0	0	0	0	22	0	0	0	0	2	0	0	0	0	0	0	0	0	0	0
186	GGG	0	0	0	0	0	0	0	0	0	0	35	0	0	0	0	0	0	0	0	0	0	0	0	0	0	0	0	0	0	0	0	0	0	0	15	0	0	0	0	0	11	2	162908	0	0	0	0	0
187	AAA	163152	3	31	2	0	0	0	0	8	0	0	0	0	0	0	0	0	0	0	0	0	0	0	0	0	0	0	0	0	3	0	0	3	0	0	0	0	0	0	0	0	0	0	0	0	0	0	0
188	GAA	2	0	0	0	0	0	0	0	0	0	0	0	0	0	0	0	0	0	0	0	0	0	0	0	0	0	0	0	0	0	0	0	163170	4	3	5	0	0	0	0	23	0	0	0	0	0	0	0
189	GTC	0	0	0	0	0	0	0	0	0	0	0	0	0	6	0	0	0	0	0	0	0	0	0	0	0	0	0	0	0	0	0	0	0	0	0	0	0	4	0	0	0	0	0	0	3	163224	1	7
190	CTT	0	0	0	0	0	0	0	0	0	0	0	0	0	0	0	2	0	0	0	6	0	0	0	23	0	0	0	3	2	13	2	163107	0	0	0	0	0	0	0	0	0	0	0	0	0	0	0	5
191	GTA	0	0	0	0	0	0	0	0	0	0	0	0	9	0	0	0	0	0	0	0	0	0	0	0	0	0	0	0	0	0	0	0	0	0	0	0	3	0	0	0	0	0	0	0	153605	0	9	0
192	CTA	0	0	0	0	0	0	0	0	0	0	0	0	0	0	0	0	0	0	0	0	14	0	0	0	0	0	0	0	153593	0	13	1	0	0	0	0	0	0	0	0	0	0	0	0	0	0	0	0
193	TGG	0	0	0	0	0	0	0	0	0	0	5	0	0	0	0	0	0	0	0	0	0	0	0	0	0	0	15	0	0	0	0	0	0	0	0	0	0	0	0	0	0	0	0	0	0	0	0	0
194	GGT	0	0	0	0	0	0	0	0	0	0	0	3	0	0	0	0	0	0	0	0	0	0	0	0	0	0	0	0	0	0	0	0	0	0	0	8	0	0	0	0	6	2	0	153427	0	0	0	0
195	GTT	0	0	0	0	0	0	0	0	0	0	0	0	0	0	0	12	0	0	0	0	0	0	0	0	0	0	0	0	0	0	0	1	0	0	0	1	0	1	0	16	0	0	0	0	0	21	0	153467
196	CAT	0	0	0	0	0	0	0	0	0	0	0	0	0	0	0	0	0	11	0	153632	0	0	0	0	0	0	0	11	0	0	0	0	0	0	0	0	0	0	0	0	0	0	0	0	0	0	0	0
197	CAC	0	4	0	0	0	0	0	0	0	6	0	0	6	0	0	0	0	153498	0	10	0	0	0	0	0	10	0	0	0	0	0	0	0	1	0	0	0	0	0	0	0	0	0	0	0	0	0	0
198	CCG	0	0	0	0	0	0	2	0	0	0	0	0	0	0	0	0	0	0	4	0	20	0	153479	0	0	0	0	0	0	0	2	0	0	0	0	0	0	0	0	0	0	0	0	0	0	0	0	0
199	TCT	0	0	0	0	0	0	0	0	0	0	0	0	0	0	0	1	0	0	0	0	0	0	0	4	0	0	0	0	0	0	0	0	0	0	0	0	0	0	0	0	0	0	0	0	0	0	0	0
200	AGC	0	20	0	0	0	0	0	0	1	153495	0	19	0	1	0	3	0	0	0	0	0	0	0	0	0	0	0	0	0	0	0	0	0	0	0	0	0	0	0	0	0	12	0	0	0	0	0	0
201	AGT	0	0	0	3	0	0	0	0	0	10	0	153537	0	4	0	0	0	0	0	0	0	0	0	0	0	0	0	2	0	0	0	0	0	0	0	0	0	0	0	0	0	0	0	14	0	0	0	0
202	GAT	0	0	0	1	0	0	0	0	0	0	0	0	0	0	0	0	0	0	0	0	0	0	0	0	0	0	0	0	0	0	0	0	0	7	0	153606	0	0	0	0	0	0	0	22	0	0	0	0
203	GAG	0	0	2	0	0	0	0	0	0	0	0	0	0	0	0	0	0	0	0	0	0	0	0	0	0	0	0	0	0	0	0	0	8	2	153270	1	0	0	3	0	0	0	14	0	0	0	0	0
204	CAA	0	0	0	0	0	0	0	0	0	0	0	0	0	0	0	0	153501	0	3	0	3	0	0	0	7	0	0	0	0	0	0	0	4	0	0	0	0	4	0	0	0	0	0	0	0	0	0	0
205	CAG	0	0	3	0	0	0	0	0	0	0	0	0	0	0	0	0	67	4	153473	0	0	0	1	0	0	0	35	0	0	0	0	0	0	0	0	0	0	0	0	0	0	0	0	0	0	0	0	0
206	AGT	0	0	0	11	0	0	0	0	0	7	0	153501	0	0	0	20	0	0	0	0	0	0	0	0	0	0	0	0	0	0	0	0	0	0	0	0	0	0	0	0	0	0	0	1	0	0	0	0
207	CTC	0	0	0	0	0	0	0	0	0	0	0	0	0	10	0	0	0	0	0	0	0	1	0	0	0	0	0	0	7	153400	0	1	0	0	0	0	0	0	0	0	0	0	0	0	0	0	0	0
208	TAT	0	0	0	0	0	0	0	0	0	0	0	0	0	0	0	0	0	0	0	12	0	0	0	0	0	0	0	0	0	0	0	0	0	0	0	0	0	0	0	0	0	0	0	0	0	0	0	0
209	AGT	0	0	0	11	0	0	0	0	0	8	2	153479	0	0	0	0	0	0	0	0	0	0	0	0	0	0	0	0	0	0	0	0	0	0	0	0	0	0	0	0	0	0	0	12	0	0	0	0
210	AAT	8	1	0	153422	0	8	0	0	0	0	0	7	4	0	0	0	0	0	0	0	0	0	0	0	0	0	0	0	0	3	0	0	0	0	0	13	0	0	0	0	0	0	0	0	0	0	0	0
211	GGA	0	0	0	0	0	0	0	5	8	0	0	0	0	0	0	0	0	0	0	0	0	0	0	5	0	0	0	0	0	1	0	0	2	0	0	0	0	0	0	0	153430	0	8	4	0	0	0	0
212	AAT	0	3	0	153340	0	0	0	0	0	0	0	6	0	0	0	0	0	0	0	0	6	0	0	0	0	0	0	0	0	0	0	0	0	0	0	5	0	0	0	0	0	0	0	0	0	0	0	0
213	GCT	0	0	0	0	0	0	0	7	0	0	0	0	0	0	6	0	0	0	0	0	0	0	0	0	0	0	0	0	0	0	0	0	0	0	0	0	1	3	0	153457	0	0	0	0	0	0	0	4
214	TAT	0	0	0	0	0	0	0	0	0	0	0	0	0	0	0	0	0	0	0	33	0	0	0	0	0	0	0	0	0	0	0	0	0	0	0	0	0	0	0	0	0	0	0	0	0	0	0	0
215	GTC	0	0	0	0	0	0	0	0	0	0	0	0	5	6	0	0	0	0	0	0	0	0	0	0	0	0	0	0	0	0	0	0	0	1	0	0	0	3	0	0	0	0	0	0	1	153547	0	0
216	TCT	0	0	0	0	0	0	0	4	0	0	0	0	0	0	0	0	0	0	0	0	0	0	0	14	0	4	0	0	0	0	0	0	0	0	0	0	0	0	0	1	0	0	0	0	0	0	0	0
217	GTA	0	0	0	0	0	0	0	0	0	0	0	0	6	0	0	0	0	0	0	0	0	0	0	0	0	0	0	0	0	0	0	0	0	0	0	0	10	0	0	0	0	0	0	0	153509	0	13	0
218	GCG	0	0	0	0	0	0	6	0	0	0	0	0	0	0	0	4	0	0	0	0	0	0	0	0	0	0	0	0	0	0	0	0	0	0	1	0	5	0	153493	1	0	0	0	0	0	0	25	0
219	TCT	0	0	0	0	0	0	0	0	0	0	0	0	0	0	0	0	0	0	0	0	0	0	0	15	0	0	0	0	0	0	0	0	0	0	0	0	0	0	0	5	0	0	0	0	0	0	0	0
220	TCA	0	0	0	0	1	0	0	0	0	0	0	0	0	0	0	0	0	0	0	0	36	0	0	0	0	0	0	0	0	0	0	0	0	0	0	0	0	0	0	0	0	0	0	0	0	0	0	0
221	AAT	2	0	0	153451	0	0	0	28	0	0	0	2	0	0	0	0	0	0	0	0	0	0	0	0	0	0	0	0	0	0	0	0	0	0	0	5	0	0	0	0	0	0	0	0	0	0	0	0
222	TAT	0	0	4	0	0	0	0	0	0	0	0	0	0	0	6	0	0	0	0	5	0	0	0	0	0	0	0	0	0	0	0	0	0	0	0	0	0	0	0	0	0	0	0	0	0	0	0	0
223	AAC	0	153566	0	4	0	0	0	0	0	11	0	0	0	5	0	0	0	0	0	0	0	0	0	0	0	0	0	0	0	0	0	0	2	14	0	0	0	0	0	0	0	0	0	0	0	4	0	0
224	AGG	0	0	0	0	0	0	0	0	1	0	152941	6	0	0	12	0	0	0	0	0	0	0	0	0	0	0	0	0	0	0	0	0	0	0	0	0	0	0	0	0	0	0	18	0	0	0	0	6
225	AGA	2	0	0	0	0	0	0	0	151130	0	16	0	0	0	0	0	0	0	0	0	0	0	0	0	0	0	0	0	0	0	0	0	0	0	0	0	0	0	0	0	12	0	0	0	0	0	0	0
226	TTC	0	0	0	0	0	0	0	0	0	0	0	0	0	4	0	0	0	0	0	0	0	0	0	0	0	0	0	0	0	0	0	0	0	0	0	2	0	0	0	0	0	0	0	0	0	0	0	0
227	ACC	0	0	0	0	3	153274	0	5	0	1	0	0	0	3	0	0	0	0	0	0	0	4	0	0	0	0	0	0	0	0	0	0	0	0	0	0	0	27	0	0	7	0	0	0	0	0	0	3
228	CCG	0	0	0	0	0	0	4	0	0	0	0	0	0	0	0	0	0	0	1	0	29	0	153399	4	0	0	25	0	0	0	4	0	0	0	0	0	0	0	6	0	0	0	0	0	0	0	0	0
229	GAA	5	0	0	0	0	0	0	0	0	0	0	0	1166	0	0	0	0	0	0	0	0	0	0	0	0	0	0	0	0	0	0	0	150769	0	0	0	0	0	0	0	8	0	0	0	0	0	0	0
230	ATA	0	0	0	0	12	5	0	0	0	0	0	0	153331	0	18	3	0	0	0	0	0	0	0	0	0	0	0	0	6	0	0	0	0	0	0	0	0	0	0	0	0	0	0	0	4	0	0	0
231	GCT	0	0	0	0	0	4	0	18	0	0	0	0	0	0	0	0	4	0	0	0	0	0	0	0	0	0	0	0	0	0	4	0	0	0	0	1	0	11	42	153102	0	0	0	0	0	0	0	10
232	GCA	0	5	0	0	44	0	0	0	0	0	0	5	0	6	0	6	0	0	0	0	1	0	0	0	0	5	0	0	0	0	2	0	7	0	0	0	152915	0	47	0	0	0	0	0	4	0	0	0
233	AGG	0	0	1	0	0	0	0	0	13	0	151813	2	0	0	20	0	0	0	0	0	0	0	0	0	0	0	11	1	0	0	0	0	0	0	0	0	0	0	0	0	0	0	29	0	0	0	0	0
234	CCC	0	0	0	0	4	0	0	0	0	0	0	0	0	0	0	0	0	3	0	0	5	152708	0	8	0	0	0	0	0	1	0	0	0	0	0	0	0	28	0	0	0	0	0	0	0	0	0	0
235	AAA	152525	0	7	2	1	3	0	0	14	0	0	0	0	0	0	0	4	0	0	0	0	0	0	0	3	0	0	0	0	0	0	0	29	0	0	0	0	0	0	4	0	0	0	0	0	0	1	2
236	GTA	0	0	0	0	0	0	0	0	0	0	0	0	7	0	0	0	0	0	4	0	0	0	0	0	0	0	0	0	0	0	0	0	4	0	0	0	10	0	0	0	0	0	0	0	153035	0	3	0
237	AGA	0	0	0	0	0	0	0	0	152050	1	18	64	6	0	0	0	0	0	0	0	0	0	0	0	2	0	0	0	0	0	0	0	0	0	4	0	0	0	7	0	11	0	6	0	0	0	0	0
238	GAT	0	0	0	2	0	0	0	0	0	0	0	0	0	4	0	0	0	0	0	0	0	0	0	0	0	0	0	0	0	0	0	0	1	0	0	151947	0	0	0	0	0	0	0	0	0	0	0	0
239	CAA	0	0	0	0	0	0	0	0	0	0	0	0	0	0	0	0	152699	0	28	0	0	0	0	0	31	0	0	0	0	0	0	0	0	0	0	0	0	0	2	0	0	0	0	0	0	0	0	0
240	CAT	0	0	0	1	0	7	0	0	0	0	0	0	0	4	0	0	0	7	0	153433	0	0	0	4	0	0	0	17	0	0	0	0	0	0	0	0	0	0	0	0	0	0	0	0	0	0	0	0
241	GGG	0	0	0	0	0	0	0	0	0	0	3	0	0	0	0	0	0	0	0	0	0	0	0	0	0	0	0	0	0	0	0	0	0	0	3	0	0	0	0	0	1	0	153503	1	0	0	1	0
242	AGG	0	0	19	0	0	0	0	0	26	0	153312	0	0	0	1	0	0	0	0	0	0	0	0	0	0	0	0	0	0	0	0	0	0	0	0	0	0	0	0	0	0	0	39	0	0	0	0	0
243	ATG	0	0	5	0	0	0	4	0	0	0	0	0	6	0	153412	1	0	0	0	0	0	0	0	0	0	0	0	0	0	0	0	0	0	0	0	0	0	0	0	0	0	0	0	0	0	0	12	0
244	AAC	1	153547	1	0	0	0	0	0	0	3	0	0	0	0	0	0	0	0	0	0	0	0	0	0	0	0	0	0	0	0	0	0	0	2	0	0	0	0	0	0	0	0	0	0	0	0	0	0
245	TAT	0	0	0	0	0	0	0	0	0	0	0	0	0	0	0	0	0	0	0	3	0	0	0	0	0	0	0	0	0	0	0	0	0	0	0	0	0	0	0	0	0	0	0	0	0	0	0	0
246	TAC	0	0	0	0	0	0	0	0	0	0	0	0	0	0	0	0	0	10	0	0	0	0	0	0	0	0	0	0	0	0	0	0	0	0	0	0	0	0	0	0	0	0	0	0	0	0	0	0
247	TGG	0	0	0	0	0	0	0	0	0	0	2	0	0	0	0	0	0	0	0	0	0	0	0	0	0	0	24	0	0	0	1	0	0	0	0	0	0	0	0	0	0	0	0	0	0	0	0	0
248	ACC	0	0	0	0	8	151847	0	14	0	0	0	0	0	13	0	0	0	0	0	0	0	0	0	0	0	0	0	0	0	0	0	0	0	1	0	0	0	16	0	0	0	0	0	0	0	0	0	0
249	TTG	0	0	0	0	0	0	5	0	0	0	0	0	0	0	0	0	0	0	0	0	0	0	0	0	0	0	0	0	0	7	6	18	0	0	0	0	0	0	0	0	0	0	0	0	0	0	0	0
250	CTA	0	0	0	0	0	0	0	0	0	0	0	0	8	0	0	0	0	0	0	0	17	0	0	0	0	0	0	0	152604	2	13	0	0	0	0	0	0	0	0	0	0	0	0	0	6	0	0	0
251	GAA	4	0	0	0	0	0	0	0	0	0	0	0	5	0	0	0	0	0	6	0	0	0	0	0	0	6	1	0	0	0	0	0	152808	0	0	0	0	0	0	0	3	0	0	0	0	0	0	0
252	CCC	0	0	0	0	0	1	0	0	0	0	0	0	0	0	0	0	0	0	0	0	2	153265	4	8	0	0	0	0	0	1	0	0	0	0	0	0	0	3	0	0	0	0	0	0	0	0	0	0
253	GGA	0	0	0	0	0	0	0	0	21	0	0	0	0	0	0	0	0	0	0	0	0	0	0	0	1	0	0	0	0	0	0	0	1	0	5	0	0	0	0	0	152635	0	22	3	1	0	0	0
254	GAC	0	2	0	0	0	0	0	0	0	0	0	0	0	0	0	0	0	4	3	0	0	0	0	0	0	0	0	0	0	0	0	0	0	152857	0	8	0	0	0	0	0	11	0	0	0	0	0	0
255	ACA	0	0	0	0	152506	0	10	0	0	0	0	0	0	0	0	0	0	0	0	0	0	0	0	0	0	2	0	0	0	0	0	0	0	0	0	0	10	0	0	0	0	0	0	0	0	0	0	0
256	ATA	0	0	0	0	8	0	0	0	0	0	0	0	153115	0	16	0	0	0	0	0	0	0	0	0	0	0	0	0	0	0	0	0	0	0	0	0	0	0	0	0	0	0	0	0	27	4	0	0
257	ATA	8	0	0	0	10	5	0	0	6	1	0	0	152543	3	28	0	0	0	0	0	0	0	0	0	0	0	0	0	4	0	0	0	0	0	0	0	0	0	0	0	0	0	0	0	3	45	0	0
258	TTT	0	0	0	0	0	0	0	0	0	0	0	0	0	0	0	0	0	0	0	0	0	0	0	0	0	0	0	0	0	0	0	7	0	0	0	0	0	0	0	0	0	0	0	0	0	0	0	6
259	GAG	0	0	0	0	0	0	0	0	0	0	0	0	0	0	0	0	0	0	10	0	0	0	0	0	0	0	0	0	0	0	0	0	2	4	153152	11	0	0	2	0	0	0	21	0	0	0	2	0
260	GCA	0	0	0	0	27	0	2	0	0	0	0	0	0	0	0	0	0	0	0	0	0	0	0	0	0	0	0	0	0	0	0	0	2	0	0	0	153286	0	5	0	0	0	0	0	21	0	0	0
261	ACT	0	0	0	7	1	32	2	153221	0	0	0	0	0	0	0	8	0	0	0	0	0	0	0	0	0	0	0	0	0	0	0	0	0	0	0	0	0	0	0	5	0	0	0	0	0	0	0	0
262	GGT	0	0	0	0	0	0	0	0	0	0	0	10	0	0	0	0	0	0	0	0	0	0	0	0	0	0	0	0	0	0	0	0	0	0	0	4	0	0	0	0	1	22	0	153094	0	0	0	0
263	AAT	1	6	0	153488	0	0	0	1	0	0	0	5	0	0	0	1	0	0	0	0	0	0	0	0	0	0	0	0	0	0	0	0	0	0	0	7	0	0	0	0	0	0	0	0	0	0	0	0
264	CTA	0	0	0	0	0	0	0	0	0	0	0	0	0	0	0	0	0	0	0	0	33	0	0	0	1	0	0	0	153316	0	17	0	0	0	0	0	0	0	0	0	0	0	0	0	0	0	0	0
265	ATA	3	0	0	0	3	0	0	0	0	0	0	0	152661	0	36	0	0	0	0	0	0	0	0	0	0	0	0	0	0	0	0	0	0	0	0	0	0	0	0	0	0	0	0	0	2	0	0	0
266	GCA	0	0	0	0	8	0	0	0	0	0	0	0	0	0	0	0	0	0	0	0	0	0	0	0	0	0	0	0	0	0	0	0	3	0	0	0	153116	0	3	0	1	0	0	0	11	0	0	0
267	CCA	0	0	0	0	3	0	0	0	0	0	0	0	0	0	0	0	0	0	0	0	153416	4	6	0	0	0	0	0	1	0	0	0	0	0	0	0	0	0	0	0	0	0	0	0	0	0	0	0
268	TGG	0	0	0	0	0	0	0	0	0	0	0	0	0	0	0	0	0	0	0	0	0	0	0	0	0	0	4	0	0	0	0	0	0	0	0	0	0	0	0	0	0	0	0	0	0	0	0	0
269	TAT	0	0	0	0	0	0	0	0	0	0	0	0	0	0	0	0	0	0	0	22	0	0	0	0	0	0	0	0	0	0	0	0	0	0	0	4	0	0	0	0	0	0	0	0	0	0	0	0
270	GCT	0	0	0	0	0	0	0	32	0	0	0	0	0	0	0	0	0	0	0	0	0	0	0	0	0	0	0	0	0	0	0	0	0	0	0	0	0	6	2	153333	0	0	0	0	0	0	0	15
271	TTC	0	0	0	0	0	0	0	0	0	0	0	0	0	1	0	0	0	0	0	0	0	0	0	0	0	0	0	0	0	4	0	0	0	0	0	0	0	0	0	0	0	0	0	0	0	0	0	0
272	GCA	0	0	0	0	24	0	0	4	0	0	0	0	0	0	0	0	0	0	0	0	0	0	0	0	0	0	0	0	0	0	0	0	1	0	0	0	153341	0	7	0	0	0	0	0	10	0	0	1
273	CTG	0	0	0	0	0	0	0	0	0	0	0	0	0	0	3	0	0	0	1	0	0	0	40	0	0	0	1	0	5	0	153221	0	0	0	0	0	0	0	0	0	0	0	0	0	0	0	1	0
274	AGT	1	0	0	10	0	0	0	0	0	10	5	153466	0	0	0	0	0	0	0	6	0	0	0	0	0	0	0	0	0	0	0	0	0	0	0	0	0	0	0	0	0	0	0	4	0	0	0	0
275	AGA	0	0	0	0	0	0	0	0	153419	1	20	0	7	0	0	0	0	0	0	0	0	0	0	0	0	0	0	0	0	0	0	0	0	0	0	0	0	0	0	0	11	0	0	0	0	0	0	0
276	GGG	0	0	0	0	0	0	0	0	0	0	7	0	0	0	0	0	0	0	0	0	0	0	0	0	0	0	0	0	0	0	0	0	0	0	0	0	2	0	0	0	7	1	153409	0	0	0	0	0
277	TTT	0	0	0	0	3	0	0	0	0	3	0	0	0	0	0	0	0	0	0	0	4	0	0	0	0	0	0	0	0	2	0	3	0	0	0	0	0	0	0	0	0	0	0	0	0	0	0	3
278	GAG	0	6	3	0	845	0	0	0	0	0	0	0	0	0	0	0	0	0	0	0	0	0	0	0	0	0	0	0	0	0	0	0	9	5	152542	0	0	0	2	4	0	0	33	0	0	0	2	0
279	TCC	0	0	0	0	0	0	0	0	0	0	0	0	0	0	0	0	0	0	0	0	0	12	0	0	0	0	0	0	0	0	0	0	0	0	0	0	0	0	0	0	0	0	0	0	0	0	0	0
280	GGC	0	0	0	0	0	0	0	0	0	25	0	0	0	0	0	0	0	0	0	0	0	0	0	0	0	2	0	0	0	0	0	0	0	12	0	0	0	1	0	0	2	153359	4	91	0	0	0	0
281	ATC	0	0	0	0	0	9	0	0	0	0	0	0	0	153270	0	25	0	0	0	0	0	0	0	0	0	0	0	0	0	0	0	0	0	0	0	0	0	0	0	0	0	0	0	0	0	10	0	0
282	ATC	0	0	0	0	0	12	0	0	0	0	0	0	1	153492	1	4	0	0	0	0	0	0	0	0	0	0	0	0	0	2	0	0	0	0	0	0	0	0	0	0	0	0	0	0	0	16	0	0
283	ACC	0	1	0	0	10	153636	1	5	2	0	0	0	0	5	0	0	0	0	0	0	0	0	0	0	0	0	0	0	0	0	0	0	0	0	0	0	0	9	0	0	0	0	0	0	0	0	0	0
284	TCA	0	0	0	0	3	0	0	0	0	0	0	0	0	0	0	0	0	0	0	0	25	0	0	0	0	7	0	0	0	0	0	0	0	0	0	0	0	0	0	0	0	0	0	0	0	0	0	0
285	AAC	1	152921	0	14	0	0	0	0	0	8	0	0	0	0	0	0	0	0	0	0	0	0	0	0	0	0	0	4	0	0	0	0	0	5	0	0	0	0	0	0	0	0	0	0	0	0	0	0
286	GCG	0	0	0	0	0	0	12	0	0	0	0	0	0	0	0	0	5	0	0	0	0	0	0	0	0	0	0	0	0	0	0	0	0	0	6	0	18	1	157277	0	0	0	0	0	0	0	0	0
287	TCA	0	0	0	0	0	0	0	0	0	0	0	0	0	0	0	0	0	0	0	0	9	0	0	0	0	0	0	0	0	0	0	0	0	0	0	0	1	0	0	2	0	0	0	0	0	0	0	0
288	ATG	0	0	0	0	0	0	2	0	0	0	0	3	27	0	157262	3	0	0	0	0	0	0	0	0	0	0	0	0	0	0	2	0	0	0	3	0	0	0	0	0	0	0	0	0	0	0	9	0
289	CAT	0	0	0	3	0	0	0	0	0	0	0	0	0	0	0	0	0	11	0	157266	0	0	0	0	0	0	0	13	0	0	0	4	0	0	0	0	0	0	0	0	0	0	0	0	0	0	0	0
290	GAG	0	0	5	0	0	0	0	0	0	0	0	0	0	0	0	0	0	0	8	0	0	0	0	0	0	0	0	0	0	0	0	0	2	0	157293	2	0	0	0	0	0	0	27	0	0	0	0	0
291	TGT	0	0	0	0	0	0	0	0	0	0	0	7	0	0	0	0	0	0	0	0	0	0	0	0	0	0	0	10	0	0	0	0	0	0	0	0	0	0	0	0	0	0	0	0	0	0	0	0
292	AAC	0	157234	0	3	0	0	0	0	0	16	0	0	0	0	0	0	0	7	0	0	0	0	0	0	0	0	0	0	0	0	0	0	0	37	0	0	0	0	0	0	0	0	0	0	0	0	0	0
293	ACG	0	0	0	0	3	2	157315	1	0	0	0	0	0	0	8	0	0	0	0	0	0	0	0	0	0	0	0	0	0	0	0	0	0	0	0	0	0	0	6	0	0	0	0	0	0	0	0	0
294	AAG	5	0	157237	25	0	0	4	0	0	0	4	0	0	0	3	2	0	0	0	0	0	0	0	0	0	0	0	0	0	0	0	0	0	0	26	0	0	0	0	5	0	0	0	0	0	0	0	3
295	TGT	0	0	0	0	0	0	0	0	0	0	0	0	0	0	0	0	0	0	0	0	0	0	0	0	0	0	0	3	0	0	0	0	0	0	0	0	0	0	0	0	0	0	0	0	0	0	0	0
296	CAA	0	0	0	0	0	0	0	0	0	0	0	0	0	0	0	0	157230	0	12	0	1	0	0	0	49	0	0	0	0	0	0	0	0	0	0	0	0	0	0	0	0	0	0	0	0	0	0	0
297	ACA	0	0	0	0	157283	5	2	0	0	0	0	0	8	0	0	0	0	0	0	0	1	0	0	0	0	0	0	0	0	0	0	0	0	0	0	0	13	0	0	0	0	0	0	0	0	0	0	0
298	CCC	0	0	0	0	0	0	0	0	0	0	0	0	0	0	0	0	0	0	0	0	3	157292	0	0	0	0	0	0	0	1	0	0	0	0	0	0	0	0	0	0	0	0	0	0	0	0	0	0
299	CAG	0	0	1	0	0	0	0	0	0	0	0	0	0	0	0	3	5	0	155850	4	0	0	7	0	0	0	1428	0	0	0	0	0	0	0	0	0	0	0	0	0	0	0	0	0	0	0	6	0
300	GGA	0	0	0	0	0	0	0	0	2	0	0	0	0	0	0	0	0	0	0	0	0	0	0	0	0	0	0	0	0	0	0	0	3	0	0	0	0	0	0	0	157231	0	10	0	2	0	0	0
301	GCT	0	0	0	0	0	0	0	9	0	0	0	0	0	0	0	0	0	0	0	0	0	0	0	0	0	0	0	0	0	0	0	0	0	0	0	2	1	16	0	157260	0	0	0	0	0	0	0	6
302	ATA	0	0	0	0	2	0	0	0	0	0	0	0	157313	0	1	0	0	0	0	0	0	0	0	0	0	0	0	0	0	0	0	0	0	0	0	0	0	0	0	0	0	0	0	0	7	0	0	0
303	AAC	0	157265	0	12	0	0	0	0	0	3	0	0	0	0	0	0	0	1	30	0	0	0	0	0	0	0	0	0	0	0	0	0	0	5	0	0	0	0	0	0	0	0	0	0	0	0	0	0
304	AGC	0	18	0	0	0	0	0	0	1	157252	0	26	0	9	0	0	0	0	0	0	0	0	0	0	0	0	0	0	0	0	0	0	0	0	0	0	0	0	0	0	0	7	0	0	0	0	0	0
305	AAT	0	5	0	157309	0	0	0	0	0	0	0	8	0	0	0	0	0	0	0	0	0	0	0	0	0	0	0	0	0	0	0	0	0	0	0	9	0	0	0	0	0	0	0	0	0	0	0	0
306	CTC	0	0	0	0	0	0	0	0	0	0	0	0	0	0	0	0	0	1	0	0	0	30	0	0	0	0	0	0	0	157235	0	1	0	0	0	0	0	0	0	0	0	0	0	0	0	0	0	0
307	CCT	0	0	0	0	0	0	0	0	0	0	0	0	0	0	0	0	0	0	0	4	2	12	0	157267	0	0	0	0	0	0	0	2	0	0	0	0	0	0	0	0	0	0	0	0	0	0	0	0
308	TTC	0	0	0	0	0	0	0	0	0	0	0	0	0	0	0	0	0	0	0	0	0	0	0	0	0	0	0	0	0	2	0	0	0	0	0	0	0	0	0	0	0	0	0	0	0	0	0	0
309	CAG	0	0	0	0	0	0	0	0	0	0	0	0	0	0	0	0	4	0	157205	8	0	0	1	0	0	0	36	0	0	0	0	0	0	0	1	0	0	0	0	0	0	0	0	0	0	0	0	0
310	AAT	3	4	0	157319	0	0	0	0	0	0	0	0	0	0	0	0	0	0	0	0	0	0	0	0	0	0	0	0	0	0	0	0	0	0	0	4	0	0	0	0	0	0	0	0	0	0	0	0
311	ATA	4	0	0	0	20	0	0	0	0	0	0	0	157263	0	22	9	0	0	0	0	0	0	0	0	0	0	0	0	0	0	0	0	0	0	0	0	0	0	0	0	0	0	0	0	3	0	0	0
312	CAC	0	3	0	0	0	0	0	0	0	0	0	0	0	0	0	0	0	157259	1	4	0	0	0	0	0	15	0	0	0	0	0	0	0	0	0	0	0	0	0	0	0	0	0	0	0	0	0	0
313	CCA	0	0	0	0	2516	0	0	0	0	1	0	0	0	0	0	0	1	0	0	0	154504	0	22	0	0	0	0	0	269	0	0	0	0	0	0	0	0	0	0	0	0	0	0	0	0	0	0	0
314	GTC	0	0	0	0	0	0	0	0	0	0	0	0	0	2	0	0	0	0	0	0	0	0	0	0	0	0	0	0	0	4	0	0	0	0	0	0	0	25	0	0	0	0	0	0	3	157257	0	8
315	ACA	0	0	0	0	157234	1	30	1	0	0	0	0	2	0	0	0	0	0	0	0	0	0	0	0	0	0	0	0	0	0	0	0	0	0	0	0	2	0	0	0	0	0	0	3	0	0	0	0
316	ATA	0	0	0	0	5	0	0	0	0	0	0	0	157226	0	24	0	0	0	0	0	0	0	0	0	0	0	0	0	0	0	0	0	0	0	0	0	0	0	0	0	0	0	0	0	2	4	0	0
317	GGA	0	0	0	0	0	0	0	0	0	0	0	0	0	0	0	0	0	0	0	0	0	0	0	0	2	0	0	0	0	0	0	0	3	0	0	0	0	0	0	0	157264	1	52	2	0	0	0	0
318	GAG	0	0	3	0	0	6	9	0	0	0	0	0	0	0	0	0	0	0	0	0	0	0	0	0	0	77	0	0	0	0	0	5	22	0	157128	0	0	0	1	0	0	0	3	0	0	0	0	0
319	TGC	0	0	0	0	0	0	0	0	0	0	0	0	0	0	0	0	0	0	0	0	0	0	0	0	0	0	0	0	0	0	0	0	0	0	0	0	0	0	0	0	0	0	0	0	0	0	0	0
320	CCA	0	0	0	0	2	0	0	0	0	0	0	0	0	0	0	0	3	0	0	0	157270	11	13	0	0	0	0	0	0	0	0	0	0	0	0	0	0	0	0	0	0	0	0	0	0	0	0	0
321	AAA	157297	0	7	7	0	0	0	0	7	0	0	0	0	0	0	0	0	0	0	0	0	0	0	0	0	0	0	0	0	0	0	0	0	0	0	0	0	0	0	0	0	0	0	0	0	0	0	0
322	TAT	0	0	0	8	0	0	0	0	0	0	0	0	0	0	0	0	0	0	0	7	0	0	0	0	0	0	0	0	0	0	0	0	0	0	0	0	0	0	0	0	0	0	0	0	0	0	0	0
323	GTC	0	0	0	0	0	0	0	0	0	0	0	0	0	10	0	0	0	0	0	0	0	0	0	0	0	0	0	0	0	0	0	0	0	6	0	0	0	12	0	0	0	0	0	0	2	157112	0	13
324	AGG	0	0	4	0	4	0	0	0	3	0	157077	3	0	0	7	0	0	0	0	0	0	0	0	0	0	3	1	0	0	0	0	0	0	0	0	0	0	0	0	0	0	0	45	0	0	0	0	0
325	AGT	0	0	0	7	0	0	0	0	0	13	0	157102	0	0	0	3	0	0	0	0	0	0	0	0	0	0	0	0	0	0	0	0	0	0	0	0	0	0	0	0	0	0	0	11	0	0	0	0
326	ACC	0	0	0	0	4	157113	0	2	0	0	0	0	0	10	5	0	0	0	0	0	0	0	0	0	0	0	0	0	0	0	0	0	0	0	0	0	0	10	0	1	0	0	0	0	0	0	0	0
327	AAA	157117	0	0	1	0	0	0	0	2	0	0	0	0	0	0	0	0	0	0	0	0	0	0	0	0	0	0	0	0	0	0	0	32	0	0	0	0	0	0	0	0	0	0	0	0	0	0	0
328	TTG	0	0	0	0	0	0	0	0	0	0	0	0	8	0	0	0	0	0	0	0	0	0	0	0	0	0	0	0	0	0	0	0	0	0	0	0	0	0	0	0	0	0	0	0	0	0	0	0
329	AGG	0	0	11	0	0	0	0	0	16	0	156881	1	0	0	17	0	0	0	0	0	0	0	0	0	0	0	1	0	0	0	0	0	0	0	0	0	0	0	0	0	0	0	27	0	0	0	0	0
330	ATG	0	0	0	0	0	0	3	0	0	0	0	0	6	0	156925	1	0	0	0	0	0	0	0	0	0	0	0	0	0	0	0	0	0	0	0	0	0	0	0	0	0	0	0	0	0	0	9	0
331	GTT	0	0	0	0	0	0	0	0	0	0	0	0	0	0	0	11	0	0	0	0	0	0	0	0	0	0	0	0	0	0	0	0	0	0	0	0	0	0	0	7	0	0	0	0	9	13	0	155999
332	ACA	0	0	0	0	156958	7	74	3	0	0	0	0	23	0	0	0	0	0	0	0	0	0	0	0	0	0	0	0	0	0	0	0	0	0	0	0	7	0	0	0	0	0	0	0	0	0	0	0
333	GGA	0	0	0	0	0	0	0	0	5	0	0	0	0	0	0	0	0	0	0	0	0	0	0	0	0	0	0	0	0	0	0	0	21	0	0	0	1	0	0	0	156965	0	9	0	0	0	0	0
334	CTA	0	0	0	0	0	0	0	0	0	0	0	0	0	0	0	0	0	0	0	0	15	0	0	0	0	0	0	0	157046	0	14	0	0	0	0	0	0	0	0	0	0	0	0	0	0	0	0	0
335	AGA	1	0	0	0	1	0	0	0	157064	0	2	0	0	0	0	0	0	0	0	0	0	0	0	0	0	0	0	0	0	0	0	0	0	0	0	0	0	0	0	0	15	0	0	0	0	0	0	0
336	AAC	1	157253	0	7	0	0	0	0	0	4	0	0	0	0	0	0	0	0	0	0	0	0	0	0	0	0	0	0	0	0	0	0	0	1	0	0	0	0	0	0	0	0	0	0	0	0	0	0
337	ATC	0	1	0	0	0	2	0	0	0	1	0	0	0	157270	0	0	0	0	0	0	0	0	0	0	0	0	1	0	0	0	0	0	0	0	0	0	0	0	7	0	0	0	0	0	0	5	5	0
338	CCA	0	0	0	0	1	0	0	0	0	0	0	0	0	0	0	0	4	0	0	0	157287	0	2	0	0	0	0	0	3	0	0	0	0	0	0	0	0	0	0	0	0	0	0	0	0	0	0	0
339	TCC	0	0	0	0	0	2	0	0	0	0	0	0	0	0	0	0	0	0	0	0	0	16	0	0	0	0	0	0	0	0	0	0	0	0	0	0	0	0	0	0	0	0	0	0	0	0	0	0
340	ATT	0	0	6	0	0	0	0	9	0	0	0	0	0	16	1	157258	0	0	0	0	0	0	0	0	0	0	5	0	0	0	0	0	0	0	0	0	0	0	0	0	0	0	0	0	0	0	0	2
341	CAA	2	0	0	0	0	0	0	0	0	0	0	0	0	0	0	0	157239	2	0	0	0	0	0	0	21	0	0	0	0	0	0	0	0	0	0	0	0	0	0	0	0	0	0	0	0	0	0	0
342	TAC	0	0	0	0	0	0	0	0	0	0	0	0	0	0	0	0	0	2	0	0	0	0	0	0	0	0	0	0	0	0	0	0	0	0	0	0	0	0	0	0	0	0	0	0	0	0	0	0
343	AGA	1833	0	7	1	0	0	0	0	154263	3	37	1	20	0	0	0	8	0	0	0	0	0	0	0	1	0	0	0	0	0	0	0	0	0	0	0	0	0	0	0	8	0	0	0	0	0	0	0
344	GGT	0	0	0	0	0	0	0	0	0	0	0	3	0	0	0	0	0	0	0	0	0	0	0	0	0	0	0	2	0	0	0	0	0	0	0	0	0	0	0	0	0	8	0	156736	0	0	0	0
345	CTA	0	0	0	0	0	0	0	0	0	0	0	0	6	0	0	0	1	0	0	0	23	0	0	0	0	0	0	0	156594	0	6	0	0	0	0	0	0	0	0	0	0	0	0	0	0	0	0	0
346	TTT	0	0	0	0	0	0	0	0	0	0	0	0	0	0	0	0	0	0	0	0	0	0	0	0	0	0	0	0	0	0	0	15	0	0	0	0	0	0	0	0	0	0	0	0	0	0	0	0
347	GGA	0	0	0	0	0	0	0	0	8	0	0	0	0	0	0	0	0	0	0	0	0	0	0	0	0	0	0	0	0	0	0	0	2	0	0	0	1	0	0	0	156892	1	17	2	0	0	0	0
348	GCC	0	0	0	0	0	7	0	0	0	0	0	0	0	0	0	0	0	0	0	0	0	0	0	0	0	0	0	0	0	0	0	0	0	0	0	0	3	156936	0	1	0	0	0	0	0	51	0	0
349	ATT	0	0	0	0	0	0	0	0	0	0	0	0	0	14	0	157067	0	0	0	0	0	0	0	0	0	0	0	0	9	0	0	0	0	0	0	0	0	0	0	0	0	0	0	0	0	0	0	9
350	GCT	0	0	0	0	0	0	0	33	0	0	0	0	0	0	0	0	0	0	0	0	0	0	0	1	0	0	0	0	0	0	0	0	0	0	0	0	0	14	5	157048	0	0	0	0	0	0	0	29
351	GGT	0	0	0	0	0	0	0	0	0	0	0	4	0	0	0	0	0	0	0	0	0	0	0	0	0	0	0	0	0	0	0	0	0	0	0	8	0	0	0	0	0	4	4	157159	0	0	0	7
352	TTT	0	0	0	0	0	0	0	0	0	0	0	0	0	0	0	0	0	0	0	0	0	0	0	0	0	0	0	0	0	0	0	5	0	0	0	0	0	0	0	0	0	0	0	0	0	0	0	0
353	ATT	0	0	0	2	0	0	0	4	0	0	0	0	0	23	0	157157	0	0	0	0	0	0	0	0	0	0	0	0	3	0	0	0	0	0	0	0	0	0	0	0	0	0	0	0	4	0	0	7
354	GAG	0	0	1	0	0	0	0	0	0	0	0	0	0	0	0	0	0	0	1	0	0	0	0	0	0	0	0	0	0	0	0	0	13	1	157157	8	0	0	2	0	0	0	24	0	0	0	5	0
355	GGG	0	0	0	0	0	0	0	0	0	0	8	0	0	0	0	0	0	0	0	0	0	0	0	0	0	0	0	0	0	0	0	0	0	0	5	0	0	0	0	0	1398	0	155926	1	0	0	0	0
356	GGA	0	0	0	0	0	0	0	0	5	0	0	0	0	0	0	0	0	0	0	0	0	0	0	0	0	0	0	0	0	0	0	0	8	0	0	0	0	0	0	0	156993	0	224	0	1	0	0	0
357	TGG	0	0	0	0	0	0	0	0	0	0	0	0	0	0	0	0	0	0	0	0	0	0	0	0	0	0	12	0	0	0	0	0	0	0	0	0	0	0	0	0	0	0	0	0	0	0	0	0
358	ACT	0	0	0	0	1	45	5	156999	0	0	0	1	0	0	0	4	0	0	0	0	0	0	0	3	0	0	0	0	0	0	0	0	0	0	0	0	0	0	0	43	0	0	0	0	0	0	0	0
359	GGA	0	0	0	0	0	0	0	0	14	0	0	0	0	0	0	0	0	0	0	0	0	0	0	0	0	0	0	0	0	0	0	0	5	0	0	0	0	0	0	0	157222	0	21	0	4	0	0	0
360	ATG	0	0	0	0	0	0	10	0	0	0	0	0	6	0	157232	0	0	0	0	0	0	0	0	0	0	0	0	0	0	4	2	0	0	0	0	0	0	0	0	0	0	0	0	0	0	0	9	0
361	ATA	16	0	0	0	26	0	0	0	1	0	0	0	156925	1	28	10	0	0	0	0	0	0	0	0	0	0	0	0	0	0	0	0	3	0	0	0	0	0	0	0	0	0	0	0	4	0	125	1
362	GAT	0	0	0	12	0	0	0	0	0	0	0	0	0	0	0	0	0	0	0	2	0	0	0	0	0	0	0	0	0	0	0	0	3	9	0	157207	0	0	0	0	0	0	0	1	0	0	0	0
363	GGA	0	0	0	0	0	0	0	0	5	0	0	0	0	0	0	0	0	0	0	0	0	0	0	0	1	0	0	0	0	0	0	0	0	0	0	0	0	0	0	0	157261	6	11	0	0	0	0	0
364	TGG	0	0	0	0	0	0	0	0	0	0	6	0	0	0	0	0	0	0	0	0	0	0	0	0	0	0	5	0	0	0	0	0	0	0	0	0	0	0	0	0	0	0	0	0	0	0	0	0
365	TAT	0	0	0	5	0	0	0	0	0	0	0	0	0	0	0	0	0	0	0	15	0	0	0	0	0	0	0	0	0	0	0	0	0	0	0	0	0	0	0	0	0	0	0	0	0	0	0	0
366	GGT	0	0	0	0	0	0	0	0	0	0	0	2	0	0	0	0	0	0	0	0	0	0	0	0	0	0	0	0	0	0	0	0	0	0	0	9	0	0	0	1	0	3	0	157287	0	0	0	1
367	TAT	0	0	0	0	0	0	0	0	0	0	0	0	0	0	0	0	0	0	0	13	0	0	0	0	0	0	0	0	0	0	0	0	0	0	0	1	0	0	0	0	0	0	0	0	0	0	0	0
368	CAT	0	0	0	2	0	0	0	0	0	0	0	0	0	0	0	0	0	14	0	157231	0	0	0	0	0	0	0	8	0	0	0	0	0	0	0	0	0	0	0	0	0	0	0	0	0	0	0	0
369	CAT	0	0	0	7	0	0	0	0	0	0	0	0	0	0	0	0	0	19	0	157272	0	0	0	0	0	0	0	2	0	0	0	0	0	0	0	0	0	0	0	0	0	0	0	0	11	0	0	0
370	CAG	0	0	0	0	0	0	0	0	0	0	0	0	0	0	0	0	1	0	157275	3	0	0	0	0	6	0	23	0	0	0	0	0	0	0	0	0	0	0	0	0	0	0	0	0	2	0	0	0
371	AAT	15	1	0	157284	0	0	0	0	0	0	0	0	0	0	0	0	0	0	0	0	0	0	0	0	0	0	0	0	0	0	0	0	0	0	0	13	0	0	0	0	0	0	0	0	0	0	0	0
372	GAA	6	0	0	0	0	0	0	0	0	0	0	0	0	0	0	0	0	0	0	0	0	0	0	0	0	0	0	0	0	0	0	0	157231	0	14	5	0	0	0	0	14	0	0	0	4	0	0	0
373	CAG	0	0	3	0	0	0	0	0	0	0	0	0	0	0	0	0	3	0	157215	12	0	0	3	0	0	0	20	0	0	0	1	0	0	0	4	0	0	0	0	0	0	0	0	0	0	0	0	0
374	GGA	0	0	0	0	0	0	0	0	7	0	0	0	0	0	0	0	0	0	0	0	0	0	0	0	0	0	0	0	0	0	0	0	3	0	0	0	0	0	0	0	157273	0	4	0	0	0	0	0
375	TCA	0	0	0	0	0	0	0	0	0	3	0	0	0	0	0	0	0	0	0	0	3	0	0	0	0	0	0	0	0	0	0	0	0	0	0	0	0	0	0	0	0	0	0	0	0	0	0	0
376	GGC	0	0	0	0	0	0	0	0	0	16	0	0	0	0	0	0	0	0	0	0	0	0	0	0	0	0	0	0	0	0	0	0	0	24	0	0	0	0	0	0	2	157275	0	6	0	0	0	0
377	TAT	0	0	0	0	0	0	0	0	0	0	0	0	0	0	0	0	0	0	0	16	0	0	0	0	0	0	0	0	0	0	0	0	0	0	0	0	0	0	0	0	0	0	0	0	0	0	0	0
378	GCA	0	0	0	0	31	0	0	0	0	0	0	0	0	6	0	0	0	0	0	0	0	0	0	0	0	0	0	0	0	0	0	0	0	0	0	0	157142	1	32	0	0	0	0	0	61	0	0	0
379	GCG	0	0	0	0	0	0	4	0	0	0	0	0	0	0	0	0	0	0	0	0	0	0	0	0	0	0	0	0	0	0	0	0	0	0	2	0	17	0	157241	1	0	0	0	0	0	0	46	0
380	GAT	0	0	0	4	0	0	0	0	0	0	0	0	0	0	0	0	0	0	0	0	0	0	0	0	0	0	0	0	0	0	0	0	0	8	0	157316	0	0	0	0	0	0	0	3	0	0	0	0
381	CAA	3	0	0	0	0	0	0	0	0	0	0	0	0	0	0	0	81078	0	2	2	5	0	0	0	16	0	0	0	0	0	0	0	0	0	0	0	0	0	0	0	0	0	0	0	0	0	0	0
382	AAA	81023	0	5	2	1	0	0	0	0	0	0	0	0	0	0	0	0	0	0	0	0	0	0	0	0	0	0	0	0	10	0	0	0	0	0	1	0	0	0	0	0	0	0	0	0	0	0	0
383	AGC	0	17	0	0	0	1	0	0	4	80434	0	17	0	0	0	0	0	0	0	0	0	0	0	0	0	0	0	0	0	0	0	0	0	0	0	0	0	0	0	0	0	24	0	0	0	0	0	0
384	ACA	0	0	0	0	80946	0	4	0	0	0	0	0	3	0	0	0	0	0	0	0	0	0	0	0	0	0	0	0	0	0	0	0	0	0	0	0	4	0	0	0	0	0	0	0	0	0	0	0
385	CAA	0	0	0	0	0	0	0	0	0	0	0	0	0	0	0	0	76528	0	3	0	0	0	0	0	1590	0	0	0	0	0	0	0	0	0	8	0	0	0	0	0	0	0	0	0	0	0	0	0
386	AAT	0	2	0	80937	234	0	0	0	0	0	0	4	0	0	0	2	0	0	0	0	0	0	0	0	0	0	0	0	0	0	0	0	0	0	0	8	0	0	0	0	0	0	0	0	0	0	0	0
387	GCC	0	0	0	0	0	2	0	1	0	0	0	0	0	0	0	0	0	0	0	0	0	0	0	0	0	0	0	0	0	0	0	0	0	0	0	0	1	81101	0	1	0	0	0	0	0	19	0	0
388	ATT	0	0	0	1	0	0	0	1	0	0	0	0	0	7	0	81071	0	0	0	0	0	0	0	0	0	0	0	0	2	0	0	0	0	0	0	0	0	0	0	0	0	0	0	0	0	0	109	1
389	AAC	0	78970	1	10	0	0	0	0	0	9	0	0	0	0	0	0	0	0	0	0	0	0	0	0	2028	0	0	1	0	0	0	0	0	9	0	0	0	0	0	0	0	0	0	0	0	0	0	0
390	GGG	0	0	0	0	0	0	4	0	0	0	2	0	0	0	0	0	0	0	0	0	0	0	0	0	0	0	0	0	0	0	5	0	0	0	0	0	0	0	0	0	4	0	78312	0	0	13	0	0
391	ATT	0	0	0	1	0	0	0	1	0	0	0	0	0	7	0	80861	0	0	0	0	0	0	0	0	0	0	0	0	0	0	0	0	0	0	0	0	0	0	0	0	0	0	0	0	0	0	0	0
392	ACA	1	0	0	0	80910	0	5	0	0	0	0	0	8	0	0	0	0	0	0	0	0	0	0	0	0	0	0	0	0	0	0	2	0	0	0	0	12	0	0	0	0	0	0	0	0	0	0	0
393	AAC	0	80332	0	0	0	3	839	0	0	5	0	0	0	0	0	0	0	0	0	0	0	0	0	0	0	0	0	0	0	0	0	0	0	11	0	0	0	0	0	0	0	0	0	0	0	0	0	0
394	AAG	4	0	78095	6	0	0	0	0	0	0	3	0	0	0	0	0	0	0	0	0	0	0	0	0	0	0	0	0	0	0	0	0	0	0	7	0	0	0	0	0	0	0	0	0	0	0	0	0
395	GTG	0	0	0	0	0	0	0	0	0	0	0	0	0	0	4	0	0	0	0	0	0	0	0	0	0	0	0	0	0	0	0	0	0	0	2	0	0	0	2	0	0	0	4	0	0	0	81081	7
396	AAC	1	81091	0	5	0	0	0	0	0	1	0	0	0	0	0	0	0	0	0	0	0	0	0	0	0	0	0	0	0	0	0	0	0	2	0	0	0	0	0	0	0	0	0	0	0	0	0	0
397	TCT	0	0	0	0	0	0	0	0	0	0	0	0	0	0	0	0	2	0	0	0	0	0	0	1	0	0	0	0	0	0	0	0	0	0	0	0	0	0	0	0	0	0	0	0	0	0	0	0
398	GTT	0	0	0	0	0	0	0	0	0	0	0	0	0	0	0	7	0	0	0	0	0	0	0	0	0	0	0	0	0	0	0	0	0	0	0	0	0	0	0	5	0	0	0	0	0	7	0	80804
399	ATC	0	0	0	0	0	3	0	0	0	4	0	0	3	81096	0	12	0	0	0	0	0	0	0	0	0	0	0	0	0	1	0	0	0	0	0	0	0	0	0	0	0	0	0	0	0	1	0	0
400	GAG	0	0	7	0	0	0	0	0	0	0	0	0	0	0	0	0	0	0	0	0	0	0	0	0	0	0	0	0	0	0	0	0	3	0	76278	0	0	0	0	0	0	0	5	0	0	0	1	0
401	AAA	80794	0	2	2	0	0	0	0	0	0	0	0	0	0	0	0	0	0	0	0	0	0	0	0	0	0	0	0	0	0	0	0	0	0	0	0	0	0	0	0	0	0	0	0	0	0	0	0
402	ATG	0	0	0	0	0	0	6	0	0	0	0	0	9	0	80984	5	0	0	0	0	0	0	0	0	0	0	0	0	0	0	0	0	0	0	0	0	0	0	0	0	0	0	0	0	0	3	6	0
403	AAC	5	81051	0	2	0	2	0	0	0	5	0	0	0	0	0	0	0	0	0	0	0	0	0	0	0	0	0	0	0	0	0	0	0	2	0	0	0	0	0	0	0	0	0	0	0	0	0	0
404	ACT	0	0	0	2	1	4	1	80947	0	0	1	0	0	0	0	2	0	0	0	0	0	0	0	0	0	0	0	0	0	0	0	0	0	0	0	0	0	0	0	1	0	0	0	0	0	0	0	0
405	CAA	0	0	0	0	0	0	0	0	0	0	0	0	0	0	0	0	80716	0	0	3	0	0	0	0	13	0	0	0	0	0	0	0	0	0	0	0	0	0	0	0	0	0	0	0	0	0	0	0
406	TTC	0	0	0	0	0	0	0	0	0	0	0	0	0	0	0	0	0	0	0	0	0	0	1	0	0	0	0	0	0	5	0	0	0	0	0	0	0	0	0	0	0	0	0	0	0	0	0	0
407	ACA	0	0	0	0	80923	1	14	0	0	0	0	0	13	0	0	0	0	0	0	0	0	0	0	0	0	0	0	0	0	0	0	0	0	0	0	0	0	0	0	0	0	0	0	0	0	0	0	0
408	GCT	0	0	0	0	0	0	0	0	0	0	0	0	0	0	0	0	0	0	0	0	0	0	0	2	0	0	0	0	0	0	0	0	0	0	0	0	3	4	1	80545	0	0	0	1	0	0	0	0
409	GTG	0	0	0	0	0	0	0	0	0	0	0	0	0	0	5	0	0	0	0	0	0	0	0	0	0	0	0	0	0	0	0	0	0	0	0	0	0	0	5	0	0	0	2	0	2	0	79968	7
410	GGT	0	0	0	0	0	0	0	0	0	0	0	2	0	0	0	0	0	0	0	0	0	0	0	0	0	0	0	0	0	0	0	0	0	0	0	4	0	0	0	0	0	5	2	77900	0	0	0	0
411	AAA	80931	1	11	1	0	0	0	0	1	0	0	0	0	0	0	0	0	0	0	0	0	0	0	0	0	0	0	0	0	0	0	0	13	0	0	0	0	0	0	0	0	6	0	0	0	0	4	0
412	GAA	2	1	0	0	0	0	0	0	0	0	0	0	0	0	0	0	0	0	0	0	0	0	0	0	0	0	0	0	0	0	0	0	81003	0	0	0	0	0	0	0	1	0	0	0	0	0	0	0
413	TTC	0	0	0	0	0	0	0	0	0	0	0	0	0	0	0	0	0	0	0	0	0	0	0	0	0	0	0	0	0	0	0	0	0	0	0	0	0	0	0	0	0	0	0	0	0	0	0	0
414	AAC	0	81025	0	0	0	0	0	0	0	5	0	0	0	0	0	0	0	0	0	0	0	0	0	0	0	0	0	0	0	0	0	0	0	10	0	0	0	0	0	0	0	0	0	0	0	0	0	0
415	AAC	1	81136	0	4	2	0	0	0	0	6	0	0	0	0	0	0	0	0	0	0	0	0	0	0	0	0	0	0	0	0	0	0	0	2	0	0	0	0	0	0	0	0	0	0	0	0	0	0
416	TTA	0	0	0	0	0	0	0	0	0	0	0	0	0	0	0	0	0	0	0	0	0	0	0	0	0	0	0	0	2	0	0	0	0	0	0	0	0	0	0	0	0	0	0	0	0	0	0	0
417	GAA	2	0	0	0	0	0	0	0	0	0	0	0	0	0	0	0	0	0	0	0	0	0	0	0	0	0	0	0	0	0	0	0	80920	3	1	0	0	0	0	0	3	0	0	0	0	0	0	0
418	AAA	80836	0	1	0	0	0	0	0	0	0	0	0	0	0	0	0	0	0	0	0	0	0	0	0	0	0	0	0	0	0	0	0	0	0	0	0	0	0	0	0	0	0	0	0	0	0	0	0
419	AGG	0	0	14	0	0	0	0	0	0	0	80433	0	0	0	8	0	0	0	0	0	0	0	0	0	0	0	0	0	0	0	0	0	0	0	0	0	0	0	0	0	0	0	85	0	0	0	0	0
420	ATG	0	0	0	0	0	0	1	0	0	0	1	0	5	0	79159	2	0	0	0	0	0	0	0	0	0	0	0	0	0	0	0	0	0	0	0	0	0	0	0	0	0	0	0	0	0	0	6	0
421	GAA	1	0	0	0	0	0	0	0	0	0	0	0	0	0	0	0	0	0	0	0	0	0	0	0	0	0	0	0	0	0	0	0	80412	0	10	0	0	0	0	0	12	0	0	0	0	0	0	0
422	AAT	0	3	0	80784	0	0	0	0	0	0	0	0	0	0	0	0	0	0	0	0	0	0	0	0	0	0	0	0	0	0	0	0	0	0	0	6	0	0	0	0	0	0	0	0	0	0	0	0
423	TTA	0	0	0	0	0	0	0	0	0	0	0	0	0	0	0	0	0	0	0	0	0	0	0	0	0	0	0	0	4	0	0	0	0	0	0	0	0	0	0	0	0	0	0	0	0	0	0	0
424	AAT	0	0	0	80130	0	0	0	0	0	0	0	0	0	0	0	0	0	0	0	0	0	0	0	0	0	0	0	0	0	0	0	0	0	0	0	0	0	0	3	0	0	0	0	0	0	0	0	0
425	AAA	80989	0	0	3	0	0	0	0	5	0	0	0	0	0	0	0	0	0	0	0	0	0	0	0	0	0	0	0	0	0	0	0	7	0	0	0	0	0	0	0	0	0	0	0	0	0	0	0
426	AAA	80931	0	25	0	0	0	0	0	0	0	0	0	0	0	0	0	2	0	0	0	0	0	0	0	0	0	0	0	0	0	0	0	7	0	0	0	0	0	0	0	0	0	0	0	0	0	0	0
427	GTT	0	0	0	0	0	0	0	0	0	0	0	0	0	0	0	2	0	0	0	0	0	0	0	0	0	0	0	0	0	0	0	0	0	0	0	0	0	0	0	0	0	0	0	1	0	12	0	76823
428	GAT	0	0	0	3	0	0	0	0	0	0	0	0	0	0	1	0	0	0	0	0	0	0	0	0	0	0	0	0	0	0	0	0	1	2	0	78386	0	0	0	0	0	0	0	2	0	0	0	0
429	GAT	0	0	0	0	0	0	0	0	0	0	0	0	0	0	1	0	0	0	0	0	0	0	0	0	0	0	0	0	0	0	0	0	0	6	0	79876	0	0	0	0	0	0	0	7	0	0	0	0
430	GGG	0	0	0	0	0	0	0	0	0	0	0	0	0	0	0	0	0	0	0	0	0	0	0	0	0	0	0	0	0	0	0	0	0	0	3	0	0	0	1	0	4	0	80706	0	0	0	1	0
431	TTT	0	0	0	0	0	0	0	0	0	0	0	0	0	0	0	0	0	0	0	0	0	0	0	0	0	0	0	0	0	0	0	3	0	0	0	0	0	0	0	0	0	0	0	0	0	0	0	0
432	CTG	0	0	0	0	0	0	0	0	0	0	0	0	0	0	2	0	0	0	0	0	0	0	23	0	0	0	1	0	2	0	80805	3	0	0	0	0	0	0	0	0	0	0	0	0	0	0	0	2
433	GAC	0	0	0	0	0	0	0	0	0	0	0	0	0	0	0	0	0	0	0	0	0	0	0	0	0	0	0	0	0	0	0	0	1	80882	0	0	0	0	0	0	0	4	0	0	0	0	0	0
434	ATT	0	0	0	0	0	0	0	1	0	0	0	0	0	7	0	81257	0	0	0	0	0	0	0	0	0	0	0	0	1	0	0	2	0	0	0	0	0	0	0	0	0	0	0	0	0	0	0	1
435	TGG	0	0	0	0	0	0	0	0	0	0	2	0	0	0	0	0	0	0	0	0	0	0	0	0	0	0	12	0	0	0	0	0	0	0	0	0	0	0	0	0	0	0	0	0	0	0	0	0
436	ACA	1	0	0	0	80887	0	4	0	0	0	0	0	2	0	0	0	0	0	0	0	0	0	0	0	0	0	0	0	0	0	0	0	0	0	0	0	13	0	0	0	0	0	0	0	0	0	0	0
437	TAT	0	0	0	0	0	0	0	0	0	0	0	0	0	0	0	0	0	0	0	9	0	0	0	0	0	0	0	0	0	0	0	0	0	0	0	0	0	0	0	0	0	0	0	0	0	0	0	0
438	AAT	0	0	0	78360	0	0	0	0	0	0	0	5	0	0	0	0	0	0	0	0	0	0	0	0	0	0	0	0	0	0	0	0	0	0	0	10	0	0	0	0	0	0	0	0	0	0	0	0
439	GCA	0	0	0	0	10	0	0	0	0	0	0	0	0	0	0	0	0	0	0	0	0	0	0	0	0	0	0	0	0	0	0	0	2	0	0	0	77192	0	7	0	0	0	0	0	8	0	0	0
440	GAA	4	0	0	0	0	0	0	0	0	0	0	0	0	0	0	0	0	0	0	0	0	0	0	0	0	0	0	0	0	0	0	0	80320	0	0	0	0	0	0	0	0	0	0	0	0	0	0	0
441	TTG	0	0	0	0	0	0	0	0	0	0	0	0	0	0	1	0	0	0	0	0	0	0	0	0	0	0	0	0	0	0	3	0	0	0	0	0	0	0	0	0	0	0	0	0	0	0	1	0
442	TTA	0	0	0	0	0	0	0	0	0	0	0	0	0	0	0	0	0	0	0	0	0	0	0	0	0	0	0	0	0	0	0	0	0	0	0	0	0	0	0	0	0	0	0	0	0	0	0	0
443	GTT	0	0	0	0	0	0	0	0	0	0	0	0	0	0	0	0	0	0	0	0	0	0	0	0	0	0	0	0	0	0	0	0	0	0	0	0	0	0	0	0	0	0	0	0	0	1	0	79478
444	CTA	0	0	0	0	0	0	0	0	0	0	0	0	3	0	0	0	0	0	0	0	2	0	0	0	0	0	0	0	80157	0	13	0	0	0	0	0	0	0	0	0	0	0	0	0	0	0	0	0
445	CTG	0	0	0	0	0	0	0	0	0	0	0	0	0	0	1	0	0	0	0	0	0	0	13	0	0	0	0	0	4	0	80599	1	0	0	0	0	0	0	0	0	0	0	0	0	0	0	0	0
446	GAA	0	0	0	0	0	0	0	0	0	0	0	0	0	0	0	0	0	0	0	0	0	0	0	0	0	0	0	0	0	0	0	0	80774	0	0	0	0	0	0	0	5	0	0	0	0	0	0	0
447	AAT	0	1	0	80949	0	0	0	0	0	0	0	0	0	0	0	0	0	0	0	0	0	0	0	0	0	0	0	0	0	0	0	0	0	0	0	4	0	0	0	0	0	0	0	0	0	0	0	0
448	GAA	0	0	0	0	0	0	0	0	0	0	0	0	0	0	0	0	0	0	0	0	0	0	0	0	0	0	0	0	0	0	0	0	80805	0	2	0	0	0	0	0	5	0	0	0	0	0	0	0
449	AGG	0	0	5	0	0	0	0	0	3	0	79990	0	0	0	4	0	0	0	0	0	0	0	0	0	0	0	6	0	0	0	0	0	0	0	0	0	0	0	0	0	0	0	16	0	0	0	0	0
450	ACT	0	0	0	0	1	3	0	80089	0	0	0	0	0	0	0	1	0	0	0	0	0	0	0	0	0	0	0	0	0	0	0	0	0	0	0	0	0	0	0	0	0	0	0	0	0	0	0	0
451	TTG	0	0	0	0	0	0	0	0	0	0	0	0	0	0	0	0	0	0	0	0	0	0	0	0	0	0	0	0	0	0	3	0	0	0	0	0	0	0	0	0	0	0	0	0	0	0	0	0
452	GAT	0	0	0	1	0	0	0	0	0	0	0	0	0	0	0	0	0	0	0	0	0	0	0	0	0	0	0	0	0	0	0	0	0	1	2	80238	0	0	0	0	0	0	0	7	0	0	0	0
453	TTC	0	0	0	0	0	0	0	0	0	0	0	0	0	0	0	0	0	0	0	0	0	0	0	0	0	0	0	0	0	1	0	0	0	0	0	0	0	0	0	0	0	0	0	0	0	0	0	0
454	CAT	0	0	0	5	0	0	0	0	0	0	0	0	0	0	0	0	0	2	0	80624	0	0	0	0	0	0	0	13	0	0	0	0	0	0	0	0	0	0	0	0	0	0	0	0	0	0	0	0
455	GAC	0	0	0	0	0	0	0	0	0	0	0	0	0	0	0	0	0	0	0	0	0	0	0	0	0	0	0	0	0	0	0	0	1	80360	0	4	0	0	0	0	0	3	1	0	0	0	0	0
456	TTA	0	0	0	0	0	0	0	0	0	0	0	0	0	0	0	0	0	0	0	0	0	0	0	0	0	0	3	2	2	0	0	0	0	0	0	0	0	0	0	0	0	0	0	0	0	0	0	0
457	AAT	0	1	0	81008	0	0	0	0	0	0	0	0	0	0	0	0	0	0	0	0	0	0	0	0	0	0	0	0	0	0	0	0	0	0	0	4	0	0	0	0	0	0	0	0	0	0	0	0
458	GTG	0	0	0	0	0	0	0	0	0	0	0	0	0	0	2	0	0	0	0	0	0	0	0	0	0	0	0	0	0	0	1	0	0	0	0	0	0	0	9	0	0	0	0	0	3	0	80621	0
459	AAG	1	0	80734	0	0	0	4	0	0	0	11	0	0	0	3	0	0	0	2	0	0	0	0	0	0	0	0	0	0	0	0	0	0	0	10	0	0	0	0	0	0	0	0	0	0	0	0	0
460	AAT	1	5	0	80716	0	0	0	0	0	0	0	0	0	0	0	0	0	0	0	0	0	0	0	0	0	0	0	0	0	0	0	0	0	0	0	0	0	0	0	0	0	0	0	0	0	0	0	0
461	CTG	0	0	0	0	0	0	0	0	0	0	0	0	0	0	0	0	0	0	2	0	0	0	7	0	0	0	0	0	5	0	80890	2	0	0	0	0	0	0	0	0	0	0	0	0	0	0	0	0
462	TAC	0	0	0	0	0	0	0	0	0	0	0	0	0	0	0	0	0	3	0	0	0	0	0	0	0	0	0	0	0	0	0	0	0	0	0	0	0	0	0	0	0	0	0	0	0	0	0	0
463	GAG	0	0	3	0	0	0	0	0	0	0	0	3	0	0	1	0	0	0	0	1	0	0	0	0	0	0	0	0	0	0	0	0	2	0	81074	0	0	0	0	0	0	0	4	4	0	0	0	0
464	AAA	81271	0	12	0	0	0	0	0	1	0	0	0	0	0	0	0	0	0	0	0	0	0	0	0	0	0	0	0	0	0	0	0	1	0	0	0	0	0	0	0	0	0	0	0	0	0	0	0
465	GTA	0	0	0	0	0	0	0	0	0	0	0	0	3	0	0	0	0	0	0	0	0	0	0	0	0	0	0	0	0	0	0	0	1	0	0	0	5	0	0	0	0	0	0	0	81029	0	7	0
466	AAA	80859	0	2	1	0	0	0	0	10	0	0	0	0	0	0	0	0	0	0	0	0	0	0	0	0	0	0	0	0	0	0	0	7	0	0	0	0	0	0	0	0	0	0	5	0	0	0	0
467	AGC	0	3	0	0	0	0	0	0	0	80806	0	21	0	3	0	0	0	0	0	0	0	0	0	0	0	0	0	0	0	0	0	0	0	0	0	0	0	0	0	0	0	1	0	0	0	0	0	0
468	CAA	3	0	0	0	0	0	0	0	0	0	0	0	0	0	0	0	81049	0	4	0	0	0	0	0	2	0	0	1	0	0	0	0	0	0	0	0	0	0	0	0	0	0	0	0	0	0	0	0
469	TTA	0	0	0	0	0	0	0	0	0	0	0	0	0	0	0	0	0	0	0	0	0	0	0	0	0	0	0	0	0	0	0	0	0	0	0	0	0	0	0	0	0	0	0	0	0	0	0	0
470	AAG	2	0	81132	0	0	0	0	0	0	0	6	0	0	0	0	0	25	0	0	0	0	0	0	0	0	0	0	0	0	0	0	0	0	0	2	0	0	0	0	0	0	0	0	0	0	0	0	0
471	AAT	0	2	0	81094	0	0	0	0	0	0	0	8	0	0	0	0	0	0	0	0	0	0	0	0	0	0	0	0	0	0	0	0	0	0	0	1	0	0	0	0	0	0	0	2	0	0	0	0
472	AAT	0	2	0	80960	0	0	0	0	0	0	0	7	0	0	0	0	0	0	0	1	0	0	0	0	0	0	0	0	0	0	0	0	0	0	0	7	0	0	0	0	0	0	0	0	0	0	0	0
473	GCC	0	0	0	0	0	17	0	0	0	0	0	0	0	0	0	0	0	0	0	0	0	0	0	0	0	0	0	0	0	0	0	0	0	0	0	0	2	81178	0	2	0	0	0	0	0	4	0	0
474	AAA	81110	1	11	0	0	0	0	0	0	0	0	0	0	1	0	4	0	0	4	0	0	0	0	0	0	0	3	0	0	0	0	0	8	0	0	0	0	0	0	5	0	0	0	0	0	0	0	0
475	GAA	1	0	0	0	0	0	3	0	0	0	0	0	0	0	0	0	0	0	0	0	0	0	0	0	0	0	0	0	0	0	0	0	81209	0	1	0	0	0	0	0	6	0	0	0	0	0	0	0
476	ATC	0	0	0	0	0	1	0	0	0	0	0	0	4	123343	2	26	0	0	0	0	0	0	0	0	0	0	0	0	0	0	0	0	0	0	0	0	0	0	0	0	0	0	0	0	0	0	0	0
477	GGA	0	0	0	0	0	0	0	0	7	0	0	0	0	0	0	0	0	0	0	0	0	0	0	0	1	0	0	0	0	0	0	0	6	0	0	0	0	0	0	0	123355	0	1	0	0	0	0	0
478	AAT	0	0	0	123257	0	0	0	5	0	0	0	0	0	0	0	0	0	0	0	0	0	0	0	0	0	0	0	0	0	0	0	0	0	0	0	7	0	0	0	0	0	0	0	0	0	0	0	0
479	GGG	0	0	0	0	0	0	0	0	0	0	0	0	0	0	0	0	0	0	0	0	0	0	0	0	0	0	0	0	0	0	0	0	0	0	2	0	0	0	0	0	8	0	123177	0	0	0	0	0
480	TGT	0	0	0	0	0	0	0	0	0	0	0	0	0	0	0	0	0	0	0	0	0	0	0	0	0	0	0	1	0	0	0	0	0	0	0	0	0	0	0	0	0	0	0	0	0	0	0	0
481	TTT	0	0	0	0	0	0	0	0	0	0	0	0	0	0	0	1	0	0	0	0	0	0	0	0	0	0	0	0	0	0	0	8	0	0	0	0	0	0	0	0	0	0	0	0	0	0	0	5
482	GAG	0	0	1	0	0	0	0	0	0	0	0	0	0	0	0	0	0	0	0	0	0	0	0	0	0	5	0	0	0	0	0	0	2	0	123343	0	0	0	0	0	0	0	10	0	0	0	0	5
483	TTC	0	0	0	0	0	0	0	0	0	0	0	0	0	0	0	0	0	0	0	0	0	0	0	0	0	0	0	0	0	5	0	0	0	0	0	0	0	0	0	0	0	0	0	0	0	0	0	0
484	TAC	0	0	0	0	0	0	0	0	0	0	0	0	0	0	0	0	0	18	0	0	0	0	0	0	0	0	0	0	0	0	0	0	0	0	0	0	0	0	0	0	0	0	0	0	0	0	0	0
485	CAC	0	0	0	0	0	0	0	0	0	0	0	0	0	0	0	0	0	123187	0	1	0	0	0	0	0	16	0	0	0	0	0	0	0	0	0	0	0	0	0	0	0	0	0	0	0	0	0	0
486	AAG	1	0	123379	4	0	0	0	0	0	0	17	0	0	0	0	0	0	0	3	0	0	0	0	0	0	0	0	0	0	0	4	0	0	0	17	0	0	0	0	0	0	0	0	0	0	0	0	0
487	TGT	0	0	0	0	0	0	0	0	0	0	0	8	0	0	0	0	0	0	0	0	0	0	0	0	0	0	0	7	0	0	0	0	0	0	0	0	0	0	0	0	0	0	0	0	0	0	0	0
488	GAC	0	3	0	0	0	0	0	0	0	0	0	4	0	0	0	0	0	0	0	0	0	0	0	0	0	0	0	0	0	0	0	0	0	123314	0	6	0	0	0	0	0	22	1	0	0	1	0	0
489	AAT	0	10	0	123280	0	0	0	0	0	0	0	1	0	0	0	0	0	0	0	0	0	0	0	0	0	0	0	0	0	0	0	0	0	77	0	9	0	0	0	0	0	0	0	0	0	0	0	0
490	GAA	1	0	0	0	0	0	0	0	0	0	0	0	0	0	0	0	1	0	0	0	0	0	0	0	0	0	0	0	0	0	0	0	123230	0	0	0	0	0	0	0	8	0	0	0	0	0	0	0
491	TGC	0	0	0	0	0	0	0	0	0	0	0	0	0	0	0	0	0	0	0	0	0	0	0	0	0	3	0	0	0	0	0	0	0	0	0	0	0	0	0	0	0	2	0	0	0	0	0	0
492	ATG	0	0	5	0	0	0	6	0	0	0	0	0	16	0	121627	2	0	0	0	0	0	0	0	0	0	0	0	0	0	0	0	0	0	0	0	0	0	0	0	0	0	0	0	0	0	0	3	0
493	GAA	3	0	0	0	0	0	0	0	0	0	0	0	0	0	0	0	0	0	0	0	0	0	0	0	0	0	0	0	0	0	0	0	122902	7	2	0	0	0	0	0	7	0	0	0	0	0	0	0
494	AGT	0	0	0	9	0	0	0	0	0	8	0	122580	0	0	0	0	0	0	0	0	0	0	0	0	0	0	0	0	0	0	0	0	0	0	0	0	0	0	0	0	0	0	0	14	0	0	0	0
495	GTA	0	0	0	0	0	0	0	0	0	0	0	0	5	0	0	0	0	0	0	0	0	0	0	0	0	0	0	0	0	0	0	0	0	0	0	0	15	0	0	0	0	0	0	0	123135	0	27	0
496	AGA	8	0	0	0	0	0	0	0	123169	0	9	0	0	0	0	0	0	0	0	0	0	0	0	0	3	0	0	0	0	0	0	0	0	0	0	0	0	0	0	0	18	0	0	0	0	0	0	0
497	AAT	0	3	0	123339	0	0	0	2	0	0	0	3	0	0	0	0	4	0	0	0	0	0	0	0	1	0	0	0	0	0	0	0	7	0	0	5	0	0	0	0	0	0	0	0	0	0	0	0
498	GGG	0	0	0	0	0	0	0	0	0	0	1	0	0	0	0	0	0	0	0	0	0	0	0	0	0	0	0	0	0	0	0	0	0	0	5	0	0	0	0	0	3	0	123392	0	0	0	4	0
499	ACT	0	0	0	0	0	5	0	123325	0	0	0	0	0	0	0	0	0	0	0	0	0	0	0	5	0	0	0	0	0	0	0	0	0	0	0	0	0	0	0	0	0	0	0	0	4	0	0	0
500	TAT	0	0	0	0	0	0	0	0	0	0	0	0	0	0	0	0	0	0	0	18	0	0	0	0	0	0	0	0	0	0	0	0	0	0	0	0	0	0	0	0	0	0	0	0	0	0	0	0
501	GAT	0	0	0	5	0	0	0	0	0	0	0	0	0	0	0	0	0	0	0	0	0	0	0	0	0	0	0	0	0	0	0	0	0	0	0	123195	0	0	0	0	0	0	0	4	0	0	0	0
502	TAT	0	0	0	0	0	0	0	0	0	0	0	0	0	0	0	0	0	0	0	38	0	0	0	0	0	0	0	0	0	0	0	0	0	0	0	0	0	0	5	0	0	0	2	0	0	0	2	0
503	CCA	0	0	0	0	0	0	0	0	0	0	0	0	0	0	0	0	0	0	0	0	123228	0	16	0	0	0	0	0	1	0	0	0	0	0	0	0	0	0	0	0	0	0	0	0	0	0	0	0
504	AAA	123415	0	6	0	0	0	0	0	0	0	0	0	0	0	0	0	0	0	0	0	0	0	0	0	0	0	0	0	8	0	0	0	3	0	0	0	0	0	0	0	0	0	0	0	0	0	0	0
505	TAT	0	0	0	0	0	0	0	0	0	0	0	0	0	0	0	0	0	0	0	2	0	0	0	0	0	0	0	0	0	0	0	0	0	0	0	0	0	0	0	0	0	0	0	0	0	0	0	0
506	TCA	0	0	1	0	0	0	0	0	0	0	0	0	0	0	0	0	0	0	0	0	8	0	0	0	0	0	0	0	0	0	0	0	0	0	0	0	7	0	0	0	0	0	0	0	0	0	3	0
507	GAA	0	0	0	0	0	0	0	0	0	0	0	0	0	0	0	0	0	0	0	0	0	0	0	0	0	0	0	0	0	0	3	0	123383	0	3	0	0	0	0	0	6	0	0	0	0	0	0	0
508	GAA	3	0	0	0	0	0	0	0	0	0	0	0	0	0	0	0	0	0	0	0	0	0	0	0	0	0	0	0	0	0	0	0	123365	0	5	5	0	0	0	0	7	0	0	0	0	0	0	0
509	TCA	0	0	0	0	4	0	0	0	0	0	0	0	0	0	0	0	0	0	0	0	1	0	0	0	0	0	0	0	0	0	0	0	0	0	0	0	0	0	0	0	0	0	0	0	0	0	0	0
510	AAG	5	0	123185	0	0	0	3	0	0	0	23	0	0	0	1	0	0	0	0	0	0	0	0	0	0	0	0	0	0	0	0	0	0	0	10	0	0	0	0	0	0	0	0	0	0	0	0	0
511	TTG	0	0	0	0	0	0	0	0	0	0	0	0	0	0	0	0	0	0	0	0	0	0	0	0	0	0	0	0	0	0	0	0	0	0	0	0	0	5	0	0	0	0	0	0	0	0	8	0
512	AAC	1	123122	0	6	0	2	0	0	0	23	0	0	0	0	0	0	0	0	0	0	0	0	0	0	0	0	0	0	0	0	0	0	0	9	0	0	0	0	0	0	0	0	0	0	0	0	0	0
513	AGG	0	0	37	0	0	0	0	0	6	0	122831	3	0	0	9	0	0	0	0	0	0	1	0	2	0	0	7	0	0	0	0	0	0	0	0	0	0	0	0	0	0	0	42	0	0	0	0	0
514	GAA	2	0	0	0	0	0	0	0	0	0	0	0	0	0	0	0	0	0	0	0	0	0	0	0	0	0	0	0	0	0	0	6	123096	0	4	0	0	0	0	0	4	0	0	0	0	0	0	0
515	AAG	9	0	122886	0	0	0	0	0	0	0	34	0	0	0	1	0	0	3	0	0	0	0	0	0	1	0	0	0	0	0	0	0	0	0	7	0	0	0	0	0	0	0	0	0	0	0	0	0
516	ATA	0	0	0	0	12	0	0	0	0	0	0	0	123071	1	14	0	0	0	0	0	0	0	0	0	0	0	0	0	4	0	0	0	0	0	0	0	0	0	0	0	0	0	0	0	7	0	0	0
517	GAT	0	0	0	2	0	0	2	0	0	0	0	0	0	0	0	0	0	0	0	0	0	0	0	0	0	0	0	0	0	0	0	0	0	1	0	122668	0	0	0	2	0	0	0	2	0	0	0	0
518	GGA	0	0	0	0	0	0	0	0	4	0	0	0	0	0	0	0	0	0	0	845	0	0	0	0	0	0	0	0	5	0	0	0	8	0	0	0	0	0	0	0	120618	0	14	1	0	310	0	0
519	GTG	0	0	0	0	0	0	0	0	0	0	0	0	0	0	6	0	0	0	0	0	0	0	0	0	0	0	0	0	0	4	0	0	0	0	0	0	0	0	5	0	0	0	0	0	0	0	121696	0
520	AAA	122726	0	1	3	0	0	0	0	5	0	0	0	1	0	0	0	0	0	0	0	0	0	0	0	0	0	0	0	0	0	0	0	12	0	0	0	0	0	0	0	0	0	0	0	0	0	0	4
521	TTG	0	0	0	0	0	0	0	0	0	0	0	0	0	0	0	0	0	0	0	0	0	0	0	0	0	0	0	0	0	0	2	0	0	0	0	0	0	0	0	0	0	0	0	0	0	0	0	0
522	GAA	2	0	0	3	0	0	0	0	0	0	0	0	0	0	0	0	0	0	0	0	0	0	0	0	0	0	0	0	0	0	0	0	122383	0	2	0	0	0	0	0	8	0	0	0	1	0	0	0
523	TCA	0	0	0	0	1	0	0	0	0	0	0	0	5	0	0	0	3	0	0	0	5	0	0	0	0	0	0	0	0	0	0	0	0	0	0	0	0	0	0	0	0	0	0	0	0	0	0	0
524	ATG	0	0	1	0	0	0	5	0	0	0	0	0	0	0	122892	2	0	0	0	0	0	0	0	0	0	0	0	0	0	0	1	0	0	0	0	0	0	0	0	0	0	3	0	0	0	0	7	0
525	GGG	0	0	0	0	0	0	0	0	0	0	163	0	0	0	0	0	0	0	0	0	0	0	0	0	0	0	0	0	0	0	0	0	0	176	3	0	0	0	0	0	10	0	122965	0	0	0	1	0
526	GTG	0	0	0	5	0	0	0	0	0	0	0	0	0	0	7	0	0	0	0	0	0	0	0	0	0	0	0	0	0	0	75	0	0	0	0	0	0	0	8	0	0	0	3	0	11	0	123013	0
527	TAT	0	0	0	0	0	0	0	0	0	0	0	0	0	0	0	0	0	0	0	26	0	0	0	0	0	0	0	0	0	0	0	0	0	0	0	0	0	0	0	0	0	0	0	0	0	0	0	0
528	CAG	0	0	0	0	0	0	0	0	0	0	0	0	0	0	0	0	0	0	123235	0	0	0	1	0	0	0	37	0	0	0	2	0	0	0	0	0	0	0	0	0	0	0	4	0	0	0	0	0
529	ATT	0	0	0	0	0	0	0	0	0	0	0	0	0	3	0	123003	0	0	0	0	0	0	0	0	0	0	0	0	2	0	0	0	0	0	0	0	0	0	0	0	0	0	0	0	0	0	0	6
530	CTG	0	0	0	0	0	0	0	0	0	0	0	0	0	0	1	0	0	0	1	0	0	0	8	0	0	0	0	0	1	0	121805	4	0	0	0	0	0	0	0	0	0	0	0	0	0	0	0	0
531	GCG	0	0	0	0	0	3	4	0	0	0	0	0	0	0	0	0	0	0	0	0	0	0	0	0	0	0	0	0	0	0	0	0	0	0	1	0	7	0	120794	1	0	0	0	3	0	0	27	0
532	ATC	0	0	0	0	0	10	0	0	0	0	0	0	0	120610	0	3	0	0	0	0	0	0	0	0	0	0	0	0	0	0	0	0	0	0	0	0	0	0	0	0	0	0	0	0	0	5	0	0
533	TAC	0	2	0	0	0	0	0	0	0	0	0	0	0	0	0	0	0	17	0	0	0	0	0	0	0	0	0	0	0	0	0	0	0	0	0	0	0	0	0	0	0	0	0	0	0	0	0	0
534	TCA	0	0	0	0	8	0	0	0	0	0	0	0	0	0	0	0	0	0	0	0	6	0	0	0	0	0	0	0	0	0	0	0	0	0	0	0	0	0	0	0	0	0	0	0	0	0	0	0
535	ACT	0	0	0	4	2	17	2	122625	0	0	0	0	0	0	0	7	0	0	0	0	0	0	0	0	0	0	0	0	0	0	0	0	0	0	0	0	0	0	0	3	0	0	0	0	0	0	0	0
536	GTC	0	0	0	0	0	0	0	0	0	0	0	0	0	5	0	0	0	0	0	0	0	0	0	0	0	0	0	0	0	0	0	0	0	0	0	0	0	13	0	0	0	0	0	0	3	122110	0	1
537	GCC	0	0	0	0	0	36	0	0	0	0	0	0	0	0	0	0	0	0	0	0	0	0	0	0	0	0	0	0	0	0	0	0	0	0	0	0	0	122208	0	2	0	0	0	0	0	4	0	0
538	AGT	0	0	0	2	0	0	0	6	0	5	0	122893	0	0	0	6	0	0	0	0	0	0	0	0	0	0	0	3	0	0	0	0	0	0	0	0	0	0	0	0	0	0	0	6	0	0	0	0
539	TCA	0	0	0	0	0	0	0	0	0	0	0	0	0	0	0	0	0	0	0	0	3	0	0	0	0	0	0	0	0	0	0	0	0	0	0	0	0	0	0	0	0	0	0	0	0	0	0	0
540	CTG	0	0	0	0	0	0	0	0	0	0	0	0	0	0	0	3	0	0	2	0	0	0	18	0	0	0	1	0	5	0	118888	0	0	0	0	0	0	0	0	0	0	0	0	0	0	0	1	0
541	GTG	0	0	0	0	0	0	0	0	0	0	0	0	0	0	0	0	0	0	0	0	0	0	0	0	0	0	0	0	0	0	0	0	0	0	0	0	0	0	1	0	0	0	0	0	15	0	121898	0
542	CTT	0	0	0	0	0	0	0	0	0	0	0	0	0	0	0	0	0	0	0	1	0	0	0	35	0	0	0	1	1	4	0	122753	0	0	0	0	0	0	0	0	0	0	0	0	0	0	0	0
543	TTG	0	0	0	0	0	0	0	0	0	0	0	0	0	0	0	0	0	0	0	0	0	0	0	0	0	0	0	0	0	0	7	0	0	0	0	0	0	0	0	0	0	0	0	0	0	0	0	0
544	GTC	0	0	0	0	0	0	0	0	0	0	0	0	0	1	0	0	0	0	0	0	0	0	0	0	0	0	0	0	0	0	0	0	0	0	0	0	0	11	0	0	0	0	0	0	0	122570	1	13
545	TCC	0	0	0	0	0	0	0	0	0	0	0	0	0	0	0	0	0	0	0	0	0	23	0	0	0	0	0	0	0	0	0	0	0	0	0	0	0	0	0	0	0	0	0	0	0	0	0	0
546	CTG	0	0	0	0	0	0	0	0	0	0	0	0	0	0	12	0	0	0	0	0	0	0	25	0	0	0	10	0	4	0	122896	2	0	0	0	0	0	0	0	0	0	0	0	0	0	0	1	0
547	GGG	0	0	0	0	0	0	0	0	0	0	10	0	0	0	0	0	0	0	0	0	0	0	0	0	0	0	1	0	0	0	0	0	0	0	1	0	0	0	0	0	1	0	123282	0	0	0	0	0
548	GCA	0	0	0	0	36	0	0	0	0	0	0	0	0	0	0	0	0	0	0	0	2	0	0	0	0	0	0	0	0	0	0	0	1	0	0	0	123184	0	11	0	0	0	0	0	8	0	0	0
549	ATC	0	0	0	0	0	22	0	0	0	0	0	0	4	123194	0	21	0	0	0	0	0	0	0	0	0	0	0	0	0	0	0	4	0	0	0	0	0	0	0	0	0	0	0	0	0	24	0	0
550	AGT	0	0	0	1	0	0	0	0	0	0	0	122719	0	0	0	0	0	0	0	0	0	0	0	0	0	0	0	1	0	0	0	0	0	0	0	0	0	0	0	0	0	0	0	7	0	0	0	0
551	TTC	0	0	0	0	0	0	0	0	0	0	0	0	0	3	0	0	0	0	0	0	0	0	0	0	0	0	0	0	0	3	0	0	0	0	0	0	0	0	0	0	0	5	0	0	0	0	0	0
552	TGG	0	0	0	0	0	0	0	0	0	0	0	0	0	0	0	0	0	0	0	0	0	0	0	0	0	0	14	0	0	0	0	0	0	0	0	0	0	0	0	0	0	0	3	0	0	0	0	0
553	ATG	0	0	0	0	0	0	2	0	0	0	7	0	0	0	123289	3	0	0	0	0	0	0	0	0	0	0	0	0	0	0	0	0	0	0	0	0	0	0	0	2	0	0	0	0	0	0	4	0
554	TGT	0	0	0	0	0	0	0	0	0	0	0	0	0	0	0	0	0	0	0	0	0	0	0	0	0	0	0	14	0	0	0	0	0	0	0	0	0	0	0	0	0	0	0	0	0	0	0	0
555	TCT	0	0	0	0	0	0	0	0	0	0	0	0	0	0	0	0	0	0	0	0	0	0	0	6	0	0	0	0	0	0	0	0	0	0	0	0	0	0	0	0	0	0	0	0	0	0	0	0
556	AAT	0	1	6	123194	0	0	0	0	0	0	0	6	0	0	0	0	0	0	0	0	0	0	0	0	0	0	0	0	0	5	0	0	0	0	0	80	0	0	0	0	0	0	0	0	0	0	0	0
557	GGG	0	0	0	0	0	0	0	0	0	0	1	0	0	0	0	0	0	0	0	0	0	0	0	0	0	0	0	0	0	0	0	0	0	0	5	0	0	0	0	0	2	0	122971	0	0	0	1	0
558	TCT	0	0	0	0	0	0	0	0	0	0	0	0	0	0	0	0	0	0	0	0	0	0	0	2	0	0	0	0	0	0	0	0	0	0	0	0	0	0	0	0	0	0	0	0	0	0	0	0
559	TTG	0	0	0	0	0	0	0	0	0	0	0	0	0	0	0	0	0	0	0	0	0	0	0	0	0	0	0	0	0	0	7	0	0	0	0	0	0	0	0	0	0	0	0	0	0	0	3	4
560	CAG	0	0	1	0	0	0	0	0	0	0	0	0	0	0	0	0	3	0	123305	3	0	0	0	0	0	0	10	0	0	0	0	0	0	0	2	0	0	0	0	0	0	0	0	0	0	0	0	0
561	TGC	0	0	0	0	0	0	0	0	0	1	0	0	0	0	0	0	0	0	0	0	0	0	0	0	0	3	0	0	1	0	0	0	0	0	0	0	0	0	0	0	0	0	0	0	0	0	0	0
562	AGA	5	0	0	0	0	0	0	0	123365	0	1	0	1	0	0	0	0	0	0	0	0	0	0	0	1	0	0	0	0	0	0	0	0	0	0	0	0	0	0	0	13	0	0	0	0	0	0	0
563	ATA	1	0	0	0	2	0	0	0	0	0	0	0	123430	0	4	2	0	0	0	0	0	0	0	0	0	0	0	0	0	0	0	0	0	0	0	0	0	0	0	0	0	0	0	0	3	0	0	0
564	TGC	0	0	0	0	0	0	0	0	0	0	0	0	0	0	0	0	0	0	0	0	0	0	0	0	0	4	0	0	0	0	0	0	0	0	0	0	0	0	0	0	0	2	0	0	0	0	0	0
565	ATC	0	0	0	0	0	0	0	0	0	0	0	0	1	123244	0	0	0	0	0	0	0	0	0	0	0	0	0	0	0	0	0	0	0	0	0	0	0	0	0	0	0	0	0	0	0	1	0	0
566	TGA	0	0	0	0	0	0	0	0	0	0	0	0	0	0	0	0	0	0	0	0	0	0	0	0	22	0	0	0	0	0	0	0	0	0	0	0	0	0	0	0	2	0	0	0	0	0	0	0
[truncated: 16 more columns]
