# Supplementary material for: How single mutations affect viral escape from broad and narrow antibodies to H1 influenza hemagglutinin
Source: Nat Commun. 2018 Apr 11;9:1386. doi: 10.1038/s41467-018-03665-3 (PMC5895760; doi:10.1038/s41467-018-03665-3)
Supplement: Supplementary file 5 — Supplementary Data 3(ZIP 19513 kb) [file 41467_2018_3665_MOESM5_ESM.zip › analysis_code/results/codoncounts/L3-C179-2ug-ml_readsperbc.csv]

number of reads	number of barcodes
1	183954
2	99520
3	105550
4	110085
5	110600
6	105504
7	94377
8	78643
9	62143
10	46051
11	32565
12	21892
13	13834
14	8417
15	4905
16	2796
17	1484
18	772
19	368
20	191
21	85
22	46
23	21
24	17
25	9
26	3
28	2
