# Supplementary material for: How single mutations affect viral escape from broad and narrow antibodies to H1 influenza hemagglutinin
Source: Nat Commun. 2018 Apr 11;9:1386. doi: 10.1038/s41467-018-03665-3 (PMC5895760; doi:10.1038/s41467-018-03665-3)
Supplement: Supplementary file 5 — Supplementary Data 3(ZIP 19513 kb) [file 41467_2018_3665_MOESM5_ESM.zip › analysis_code/results/codoncounts/L3-FI6v3-100ng-ml.log]

2017-10-05 10:27:24,127 - INFO - Beginning execution of dms2_bcsubamp in directory /fh/fast/bloom_j/computational_notebooks/jbloom/2017/HA_antibody_ease_of_escape/analysis_code

2017-10-05 10:27:24,127 - INFO - Progress is being logged to ./results/codoncounts/L3-FI6v3-100ng-ml.log
2017-10-05 10:27:25,766 - INFO - Version information:
	Time and date: Thu Oct  5 10:27:24 2017
	Platform: Linux-3.13.0-49-generic-x86_64-with-Ubuntu-14.04-trusty
	Python version: 3.4.0 (default, Apr 11 2014, 13:05:11)  [GCC 4.8.2]
	dms_tools2 version: 2.1a0
	Bio version: 1.70
	HTSeq version: 0.9.1
	pandas version: 0.20.3
	numpy version: 1.13.1
	IPython version: 6.1.0
	matplotlib version: 2.0.2
	plotnine version: 0.2.1
	natsort version: 5.1.0
	pystan version: 2.16.0.0
	scipy version: 0.19.1
	seaborn version: 0.8.0
	phydmslib version: 2.1.3
	jupyter version: 1.0.0

2017-10-05 10:27:25,766 - INFO - Parsed the following arguments:
	name = L3-FI6v3-100ng-ml
	minfraccall = 0.95
	bcinfo = False
	refseq = ./data/WSN_HA_reference.fa
	minq = 15
	R1trim = [200]
	minreads = 2
	alignspecs = ['1,285,36,37', '286,570,31,32', '571,855,37,32', '856,1140,31,36', '1141,1425,29,33', '1426,1698,40,43']
	chartype = codon
	outdir = ./results/codoncounts/
	fastqdir = ./results/FASTQ_files/
	maxmuts = 4
	purgebc = 0
	purgeread = 0
	R1 = ['L3-FI6v3-100ng-ml_R1.fastq.gz']
	ncpus = -1
	bclen = 8
	R2trim = [170]
	use_existing = yes
	minconcur = 0.75
	R2 = None

2017-10-05 10:27:25,794 - INFO - Read refseq of 1698 codons from ./data/WSN_HA_reference.fa
2017-10-05 10:27:25,797 - INFO - Reads are in these FASTQ pairs:
	./results/FASTQ_files/L3-FI6v3-100ng-ml_R1.fastq.gz and ./results/FASTQ_files/L3-FI6v3-100ng-ml_R2.fastq.gz

2017-10-05 10:27:25,797 - INFO - Now parsing read pairs...
2017-10-05 10:27:34,591 - INFO - Reads parsed so far: 500000
2017-10-05 10:27:43,028 - INFO - Reads parsed so far: 1000000
2017-10-05 10:27:50,971 - INFO - Reads parsed so far: 1500000
2017-10-05 10:27:58,896 - INFO - Reads parsed so far: 2000000
2017-10-05 10:28:07,478 - INFO - Reads parsed so far: 2500000
2017-10-05 10:28:15,452 - INFO - Reads parsed so far: 3000000
2017-10-05 10:28:23,481 - INFO - Reads parsed so far: 3500000
2017-10-05 10:28:31,379 - INFO - Reads parsed so far: 4000000
2017-10-05 10:28:31,766 - INFO - Parsed 4025110 reads, found 541407 unique barcodes.
2017-10-05 10:28:31,767 - INFO - Summary stats on reads:
fail filter  low Q barcode    total
          0         202985  4025110
2017-10-05 10:28:31,768 - INFO - Writing these stats to ./results/codoncounts/L3-FI6v3-100ng-ml_readstats.csv

2017-10-05 10:28:32,139 - INFO - Number of reads per barcode:
                 number of barcodes
number of reads                    
1                             61527
2                             17847
3                             25484
4                             35430
5                             45400
6                             53154
7                             56241
8                             55658
9                             49755
10                            42134
11                            32961
12                            24011
13                            16228
14                            10746
15                             6575
16                             3698
17                             2123
18                             1128
19                              589
20                              331
21                              180
22                               98
23                               39
24                               32
25                               13
26                               10
27                                7
28                                3
29                                1
30                                3
34                                1
2017-10-05 10:28:32,140 - INFO - Writing these stats to ./results/codoncounts/L3-FI6v3-100ng-ml_readsperbc.csv

2017-10-05 10:28:32,145 - INFO - Examining the 541407 barcodes to build and align subamplicons...
2017-10-05 10:28:42,388 - INFO - Barcodes examined so far: 200000
2017-10-05 10:28:52,528 - INFO - Barcodes examined so far: 400000
2017-10-05 10:28:59,754 - INFO - Examined all barcodes. Summary stats:
aligned  not alignable  too few reads   total
 434266          45614          61527  541407
2017-10-05 10:28:59,755 - INFO - Writing these stats to ./results/codoncounts/L3-FI6v3-100ng-ml_bcstats.csv

2017-10-05 10:28:59,855 - INFO - Writing the counts of each codon identity at each site to ./results/codoncounts/L3-FI6v3-100ng-ml_codoncounts.csv

2017-10-05 10:28:59,875 - INFO - Successful completion of dms2_bcsubamp
