# Supplementary material for: How single mutations affect viral escape from broad and narrow antibodies to H1 influenza hemagglutinin
Source: Nat Commun. 2018 Apr 11;9:1386. doi: 10.1038/s41467-018-03665-3 (PMC5895760; doi:10.1038/s41467-018-03665-3)
Supplement: Supplementary file 5 — Supplementary Data 3(ZIP 19513 kb) [file 41467_2018_3665_MOESM5_ESM.zip › analysis_code/results/codoncounts/L3-FI6v3-100ng-ml_readsperbc.csv]

number of reads	number of barcodes
1	61527
2	17847
3	25484
4	35430
5	45400
6	53154
7	56241
8	55658
9	49755
10	42134
11	32961
12	24011
13	16228
14	10746
15	6575
16	3698
17	2123
18	1128
19	589
20	331
21	180
22	98
23	39
24	32
25	13
26	10
27	7
28	3
29	1
30	3
34	1
