# Supplementary material for: How single mutations affect viral escape from broad and narrow antibodies to H1 influenza hemagglutinin
Source: Nat Commun. 2018 Apr 11;9:1386. doi: 10.1038/s41467-018-03665-3 (PMC5895760; doi:10.1038/s41467-018-03665-3)
Supplement: Supplementary file 5 — Supplementary Data 3(ZIP 19513 kb) [file 41467_2018_3665_MOESM5_ESM.zip › analysis_code/results/codoncounts/L3-FI6v3-200ng-ml.log]

2017-10-05 10:27:35,774 - INFO - Beginning execution of dms2_bcsubamp in directory /fh/fast/bloom_j/computational_notebooks/jbloom/2017/HA_antibody_ease_of_escape/analysis_code

2017-10-05 10:27:35,775 - INFO - Progress is being logged to ./results/codoncounts/L3-FI6v3-200ng-ml.log
2017-10-05 10:27:37,824 - INFO - Version information:
	Time and date: Thu Oct  5 10:27:35 2017
	Platform: Linux-3.13.0-49-generic-x86_64-with-Ubuntu-14.04-trusty
	Python version: 3.4.0 (default, Apr 11 2014, 13:05:11)  [GCC 4.8.2]
	dms_tools2 version: 2.1a0
	Bio version: 1.70
	HTSeq version: 0.9.1
	pandas version: 0.20.3
	numpy version: 1.13.1
	IPython version: 6.1.0
	matplotlib version: 2.0.2
	plotnine version: 0.2.1
	natsort version: 5.1.0
	pystan version: 2.16.0.0
	scipy version: 0.19.1
	seaborn version: 0.8.0
	phydmslib version: 2.1.3
	jupyter version: 1.0.0

2017-10-05 10:27:37,824 - INFO - Parsed the following arguments:
	purgebc = 0
	minfraccall = 0.95
	use_existing = yes
	chartype = codon
	outdir = ./results/codoncounts/
	ncpus = -1
	refseq = ./data/WSN_HA_reference.fa
	fastqdir = ./results/FASTQ_files/
	R2 = None
	R1 = ['L3-FI6v3-200ng-ml_R1.fastq.gz']
	maxmuts = 4
	minreads = 2
	R2trim = [170]
	bclen = 8
	minq = 15
	purgeread = 0
	minconcur = 0.75
	name = L3-FI6v3-200ng-ml
	alignspecs = ['1,285,36,37', '286,570,31,32', '571,855,37,32', '856,1140,31,36', '1141,1425,29,33', '1426,1698,40,43']
	R1trim = [200]
	bcinfo = False

2017-10-05 10:27:37,839 - INFO - Read refseq of 1698 codons from ./data/WSN_HA_reference.fa
2017-10-05 10:27:37,842 - INFO - Reads are in these FASTQ pairs:
	./results/FASTQ_files/L3-FI6v3-200ng-ml_R1.fastq.gz and ./results/FASTQ_files/L3-FI6v3-200ng-ml_R2.fastq.gz

2017-10-05 10:27:37,842 - INFO - Now parsing read pairs...
2017-10-05 10:27:46,533 - INFO - Reads parsed so far: 500000
2017-10-05 10:27:54,655 - INFO - Reads parsed so far: 1000000
2017-10-05 10:28:02,376 - INFO - Reads parsed so far: 1500000
2017-10-05 10:28:10,098 - INFO - Reads parsed so far: 2000000
2017-10-05 10:28:17,826 - INFO - Reads parsed so far: 2500000
2017-10-05 10:28:26,333 - INFO - Reads parsed so far: 3000000
2017-10-05 10:28:34,058 - INFO - Reads parsed so far: 3500000
2017-10-05 10:28:41,677 - INFO - Parsed 3996013 reads, found 515682 unique barcodes.
2017-10-05 10:28:41,679 - INFO - Summary stats on reads:
fail filter  low Q barcode    total
          0         203456  3996013
2017-10-05 10:28:41,679 - INFO - Writing these stats to ./results/codoncounts/L3-FI6v3-200ng-ml_readstats.csv

2017-10-05 10:28:42,010 - INFO - Number of reads per barcode:
                 number of barcodes
number of reads                    
1                             49915
2                             16091
3                             23414
4                             32522
5                             41439
6                             48920
7                             53113
8                             53433
9                             49289
10                            42180
11                            33570
12                            25296
13                            17765
14                            11738
15                             7266
16                             4343
17                             2436
18                             1330
19                              772
20                              376
21                              201
22                              109
23                               62
24                               39
25                               30
26                               12
27                                5
28                                7
29                                5
30                                1
31                                3
2017-10-05 10:28:42,010 - INFO - Writing these stats to ./results/codoncounts/L3-FI6v3-200ng-ml_readsperbc.csv

2017-10-05 10:28:42,015 - INFO - Examining the 515682 barcodes to build and align subamplicons...
2017-10-05 10:28:52,443 - INFO - Barcodes examined so far: 200000
2017-10-05 10:29:02,985 - INFO - Barcodes examined so far: 400000
2017-10-05 10:29:09,206 - INFO - Examined all barcodes. Summary stats:
aligned  not alignable  too few reads   total
 422221          43546          49915  515682
2017-10-05 10:29:09,211 - INFO - Writing these stats to ./results/codoncounts/L3-FI6v3-200ng-ml_bcstats.csv

2017-10-05 10:29:09,239 - INFO - Writing the counts of each codon identity at each site to ./results/codoncounts/L3-FI6v3-200ng-ml_codoncounts.csv

2017-10-05 10:29:09,260 - INFO - Successful completion of dms2_bcsubamp
