# Supplementary material for: How single mutations affect viral escape from broad and narrow antibodies to H1 influenza hemagglutinin
Source: Nat Commun. 2018 Apr 11;9:1386. doi: 10.1038/s41467-018-03665-3 (PMC5895760; doi:10.1038/s41467-018-03665-3)
Supplement: Supplementary file 5 — Supplementary Data 3(ZIP 19513 kb) [file 41467_2018_3665_MOESM5_ESM.zip › analysis_code/results/codoncounts/L3-FI6v3-200ng-ml_readsperbc.csv]

number of reads	number of barcodes
1	49915
2	16091
3	23414
4	32522
5	41439
6	48920
7	53113
8	53433
9	49289
10	42180
11	33570
12	25296
13	17765
14	11738
15	7266
16	4343
17	2436
18	1330
19	772
20	376
21	201
22	109
23	62
24	39
25	30
26	12
27	5
28	7
29	5
30	1
31	3
