# Supplementary material for: How single mutations affect viral escape from broad and narrow antibodies to H1 influenza hemagglutinin
Source: Nat Commun. 2018 Apr 11;9:1386. doi: 10.1038/s41467-018-03665-3 (PMC5895760; doi:10.1038/s41467-018-03665-3)
Supplement: Supplementary file 5 — Supplementary Data 3(ZIP 19513 kb) [file 41467_2018_3665_MOESM5_ESM.zip › analysis_code/results/codoncounts/L3-H17L10-3ug-ml.log]

2017-10-05 10:44:14,465 - INFO - Beginning execution of dms2_bcsubamp in directory /fh/fast/bloom_j/computational_notebooks/jbloom/2017/HA_antibody_ease_of_escape/analysis_code

2017-10-05 10:44:14,465 - INFO - Progress is being logged to ./results/codoncounts/L3-H17L10-3ug-ml.log
2017-10-05 10:44:16,172 - INFO - Version information:
	Time and date: Thu Oct  5 10:44:14 2017
	Platform: Linux-3.13.0-49-generic-x86_64-with-Ubuntu-14.04-trusty
	Python version: 3.4.0 (default, Apr 11 2014, 13:05:11)  [GCC 4.8.2]
	dms_tools2 version: 2.1a0
	Bio version: 1.70
	HTSeq version: 0.9.1
	pandas version: 0.20.3
	numpy version: 1.13.1
	IPython version: 6.1.0
	matplotlib version: 2.0.2
	plotnine version: 0.2.1
	natsort version: 5.1.0
	pystan version: 2.16.0.0
	scipy version: 0.19.1
	seaborn version: 0.8.0
	phydmslib version: 2.1.3
	jupyter version: 1.0.0

2017-10-05 10:44:16,172 - INFO - Parsed the following arguments:
	refseq = ./data/WSN_HA_reference.fa
	chartype = codon
	purgebc = 0
	ncpus = -1
	R1 = ['L3-H17L10-3ug-ml_R1.fastq.gz']
	minfraccall = 0.95
	alignspecs = ['1,285,36,37', '286,570,31,32', '571,855,37,32', '856,1140,31,36', '1141,1425,29,33', '1426,1698,40,43']
	R1trim = [200]
	bclen = 8
	minq = 15
	fastqdir = ./results/FASTQ_files/
	purgeread = 0
	minreads = 2
	bcinfo = False
	R2 = None
	maxmuts = 4
	outdir = ./results/codoncounts/
	minconcur = 0.75
	name = L3-H17L10-3ug-ml
	use_existing = yes
	R2trim = [170]

2017-10-05 10:44:16,184 - INFO - Read refseq of 1698 codons from ./data/WSN_HA_reference.fa
2017-10-05 10:44:16,186 - INFO - Reads are in these FASTQ pairs:
	./results/FASTQ_files/L3-H17L10-3ug-ml_R1.fastq.gz and ./results/FASTQ_files/L3-H17L10-3ug-ml_R2.fastq.gz

2017-10-05 10:44:16,186 - INFO - Now parsing read pairs...
2017-10-05 10:44:24,960 - INFO - Reads parsed so far: 500000
2017-10-05 10:44:33,421 - INFO - Reads parsed so far: 1000000
2017-10-05 10:44:41,711 - INFO - Reads parsed so far: 1500000
2017-10-05 10:44:49,416 - INFO - Reads parsed so far: 2000000
2017-10-05 10:44:58,047 - INFO - Reads parsed so far: 2500000
2017-10-05 10:45:04,561 - INFO - Parsed 2924221 reads, found 1107091 unique barcodes.
2017-10-05 10:45:04,563 - INFO - Summary stats on reads:
fail filter  low Q barcode    total
          0         140279  2924221
2017-10-05 10:45:04,563 - INFO - Writing these stats to ./results/codoncounts/L3-H17L10-3ug-ml_readstats.csv

2017-10-05 10:45:05,321 - INFO - Number of reads per barcode:
                 number of barcodes
number of reads                    
1                            359804
2                            285756
3                            208522
4                            128818
5                             68852
6                             32652
7                             14226
8                              5521
9                              1951
10                              686
11                              221
12                               61
13                               14
14                                4
15                                2
16                                1
2017-10-05 10:45:05,322 - INFO - Writing these stats to ./results/codoncounts/L3-H17L10-3ug-ml_readsperbc.csv

2017-10-05 10:45:05,327 - INFO - Examining the 1107091 barcodes to build and align subamplicons...
2017-10-05 10:45:12,007 - INFO - Barcodes examined so far: 200000
2017-10-05 10:45:18,677 - INFO - Barcodes examined so far: 400000
2017-10-05 10:45:25,333 - INFO - Barcodes examined so far: 600000
2017-10-05 10:45:31,993 - INFO - Barcodes examined so far: 800000
2017-10-05 10:45:38,817 - INFO - Barcodes examined so far: 1000000
2017-10-05 10:45:42,407 - INFO - Examined all barcodes. Summary stats:
aligned  not alignable  too few reads    total
 665568          81719         359804  1107091
2017-10-05 10:45:42,407 - INFO - Writing these stats to ./results/codoncounts/L3-H17L10-3ug-ml_bcstats.csv

2017-10-05 10:45:42,434 - INFO - Writing the counts of each codon identity at each site to ./results/codoncounts/L3-H17L10-3ug-ml_codoncounts.csv

2017-10-05 10:45:42,478 - INFO - Successful completion of dms2_bcsubamp
