# Supplementary material for: How single mutations affect viral escape from broad and narrow antibodies to H1 influenza hemagglutinin
Source: Nat Commun. 2018 Apr 11;9:1386. doi: 10.1038/s41467-018-03665-3 (PMC5895760; doi:10.1038/s41467-018-03665-3)
Supplement: Supplementary file 7 — Supplementary Data 5(ZIP 626 kb) [file 41467_2018_3665_MOESM7_ESM.zip]

Archive with 13 entries (12 files):
- medianfracsurvivefiles/
- medianfracsurvivefiles/antibody_C179_median.csv
- medianfracsurvivefiles/antibody_C179_median_avgsite.csv
- medianfracsurvivefiles/antibody_FI6v3_median.csv
- medianfracsurvivefiles/antibody_FI6v3_median_avgsite.csv
- medianfracsurvivefiles/antibody_H17L10_median.csv
- medianfracsurvivefiles/antibody_H17L10_median_avgsite.csv
- medianfracsurvivefiles/antibody_H17L19_median.csv
- medianfracsurvivefiles/antibody_H17L19_median_avgsite.csv
- medianfracsurvivefiles/antibody_H17L7_median.csv
- medianfracsurvivefiles/antibody_H17L7_median_avgsite.csv
- medianfracsurvivefiles/antibody_S139_median.csv
- medianfracsurvivefiles/antibody_S139_median_avgsite.csv
