# Supplementary material for: How single mutations affect viral escape from broad and narrow antibodies to H1 influenza hemagglutinin
Source: Nat Commun. 2018 Apr 11;9:1386. doi: 10.1038/s41467-018-03665-3 (PMC5895760; doi:10.1038/s41467-018-03665-3)
Supplement: Supplementary file 7 — Supplementary Data 5(ZIP 626 kb) [file 41467_2018_3665_MOESM7_ESM.zip › medianfracsurvivefiles/antibody_C179_median.csv]

site	wildtype	mutation	mutfracsurvive
38	H	S	0.13323936450120344
(HA2)46	N	R	0.07357771227978503
291	N	S	0.04536972982202834
280	K	T	0.043868605513617424
(HA2)41	T	S	0.034822484622431656
280	K	S	0.0346595483164017
159	D	P	0.030741134165666734
18	H	V	0.029468372035207278
38	H	D	0.021306269658891618
38	H	A	0.019067794655093666
38	H	G	0.017471314500288236
(HA2)89	L	T	0.01692959470151964
(HA2)21	W	L	0.016418862062507117
(HA2)42	Q	E	0.016144646536749213
40	V	R	0.014960528560554747
261	S	K	0.01486680560277168
291	N	T	0.014350411450928299
285	Q	R	0.013544414129218734
218	A	F	0.01332865115356653
320	L	P	0.013311017004980847
297	I	M	0.012954961472110407
313	K	E	0.012349275788718729
234	W	R	0.012181421477022449
65	N	T	0.012034171318381423
65	N	S	0.012030139580490061
61	L	S	0.011660540907347219
292	L	P	0.01128763609034089
226	Q	R	0.01122435267866117
(HA2)166	S	V	0.011201475861956734
(HA2)141	Y	H	0.011198249296325055
161	Y	C	0.010965888688802333
-8	K	H	0.010620996361691568
40	V	Q	0.010556506502137922
263	G	Q	0.010343246050634868
203	S	P	0.01030481778971182
90	T	G	0.010293282444423813
198	G	P	0.010253811934242378
264	E	G	0.010016049051746623
118	L	S	0.010015118836191576
-4	L	P	0.00982589682621683
112	L	S	0.009792995930754406
81	A	V	0.009570393228059679
276	E	G	0.009569232155092255
(HA2)150	E	S	0.009415721779420655
103	I	F	0.009285872234545864
143	G	K	0.009226061197210946
(HA2)40	S	G	0.009182107325490846
(HA2)5	A	V	0.009146045789761059
170	N	D	0.009140317691210447
270	S	P	0.009099250523470392
261	S	N	0.00906930421957479
246	E	V	0.009012706644450405
219	A	N	0.008996150842020172
129	N	D	0.00899123249403516
314	L	S	0.008976894349301288
260	L	P	0.008935058475509527
267	I	T	0.008925526656132301
(HA2)27	Q	E	0.008861398823419703
(HA2)46	N	D	0.008715595951401194
151	L	S	0.008715554067400324
328	R	K	0.00867039799590142
54	L	I	0.008660415462666866
(HA2)172	K	Q	0.00855010035254265
(HA2)213	N	I	0.008540622442172628
(HA2)102	L	P	0.00850260943680992
52	C	R	0.008502040206983924
(HA2)209	W	R	0.008435171676960142
108	L	P	0.008424142353211022
140	S	P	0.00838174761328517
(HA2)47	G	L	0.008314798997944683
237	L	P	0.008297108341085532
-8	K	Y	0.00829183142760197
(HA2)174	D	N	0.008263838200686697
-8	K	L	0.008242932976767186
(HA2)213	N	D	0.008210882776482754
127	W	R	0.008204961906071739
149	R	G	0.00818587543041665
84	W	R	0.008138358087430112
(HA2)170	R	G	0.008133943925802238
(HA2)213	N	S	0.008120656428803209
(HA2)216	L	S	0.008104671726516112
17	Y	C	0.00807955705879789
(HA2)211	C	R	0.007917688522167456
326	I	V	0.00791027854174791
245	F	S	0.00790683266544168
(HA2)41	T	C	0.007888695645952303
251	L	P	0.007869970915598618
(HA2)178	L	S	0.007858776876164413
40	V	M	0.007855000000000001
148	Y	H	0.007834301380165156
260	L	I	0.007829566759909413
164	L	V	0.007720418634939049
278	N	D	0.007706292264943921
219	A	Q	0.007651438796461989
39	S	P	0.00763897778636453
86	Y	C	0.007616454884791157
80	P	G	0.007611272382710423
-2	L	P	0.007511829537668462
(HA2)76	R	G	0.007466072214375615
-6	K	T	0.00745230699534323
164	L	I	0.007438324751050242
(HA2)36	A	V	0.0074346234920405095
230	M	T	0.007425718600151926
287	A	V	0.00742433483394938
28	T	A	0.007411197919850281
114	S	T	0.007404190285723641
(HA2)194	A	T	0.007379575504306333
(HA2)175	G	V	0.007377187182850289
-1	L	S	0.0073565398433410025
(HA2)22	Y	C	0.007352576365923827
(HA2)46	N	S	0.007331900939791274
(HA2)144	C	R	0.00733035867683616
295	Q	R	0.007314548629831007
315	R	G	0.0072780654889274465
(HA2)22	Y	H	0.0072555858354790064
110	E	G	0.007244229443859532
(HA2)129	N	S	0.0072298189865015764
298	H	R	0.007210190598419451
88	V	A	0.007192880676012173
325	S	G	0.007165374443833706
59	L	P	0.007153534891881547
(HA2)61	T	G	0.007134501418896025
78	S	E	0.007118067821139218
(HA2)68	K	S	0.007094266874996612
(HA2)107	T	S	0.007092931933222061
30	L	P	0.007083872903588959
318	T	I	0.007074636533891541
29	I	M	0.007066063409356712
289	N	E	0.007041916771777484
71	L	S	0.007029806756828463
(HA2)28	N	D	0.0069905004624351294
(HA2)147	E	H	0.006955
(HA2)38	Q	E	0.006954999999999999
53	K	S	0.0069534148671849625
(HA2)87	G	E	0.006916236313020992
(HA2)42	Q	R	0.006891875878464502
(HA2)206	I	V	0.006887389497522532
305	C	Y	0.0068830705721023774
(HA2)80	L	I	0.0068301100440246384
(HA2)50	N	D	0.0068232169367756
81	A	N	0.006817666591847996
202	V	A	0.006797750478118429
(HA2)49	T	R	0.006797502682230538
(HA2)210	M	T	0.0067906973573742865
(HA2)32	S	L	0.00679041734199339
(HA2)120	E	G	0.006770744329029869
(HA2)3	F	S	0.006768537489670648
180	W	R	0.006757133750203936
(HA2)173	I	T	0.006755085769670832
154	L	P	0.006747020014599013
263A	F	E	0.006706982707732033
(HA2)180	S	K	0.006700000000000001
(HA2)115	V	I	0.006700000000000001
(HA2)43	N	Y	0.006700000000000001
(HA2)131	K	H	0.0067
(HA2)164	E	P	0.0067
(HA2)101	L	V	0.0067
(HA2)46	N	F	0.006699999999999999
(HA2)83	K	Q	0.006699999999999999
214	T	M	0.006699999999999999
246	E	T	0.006699999999999999
165	T	H	0.006699999999999999
75	E	M	0.006699999999999999
293	P	N	0.006699999999999999
284	P	Q	0.006699999999999999
(HA2)45	I	M	0.006699999999999999
197	N	E	0.006699999999999999
(HA2)63	F	V	0.006699999999999999
176	V	T	0.006699999999999999
118	L	T	0.006699999999999999
(HA2)206	I	L	0.0066999999999999985
282	Q	R	0.006689112916083057
247	A	V	0.006645061189674003
(HA2)95	N	D	0.006644156165420523
252	I	T	0.006643231030099877
110	E	A	0.006621078233997557
(HA2)68	K	E	0.006610725638421735
120	I	M	0.006608009177374988
(HA2)69	E	S	0.006596893264464087
131	T	P	0.006592362978138654
13	I	T	0.006565995488129788
(HA2)167	K	T	0.00652533603683147
257	A	T	0.006524235609847589
132	F	G	0.006515921963028858
(HA2)203	L	P	0.006497173419189202
(HA2)123	K	N	0.0064947138833719355
(HA2)146	N	D	0.006493809390710753
(HA2)170	R	Y	0.006490211462806875
236	L	S	0.0064896136735369935
190	E	G	0.006486325564488906
(HA2)70	F	S	0.006466962888644991
(HA2)121	K	R	0.006465763450816142
(HA2)18	I	T	0.006464073213045267
(HA2)191	S	P	0.006462562709233956
152	L	P	0.006435541767563653
98	Y	H	0.006430872023398466
171	N	D	0.006426069995488028
208	N	D	0.006392632205000725
215	P	R	0.006387079771679381
310	R	G	0.006379608804713713
(HA2)71	N	D	0.006378901189013968
142	R	L	0.006371390582274777
(HA2)189	I	V	0.00636324522289827
(HA2)61	T	P	0.006353774045164143
89	E	G	0.006341737767428758
87	I	T	0.006331941074743087
312	T	A	0.0063173337826322945
(HA2)138	F	S	0.006315967899312883
65	N	D	0.006310424890035554
81	A	P	0.0063053491958445645
11	D	G	0.006298837694232419
141	H	D	0.006297801530616429
225	D	A	0.006292512948267435
327	Q	P	0.006276809707196384
(HA2)163	S	P	0.006271993435503416
36	V	A	0.00625691657418259
167	S	G	0.00625
188	S	K	0.0062499999999999995
(HA2)200	L	I	0.0062499999999999995
47	H	C	0.0062499999999999995
324	P	G	0.006249999999999999
(HA2)200	L	S	0.006249686651830958
(HA2)219	R	G	0.00624636152023572
(HA2)28	N	S	0.006237597533291146
(HA2)92	W	R	0.00623225372126032
(HA2)7	A	V	0.006226709338175479
(HA2)78	E	G	0.006216873548703935
170	N	S	0.00620864614197153
177	L	R	0.006201691144671716
-9	M	T	0.006195606913626757
(HA2)51	K	E	0.006170040091964436
307	K	R	0.006167409452290295
291	N	I	0.006158766618872425
101	D	Q	0.006150565826801272
(HA2)56	I	T	0.0061483908946501145
316	M	T	0.006147906052649326
42	L	P	0.006146379395750344
169	V	A	0.006144228483637157
246	E	Q	0.006142391176814623
(HA2)168	L	M	0.006137300067244624
(HA2)30	Q	P	0.006134764475680856
(HA2)159	Y	C	0.006124924551858806
179	L	P	0.006101103252662861
126	S	P	0.006080001946210492
(HA2)130	A	T	0.006067018252187239
(HA2)55	V	F	0.006060039708254829
199	N	E	0.006043793835616439
(HA2)81	N	D	0.006042485437587917
119C	E	G	0.006037037029813263
(HA2)221	C	Y	0.006019270889281831
(HA2)167	K	A	0.006018628643358448
212	R	G	0.0060151956221753886
(HA2)71	N	K	0.006014885273857363
(HA2)56	I	V	0.006013591029517422
225	D	R	0.006012144492080185
20	N	D	0.006008667269540739
(HA2)205	A	T	0.005981184298197878
125	S	C	0.005973670887307146
142	R	N	0.0059686472122916796
(HA2)131	K	N	0.005960494839990584
187	S	G	0.005958740151567103
(HA2)27	Q	R	0.005952194605453124
48	N	D	0.005951325602678246
231	N	D	0.005945408181291383
(HA2)193	V	F	0.005943793753365642
(HA2)141	Y	C	0.005933990942506389
(HA2)11	E	G	0.005923586439822424
130	H	R	0.005922549042568683
(HA2)95	N	H	0.005914992633662508
289	N	A	0.005914214646536439
(HA2)148	C	R	0.005908005149674953
150	N	I	0.005898617561245101
259	A	G	0.005890866999217715
(HA2)165	E	D	0.005883896510555788
(HA2)84	V	S	0.005881894537586388
38	H	Q	0.005879062303500883
(HA2)106	R	G	0.005873448441497972
216	E	I	0.00585690579649128
13	I	V	0.005852415922953648
(HA2)89	L	V	0.005851320575853153
(HA2)185	Q	R	0.005850149378348371
(HA2)180	S	Q	0.005847837287896892
328	R	S	0.005844210620711551
29	I	K	0.005843246458959598
327A	Y	W	0.005836000000000001
(HA2)11	E	I	0.005836
(HA2)24	Y	C	0.005835089955177922
44	E	N	0.005824880783618414
(HA2)24	Y	H	0.005823236064147903
(HA2)63	F	C	0.005814759457706654
(HA2)59	M	K	0.005814206423803947
(HA2)69	E	G	0.00580922063946122
(HA2)99	L	S	0.005808052248293806
(HA2)91	I	L	0.005795833333333334
(HA2)183	V	I	0.005795833333333333
(HA2)38	Q	W	0.005795833333333333
(HA2)127	K	T	0.005794069364478937
(HA2)95	N	Y	0.00579
21	N	I	0.00579
298	H	L	0.00579
(HA2)66	V	P	0.00579
(HA2)170	R	M	0.005789999999999998
70	L	F	0.005789999999999998
(HA2)66	V	A	0.0057811648805472125
(HA2)11	E	V	0.005778338952595035
(HA2)96	A	T	0.005774099644784286
121	F	S	0.0057667314038746115
(HA2)111	H	R	0.005764796403084098
(HA2)190	Y	F	0.005763551962928832
-2	L	Q	0.005760403297578529
327	Q	R	0.005754694766435579
233	Y	C	0.005754201753744487
328	R	G	0.0057479463236415375
(HA2)42	Q	P	0.005742200752115121
106	E	V	0.0057349791593046566
(HA2)153	R	G	0.005731359945756145
(HA2)38	Q	T	0.005729460857376782
(HA2)149	M	V	0.0057272574479245685
195	Y	C	0.005719332218622995
(HA2)65	A	Y	0.005718392912390517
(HA2)169	N	E	0.005706513712656703
(HA2)183	V	K	0.005706338413787912
(HA2)38	Q	L	0.005705224980648616
(HA2)217	Q	T	0.005704748298715217
(HA2)99	L	P	0.005695000000000001
(HA2)60	N	I	0.005695
42	L	H	0.005695
(HA2)155	G	W	0.005695
(HA2)85	D	T	0.005695
(HA2)19	D	V	0.005695
121	F	V	0.005695
(HA2)102	L	A	0.005695
(HA2)52	V	C	0.005695
243	I	R	0.005695
40	V	E	0.005695
119B	F	A	0.005695
(HA2)180	S	F	0.005695
36	V	E	0.005695
(HA2)67	G	T	0.005695
(HA2)105	E	T	0.005695
327	Q	E	0.005695
151	L	W	0.005695
282	Q	T	0.005695
(HA2)38	Q	C	0.005695
194	L	C	0.005695
(HA2)92	W	S	0.005695
2	A	D	0.005695
129	N	I	0.005695
42	L	S	0.005695
68	G	K	0.005695
(HA2)45	I	A	0.005695
262	R	A	0.005695
87	I	N	0.005695
(HA2)139	E	P	0.005695
(HA2)203	L	M	0.005695
(HA2)153	R	Q	0.005695
132	F	N	0.005694999999999999
(HA2)135	N	Y	0.005694999999999999
(HA2)61	T	F	0.005694999999999999
131	T	H	0.005694999999999999
(HA2)159	Y	R	0.005694999999999999
(HA2)104	N	D	0.005692028026469443
(HA2)66	V	E	0.005688849998502122
(HA2)71	N	T	0.005688210873753754
(HA2)58	K	I	0.0056875857208824685
(HA2)46	N	E	0.00568749560942413
(HA2)109	D	E	0.005686840827846721
(HA2)94	Y	N	0.00568611940804214
(HA2)113	L	Y	0.00568603635881594
37	T	A	0.005683424030417441
(HA2)21	W	Y	0.005683123888830231
192	Q	R	0.005678414689259342
(HA2)19	D	G	0.005677863696714982
(HA2)217	Q	A	0.005675865813566079
244	I	M	0.005674209754959609
(HA2)217	Q	E	0.0056717067711141884
(HA2)187	L	P	0.005669258935620117
(HA2)104	N	K	0.005662227184499996
105	Y	C	0.005660998194437305
(HA2)98	L	S	0.005658556730038702
196	S	A	0.005658101797733179
302	I	T	0.005657753803539729
(HA2)220	I	K	0.005651514503605763
246	E	G	0.005650893933653156
(HA2)72	N	A	0.005648448888068025
216	E	N	0.005642055934903945
(HA2)27	Q	I	0.0056417610011231115
319	G	N	0.005638000000000001
(HA2)2	L	F	0.005638
294	F	G	0.005638
(HA2)28	N	R	0.005637999999999999
(HA2)34	Y	D	0.005637999999999999
206	S	L	0.005635527428297336
(HA2)103	E	D	0.0056354014828211
(HA2)118	L	P	0.005632923685958707
12	T	C	0.0056324472638854175
-1	L	N	0.0056324421278702505
64	C	L	0.005632423570198471
46	S	W	0.00563241071445736
31	E	N	0.005632325572328587
(HA2)81	N	I	0.00563192102003778
17	Y	H	0.005631710594589015
(HA2)95	N	I	0.005630689641439205
(HA2)75	K	N	0.005630551568559175
308	Y	S	0.005628165085199764
(HA2)124	S	I	0.00562768773727191
(HA2)130	A	P	0.005627479573166187
(HA2)102	L	R	0.005627443609423907
(HA2)86	D	W	0.005627434007475033
(HA2)129	N	Q	0.005627381643498588
(HA2)79	N	K	0.005627378443432184
(HA2)163	S	L	0.005627373763424611
(HA2)43	N	C	0.005627363465122486
(HA2)68	K	H	0.005627296605185819
(HA2)50	N	Y	0.0056272772191261955
(HA2)83	K	S	0.0056272188759111785
113	S	E	0.005627070512428059
(HA2)85	D	H	0.005627062552675319
110	E	W	0.00562704198297101
119	E	L	0.005627037285578668
168	Y	R	0.005626994533451824
(HA2)112	D	A	0.005625860152718289
51	L	R	0.005625
3	F	S	0.0056232963778061855
45	D	Q	0.005623273863924823
(HA2)128	N	T	0.005620269322550134
(HA2)136	G	K	0.005615034432649666
131	T	A	0.0056150136193135625
(HA2)205	A	I	0.005614997248605437
(HA2)167	K	C	0.005614949742648794
(HA2)175	G	C	0.0056148080339690955
(HA2)71	N	G	0.005613753946025448
305	C	R	0.005610989256296391
169	V	N	0.005607339433863622
270	S	R	0.005606077980499462
183	H	R	0.0056032334669823295
(HA2)93	T	I	0.005602890962888512
(HA2)172	K	M	0.005601832586294774
(HA2)161	K	E	0.005599753804001728
139	C	R	0.0055989342602845195
(HA2)123	K	T	0.0055904133834284945
(HA2)117	N	M	0.0055875410256410254
(HA2)46	N	H	0.005587437025711772
237	L	R	0.005585626789883474
296	N	Y	0.005583333333333333
(HA2)6	I	S	0.005583333333333333
314	L	F	0.005583333333333333
(HA2)131	K	Q	0.005573873872026505
(HA2)60	N	S	0.005568400329932785
(HA2)137	C	S	0.0055666098782072865
(HA2)83	K	N	0.005565068651128779
168	Y	D	0.005563661622018885
(HA2)44	A	V	0.005560330341043449
(HA2)58	K	E	0.005558860875136733
(HA2)73	L	S	0.005550825948192714
285	Q	L	0.00554772025747041
(HA2)213	N	G	0.005537152845197479
(HA2)69	E	A	0.005536630944693652
(HA2)26	H	A	0.005533146927434578
282	Q	L	0.005533134826772699
(HA2)124	S	E	0.005530000000000001
(HA2)121	K	G	0.005530000000000001
(HA2)93	T	S	0.00553
(HA2)113	L	Q	0.00553
101	D	M	0.00553
86	Y	F	0.00553
(HA2)159	Y	N	0.005529999999999999
65	N	Y	0.005529999999999999
3	F	M	0.005529999999999999
67	T	M	0.0055299999999999985
(HA2)35	A	I	0.005528397775022361
(HA2)187	L	C	0.005523341902743518
(HA2)217	Q	L	0.005521452508839181
160	S	P	0.005517343640063895
200	A	M	0.005512751013516993
314	L	I	0.005508749422493067
145	S	C	0.005506441075154474
(HA2)90	D	G	0.005504910254066859
(HA2)68	K	R	0.005504689651799458
(HA2)80	L	S	0.005504598641049264
168	Y	C	0.005502681345521675
(HA2)127	K	Q	0.0054966417117915944
(HA2)77	M	T	0.005490716043337473
285	Q	D	0.005490153038641265
93A	E	G	0.005488801914433101
(HA2)50	N	T	0.00548624755211958
46	S	E	0.005484603175900051
(HA2)159	Y	H	0.005482393638803623
153	W	R	0.005479300222331477
102	L	H	0.005475141697243363
316	M	R	0.005470814358517505
(HA2)127	K	R	0.005470718772978661
105	Y	H	0.005468227194063088
162	P	P	0.005467329858597861
(HA2)205	A	A	0.00546228868353241
(HA2)154	N	N	0.005455972453280341
(HA2)195	S	T	0.005455517448378663
78A	L	L	0.005455461416801571
245	F	C	0.0054551502929168424
140	S	S	0.0054540299168525964
184	H	H	0.005453738996736072
163	K	K	0.005452643770753895
79	L	L	0.005451628627969378
269	T	T	0.005451304104393667
218	A	A	0.005450978422921586
222	K	K	0.005449237503961951
219	A	A	0.005448791275610842
(HA2)112	D	D	0.005448767258097996
19	A	A	0.005448413662134798
224	R	R	0.005448322577356479
(HA2)156	T	T	0.005448198829720209
210	N	N	0.005448171926093882
271	N	N	0.005447681047812126
272	A	A	0.005447286817222533
80	P	P	0.005447131605972047
125	S	S	0.005446971677538522
(HA2)67	G	G	0.00544685809429777
145	S	S	0.005446825024279292
(HA2)18	I	I	0.005446812066074495
197	N	N	0.0054467991353803515
133	N	N	0.005446462215355699
156	K	K	0.0054464356853288825
(HA2)14	W	W	0.005446375274114245
(HA2)125	Q	Q	0.005446173103522491
200	A	A	0.005446167979622057
126	S	S	0.00544601614731383
(HA2)45	I	V	0.005445942845054021
(HA2)15	T	T	0.00544581996180585
(HA2)80	L	M	0.005445768991310641
(HA2)43	N	N	0.0054456561305985226
(HA2)102	L	L	0.005445563533985483
217	I	I	0.005445487978586535
287	A	A	0.005445269593157501
215	P	P	0.005445252134804592
216	E	E	0.005445121994277145
(HA2)72	N	N	0.005444969311284142
135	V	V	0.005444946903923835
(HA2)39	K	K	0.005444789624324073
(HA2)202	S	S	0.005444602805546328
128	P	P	0.00544458149604036
92	N	N	0.00544458089277917
157	K	K	0.005444521437117206
214	T	T	0.005444473915055659
(HA2)143	K	K	0.0054443705151202195
244	I	I	0.005444338509629424
83	S	S	0.005444306160299671
137	V	V	0.00544430524426438
208	N	N	0.005444301741546175
(HA2)147	E	E	0.005444258558469753
165	T	T	0.0054441490770927485
60	Q	Q	0.0054440594419433806
194	L	L	0.005444046658506329
(HA2)61	T	T	0.005443948522887878
223	V	V	0.005443936787039556
211	R	R	0.0054439167048898765
(HA2)199	L	L	0.005443844621755331
(HA2)139	E	E	0.005443826940244156
313	K	I	0.00544380113264455
301	T	T	0.00544379512453085
(HA2)23	G	G	0.0054437925631745645
-7	A	A	0.005443743149197065
241	D	D	0.005443742733810226
124	E	E	0.005443692823968464
178	V	V	0.005443690318568313
(HA2)172	K	K	0.005443636745703275
(HA2)58	K	K	0.0054436262139215584
(HA2)164	E	E	0.005443609296151264
181	G	G	0.005443563105584652
(HA2)57	E	E	0.00544351135535447
62	G	G	0.005443493339391631
(HA2)177	K	K	0.005443491552517686
(HA2)133	I	I	0.005443485228284168
304	E	E	0.005443480218028519
312	T	T	0.005443420162380539
77	D	D	0.0054434016530795805
104	D	D	0.005443387330494251
143	G	G	0.005443367476354005
207	S	S	0.005443325787663813
160	S	S	0.005443303112889222
248	T	T	0.005443274039107163
47	H	H	0.005443268511140066
63	K	K	0.005443240511847377
53	K	K	0.005443196086522956
2	A	A	0.005443187627369565
130	H	H	0.005443162554535359
(HA2)214	G	G	0.005443138450096574
263	G	G	0.00544313302055305
1	Y	Y	0.005443122710074966
264	E	E	0.0054431178618090294
199	N	N	0.005443088985056824
249	G	G	0.005443048715085887
154	L	L	0.005443047506301914
(HA2)66	V	V	0.005443045684726214
175	E	E	0.00544303196220403
74	P	P	0.005443027308144888
(HA2)141	Y	Y	0.005443015115580894
285	Q	Q	0.005443001112243825
278	N	N	0.005442979190934401
(HA2)92	W	W	0.0054429728460826015
(HA2)136	G	G	0.005442944965714684
(HA2)185	Q	Q	0.00544292631777581
203	S	S	0.005442925879564398
300	V	V	0.005442923393555286
132	F	F	0.00544289362502655
122	P	P	0.005442891784525174
69	W	W	0.005442888547040708
273	S	S	0.005442884541198458
252	I	I	0.005442870395314424
(HA2)118	L	L	0.005442844096509177
93A	E	E	0.005442825684698643
56A	I	I	0.005442765080121382
(HA2)184	Y	Y	0.0054427576718015435
(HA2)188	A	A	0.005442745596153226
155	T	T	0.005442733364871586
201	Y	Y	0.005442726980931216
146	S	S	0.005442697530644554
(HA2)158	D	D	0.005442674639520679
(HA2)64	T	P	0.005442672544510389
(HA2)69	E	E	0.005442660745237675
136	T	T	0.005442658461291705
231	N	N	0.005442609429176692
41	N	N	0.005442599655786561
76	C	C	0.005442593839354061
290	S	S	0.005442590851710248
102	L	L	0.005442580340157891
113	S	S	0.0054425771655424015
(HA2)131	K	K	0.0054425454272082575
(HA2)64	T	T	0.005442524462196495
(HA2)16	G	G	0.005442505720094303
206	S	S	0.005442472698423101
279	T	T	0.0054424627805698565
(HA2)29	E	E	0.0054424622482503356
45	D	D	0.005442448739931797
(HA2)82	K	K	0.005442434726169443
(HA2)124	S	S	0.005442391639173799
5	A	A	0.005442375618342109
(HA2)181	M	M	0.005442372786234546
265	S	S	0.0054423476246714285
144	K	K	0.0054423242967122365
(HA2)93	T	T	0.005442317734096674
174	K	K	0.005442277561812262
(HA2)207	S	S	0.005442275091437491
39	S	S	0.005442233794434624
103	I	I	0.005442233179604651
237	L	L	0.005442207747936562
(HA2)165	E	E	0.005442181105067653
(HA2)212	S	S	0.0054421754721331326
277	C	C	0.0054421752665081155
(HA2)160	P	P	0.00544216345342779
93	S	S	0.005442160569042944
(HA2)174	D	D	0.005442149462599422
(HA2)176	V	V	0.005442132544855246
(HA2)179	E	E	0.0054421168945966054
96	A	A	0.00544210032374178
24	D	D	0.0054420996881942695
(HA2)25	H	H	0.005442081822731554
284	P	P	0.005442035256374634
139	C	C	0.0054420351112031504
(HA2)140	F	F	0.005442027981049261
(HA2)145	D	D	0.005442019010457531
198	G	G	0.005442013417714099
294	F	F	0.0054420065496985
(HA2)2	L	L	0.005442005212032905
20	N	N	0.0054419976904547425
242	T	T	0.005441988535030032
(HA2)96	A	A	0.005441987141520657
97	C	C	0.005441978336193679
(HA2)32	S	S	0.0054419612399442905
(HA2)168	L	L	0.005441954410887018
(HA2)132	E	E	0.005441934230336608
299	P	P	0.005441920400198561
164	L	L	0.005441912136416038
85	S	S	0.005441904642148441
(HA2)198	V	V	0.0054418934539069
(HA2)6	I	I	0.005441891519942401
49	G	G	0.005441889209237938
(HA2)180	S	S	0.005441882780870503
209	Y	Y	0.005441880085875572
(HA2)128	N	N	0.005441870277614436
259	A	A	0.005441867427766871
(HA2)90	D	D	0.005441865315860604
(HA2)101	L	L	0.005441859669043347
129	N	N	0.005441846030149699
286	G	G	0.005441836911698828
(HA2)155	G	G	0.005441833329369371
(HA2)221	C	C	0.005441824861287238
67	T	T	0.0054418023765671385
153	W	W	0.00544179545154831
247	A	A	0.005441795200504835
189	D	D	0.005441793750239489
317	V	V	0.0054417865872654105
138	S	S	0.005441784739348801
84	W	W	0.005441784295837803
257	A	A	0.005441775047834919
95	G	G	0.005441773102936242
182	V	V	0.005441770877644378
(HA2)4	G	G	0.005441764413027598
(HA2)178	L	L	0.005441760484368633
(HA2)17	M	M	0.005441743692553291
35	A	A	0.0054417430128311205
72	G	G	0.005441741346799647
(HA2)35	A	A	0.005441738597421518
(HA2)192	T	T	0.005441729476038058
166	N	N	0.005441727036541603
(HA2)30	Q	Q	0.005441723490370624
75	E	E	0.005441700908872496
(HA2)8	G	G	0.005441695547696434
27	D	D	0.005441682849289246
(HA2)109	D	D	0.005441680617501352
311	S	S	0.005441656053897646
57	A	A	0.005441653307321017
(HA2)86	D	D	0.0054416518508607235
(HA2)142	H	H	0.005441638230340017
(HA2)182	G	G	0.005441619679956331
230	M	M	0.005441581081935482
172	K	K	0.005441580658457269
(HA2)151	S	S	0.005441578636162868
185	P	P	0.0054415771181938796
(HA2)7	A	A	0.0054415723554755765
191	Q	Q	0.0054415720984456965
142	R	R	0.005441567926173414
186	S	S	0.005441556754256251
65	N	N	0.005441555793486684
(HA2)186	I	I	0.0054415331032139375
(HA2)171	E	E	0.005441516835948774
101	D	D	0.005441473791525896
31	E	E	0.005441473763844429
179	L	L	0.005441469668931656
233	Y	Y	0.005441465590591077
117	S	S	0.005441462337412218
310	R	R	0.005441462050165143
134	G	G	0.0054414608143351735
305	C	C	0.005441459180472004
(HA2)190	Y	Y	0.0054414551579745046
25	T	T	0.005441450682949296
213	F	F	0.005441450201423734
(HA2)78	E	E	0.005441448346355238
243	I	I	0.005441447377040792
(HA2)170	R	R	0.005441440227262302
(HA2)50	N	N	0.00544143724147501
(HA2)84	V	V	0.005441436465262798
(HA2)196	S	S	0.005441429627385277
149	R	R	0.0054414137642758076
239	P	P	0.005441395443647271
(HA2)191	S	S	0.005441387971752841
161	Y	Y	0.005441362477851606
108	L	L	0.005441355023354261
192	Q	Q	0.005441350899495171
229	R	R	0.005441313984062875
283	T	T	0.005441306057457153
51	L	L	0.005441302903703373
119	E	E	0.005441292137482663
253	A	A	0.00544127533014885
(HA2)126	L	L	0.005441261986635302
26	V	V	0.005441241926531903
(HA2)152	V	V	0.005441239985044763
73	N	N	0.005441227010597299
267	I	I	0.00544122576822733
288	I	I	0.005441221164070434
116	S	S	0.005441211357621106
(HA2)201	V	V	0.005441202978943706
187	S	S	0.0054411979267447305
21	N	N	0.00544119353497573
12	T	T	0.005441189867431128
(HA2)215	S	S	0.005441187273808941
(HA2)95	N	N	0.005441181819537985
(HA2)195	S	S	0.005441154031357478
262	R	R	0.005441146768321198
(HA2)10	I	I	0.005441145961309301
110	E	E	0.005441136254059632
302	I	I	0.005441135248746552
44	E	E	0.005441133418356057
(HA2)157	Y	Y	0.005441129735369518
254	P	P	0.005441121304685082
-5	L	L	0.005441118117221992
226	Q	Q	0.005441117229679034
322	N	N	0.005441105266236382
327A	Y	Y	0.005441103884345166
258	F	F	0.005441103634901511
(HA2)138	F	F	0.005441101604164127
(HA2)159	Y	Y	0.0054410980365237355
(HA2)85	D	D	0.005441086975017561
(HA2)79	N	N	0.005441080385167608
308	Y	Y	0.0054410771446695375
(HA2)134	G	G	0.0054410729322341925
(HA2)53	N	N	0.005441072790390266
43	L	L	0.005441068406140017
328	R	R	0.005441064514941541
152	L	L	0.005441063534036532
(HA2)37	D	D	0.005441062974640675
(HA2)13	G	G	0.005441052925148902
281	C	C	0.005441050717516466
240	G	G	0.0054410412947965316
188	S	S	0.005441037799321388
64	C	C	0.005441027358790567
(HA2)148	C	C	0.005441020921574148
327	Q	Q	0.005441014074667736
115	V	V	0.0054410133549749546
268	I	I	0.005440991840536458
202	V	V	0.005440988137697288
(HA2)161	K	K	0.005440975173647991
99	P	P	0.00544097330235209
(HA2)52	V	V	0.00544097319256749
170	N	N	0.005440952194120278
4	V	V	0.005440946824253394
16	G	G	0.005440927671246784
(HA2)62	Q	Q	0.0054409053005387235
(HA2)5	A	A	0.005440887219045315
(HA2)98	L	L	0.005440881603866627
6	T	T	0.005440880311327362
(HA2)1	G	G	0.005440878167622358
(HA2)130	A	A	0.005440862197183131
306	P	P	0.005440855894230408
190	E	E	0.005440852954842252
(HA2)105	E	E	0.005440851410792028
225	D	D	0.0054408509864171655
319	G	G	0.005440850318590979
320	L	L	0.0054408487603844645
261	S	S	0.005440847697570394
(HA2)175	G	G	0.005440846958449657
127	W	W	0.005440840177768937
(HA2)73	L	L	0.005440837196856401
(HA2)166	S	S	0.005440824519971656
(HA2)54	S	S	0.005440812797120888
(HA2)220	I	I	0.005440810478479345
(HA2)127	K	K	0.00544080826311757
119B	F	F	0.005440799545836496
255	W	W	0.005440794478304662
(HA2)9	F	F	0.0054407839496241756
238	E	E	0.005440781101633225
228	G	G	0.005440779283112946
119A	R	R	0.005440779280601875
316	M	M	0.005440773801250086
(HA2)94	Y	Y	0.005440765642889128
235	T	T	0.005440762213586684
98	Y	Y	0.0054407607191482976
250	N	N	0.0054407528972780315
70	L	L	0.00544074744945768
(HA2)194	A	A	0.005440742779998436
(HA2)113	L	L	0.0054407400196108515
15	I	I	0.005440722667296111
(HA2)217	Q	Q	0.005440722410748338
(HA2)88	F	F	0.005440718623526991
89	E	E	0.005440716016814363
183	H	H	0.005440716002607836
32	K	K	0.00544070516450729
14	C	C	0.005440698988194666
204	V	V	0.005440696115615664
309	V	V	0.00544069514734076
(HA2)187	L	L	0.005440694413720669
(HA2)107	T	T	0.0054406926469410645
66	I	I	0.005440683459868223
86	Y	Y	0.005440679329321384
(HA2)110	F	F	0.005440672917015368
28	T	T	0.005440669859115309
(HA2)74	E	E	0.005440668192312608
(HA2)100	V	V	0.005440658803957511
205	A	A	0.005440636180719415
100	G	G	0.005440635986697919
(HA2)11	E	E	0.0054406350641484314
303	G	G	0.005440632082390814
(HA2)216	L	L	0.005440630086865183
(HA2)135	N	N	0.005440613607771215
88	V	V	0.005440609585088326
176	V	V	0.005440607807242009
(HA2)144	C	C	0.005440606034202835
193	S	S	0.005440596423482145
(HA2)36	A	A	0.00544059624393725
(HA2)119	Y	Y	0.005440589213759919
-2	L	L	0.005440588040370485
(HA2)34	Y	Y	0.005440583006607439
-9	M	M	0.00544057637553244
(HA2)77	M	M	0.005440575431195919
(HA2)106	R	R	0.0054405751630712965
315	R	R	0.005440574017591852
220	R	R	0.005440573618194703
147	F	F	0.00544056894198151
-1	L	L	0.005440564649766253
13	I	I	0.005440553740197539
(HA2)26	H	H	0.005440549862181976
(HA2)21	W	W	0.005440548969387175
151	L	L	0.005440545132794943
71	L	L	0.005440539720023608
46	S	S	0.005440530925961357
91	P	P	0.005440530584727868
87	I	I	0.005440521844599019
34	V	V	0.00544052121583322
(HA2)19	D	D	0.005440520330383347
(HA2)12	G	G	0.005440518666044141
321	R	R	0.00544051625885085
(HA2)209	W	W	0.00544051567503248
(HA2)129	N	N	0.005440515516328653
(HA2)45	I	I	0.005440514773476367
(HA2)33	G	G	0.005440481137933507
10	A	A	0.005440472650993619
50	K	K	0.005440469825274635
234	W	W	0.005440467910645562
(HA2)59	M	M	0.005440458463129336
11	D	D	0.005440458375227233
293	P	P	0.0054404559882034725
(HA2)20	G	G	0.005440453758044488
107	E	E	0.005440437965431724
180	W	W	0.00544041553921107
(HA2)146	N	N	0.00544041144529504
78	S	S	0.005440385964231469
177	L	L	0.0054403833907396455
318	T	T	0.005440382537582658
-6	K	K	0.005440373492480033
(HA2)208	F	F	0.005440371815742867
(HA2)71	N	N	0.005440366758457856
(HA2)114	N	N	0.005440363580282633
(HA2)111	H	H	0.005440357030833454
256	Y	Y	0.005440348208801209
(HA2)3	F	F	0.005440347458337115
(HA2)31	G	G	0.005440345145137887
123	K	K	0.005440344521333805
(HA2)103	E	E	0.005440339631280115
114	S	S	0.005440325540313492
58	P	P	0.00544030549854423
(HA2)189	I	I	0.005440303006068289
270	S	S	0.005440301343846947
-3	V	V	0.005440296799522017
148	Y	Y	0.00544029459542703
(HA2)153	R	R	0.005440265835575691
(HA2)108	L	L	0.005440257628395285
324	P	P	0.0054402516692453745
297	I	I	0.005440246999634743
(HA2)204	G	G	0.005440238656161446
112	L	L	0.00544022870002231
36	V	V	0.005440225938413908
94	N	N	0.005440224796971814
42	L	L	0.005440203427080727
(HA2)91	I	I	0.005440196446733057
(HA2)104	N	N	0.005440171780433387
275	H	H	0.005440170007287475
59	L	L	0.005440150431365545
(HA2)99	L	L	0.005440140272591872
260	L	L	0.005440137285306253
120	I	I	0.005440136455089886
(HA2)203	L	L	0.00544013579502586
(HA2)116	K	K	0.005440128696609212
314	L	L	0.005440125090809515
141	H	H	0.005440111487864111
33	N	N	0.0054400942314656205
(HA2)183	V	V	0.005440091107328464
212	R	R	0.00544009007750209
23	T	T	0.005440088663613215
(HA2)173	I	I	0.005440082161671704
37	T	T	0.005440076119471247
(HA2)22	Y	Y	0.005440073132600302
121	F	F	0.005440062428572624
150	N	N	0.005440058067206106
90	T	T	0.005440050338531984
266	G	G	0.005440029047559693
106	E	E	0.005440027353040256
(HA2)55	V	V	0.00544002394180198
292	L	L	0.005440020410213582
48	N	N	0.005440017939371356
195	Y	Y	0.0054400132567465126
(HA2)194	A	E	0.005440000000000001
(HA2)120	E	C	0.005440000000000001
(HA2)136	G	H	0.005440000000000001
(HA2)96	A	Y	0.005440000000000001
(HA2)96	A	W	0.005440000000000001
(HA2)194	A	F	0.005440000000000001
(HA2)120	E	A	0.005440000000000001
(HA2)90	D	T	0.005440000000000001
(HA2)194	A	H	0.005440000000000001
(HA2)136	G	I	0.005440000000000001
289	N	C	0.005440000000000001
(HA2)30	Q	F	0.005440000000000001
(HA2)136	G	F	0.005440000000000001
48	N	F	0.005440000000000001
(HA2)96	A	R	0.005440000000000001
(HA2)136	G	D	0.005440000000000001
(HA2)136	G	A	0.005440000000000001
48	N	I	0.005440000000000001
(HA2)120	E	F	0.005440000000000001
(HA2)120	E	H	0.005440000000000001
(HA2)90	D	V	0.005440000000000001
(HA2)30	Q	I	0.005440000000000001
(HA2)194	A	M	0.005440000000000001
(HA2)120	E	L	0.005440000000000001
(HA2)120	E	M	0.005440000000000001
(HA2)90	D	C	0.005440000000000001
(HA2)90	D	W	0.005440000000000001
(HA2)194	A	N	0.005440000000000001
(HA2)90	D	P	0.005440000000000001
(HA2)90	D	M	0.005440000000000001
(HA2)96	A	Q	0.005440000000000001
(HA2)96	A	G	0.005440000000000001
(HA2)136	G	V	0.005440000000000001
48	N	A	0.005440000000000001
48	N	P	0.005440000000000001
(HA2)136	G	T	0.005440000000000001
(HA2)96	A	C	0.005440000000000001
(HA2)96	A	D	0.005440000000000001
48	N	M	0.005440000000000001
48	N	Q	0.005440000000000001
48	N	R	0.005440000000000001
48	N	V	0.005440000000000001
(HA2)96	A	F	0.005440000000000001
48	N	W	0.005440000000000001
(HA2)90	D	F	0.005440000000000001
48	N	G	0.005440000000000001
(HA2)136	G	W	0.005440000000000001
(HA2)90	D	H	0.005440000000000001
(HA2)96	A	H	0.005440000000000001
(HA2)30	Q	C	0.005440000000000001
(HA2)136	G	P	0.005440000000000001
48	N	L	0.005440000000000001
(HA2)96	A	K	0.005440000000000001
(HA2)90	D	I	0.005440000000000001
(HA2)136	G	N	0.005440000000000001
(HA2)90	D	K	0.005440000000000001
(HA2)96	A	M	0.005440000000000001
(HA2)90	D	L	0.005440000000000001
(HA2)96	A	N	0.005440000000000001
(HA2)96	A	P	0.005440000000000001
(HA2)194	A	Q	0.005440000000000001
134	G	C	0.005440000000000001
(HA2)120	E	P	0.005440000000000001
239	P	C	0.005440000000000001
236	L	N	0.005440000000000001
236	L	Q	0.005440000000000001
236	L	W	0.005440000000000001
236	L	Y	0.005440000000000001
(HA2)120	E	T	0.005440000000000001
(HA2)120	E	W	0.005440000000000001
134	G	F	0.005440000000000001
(HA2)120	E	Y	0.005440000000000001
238	E	W	0.005440000000000001
239	P	W	0.005440000000000001
236	L	G	0.005440000000000001
239	P	Y	0.005440000000000001
(HA2)30	Q	W	0.005440000000000001
137	V	C	0.005440000000000001
134	G	W	0.005440000000000001
134	G	Q	0.005440000000000001
134	G	P	0.005440000000000001
134	G	N	0.005440000000000001
134	G	M	0.005440000000000001
134	G	I	0.005440000000000001
236	L	H	0.005440000000000001
(HA2)30	Q	S	0.005440000000000001
236	L	E	0.005440000000000001
172	K	D	0.005440000000000001
(HA2)194	A	R	0.005440000000000001
(HA2)120	E	Q	0.005440000000000001
(HA2)90	D	Y	0.005440000000000001
(HA2)194	A	W	0.005440000000000001
236	L	A	0.005440000000000001
236	L	C	0.005440000000000001
(HA2)194	A	Y	0.005440000000000001
(HA2)194	A	K	0.005440000000000001
172	K	P	0.005440000000000001
172	K	S	0.005440000000000001
236	L	D	0.005440000000000001
(HA2)79	N	R	0.00544
152	L	K	0.00544
152	L	F	0.00544
152	L	C	0.00544
(HA2)68	K	D	0.00544
(HA2)79	N	E	0.00544
(HA2)51	K	G	0.00544
(HA2)79	N	C	0.00544
149	R	W	0.00544
(HA2)68	K	F	0.00544
(HA2)51	K	H	0.00544
15	I	Q	0.00544
(HA2)51	K	I	0.00544
(HA2)80	L	A	0.00544
15	I	Y	0.00544
150	N	Y	0.00544
(HA2)7	A	C	0.00544
(HA2)80	L	C	0.00544
(HA2)52	V	D	0.00544
149	R	V	0.00544
150	N	A	0.00544
15	I	W	0.00544
(HA2)79	N	P	0.00544
(HA2)76	R	Y	0.00544
149	R	P	0.00544
149	R	M	0.00544
152	L	M	0.00544
(HA2)76	R	V	0.00544
(HA2)79	N	F	0.00544
(HA2)79	N	G	0.00544
150	N	E	0.00544
150	N	W	0.00544
15	I	N	0.00544
15	I	G	0.00544
15	I	F	0.00544
150	N	F	0.00544
(HA2)79	N	M	0.00544
(HA2)51	K	W	0.00544
150	N	C	0.00544
(HA2)51	K	V	0.00544
(HA2)51	K	Q	0.00544
150	N	G	0.00544
(HA2)51	K	P	0.00544
150	N	M	0.00544
(HA2)79	N	L	0.00544
15	I	S	0.00544
150	N	P	0.00544
(HA2)51	K	Y	0.00544
(HA2)79	N	T	0.00544
(HA2)79	N	V	0.00544
15	I	P	0.00544
15	I	E	0.00544
149	R	L	0.00544
(HA2)69	E	P	0.00544
150	N	Q	0.00544
15	I	D	0.00544
(HA2)79	N	Q	0.00544
(HA2)68	K	M	0.00544
150	N	V	0.00544
15	I	H	0.00544
15	I	A	0.00544
(HA2)79	N	W	0.00544
147	F	D	0.00544
149	R	F	0.00544
149	R	D	0.00544
(HA2)83	K	H	0.00544
(HA2)83	K	G	0.00544
139	C	T	0.00544
(HA2)83	K	F	0.00544
139	C	V	0.00544
(HA2)83	K	D	0.00544
14	C	D	0.00544
(HA2)83	K	C	0.00544
(HA2)83	K	A	0.00544
(HA2)53	N	A	0.00544
(HA2)82	K	Y	0.00544
14	C	E	0.00544
(HA2)82	K	W	0.00544
(HA2)52	V	Y	0.00544
(HA2)82	K	V	0.00544
(HA2)82	K	S	0.00544
(HA2)82	K	P	0.00544
(HA2)52	V	W	0.00544
14	C	H	0.00544
14	C	I	0.00544
(HA2)82	K	G	0.00544
(HA2)82	K	F	0.00544
14	C	K	0.00544
14	C	L	0.00544
14	C	M	0.00544
(HA2)82	K	D	0.00544
14	C	N	0.00544
139	C	Q	0.00544
(HA2)83	K	L	0.00544
139	C	N	0.00544
139	C	D	0.00544
(HA2)84	V	P	0.00544
(HA2)84	V	N	0.00544
(HA2)53	N	G	0.00544
(HA2)66	V	W	0.00544
135	V	C	0.00544
(HA2)84	V	M	0.00544
(HA2)66	V	Y	0.00544
(HA2)84	V	H	0.00544
(HA2)84	V	E	0.00544
(HA2)84	V	D	0.00544
139	C	A	0.00544
(HA2)84	V	C	0.00544
139	C	H	0.00544
(HA2)53	N	C	0.00544
(HA2)83	K	Y	0.00544
139	C	I	0.00544
(HA2)83	K	W	0.00544
(HA2)53	N	F	0.00544
(HA2)67	G	E	0.00544
(HA2)53	N	E	0.00544
(HA2)67	G	F	0.00544
(HA2)83	K	V	0.00544
139	C	K	0.00544
139	C	L	0.00544
139	C	M	0.00544
(HA2)83	K	M	0.00544
14	C	P	0.00544
14	C	Q	0.00544
14	C	T	0.00544
147	F	E	0.00544
(HA2)52	V	P	0.00544
(HA2)67	G	M	0.00544
(HA2)52	V	N	0.00544
(HA2)80	L	R	0.00544
(HA2)52	V	K	0.00544
(HA2)52	V	H	0.00544
(HA2)80	L	Q	0.00544
(HA2)80	L	N	0.00544
(HA2)80	L	K	0.00544
(HA2)67	G	W	0.00544
147	F	A	0.00544
(HA2)76	R	Q	0.00544
(HA2)80	L	H	0.00544
146	S	W	0.00544
(HA2)52	V	G	0.00544
(HA2)80	L	G	0.00544
147	F	K	0.00544
(HA2)80	L	E	0.00544
(HA2)68	K	C	0.00544
147	F	P	0.00544
147	F	Q	0.00544
147	F	R	0.00544
147	F	T	0.00544
(HA2)52	V	F	0.00544
(HA2)80	L	D	0.00544
149	R	C	0.00544
(HA2)80	L	T	0.00544
(HA2)80	L	W	0.00544
(HA2)82	K	C	0.00544
(HA2)81	N	M	0.00544
14	C	V	0.00544
14	C	W	0.00544
(HA2)52	V	T	0.00544
(HA2)81	N	W	0.00544
(HA2)81	N	V	0.00544
(HA2)81	N	R	0.00544
(HA2)81	N	Q	0.00544
(HA2)52	V	R	0.00544
(HA2)1	G	C	0.00544
(HA2)52	V	Q	0.00544
(HA2)67	G	I	0.00544
143	G	C	0.00544
143	G	F	0.00544
146	S	K	0.00544
(HA2)81	N	L	0.00544
(HA2)67	G	L	0.00544
143	G	I	0.00544
(HA2)81	N	G	0.00544
143	G	V	0.00544
144	K	C	0.00544
(HA2)81	N	F	0.00544
(HA2)81	N	E	0.00544
(HA2)81	N	C	0.00544
(HA2)81	N	A	0.00544
(HA2)80	L	Y	0.00544
146	S	F	0.00544
(HA2)76	R	T	0.00544
(HA2)61	T	M	0.00544
(HA2)51	K	F	0.00544
170	N	C	0.00544
(HA2)49	T	G	0.00544
(HA2)73	L	P	0.00544
170	N	E	0.00544
170	N	F	0.00544
(HA2)73	L	M	0.00544
(HA2)49	T	F	0.00544
170	N	G	0.00544
170	N	L	0.00544
170	N	M	0.00544
(HA2)73	L	K	0.00544
(HA2)73	L	I	0.00544
(HA2)73	L	H	0.00544
170	N	P	0.00544
170	N	Q	0.00544
(HA2)73	L	G	0.00544
170	N	R	0.00544
(HA2)49	T	D	0.00544
170	N	V	0.00544
170	N	W	0.00544
(HA2)49	T	C	0.00544
(HA2)48	I	Y	0.00544
171	N	P	0.00544
(HA2)73	L	E	0.00544
171	N	W	0.00544
(HA2)73	L	D	0.00544
(HA2)49	T	H	0.00544
(HA2)73	L	Q	0.00544
(HA2)74	E	P	0.00544
(HA2)49	T	M	0.00544
(HA2)5	A	F	0.00544
(HA2)5	A	E	0.00544
(HA2)5	A	C	0.00544
(HA2)74	E	N	0.00544
(HA2)74	E	M	0.00544
(HA2)74	E	L	0.00544
166	N	W	0.00544
(HA2)74	E	I	0.00544
(HA2)74	E	H	0.00544
(HA2)74	E	F	0.00544
168	Y	A	0.00544
(HA2)74	E	C	0.00544
(HA2)74	E	A	0.00544
168	Y	E	0.00544
168	Y	G	0.00544
168	Y	I	0.00544
168	Y	K	0.00544
168	Y	L	0.00544
168	Y	P	0.00544
168	Y	Q	0.00544
(HA2)73	L	Y	0.00544
(HA2)73	L	W	0.00544
(HA2)49	T	W	0.00544
(HA2)73	L	T	0.00544
(HA2)49	T	V	0.00544
(HA2)73	L	C	0.00544
(HA2)48	I	W	0.00544
173	G	C	0.00544
173	G	F	0.00544
(HA2)71	N	L	0.00544
176	V	Y	0.00544
177	L	C	0.00544
177	L	D	0.00544
177	L	E	0.00544
(HA2)48	I	P	0.00544
177	L	G	0.00544
177	L	K	0.00544
(HA2)71	N	F	0.00544
177	L	N	0.00544
177	L	Q	0.00544
(HA2)70	F	K	0.00544
(HA2)48	I	N	0.00544
(HA2)71	N	C	0.00544
(HA2)70	F	V	0.00544
177	L	S	0.00544
177	L	T	0.00544
(HA2)70	F	M	0.00544
(HA2)70	F	R	0.00544
177	L	W	0.00544
177	L	Y	0.00544
178	V	C	0.00544
(HA2)70	F	Q	0.00544
178	V	D	0.00544
178	V	F	0.00544
176	V	W	0.00544
(HA2)71	N	M	0.00544
(HA2)70	F	H	0.00544
(HA2)71	N	R	0.00544
(HA2)73	L	A	0.00544
173	G	K	0.00544
173	G	W	0.00544
173	G	Y	0.00544
(HA2)71	N	W	0.00544
175	E	C	0.00544
(HA2)71	N	V	0.00544
175	E	N	0.00544
(HA2)70	F	G	0.00544
176	V	C	0.00544
176	V	D	0.00544
176	V	E	0.00544
176	V	S	0.00544
176	V	H	0.00544
(HA2)71	N	Q	0.00544
(HA2)48	I	R	0.00544
176	V	K	0.00544
(HA2)71	N	P	0.00544
176	V	M	0.00544
176	V	N	0.00544
(HA2)48	I	Q	0.00544
176	V	P	0.00544
176	V	Q	0.00544
176	V	R	0.00544
164	L	N	0.00544
(HA2)74	E	S	0.00544
152	L	T	0.00544
(HA2)76	R	A	0.00544
154	L	D	0.00544
154	L	E	0.00544
154	L	F	0.00544
154	L	G	0.00544
154	L	H	0.00544
(HA2)7	A	W	0.00544
(HA2)75	K	Y	0.00544
154	L	K	0.00544
(HA2)51	K	D	0.00544
154	L	N	0.00544
(HA2)51	K	C	0.00544
(HA2)75	K	W	0.00544
(HA2)51	K	A	0.00544
(HA2)75	K	V	0.00544
(HA2)75	K	S	0.00544
(HA2)7	A	Y	0.00544
154	L	S	0.00544
(HA2)75	K	P	0.00544
154	L	T	0.00544
154	L	W	0.00544
154	L	Y	0.00544
155	T	D	0.00544
155	T	F	0.00544
(HA2)75	K	M	0.00544
155	T	H	0.00544
153	W	Y	0.00544
153	W	V	0.00544
164	L	K	0.00544
(HA2)76	R	C	0.00544
(HA2)76	R	P	0.00544
(HA2)7	A	E	0.00544
(HA2)7	A	H	0.00544
152	L	W	0.00544
152	L	Y	0.00544
(HA2)7	A	I	0.00544
(HA2)76	R	N	0.00544
(HA2)76	R	M	0.00544
(HA2)76	R	L	0.00544
(HA2)76	R	I	0.00544
153	W	A	0.00544
153	W	D	0.00544
153	W	E	0.00544
(HA2)76	R	H	0.00544
153	W	H	0.00544
153	W	I	0.00544
(HA2)7	A	K	0.00544
(HA2)76	R	F	0.00544
153	W	K	0.00544
153	W	L	0.00544
153	W	M	0.00544
153	W	N	0.00544
(HA2)76	R	E	0.00544
153	W	T	0.00544
(HA2)76	R	D	0.00544
155	T	N	0.00544
155	T	Q	0.00544
(HA2)70	F	A	0.00544
(HA2)70	F	C	0.00544
16	G	Y	0.00544
160	S	C	0.00544
(HA2)5	A	Q	0.00544
161	Y	A	0.00544
(HA2)5	A	N	0.00544
(HA2)5	A	M	0.00544
161	Y	E	0.00544
(HA2)5	A	K	0.00544
161	Y	G	0.00544
(HA2)5	A	I	0.00544
161	Y	K	0.00544
161	Y	M	0.00544
161	Y	Q	0.00544
161	Y	R	0.00544
161	Y	T	0.00544
161	Y	V	0.00544
(HA2)5	A	H	0.00544
(HA2)75	K	A	0.00544
(HA2)74	E	Y	0.00544
164	L	D	0.00544
(HA2)74	E	W	0.00544
(HA2)74	E	V	0.00544
(HA2)74	E	T	0.00544
164	L	E	0.00544
(HA2)5	A	G	0.00544
16	G	W	0.00544
16	G	T	0.00544
16	G	P	0.00544
159	D	C	0.00544
155	T	W	0.00544
156	K	D	0.00544
(HA2)75	K	I	0.00544
156	K	W	0.00544
(HA2)75	K	H	0.00544
156	K	Y	0.00544
(HA2)75	K	G	0.00544
158	G	C	0.00544
(HA2)5	A	Y	0.00544
158	G	W	0.00544
(HA2)75	K	F	0.00544
(HA2)75	K	D	0.00544
16	G	M	0.00544
159	D	K	0.00544
(HA2)5	A	W	0.00544
(HA2)75	K	C	0.00544
159	D	W	0.00544
(HA2)70	F	D	0.00544
16	G	C	0.00544
16	G	F	0.00544
16	G	H	0.00544
16	G	I	0.00544
16	G	L	0.00544
(HA2)5	A	R	0.00544
154	L	C	0.00544
131	T	L	0.00544
(HA2)84	V	Q	0.00544
(HA2)56	I	R	0.00544
(HA2)95	N	F	0.00544
(HA2)63	F	N	0.00544
105	Y	K	0.00544
(HA2)95	N	C	0.00544
106	E	C	0.00544
(HA2)95	N	A	0.00544
106	E	I	0.00544
106	E	M	0.00544
106	E	N	0.00544
106	E	R	0.00544
106	E	S	0.00544
(HA2)58	K	G	0.00544
106	E	W	0.00544
106	E	Y	0.00544
(HA2)58	K	F	0.00544
107	E	C	0.00544
(HA2)58	K	D	0.00544
107	E	H	0.00544
(HA2)63	F	P	0.00544
107	E	I	0.00544
107	E	L	0.00544
107	E	M	0.00544
107	E	N	0.00544
107	E	P	0.00544
(HA2)93	T	Y	0.00544
107	E	Q	0.00544
(HA2)58	K	C	0.00544
(HA2)95	N	G	0.00544
(HA2)63	F	K	0.00544
(HA2)58	K	P	0.00544
(HA2)58	K	Y	0.00544
100	G	Q	0.00544
100	G	S	0.00544
100	G	W	0.00544
100	G	Y	0.00544
(HA2)63	F	D	0.00544
(HA2)59	M	D	0.00544
(HA2)59	M	C	0.00544
102	L	A	0.00544
102	L	C	0.00544
102	L	D	0.00544
(HA2)59	M	A	0.00544
102	L	E	0.00544
102	L	G	0.00544
102	L	Y	0.00544
102	L	K	0.00544
(HA2)63	F	E	0.00544
(HA2)95	N	W	0.00544
(HA2)63	F	H	0.00544
(HA2)95	N	V	0.00544
(HA2)95	N	R	0.00544
102	L	N	0.00544
(HA2)95	N	P	0.00544
(HA2)58	K	W	0.00544
(HA2)95	N	M	0.00544
102	L	Q	0.00544
102	L	S	0.00544
107	E	R	0.00544
107	E	S	0.00544
107	E	T	0.00544
112	L	A	0.00544
110	E	Y	0.00544
(HA2)56	I	Y	0.00544
111	Q	C	0.00544
(HA2)93	T	N	0.00544
111	Q	D	0.00544
111	Q	M	0.00544
(HA2)93	T	M	0.00544
(HA2)56	I	W	0.00544
111	Q	N	0.00544
111	Q	S	0.00544
111	Q	W	0.00544
(HA2)93	T	L	0.00544
112	L	C	0.00544
(HA2)93	T	P	0.00544
(HA2)93	T	H	0.00544
(HA2)93	T	G	0.00544
112	L	D	0.00544
112	L	E	0.00544
(HA2)93	T	F	0.00544
(HA2)93	T	E	0.00544
(HA2)93	T	D	0.00544
112	L	G	0.00544
(HA2)56	I	S	0.00544
112	L	H	0.00544
112	L	K	0.00544
(HA2)64	T	E	0.00544
(HA2)64	T	D	0.00544
110	E	V	0.00544
107	E	W	0.00544
(HA2)57	E	F	0.00544
107	E	Y	0.00544
(HA2)63	F	Q	0.00544
(HA2)57	E	W	0.00544
109	R	D	0.00544
(HA2)93	T	W	0.00544
109	R	E	0.00544
(HA2)57	E	M	0.00544
109	R	M	0.00544
109	R	P	0.00544
109	R	Q	0.00544
(HA2)57	E	L	0.00544
(HA2)57	E	I	0.00544
(HA2)70	F	P	0.00544
110	E	T	0.00544
110	E	C	0.00544
110	E	F	0.00544
110	E	L	0.00544
110	E	M	0.00544
(HA2)93	T	V	0.00544
110	E	N	0.00544
110	E	P	0.00544
110	E	Q	0.00544
110	E	R	0.00544
(HA2)57	E	C	0.00544
(HA2)63	F	T	0.00544
110	E	S	0.00544
(HA2)59	M	E	0.00544
100	G	P	0.00544
100	G	N	0.00544
(HA2)98	L	C	0.00544
-1	L	W	0.00544
-2	L	D	0.00544
-2	L	E	0.00544
-2	L	H	0.00544
-2	L	K	0.00544
(HA2)6	I	Q	0.00544
(HA2)98	L	G	0.00544
-2	L	M	0.00544
(HA2)98	L	E	0.00544
(HA2)6	I	P	0.00544
(HA2)98	L	D	0.00544
(HA2)6	I	K	0.00544
-2	L	Y	0.00544
178	V	H	0.00544
-3	V	H	0.00544
(HA2)98	L	A	0.00544
-3	V	P	0.00544
-3	V	Q	0.00544
(HA2)97	E	Y	0.00544
(HA2)6	I	H	0.00544
(HA2)97	E	W	0.00544
(HA2)97	E	T	0.00544
(HA2)97	E	S	0.00544
(HA2)97	E	R	0.00544
(HA2)97	E	Q	0.00544
-5	L	N	0.00544
(HA2)98	L	H	0.00544
-1	L	Q	0.00544
(HA2)6	I	G	0.00544
(HA2)6	I	W	0.00544
(HA2)99	L	H	0.00544
(HA2)99	L	E	0.00544
(HA2)99	L	K	0.00544
(HA2)99	L	D	0.00544
(HA2)99	L	C	0.00544
(HA2)99	L	M	0.00544
(HA2)99	L	N	0.00544
(HA2)99	L	A	0.00544
(HA2)99	L	Q	0.00544
(HA2)99	L	R	0.00544
(HA2)6	I	Y	0.00544
(HA2)98	L	W	0.00544
(HA2)98	L	R	0.00544
(HA2)62	Q	F	0.00544
(HA2)99	L	W	0.00544
-1	L	D	0.00544
-1	L	E	0.00544
-1	L	G	0.00544
(HA2)98	L	Q	0.00544
-1	L	H	0.00544
-1	L	K	0.00544
(HA2)98	L	P	0.00544
(HA2)98	L	N	0.00544
(HA2)61	T	W	0.00544
-1	L	M	0.00544
(HA2)98	L	K	0.00544
(HA2)97	E	P	0.00544
(HA2)97	E	N	0.00544
100	G	M	0.00544
10	A	M	0.00544
1	Y	Q	0.00544
1	Y	W	0.00544
(HA2)97	E	A	0.00544
(HA2)62	Q	T	0.00544
(HA2)62	Q	W	0.00544
10	A	C	0.00544
10	A	D	0.00544
10	A	F	0.00544
10	A	H	0.00544
10	A	I	0.00544
(HA2)62	Q	Y	0.00544
10	A	K	0.00544
10	A	N	0.00544
1	Y	E	0.00544
10	A	P	0.00544
(HA2)59	M	H	0.00544
(HA2)59	M	G	0.00544
10	A	Q	0.00544
10	A	R	0.00544
10	A	W	0.00544
10	A	Y	0.00544
100	G	C	0.00544
100	G	F	0.00544
100	G	H	0.00544
100	G	I	0.00544
100	G	K	0.00544
1	Y	P	0.00544
-9	M	Y	0.00544
-7	A	W	0.00544
(HA2)97	E	I	0.00544
(HA2)97	E	M	0.00544
(HA2)6	I	E	0.00544
(HA2)62	Q	P	0.00544
(HA2)97	E	L	0.00544
(HA2)6	I	D	0.00544
-9	M	A	0.00544
(HA2)59	M	Y	0.00544
-9	M	C	0.00544
-9	M	D	0.00544
-9	M	E	0.00544
(HA2)59	M	S	0.00544
-9	M	F	0.00544
(HA2)97	E	H	0.00544
-9	M	W	0.00544
-9	M	G	0.00544
-9	M	H	0.00544
(HA2)97	E	F	0.00544
(HA2)59	M	R	0.00544
(HA2)59	M	Q	0.00544
-9	M	N	0.00544
(HA2)59	M	P	0.00544
-9	M	P	0.00544
-9	M	Q	0.00544
-9	M	S	0.00544
(HA2)59	M	N	0.00544
(HA2)97	E	C	0.00544
(HA2)93	T	C	0.00544
(HA2)92	W	Y	0.00544
133	N	M	0.00544
112	L	N	0.00544
127	W	N	0.00544
127	W	P	0.00544
(HA2)87	G	S	0.00544
127	W	Q	0.00544
(HA2)54	S	V	0.00544
(HA2)87	G	Q	0.00544
(HA2)54	S	M	0.00544
(HA2)87	G	P	0.00544
(HA2)87	G	N	0.00544
(HA2)54	S	L	0.00544
127	W	T	0.00544
127	W	V	0.00544
(HA2)87	G	M	0.00544
(HA2)87	G	K	0.00544
129	N	A	0.00544
129	N	C	0.00544
(HA2)87	G	I	0.00544
(HA2)87	G	H	0.00544
(HA2)87	G	F	0.00544
129	N	F	0.00544
129	N	G	0.00544
(HA2)64	T	V	0.00544
129	N	M	0.00544
(HA2)87	G	D	0.00544
129	N	P	0.00544
(HA2)87	G	C	0.00544
129	N	Q	0.00544
(HA2)87	G	T	0.00544
127	W	M	0.00544
127	W	L	0.00544
124	E	M	0.00544
(HA2)88	F	N	0.00544
(HA2)88	F	M	0.00544
121	F	Q	0.00544
121	F	R	0.00544
(HA2)88	F	K	0.00544
121	F	T	0.00544
(HA2)55	V	H	0.00544
121	F	W	0.00544
(HA2)88	F	H	0.00544
(HA2)88	F	G	0.00544
124	E	C	0.00544
(HA2)88	F	E	0.00544
124	E	R	0.00544
(HA2)54	S	W	0.00544
(HA2)55	V	E	0.00544
(HA2)88	F	D	0.00544
(HA2)88	F	C	0.00544
(HA2)55	V	C	0.00544
(HA2)88	F	A	0.00544
127	W	D	0.00544
127	W	E	0.00544
(HA2)87	G	Y	0.00544
127	W	H	0.00544
(HA2)87	G	W	0.00544
127	W	I	0.00544
127	W	K	0.00544
129	N	R	0.00544
(HA2)64	T	W	0.00544
129	N	V	0.00544
131	T	Q	0.00544
130	H	W	0.00544
(HA2)86	D	C	0.00544
(HA2)86	D	A	0.00544
131	T	C	0.00544
131	T	D	0.00544
131	T	F	0.00544
(HA2)53	N	W	0.00544
(HA2)99	L	G	0.00544
131	T	N	0.00544
(HA2)65	A	W	0.00544
(HA2)53	N	V	0.00544
(HA2)66	V	D	0.00544
(HA2)53	N	R	0.00544
(HA2)54	S	E	0.00544
(HA2)66	V	F	0.00544
131	T	V	0.00544
131	T	W	0.00544
(HA2)84	V	Y	0.00544
(HA2)53	N	P	0.00544
(HA2)84	V	W	0.00544
(HA2)53	N	M	0.00544
(HA2)84	V	T	0.00544
(HA2)53	N	L	0.00544
(HA2)53	N	I	0.00544
(HA2)66	V	N	0.00544
133	N	C	0.00544
(HA2)54	S	D	0.00544
130	H	K	0.00544
(HA2)86	D	V	0.00544
13	I	Q	0.00544
129	N	W	0.00544
129	N	Y	0.00544
(HA2)86	D	T	0.00544
13	I	A	0.00544
13	I	C	0.00544
13	I	D	0.00544
13	I	E	0.00544
13	I	F	0.00544
13	I	G	0.00544
13	I	H	0.00544
(HA2)86	D	S	0.00544
13	I	P	0.00544
(HA2)86	D	R	0.00544
(HA2)65	A	H	0.00544
13	I	S	0.00544
(HA2)54	S	K	0.00544
(HA2)86	D	P	0.00544
(HA2)86	D	L	0.00544
(HA2)64	T	Y	0.00544
(HA2)86	D	K	0.00544
(HA2)54	S	I	0.00544
(HA2)86	D	I	0.00544
(HA2)54	S	H	0.00544
13	I	W	0.00544
130	H	E	0.00544
(HA2)86	D	F	0.00544
121	F	P	0.00544
121	F	N	0.00544
121	F	K	0.00544
(HA2)91	I	R	0.00544
116	S	C	0.00544
(HA2)56	I	H	0.00544
(HA2)92	W	E	0.00544
116	S	W	0.00544
(HA2)92	W	D	0.00544
(HA2)92	W	A	0.00544
118	L	C	0.00544
118	L	D	0.00544
(HA2)91	I	W	0.00544
118	L	E	0.00544
118	L	K	0.00544
118	L	N	0.00544
118	L	Q	0.00544
115	V	Y	0.00544
118	L	R	0.00544
(HA2)91	I	Q	0.00544
(HA2)91	I	P	0.00544
119	E	C	0.00544
(HA2)91	I	K	0.00544
(HA2)91	I	H	0.00544
119	E	F	0.00544
(HA2)91	I	G	0.00544
(HA2)91	I	E	0.00544
119	E	M	0.00544
119	E	N	0.00544
(HA2)56	I	G	0.00544
(HA2)92	W	F	0.00544
115	V	W	0.00544
(HA2)56	I	E	0.00544
114	S	N	0.00544
112	L	P	0.00544
(HA2)56	I	Q	0.00544
112	L	Q	0.00544
112	L	R	0.00544
(HA2)56	I	N	0.00544
112	L	T	0.00544
112	L	Y	0.00544
(HA2)92	W	V	0.00544
113	S	P	0.00544
(HA2)92	W	T	0.00544
113	S	W	0.00544
114	S	C	0.00544
(HA2)64	T	F	0.00544
(HA2)92	W	K	0.00544
(HA2)56	I	K	0.00544
(HA2)92	W	Q	0.00544
(HA2)92	W	P	0.00544
114	S	W	0.00544
(HA2)92	W	N	0.00544
115	V	D	0.00544
115	V	H	0.00544
115	V	K	0.00544
115	V	N	0.00544
(HA2)92	W	M	0.00544
115	V	P	0.00544
115	V	Q	0.00544
(HA2)91	I	D	0.00544
(HA2)56	I	D	0.00544
121	F	H	0.00544
12	T	G	0.00544
119C	E	L	0.00544
(HA2)55	V	N	0.00544
(HA2)55	V	M	0.00544
119C	E	M	0.00544
119C	E	N	0.00544
119C	E	R	0.00544
119C	E	T	0.00544
119C	E	W	0.00544
(HA2)55	V	K	0.00544
119C	E	Y	0.00544
(HA2)89	L	Y	0.00544
(HA2)64	T	M	0.00544
(HA2)89	L	N	0.00544
119C	E	H	0.00544
(HA2)89	L	K	0.00544
(HA2)89	L	D	0.00544
(HA2)89	L	C	0.00544
(HA2)88	F	Y	0.00544
(HA2)88	F	W	0.00544
(HA2)88	F	T	0.00544
121	F	A	0.00544
121	F	E	0.00544
(HA2)88	F	R	0.00544
(HA2)88	F	Q	0.00544
(HA2)88	F	P	0.00544
121	F	G	0.00544
119C	E	I	0.00544
(HA2)55	V	P	0.00544
(HA2)91	I	C	0.00544
119A	R	H	0.00544
(HA2)91	I	A	0.00544
119	E	P	0.00544
119	E	R	0.00544
119	E	W	0.00544
119	E	Y	0.00544
(HA2)56	I	A	0.00544
119A	R	A	0.00544
(HA2)55	V	Y	0.00544
119A	R	C	0.00544
119A	R	E	0.00544
119A	R	F	0.00544
(HA2)55	V	W	0.00544
119A	R	L	0.00544
119C	E	F	0.00544
119A	R	M	0.00544
119A	R	N	0.00544
(HA2)55	V	T	0.00544
119A	R	Q	0.00544
119A	R	T	0.00544
119A	R	V	0.00544
(HA2)55	V	S	0.00544
119A	R	W	0.00544
119A	R	Y	0.00544
(HA2)55	V	R	0.00544
(HA2)55	V	Q	0.00544
119C	E	C	0.00544
(HA2)70	F	N	0.00544
142	R	M	0.00544
178	V	K	0.00544
328	R	D	0.00544
33	N	C	0.00544
328	R	Y	0.00544
328	R	W	0.00544
328	R	V	0.00544
328	R	T	0.00544
328	R	N	0.00544
328	R	M	0.00544
328	R	H	0.00544
328	R	C	0.00544
320	L	H	0.00544
327A	Y	V	0.00544
327A	Y	R	0.00544
327A	Y	G	0.00544
327A	Y	A	0.00544
327	Q	Y	0.00544
327	Q	W	0.00544
327	Q	M	0.00544
327	Q	I	0.00544
33	N	F	0.00544
33	N	M	0.00544
33	N	P	0.00544
33	N	R	0.00544
35	A	D	0.00544
35	A	C	0.00544
34	V	Y	0.00544
34	V	W	0.00544
34	V	T	0.00544
34	V	S	0.00544
34	V	R	0.00544
34	V	Q	0.00544
34	V	P	0.00544
34	V	N	0.00544
34	V	K	0.00544
34	V	H	0.00544
34	V	F	0.00544
34	V	D	0.00544
34	V	C	0.00544
33	N	Y	0.00544
33	N	W	0.00544
327	Q	F	0.00544
327	Q	D	0.00544
327	Q	C	0.00544
322	N	C	0.00544
[truncated: 9,301 more rows]
