# Supplementary material for: How single mutations affect viral escape from broad and narrow antibodies to H1 influenza hemagglutinin
Source: Nat Commun. 2018 Apr 11;9:1386. doi: 10.1038/s41467-018-03665-3 (PMC5895760; doi:10.1038/s41467-018-03665-3)
Supplement: Supplementary file 7 — Supplementary Data 5(ZIP 626 kb) [file 41467_2018_3665_MOESM7_ESM.zip › medianfracsurvivefiles/antibody_C179_median_avgsite.csv]

site	avgfracsurvive	maxfracsurvive
(HA2)1	0.004745380657075819	0.00544
(HA2)10	0.00481671523996531	0.00544
(HA2)100	0.005115992952689069	0.00544
(HA2)101	0.005261857781699647	0.0067
(HA2)102	0.005266418456795343	0.00850260943680992
(HA2)103	0.005215807711398912	0.0056354014828211
(HA2)104	0.00538822541515518	0.005692028026469443
(HA2)105	0.005172095105297552	0.005695
(HA2)106	0.005370695101172442	0.005873448441497972
(HA2)107	0.005313990622626166	0.007092931933222061
(HA2)108	0.00538160385389382	0.00544
(HA2)109	0.005052078678293857	0.005686840827846721
(HA2)11	0.0050449833200305666	0.005923586439822424
(HA2)110	0.00525030386483711	0.00544
(HA2)111	0.005320213725709473	0.005764796403084098
(HA2)112	0.004991663047132063	0.005625860152718289
(HA2)113	0.0046746701037801265	0.00568603635881594
(HA2)114	0.005207158629219424	0.00544
(HA2)115	0.005369385358329939	0.006700000000000001
(HA2)116	0.005117807633267416	0.00544
(HA2)117	0.004875399906672211	0.0055875410256410254
(HA2)118	0.0051110149001141305	0.005632923685958707
(HA2)119	0.005224938733966822	0.00544
(HA2)12	0.005136770154760925	0.00544
(HA2)120	0.005157743838827775	0.006770744329029869
(HA2)121	0.005229599179391617	0.006465763450816142
(HA2)122	0.005167497191954601	0.00544
(HA2)123	0.005261658540135874	0.0064947138833719355
(HA2)124	0.004834904334259313	0.00562768773727191
(HA2)125	0.004554804890564692	0.005439999999999999
(HA2)126	0.005164089980401032	0.00544
(HA2)127	0.004988345481488175	0.005794069364478937
(HA2)128	0.00486580436626784	0.005620269322550134
(HA2)129	0.005331712827882789	0.0072298189865015764
(HA2)13	0.004646139795049148	0.00544
(HA2)130	0.005191981773489711	0.006067018252187239
(HA2)131	0.004691875036632049	0.0067
(HA2)132	0.005035973753518666	0.00544
(HA2)133	0.0035939272100236072	0.0054399999999999995
(HA2)134	0.004632764529636368	0.00544
(HA2)135	0.004945702842022962	0.005694999999999999
(HA2)136	0.004887061521587245	0.005615034432649666
(HA2)137	0.004954866145430769	0.0055666098782072865
(HA2)138	0.005025653925982632	0.006315967899312883
(HA2)139	0.004039481565192425	0.005695
(HA2)14	0.004947946700417851	0.00544
(HA2)140	0.004913049335770126	0.00544
(HA2)141	0.005119875223966686	0.011198249296325055
(HA2)142	0.005036608575794438	0.005439999999999999
(HA2)143	0.0037263328543215663	0.00544
(HA2)144	0.005124047131656257	0.00733035867683616
(HA2)145	0.004573589407163701	0.00544
(HA2)146	0.005228209738845784	0.006493809390710753
(HA2)147	0.003586755707241026	0.006955
(HA2)148	0.005197289512006587	0.005908005149674953
(HA2)149	0.005092983208196457	0.0057272574479245685
(HA2)15	0.003452051438925591	0.00544
(HA2)150	0.004079920208560876	0.009415721779420655
(HA2)151	0.00430136353081219	0.00544
(HA2)152	0.0049559255885798905	0.00544
(HA2)153	0.0050839379643520385	0.005731359945756145
(HA2)154	0.002526359506766821	0.00544
(HA2)155	0.004688679770567771	0.005695
(HA2)156	0.0030398272475616133	0.00544
(HA2)157	0.005090837460666039	0.00544
(HA2)158	0.0039756773418325305	0.00544
(HA2)159	0.004709343108085801	0.006124924551858806
(HA2)16	0.004507601540645031	0.00544
(HA2)160	0.0042697940949545906	0.00544
(HA2)161	0.003636950102299672	0.005599753804001728
(HA2)162	0.005223337284440389	0.00544
(HA2)163	0.004258151338563393	0.006271993435503416
(HA2)164	0.0036908725377767524	0.0067
(HA2)165	0.003970951492610191	0.005883896510555788
(HA2)166	0.0046468579242154966	0.011201475861956734
(HA2)167	0.0039177412794871285	0.00652533603683147
(HA2)168	0.00432797443545859	0.006137300067244624
(HA2)169	0.003683930182972228	0.005706513712656703
(HA2)17	0.004873433537835268	0.005439999999999999
(HA2)170	0.004231764168813312	0.008133943925802238
(HA2)171	0.004306166214936552	0.00544
(HA2)172	0.003761162806785749	0.00855010035254265
(HA2)173	0.0052169550695181505	0.006755085769670832
(HA2)174	0.0035943559376408695	0.008263838200686697
(HA2)175	0.0034749097721480785	0.007377187182850289
(HA2)176	0.004641216249799351	0.00544
(HA2)177	0.003465636442056327	0.0054399999999999995
(HA2)178	0.004503245288260821	0.007858776876164413
(HA2)179	0.004441230660594234	0.005439999999999999
(HA2)18	0.0037810891590358007	0.006464073213045267
(HA2)180	0.004182394491835051	0.006700000000000001
(HA2)181	0.0036174288049330206	0.00544
(HA2)182	0.004171280216531878	0.00544
(HA2)183	0.003872037459138236	0.005795833333333333
(HA2)184	0.003740287141637991	0.005187937614478034
(HA2)185	0.004154507207113103	0.005850149378348371
(HA2)186	0.004335928152993026	0.00544
(HA2)187	0.004659850344540417	0.005669258935620117
(HA2)188	0.004286906890678194	0.00544
(HA2)189	0.005041588863694803	0.00636324522289827
(HA2)19	0.004808705924797509	0.005695
(HA2)190	0.0051837537239400626	0.005763551962928832
(HA2)191	0.0052030535893271114	0.006462562709233956
(HA2)192	0.0047350527399003675	0.00544
(HA2)193	0.004882296129090539	0.005943793753365642
(HA2)194	0.005038927766827937	0.007379575504306333
(HA2)195	0.004618293104618641	0.005455517448378663
(HA2)196	0.00489410344377032	0.00544
(HA2)197	0.003879222695120747	0.00544
(HA2)198	0.004194574732589279	0.0054399999999999995
(HA2)199	0.00398489825862745	0.00544
(HA2)2	0.004538083206526847	0.005638
(HA2)20	0.004942363897384128	0.00544
(HA2)200	0.0045779036506102665	0.0062499999999999995
(HA2)201	0.004819514751714538	0.005439999999999999
(HA2)202	0.0044146404956536475	0.00544
(HA2)203	0.005280688441172247	0.006497173419189202
(HA2)204	0.005107870509124974	0.00544
(HA2)205	0.004707374580793744	0.005981184298197878
(HA2)206	0.004902007149741735	0.006887389497522532
(HA2)207	0.004285732239939643	0.00544
(HA2)208	0.004505135790447148	0.00544
(HA2)209	0.004912415240071202	0.008435171676960142
(HA2)21	0.005693724479259321	0.016418862062507117
(HA2)210	0.004621025561881491	0.0067906973573742865
(HA2)211	0.004666415233169341	0.007917688522167456
(HA2)212	0.0036267711055239997	0.004997441559985771
(HA2)213	0.0052984198381391965	0.008540622442172628
(HA2)214	0.004594214986583545	0.00544
(HA2)215	0.004257369970919038	0.0054399999999999995
(HA2)216	0.005099447764679144	0.008104671726516112
(HA2)217	0.005000983771543045	0.005704748298715217
(HA2)218	0.0045846510429663175	0.00544
(HA2)219	0.003954052824216655	0.00624636152023572
(HA2)22	0.005409202989447158	0.007352576365923827
(HA2)220	0.004991978813781221	0.005651514503605763
(HA2)221	0.004831353030133868	0.006019270889281831
(HA2)222	0.004786085682867806	0.00544
(HA2)23	0.004675186592293838	0.00544
(HA2)24	0.00510136660685969	0.005835089955177922
(HA2)25	0.004146065878060184	0.00544
(HA2)26	0.004168046914375069	0.005533146927434578
(HA2)27	0.0038873287286526484	0.008861398823419703
(HA2)28	0.005131739180787726	0.0069905004624351294
(HA2)29	0.004308489612140595	0.00544
(HA2)3	0.0049570428065357315	0.006768537489670648
(HA2)30	0.0044928934712425254	0.006134764475680856
(HA2)31	0.004845690108263217	0.00544
(HA2)32	0.003997102506662774	0.00679041734199339
(HA2)33	0.00429056855756202	0.00544
(HA2)34	0.004800579100036723	0.005637999999999999
(HA2)35	0.0041301689574175845	0.005528397775022361
(HA2)36	0.004928183062564571	0.0074346234920405095
(HA2)37	0.004758798101098116	0.00544
(HA2)38	0.004556586186240056	0.006954999999999999
(HA2)39	0.004087941871577149	0.00544
(HA2)4	0.004303521439413091	0.00544
(HA2)40	0.005342622225229061	0.009182107325490846
(HA2)41	0.00689948967962533	0.034822484622431656
(HA2)42	0.005754010778484625	0.016144646536749213
(HA2)43	0.004224357708826601	0.006700000000000001
(HA2)44	0.0051453699509385305	0.005560330341043449
(HA2)45	0.005208080764459632	0.006699999999999999
(HA2)46	0.008915451467870312	0.07357771227978503
(HA2)47	0.004095646160083933	0.008314798997944683
(HA2)48	0.005265868771370746	0.00544
(HA2)49	0.004951798279187529	0.006797502682230538
(HA2)5	0.005184508359025941	0.009146045789761059
(HA2)50	0.005126023810369328	0.0068232169367756
(HA2)51	0.005414190597121133	0.006170040091964436
(HA2)52	0.005172238781755101	0.005695
(HA2)53	0.005172359366367341	0.00544
(HA2)54	0.00503086265094901	0.00544
(HA2)55	0.005252868202573408	0.006060039708254829
(HA2)56	0.005372263371064373	0.0061483908946501145
(HA2)57	0.004826234096194726	0.00544
(HA2)58	0.00489337628510361	0.0056875857208824685
(HA2)59	0.005043183294721531	0.005814206423803947
(HA2)6	0.004852418715542407	0.005583333333333333
(HA2)60	0.004924722295387128	0.005695
(HA2)61	0.00444618822708636	0.007134501418896025
(HA2)62	0.004751639892429105	0.00544
(HA2)63	0.005043840949009191	0.006699999999999999
(HA2)64	0.004788460530922606	0.005442672544510389
(HA2)65	0.004570190252733544	0.005718392912390517
(HA2)66	0.004801000644219922	0.00579
(HA2)67	0.004622259511187773	0.005695
(HA2)68	0.005158012269781809	0.007094266874996612
(HA2)69	0.004919870311610159	0.006596893264464087
(HA2)7	0.0045911786312081634	0.006226709338175479
(HA2)70	0.005331437420131399	0.006466962888644991
(HA2)71	0.005297678839376588	0.006378901189013968
(HA2)72	0.003668882597812477	0.005648448888068025
(HA2)73	0.005280911043013881	0.005550825948192714
(HA2)74	0.005242234400318964	0.00544
(HA2)75	0.005291032277225457	0.005630551568559175
(HA2)76	0.005377494633291992	0.007466072214375615
(HA2)77	0.005323944692137041	0.005490716043337473
(HA2)78	0.005146920974299871	0.006216873548703935
(HA2)79	0.005164253424354198	0.005627378443432184
(HA2)8	0.004811899866223705	0.005439999999999999
(HA2)80	0.005499023398914934	0.0068301100440246384
(HA2)81	0.00533314988735512	0.006042485437587917
(HA2)82	0.005016970469902084	0.00544
(HA2)83	0.005352695146897553	0.006699999999999999
(HA2)84	0.005180391647388453	0.005881894537586388
(HA2)85	0.005166858196904556	0.005695
(HA2)86	0.005075200916595481	0.005627434007475033
(HA2)87	0.0054334873624359275	0.006916236313020992
(HA2)88	0.0052174948120919775	0.00544
(HA2)89	0.005542554096014463	0.01692959470151964
(HA2)9	0.004805520099401315	0.005439999999999999
(HA2)90	0.0050570464042057365	0.005504910254066859
(HA2)91	0.005213653909462934	0.005795833333333334
(HA2)92	0.0053154191712477955	0.00623225372126032
(HA2)93	0.005113295251366944	0.005602890962888512
(HA2)94	0.005331309844706889	0.00568611940804214
(HA2)95	0.005290948225040052	0.006644156165420523
(HA2)96	0.005198868527164918	0.005774099644784286
(HA2)97	0.005336835393699228	0.00544
(HA2)98	0.005232304673637678	0.005658556730038702
(HA2)99	0.005257657980965732	0.005808052248293806
-1	0.004694794353482213	0.0073565398433410025
-2	0.004738721564796179	0.007511829537668462
-3	0.003892794372211055	0.00544
-4	0.004323321568367672	0.00982589682621683
-5	0.0038495156122328265	0.00544
-6	0.0033841385892521185	0.00745230699534323
-7	0.0033559627532339545	0.00544
-8	0.003847501298516594	0.010620996361691568
-9	0.0049357216265679986	0.006195606913626757
1	0.00395397920453355	0.00544
10	0.004929124592370037	0.00544
100	0.004887189860649253	0.00544
101	0.0036272306686896023	0.006150565826801272
102	0.004496250475748683	0.005475141697243363
103	0.0034784314803833036	0.009285872234545864
104	0.004216257729965598	0.005439999999999999
105	0.0035297330207841975	0.005660998194437305
106	0.004487529983626136	0.0057349791593046566
107	0.005057581219469098	0.00544
108	0.005141075358861297	0.008424142353211022
109	0.004068999987389665	0.00544
11	0.005065506649323229	0.006298837694232419
110	0.005109656361787818	0.007244229443859532
111	0.0046900511817046615	0.00544
112	0.00520516973352007	0.009792995930754406
113	0.003844636865659852	0.005627070512428059
114	0.004091336608668478	0.007404190285723641
115	0.004405790682468525	0.00544
116	0.003312374670794402	0.00544
117	0.003999303456531709	0.005439999999999999
118	0.0048006387978182085	0.010015118836191576
119	0.0045755920423879185	0.005627037285578668
119A	0.004840182845029056	0.00544
119B	0.0049361807906342925	0.005695
119C	0.004915825806082911	0.006037037029813263
12	0.003628532436447325	0.0056324472638854175
120	0.0051610695978963755	0.006608009177374988
121	0.00515202148052075	0.0057667314038746115
122	0.0036928114050671164	0.0054399999999999995
123	0.0028105921230449425	0.0051571428571428575
124	0.003362840010052466	0.00544
125	0.0025002347379164624	0.005973670887307146
126	0.003226475127350219	0.006080001946210492
127	0.0050040882744427076	0.008204961906071739
128	0.0035216337395417552	0.005439999999999999
129	0.0050938680808869	0.00899123249403516
13	0.00508858085642854	0.006565995488129788
130	0.0038659514106712226	0.005922549042568683
131	0.0047714729628139515	0.006592362978138654
132	0.003173610019593845	0.006515921963028858
133	0.0026329817410365415	0.00544
134	0.004755648610967253	0.005440000000000001
135	0.0035241697552285955	0.00544
136	0.004664094511419029	0.0054399999999999995
137	0.0036651828167154695	0.005440000000000001
138	0.004782609262223762	0.005439999999999999
139	0.0049089273655767	0.0055989342602845195
14	0.004938463119836045	0.00544
140	0.002204810956270753	0.00838174761328517
141	0.002639442670220664	0.006297801530616429
142	0.003381933187907426	0.006371390582274777
143	0.004035471366474048	0.009226061197210946
144	0.002479638071943819	0.00544
145	0.0034879500650904257	0.005506441075154474
146	0.003586572538900478	0.00544
147	0.004683309718868183	0.00544
148	0.005217706870538008	0.007834301380165156
149	0.00463704602928925	0.00818587543041665
15	0.005022408024816513	0.00544
150	0.005164040718919324	0.005898617561245101
151	0.004872339676073846	0.008715554067400324
152	0.004448545511818043	0.006435541767563653
153	0.005123748681520411	0.005479300222331477
154	0.004803884304960071	0.006747020014599013
155	0.004218332882479882	0.00544
156	0.0029137453733531315	0.00544
157	0.002356153381758479	0.005275
158	0.002920707829719548	0.00544
159	0.004898711118213632	0.030741134165666734
16	0.004656998498954191	0.00544
160	0.003009917260167095	0.005517343640063895
161	0.005095219924010346	0.010965888688802333
162	0.001614638612660682	0.0050687499999999995
163	0.001973386715074785	0.004415476190476191
164	0.004051858066703331	0.007720418634939049
165	0.0034436370586122095	0.006699999999999999
166	0.003492135627968429	0.00544
167	0.00286345598498856	0.00625
168	0.0049615787081213865	0.005626994533451824
169	0.0032127948056402803	0.006144228483637157
17	0.005141065452282785	0.00807955705879789
170	0.00524160367960928	0.009140317691210447
171	0.0036122171742528075	0.006426069995488028
172	0.0035334179905680864	0.005440000000000001
173	0.0037734800466969498	0.00544
174	0.003810782354277088	0.005439999999999999
175	0.0034840151212064173	0.00544
176	0.004800319669878392	0.006699999999999999
177	0.0051937216408245	0.006201691144671716
178	0.004520230568183456	0.00544
179	0.004873987577037921	0.006101103252662861
18	0.005691530490291382	0.029468372035207278
180	0.0050313329210381905	0.006757133750203936
181	0.004583847006849044	0.00544
182	0.00450730203768589	0.00544
183	0.004882688411917432	0.0056032334669823295
184	0.002904362181685053	0.004846789127666201
185	0.00495055161899361	0.00544
186	0.004495369434177131	0.00544
187	0.00468467788767623	0.005958740151567103
188	0.0037267629573308285	0.0062499999999999995
189	0.0038645317524226754	0.00544
19	0.004406893243708674	0.00544
190	0.004760084711078787	0.006486325564488906
191	0.004713167993008403	0.00544
192	0.0036989977386139156	0.005678414689259342
193	0.003421121066234437	0.00544
194	0.0045237232062596625	0.005695
195	0.005216837177874472	0.005719332218622995
196	0.0033471963011208654	0.005658101797733179
197	0.0032391731290526164	0.006699999999999999
198	0.003093047152757262	0.010253811934242378
199	0.003151099481403068	0.006043793835616439
2	0.003705828882828949	0.005695
20	0.0048717861728797525	0.006008667269540739
200	0.0032675121043258355	0.005512751013516993
201	0.004152325783021269	0.00544
202	0.0050060983181826856	0.006797750478118429
203	0.0038819233232676655	0.01030481778971182
204	0.004996793647050181	0.005439999999999999
205	0.003312656885945147	0.00544
206	0.004070668239439877	0.005635527428297336
207	0.002675978075192209	0.00544
208	0.0033038951976786662	0.006392632205000725
209	0.0038729231329465955	0.00544
21	0.004938772764082195	0.00579
210	0.0027874752632852887	0.00544
211	0.0031980371698209446	0.005439999999999999
212	0.00442168522067545	0.0060151956221753886
213	0.0034047577651945176	0.00544
214	0.003423282553842146	0.006699999999999999
215	0.0038429215274722434	0.006387079771679381
216	0.0030135486629980254	0.00585690579649128
217	0.003100973594125407	0.00544
218	0.003210786821544201	0.01332865115356653
219	0.0024770428633281265	0.008996150842020172
22	0.004774278015546246	0.00544
220	0.004861996748472076	0.00544
221	0.0035688227461098086	0.00544
222	0.002787348787630966	0.005353987913971573
223	0.0025804252703992936	0.004698333333333333
224	0.0026542957027539237	0.005275
225	0.004487999118025552	0.006292512948267435
226	0.004262058731605384	0.01122435267866117
227	0.003179354811770071	0.005439999999999999
228	0.0047886529181584234	0.00544
229	0.004670735504468483	0.005439999999999999
23	0.004828221122055426	0.00544
230	0.004886386265817019	0.007425718600151926
231	0.0028686470097018684	0.005945408181291383
232	0.005125494060786164	0.005439999999999999
233	0.004422805987633211	0.005754201753744487
234	0.005547983000801016	0.012181421477022449
235	0.003736283638175688	0.00544
236	0.004460140499151328	0.0064896136735369935
237	0.0049063480229572295	0.008297108341085532
238	0.002780828539617003	0.005440000000000001
239	0.003928100619295055	0.005440000000000001
24	0.004260883116992051	0.00544
240	0.0034527108130053656	0.00544
241	0.003827642851663715	0.00544
242	0.003259419547614368	0.005
243	0.0048704886415175406	0.005695
244	0.0029385806341418286	0.005674209754959609
245	0.004845644684735709	0.00790683266544168
246	0.005229577966048377	0.009012706644450405
247	0.004747571815728252	0.006645061189674003
248	0.0038121179191630645	0.005439999999999999
249	0.004623115998389361	0.00544
25	0.0045851613594305365	0.005439999999999999
250	0.004972394616685563	0.0054399999999999995
251	0.004819061131741952	0.007869970915598618
252	0.004753502591777205	0.006643231030099877
253	0.004669812959445515	0.00544
254	0.004789516248918273	0.00544
255	0.0038788358918652463	0.00544
256	0.004460127356889952	0.00544
257	0.004703713945993258	0.006524235609847589
258	0.004732253785002437	0.00544
259	0.0038953503654359884	0.005890866999217715
26	0.004746891266007911	0.0054399999999999995
260	0.004994752314335205	0.008935058475509527
261	0.0037281353264333357	0.01486680560277168
262	0.004079050285357019	0.005695
263	0.0035346124375881193	0.010343246050634868
263A	0.002381896489337107	0.006706982707732033
264	0.002482919767502327	0.010016049051746623
265	0.003682886591483663	0.00544
266	0.004208590862866117	0.00544
267	0.004724321286597087	0.008925526656132301
268	0.004798579035789654	0.00544
269	0.0025870798004277835	0.00544
27	0.004809114149945478	0.00544
270	0.005283344399631324	0.009099250523470392
271	0.0024597902738340972	0.00544
272	0.0030255650925837493	0.00544
273	0.0037597560418701826	0.00544
274	0.0034681349257802674	0.00544
275	0.0036354680572829976	0.005408310414609007
276	0.003823702819800399	0.009569232155092255
277	0.004454238653418331	0.00544
278	0.00406796615869766	0.007706292264943921
279	0.004425787986076801	0.00544
28	0.005096311622002363	0.007411197919850281
280	0.006610045329364245	0.043868605513617424
281	0.0048037664528290105	0.00544
282	0.00504265867960628	0.006689112916083057
283	0.0046164604891391755	0.00544
284	0.0046032569660287535	0.006699999999999999
285	0.00368744357570171	0.013544414129218734
286	0.004761921517523078	0.00544
287	0.00458134044161896	0.00742433483394938
288	0.004642429187484945	0.00544
289	0.003360743883692816	0.007041916771777484
29	0.004914325380907136	0.007066063409356712
290	0.0044971058442629264	0.00544
291	0.006818599215946114	0.04536972982202834
292	0.0040180936096017245	0.01128763609034089
293	0.005090501398139799	0.006699999999999999
294	0.004572435535921929	0.005638
295	0.004991920726697569	0.007314548629831007
296	0.005199959547682998	0.005583333333333333
297	0.005346903865591947	0.012954961472110407
298	0.003830433066107527	0.007210190598419451
299	0.004366017980647102	0.00544
3	0.004380740065514475	0.0056232963778061855
30	0.0038753471612420296	0.007083872903588959
300	0.0030002587888299202	0.005161779972110034
301	0.0031212277507463274	0.00544
302	0.004721236638376153	0.005657753803539729
303	0.004975474759393024	0.00544
304	0.003283986644620795	0.00544
305	0.005096942164993898	0.0068830705721023774
306	0.004883663092813557	0.005439999999999999
307	0.003970020706643225	0.006167409452290295
308	0.0049469503825732035	0.005628165085199764
309	0.004568289853087157	0.00544
31	0.0044651255415646745	0.005632325572328587
310	0.004337602296426241	0.006379608804713713
311	0.004305607937181904	0.00544
312	0.003616147209854084	0.0063173337826322945
313	0.0051257851575094	0.012349275788718729
314	0.005300225446704597	0.008976894349301288
315	0.004762827180490479	0.0072780654889274465
316	0.0050650636916153265	0.006147906052649326
317	0.004760445084645027	0.00544
318	0.005050612386271015	0.007074636533891541
319	0.005044876231350462	0.005638000000000001
32	0.00497530459913905	0.00544
320	0.005232458210422067	0.013311017004980847
321	0.004995121680759853	0.00544
322	0.0047213943851042335	0.00544
323	0.0036655544380063444	0.005439999999999999
324	0.004574649057949516	0.006249999999999999
325	0.0033846789331989048	0.007165374443833706
326	0.004601016739572834	0.00791027854174791
327	0.004699480941583574	0.006276809707196384
327A	0.004593887573768665	0.005836000000000001
328	0.005284543319582912	0.00867039799590142
33	0.004595512501781057	0.00544
34	0.004973368938315057	0.00544
35	0.00467322919198867	0.00544
36	0.005290109895529351	0.00625691657418259
37	0.005161268117101266	0.005683424030417441
38	0.013825329525995295	0.13323936450120344
39	0.004876851265256782	0.00763897778636453
4	0.0041972096628804054	0.00544
40	0.005400697556779063	0.014960528560554747
41	0.004615714385469785	0.00544
42	0.004992462359690157	0.006146379395750344
43	0.00478133427065498	0.00544
44	0.004012706674083979	0.005824880783618414
45	0.00319041740797063	0.005623273863924823
46	0.0033438210758350148	0.00563241071445736
47	0.004082355192635786	0.0062499999999999995
48	0.0049979064811527625	0.005951325602678246
49	0.0042028000259142296	0.00544
5	0.0042911112146059305	0.00544
50	0.003751791956561118	0.00544
51	0.0046728835221052254	0.005625
52	0.004945044725476506	0.008502040206983924
53	0.003479772627555822	0.0069534148671849625
54	0.005021662284984151	0.008660415462666866
55	0.003930704307046979	0.00544
56	0.004750790211808235	0.00544
56A	0.0037869932476634533	0.00544
57	0.003589342397370111	0.00544
58	0.005096473558524876	0.00544
59	0.005003864365670315	0.007153534891881547
6	0.0048855371627034355	0.00544
60	0.0027372084372733526	0.005157142857142857
61	0.005502254168522165	0.011660540907347219
62	0.0031635589727650047	0.00544
63	0.0035466711894886834	0.0054399999999999995
64	0.004657161831054895	0.005632423570198471
65	0.005475232777116489	0.012034171318381423
66	0.00460571215866542	0.005439999999999997
67	0.003612987646782307	0.0055299999999999985
68	0.004725717326004784	0.005695
69	0.004877587543291208	0.005439999999999999
7	0.004799269071738129	0.00544
70	0.0045471060301355715	0.005789999999999998
71	0.00485156957025551	0.007029806756828463
72	0.004656912553933387	0.005439999999999999
73	0.004720704563872693	0.005439999999999999
74	0.004921754665350178	0.00544
75	0.003754975854779312	0.006699999999999999
76	0.00496450346273291	0.00544
77	0.004216265791353656	0.00544
78	0.0032846340148572645	0.007118067821139218
78A	0.00432995970155323	0.00544
79	0.0035015793925194253	0.00544
80	0.00270491321120907	0.007611272382710423
81	0.0033008505203860937	0.009570393228059679
82	0.0032107334870945005	0.00544
83	0.0034117712792224226	0.00544
84	0.005183861962553908	0.008138358087430112
85	0.004517665816876683	0.00544
86	0.00515587079355113	0.007616454884791157
87	0.004953430002187276	0.006331941074743087
88	0.005008391322335204	0.007192880676012173
89	0.004837388972148285	0.006341737767428758
90	0.0035174223110768	0.010293282444423813
91	0.003228679934360507	0.00544
92	0.0033178659705621703	0.00544
93	0.003950731007151521	0.00544
93A	0.00359581203097209	0.005488801914433101
94	0.0028709712652203426	0.0052749999999999984
95	0.004545868274337757	0.00544
96	0.0037708186880127032	0.005439999999999999
97	0.004642743524217171	0.00544
98	0.005026705779625323	0.006430872023398466
99	0.004839450817056205	0.00544
