# Supplementary material for: How single mutations affect viral escape from broad and narrow antibodies to H1 influenza hemagglutinin
Source: Nat Commun. 2018 Apr 11;9:1386. doi: 10.1038/s41467-018-03665-3 (PMC5895760; doi:10.1038/s41467-018-03665-3)
Supplement: Supplementary file 7 — Supplementary Data 5(ZIP 626 kb) [file 41467_2018_3665_MOESM7_ESM.zip › medianfracsurvivefiles/antibody_FI6v3_median.csv]

site	wildtype	mutation	mutfracsurvive
280	K	S	0.06649263697663052
280	K	T	0.04673743707302419
291	N	S	0.04214396339819306
(HA2)16	G	V	0.0345755437518408
(HA2)155	G	V	0.032149035800330975
(HA2)25	H	Y	0.03160938535061771
(HA2)14	W	C	0.027998418635888964
(HA2)47	G	R	0.027765289133249618
56	G	V	0.025689409196954987
46	S	N	0.024885784369883354
2	A	C	0.024556840068553843
95	G	V	0.024502369861710636
-8	K	T	0.024088859404775627
(HA2)205	A	S	0.023982176023802874
118	L	V	0.02389374018365805
326	I	K	0.023343128995111335
286	G	V	0.022921853799653197
132	F	G	0.022766936239054496
(HA2)109	D	Y	0.022752368375612498
15	I	V	0.022135129373256044
173	G	T	0.02205089060571806
323	I	R	0.021798431517385385
323	I	Q	0.021227150460371942
(HA2)207	S	I	0.021189851400531534
(HA2)33	G	V	0.02103469432855306
(HA2)17	M	L	0.020638440826139273
(HA2)61	T	G	0.020611041162444176
(HA2)67	G	A	0.020520345150198186
(HA2)67	G	V	0.020164255397638445
(HA2)1	G	V	0.020015509216161888
127	W	C	0.019882320295897597
165	T	L	0.019770901160922914
181	G	V	0.019552170842992028
(HA2)164	E	N	0.019507908565690783
275	H	Y	0.019209778728167193
(HA2)47	G	C	0.019140298218576254
(HA2)154	N	Q	0.019133523552877806
266	G	V	0.019129806507047223
146	S	I	0.01905388643030109
45	D	Y	0.01899432272136231
69	W	C	0.018784159667785006
165	T	V	0.018657914660872858
46	S	I	0.01860769369316474
(HA2)25	H	F	0.01857341719957762
162	P	D	0.01846357973793552
116	S	D	0.018229700909130883
298	H	Y	0.018179465466634487
(HA2)8	G	V	0.018014893002745867
(HA2)124	S	Q	0.017926053234279447
(HA2)163	S	W	0.017912913519304144
-8	K	L	0.017782501397288073
124	E	K	0.01773969806227703
310	R	S	0.017664095388907744
154	L	V	0.01763502583168458
224	R	M	0.01763022943481038
218	A	Q	0.017550799997535702
146	S	G	0.017527462445062245
(HA2)113	L	S	0.017515869168367868
255	W	C	0.01748890323000896
323	I	N	0.017435037121223712
325	S	P	0.017360951492292165
-8	K	Q	0.01733826437190057
262	R	I	0.017336645890250253
(HA2)112	D	Y	0.017311917599089698
(HA2)164	E	G	0.01725607780512787
158	G	A	0.01713284624897047
(HA2)198	V	L	0.01705809459982981
210	N	F	0.017001209744209066
40	V	F	0.016996040298422263
81	A	S	0.016848802475377646
(HA2)43	N	Q	0.01682934258963152
(HA2)185	Q	H	0.01682047370457886
(HA2)23	G	V	0.016729984882977653
263A	F	N	0.01664041783882514
(HA2)13	G	V	0.016625372972443767
214	T	Y	0.016532358030619535
159	D	Y	0.01653023903283546
72	G	V	0.016520478258274646
80	P	N	0.01642178649285443
249	G	V	0.01636384660377542
(HA2)47	G	L	0.016257441381011102
(HA2)56	I	T	0.01625224892721548
325	S	T	0.01621784162442813
25	T	I	0.016215874446606455
(HA2)33	G	C	0.016176593458761424
141	H	F	0.016075733299623966
(HA2)147	E	I	0.01607467868222234
264	E	D	0.016030059137102027
(HA2)209	W	C	0.016011942209705917
303	G	V	0.01595634709753682
312	T	R	0.015933199595595776
135	V	A	0.015928890184214575
(HA2)21	W	C	0.015887134018517723
(HA2)131	K	E	0.01586705916462111
(HA2)188	A	T	0.01585950993746403
-3	V	F	0.01584581180430094
(HA2)42	Q	E	0.015750383370343464
291	N	R	0.01573470530928846
159	D	E	0.015723438038148987
78	S	E	0.015716016130262668
233	Y	H	0.015676582477659844
-8	K	S	0.015665726034384247
(HA2)188	A	S	0.015646357130924448
146	S	D	0.01562006726445544
207	S	E	0.015600756880852287
3	F	V	0.015566377959341411
(HA2)164	E	V	0.015566216359814953
(HA2)69	E	S	0.015559533063416658
167	S	M	0.015535101298189044
16	G	C	0.015531534974219285
(HA2)153	R	I	0.015512482752140821
(HA2)63	F	W	0.015456379596572672
(HA2)61	T	R	0.01544017622171682
57	A	P	0.015421533464423803
311	S	I	0.01533439519303363
(HA2)211	C	F	0.015327216675436198
255	W	G	0.015319349570451935
(HA2)171	E	K	0.015272932564171051
323	I	T	0.015250553699080573
305	C	F	0.01522556158315345
218	A	Y	0.015171510500129673
(HA2)116	K	T	0.015146385652855308
3	F	I	0.015060874644419861
292	L	R	0.01503385142768359
277	C	F	0.014970899542019148
87	I	T	0.014970735275376852
183	H	Y	0.014968368117845623
(HA2)76	R	S	0.014884849562923571
31	E	D	0.014857713120455134
(HA2)77	M	V	0.014840860457701947
156	K	S	0.01481233962967428
(HA2)167	K	L	0.014809385092864955
274	M	Y	0.014674694225383873
(HA2)4	G	V	0.01466436393499838
143	G	K	0.014657398749831059
(HA2)77	M	L	0.014606962887205881
234	W	R	0.014603738243572945
60	Q	E	0.01456108113098878
(HA2)197	L	T	0.014558220073268234
(HA2)142	H	Y	0.014540800207149243
(HA2)122	V	L	0.01452059895289201
(HA2)100	V	F	0.01451304470263911
159	D	A	0.014495546552084558
(HA2)47	G	S	0.014454877251499916
176	V	I	0.014442023396395887
(HA2)184	Y	F	0.01442730539607847
(HA2)171	E	G	0.014397609630433265
(HA2)154	N	T	0.014391018033600012
58	P	L	0.014377422737463737
(HA2)150	E	A	0.01435951318500978
142	R	D	0.014353204277322906
(HA2)211	C	R	0.014337553370516141
156	K	N	0.014328784878307133
142	R	A	0.014302742613678636
119	E	D	0.014301620183803102
227	H	T	0.01428524857372927
(HA2)217	Q	H	0.014255714262004998
(HA2)69	E	K	0.014225085070921321
189	D	A	0.014213514387745712
(HA2)71	N	D	0.01419074137212662
295	Q	H	0.014187447218893215
(HA2)131	K	Y	0.014184141179827695
155	T	M	0.014161153410104772
137	V	F	0.014144939699958841
300	V	T	0.014137511398577348
(HA2)52	V	L	0.014099843157344678
(HA2)186	I	T	0.014088040258408133
(HA2)112	D	R	0.014086339198242122
143	G	E	0.014064045746069478
241	D	Q	0.014062273346240514
2	A	F	0.01404838043942027
(HA2)148	C	G	0.014000713065748925
(HA2)175	G	E	0.014000455629629753
285	Q	W	0.013986046755888321
(HA2)27	Q	H	0.013943091330079038
102	L	V	0.013941292706046894
(HA2)131	K	N	0.013923780116795176
88	V	L	0.013900140715607577
176	V	A	0.013898304671965768
298	H	S	0.013865308048177904
(HA2)43	N	K	0.013853154958431781
128	P	T	0.013843425271652986
(HA2)213	N	D	0.01382203478412288
299	P	S	0.013813031234577673
274	M	V	0.013804395717092074
16	G	V	0.01379707903577712
193	S	F	0.013769041786038935
253	A	S	0.013749487251094213
275	H	T	0.013728205069674732
(HA2)143	K	R	0.013699082313170787
145	S	I	0.013667344687927414
(HA2)201	V	F	0.013654788015852
300	V	F	0.013653521497205388
(HA2)167	K	N	0.013644713209757414
64	C	F	0.013640531614781654
163	K	N	0.013631981958059883
(HA2)74	E	K	0.013592920897487705
68	G	V	0.013590098485059673
143	G	R	0.01358869077487741
-8	K	I	0.013561762501068197
(HA2)145	D	N	0.013550530551517875
(HA2)47	G	A	0.013543727087472972
(HA2)174	D	Y	0.013538722938487
207	S	M	0.013523930495128778
(HA2)148	C	Y	0.013516664299886814
(HA2)124	S	R	0.013494267971499316
15	I	M	0.013473168106095694
10	A	V	0.013451554045867054
229	R	G	0.013443825241051623
236	L	F	0.013381169775855635
(HA2)23	G	C	0.013377891723840483
272	A	S	0.013376255165647251
134	G	V	0.013363816536876185
246	E	D	0.01335173784352699
49	G	E	0.013351666709283484
140	S	P	0.013347039736301901
318	T	A	0.013314046430804556
229	R	S	0.013313204224205955
131	T	I	0.01331156921915481
(HA2)49	T	K	0.01329997438368276
(HA2)188	A	V	0.01328303782131203
84	W	C	0.013272473913266126
202	V	F	0.013264016750311868
(HA2)116	K	N	0.013251734986879394
199	N	E	0.013247839519552938
198	G	V	0.013246726134207718
198	G	I	0.013245585809899487
96	A	S	0.01320854284545701
105	Y	I	0.013205877613076329
(HA2)86	D	Y	0.013193353105364364
7	D	Y	0.013189374841524094
(HA2)182	G	S	0.013150034486054243
(HA2)221	C	Y	0.013146609245726857
315	R	S	0.013137282856976603
56A	I	M	0.013134686861201858
(HA2)113	L	F	0.013134129609038037
(HA2)179	E	R	0.013124096530892618
315	R	M	0.013075085856000002
(HA2)47	G	Q	0.013061904338945607
153	W	C	0.013045048318528525
(HA2)131	K	L	0.013029223009646592
(HA2)190	Y	C	0.012990275433671719
192	Q	H	0.012966585076327343
3	F	L	0.012963875136939917
175	E	P	0.01295662980245629
(HA2)143	K	N	0.012944759088883545
(HA2)205	A	E	0.012941819457066062
278	N	D	0.012921408103219609
26	V	F	0.012921262712928178
149	R	G	0.012920528698429301
18	H	R	0.01291943193381081
80	P	Q	0.012892353778376454
137	V	Y	0.012887314261852835
(HA2)183	V	W	0.012860067809110112
(HA2)106	R	K	0.012854921616444867
-4	L	Q	0.012847855947488293
(HA2)44	A	V	0.012846214275017784
(HA2)83	K	N	0.012833357500303667
30	L	R	0.012824377644553856
164	L	T	0.012814925876169893
(HA2)20	G	V	0.012806532880061915
261	S	N	0.012804796379314887
181	G	C	0.012801038590917585
32	K	N	0.012792984123720055
(HA2)205	A	P	0.01278652007208991
217	I	L	0.012759827894541087
36	V	L	0.012747243217913321
(HA2)76	R	G	0.01274086795301124
(HA2)38	Q	V	0.01273944089266482
259	A	S	0.012725528787850965
57	A	S	0.012701991147788163
282	Q	H	0.01269003736250087
198	G	K	0.012686729666312523
(HA2)134	G	V	0.012654134705773465
212	R	I	0.012629136457797717
257	A	V	0.012622314839909032
64	C	Y	0.012613953740977114
245	F	V	0.012590187121388182
46	S	E	0.012589316368542817
220	R	S	0.012584057521946647
126	S	P	0.012581349818714293
11	D	Y	0.012576951979685417
295	Q	L	0.012560230761996631
291	N	G	0.012558276556624797
269	T	Q	0.012545971461127842
240	G	V	0.012539927533755588
(HA2)1	G	R	0.01253092748198455
(HA2)102	L	P	0.0125179490993739
33	N	T	0.012497279756808257
(HA2)174	D	F	0.012489079407474912
(HA2)169	N	Q	0.012486403976402567
44	E	D	0.01247764141471933
(HA2)212	S	K	0.012474172520577809
305	C	Y	0.01247362214054295
-3	V	L	0.012467700626915879
139	C	F	0.012465265653182941
112	L	F	0.012445724725856951
223	V	L	0.012435157086265518
326	I	R	0.012417278868617002
133	N	D	0.01240984731822328
-2	L	P	0.012400706877113973
201	Y	N	0.012392984261223117
327A	Y	C	0.01239289010661892
162	P	F	0.012372479339177648
99	P	T	0.012360891632568602
(HA2)27	Q	V	0.012346490066536783
145	S	N	0.012328388978078272
(HA2)116	K	R	0.012316415897610426
317	V	F	0.012308283335024626
79	L	F	0.01228873567658936
171	N	H	0.01228447588165673
(HA2)215	S	M	0.012283909779828631
68	G	E	0.012277053041867818
35	A	V	0.012276378557369889
(HA2)181	M	K	0.012257461110850276
269	T	R	0.012228007336150832
(HA2)209	W	R	0.0122141687831891
57	A	E	0.012213374411676031
113	S	I	0.012203100781443746
(HA2)161	K	A	0.012202756685700334
(HA2)44	A	S	0.012191021021302085
140	S	V	0.01215967696028787
149	R	I	0.01214809835245513
(HA2)92	W	C	0.012136875697074976
283	T	I	0.0121100548000457
220	R	G	0.012092353085848169
266	G	C	0.012077142268940128
210	N	R	0.01206818808725452
16	G	S	0.012060183577355176
(HA2)147	E	S	0.01204542847691765
(HA2)167	K	T	0.01204000779146919
(HA2)45	I	T	0.01203716681355934
76	C	F	0.012024720270194059
(HA2)98	L	F	0.012023688612512864
59	L	P	0.012020101797156233
155	T	K	0.011999488000869144
(HA2)31	G	V	0.011998554935375185
3	F	S	0.011998500000000002
160	S	T	0.011989448465165673
142	R	G	0.011983757583949498
(HA2)168	L	S	0.011969889270705757
210	N	Y	0.011956922876501517
238	E	P	0.011952884338838184
(HA2)127	K	Q	0.01193279726104705
(HA2)178	L	E	0.011931326044286863
157	K	R	0.011929025625328066
22	S	L	0.011920765207744932
-6	K	V	0.011900883650800524
304	E	G	0.011887070048885914
36	V	G	0.011873960198377132
46	S	A	0.011865796717394352
297	I	T	0.011859029365033776
163	K	T	0.01185659147868742
(HA2)198	V	E	0.011856397011799642
79	L	Q	0.01184581278100186
(HA2)183	V	A	0.011840585988388375
123	K	T	0.011835370232160204
(HA2)60	N	T	0.011832046467658503
93A	E	D	0.011829772617331261
(HA2)37	D	Y	0.011822615694588662
314	L	F	0.011790786997201978
265	S	Y	0.011788118393516647
142	R	S	0.011783512279998387
(HA2)16	G	E	0.011782094939453959
313	K	N	0.011770453395006262
(HA2)169	N	T	0.011768160973616496
(HA2)86	D	N	0.011750555384637706
28	T	I	0.011747785305675036
281	C	F	0.011740559677487088
290	S	I	0.011736000905957156
(HA2)62	Q	H	0.011732186579546335
(HA2)218	C	F	0.011731439310433054
146	S	R	0.011720337710668566
78	S	D	0.011718177071806416
162	P	K	0.011687987733243609
318	T	I	0.011685234276556138
180	W	S	0.011684029082165105
2	A	Y	0.011668399765865041
155	T	V	0.011665338570874834
217	I	T	0.011656420989210605
6	T	I	0.011653412249891044
-8	K	C	0.011652666139489934
135	V	S	0.011651265695503257
141	H	E	0.011647102851422331
292	L	F	0.011644366016750434
319	G	V	0.011632602447480496
177	L	F	0.01161382359339114
(HA2)105	E	G	0.011612408126041416
(HA2)36	A	T	0.011609667320475386
226	Q	H	0.01160882076803107
143	G	Q	0.0116031150118867
186	S	F	0.011591806881317735
(HA2)92	W	R	0.0115890171153306
(HA2)211	C	S	0.011587030592362463
(HA2)217	Q	E	0.011584490343900328
126	S	L	0.011565621857746356
19	A	G	0.011563396467640005
45	D	S	0.011561353245698265
136	T	A	0.011559208209602219
44	E	G	0.011552422239353795
116	S	P	0.011545263656743148
63	K	S	0.011534788963849138
24	D	Y	0.011524454380783417
27	D	Y	0.0115175
58	P	T	0.0115175
220	R	M	0.0115175
149	R	Q	0.0115175
27	D	G	0.01151566875748497
328	R	Q	0.011514164830788974
71	L	S	0.011510306978296716
33	N	H	0.011508163650161229
(HA2)2	L	S	0.011504260791725743
(HA2)110	F	S	0.011497783025092403
(HA2)151	S	N	0.011496091234765997
(HA2)151	S	I	0.011490268070201908
168	Y	S	0.011480036664594982
(HA2)43	N	A	0.01147937674473747
(HA2)96	A	S	0.011469329392625302
(HA2)84	V	F	0.01146252812103932
327A	Y	R	0.011452007288507558
(HA2)10	I	T	0.011450012852433054
(HA2)23	G	S	0.011436920135424102
259	A	E	0.011431478891786879
192	Q	A	0.011422203107863182
112	L	S	0.011417635733180692
321	R	I	0.011395921544523284
(HA2)177	K	W	0.011392416333116672
(HA2)114	N	K	0.011390303305453583
321	R	G	0.011386300950135608
(HA2)71	N	H	0.011380211436026931
109	R	G	0.011370461871361374
95	G	E	0.01136960356090912
(HA2)7	A	V	0.011362778879782421
206	S	P	0.011359503267149058
142	R	K	0.011345424531233458
(HA2)179	E	G	0.011345102813985276
(HA2)218	C	Y	0.011343824049218229
(HA2)129	N	S	0.011343695782530484
(HA2)185	Q	I	0.011342808764400204
(HA2)189	I	R	0.011339878122201209
(HA2)162	Y	S	0.011339019764034768
(HA2)59	M	I	0.01133868944567677
145	S	M	0.011335977421439153
191	Q	P	0.011335487430132131
(HA2)25	H	D	0.0113330163083554
164	L	V	0.011330811250515965
60	Q	K	0.011323970124700995
305	C	R	0.011321126362996536
247	A	S	0.011317181395680508
282	Q	R	0.011316316271347578
141	H	W	0.011309361538518655
50	K	V	0.011307315943609123
(HA2)171	E	L	0.011294392913350488
38	H	Y	0.011288541133492227
181	G	R	0.011281653994062283
(HA2)137	C	F	0.011266581306641663
258	F	S	0.011264828006750677
(HA2)222	I	T	0.011249522995679707
(HA2)174	D	Q	0.01124327353947624
183	H	R	0.011242824687836135
(HA2)201	V	A	0.011242295947265028
(HA2)104	N	D	0.011228694230637373
102	L	P	0.011228057426720697
104	D	Y	0.011226822812716395
238	E	H	0.011221739661592664
(HA2)19	D	Y	0.011214612613781443
(HA2)144	C	R	0.011214102402077639
263A	F	S	0.011213966552423342
(HA2)186	I	V	0.011211036827566615
(HA2)26	H	N	0.011187742170804978
137	V	S	0.011186970849453949
300	V	K	0.011183266178645963
(HA2)113	L	H	0.01117797705820307
69	W	G	0.011175994599964769
320	L	M	0.011173786336132724
119A	R	I	0.011169741536454687
(HA2)28	N	R	0.011168319004905844
(HA2)32	S	L	0.011165977746928414
48	N	Y	0.011145834166132167
297	I	V	0.011141467490333458
106	E	V	0.0111375
249	G	C	0.011135978556221457
(HA2)80	L	V	0.011134139877571678
(HA2)68	K	H	0.011131681976816245
263A	F	A	0.01112406462194131
(HA2)170	R	G	0.011123171272813332
327	Q	K	0.011117010805567944
246	E	V	0.011116696925946986
173	G	R	0.011115754097405658
(HA2)135	N	D	0.011104825431207067
161	Y	S	0.011104593875543255
60	Q	L	0.011104047978516633
(HA2)168	L	F	0.011099968862050036
(HA2)166	S	V	0.01109438654620885
187	S	D	0.011090312216506037
158	G	D	0.011082384564073183
293	P	H	0.011081049349978498
(HA2)126	L	V	0.011073865427989908
(HA2)187	L	V	0.011066280616131904
94	N	T	0.011062454625555638
(HA2)194	A	T	0.011059851087434003
135	V	H	0.011059507610311842
(HA2)216	L	F	0.011046758858828462
86	Y	H	0.011046377118536618
(HA2)197	L	P	0.011045507318731688
70	L	I	0.01104081647845767
111	Q	K	0.011038959775162931
78A	L	V	0.011037864167839253
31	E	V	0.011034990325914994
249	G	A	0.011032618385285197
260	L	P	0.011031478577395545
(HA2)8	G	D	0.011030304134797893
6	T	K	0.011023437629964567
(HA2)35	A	S	0.01102057013085844
(HA2)187	L	P	0.011013786413683046
(HA2)138	F	P	0.011009435977222202
(HA2)174	D	A	0.011004449648202337
277	C	G	0.010995122222072122
42	L	P	0.010991595645362536
135	V	L	0.01098904155146952
(HA2)213	N	A	0.010986515554628012
263A	F	E	0.010983988176236577
(HA2)73	L	M	0.010978162703325137
(HA2)176	V	L	0.010977744623458277
68	G	R	0.010975451876150646
77	D	Y	0.010974738032189279
39	S	P	0.010970496746674675
118	L	P	0.010968788702666961
90	T	S	0.010968692220490517
319	G	E	0.010968300089370775
307	K	R	0.010966904973188937
(HA2)49	T	G	0.010961439380219953
206	S	Y	0.010959953675445248
(HA2)47	G	K	0.010953473286711311
202	V	G	0.010944743041144211
138	S	T	0.010943186455704563
43	L	F	0.010943098675934008
(HA2)8	G	S	0.010934066847244154
269	T	F	0.010922722804761966
(HA2)183	V	C	0.01091419757124174
217	I	P	0.010907375410543173
(HA2)17	M	T	0.010905614005219536
(HA2)188	A	W	0.010903286677191761
322	N	H	0.010901882895826765
26	V	Q	0.01090178133928079
(HA2)172	K	N	0.010899867625952036
47	H	Q	0.010884299000319361
(HA2)130	A	P	0.01088136917977026
(HA2)162	Y	N	0.010880125306470692
48	N	K	0.010879288649285527
(HA2)40	S	R	0.01087899783239094
138	S	M	0.010862956989572566
127	W	R	0.010860709388471886
(HA2)188	A	L	0.010860462619453178
80	P	T	0.010859842463937333
4	V	M	0.010857554112411487
2	A	V	0.010855194144870024
293	P	T	0.010854883861096367
226	Q	E	0.010854165269960709
158	G	R	0.010853620548231831
269	T	M	0.010848843713563028
133	N	T	0.010843194152356675
130	H	Q	0.010843005922635998
56A	I	V	0.010840483061564836
(HA2)113	L	C	0.0108375
(HA2)136	G	C	0.0108375
50	K	I	0.0108375
(HA2)162	Y	W	0.0108375
252	I	G	0.0108375
143	G	V	0.0108375
(HA2)54	S	K	0.0108375
10	A	T	0.0108375
(HA2)193	V	Y	0.0108375
(HA2)28	N	G	0.0108375
283	T	R	0.010837140388978076
(HA2)2	L	P	0.010834908488551023
(HA2)47	G	M	0.010830993850814909
170	N	S	0.010830416056336965
(HA2)147	E	M	0.010830306836297888
(HA2)156	T	A	0.01082924721284515
212	R	S	0.01082660240614574
(HA2)202	S	A	0.010826148861327942
(HA2)44	A	T	0.010825866745093247
214	T	P	0.010823941724353827
319	G	A	0.010818283624751731
137	V	E	0.010813075249864827
40	V	K	0.010811345933973036
264	E	I	0.010810271379577671
168	Y	F	0.010803709719608314
(HA2)177	K	H	0.010799899818401765
(HA2)183	V	I	0.010794984486856474
(HA2)71	N	Y	0.010794377723054745
280	K	N	0.010794045667268996
57	A	D	0.010781166847571641
136	T	I	0.010778039764119151
(HA2)140	F	S	0.010776299174323994
69	W	L	0.010772214404567534
285	Q	H	0.010768541688015944
239	P	T	0.01076794580790361
246	E	A	0.01076704780499404
66	I	V	0.010762586702547292
155	T	R	0.01076123241247779
101	D	A	0.010759940023741903
20	N	T	0.010756984832111849
12	T	Q	0.010753841107134173
(HA2)78	E	K	0.01075376879479336
272	A	D	0.010750000000000001
169	V	T	0.01074927154470676
47	H	Y	0.010747686815731594
(HA2)36	A	V	0.010744877324603134
327	Q	P	0.010738906514723567
98	Y	N	0.01073844100549995
110	E	D	0.010737026919776623
224	R	T	0.010736491358995468
120	I	K	0.010734694398599379
319	G	D	0.010731260872167244
263A	F	Y	0.010730816150188605
89	E	A	0.010720384801092513
101	D	K	0.01071740299449507
37	T	S	0.010716858194558105
(HA2)188	A	E	0.010715796703802172
42	L	C	0.0107135
119A	R	T	0.010712104586631455
243	I	M	0.010711517678908392
321	R	S	0.010706013426110408
(HA2)126	L	F	0.010705628461407263
174	K	S	0.010701024943456382
(HA2)9	F	S	0.010699080668988078
(HA2)158	D	N	0.01069539490380945
(HA2)77	M	K	0.01069267255020391
192	Q	L	0.010691347964364571
(HA2)92	W	S	0.010690915144557672
(HA2)220	I	L	0.010690790133439782
(HA2)103	E	V	0.01068702143503842
108	L	P	0.010670057540650823
156	K	A	0.01066994827258717
309	V	F	0.01066170552481029
(HA2)34	Y	S	0.010651056869572215
190	E	V	0.010649449930148816
87	I	M	0.010648566455556892
(HA2)94	Y	D	0.010639547706922515
(HA2)144	C	F	0.010634411479042193
112	L	V	0.010627929546283959
228	G	A	0.010622831017031605
(HA2)175	G	V	0.010621342119382388
286	G	E	0.010617386688039654
52	C	S	0.010613166058259127
298	H	Q	0.010609294447324792
122	P	S	0.01060840651977378
179	L	I	0.01060737442554927
(HA2)174	D	N	0.010605536948818549
107	E	K	0.010603493609784518
327	Q	L	0.010603220541863544
(HA2)161	K	S	0.010598811811108427
162	P	L	0.010595610976076478
293	P	L	0.010594681628975543
(HA2)201	V	D	0.010590885708213295
51	L	I	0.010585825714892631
70	L	Q	0.0105775
202	V	E	0.0105775
21	N	H	0.010574062549903663
235	T	M	0.010572596440968501
(HA2)46	N	K	0.010570186857219478
86	Y	C	0.010568951555892669
(HA2)163	S	L	0.010567955582998804
-6	K	T	0.010554754539057432
(HA2)140	F	I	0.010551114344200163
17	Y	H	0.01055074614984356
83	S	T	0.010544855459230881
(HA2)55	V	A	0.010539073533659238
74	P	L	0.010535445036475627
(HA2)172	K	S	0.010531226458903153
50	K	E	0.01052807355751541
(HA2)45	I	F	0.01052605168039843
43	L	R	0.010523606720058259
(HA2)9	F	C	0.010523552239195247
(HA2)164	E	W	0.010518960895811554
96	A	G	0.010515226372309788
(HA2)28	N	I	0.01051341625680821
263A	F	R	0.01051262794583514
297	I	M	0.010510660651225297
(HA2)179	E	T	0.010510361183920468
308	Y	N	0.01050561259483969
159	D	H	0.010499024560125124
(HA2)105	E	K	0.010498769862971456
289	N	D	0.010490236535727396
(HA2)134	G	P	0.010480550353310032
225	D	Y	0.010479862330958378
(HA2)116	K	E	0.01047556798232502
134	G	N	0.010470922908955387
306	P	L	0.010466209535969285
269	T	N	0.010465858624672898
86	Y	N	0.010464902315040908
(HA2)149	M	R	0.010462847301342938
288	I	K	0.010459019637345158
147	F	Y	0.010456113365972299
(HA2)11	E	G	0.010455028057568184
304	E	D	0.010452828811896275
27	D	A	0.010452268489624723
59	L	R	0.010450146265210366
216	E	H	0.010444435116225627
199	N	Y	0.010440135935864115
(HA2)187	L	F	0.010439416870285623
284	P	H	0.010439373513184635
255	W	V	0.010438434454471932
171	N	Q	0.010436931577787242
178	V	G	0.010435611493005727
34	V	L	0.010427710375784474
(HA2)16	G	R	0.010424493541685112
286	G	H	0.010423987764737854
(HA2)192	T	I	0.010417769096109045
206	S	T	0.010416984734751252
(HA2)215	S	V	0.01041618310308311
299	P	L	0.010414325340884795
(HA2)65	A	T	0.010414145580849502
276	E	K	0.01041323994162625
(HA2)80	L	K	0.010413121443051145
58	P	R	0.010411735757966516
250	N	Y	0.010410135752875145
16	G	A	0.010406356337121132
(HA2)169	N	H	0.010406280982671812
(HA2)157	Y	C	0.010404306376690662
166	N	K	0.010402643907391925
186	S	C	0.010400547617112406
95	G	R	0.010387361428868846
144	K	S	0.01038652541236172
282	Q	E	0.010385700633929101
171	N	M	0.010385649410401009
(HA2)35	A	F	0.010382383603522448
51	L	R	0.010381120637564089
129	N	D	0.010381053229606814
(HA2)22	Y	S	0.010377250656194931
121	F	C	0.01037706552273001
(HA2)176	V	T	0.010376506320676535
(HA2)203	L	P	0.010371116239654287
250	N	I	0.01037097009842822
230	M	L	0.010370795177476414
124	E	S	0.010370448587494694
314	L	V	0.010369295019629564
43	L	S	0.010362737234581509
179	L	Q	0.010361713093476662
47	H	F	0.010358725291842136
(HA2)214	G	D	0.010358175128381034
129	N	S	0.010355535074416021
(HA2)169	N	E	0.010355033201416066
78	S	P	0.01035090823842602
(HA2)112	D	N	0.010347541333534093
(HA2)144	C	S	0.010343674403000193
250	N	K	0.010341443886351278
55	K	I	0.010340513753222324
210	N	T	0.01033816324923691
(HA2)78	E	V	0.010336207668525207
208	N	H	0.010328172935958451
85	S	Y	0.010324369763340495
295	Q	R	0.010322642346267305
282	Q	V	0.01032195299570708
(HA2)207	S	V	0.010321577971001653
264	E	W	0.010321391509424297
180	W	C	0.010320382076747391
104	D	G	0.010316856832910058
(HA2)190	Y	H	0.010314721312501912
187	S	I	0.010314201951427286
167	S	Q	0.010313295833886765
(HA2)117	N	Y	0.010313203127305699
(HA2)221	C	F	0.010311041176271282
238	E	Q	0.010310663388286878
264	E	V	0.010308312968697511
328	R	I	0.010305362468188178
47	H	N	0.010301248100429868
269	T	K	0.01029948355462431
25	T	A	0.010299280278980819
(HA2)72	N	K	0.010295081839491736
(HA2)213	N	K	0.010293440854871603
(HA2)36	A	S	0.010284647249166626
151	L	F	0.010284236488870988
(HA2)26	H	D	0.010283143917203249
70	L	F	0.010283037803179605
312	T	S	0.01028132975422991
254	P	S	0.010278127783165246
(HA2)200	L	F	0.010277012278354725
251	L	V	0.010271849399253444
(HA2)153	R	G	0.010270801340354158
(HA2)173	I	M	0.010268779058206017
141	H	P	0.010267873179305413
128	P	K	0.010262382011539693
219	A	S	0.010260002288307169
272	A	P	0.010259086465930737
24	D	A	0.0102577205449805
-6	K	E	0.010255130146579552
24	D	G	0.010254089829379313
238	E	N	0.010248248097640996
(HA2)113	L	D	0.010242441689909107
(HA2)198	V	F	0.010241644313042515
160	S	D	0.010237147582908526
(HA2)211	C	Y	0.01023475260918443
184	H	I	0.010232484677973594
(HA2)216	L	P	0.010232383577749237
(HA2)204	G	S	0.010230643622516064
126	S	A	0.010225126797893905
223	V	I	0.010224701217205446
245	F	S	0.010224697321020798
(HA2)88	F	C	0.010221365806337047
133	N	G	0.010221071819962367
(HA2)62	Q	S	0.010220627135439869
(HA2)142	H	Q	0.01021636740164478
24	D	K	0.010209738099586621
125	S	I	0.010204638224102228
230	M	Q	0.010201660748740474
208	N	M	0.010200480922554996
209	Y	N	0.010200411165224488
204	V	G	0.01019746110650783
256	Y	S	0.010192795689392778
(HA2)193	V	L	0.01019142004415276
17	Y	F	0.010189402561919535
(HA2)132	E	K	0.010186542835365995
(HA2)163	S	I	0.010184062507820231
291	N	Y	0.010182619860558729
(HA2)94	Y	N	0.0101818487353666
259	A	V	0.010181609146165371
216	E	N	0.010180370860387323
(HA2)50	N	T	0.010179883276098417
(HA2)189	I	N	0.010176121939368779
261	S	M	0.010169174596039093
189	D	Y	0.010168140880271327
(HA2)118	L	R	0.0101654397286218
(HA2)191	S	P	0.010164471652957828
76	C	R	0.010163824707561726
33	N	I	0.010162400551136192
317	V	G	0.010161411835879066
27	D	H	0.010159391478015289
-9	M	N	0.0101575
225	D	V	0.010157375846388763
162	P	T	0.01015664766812922
316	M	R	0.010154534229502344
288	I	M	0.010152368333590874
(HA2)47	G	V	0.010151347963653544
(HA2)172	K	Q	0.010149848969283677
74	P	S	0.010144747248642082
123	K	D	0.010142419132091879
32	K	M	0.010141385070504837
84	W	G	0.010140628828042435
(HA2)93	T	I	0.010138362282597707
281	C	R	0.010136997787138422
102	L	F	0.010136702656257813
(HA2)147	E	Q	0.010129111128499485
199	N	I	0.010125258171271422
178	V	M	0.010124538287508143
208	N	I	0.010124523059221485
(HA2)140	F	C	0.01011805758391952
325	S	K	0.010114415169959125
202	V	D	0.010114291555455311
77	D	V	0.010112862355252387
(HA2)210	M	G	0.010112059544260366
(HA2)186	I	N	0.0101112279931786
162	P	Q	0.010110717904296762
192	Q	D	0.010109816226173126
(HA2)219	R	L	0.010109001568104976
211	R	S	0.010108803772726573
(HA2)215	S	Y	0.010105957332826888
103	I	M	0.010101900792707877
(HA2)220	I	M	0.010100956893169494
160	S	E	0.010098956498660525
237	L	Q	0.010094911730665485
(HA2)128	N	Q	0.010094907055584664
(HA2)14	W	G	0.010091947994126549
71	L	F	0.01008627388122262
(HA2)104	N	T	0.01008443547239251
(HA2)137	C	W	0.010083135649665242
(HA2)49	T	I	0.010081593114811493
(HA2)170	R	D	0.01007773421231415
261	S	G	0.010066215802219787
294	F	S	0.010056356473171432
73	N	D	0.010054257824939019
43	L	P	0.010053988470246751
321	R	E	0.010052770518980979
(HA2)193	V	C	0.010051144936809251
116	S	R	0.01004957048270142
165	T	A	0.01004943382941494
322	N	I	0.010049424726449875
150	N	K	0.010046378573419222
(HA2)53	N	D	0.010041866168953454
153	W	G	0.010040987073190856
38	H	D	0.010038705677081778
(HA2)5	A	P	0.01003613779117616
138	S	Y	0.010035514298140404
(HA2)217	Q	K	0.010033714308183823
(HA2)120	E	K	0.010032756049158752
(HA2)43	N	R	0.010032115592661069
254	P	L	0.010030149291221695
(HA2)198	V	A	0.010029614446536978
277	C	S	0.010027800225836662
(HA2)181	M	C	0.010027263501869227
11	D	N	0.010023428663919936
238	E	R	0.01002326701450405
33	N	E	0.010018954188834889
112	L	P	0.0100185
318	T	Q	0.0100185
302	I	N	0.0100185
240	G	I	0.0100185
(HA2)79	N	F	0.0100185
(HA2)36	A	M	0.0100185
(HA2)142	H	L	0.0100185
(HA2)168	L	W	0.0100185
(HA2)142	H	D	0.0100185
236	L	W	0.0100185
251	L	Q	0.010017797340793874
(HA2)189	I	S	0.010017698697291338
(HA2)184	Y	H	0.010014667306513785
(HA2)149	M	V	0.010013390102905875
(HA2)32	S	Q	0.01001064905194016
(HA2)209	W	L	0.010009732863275547
310	R	M	0.010006057530185469
165	T	P	0.010004650242025327
55	K	E	0.009999818868062598
183	H	D	0.00999798165361387
78	S	M	0.009992875507282438
(HA2)28	N	D	0.00999138340598734
(HA2)133	I	V	0.009990454993255987
21	N	Y	0.009989324020375905
(HA2)59	M	T	0.009982491401866644
258	F	I	0.009982395464060982
(HA2)7	A	K	0.009980941886226136
237	L	P	0.00998088286847726
6	T	R	0.009979070787310218
38	H	L	0.009976174086151143
168	Y	H	0.009974404217998443
(HA2)129	N	H	0.009973498574118474
(HA2)93	T	K	0.009971391971088013
132	F	M	0.009964743851667759
(HA2)194	A	V	0.00996083807563181
185	P	A	0.009957965011913277
317	V	L	0.009957745526242043
182	V	F	0.009955587993437437
(HA2)91	I	T	0.009954402792707503
(HA2)29	E	Q	0.009951706615387572
131	T	R	0.009946594269097471
(HA2)64	T	N	0.009946120651309358
(HA2)121	K	R	0.009945564238377926
(HA2)129	N	K	0.009943225488525786
56A	I	Q	0.009941189059932473
84	W	L	0.009940528948044999
148	Y	C	0.009939827895860308
(HA2)21	W	Y	0.009939730226875988
301	T	P	0.009938607448978622
(HA2)70	F	V	0.009937513718059633
292	L	C	0.00993666862167255
(HA2)141	Y	H	0.009935089413689016
(HA2)108	L	W	0.009934501844979734
238	E	A	0.009933645685402354
290	S	C	0.009932309084288571
(HA2)50	N	Y	0.009931461537421268
237	L	R	0.009927747917113523
(HA2)29	E	K	0.009927170544672731
184	H	Y	0.009927071808812079
184	H	P	0.009925727686317685
229	R	W	0.009920953699401415
325	S	Q	0.009920355100575933
(HA2)128	N	S	0.009919280442471602
328	R	S	0.009918147393693956
328	R	T	0.009916610508836184
299	P	Q	0.00991570109332493
326	I	C	0.00991484718446568
(HA2)94	Y	H	0.00991177055180052
(HA2)34	Y	N	0.009911494020061513
199	N	T	0.009908883876560649
328	R	G	0.009906540101313898
276	E	D	0.0099057419876646
212	R	T	0.009904200198942816
206	S	A	0.00990017300776497
(HA2)34	Y	D	0.009898606547394564
310	R	G	0.009892712571699097
(HA2)141	Y	N	0.009892058757046431
(HA2)88	F	I	0.0098900629263921
(HA2)156	T	M	0.00988698165156234
251	L	P	0.009884585097005315
154	L	S	0.0098825
287	A	F	0.0098825
41	N	P	0.0098825
(HA2)190	Y	K	0.0098825
(HA2)187	L	W	0.0098825
62	G	C	0.009882499999999999
(HA2)205	A	L	0.009882499999999999
266	G	E	0.009882499999999999
(HA2)188	A	R	0.009882499999999999
253	A	L	0.009882499999999999
35	A	L	0.009882499999999999
(HA2)8	G	N	0.009882499999999999
42	L	A	0.009882499999999999
284	P	N	0.009882499999999999
(HA2)208	F	Q	0.009881673766606444
(HA2)87	G	L	0.009881256647594774
234	W	C	0.009877275752271358
145	S	P	0.009874769451297567
97	C	W	0.009874438287027476
(HA2)176	V	R	0.009869994786945864
161	Y	C	0.009864583438621627
(HA2)148	C	S	0.00986429722128234
(HA2)44	A	P	0.00986419669602625
201	Y	D	0.009861965102154074
106	E	D	0.009859419834072495
(HA2)90	D	G	0.009858966612041494
(HA2)56	I	S	0.009858317439711729
(HA2)94	Y	W	0.009858211669974914
210	N	S	0.00985778392836152
20	N	I	0.009857320398199214
235	T	P	0.009856858013930436
99	P	L	0.00985676376964264
90	T	P	0.00985664778879574
(HA2)172	K	P	0.00985427350828362
313	K	I	0.009853723042653093
291	N	H	0.009851775762240876
(HA2)196	S	L	0.009850803363914864
97	C	R	0.009848079020956002
256	Y	C	0.009846416698070737
(HA2)36	A	P	0.009843836307827987
187	S	C	0.009843352041223295
265	S	F	0.009839738964311262
123	K	R	0.009837352113163103
118	L	M	0.009835575720835387
188	S	N	0.009832721622740714
(HA2)10	I	N	0.009830366866378906
(HA2)189	I	D	0.009826536208011494
85	S	F	0.009824179953450316
318	T	R	0.00982303053701938
218	A	N	0.00982191930596032
192	Q	P	0.009818900506164548
(HA2)82	K	E	0.009816133198916829
21	N	D	0.009813967515349888
(HA2)52	V	A	0.009808518699488657
150	N	Y	0.009806513400590166
124	E	N	0.009805673236653515
(HA2)148	C	F	0.009804491577298539
85	S	P	0.009801968323855298
4	V	Y	0.009798676438207494
(HA2)160	P	K	0.009798432219423284
250	N	H	0.009796997929083999
278	N	K	0.009796571377230919
232	Y	H	0.009796479835190334
(HA2)130	A	L	0.009795503015495087
(HA2)87	G	A	0.009795501426441058
275	H	L	0.009790442085886298
(HA2)119	Y	F	0.009782729645695876
75	E	Q	0.009781316697618803
226	Q	T	0.009777114412216141
198	G	R	0.009776668299005673
(HA2)163	S	K	0.009775439900988841
(HA2)179	E	K	0.009775227668535072
(HA2)33	G	R	0.009772521273940701
259	A	L	0.009770953422036835
4	V	H	0.009770572367680773
(HA2)100	V	D	0.009769164645476405
(HA2)143	K	Y	0.00976783254700869
86	Y	F	0.009761716690002836
(HA2)59	M	V	0.009761646163647216
125	S	C	0.009759519423323563
213	F	I	0.009757792421434805
30	L	S	0.009757680135625545
(HA2)12	G	E	0.009756756525711915
(HA2)67	G	C	0.009755069259166312
107	E	V	0.009750837395465018
255	W	F	0.009749025468527786
(HA2)186	I	H	0.009747650333211906
(HA2)77	M	R	0.009747409063555802
(HA2)16	G	S	0.009747079407651684
(HA2)27	Q	S	0.009746714290508253
(HA2)104	N	Y	0.009746004660991457
(HA2)60	N	Y	0.009745846308815316
(HA2)124	S	T	0.009743187567725292
(HA2)7	A	G	0.009742198769889684
227	H	Y	0.009741573078940345
11	D	H	0.009740625851012166
38	H	Q	0.009740443949727865
(HA2)89	L	P	0.009740095956602019
(HA2)91	I	N	0.009738963718392701
201	Y	H	0.009737062352368063
12	T	A	0.009736569663057994
102	L	H	0.009735938030496506
(HA2)62	Q	K	0.00973485425677679
287	A	P	0.009729145528318689
291	N	K	0.00972840114883472
298	H	R	0.00972636191060247
109	R	T	0.009723928590545272
182	V	A	0.009723015644914372
238	E	T	0.009722227927370153
51	L	V	0.009722123490527609
(HA2)205	A	V	0.009719714757509657
325	S	C	0.009714747775313481
(HA2)17	M	R	0.009714156562963141
(HA2)220	I	V	0.00971179732873422
(HA2)57	E	D	0.009709814646881412
50	K	H	0.009707977616988758
137	V	A	0.009707555413034983
(HA2)198	V	G	0.009707160625736268
(HA2)35	A	V	0.00970322638051819
(HA2)19	D	N	0.009696782372785382
(HA2)124	S	I	0.009693263434877145
306	P	T	0.009690473847587849
7	D	V	0.009690324739332503
(HA2)46	N	T	0.00968780763627658
(HA2)163	S	V	0.009684797349831901
(HA2)46	N	E	0.009682262535313067
(HA2)171	E	D	0.009682024768104347
220	R	T	0.009674929790589976
(HA2)27	Q	P	0.00967355378501385
243	I	K	0.009672216885556879
(HA2)22	Y	D	0.009670019181626893
(HA2)147	E	V	0.00966909023387372
206	S	F	0.009668771888166857
(HA2)201	V	G	0.009667858154533089
172	K	R	0.009667779409373068
(HA2)64	T	P	0.009666431279355146
294	F	V	0.009665611787108043
32	K	E	0.009665360863990976
12	T	Y	0.00966247681602192
179	L	R	0.00966214259531158
225	D	A	0.009661748403237021
(HA2)113	L	A	0.009661110860281945
(HA2)140	F	V	0.009661089026757781
(HA2)101	L	Q	0.009658767642066673
287	A	V	0.009658016013604616
(HA2)69	E	V	0.009655686283524725
(HA2)33	G	E	0.009655
268	I	R	0.009655
(HA2)171	E	C	0.009655
3	F	W	0.009655
211	R	M	0.009655
(HA2)209	W	D	0.009655
35	A	S	0.009655
63	K	A	0.009654999999999999
193	S	K	0.009654999999999999
(HA2)66	V	A	0.009651023222124864
107	E	A	0.009649777210228838
(HA2)65	A	S	0.009648292876086022
(HA2)199	L	P	0.009647495206751986
28	T	P	0.009643890738809311
254	P	A	0.009639581715132888
247	A	E	0.00963663971790119
37	T	I	0.009636478856587695
139	C	S	0.009636420113928752
(HA2)30	Q	K	0.009635230804236483
(HA2)169	N	D	0.009632799981326693
(HA2)176	V	E	0.00963181648398472
230	M	V	0.009628089864342694
(HA2)85	D	A	0.00962665315912969
(HA2)66	V	I	0.00962580992539452
66	I	A	0.00962565368231198
178	V	E	0.009625382320861922
(HA2)75	K	N	0.009624560132107624
177	L	I	0.00962301141362137
261	S	K	0.009622518405592247
90	T	K	0.009618663330763083
(HA2)34	Y	E	0.009616041887939283
166	N	Y	0.009615731932747573
230	M	I	0.009615676994958963
(HA2)74	E	A	0.00961539067929932
(HA2)129	N	Y	0.009615112636986056
252	I	M	0.00961478123094934
190	E	A	0.0096073234933819
270	S	P	0.009603200069128922
138	S	L	0.009602020150192908
60	Q	Y	0.009601729866007814
(HA2)35	A	E	0.009601638280795374
165	T	D	0.009601603779979028
(HA2)85	D	Y	0.009601223849618793
142	R	V	0.009597060922669612
(HA2)178	L	S	0.009596188257998656
20	N	S	0.009594459133480001
(HA2)179	E	A	0.00959282097956583
(HA2)217	Q	P	0.00959140907037299
227	H	A	0.009588750726239806
-1	L	V	0.00958777530528188
155	T	P	0.009586159946345436
29	I	M	0.009585624924742225
37	T	K	0.009584801984345994
174	K	I	0.009584746494227199
88	V	E	0.009583958812807027
(HA2)65	A	P	0.009579586952832788
123	K	M	0.0095795198559053
279	T	R	0.009578722773564124
(HA2)110	F	C	0.009575522314949481
132	F	E	0.009573217696215084
284	P	R	0.009572112952602267
(HA2)129	N	D	0.00957134826973704
279	T	M	0.00956978336354593
115	V	G	0.00956925212973293
41	N	K	0.009568447382204357
24	D	E	0.009565875391670656
110	E	A	0.009565282620565517
(HA2)106	R	T	0.009564967057026022
43	L	H	0.009564336825056183
235	T	Y	0.009560391739491414
188	S	V	0.009559658295602035
112	L	M	0.009558460083929672
(HA2)21	W	G	0.009556825984085079
10	A	E	0.009555870651203972
117	S	A	0.009555729897005299
(HA2)183	V	F	0.009553257909358686
230	M	K	0.009549577758288694
(HA2)28	N	T	0.009548530062258427
(HA2)220	I	T	0.009547167223439193
81	A	Q	0.009546219972173583
42	L	I	0.009546107103787648
40	V	E	0.00954598571625175
(HA2)174	D	G	0.009543355606537521
52	C	F	0.009540493715255302
-6	K	R	0.009539371751314637
140	S	C	0.00953483980088933
54	L	F	0.009534155274551176
233	Y	D	0.009532544558971793
-3	V	I	0.009530147340218917
223	V	G	0.00952674811357137
(HA2)218	C	G	0.009526220735929998
(HA2)24	Y	F	0.009519955162968543
48	N	T	0.0095184619642169
(HA2)192	T	P	0.00951799906850658
160	S	G	0.00951569795440915
116	S	T	0.00951328861903535
(HA2)191	S	T	0.009511206142428265
(HA2)53	N	Y	0.009508673584182333
136	T	R	0.009507996531737487
263	G	H	0.009506066250994852
113	S	N	0.009505530214064918
(HA2)55	V	I	0.009503897705429656
(HA2)77	M	T	0.009500982277630379
140	S	N	0.009497313027938664
23	T	I	0.009497222373585674
(HA2)123	K	I	0.00949588859151631
126	S	T	0.009495060243589235
(HA2)130	A	D	0.00949392007778915
98	Y	S	0.009492399766604803
(HA2)187	L	M	0.009491395905681073
(HA2)157	Y	F	0.00948828370242023
(HA2)8	G	C	0.0094875
321	R	P	0.0094875
(HA2)143	K	W	0.0094875
(HA2)5	A	V	0.009483706137277316
(HA2)96	A	E	0.009481699155368093
98	Y	F	0.009481668190093575
189	D	N	0.00947957998930768
195	Y	H	0.009478317597524134
219	A	L	0.009473538427142653
257	A	P	0.009472735878875269
285	Q	D	0.009472501048114909
253	A	E	0.009470776415030864
48	N	I	0.009468576756306024
160	S	R	0.00946597281529424
120	I	N	0.0094655
145	S	K	0.0094655
(HA2)69	E	L	0.009465490882793158
70	L	P	0.009465473656388007
66	I	M	0.00946538515017517
(HA2)5	A	G	0.009461904668347326
132	F	N	0.009461833936845162
(HA2)164	E	L	0.009461717616554725
86	Y	P	0.009459481414368393
18	H	D	0.009458665931056036
216	E	D	0.009457368801433778
42	L	M	0.009454468697672393
(HA2)148	C	R	0.00945283465894455
171	N	Y	0.009451708988077876
72	G	E	0.00945140393234287
225	D	H	0.00945073670344554
(HA2)14	W	T	0.00944996254840669
(HA2)92	W	L	0.009448294918098414
(HA2)125	Q	G	0.009448057553352878
209	Y	D	0.009445495876708829
284	P	A	0.009443997525006367
(HA2)53	N	H	0.009443320125445003
(HA2)222	I	M	0.009441889225746418
(HA2)210	M	I	0.009438396716251232
33	N	K	0.009438256451068699
(HA2)26	H	V	0.009437967505324475
(HA2)116	K	M	0.009436243106982618
311	S	R	0.009435907917685685
272	A	L	0.009434723012042007
32	K	Q	0.009433192462060041
(HA2)218	C	S	0.009432041424628435
315	R	G	0.00943129581048882
76	C	G	0.009427923738887121
24	D	N	0.009424389534690807
282	Q	P	0.009423659977218961
168	Y	D	0.00942266383542131
(HA2)154	N	W	0.009420408513590342
(HA2)75	K	E	0.009418328505620358
(HA2)166	S	M	0.009417461250616394
(HA2)30	Q	G	0.009417423440801903
(HA2)215	S	I	0.009417093074223948
(HA2)92	W	G	0.009415723559715795
(HA2)39	K	A	0.009414454981272488
262	R	S	0.009414312484237825
185	P	R	0.009413412768914046
(HA2)30	Q	R	0.009411562381375246
(HA2)213	N	G	0.00941036166444091
275	H	P	0.009407180190840402
185	P	L	0.009406721467968383
174	K	N	0.009404439034061051
3	F	Y	0.00940376138191425
(HA2)7	A	P	0.00940316417852298
93	S	Y	0.009402938169989782
1	Y	A	0.00940165152692214
157	K	N	0.00939898196046461
(HA2)187	L	S	0.009398243639735453
(HA2)3	F	S	0.009396876523749613
302	I	M	0.009390882079006568
56A	I	K	0.009389639746373812
26	V	G	0.00938892807234016
(HA2)11	E	A	0.00938806466826519
(HA2)167	K	R	0.009388040759105933
60	Q	S	0.009385969156269248
(HA2)19	D	A	0.00938576331576996
(HA2)150	E	R	0.009385416457299874
114	S	P	0.009384560979319263
275	H	G	0.009384126978661804
(HA2)202	S	C	0.009383061724815294
150	N	T	0.0093798433118919
150	N	I	0.009374440044556752
205	A	P	0.009374422679503466
276	E	Q	0.00937171671133721
158	G	V	0.009370583064052416
219	A	H	0.00937030584913933
183	H	L	0.009370019685318124
214	T	A	0.00936820492948618
321	R	T	0.00936779181332868
(HA2)43	N	L	0.009366950855796932
(HA2)81	N	F	0.00936681272949777
81	A	N	0.00936631440583553
108	L	Q	0.009360503563466644
43	L	K	0.009359999999999999
(HA2)192	T	R	0.009359999999999999
(HA2)116	K	G	0.009359999999999999
(HA2)90	D	H	0.009359999999999999
128	P	H	0.009357959891391793
277	C	R	0.009351187358639296
225	D	G	0.009350660541821456
310	R	W	0.00934780519936126
129	N	K	0.00934627277135079
180	W	G	0.00934473412881905
93A	E	K	0.009344540812090903
(HA2)49	T	E	0.009344271355473038
(HA2)46	N	Y	0.009343636260602995
(HA2)87	G	E	0.009343356616635141
(HA2)130	A	F	0.009342981137496488
10	A	G	0.009342552568962145
100	G	A	0.009341682753377316
(HA2)204	G	V	0.009339746050824176
109	R	V	0.009337809876974352
105	Y	R	0.009337601388899205
193	S	D	0.009332826878745287
301	T	K	0.00933054273047797
(HA2)145	D	L	0.009330399335581087
(HA2)136	G	W	0.009330304964731414
73	N	Y	0.00932717075595752
10	A	L	0.0093265
(HA2)41	T	H	0.0093265
204	V	D	0.009326499999999998
61	L	P	0.009326354388173122
(HA2)115	V	E	0.00932498170256853
(HA2)18	I	M	0.009321557873975303
(HA2)183	V	E	0.009320062933854893
172	K	E	0.009319687412123159
(HA2)207	S	A	0.009319071135383024
-1	L	Y	0.009315972872957018
(HA2)73	L	Y	0.009315874762383977
82	R	D	0.009315689636259939
(HA2)160	P	Y	0.009313282526846245
(HA2)33	G	Y	0.009313147967776892
(HA2)7	A	S	0.009309652668693748
(HA2)41	T	I	0.009307611368717845
57	A	T	0.009307268470309547
(HA2)45	I	N	0.009302987748664355
(HA2)168	L	G	0.009301901211494677
(HA2)24	Y	N	0.009297316856523982
-4	L	M	0.009295464351561599
204	V	L	0.009294174274456469
19	A	V	0.009293222877274273
327	Q	R	0.00929273044942375
(HA2)218	C	L	0.009291511595351446
147	F	S	0.009291161505615332
69	W	S	0.009289281700698232
(HA2)203	L	R	0.009289127955859976
(HA2)83	K	I	0.009287453104324371
232	Y	D	0.009285829274999796
(HA2)74	E	Q	0.009284718822379684
(HA2)28	N	H	0.009282021066146668
(HA2)203	L	Q	0.009281127045641319
52	C	W	0.00927916195487905
204	V	I	0.009278172293160126
(HA2)141	Y	C	0.009277946571034765
(HA2)206	I	F	0.00927792307320098
235	T	N	0.009276539996035484
11	D	V	0.00927418436602584
234	W	S	0.00927109641448055
(HA2)38	Q	D	0.009270817424312263
(HA2)203	L	G	0.009270586333350322
235	T	I	0.009268352878524549
(HA2)145	D	V	0.009268167828628979
115	V	L	0.009267610512237819
264	E	Y	0.009267334785362114
(HA2)103	E	D	0.009266439567935339
146	S	M	0.00926635558892985
158	G	Y	0.009262410666730423
93A	E	N	0.009261966218100104
129	N	L	0.009257781131121558
58	P	S	0.00925519765140208
77	D	A	0.009253811485916589
43	L	V	0.009253711981248712
(HA2)165	E	C	0.009252301167966184
(HA2)203	L	F	0.009251553215939155
(HA2)31	G	R	0.00925124725147277
134	G	T	0.009246590652401288
266	G	R	0.009245347270429211
261	S	T	0.00924415366183153
121	F	D	0.009240302338443144
(HA2)56	I	M	0.009236517579867978
(HA2)64	T	I	0.009235946624790636
307	K	E	0.00923490384691837
-2	L	R	0.009231179541245296
(HA2)40	S	N	0.009230758521954364
(HA2)146	N	Y	0.009229828058318519
92	N	I	0.009229782974240455
172	K	T	0.009229284771202821
234	W	G	0.00922746201065031
75	E	C	0.009225850283653289
13	I	R	0.009223559223233882
106	E	F	0.00922329448317065
(HA2)158	D	R	0.009221693472647051
119B	F	I	0.009220424112010156
153	W	L	0.00921770711139021
262	R	G	0.009217470014657923
(HA2)170	R	K	0.009211838827290571
182	V	D	0.009210840919627719
132	F	S	0.00920959430991502
169	V	R	0.00920668238233652
(HA2)87	G	V	0.009206239643822726
177	L	R	0.009205168469768397
152	L	Q	0.009205044497599539
169	V	M	0.009203851106172743
125	S	D	0.009203486694659983
267	I	S	0.00920285195613828
192	Q	T	0.009201042542351715
140	S	S	0.009200998523967429
271	N	N	0.009199596347332075
222	K	K	0.00919904257657025
16	G	E	0.009198139428817973
244	I	I	0.009197466585584499
34	V	A	0.009197316211640605
184	H	H	0.009196963087500017
163	K	K	0.009195528919268767
(HA2)18	I	I	0.009194992386113921
(HA2)202	S	S	0.00919494271840619
197	N	N	0.009194930029281087
(HA2)72	N	N	0.009194849075419393
224	R	R	0.009194550379311106
81	A	A	0.0091942817248668
215	P	P	0.009193914453737307
78A	L	L	0.009193809546768121
(HA2)154	N	N	0.009193789041696555
(HA2)197	L	L	0.00919378341406447
252	I	I	0.009193772872511876
144	K	K	0.009193707594818001
(HA2)206	I	C	0.009193660410113009
63	K	K	0.009193520989342516
123	K	K	0.009193407089277184
263	G	G	0.009193397506919561
103	I	I	0.00919339142948724
280	K	R	0.009193274323581363
273	S	S	0.009193072918995574
(HA2)15	T	T	0.009192989058185476
231	N	N	0.009192744401737974
205	A	A	0.009192596538837784
(HA2)125	Q	Q	0.009192533122289178
219	A	A	0.009192312049945976
62	G	G	0.009192274889232471
200	A	A	0.009192248675465413
200	A	Q	0.009192121884702911
203	S	S	0.009191841331069733
199	N	N	0.00919178555861532
(HA2)133	I	I	0.00919175937530142
(HA2)147	E	E	0.009191720157454357
128	P	P	0.009191711228230901
(HA2)136	G	G	0.009191630873897115
1	Y	Y	0.00919152436723529
114	S	S	0.009191455406250881
91	P	P	0.009191395246007693
248	T	T	0.009191318080623765
276	E	E	0.009191300484559241
(HA2)139	E	E	0.00919117015938576
211	R	R	0.009191167541157038
(HA2)62	Q	Q	0.009191051987845054
238	E	E	0.009191028482274616
141	H	H	0.009190907144085082
196	S	S	0.009190835454423263
125	S	S	0.00919081210106918
(HA2)180	S	S	0.009190806857953666
(HA2)39	K	K	0.009190804069306766
53	K	K	0.00919077681590609
289	N	N	0.009190755446423941
92	N	N	0.009190714802862208
209	Y	Y	0.009190703391408867
(HA2)58	K	K	0.009190654096678689
241	D	D	0.009190636483348114
(HA2)159	Y	Y	0.00919062030179084
(HA2)170	R	R	0.00919053643371998
82	R	R	0.009190503405908901
278	N	N	0.009190502239285563
93	S	S	0.00919045556530473
(HA2)212	S	S	0.009190450269876324
55	K	K	0.009190444363150398
(HA2)195	S	S	0.009190387731252764
301	T	T	0.009190371112678493
207	S	S	0.009190364706193449
221	P	P	0.009190360795737273
208	N	N	0.00919035843596041
309	V	V	0.009190356162314972
130	H	H	0.009190350986375339
75	E	E	0.009190335932690306
105	Y	Y	0.009190304838488254
263A	F	F	0.009190291484411176
5	A	A	0.009190252880164996
133	N	N	0.009190246785947884
19	A	A	0.009190213075282219
(HA2)222	I	I	0.009190204781130456
(HA2)208	F	F	0.009190161210245412
(HA2)165	E	E	0.009190149826223758
235	T	T	0.009190147099857663
(HA2)199	L	L	0.009190103188382058
(HA2)127	K	K	0.009190096970035352
(HA2)181	M	M	0.009190006923031903
172	K	K	0.009189967271210908
-7	A	A	0.009189951616744968
(HA2)68	K	K	0.009189945613037761
44	E	E	0.009189918564625643
216	E	E	0.009189905386951712
132	F	F	0.009189904693142069
(HA2)182	G	G	0.009189818020986878
83	S	S	0.009189757762429673
126	S	S	0.009189749799353818
(HA2)184	Y	Y	0.009189720088399479
325	S	S	0.00918970277537498
(HA2)219	R	R	0.009189672875057437
188	S	S	0.00918965574917857
279	T	T	0.009189652685425464
(HA2)4	G	G	0.00918964490860807
(HA2)141	Y	Y	0.009189601669054085
223	V	V	0.00918957676064135
182	V	V	0.009189572847841715
(HA2)49	T	T	0.009189557672300678
149	R	R	0.009189550936234473
(HA2)94	Y	S	0.009189544622627138
12	T	T	0.00918952154601228
(HA2)166	S	S	0.009189519208855836
324	P	P	0.009189516368401311
(HA2)117	N	N	0.009189515218835966
166	N	N	0.009189475958781754
(HA2)210	M	M	0.009189468800949351
247	A	A	0.009189467952626667
187	S	S	0.00918940353796487
116	S	S	0.009189397545506073
320	L	L	0.009189395204048576
167	S	S	0.009189389601918072
272	A	A	0.009189388539551773
-5	L	L	0.009189373293306342
(HA2)99	L	L	0.009189345130815698
(HA2)32	S	S	0.009189327575573036
93A	E	E	0.009189323039499568
67	T	T	0.009189308177652974
214	T	T	0.009189280747837916
101	D	D	0.009189261997342766
287	A	A	0.009189258261678334
(HA2)89	L	L	0.009189217681168817
(HA2)6	I	I	0.00918919176428733
(HA2)64	T	T	0.009189189876389206
171	N	N	0.009189185010380338
85	S	S	0.009189169388441921
270	S	S	0.009189129050637733
236	L	L	0.009189127686616099
(HA2)84	V	V	0.00918909723567655
213	F	F	0.009189088271092398
300	V	V	0.009189086161810744
(HA2)177	K	K	0.009189038993898441
(HA2)156	T	T	0.009188995367108377
193	S	S	0.009188994588922625
(HA2)114	N	N	0.009188968752587241
(HA2)66	V	V	0.00918895227658452
(HA2)63	F	F	0.009188945352723453
285	Q	Q	0.009188939954958768
308	Y	Y	0.009188939098046203
109	R	R	0.009188927103207902
90	T	T	0.009188926853652314
(HA2)101	L	L	0.009188916143711463
104	D	D	0.009188877347186333
50	K	K	0.009188876310178683
(HA2)172	K	K	0.00918886736040681
157	K	K	0.009188823678035724
(HA2)200	L	L	0.009188822554298186
152	L	L	0.009188792157769491
178	V	V	0.009188754459861349
(HA2)128	N	N	0.009188748612425315
20	N	N	0.00918874529923335
239	P	P	0.009188742785275693
(HA2)90	D	D	0.009188740826912734
(HA2)145	D	D	0.009188739706243312
240	G	G	0.009188729224862364
267	I	I	0.009188710077606653
268	I	I	0.009188689611046035
113	S	S	0.009188674432223602
(HA2)95	N	N	0.009188672086612257
106	E	E	0.009188647165780543
(HA2)151	S	S	0.009188639128172228
201	Y	Y	0.009188635813597442
(HA2)45	I	I	0.009188630358808214
(HA2)50	N	N	0.009188625362750986
(HA2)82	K	K	0.009188624789007303
54	L	L	0.009188622955115437
(HA2)48	I	I	0.009188620950433457
298	H	H	0.009188619872602489
(HA2)149	M	M	0.009188616091889727
(HA2)30	Q	Q	0.009188612398618559
(HA2)71	N	N	0.009188600032552327
24	D	D	0.009188593780218201
(HA2)189	I	I	0.00918854530214153
(HA2)40	S	S	0.009188522957071414
(HA2)138	F	F	0.00918851918412437
14	C	C	0.00918848460307183
-4	L	L	0.009188479551394367
232	Y	Y	0.009188467655960073
(HA2)196	S	S	0.009188467137751481
39	S	S	0.009188462020752469
77	D	D	0.009188461607365719
(HA2)160	P	P	0.009188460646009766
204	V	V	0.0091884518292715
(HA2)103	E	E	0.009188441974796832
(HA2)193	V	V	0.009188437169742296
(HA2)186	I	I	0.009188433248509594
(HA2)118	L	L	0.009188432277301537
243	I	I	0.009188430829224926
(HA2)178	L	L	0.009188414709965266
288	I	I	0.009188407494916532
(HA2)3	F	V	0.00918840608884493
185	P	P	0.00918840593354498
237	L	L	0.009188384409717965
(HA2)85	D	D	0.009188383168522775
194	L	L	0.009188372250740475
117	S	S	0.009188365907019843
(HA2)3	F	F	0.009188364711024818
(HA2)215	S	C	0.009188360245159177
21	N	N	0.009188359918126665
(HA2)123	K	K	0.009188358929949965
(HA2)5	A	A	0.009188358720699397
-1	L	L	0.00918834593786615
131	T	T	0.009188330842381543
(HA2)79	N	N	0.009188325887227686
(HA2)218	C	C	0.009188324940404542
119C	E	E	0.009188324659908672
(HA2)57	E	E	0.009188318649681053
26	V	V	0.009188315326042432
294	F	F	0.009188297579931153
260	L	L	0.009188296627732788
(HA2)119	Y	Y	0.009188280993113807
138	S	S	0.00918827894909874
313	K	K	0.009188277695329223
302	I	I	0.009188275288925164
151	L	L	0.00918827501156632
18	H	H	0.009188271814380564
(HA2)86	D	D	0.009188252576441219
(HA2)146	N	N	0.009188248347515561
119B	F	F	0.009188223470467586
251	L	L	0.009188216693665818
89	E	E	0.009188200251487186
73	N	N	0.009188198698868772
(HA2)75	K	K	0.00918819604351862
228	G	G	0.00918819148321135
108	L	L	0.009188175373678206
164	L	L	0.009188163192447227
(HA2)120	E	E	0.009188162843051871
(HA2)107	T	T	0.009188151002965892
296	N	N	0.009188140123618
(HA2)91	I	I	0.00918813461205679
258	F	F	0.00918813346010958
41	N	N	0.009188131825114453
-9	M	M	0.009188127958066408
307	K	K	0.0091881255803544
66	I	I	0.009188119304114126
36	V	V	0.009188104010271144
(HA2)51	K	K	0.009188102175060426
(HA2)122	V	V	0.009188097281156826
304	E	E	0.00918809664999233
177	L	L	0.009188081931920363
(HA2)188	A	A	0.00918808135254668
(HA2)111	H	H	0.009188080051807143
88	V	V	0.009188078930767705
(HA2)53	N	N	0.00918807585135797
(HA2)54	S	S	0.009188073184501011
49	G	G	0.009188072993878292
150	N	N	0.009188068649932534
(HA2)34	Y	Y	0.009188062013646765
(HA2)100	V	V	0.009188055621340261
22	S	S	0.00918804981748026
245	F	F	0.009188042971711887
59	L	L	0.00918803481379447
(HA2)96	A	A	0.009188028417802065
13	I	I	0.009188027585294347
76	C	C	0.009188018555284241
80	P	P	0.009188012405939899
134	G	G	0.009188012331880263
-2	L	L	0.00918801186881663
217	I	I	0.00918800735518929
(HA2)152	V	V	0.009188002747129942
(HA2)140	F	F	0.009188002573718398
61	L	L	0.009188002237011907
147	F	F	0.009188001363919365
(HA2)216	L	L	0.009187999635346954
(HA2)130	A	A	0.009187992701729033
191	Q	Q	0.009187992154625547
265	S	S	0.009187987831540274
189	D	D	0.009187984695592545
188	S	Q	0.009187984106962357
317	V	V	0.00918797610298586
250	N	N	0.009187968811413852
(HA2)13	G	G	0.009187967967634558
98	Y	Y	0.009187965039974183
28	T	T	0.009187948288703816
(HA2)191	S	A	0.009187948186113685
(HA2)88	F	F	0.009187947052091422
120	I	I	0.009187940307384034
38	H	H	0.009187936102763805
180	W	W	0.009187934914889982
23	T	T	0.009187919796031388
198	G	G	0.009187914643730007
136	T	T	0.00918788654037729
(HA2)158	D	D	0.009187882347527949
(HA2)65	A	A	0.009187881769071395
(HA2)81	N	N	0.009187872336642667
100	G	G	0.00918787203399646
(HA2)203	L	L	0.009187858376213207
230	M	M	0.009187835917707221
(HA2)173	I	I	0.00918782706864359
(HA2)11	E	E	0.00918781596008566
(HA2)110	F	F	0.009187815351450766
(HA2)83	K	K	0.009187811157541503
(HA2)137	C	C	0.00918780707023074
(HA2)36	A	A	0.009187803393320322
(HA2)143	K	K	0.009187798910393816
316	M	M	0.009187796316898273
(HA2)42	Q	Q	0.009187794541949713
97	C	C	0.009187794507241722
(HA2)157	Y	Y	0.009187783954244048
(HA2)87	G	G	0.009187783768395973
225	D	D	0.009187782365680346
(HA2)56	I	I	0.009187781645356264
(HA2)192	T	T	0.009187781067786371
322	N	N	0.009187778150819
(HA2)7	A	A	0.009187776588172367
(HA2)41	T	T	0.00918776524268322
74	P	P	0.009187764925132198
318	T	T	0.009187763686178666
170	N	N	0.00918776319982171
(HA2)104	N	N	0.009187762011474093
(HA2)134	G	G	0.00918775877271461
(HA2)187	L	L	0.009187756074235828
(HA2)194	A	A	0.009187754634235889
314	L	L	0.009187754267962712
173	G	G	0.009187750753255201
179	L	L	0.009187747914499958
195	Y	Y	0.009187745850366514
43	L	L	0.009187745090595032
(HA2)80	L	L	0.009187744574193038
266	G	G	0.009187744201973186
(HA2)121	K	K	0.009187740883981119
130	H	D	0.00918772222174593
(HA2)168	L	L	0.009187696122342246
60	Q	Q	0.009187692332445789
29	I	I	0.009187684983560644
(HA2)176	V	V	0.009187684408548164
154	L	L	0.009187682811404464
242	T	T	0.009187679136443661
(HA2)22	Y	Y	0.009187675898616693
27	D	D	0.009187675059113276
(HA2)161	K	K	0.009187671825810689
(HA2)97	E	E	0.00918766961880945
(HA2)46	N	N	0.009187669282417108
327A	Y	Y	0.009187667569839091
(HA2)191	S	S	0.009187666886514793
110	E	E	0.009187666319437057
(HA2)9	F	F	0.009187640566456655
70	L	L	0.009187633653928561
(HA2)94	Y	Y	0.00918762554506567
(HA2)2	L	L	0.009187624011999653
25	T	T	0.009187621179557237
4	V	V	0.009187603724396025
115	V	V	0.009187593402497266
256	Y	Y	0.009187592897744904
34	V	V	0.009187587580901853
79	L	L	0.009187583080384998
255	W	W	0.009187581710891105
(HA2)28	N	N	0.009187578244875308
281	C	C	0.009187562319352444
52	C	C	0.00918754522532562
283	T	T	0.009187539204993217
(HA2)73	L	L	0.009187536965492626
119A	R	R	0.009187532582248716
(HA2)35	A	A	0.009187527435950896
(HA2)108	L	L	0.00918752413933083
111	Q	Q	0.009187521429659553
(HA2)140	F	M	0.009187500000000001
(HA2)140	F	N	0.009187500000000001
(HA2)75	K	C	0.009187500000000001
(HA2)140	F	P	0.009187500000000001
(HA2)29	E	Y	0.009187500000000001
(HA2)150	E	P	0.009187500000000001
(HA2)29	E	M	0.009187500000000001
(HA2)29	E	N	0.009187500000000001
(HA2)29	E	P	0.009187500000000001
(HA2)140	F	H	0.009187500000000001
(HA2)170	R	M	0.009187500000000001
(HA2)140	F	Q	0.009187500000000001
(HA2)15	T	W	0.009187500000000001
(HA2)29	E	W	0.009187500000000001
32	K	Y	0.009187500000000001
(HA2)140	F	R	0.009187500000000001
(HA2)153	R	D	0.009187500000000001
(HA2)153	R	N	0.009187500000000001
115	V	K	0.009187500000000001
(HA2)140	F	W	0.009187500000000001
115	V	H	0.009187500000000001
(HA2)153	R	H	0.009187500000000001
(HA2)153	R	F	0.009187500000000001
(HA2)153	R	E	0.009187500000000001
(HA2)153	R	C	0.009187500000000001
235	T	F	0.009187500000000001
(HA2)140	F	T	0.009187500000000001
115	V	D	0.009187500000000001
(HA2)75	K	F	0.009187500000000001
(HA2)92	W	E	0.009187500000000001
(HA2)92	W	D	0.009187500000000001
(HA2)75	K	D	0.009187500000000001
(HA2)92	W	A	0.009187500000000001
235	T	G	0.009187500000000001
(HA2)140	F	G	0.009187500000000001
(HA2)15	T	M	0.009187500000000001
(HA2)15	T	G	0.009187500000000001
32	K	G	0.009187500000000001
(HA2)82	K	C	0.009187500000000001
32	K	H	0.009187500000000001
32	K	I	0.009187500000000001
32	K	L	0.009187500000000001
32	K	P	0.009187500000000001
152	L	K	0.009187500000000001
(HA2)82	K	D	0.009187500000000001
(HA2)82	K	F	0.009187500000000001
(HA2)82	K	P	0.009187500000000001
32	K	V	0.009187500000000001
(HA2)82	K	V	0.009187500000000001
(HA2)82	K	W	0.009187500000000001
(HA2)82	K	Y	0.009187500000000001
152	L	C	0.009187500000000001
115	V	M	0.009187500000000001
303	G	W	0.009187500000000001
303	G	T	0.009187500000000001
152	L	M	0.009187500000000001
32	K	W	0.009187500000000001
(HA2)140	F	D	0.009187500000000001
152	L	Y	0.009187500000000001
152	L	W	0.009187500000000001
(HA2)29	E	C	0.009187500000000001
(HA2)170	R	P	0.009187500000000001
303	G	F	0.009187500000000001
303	G	Q	0.009187500000000001
303	G	I	0.009187500000000001
(HA2)140	F	A	0.009187500000000001
303	G	K	0.009187500000000001
32	K	C	0.009187500000000001
32	K	D	0.009187500000000001
32	K	F	0.009187500000000001
(HA2)153	R	P	0.009187500000000001
(HA2)92	W	H	0.009187500000000001
(HA2)153	R	W	0.009187500000000001
(HA2)70	F	Q	0.009187500000000001
328	R	Y	0.009187500000000001
(HA2)70	F	N	0.009187500000000001
328	R	W	0.009187500000000001
(HA2)70	F	M	0.009187500000000001
328	R	M	0.009187500000000001
328	R	H	0.009187500000000001
(HA2)153	R	Y	0.009187500000000001
(HA2)75	K	Y	0.009187500000000001
(HA2)70	F	H	0.009187500000000001
328	R	D	0.009187500000000001
328	R	C	0.009187500000000001
(HA2)70	F	D	0.009187500000000001
(HA2)134	G	C	0.009187500000000001
(HA2)134	G	D	0.009187500000000001
(HA2)134	G	I	0.009187500000000001
(HA2)70	F	P	0.009187500000000001
(HA2)70	F	R	0.009187500000000001
(HA2)75	K	V	0.009187500000000001
(HA2)71	N	C	0.009187500000000001
139	C	A	0.009187500000000001
139	C	D	0.009187500000000001
139	C	H	0.009187500000000001
(HA2)71	N	W	0.009187500000000001
(HA2)71	N	V	0.009187500000000001
139	C	K	0.009187500000000001
139	C	L	0.009187500000000001
139	C	M	0.009187500000000001
139	C	Q	0.009187500000000001
(HA2)71	N	R	0.009187500000000001
139	C	V	0.009187500000000001
(HA2)71	N	Q	0.009187500000000001
(HA2)71	N	M	0.009187500000000001
(HA2)71	N	L	0.009187500000000001
(HA2)163	S	Q	0.009187500000000001
(HA2)75	K	W	0.009187500000000001
328	R	F	0.009187500000000001
(HA2)92	W	Y	0.009187500000000001
115	V	W	0.009187500000000001
287	A	Y	0.009187500000000001
(HA2)75	K	G	0.009187500000000001
(HA2)92	W	Q	0.009187500000000001
(HA2)75	K	P	0.009187500000000001
(HA2)92	W	P	0.009187500000000001
(HA2)92	W	M	0.009187500000000001
287	A	K	0.009187500000000001
(HA2)134	G	T	0.009187500000000001
(HA2)75	K	M	0.009187500000000001
(HA2)92	W	T	0.009187500000000001
287	A	H	0.009187500000000001
115	V	Y	0.009187500000000001
287	A	M	0.009187500000000001
287	A	E	0.009187500000000001
(HA2)92	W	V	0.009187500000000001
115	V	N	0.009187500000000001
115	V	Q	0.009187500000000001
(HA2)92	W	K	0.009187500000000001
16	G	H	0.0091875
16	G	F	0.0091875
161	Y	L	0.0091875
161	Y	K	0.0091875
(HA2)9	F	R	0.0091875
161	Y	G	0.0091875
(HA2)9	F	N	0.0091875
(HA2)98	L	R	0.0091875
(HA2)99	L	A	0.0091875
161	Y	E	0.0091875
160	S	C	0.0091875
(HA2)9	F	K	0.0091875
161	Y	M	0.0091875
16	G	I	0.0091875
(HA2)99	L	C	0.0091875
(HA2)9	F	H	0.0091875
161	Y	Q	0.0091875
(HA2)94	Y	P	0.0091875
(HA2)95	N	M	0.0091875
(HA2)95	N	G	0.0091875
(HA2)94	Y	V	0.0091875
(HA2)99	L	Q	0.0091875
161	Y	V	0.0091875
(HA2)99	L	N	0.0091875
(HA2)9	F	D	0.0091875
(HA2)94	Y	T	0.0091875
(HA2)99	L	K	0.0091875
161	Y	T	0.0091875
(HA2)94	Y	R	0.0091875
(HA2)9	F	E	0.0091875
(HA2)99	L	H	0.0091875
161	Y	R	0.0091875
(HA2)98	L	E	0.0091875
(HA2)94	Y	Q	0.0091875
(HA2)98	L	D	0.0091875
(HA2)99	L	E	0.0091875
(HA2)95	N	W	0.0091875
(HA2)99	L	D	0.0091875
(HA2)95	N	V	0.0091875
(HA2)89	L	N	0.0091875
16	G	L	0.0091875
161	Y	A	0.0091875
160	S	W	0.0091875
(HA2)90	D	K	0.0091875
(HA2)93	T	Y	0.0091875
(HA2)93	T	W	0.0091875
(HA2)93	T	V	0.0091875
16	G	T	0.0091875
(HA2)91	I	E	0.0091875
(HA2)93	T	N	0.0091875
(HA2)90	D	M	0.0091875
(HA2)93	T	L	0.0091875
(HA2)90	D	P	0.0091875
(HA2)90	D	F	0.0091875
(HA2)93	T	H	0.0091875
(HA2)93	T	G	0.0091875
16	G	W	0.0091875
(HA2)90	D	R	0.0091875
(HA2)90	D	W	0.0091875
(HA2)91	I	A	0.0091875
(HA2)93	T	D	0.0091875
16	G	Y	0.0091875
(HA2)93	T	C	0.0091875
(HA2)91	I	D	0.0091875
(HA2)91	I	G	0.0091875
[truncated: 9,301 more rows]
