# Supplementary material for: How single mutations affect viral escape from broad and narrow antibodies to H1 influenza hemagglutinin
Source: Nat Commun. 2018 Apr 11;9:1386. doi: 10.1038/s41467-018-03665-3 (PMC5895760; doi:10.1038/s41467-018-03665-3)
Supplement: Supplementary file 7 — Supplementary Data 5(ZIP 626 kb) [file 41467_2018_3665_MOESM7_ESM.zip › medianfracsurvivefiles/antibody_FI6v3_median_avgsite.csv]

site	avgfracsurvive	maxfracsurvive
(HA2)1	0.00955330114247277	0.020015509216161888
(HA2)10	0.008720776158039038	0.011450012852433054
(HA2)100	0.009236978140809482	0.01451304470263911
(HA2)101	0.008727397852330432	0.009658767642066673
(HA2)102	0.008969459824752151	0.0125179490993739
(HA2)103	0.008896834005544101	0.01068702143503842
(HA2)104	0.00916511890045918	0.011228694230637373
(HA2)105	0.00901272392077985	0.011612408126041416
(HA2)106	0.00924794853338257	0.012854921616444867
(HA2)107	0.008889757037433216	0.0091875
(HA2)108	0.009023738167305144	0.009934501844979734
(HA2)109	0.009101833193875978	0.022752368375612498
(HA2)11	0.008832101894055982	0.010455028057568184
(HA2)110	0.00907833475477047	0.011497783025092403
(HA2)111	0.008716657553753952	0.0091875
(HA2)112	0.009600701454266962	0.017311917599089698
(HA2)113	0.008936830917182375	0.017515869168367868
(HA2)114	0.008434090520780696	0.011390303305453583
(HA2)115	0.008983109576691229	0.00932498170256853
(HA2)116	0.009700818095595498	0.015146385652855308
(HA2)117	0.007880458773915647	0.010313203127305699
(HA2)118	0.008977500137452346	0.0101654397286218
(HA2)119	0.008668150539816481	0.009782729645695876
(HA2)12	0.008993745736680247	0.009756756525711915
(HA2)120	0.00800318734313423	0.010032756049158752
(HA2)121	0.008568070137943052	0.009945564238377926
(HA2)122	0.008808402774223763	0.01452059895289201
(HA2)123	0.008543293787240067	0.00949588859151631
(HA2)124	0.008856473153207643	0.017926053234279447
(HA2)125	0.006925652045788255	0.009448057553352878
(HA2)126	0.00917171225130088	0.011073865427989908
(HA2)127	0.007773575825391743	0.01193279726104705
(HA2)128	0.007758249231469627	0.010094907055584664
(HA2)129	0.009195772772646138	0.011343695782530484
(HA2)13	0.008975425607716095	0.016625372972443767
(HA2)130	0.009059023303910575	0.01088136917977026
(HA2)131	0.008466798261045638	0.01586705916462111
(HA2)132	0.008261061158153341	0.010186542835365995
(HA2)133	0.007101716985112974	0.009990454993255987
(HA2)134	0.00856566135640229	0.012654134705773465
(HA2)135	0.008709348096325587	0.011104825431207067
(HA2)136	0.008648294722202495	0.0108375
(HA2)137	0.009064680435801392	0.011266581306641663
(HA2)138	0.008594264346229376	0.011009435977222202
(HA2)139	0.007715827939531388	0.0091875
(HA2)14	0.010069158955407173	0.027998418635888964
(HA2)140	0.009148027809199549	0.010776299174323994
(HA2)141	0.008317426418852261	0.009935089413689016
(HA2)142	0.009277327496409143	0.014540800207149243
(HA2)143	0.007909864164489105	0.013699082313170787
(HA2)144	0.009177139527614467	0.011214102402077639
(HA2)145	0.008689978285097861	0.013550530551517875
(HA2)146	0.008562307177021302	0.009229828058318519
(HA2)147	0.008220437830357398	0.01607467868222234
(HA2)148	0.00973993762611806	0.014000713065748925
(HA2)149	0.008759167942359236	0.010462847301342938
(HA2)15	0.006911373506756313	0.009187500000000001
(HA2)150	0.0075110646852071085	0.01435951318500978
(HA2)151	0.008262018014028597	0.011496091234765997
(HA2)152	0.008887422713271146	0.0091875
(HA2)153	0.009250217803497492	0.015512482752140821
(HA2)154	0.006717130355960687	0.019133523552877806
(HA2)155	0.009939400717545722	0.032149035800330975
(HA2)156	0.007022588068852792	0.01082924721284515
(HA2)157	0.008920275842942976	0.010404306376690662
(HA2)158	0.0077377796540169025	0.01069539490380945
(HA2)159	0.007420110858031916	0.0091875
(HA2)16	0.010419059224616454	0.0345755437518408
(HA2)160	0.007743529059221174	0.009798432219423284
(HA2)161	0.008040037508458327	0.012202756685700334
(HA2)162	0.009110363338308213	0.011339019764034768
(HA2)163	0.008560106210065654	0.017912913519304144
(HA2)164	0.008977049701506113	0.019507908565690783
(HA2)165	0.0072708203754811036	0.009252301167966184
(HA2)166	0.008082058384168225	0.01109438654620885
(HA2)167	0.0081144960560582	0.014809385092864955
(HA2)168	0.008380902298443895	0.011969889270705757
(HA2)169	0.008159128711526187	0.012486403976402567
(HA2)17	0.009451755849579501	0.020638440826139273
(HA2)170	0.007402820400242081	0.011123171272813332
(HA2)171	0.008875354231770943	0.015272932564171051
(HA2)172	0.0076638366935695675	0.010899867625952036
(HA2)173	0.00910341079961022	0.010268779058206017
(HA2)174	0.00784987001730482	0.013538722938487
(HA2)175	0.007126820778129657	0.014000455629629753
(HA2)176	0.008884609826976121	0.010977744623458277
(HA2)177	0.007155527141083856	0.011392416333116672
(HA2)178	0.008293629143199314	0.011931326044286863
(HA2)179	0.008782774586069476	0.013124096530892618
(HA2)18	0.007038618465070972	0.009321557873975303
(HA2)180	0.007612092046665293	0.009187499999999998
(HA2)181	0.006903577735483416	0.012257461110850276
(HA2)182	0.0079263056189818	0.013150034486054243
(HA2)183	0.008237489033702045	0.012860067809110112
(HA2)184	0.007368841701743014	0.01442730539607847
(HA2)185	0.008368131075565154	0.01682047370457886
(HA2)186	0.008326014766788284	0.014088040258408133
(HA2)187	0.009006903148095024	0.011066280616131904
(HA2)188	0.009724114476678328	0.01585950993746403
(HA2)189	0.00881151673256722	0.011339878122201209
(HA2)19	0.009155699633728451	0.011214612613781443
(HA2)190	0.009198903107640015	0.012990275433671719
(HA2)191	0.009165975865952605	0.010164471652957828
(HA2)192	0.00879423184048076	0.010417769096109045
(HA2)193	0.008629635105725031	0.0108375
(HA2)194	0.009053491514857352	0.011059851087434003
(HA2)195	0.00816662901233008	0.009187499999999998
(HA2)196	0.008765223840218855	0.009850803363914864
(HA2)197	0.008157565346821553	0.014558220073268234
(HA2)198	0.008542048056380354	0.01705809459982981
(HA2)199	0.007732656681710248	0.009647495206751986
(HA2)2	0.008749901164854025	0.011504260791725743
(HA2)20	0.009138330485774629	0.012806532880061915
(HA2)200	0.00796341734450433	0.010277012278354725
(HA2)201	0.009386114289699515	0.013654788015852
(HA2)202	0.008462423282697883	0.010826148861327942
(HA2)203	0.00911957788407092	0.010371116239654287
(HA2)204	0.008985815104982475	0.010230643622516064
(HA2)205	0.010280357319181416	0.023982176023802874
(HA2)206	0.008500047861408165	0.00927792307320098
(HA2)207	0.008940473560890005	0.021189851400531534
(HA2)208	0.00760827038700092	0.009881673766606444
(HA2)209	0.009109901729213929	0.016011942209705917
(HA2)21	0.009286292201682656	0.015887134018517723
(HA2)210	0.008235244341161577	0.010112059544260366
(HA2)211	0.009308062107241076	0.015327216675436198
(HA2)212	0.007182270592871431	0.012474172520577809
(HA2)213	0.008561561482408725	0.01382203478412288
(HA2)214	0.008440635491318613	0.010358175128381034
(HA2)215	0.008899003697440414	0.012283909779828631
(HA2)216	0.008919614113571717	0.011046758858828462
(HA2)217	0.009114913358584128	0.014255714262004998
(HA2)218	0.00887832626290729	0.011731439310433054
(HA2)219	0.0072864254941476395	0.010109001568104976
(HA2)22	0.009066947169144768	0.010377250656194931
(HA2)220	0.009186372861169526	0.010690790133439782
(HA2)221	0.00887120702254599	0.013146609245726857
(HA2)222	0.008478357307218678	0.011249522995679707
(HA2)23	0.009640160395464165	0.016729984882977653
(HA2)24	0.009025669436448388	0.009519955162968543
(HA2)25	0.009872962111147654	0.03160938535061771
(HA2)26	0.008419303092321832	0.011187742170804978
(HA2)27	0.007728620621643148	0.013943091330079038
(HA2)28	0.009271657577770272	0.011168319004905844
(HA2)29	0.00835094841505382	0.009951706615387572
(HA2)3	0.008789668662896285	0.009396876523749613
(HA2)30	0.008509662860949209	0.009635230804236483
(HA2)31	0.00910842045225867	0.011998554935375185
(HA2)32	0.00765239920184068	0.011165977746928414
(HA2)33	0.009460404315028214	0.02103469432855306
(HA2)34	0.008995900840701484	0.010651056869572215
(HA2)35	0.008910044340522687	0.01102057013085844
(HA2)36	0.009306913863526339	0.011609667320475386
(HA2)37	0.008900230454471789	0.011822615694588662
(HA2)38	0.007750885973947128	0.01273944089266482
(HA2)39	0.006330294093185084	0.009414454981272488
(HA2)4	0.008289666823016862	0.01466436393499838
(HA2)40	0.008609283679715866	0.01087899783239094
(HA2)41	0.008838224602180745	0.0093265
(HA2)42	0.008552995486449005	0.015750383370343464
(HA2)43	0.008329566769553053	0.01682934258963152
(HA2)44	0.00960607031452754	0.012846214275017784
(HA2)45	0.008708831860017339	0.01203716681355934
(HA2)46	0.008086731138531743	0.010570186857219478
(HA2)47	0.01072272695953771	0.027765289133249618
(HA2)48	0.008404210615572047	0.0091875
(HA2)49	0.007880955390990279	0.01329997438368276
(HA2)5	0.008867892770574384	0.01003613779117616
(HA2)50	0.00848155509024919	0.010179883276098417
(HA2)51	0.00893431215116503	0.0091875
(HA2)52	0.008952751734583795	0.014099843157344678
(HA2)53	0.008780034126022563	0.010041866168953454
(HA2)54	0.008240452579508733	0.0108375
(HA2)55	0.00887133205407141	0.010539073533659238
(HA2)56	0.008970036555191864	0.01625224892721548
(HA2)57	0.008107330087385558	0.009709814646881412
(HA2)58	0.007634658683890138	0.0091875
(HA2)59	0.008747333174283644	0.01133868944567677
(HA2)6	0.00871384675322342	0.0091875
(HA2)60	0.008132773620244536	0.011832046467658503
(HA2)61	0.007917511665429134	0.020611041162444176
(HA2)62	0.007920782713244633	0.011732186579546335
(HA2)63	0.008048468965330359	0.015456379596572672
(HA2)64	0.008185836094777073	0.009946120651309358
(HA2)65	0.007985490666750989	0.010414145580849502
(HA2)66	0.007601913800059898	0.009651023222124864
(HA2)67	0.009072536515080215	0.020520345150198186
(HA2)68	0.007704731976107638	0.011131681976816245
(HA2)69	0.008057322156105376	0.015559533063416658
(HA2)7	0.00898818103417261	0.011362778879782421
(HA2)70	0.008771188694190506	0.009937513718059633
(HA2)71	0.008576518177357884	0.01419074137212662
(HA2)72	0.005616766320977537	0.010295081839491736
(HA2)73	0.00888986387694673	0.010978162703325137
(HA2)74	0.009227456692891309	0.013592920897487705
(HA2)75	0.008830780823486884	0.009624560132107624
(HA2)76	0.009593956285320159	0.014884849562923571
(HA2)77	0.009738988709505639	0.014840860457701947
(HA2)78	0.008499029930671477	0.01075376879479336
(HA2)79	0.008561769202323512	0.0100185
(HA2)8	0.009721250806134134	0.018014893002745867
(HA2)80	0.009115330565969802	0.011134139877571678
(HA2)81	0.008645303400719067	0.00936681272949777
(HA2)82	0.008303952861367826	0.009816133198916829
(HA2)83	0.00898077460084364	0.012833357500303667
(HA2)84	0.008639023830426312	0.01146252812103932
(HA2)85	0.00846383233355102	0.00962665315912969
(HA2)86	0.00865209679701589	0.013193353105364364
(HA2)87	0.008957837817988727	0.009881256647594774
(HA2)88	0.008970847398184082	0.010221365806337047
(HA2)89	0.008076080017443171	0.009740095956602019
(HA2)9	0.008866247632428869	0.010699080668988078
(HA2)90	0.008444579349639308	0.009858966612041494
(HA2)91	0.008637112010118637	0.009954402792707503
(HA2)92	0.009505273062516284	0.012136875697074976
(HA2)93	0.008920716655219218	0.010138362282597707
(HA2)94	0.009235282890406708	0.010639547706922515
(HA2)95	0.00838804176311704	0.0091875
(HA2)96	0.008703259239422612	0.011469329392625302
(HA2)97	0.008770376015388817	0.009187499999999998
(HA2)98	0.008903490401346283	0.012023688612512864
(HA2)99	0.008283386318952047	0.0091875
-1	0.008427421514989552	0.00958777530528188
-2	0.008624589268077151	0.012400706877113973
-3	0.008635193155510354	0.01584581180430094
-4	0.008324869352803795	0.012847855947488293
-5	0.007491777250633031	0.0091875
-6	0.007684536352257982	0.011900883650800524
-7	0.007608344110433918	0.0091875
-8	0.00997137159624601	0.024088859404775627
-9	0.008833420029323164	0.0101575
1	0.008108542604951986	0.00940165152692214
10	0.009513530581724954	0.013451554045867054
100	0.00898187635604678	0.009341682753377316
101	0.007767676350682937	0.010759940023741903
102	0.009167874967161373	0.013941292706046894
103	0.006642694844241604	0.010101900792707877
104	0.008413705212183795	0.011226822812716395
105	0.007278995002655915	0.013205877613076329
106	0.008447661527059027	0.0111375
107	0.009198206606518468	0.010603493609784518
108	0.009044875632043883	0.010670057540650823
109	0.008334355159241696	0.011370461871361374
11	0.009357708996092607	0.012576951979685417
110	0.008859073616330846	0.010737026919776623
111	0.008773795634309774	0.011038959775162931
112	0.009539088710540065	0.012445724725856951
113	0.0077113903862637044	0.012203100781443746
114	0.007286673133722063	0.009384560979319263
115	0.008427416931296462	0.00956925212973293
116	0.008092125635579674	0.018229700909130883
117	0.007619704786394237	0.009555729897005299
118	0.008685280644540175	0.02389374018365805
119	0.0084522637767452	0.014301620183803102
119A	0.009068178202897063	0.011169741536454687
119B	0.008781632386421004	0.009220424112010156
119C	0.008566397014081899	0.0091875
12	0.008281022709052515	0.010753841107134173
120	0.008792475746863008	0.010734694398599379
121	0.008894779506761798	0.01037706552273001
122	0.007903157494445883	0.01060840651977378
123	0.006597141894106253	0.011835370232160204
124	0.007830624570424308	0.01773969806227703
125	0.006505842690993462	0.010204638224102228
126	0.008093355879665155	0.012581349818714293
127	0.009352233686911527	0.019882320295897597
128	0.008163697719108349	0.013843425271652986
129	0.009099053773913708	0.010381053229606814
13	0.008752170323408467	0.009223559223233882
130	0.007243724626199364	0.010843005922635998
131	0.008979756651436905	0.01331156921915481
132	0.008272438870872362	0.022766936239054496
133	0.006450806391235796	0.01240984731822328
134	0.008715300274331771	0.013363816536876185
135	0.008837237666577912	0.015928890184214575
136	0.008837223811496571	0.011559208209602219
137	0.008830413915250124	0.014144939699958841
138	0.00896164269564976	0.010943186455704563
139	0.00929212033866512	0.012465265653182941
14	0.008720334062485388	0.0091875
140	0.006499532456668504	0.013347039736301901
141	0.007363082555226482	0.016075733299623966
142	0.008460606412803743	0.014353204277322906
143	0.009161113247167885	0.014657398749831059
144	0.006096878800540468	0.01038652541236172
145	0.0082330512160067	0.013667344687927414
146	0.00950594767932528	0.01905388643030109
147	0.008922689146154725	0.010456113365972299
148	0.008844187082004162	0.009939827895860308
149	0.008492476010498452	0.012920528698429301
15	0.00992135434644093	0.022135129373256044
150	0.008897368610096582	0.010046378573419222
151	0.008589740571286352	0.010284236488870988
152	0.008306112111701139	0.009205044497599539
153	0.00933874263900918	0.013045048318528525
154	0.009325593972211409	0.01763502583168458
155	0.009104170479612102	0.014161153410104772
156	0.008126248911703767	0.01481233962967428
157	0.007148873797303492	0.011929025625328066
158	0.007805123242219027	0.01713284624897047
159	0.008994519089800465	0.01653023903283546
16	0.009835794476253731	0.015531534974219285
160	0.007519340049843375	0.011989448465165673
161	0.008850035101558936	0.011104593875543255
162	0.008035433485230739	0.01846357973793552
163	0.006662267132825626	0.013631981958059883
164	0.00824488128296937	0.012814925876169893
165	0.008969192405402315	0.019770901160922914
166	0.007375756850539244	0.010402643907391925
167	0.007104734825941802	0.015535101298189044
168	0.00916003463357732	0.011480036664594982
169	0.0069011828899500855	0.01074927154470676
17	0.008895403193220373	0.01055074614984356
170	0.009065200984098312	0.010830416056336965
171	0.0074789940684122265	0.01228447588165673
172	0.007716481249803891	0.009667779409373068
173	0.008384007267193924	0.02205089060571806
174	0.007882214879571352	0.010701024943456382
175	0.0074001787653934885	0.01295662980245629
176	0.009433572824042512	0.014442023396395887
177	0.008963110016998004	0.01161382359339114
178	0.00894137264312113	0.010435611493005727
179	0.009123792604817587	0.01060737442554927
18	0.008536699869363767	0.01291943193381081
180	0.009245049689791833	0.011684029082165105
181	0.00994622287201197	0.019552170842992028
182	0.008485058753876382	0.009955587993437437
183	0.009389015361377548	0.014968368117845623
184	0.0074286173816075175	0.010232484677973594
185	0.009141530758022778	0.009957965011913277
186	0.008868513717825472	0.011591806881317735
187	0.008752967812558996	0.011090312216506037
188	0.007509735826300957	0.009832721622740714
189	0.00836471194049991	0.014213514387745712
19	0.008869447321994793	0.011563396467640005
190	0.008949845413371953	0.010649449930148816
191	0.008858237445689495	0.011335487430132131
192	0.008427052665065144	0.012966585076327343
193	0.007832516137996147	0.013769041786038935
194	0.008495547951873132	0.0091875
195	0.009033713250254143	0.009478317597524134
196	0.007577233650822863	0.009148332823458578
197	0.006202621430037563	0.0091875
198	0.007985279466284278	0.013246726134207718
199	0.007903444454778929	0.013247839519552938
2	0.009226579759695007	0.024556840068553843
20	0.00903496840312952	0.010756984832111849
200	0.007557097142200812	0.009192121884702911
201	0.008473415808384477	0.012392984261223117
202	0.009256676606778237	0.013264016750311868
203	0.007187815393928391	0.009187499999999998
204	0.009225037650897345	0.01019746110650783
205	0.007322671017303736	0.009374422679503466
206	0.00895733929751102	0.011359503267149058
207	0.006868074676312935	0.015600756880852287
208	0.007426931401161715	0.010328172935958451
209	0.0077766994233520155	0.010200411165224488
21	0.008973336596020483	0.010574062549903663
210	0.007301361312358442	0.017001209744209066
211	0.0073047057856836985	0.010108803772726573
212	0.008856297463522485	0.012629136457797717
213	0.007534712684187666	0.009757792421434805
214	0.008267878182108954	0.016532358030619535
215	0.0072445878924191544	0.0091875
216	0.007123170725577704	0.010444435116225627
217	0.007632022838558889	0.012759827894541087
218	0.008480089166728938	0.017550799997535702
219	0.00628284490566227	0.010260002288307169
22	0.008684467665326281	0.011920765207744932
220	0.009414090682924718	0.012584057521946647
221	0.00713976924751508	0.0091875
222	0.005901088960507127	0.009053179876001814
223	0.00737203804374439	0.012435157086265518
224	0.007216833274096638	0.01763022943481038
225	0.008893654368028655	0.010479862330958378
226	0.008212401140383756	0.01160882076803107
227	0.008186330366577413	0.01428524857372927
228	0.00895879841650449	0.010622831017031605
229	0.009424743424120996	0.013443825241051623
23	0.008836347870683247	0.009497222373585674
230	0.009199065071369214	0.010370795177476414
231	0.006282132192489338	0.00908201717578246
232	0.008787161476618543	0.009796479835190334
233	0.008601220788909724	0.015676582477659844
234	0.009442968132257163	0.014603738243572945
235	0.007956461919015802	0.010572596440968501
236	0.00840292169544007	0.013381169775855635
237	0.009001364691476672	0.010094911730665485
238	0.00795371961708312	0.011952884338838184
239	0.008319846333110519	0.01076794580790361
24	0.009190293690323778	0.011524454380783417
240	0.007519751284310898	0.012539927533755588
241	0.008017348891204874	0.014062273346240514
242	0.006994899156036014	0.009027433762567885
243	0.009065192716161807	0.010711517678908392
244	0.006239303040032986	0.0091875
245	0.008790549157487495	0.012590187121388182
246	0.009232160360411043	0.01335173784352699
247	0.008806141689782986	0.011317181395680508
248	0.007758092444356347	0.0091875
249	0.009546052847903067	0.01636384660377542
25	0.009047182613820672	0.016215874446606455
250	0.00912246645493135	0.010410135752875145
251	0.008899692097432212	0.010271849399253444
252	0.008568119912112124	0.0108375
253	0.009181932097405874	0.013749487251094213
254	0.009214336706582069	0.010278127783165246
255	0.00891828844082807	0.01748890323000896
256	0.008660274662128898	0.010192795689392778
257	0.00913200673727312	0.012622314839909032
258	0.00873779817048545	0.011264828006750677
259	0.008715589062808744	0.012725528787850965
26	0.009041629142460239	0.012921262712928178
260	0.008490069630687673	0.011031478577395545
261	0.007379450708717857	0.012804796379314887
262	0.008706877046265021	0.017336645890250253
263	0.00720328137448099	0.009506066250994852
263A	0.007942861948476187	0.01664041783882514
264	0.007458338743859902	0.016030059137102027
265	0.008535589144694754	0.011788118393516647
266	0.00897229912162053	0.019129806507047223
267	0.008578391954580291	0.00920285195613828
268	0.008383813082717288	0.009655
269	0.008217216174117973	0.012545971461127842
27	0.009294613494399324	0.0115175
270	0.008604531710740635	0.009603200069128922
271	0.005539904795188412	0.0091875
272	0.007733101225740369	0.013376255165647251
273	0.006898691240143197	0.0091875
274	0.007835172217960202	0.014674694225383873
275	0.008239608145875625	0.019209778728167193
276	0.006951675112222724	0.01041323994162625
277	0.009250161504342097	0.014970899542019148
278	0.008034204115217389	0.012921408103219609
279	0.008376596406018854	0.009578722773564124
28	0.00910177261254666	0.011747785305675036
280	0.011341427394210672	0.06649263697663052
281	0.009058508357336542	0.011740559677487088
282	0.00947888603096613	0.01269003736250087
283	0.009049398892462871	0.0121100548000457
284	0.00897888865542276	0.010439373513184635
285	0.007291050851337667	0.013986046755888321
286	0.009679103687438398	0.022921853799653197
287	0.008828997519390253	0.0098825
288	0.008689265198597617	0.010459019637345158
289	0.006550018086803294	0.010490236535727396
29	0.008748264599673747	0.009585624924742225
290	0.00867857303619026	0.011736000905957156
291	0.01073597506592892	0.04214396339819306
292	0.008897758675979523	0.01503385142768359
293	0.009151590905353599	0.011081049349978498
294	0.00874417303803019	0.010056356473171432
295	0.009467955225796602	0.014187447218893215
296	0.008773484600385184	0.0091875
297	0.00923767688567154	0.011859029365033776
298	0.008743759131757947	0.018179465466634487
299	0.008590932083379209	0.013813031234577673
3	0.009730430628451879	0.015566377959341411
30	0.008022267811997786	0.012824377644553856
300	0.0068917818020578486	0.014137511398577348
301	0.007230811544391033	0.009938607448978622
302	0.008725015255950982	0.0100185
303	0.009251456173058953	0.01595634709753682
304	0.006775077926820225	0.011887070048885914
305	0.009612875433224763	0.01522556158315345
306	0.009039336089216645	0.010466209535969285
307	0.008127499599159751	0.010966904973188937
308	0.008575504181409736	0.01050561259483969
309	0.008531949015882289	0.01066170552481029
31	0.008965249107720048	0.014857713120455134
310	0.008735756057233481	0.017664095388907744
311	0.008982041109353077	0.01533439519303363
312	0.007760322495845921	0.015933199595595776
313	0.00854646296963392	0.011770453395006262
314	0.009005164109060633	0.011790786997201978
315	0.00904181491456867	0.013137282856976603
316	0.008847778842126272	0.010154534229502344
317	0.009108609737903828	0.012308283335024626
318	0.00949814610936302	0.013314046430804556
319	0.009481609525976611	0.011632602447480496
32	0.00929583384577024	0.012792984123720055
320	0.008606240999099126	0.011173786336132724
321	0.009494969652729118	0.011395921544523284
322	0.00887803231871062	0.010901882895826765
323	0.009842502679419662	0.021798431517385385
324	0.008045680925362208	0.0091875
325	0.008359215944135138	0.017360951492292165
326	0.009320789350492941	0.023343128995111335
327	0.008828887792269854	0.011117010805567944
327A	0.008715386796711869	0.01239289010661892
328	0.009194081668125464	0.011514164830788974
33	0.009182558069414917	0.012497279756808257
34	0.009065257184518985	0.010427710375784474
35	0.009152111477779279	0.012276378557369889
36	0.009221308080410908	0.012747243217913321
37	0.009204652914769218	0.010716858194558105
38	0.008949603012486821	0.011288541133492227
39	0.00890300085938096	0.010970496746674675
4	0.008535408133120348	0.010857554112411487
40	0.008664486262978095	0.016996040298422263
41	0.00875179722160079	0.0098825
42	0.009205080772136434	0.010991595645362536
43	0.009310927275621493	0.010943098675934008
44	0.007961770316665468	0.01247764141471933
45	0.008512716590589081	0.01899432272136231
46	0.008909306575368852	0.024885784369883354
47	0.008856468310807558	0.010884299000319361
48	0.009094868424509985	0.011145834166132167
49	0.008709967094763158	0.013351666709283484
5	0.008158773574937933	0.0091875
50	0.008622332581843703	0.011307315943609123
51	0.009034250785902793	0.010585825714892631
52	0.009118971816201383	0.010613166058259127
53	0.006524688483447452	0.009112895914035787
54	0.00851640559758738	0.009534155274551176
55	0.007742735523877013	0.010340513753222324
56	0.00971365053704903	0.025689409196954987
56A	0.008419617958697875	0.013134686861201858
57	0.008958231935423515	0.015421533464423803
58	0.009457708617541374	0.014377422737463737
59	0.009044435444302066	0.012020101797156233
6	0.009209445475729805	0.011653412249891044
60	0.007863032429243003	0.01456108113098878
61	0.008810554471369667	0.009326354388173122
62	0.00688876441266045	0.009882499999999999
63	0.007271793104239447	0.011534788963849138
64	0.009326461709821382	0.013640531614781654
65	0.008392922780461503	0.0091875
66	0.008746934289559034	0.010762586702547292
67	0.007751028727947748	0.0091875
68	0.009525286549480049	0.013590098485059673
69	0.009784520028685987	0.018784159667785006
7	0.008988556612361188	0.013189374841524094
70	0.009290641735983365	0.01104081647845767
71	0.009061912767964257	0.011510306978296716
72	0.00931557942782532	0.016520478258274646
73	0.008713235675699718	0.010054257824939019
74	0.009123314659523001	0.010535445036475627
75	0.007565160165293059	0.009781316697618803
76	0.009243538433046128	0.012024720270194059
77	0.008642738656032484	0.010974738032189279
78	0.0081631438276553	0.015716016130262668
78A	0.008856545500546492	0.011037864167839253
79	0.00822314492010237	0.01228873567658936
80	0.007930000498779054	0.01642178649285443
81	0.007207123426304249	0.016848802475377646
82	0.007635171325013969	0.009315689636259939
83	0.0072595068949822174	0.010544855459230881
84	0.009214133396442017	0.013272473913266126
85	0.008759959482805437	0.010324369763340495
86	0.009287063107859107	0.011046377118536618
87	0.009026333072803547	0.014970735275376852
88	0.009037820695847038	0.013900140715607577
89	0.008624607656477346	0.010720384801092513
90	0.00753939378828649	0.010968692220490517
91	0.006840136591891518	0.0091875
92	0.007513721409697222	0.009229782974240455
93	0.0075959569673111	0.009402938169989782
93A	0.00751937495274585	0.011829772617331261
94	0.007043266637563179	0.011062454625555638
95	0.009959427422599934	0.024502369861710636
96	0.008485552215693942	0.01320854284545701
97	0.009062101507716552	0.009874438287027476
98	0.008963091450680803	0.01073844100549995
99	0.009200882811736127	0.012360891632568602
