# Supplementary material for: How single mutations affect viral escape from broad and narrow antibodies to H1 influenza hemagglutinin
Source: Nat Commun. 2018 Apr 11;9:1386. doi: 10.1038/s41467-018-03665-3 (PMC5895760; doi:10.1038/s41467-018-03665-3)
Supplement: Supplementary file 7 — Supplementary Data 5(ZIP 626 kb) [file 41467_2018_3665_MOESM7_ESM.zip › medianfracsurvivefiles/antibody_H17L10_median.csv]

site	wildtype	mutation	mutfracsurvive
241	D	H	0.3339231347406328
173	G	T	0.3322712917978828
169	V	R	0.31550906832657777
240	G	L	0.30820987441682435
169	V	Y	0.2864637282976309
173	G	E	0.2541692211485683
169	V	K	0.2443009555508977
221	P	K	0.22016424323714626
240	G	R	0.2153420959859269
173	G	R	0.210236108268577
240	G	E	0.20469544036600346
241	D	Q	0.20357203061228976
207	S	P	0.1945997171224208
240	G	D	0.16820919633393455
221	P	R	0.13519862653904666
240	G	K	0.12755185219132212
240	G	N	0.10367376604098956
173	G	P	0.0976850690187699
240	G	F	0.09683419818944904
207	S	R	0.09552961765205936
240	G	T	0.08830655498874497
169	V	E	0.08802063163203654
240	G	Q	0.07945031304888585
173	G	S	0.07568960920257019
241	D	K	0.07333200000000001
239	P	D	0.06943400000000001
171	N	E	0.06659407291740492
240	G	M	0.06250509006563627
173	G	L	0.05987839407992069
210	N	S	0.050221743166133634
240	G	H	0.046116
173	G	H	0.04480251448466111
240	G	Y	0.04069657518120312
169	V	D	0.039546000000000005
173	G	D	0.03868121387795709
207	S	K	0.03545793263200627
(HA2)180	S	A	0.030518539754167844
169	V	Q	0.027175856613970036
171	N	T	0.026909064808081508
169	V	W	0.02674167391574136
207	S	I	0.023651978628129004
169	V	S	0.020387871877144456
207	S	L	0.018715950405326483
169	V	A	0.018256885175022608
207	S	M	0.01822578124291557
124	E	S	0.015364603211904616
96	A	T	0.013087511899177937
241	D	S	0.012642969466794564
169	V	H	0.011822550126058321
238	E	N	0.011800263139137216
241	D	E	0.01143913054385563
223	V	R	0.011210845462548032
173	G	Q	0.010782002598727478
240	G	W	0.01014
304	E	T	0.009108385851951315
(HA2)182	G	S	0.009073035415142684
263A	F	P	0.00880464646119147
117	S	R	0.008263870026647274
169	V	N	0.00786755516264689
285	Q	L	0.007695646461107757
207	S	Q	0.007129108148234066
169	V	T	0.007015680363580188
263A	F	S	0.006833984297400955
(HA2)47	G	M	0.00612868250042125
(HA2)47	G	K	0.0054229475381214216
323	I	R	0.005136945348500465
238	E	L	0.00507418087519249
173	G	F	0.005070000000000001
142	R	M	0.004967544617515753
238	E	R	0.00488171019722958
223	V	L	0.0047871665658473705
(HA2)76	R	G	0.004759597659540292
173	G	K	0.004732
242	T	P	0.004564051606929386
78	S	Y	0.00455985316443856
82	R	M	0.004429876884874529
282	Q	R	0.004397996259999656
(HA2)47	G	L	0.004288755306946797
155	T	M	0.0042584447131997225
222	K	I	0.004103944397872146
(HA2)18	I	L	0.0039982372016085215
(HA2)47	G	R	0.003602460305182001
(HA2)163	S	L	0.003500994859279829
(HA2)173	I	V	0.003429723396716786
176	V	I	0.003357194429902811
47	H	T	0.0033197214125204443
151	L	S	0.003236066633479532
(HA2)5	A	V	0.0031802801271060715
222	K	R	0.003120282001868066
319	G	E	0.003116639634494791
1	Y	S	0.0031044514649374235
208	N	D	0.003009638410559492
(HA2)75	K	N	0.002998545541701897
(HA2)38	Q	R	0.002976592162276911
(HA2)61	T	R	0.002826520390937501
29	I	T	0.0028212571348124626
86	Y	C	0.002754147511853905
(HA2)213	N	D	0.00272251632984061
220	R	G	0.0027100403453798484
14	C	R	0.002703224869229466
10	A	V	0.0026659189828438412
281	C	R	0.002638973974767003
237	L	V	0.0026317352708358434
-8	K	I	0.00261859955464634
(HA2)36	A	V	0.002608157826062818
159	D	Y	0.0025612462659442108
327A	Y	C	0.002554964122259561
188	S	G	0.0025427313933937628
(HA2)82	K	E	0.0025386526663836824
(HA2)218	C	Y	0.002527027318553991
11	D	Y	0.0025144704915661532
149	R	G	0.0024995782782028107
210	N	T	0.002488722863635824
54	L	F	0.0024865925015185
(HA2)170	R	G	0.0024767340507104553
(HA2)102	L	P	0.002476704509313934
318	T	I	0.002469626345544711
224	R	G	0.0024615156789172827
(HA2)106	R	W	0.002458781770499556
(HA2)37	D	V	0.0024497650127989342
88	V	A	0.0024401941660765485
(HA2)173	I	M	0.002426683408337887
(HA2)51	K	R	0.002419080629030577
236	L	S	0.00241568808876475
73	N	D	0.002406717864583909
256	Y	C	0.002391997678852323
207	S	N	0.002367360755439203
(HA2)19	D	V	0.002366
220	R	S	0.002366
(HA2)107	T	A	0.00236191417571722
59	L	P	0.0023545629455697433
(HA2)126	L	V	0.0023371804555963114
315	R	G	0.0023304324109442594
(HA2)106	R	G	0.0023291492517336287
127	W	R	0.002302383537180516
(HA2)93	T	A	0.002300642912272503
(HA2)7	A	T	0.0022926770977052
313	K	E	0.002288517581823305
225	D	E	0.0022694441532393906
(HA2)171	E	A	0.002264448501937945
(HA2)209	W	R	0.002259322320082157
246	E	V	0.002236430559701756
(HA2)124	S	N	0.002225269505160797
(HA2)71	N	H	0.0022244455618288675
(HA2)104	N	Y	0.002224355953183022
187	S	C	0.0022177491074648315
217	I	K	0.0022165394136530367
265	S	F	0.002210168601975534
7	D	G	0.0022070314509661858
(HA2)70	F	I	0.0021962011467710108
203	S	P	0.002194617964956295
297	I	T	0.0021849746237283195
(HA2)195	S	I	0.0021754141127128448
23	T	I	0.002174951515404177
326	I	N	0.002170623270331881
(HA2)94	Y	H	0.0021598460921200143
112	L	W	0.0021578230501890397
(HA2)18	I	M	0.0021569613162567914
309	V	I	0.002146898487030029
114	S	E	0.002140029627902689
192	Q	R	0.0021385860170186795
(HA2)20	G	V	0.002130117043401972
237	L	R	0.0021240965254094
(HA2)172	K	Q	0.0021240802495131766
173	G	V	0.00212091934128636
195	Y	H	0.002115009651565887
183	H	R	0.0021105839988245388
35	A	V	0.002109649625621339
(HA2)128	N	D	0.00210584064357036
82	R	S	0.0021035481524821816
38	H	P	0.0020960517507105977
13	I	M	0.0020952612809591567
121	F	S	0.0020920053079928366
250	N	K	0.002086869185855516
226	Q	P	0.002086587946093624
(HA2)85	D	M	0.002086
20	N	H	0.0020859999999999997
129	N	I	0.0020859999999999997
116	S	P	0.002084739973443391
(HA2)86	D	Y	0.0020841536135833326
(HA2)21	W	R	0.0020822061900149878
(HA2)108	L	S	0.002078050054830574
257	A	V	0.0020747295891873603
36	V	A	0.002069232984661936
11	D	G	0.0020566202223024853
168	Y	N	0.0020548413417475282
53	K	H	0.0020546975963382807
(HA2)187	L	P	0.0020546266270966233
305	C	R	0.002038700200604257
143	G	R	0.002032918663209705
-8	K	H	0.0020321333039608988
(HA2)21	W	G	0.0020280000000000007
(HA2)53	N	Y	0.0020280000000000003
125	S	C	0.0020280000000000003
(HA2)104	N	T	0.0020280000000000003
(HA2)19	D	H	0.0020280000000000003
(HA2)37	D	H	0.0020280000000000003
282	Q	P	0.0020280000000000003
74	P	A	0.002020005815960034
179	L	P	0.00200400327453629
(HA2)101	L	Q	0.001987526342006463
(HA2)118	L	R	0.0019863993325950065
(HA2)84	V	K	0.001984072185152411
129	N	S	0.00197588866627392
39	S	P	0.0019742553972801552
247	A	T	0.001971675413104621
(HA2)53	N	D	0.001966472878643596
292	L	P	0.0019649970807901237
133	N	T	0.001960343390156582
237	L	P	0.0019530349902804774
(HA2)137	C	S	0.0019490707853185233
277	C	R	0.0019481564247876108
(HA2)78	E	G	0.0019445564714403874
(HA2)71	N	D	0.0019427483510563726
(HA2)3	F	Y	0.0019417838883909366
(HA2)14	W	G	0.0019393516425027168
70	L	P	0.00193664374696882
(HA2)87	G	R	0.0019289137040145964
(HA2)157	Y	C	0.0019281540282107192
68	G	V	0.0019267734629586945
287	A	V	0.0019218790941674282
44	E	D	0.0019178579199656853
224	R	K	0.0019172057690823327
71	L	S	0.001916794675808863
117	S	P	0.001913427436860836
282	Q	E	0.0019124101681156735
225	D	Y	0.001912402187162609
(HA2)8	G	A	0.001912349238289031
230	M	T	0.001911148978745103
(HA2)51	K	T	0.0019108303896935386
(HA2)39	K	N	0.0019067304396657727
(HA2)42	Q	P	0.0019067033368742206
(HA2)46	N	Y	0.001906609077102116
39	S	F	0.0019050188902637
(HA2)148	C	G	0.001904810381465313
(HA2)126	L	S	0.0019047459784291274
173	G	I	0.0019027063409519079
(HA2)124	S	G	0.0019011223445438343
183	H	L	0.001900962382436861
12	T	A	0.0018999493897377282
(HA2)187	L	F	0.0018959323242142981
(HA2)186	I	N	0.0018944727829778465
42	L	M	0.0018913133627839528
110	E	V	0.0018903648269301785
43	L	A	0.0018900000000000008
106	E	V	0.0018900000000000004
109	R	A	0.0018900000000000004
61	L	P	0.0018900000000000004
(HA2)92	W	L	0.0018900000000000004
(HA2)158	D	K	0.0018900000000000004
(HA2)17	M	G	0.00189
242	T	W	0.00189
(HA2)85	D	K	0.00189
191	Q	P	0.00189
154	L	R	0.00189
117	S	Q	0.00189
240	G	C	0.00189
(HA2)41	T	C	0.00189
(HA2)43	N	M	0.00189
232	Y	S	0.00189
(HA2)213	N	M	0.00189
319	G	A	0.00189
(HA2)64	T	M	0.00189
(HA2)219	R	D	0.00189
171	N	G	0.00189
(HA2)203	L	M	0.00189
(HA2)107	T	P	0.00189
147	F	P	0.00189
(HA2)132	E	K	0.00189
(HA2)155	G	N	0.00189
31	E	V	0.00189
(HA2)129	N	L	0.00189
(HA2)185	Q	G	0.00189
1	Y	V	0.00189
118	L	Q	0.00189
87	I	M	0.00189
36	V	E	0.00189
(HA2)28	N	Y	0.00189
(HA2)51	K	A	0.00189
41	N	V	0.00189
128	P	M	0.00189
253	A	G	0.0018899999999999998
237	L	D	0.0018899999999999998
(HA2)196	S	A	0.0018899999999999998
63	K	A	0.0018899999999999998
(HA2)142	H	L	0.0018899999999999998
241	D	R	0.0018899999999999998
48	N	I	0.0018899999999999998
48	N	Y	0.0018899999999999998
(HA2)166	S	F	0.0018899999999999998
(HA2)110	F	Y	0.0018899999999999998
(HA2)217	Q	A	0.0018899999999999998
189	D	A	0.0018899999999999998
182	V	D	0.0018899999999999998
(HA2)88	F	Y	0.0018899999999999998
50	K	W	0.0018899999999999998
327	Q	N	0.0018899999999999998
(HA2)13	G	F	0.0018899999999999998
220	R	T	0.0018899999999999995
126	S	C	0.0018899999999999995
309	V	N	0.0018899999999999995
239	P	R	0.0018899999999999995
251	L	Q	0.001887628600183664
209	Y	H	0.0018864106194752344
(HA2)2	L	P	0.0018850088261977496
57	A	V	0.0018819835973860727
52	C	V	0.0018817694577693321
64	C	G	0.0018812004834305122
(HA2)100	V	F	0.001881150028569232
32	K	M	0.0018803488163395925
(HA2)24	Y	C	0.001880226343199341
40	V	D	0.0018801816219828878
(HA2)201	V	A	0.0018791294322588765
61	L	S	0.0018781088679086808
249	G	C	0.0018754154803222694
13	I	T	0.0018741760978594078
298	H	Y	0.001870766499277772
(HA2)111	H	Q	0.0018704658244623948
(HA2)40	S	R	0.0018691794984664267
(HA2)116	K	E	0.0018685396693409078
58	P	L	0.001860325805845119
(HA2)49	T	A	0.0018595948945058247
119A	R	G	0.0018461598455076426
161	Y	C	0.0018444438703684512
(HA2)144	C	F	0.0018421000721201442
17	Y	H	0.00184037513025356
(HA2)44	A	V	0.0018387172326008007
277	C	S	0.0018381816600552246
(HA2)102	L	Q	0.001837169818869076
109	R	G	0.001834809571280871
78A	L	P	0.0018346882818170425
139	C	R	0.001831205383891832
51	L	P	0.0018305882806597554
10	A	S	0.0018305594229724067
(HA2)34	Y	H	0.0018295690697991687
(HA2)160	P	L	0.0018273800364867587
102	L	P	0.001823572737963645
12	T	R	0.0018228931973510692
68	G	E	0.0018227416741015147
102	L	R	0.0018221228874032891
296	N	I	0.0018214573404459207
92	N	Y	0.001818674732047793
70	L	F	0.0018180523044838367
119C	E	V	0.0018180372180906766
(HA2)216	L	S	0.0018159523622577965
25	T	V	0.0018157625669476551
17	Y	D	0.0018157425419578857
15	I	R	0.0018156167997460245
33	N	I	0.0018155414450188013
65	N	I	0.0018154270960124078
62	G	V	0.0018150542833674829
61	L	W	0.001814239335816333
128	P	R	0.0018138551505331847
308	Y	N	0.0018093042864146239
146	S	R	0.0018091589563099192
(HA2)28	N	H	0.0018090086379601532
318	T	P	0.001808994410122554
(HA2)26	H	L	0.0018089128873868946
326	I	A	0.0018088527252765679
(HA2)21	W	L	0.0018083910718335575
328	R	S	0.0018072701682873406
38	H	Y	0.0018064611578432594
11	D	A	0.0018064287818936973
58	P	S	0.001805693175479981
170	N	T	0.0018009119122656399
110	E	A	0.0018000874767684664
(HA2)123	K	T	0.0017991485377032747
118	L	F	0.001798817931132607
177	L	R	0.0017987995672816876
179	L	Q	0.0017978027997772679
(HA2)2	L	S	0.0017974928812056266
(HA2)218	C	F	0.0017968086753473035
(HA2)159	Y	D	0.0017958630640455204
(HA2)161	K	Q	0.0017958287091809364
(HA2)145	D	A	0.0017956752886986126
(HA2)5	A	S	0.0017943954985951993
(HA2)105	E	G	0.001793321468879307
(HA2)146	N	Y	0.0017922975313120265
(HA2)163	S	G	0.0017920520463327004
(HA2)163	S	H	0.0017920520463327004
(HA2)152	V	E	0.0017920227988253358
131	T	A	0.0017915550333190363
220	R	M	0.0017910752036766242
318	T	A	0.0017908904765901548
-2	L	P	0.001789585959922129
229	R	W	0.0017889269446101671
246	E	L	0.0017888178496158454
213	F	S	0.00178867453941648
139	C	Y	0.001788362427464053
295	Q	R	0.0017881215480455067
212	R	A	0.0017880000000000003
127	W	S	0.0017880000000000003
(HA2)220	I	A	0.001788
214	T	W	0.001788
187	S	Y	0.001788
(HA2)190	Y	F	0.001788
240	G	I	0.001788
152	L	V	0.001788
(HA2)26	H	D	0.0017879999999999999
225	D	A	0.0017879999999999999
(HA2)11	E	Q	0.0017879999999999999
41	N	Y	0.0017879999999999999
20	N	T	0.0017879999999999999
234	W	C	0.0017879999999999999
15	I	L	0.0017879999999999997
294	F	S	0.0017873789327149856
174	K	N	0.0017869428676173707
(HA2)91	I	F	0.0017834001867107136
(HA2)221	C	R	0.001782855295711061
(HA2)179	E	A	0.0017828191962470175
(HA2)158	D	A	0.0017803510267600038
324	P	S	0.0017792818761721036
(HA2)191	S	P	0.0017779013203989675
202	V	G	0.0017778976661746067
263	G	V	0.0017778924453170184
204	V	E	0.001777281369889882
215	P	R	0.0017771976072572645
214	T	P	0.001776949267114639
221	P	C	0.0017768318276951695
298	H	R	0.0017764099019135305
153	W	C	0.0017754641645189699
242	T	R	0.0017746017675481516
233	Y	S	0.0017741219177327214
225	D	S	0.0017733514039583273
(HA2)171	E	V	0.0017707304021167124
(HA2)211	C	R	0.0017702401913655126
(HA2)62	Q	E	0.0017698903294985165
(HA2)123	K	I	0.0017698149840226765
(HA2)74	E	Q	0.0017697783656569301
(HA2)129	N	I	0.0017697741250874593
(HA2)116	K	T	0.00176945245981483
(HA2)92	W	S	0.0017691407328014079
(HA2)81	N	K	0.0017689905654794781
(HA2)97	E	A	0.0017688965105744573
(HA2)108	L	V	0.001768735215548212
(HA2)113	L	Q	0.0017687234777471565
(HA2)77	M	K	0.001767949849115023
192	Q	L	0.0017679179440941886
42	L	P	0.0017670772646537227
(HA2)40	S	G	0.0017669407156715266
(HA2)85	D	A	0.0017664064809860668
101	D	N	0.0017657685466210867
98	Y	C	0.0017644727455314825
(HA2)108	L	W	0.001764313436126868
47	H	P	0.0017633237506845172
69	W	R	0.0017625583378727773
(HA2)144	C	S	0.0017592139495398974
(HA2)72	N	S	0.0017556981773053776
(HA2)148	C	F	0.0017546503409567355
7	D	Y	0.0017529915568749955
(HA2)113	L	S	0.0017525108032355795
-1	L	I	0.0017491620122786886
119C	E	D	0.0017486520046341946
170	N	D	0.0017482215938698273
305	C	Y	0.001747964353358164
153	W	G	0.0017476348480436575
3	F	S	0.0017472034370601198
20	N	Y	0.0017471644197526012
48	N	T	0.0017470303655745991
11	D	V	0.001746988681649725
71	L	W	0.0017466830695775865
39	S	C	0.0017462044136378936
37	T	S	0.001745955935922206
(HA2)194	A	V	0.0017449106189157476
36	V	G	0.001744818437866383
(HA2)41	T	A	0.0017441040231563755
258	F	S	0.0017413775244226144
33	N	K	0.0017375765836316881
(HA2)74	E	G	0.0017373413044837725
(HA2)198	V	G	0.0017366243419859515
(HA2)137	C	R	0.0017354817952564042
278	N	A	0.001734723269313248
299	P	K	0.0017345758437944466
(HA2)17	M	R	0.001734071500068919
164	L	P	0.0017340241193915782
(HA2)96	A	V	0.0017340097286348435
304	E	I	0.0017335450065385585
(HA2)3	F	V	0.001731782105887273
(HA2)7	A	V	0.00172969580391046
127	W	G	0.001729128151648892
151	L	F	0.0017281576743138345
316	M	R	0.0017278270587273278
182	V	L	0.0017222729738707175
99	P	R	0.00171984971520158
170	N	H	0.0017198443744252982
91	P	G	0.001719809436479163
164	L	R	0.0017197565623606134
173	G	Y	0.0017197000344516494
165	T	P	0.0017193554188549734
245	F	S	0.0017189284581165829
130	H	Q	0.0017187640119525065
147	F	Y	0.0017183866895857138
151	L	W	0.0017175175804961824
24	D	G	0.0017158861485086887
131	T	I	0.0017151826529996472
(HA2)77	M	T	0.001714994776613549
143	G	D	0.001714704840160982
(HA2)221	C	F	0.0017144560905432526
(HA2)72	N	D	0.0017144137237930586
(HA2)203	L	Q	0.0017131323268130027
(HA2)185	Q	E	0.0017127230653381017
48	N	H	0.0017126579774077901
(HA2)11	E	G	0.0017115099276172091
178	V	A	0.0017114574308680665
(HA2)194	A	T	0.0017113030671583429
(HA2)30	Q	P	0.0017103185067639296
(HA2)80	L	V	0.0017099304087114249
(HA2)110	F	I	0.0017098619349451415
(HA2)122	V	E	0.001709836842787284
(HA2)111	H	L	0.0017096911442048884
(HA2)71	N	Y	0.0017096507091205026
(HA2)93	T	I	0.0017095674348287279
246	E	A	0.0017094068514593608
(HA2)205	A	E	0.0017086082695388686
(HA2)222	I	T	0.0017083447542571091
228	G	E	0.0017076280779944216
(HA2)148	C	S	0.0017076026706707075
321	R	E	0.0017061119791985616
78	S	G	0.0017060728934458972
293	P	S	0.001705464432265323
(HA2)160	P	E	0.0017040259604871285
275	H	L	0.0017035438638209554
(HA2)158	D	H	0.0017033741811586047
(HA2)198	V	E	0.0017032889420721573
(HA2)182	G	I	0.0017029360765682276
(HA2)79	N	T	0.001702788770104637
(HA2)110	F	C	0.0017026136504730207
(HA2)115	V	E	0.0017025516478598366
(HA2)203	L	F	0.001702511758048182
(HA2)193	V	D	0.0017019355369908376
162	P	P	0.0017012422510227318
145	S	S	0.0017003792776606615
122	P	N	0.0016997175816180876
(HA2)180	S	G	0.0016987854560482167
147	F	L	0.0016984777164561682
219	A	A	0.0016980242167532046
(HA2)10	I	S	0.001697615750403112
(HA2)137	C	F	0.00169760206851453
(HA2)186	I	G	0.0016975322342799868
157	K	K	0.00169686517060268
296	N	T	0.0016967772914291814
163	K	K	0.0016967127666316487
(HA2)154	N	N	0.0016964429511485992
269	T	T	0.001696330037495835
222	K	K	0.0016962216512927484
197	N	N	0.0016961905837098044
144	K	K	0.001695313508410993
137	V	V	0.0016951451760716608
18	H	R	0.0016950616477225296
156	K	K	0.0016946646080054693
184	H	H	0.0016945012281051185
133	N	N	0.001694337444276285
263	G	G	0.0016943305200338473
80	P	P	0.0016941306258185585
244	I	I	0.0016940715318131412
160	S	S	0.0016939406656593641
93	S	F	0.001693801563909767
(HA2)125	Q	Q	0.0016936696597032726
135	V	V	0.001693653272098658
216	E	E	0.0016936451882957756
(HA2)75	K	E	0.0016935082946842668
227	H	H	0.0016934893583026652
(HA2)72	N	N	0.001693430513842048
(HA2)69	E	E	0.0016933482818914313
(HA2)175	G	G	0.0016931920975945599
31	E	G	0.0016931376446063305
280	K	K	0.0016931356591503295
196	S	S	0.0016931183923445867
(HA2)112	D	D	0.0016931105731512565
(HA2)139	E	E	0.0016930540735718555
123	K	K	0.001692986302244525
(HA2)174	D	D	0.001692974353826731
252	I	I	0.0016929517281513925
200	A	A	0.001692933750178919
53	K	K	0.001692854032043131
(HA2)169	N	N	0.0016928527053040425
203	S	S	0.0016928425025818554
(HA2)61	T	T	0.0016927937747219285
132	F	F	0.0016927886384684213
(HA2)172	K	K	0.0016927869624487374
141	H	H	0.0016927378177280235
323	I	I	0.0016926330938243964
(HA2)164	E	E	0.0016926227884117694
94	N	N	0.0016925568794234082
259	A	A	0.0016925467884967215
(HA2)133	I	I	0.00169252118461768
19	A	A	0.0016924756277552733
231	N	N	0.0016924409707919793
261	S	S	0.0016923986918092394
289	N	N	0.0016923708808102998
81	A	A	0.0016923071837174589
201	Y	Y	0.0016922932024720724
140	S	S	0.0016922511410196385
141	H	G	0.0016922339152876578
205	A	A	0.001692206397931288
(HA2)89	L	L	0.0016921670325217655
272	A	A	0.0016921565529139481
(HA2)20	G	R	0.0016921534439949134
(HA2)143	K	K	0.0016921393063561785
(HA2)147	E	E	0.0016921330527817258
2	A	A	0.0016920550166540462
164	L	L	0.0016920376072528615
199	N	N	0.0016920273670792663
103	I	I	0.0016920157872318837
211	R	R	0.0016919438484236894
217	I	I	0.0016919192620017335
307	K	K	0.0016919056933319015
312	T	T	0.0016919021983716025
(HA2)181	M	M	0.001691874079030477
60	Q	Q	0.0016918009641488894
79	L	L	0.0016917936364384562
(HA2)39	K	K	0.0016917776118040774
193	S	S	0.0016917746687082238
(HA2)15	T	T	0.00169176497532658
(HA2)65	A	A	0.0016917634380720318
125	S	S	0.0016917629816868426
165	T	T	0.0016917394525763658
198	G	G	0.0016917309106538154
130	H	H	0.0016916465761909133
45	D	D	0.0016916411216020993
213	F	F	0.0016916358840569502
(HA2)166	S	S	0.0016916307143211426
67	T	T	0.0016916294172405989
1	Y	Y	0.0016916150393726376
30	L	L	0.001691608061182142
(HA2)165	E	E	0.001691606042975012
(HA2)62	Q	Q	0.0016916060050552227
46	S	S	0.0016915999579117517
271	N	N	0.0016915731226307856
(HA2)26	H	H	0.0016915534507036382
(HA2)150	E	E	0.0016915416599181054
208	N	N	0.0016915366767367474
273	S	S	0.0016915320739605453
(HA2)102	L	L	0.0016915258249861054
298	H	H	0.001691525243144467
(HA2)142	H	H	0.0016915082011364241
-3	V	V	0.0016914907116912536
90	T	T	0.0016914652266108163
146	S	S	0.0016914208110067465
78A	L	L	0.0016914066585304525
63	K	K	0.0016913839938173495
142	R	R	0.0016913828305912962
104	D	D	0.0016913784642442625
233	Y	Y	0.00169136415477435
(HA2)27	Q	Q	0.0016913454615108765
194	L	L	0.0016913182224087837
167	S	S	0.0016913150795485061
4	V	V	0.0016913091609531215
65	N	N	0.0016913051450648151
215	P	P	0.00169130205671066
-6	K	K	0.0016912950222281885
136	T	T	0.0016912808310594793
235	T	T	0.0016912781017752062
78	S	S	0.0016912684079695628
175	E	E	0.0016912669145041858
(HA2)156	T	T	0.0016912603024297089
(HA2)177	K	K	0.0016912370663675616
3	F	F	0.0016912307330410404
47	H	H	0.0016912094767022046
226	Q	Q	0.0016911863284691405
74	P	P	0.001691163871760903
(HA2)128	N	N	0.0016911566353041195
126	S	S	0.001691149694810036
260	L	L	0.0016911472460733722
276	E	E	0.0016911446575220415
264	E	E	0.0016911395191495323
(HA2)91	I	I	0.0016911305946954273
181	G	G	0.0016911209772461151
92	N	N	0.0016911108738111625
(HA2)199	L	L	0.0016911089445703128
(HA2)202	S	S	0.001691094991206633
159	D	D	0.001691094393815055
(HA2)64	T	T	0.00169109102839501
(HA2)127	K	K	0.00169107822571391
(HA2)49	T	T	0.0016910594386439599
(HA2)43	N	N	0.0016910594030358865
(HA2)200	L	L	0.0016910592656664445
75	E	E	0.0016910542598233874
83	S	S	0.0016910443023397215
(HA2)158	D	D	0.0016910401567993179
-5	L	L	0.0016910236848635466
(HA2)146	N	N	0.0016910052660667509
50	K	K	0.0016909944833276075
209	Y	Y	0.0016909907426714045
265	S	S	0.001690990416607151
113	S	S	0.0016909825252780849
(HA2)185	Q	Q	0.0016909725800708776
17	Y	Y	0.0016909692778588991
41	N	N	0.0016909689294988509
(HA2)10	I	I	0.0016909617158665164
(HA2)157	Y	Y	0.0016909610760203688
44	E	E	0.0016909588168789373
(HA2)211	C	C	0.0016909449163538214
(HA2)163	S	S	0.001690943900201323
(HA2)167	K	K	0.0016909395316047412
275	H	H	0.0016909371283520673
(HA2)210	M	M	0.0016909280170512545
(HA2)183	V	V	0.0016909256501225136
124	E	E	0.0016909210685294932
(HA2)71	N	N	0.0016909176985116304
154	L	L	0.001690917587312765
(HA2)179	E	E	0.0016909165945004831
(HA2)184	Y	Y	0.0016909107952145456
(HA2)60	N	N	0.0016908993573931336
(HA2)66	V	V	0.001690894738081278
(HA2)180	S	S	0.0016908919013579136
117	S	S	0.001690882588958091
(HA2)63	F	F	0.0016908795865197904
188	S	S	0.0016908758336148168
(HA2)32	S	S	0.0016908711461401792
206	S	S	0.0016908698250622757
(HA2)101	L	L	0.0016908603782599292
56A	I	I	0.0016908526794260394
55	K	K	0.0016908476299381545
255	W	W	0.0016908420705551994
(HA2)59	M	M	0.0016908400661550527
12	T	T	0.001690832095735246
186	S	S	0.0016908315415856713
185	P	P	0.0016908293188377982
223	V	V	0.0016908289960111116
(HA2)93	T	T	0.0016908181379536086
300	V	V	0.0016908128711512693
122	P	P	0.0016907994584569356
304	E	E	0.0016907965613550215
57	A	A	0.0016907917975206336
62	G	G	0.0016907851737093787
(HA2)140	F	F	0.0016907850453335015
262	R	R	0.001690779247709943
270	S	S	0.0016907738900028074
178	V	V	0.0016907637616323436
(HA2)168	L	L	0.0016907606729929488
(HA2)141	Y	Y	0.0016907588236944953
93	S	S	0.0016907583220785337
(HA2)6	I	I	0.0016907579644612728
24	D	D	0.001690751038600855
138	S	S	0.00169074725793599
(HA2)212	S	S	0.0016907457521964078
(HA2)132	E	E	0.001690738548340714
320	L	L	0.0016907375935338676
155	T	T	0.001690736159878536
54	L	L	0.0016907332368632307
-4	L	L	0.0016907284953529714
(HA2)159	Y	Y	0.0016907256778641124
(HA2)45	I	I	0.001690725528989084
(HA2)171	E	E	0.0016907191539748375
(HA2)2	L	L	0.0016907074964919331
243	I	I	0.0016907071201994878
(HA2)190	Y	Y	0.001690695636184983
267	I	I	0.0016906912245103153
(HA2)29	E	E	0.0016906890148787046
324	P	P	0.001690683951661499
294	F	F	0.001690676653349118
(HA2)58	K	K	0.0016906638051432776
143	G	G	0.0016906620256705318
102	L	L	0.0016906586785640663
(HA2)170	R	R	0.0016906531971880604
82	R	R	0.0016906512135587985
76	C	C	0.0016906489856779675
(HA2)67	G	G	0.0016906446368094535
5	A	A	0.0016906420390804346
(HA2)145	D	D	0.0016906348411362022
(HA2)4	G	G	0.0016906266475895232
278	N	N	0.0016906258708870251
(HA2)46	N	N	0.0016906232078377401
305	C	C	0.0016906201452994414
115	V	V	0.0016906156741748808
(HA2)208	F	F	0.0016906138346652866
40	V	V	0.0016906133031979495
(HA2)3	F	F	0.0016906123277653676
325	S	S	0.0016906080405223627
(HA2)186	I	I	0.0016905999900788044
(HA2)192	T	T	0.001690599333335135
310	R	R	0.0016905985782512492
(HA2)56	I	I	0.0016905917590415464
268	I	I	0.0016905855038135574
(HA2)50	N	N	0.0016905842944648635
(HA2)195	S	S	0.0016905821312184854
20	N	N	0.0016905820071158155
134	G	G	0.00169057385652254
(HA2)176	V	V	0.0016905695824691851
-2	L	L	0.0016905630391636749
59	L	L	0.001690552444408186
288	I	I	0.0016905522602821378
129	N	N	0.0016905428719572225
149	R	R	0.0016905409797375725
(HA2)52	V	V	0.0016905235164015313
(HA2)57	E	E	0.0016905219092725509
(HA2)215	S	S	0.001690517811465036
114	S	S	0.001690517203199758
(HA2)178	L	L	0.0016905098318978052
(HA2)207	S	S	0.0016905069750336806
25	T	T	0.0016905037500700795
(HA2)55	V	V	0.0016905028848444418
(HA2)95	N	N	0.0016905000766891756
-8	K	K	0.0016904967586371714
299	P	P	0.0016904965516972466
(HA2)96	A	A	0.0016904956484967016
(HA2)123	K	K	0.0016904913438066172
(HA2)198	V	V	0.0016904906496097542
187	S	S	0.0016904795933243555
106	E	E	0.0016904683199336218
(HA2)33	G	G	0.0016904678264157596
22	S	S	0.0016904677567383464
(HA2)153	R	R	0.0016904619444328107
191	Q	Q	0.001690452758627093
152	L	L	0.0016904507535370314
302	I	I	0.001690450086377156
105	Y	Y	0.0016904346419996995
245	F	F	0.0016904339029001705
249	G	G	0.0016904320154812482
26	V	V	0.001690430802571465
(HA2)78	E	E	0.0016904275456052062
(HA2)209	W	W	0.0016904230159292429
(HA2)48	I	I	0.001690422190934264
317	V	V	0.0016904158244328295
161	Y	Y	0.0016904136842218814
95	G	G	0.00169041108747065
311	S	S	0.001690407757158035
(HA2)191	S	S	0.0016904068069999965
230	M	M	0.0016904065777002865
(HA2)196	S	S	0.0016904052550867055
(HA2)14	W	W	0.00169040489376605
(HA2)82	K	K	0.0016904038791045175
18	H	H	0.0016904017015392779
(HA2)109	D	D	0.0016903999891928747
(HA2)70	F	F	0.0016903948070905392
77	D	D	0.001690390873999457
51	L	L	0.0016903805479433615
214	T	T	0.0016903793236379716
228	G	G	0.0016903774449210124
21	N	N	0.0016903742714434854
319	G	G	0.0016903730715008437
(HA2)36	A	A	0.001690366246492942
(HA2)5	A	A	0.0016903649180894167
(HA2)115	V	V	0.0016903614862124813
86	Y	Y	0.0016903600879215966
179	L	L	0.0016903581401208178
284	P	P	0.0016903531093640824
131	T	T	0.0016903525994603052
119	E	E	0.0016903510765680179
23	T	T	0.0016903418943648436
258	F	F	0.0016903401836224257
85	S	S	0.0016903395660865846
(HA2)148	C	C	0.0016903292206143176
251	L	L	0.0016903278344412812
127	W	W	0.0016903258942592766
6	T	T	0.0016903186611117648
290	S	S	0.0016903137975642836
279	T	T	0.0016903129053108304
31	E	E	0.0016903110753755226
(HA2)119	Y	Y	0.0016903091982127991
(HA2)99	L	L	0.001690308417431943
254	P	P	0.0016903082982945073
247	A	A	0.0016903076844447776
97	C	C	0.0016903058026420054
39	S	S	0.0016903047677297358
(HA2)152	V	V	0.0016903041290395086
(HA2)138	F	F	0.0016903013034712585
(HA2)35	A	A	0.0016903002685610805
315	R	R	0.0016902995449799465
(HA2)126	L	L	0.001690292800753398
(HA2)92	W	W	0.0016902915668937687
248	T	T	0.0016902881357762547
(HA2)135	N	N	0.0016902855611174376
(HA2)120	E	E	0.0016902843592486148
-9	M	M	0.0016902840894094636
(HA2)73	L	L	0.0016902839781281808
309	V	V	0.0016902803376692005
(HA2)94	Y	Y	0.0016902791203768472
(HA2)75	K	K	0.0016902706182254494
(HA2)98	L	L	0.00169026973988113
-1	L	L	0.001690269397611477
(HA2)194	A	A	0.0016902669848272267
286	G	G	0.0016902661556880837
301	T	T	0.0016902627447208064
316	M	M	0.001690262490538921
33	N	N	0.0016902620004345685
295	Q	Q	0.001690258951032667
(HA2)122	V	V	0.001690258498722518
(HA2)160	P	P	0.00169025726292625
(HA2)54	S	S	0.0016902525737217562
(HA2)116	K	K	0.0016902472722529539
303	G	G	0.0016902466070994693
277	C	C	0.001690246390880951
(HA2)53	N	N	0.00169024582857367
(HA2)130	A	A	0.0016902439172763945
(HA2)77	M	M	0.0016902420788195262
(HA2)86	D	D	0.0016902417231701929
174	K	K	0.0016902396270232632
15	I	I	0.0016902386808626715
212	R	R	0.001690237944479356
(HA2)187	L	L	0.0016902290596785105
110	E	E	0.0016902279575727573
(HA2)23	G	G	0.001690225815132366
287	A	A	0.0016902224164738954
313	K	K	0.0016902196620227036
7	D	D	0.0016902194030475842
(HA2)137	C	C	0.0016902183679804274
(HA2)218	C	C	0.0016902171440203002
108	L	L	0.0016902139595096394
88	V	V	0.0016902102834931141
28	T	T	0.0016902096356289132
(HA2)121	K	K	0.0016902094370915607
(HA2)51	K	K	0.0016902085348596148
119C	E	E	0.0016902073915837225
(HA2)84	V	V	0.001690206496251419
(HA2)136	G	G	0.0016902054096762887
(HA2)188	A	A	0.0016902027556940052
(HA2)1	G	G	0.0016902021192513811
(HA2)8	G	G	0.001690195438222348
(HA2)83	K	K	0.001690194517321951
(HA2)118	L	L	0.0016901943372432905
(HA2)110	F	F	0.0016901929795009006
(HA2)12	G	G	0.0016901918284182179
(HA2)24	Y	Y	0.0016901918158481407
322	N	N	0.0016901911307152526
120	I	I	0.0016901904617447224
69	W	W	0.001690188826116471
48	N	N	0.0016901875279818712
(HA2)9	F	F	0.0016901850706703644
(HA2)100	V	V	0.001690180805814028
(HA2)204	G	G	0.0016901793142884134
306	P	P	0.00169017816748346
(HA2)193	V	V	0.001690178090117973
99	P	P	0.0016901761854888422
(HA2)111	H	H	0.0016901761482511165
119B	F	F	0.0016901755091850105
100	G	G	0.0016901754511385527
84	W	W	0.0016901747791594195
(HA2)79	N	N	0.0016901734349801171
(HA2)85	D	D	0.001690173247384864
43	L	L	0.0016901731779802745
38	H	H	0.0016901727810111193
32	K	K	0.0016901719804304984
328	R	R	0.0016901703083739162
318	T	T	0.0016901653648665634
(HA2)206	I	I	0.0016901603853584895
250	N	N	0.0016901600366390796
71	L	L	0.0016901582331341925
(HA2)214	G	G	0.0016901578729879446
(HA2)81	N	N	0.0016901563110254356
(HA2)80	L	L	0.0016901543203179735
109	R	R	0.0016901541661542762
107	E	E	0.0016901537295417176
(HA2)34	Y	Y	0.001690153021821893
(HA2)217	Q	Q	0.0016901527320647431
(HA2)134	G	G	0.00169015235768365
(HA2)20	G	G	0.0016901514040511675
(HA2)221	C	C	0.0016901478705762146
(HA2)201	V	V	0.0016901477326876676
(HA2)162	Y	Y	0.0016901464315149642
72	G	G	0.0016901439759605926
(HA2)87	G	G	0.0016901386393839506
296	N	N	0.001690130946768886
73	N	N	0.0016901302043268401
(HA2)44	A	A	0.0016901291008950526
111	Q	Q	0.001690128420376779
293	P	P	0.001690127518055478
52	C	C	0.001690127373772168
(HA2)42	Q	Q	0.0016901271322378245
327A	Y	Y	0.0016901257172172745
(HA2)114	N	N	0.0016901254784250901
177	L	L	0.001690124971416507
112	L	L	0.001690122965466464
182	V	V	0.0016901182571640724
(HA2)19	D	D	0.0016901166475664926
(HA2)216	L	L	0.001690110755939675
(HA2)16	G	G	0.001690110406305878
180	W	W	0.001690106302572664
(HA2)155	G	G	0.0016901046850897655
37	T	T	0.0016901024792829859
(HA2)22	Y	Y	0.0016900955162127685
(HA2)107	T	T	0.0016900888101412214
(HA2)37	D	D	0.0016900833546591304
87	I	I	0.0016900818662674904
321	R	R	0.0016900791851782587
(HA2)222	I	I	0.001690077501837855
183	H	H	0.0016900764953122133
266	G	G	0.0016900628821605776
11	D	D	0.0016900622234829465
118	L	L	0.0016900604486578205
150	N	N	0.0016900594147557936
(HA2)40	S	S	0.0016900568164368301
192	Q	Q	0.001690056607426898
56	G	G	0.0016900505117779293
13	I	I	0.0016900504632473446
151	L	L	0.0016900503486887931
(HA2)129	N	N	0.0016900454384034232
10	A	A	0.001690044884908934
(HA2)31	G	G	0.0016900434381206307
(HA2)28	N	N	0.001690041511873595
147	F	F	0.0016900393591239033
(HA2)103	E	E	0.0016900379959384126
234	W	W	0.0016900364610321335
49	G	G	0.001690035901909329
(HA2)220	I	I	0.001690031141593574
(HA2)25	H	H	0.001690026759460133
204	V	V	0.0016900266017113596
148	Y	Y	0.0016900239682270635
129	N	D	0.0016900222294682632
98	Y	Y	0.001690019099107382
(HA2)68	K	K	0.0016900120995141468
16	G	G	0.0016900107116169375
119A	R	R	0.0016900087431106086
(HA2)97	E	E	0.0016900070469079394
(HA2)182	G	G	0.0016900061251619947
(HA2)7	A	A	0.0016900036979497894
61	L	L	0.0016900010714296116
178	V	D	0.0016900000000000005
251	L	D	0.0016900000000000005
251	L	T	0.0016900000000000005
251	L	S	0.0016900000000000005
(HA2)213	N	W	0.0016900000000000005
251	L	N	0.0016900000000000005
(HA2)213	N	R	0.0016900000000000005
251	L	M	0.0016900000000000005
(HA2)213	N	P	0.0016900000000000005
251	L	K	0.0016900000000000005
(HA2)47	G	P	0.0016900000000000005
(HA2)213	N	C	0.0016900000000000005
(HA2)213	N	A	0.0016900000000000005
251	L	G	0.0016900000000000005
251	L	E	0.0016900000000000005
251	L	C	0.0016900000000000005
(HA2)48	I	C	0.0016900000000000005
266	G	C	0.0016900000000000005
245	F	G	0.0016900000000000005
266	G	E	0.0016900000000000005
245	F	H	0.0016900000000000005
266	G	F	0.0016900000000000005
245	F	A	0.0016900000000000005
(HA2)174	D	C	0.0016900000000000005
266	G	I	0.0016900000000000005
252	I	G	0.0016900000000000005
266	G	K	0.0016900000000000005
240	G	P	0.0016900000000000005
(HA2)178	L	C	0.0016900000000000005
(HA2)178	L	D	0.0016900000000000005
252	I	C	0.0016900000000000005
(HA2)48	I	Y	0.0016900000000000005
178	V	Y	0.0016900000000000005
(HA2)48	I	W	0.0016900000000000005
178	V	F	0.0016900000000000005
252	I	E	0.0016900000000000005
178	V	H	0.0016900000000000005
178	V	C	0.0016900000000000005
(HA2)48	I	D	0.0016900000000000005
178	V	K	0.0016900000000000005
252	I	F	0.0016900000000000005
(HA2)48	I	E	0.0016900000000000005
(HA2)48	I	G	0.0016900000000000005
177	L	Y	0.0016900000000000005
178	V	N	0.0016900000000000005
(HA2)48	I	H	0.0016900000000000005
(HA2)175	G	C	0.0016900000000000005
(HA2)175	G	D	0.0016900000000000005
(HA2)48	I	K	0.0016900000000000005
245	F	E	0.0016900000000000005
178	V	P	0.0016900000000000005
252	I	D	0.0016900000000000005
245	F	D	0.0016900000000000005
178	V	Q	0.0016900000000000005
178	V	R	0.0016900000000000005
178	V	S	0.0016900000000000005
(HA2)178	L	F	0.0016900000000000005
178	V	T	0.0016900000000000005
(HA2)48	I	Q	0.0016900000000000005
178	V	W	0.0016900000000000005
(HA2)48	I	R	0.0016900000000000005
(HA2)48	I	P	0.0016900000000000005
29	I	D	0.0016900000000000005
266	G	M	0.0016900000000000005
18	H	K	0.0016900000000000005
245	F	R	0.0016900000000000005
(HA2)52	V	T	0.0016900000000000005
245	F	Q	0.0016900000000000005
(HA2)79	N	V	0.0016900000000000005
(HA2)79	N	W	0.0016900000000000005
(HA2)52	V	R	0.0016900000000000005
245	F	P	0.0016900000000000005
(HA2)21	W	V	0.0016900000000000005
245	F	N	0.0016900000000000005
(HA2)52	V	Q	0.0016900000000000005
(HA2)52	V	P	0.0016900000000000005
(HA2)52	V	N	0.0016900000000000005
(HA2)52	V	K	0.0016900000000000005
306	P	D	0.0016900000000000005
(HA2)52	V	W	0.0016900000000000005
(HA2)21	W	T	0.0016900000000000005
(HA2)52	V	H	0.0016900000000000005
(HA2)21	W	N	0.0016900000000000005
(HA2)21	W	H	0.0016900000000000005
(HA2)21	W	I	0.0016900000000000005
(HA2)21	W	K	0.0016900000000000005
(HA2)79	N	L	0.0016900000000000005
(HA2)79	N	M	0.0016900000000000005
(HA2)21	W	M	0.0016900000000000005
(HA2)21	W	P	0.0016900000000000005
18	H	M	0.0016900000000000005
(HA2)21	W	Q	0.0016900000000000005
(HA2)79	N	P	0.0016900000000000005
(HA2)40	S	Q	0.0016900000000000005
(HA2)21	W	S	0.0016900000000000005
(HA2)79	N	Q	0.0016900000000000005
(HA2)79	N	R	0.0016900000000000005
306	P	E	0.0016900000000000005
306	P	F	0.0016900000000000005
(HA2)178	L	G	0.0016900000000000005
18	H	D	0.0016900000000000005
18	H	F	0.0016900000000000005
(HA2)211	C	K	0.0016900000000000005
(HA2)211	C	N	0.0016900000000000005
18	H	E	0.0016900000000000005
(HA2)211	C	P	0.0016900000000000005
(HA2)40	S	Y	0.0016900000000000005
251	L	A	0.0016900000000000005
(HA2)211	C	H	0.0016900000000000005
266	G	Y	0.0016900000000000005
(HA2)178	L	Q	0.0016900000000000005
18	H	C	0.0016900000000000005
266	G	W	0.0016900000000000005
(HA2)178	L	K	0.0016900000000000005
177	L	W	0.0016900000000000005
18	H	G	0.0016900000000000005
(HA2)40	S	W	0.0016900000000000005
245	F	M	0.0016900000000000005
(HA2)52	V	D	0.0016900000000000005
245	F	K	0.0016900000000000005
306	P	H	0.0016900000000000005
306	P	I	0.0016900000000000005
(HA2)52	V	F	0.0016900000000000005
(HA2)40	S	V	0.0016900000000000005
306	P	K	0.0016900000000000005
306	P	M	0.0016900000000000005
306	P	Y	0.0016900000000000005
306	P	N	0.0016900000000000005
(HA2)52	V	C	0.0016900000000000005
306	P	Q	0.0016900000000000005
306	P	V	0.0016900000000000005
(HA2)211	C	D	0.0016900000000000005
306	P	W	0.0016900000000000005
(HA2)178	L	H	0.0016900000000000005
252	I	H	0.0016900000000000005
177	L	T	0.0016900000000000005
318	T	F	0.0016900000000000005
233	Y	E	0.0016900000000000005
318	T	D	0.0016900000000000005
318	T	E	0.0016900000000000005
233	Y	I	0.0016900000000000005
233	Y	K	0.0016900000000000005
241	D	L	0.0016900000000000005
233	Y	P	0.0016900000000000005
(HA2)220	I	Q	0.0016900000000000005
233	Y	Q	0.0016900000000000005
318	T	G	0.0016900000000000005
177	L	G	0.0016900000000000005
233	Y	R	0.0016900000000000005
318	T	H	0.0016900000000000005
233	Y	W	0.0016900000000000005
233	Y	C	0.0016900000000000005
318	T	C	0.0016900000000000005
253	A	N	0.0016900000000000005
253	A	L	0.0016900000000000005
317	V	Y	0.0016900000000000005
253	A	K	0.0016900000000000005
253	A	H	0.0016900000000000005
317	V	W	0.0016900000000000005
(HA2)220	I	Y	0.0016900000000000005
(HA2)220	I	W	0.0016900000000000005
253	A	F	0.0016900000000000005
317	V	R	0.0016900000000000005
(HA2)220	I	S	0.0016900000000000005
317	V	Q	0.0016900000000000005
241	D	I	0.0016900000000000005
317	V	P	0.0016900000000000005
317	V	M	0.0016900000000000005
318	T	L	0.0016900000000000005
318	T	M	0.0016900000000000005
234	W	A	0.0016900000000000005
177	L	D	0.0016900000000000005
(HA2)85	D	T	0.0016900000000000005
(HA2)85	D	S	0.0016900000000000005
(HA2)85	D	R	0.0016900000000000005
(HA2)85	D	Q	0.0016900000000000005
234	W	V	0.0016900000000000005
(HA2)85	D	P	0.0016900000000000005
234	W	T	0.0016900000000000005
234	W	Q	0.0016900000000000005
234	W	P	0.0016900000000000005
177	L	A	0.0016900000000000005
253	A	Q	0.0016900000000000005
234	W	N	0.0016900000000000005
177	L	C	0.0016900000000000005
253	A	R	0.0016900000000000005
253	A	W	0.0016900000000000005
241	D	P	0.0016900000000000005
234	W	M	0.0016900000000000005
177	L	E	0.0016900000000000005
253	A	Y	0.0016900000000000005
318	T	Y	0.0016900000000000005
234	W	I	0.0016900000000000005
318	T	W	0.0016900000000000005
318	T	V	0.0016900000000000005
234	W	H	0.0016900000000000005
318	T	Q	0.0016900000000000005
234	W	F	0.0016900000000000005
234	W	E	0.0016900000000000005
(HA2)85	D	F	0.0016900000000000005
318	T	N	0.0016900000000000005
234	W	D	0.0016900000000000005
317	V	L	0.0016900000000000005
317	V	K	0.0016900000000000005
177	L	S	0.0016900000000000005
229	R	N	0.0016900000000000005
(HA2)219	R	C	0.0016900000000000005
252	I	Y	0.0016900000000000005
(HA2)34	Y	G	0.0016900000000000005
229	R	L	0.0016900000000000005
(HA2)34	Y	I	0.0016900000000000005
229	R	M	0.0016900000000000005
(HA2)34	Y	L	0.0016900000000000005
(HA2)220	I	P	0.0016900000000000005
229	R	P	0.0016900000000000005
177	L	K	0.0016900000000000005
(HA2)34	Y	M	0.0016900000000000005
229	R	Q	0.0016900000000000005
(HA2)34	Y	P	0.0016900000000000005
316	M	A	0.0016900000000000005
229	R	I	0.0016900000000000005
252	I	W	0.0016900000000000005
229	R	H	0.0016900000000000005
252	I	Q	0.0016900000000000005
177	L	N	0.0016900000000000005
229	R	E	0.0016900000000000005
229	R	D	0.0016900000000000005
(HA2)47	G	D	0.0016900000000000005
(HA2)34	Y	E	0.0016900000000000005
229	R	C	0.0016900000000000005
229	R	A	0.0016900000000000005
177	L	Q	0.0016900000000000005
(HA2)34	Y	A	0.0016900000000000005
252	I	P	0.0016900000000000005
252	I	N	0.0016900000000000005
(HA2)21	W	E	0.0016900000000000005
(HA2)47	G	N	0.0016900000000000005
241	D	C	0.0016900000000000005
316	M	C	0.0016900000000000005
(HA2)219	R	M	0.0016900000000000005
(HA2)172	K	C	0.0016900000000000005
317	V	H	0.0016900000000000005
317	V	E	0.0016900000000000005
(HA2)220	I	N	0.0016900000000000005
317	V	D	0.0016900000000000005
316	M	Y	0.0016900000000000005
316	M	W	0.0016900000000000005
316	M	S	0.0016900000000000005
(HA2)220	I	H	0.0016900000000000005
(HA2)220	I	G	0.0016900000000000005
316	M	Q	0.0016900000000000005
(HA2)220	I	F	0.0016900000000000005
316	M	P	0.0016900000000000005
(HA2)220	I	E	0.0016900000000000005
316	M	N	0.0016900000000000005
(HA2)220	I	D	0.0016900000000000005
(HA2)34	Y	R	0.0016900000000000005
316	M	K	0.0016900000000000005
(HA2)220	I	C	0.0016900000000000005
316	M	H	0.0016900000000000005
241	D	F	0.0016900000000000005
316	M	F	0.0016900000000000005
(HA2)219	R	W	0.0016900000000000005
229	R	Y	0.0016900000000000005
316	M	E	0.0016900000000000005
253	A	D	0.0016900000000000005
(HA2)34	Y	W	0.0016900000000000005
(HA2)219	R	P	0.0016900000000000005
(HA2)34	Y	T	0.0016900000000000005
316	M	D	0.0016900000000000005
229	R	V	0.0016900000000000005
(HA2)40	S	P	0.0016900000000000005
(HA2)40	S	K	0.0016900000000000005
(HA2)21	W	D	0.0016900000000000005
281	C	L	0.0016900000000000005
(HA2)74	E	H	0.0016900000000000005
(HA2)74	E	I	0.0016900000000000005
(HA2)74	E	L	0.0016900000000000005
(HA2)74	E	M	0.0016900000000000005
(HA2)74	E	N	0.0016900000000000005
(HA2)74	E	P	0.0016900000000000005
(HA2)200	L	K	0.0016900000000000005
281	C	I	0.0016900000000000005
(HA2)74	E	R	0.0016900000000000005
281	C	K	0.0016900000000000005
(HA2)74	E	S	0.0016900000000000005
247	A	M	0.0016900000000000005
(HA2)74	E	T	0.0016900000000000005
(HA2)74	E	W	0.0016900000000000005
(HA2)200	L	H	0.0016900000000000005
(HA2)74	E	F	0.0016900000000000005
281	C	M	0.0016900000000000005
281	C	N	0.0016900000000000005
(HA2)74	E	C	0.0016900000000000005
(HA2)200	L	E	0.0016900000000000005
(HA2)200	L	D	0.0016900000000000005
(HA2)74	E	A	0.0016900000000000005
(HA2)200	L	C	0.0016900000000000005
281	C	Q	0.0016900000000000005
247	A	N	0.0016900000000000005
(HA2)31	G	D	0.0016900000000000005
184	H	G	0.0016900000000000005
237	L	E	0.0016900000000000005
184	H	K	0.0016900000000000005
237	L	F	0.0016900000000000005
237	L	G	0.0016900000000000005
(HA2)74	E	Y	0.0016900000000000005
(HA2)200	L	P	0.0016900000000000005
18	H	W	0.0016900000000000005
181	G	H	0.0016900000000000005
28	T	Y	0.0016900000000000005
28	T	W	0.0016900000000000005
181	G	L	0.0016900000000000005
181	G	K	0.0016900000000000005
(HA2)31	G	M	0.0016900000000000005
181	G	I	0.0016900000000000005
(HA2)59	M	S	0.0016900000000000005
(HA2)200	L	Q	0.0016900000000000005
(HA2)31	G	N	0.0016900000000000005
28	T	V	0.0016900000000000005
(HA2)59	M	Q	0.0016900000000000005
(HA2)59	M	P	0.0016900000000000005
(HA2)31	G	P	0.0016900000000000005
28	T	Q	0.0016900000000000005
181	G	M	0.0016900000000000005
181	G	N	0.0016900000000000005
(HA2)59	M	Y	0.0016900000000000005
181	G	P	0.0016900000000000005
247	A	L	0.0016900000000000005
(HA2)31	G	K	0.0016900000000000005
181	G	Q	0.0016900000000000005
181	G	T	0.0016900000000000005
281	C	A	0.0016900000000000005
181	G	W	0.0016900000000000005
281	C	D	0.0016900000000000005
(HA2)31	G	I	0.0016900000000000005
181	G	Y	0.0016900000000000005
(HA2)31	G	H	0.0016900000000000005
281	C	E	0.0016900000000000005
281	C	H	0.0016900000000000005
(HA2)200	L	R	0.0016900000000000005
281	C	T	0.0016900000000000005
237	L	H	0.0016900000000000005
(HA2)2	L	W	0.0016900000000000005
201	Y	M	0.0016900000000000005
2	A	K	0.0016900000000000005
29	I	W	0.0016900000000000005
29	I	Y	0.0016900000000000005
2	A	N	0.0016900000000000005
234	W	Y	0.0016900000000000005
201	Y	E	0.0016900000000000005
201	Y	P	0.0016900000000000005
237	L	K	0.0016900000000000005
(HA2)198	V	H	0.0016900000000000005
(HA2)198	V	K	0.0016900000000000005
203	S	E	0.0016900000000000005
(HA2)198	V	N	0.0016900000000000005
247	A	Y	0.0016900000000000005
188	S	D	0.0016900000000000005
2	A	D	0.0016900000000000005
196	S	W	0.0016900000000000005
192	Q	W	0.0016900000000000005
192	Q	C	0.0016900000000000005
(HA2)68	K	C	0.0016900000000000005
(HA2)68	K	W	0.0016900000000000005
29	I	S	0.0016900000000000005
29	I	Q	0.0016900000000000005
29	I	N	0.0016900000000000005
(HA2)68	K	D	0.0016900000000000005
(HA2)68	K	F	0.0016900000000000005
29	I	H	0.0016900000000000005
29	I	G	0.0016900000000000005
(HA2)68	K	M	0.0016900000000000005
29	I	A	0.0016900000000000005
29	I	F	0.0016900000000000005
29	I	E	0.0016900000000000005
(HA2)198	V	Y	0.0016900000000000005
206	S	E	0.0016900000000000005
206	S	I	0.0016900000000000005
247	A	P	0.0016900000000000005
(HA2)2	L	N	0.0016900000000000005
237	L	N	0.0016900000000000005
(HA2)2	L	K	0.0016900000000000005
(HA2)2	L	H	0.0016900000000000005
(HA2)31	G	C	0.0016900000000000005
237	L	S	0.0016900000000000005
237	L	W	0.0016900000000000005
(HA2)71	N	W	0.0016900000000000005
(HA2)71	N	V	0.0016900000000000005
(HA2)71	N	R	0.0016900000000000005
(HA2)71	N	Q	0.0016900000000000005
(HA2)71	N	P	0.0016900000000000005
237	L	Y	0.0016900000000000005
(HA2)2	L	E	0.0016900000000000005
(HA2)2	L	D	0.0016900000000000005
206	S	L	0.0016900000000000005
(HA2)71	N	M	0.0016900000000000005
(HA2)2	L	C	0.0016900000000000005
(HA2)71	N	L	0.0016900000000000005
(HA2)2	L	A	0.0016900000000000005
(HA2)71	N	F	0.0016900000000000005
247	A	Q	0.0016900000000000005
247	A	R	0.0016900000000000005
206	S	W	0.0016900000000000005
(HA2)71	N	C	0.0016900000000000005
206	S	V	0.0016900000000000005
206	S	R	0.0016900000000000005
247	A	W	0.0016900000000000005
206	S	N	0.0016900000000000005
206	S	M	0.0016900000000000005
(HA2)59	M	N	0.0016900000000000005
237	L	C	0.0016900000000000005
(HA2)85	D	Y	0.0016900000000000005
(HA2)40	S	F	0.0016900000000000005
(HA2)58	K	D	0.0016900000000000005
180	W	H	0.0016900000000000005
(HA2)78	E	T	0.0016900000000000005
(HA2)58	K	C	0.0016900000000000005
(HA2)40	S	D	0.0016900000000000005
(HA2)78	E	V	0.0016900000000000005
(HA2)31	G	W	0.0016900000000000005
(HA2)78	E	M	0.0016900000000000005
(HA2)56	I	Y	0.0016900000000000005
(HA2)78	E	W	0.0016900000000000005
(HA2)31	G	Y	0.0016900000000000005
247	A	F	0.0016900000000000005
(HA2)56	I	W	0.0016900000000000005
(HA2)56	I	R	0.0016900000000000005
(HA2)58	K	F	0.0016900000000000005
180	W	I	0.0016900000000000005
302	I	P	0.0016900000000000005
302	I	N	0.0016900000000000005
(HA2)58	K	G	0.0016900000000000005
302	I	H	0.0016900000000000005
302	I	G	0.0016900000000000005
302	I	E	0.0016900000000000005
302	I	D	0.0016900000000000005
180	W	K	0.0016900000000000005
(HA2)204	G	Y	0.0016900000000000005
302	I	C	0.0016900000000000005
(HA2)204	G	W	0.0016900000000000005
(HA2)78	E	P	0.0016900000000000005
247	A	H	0.0016900000000000005
(HA2)204	G	V	0.0016900000000000005
(HA2)78	E	N	0.0016900000000000005
(HA2)56	I	Q	0.0016900000000000005
180	W	E	0.0016900000000000005
180	W	D	0.0016900000000000005
(HA2)56	I	F	0.0016900000000000005
(HA2)21	W	A	0.0016900000000000005
304	E	W	0.0016900000000000005
(HA2)40	S	M	0.0016900000000000005
29	I	C	0.0016900000000000005
273	S	C	0.0016900000000000005
245	F	W	0.0016900000000000005
273	S	M	0.0016900000000000005
246	E	C	0.0016900000000000005
246	E	F	0.0016900000000000005
273	S	W	0.0016900000000000005
246	E	I	0.0016900000000000005
(HA2)56	I	D	0.0016900000000000005
304	E	P	0.0016900000000000005
(HA2)56	I	E	0.0016900000000000005
246	E	M	0.0016900000000000005
246	E	Y	0.0016900000000000005
246	E	N	0.0016900000000000005
(HA2)40	S	H	0.0016900000000000005
(HA2)56	I	G	0.0016900000000000005
246	E	P	0.0016900000000000005
18	H	Y	0.0016900000000000005
246	E	R	0.0016900000000000005
180	W	A	0.0016900000000000005
(HA2)56	I	H	0.0016900000000000005
(HA2)79	N	F	0.0016900000000000005
246	E	W	0.0016900000000000005
(HA2)79	N	E	0.0016900000000000005
(HA2)56	I	K	0.0016900000000000005
180	W	C	0.0016900000000000005
(HA2)79	N	C	0.0016900000000000005
(HA2)204	G	T	0.0016900000000000005
(HA2)204	G	S	0.0016900000000000005
181	G	F	0.0016900000000000005
(HA2)203	L	G	0.0016900000000000005
28	T	D	0.0016900000000000005
28	T	C	0.0016900000000000005
(HA2)203	L	A	0.0016900000000000005
(HA2)203	L	C	0.0016900000000000005
(HA2)203	L	D	0.0016900000000000005
(HA2)203	L	E	0.0016900000000000005
180	W	V	0.0016900000000000005
(HA2)78	E	L	0.0016900000000000005
(HA2)203	L	H	0.0016900000000000005
(HA2)203	L	I	0.0016900000000000005
(HA2)203	L	K	0.0016900000000000005
180	W	T	0.0016900000000000005
(HA2)58	K	P	0.0016900000000000005
(HA2)203	L	N	0.0016900000000000005
28	T	E	0.0016900000000000005
28	T	F	0.0016900000000000005
28	T	G	0.0016900000000000005
(HA2)58	K	W	0.0016900000000000005
247	A	K	0.0016900000000000005
(HA2)58	K	Y	0.0016900000000000005
(HA2)31	G	Q	0.0016900000000000005
28	T	H	0.0016900000000000005
28	T	L	0.0016900000000000005
181	G	C	0.0016900000000000005
(HA2)59	M	D	0.0016900000000000005
181	G	E	0.0016900000000000005
(HA2)59	M	E	0.0016900000000000005
28	T	M	0.0016900000000000005
(HA2)59	M	H	0.0016900000000000005
28	T	N	0.0016900000000000005
237	L	A	0.0016900000000000005
(HA2)58	K	N	0.0016900000000000005
(HA2)203	L	S	0.0016900000000000005
(HA2)203	L	T	0.0016900000000000005
(HA2)204	G	K	0.0016900000000000005
180	W	L	0.0016900000000000005
(HA2)78	E	I	0.0016900000000000005
180	W	M	0.0016900000000000005
(HA2)31	G	T	0.0016900000000000005
300	V	W	0.0016900000000000005
(HA2)204	G	Q	0.0016900000000000005
(HA2)204	G	P	0.0016900000000000005
300	V	P	0.0016900000000000005
(HA2)78	E	F	0.0016900000000000005
(HA2)204	G	N	0.0016900000000000005
(HA2)204	G	M	0.0016900000000000005
(HA2)204	G	L	0.0016900000000000005
180	W	N	0.0016900000000000005
(HA2)78	E	C	0.0016900000000000005
(HA2)204	G	I	0.0016900000000000005
3	F	E	0.0016900000000000005
(HA2)204	G	H	0.0016900000000000005
180	W	P	0.0016900000000000005
(HA2)204	G	F	0.0016900000000000005
3	F	R	0.0016900000000000005
3	F	Q	0.0016900000000000005
3	F	M	0.0016900000000000005
(HA2)204	G	D	0.0016900000000000005
3	F	H	0.0016900000000000005
180	W	Q	0.0016900000000000005
(HA2)204	G	C	0.0016900000000000005
(HA2)203	L	Y	0.0016900000000000005
3	F	G	0.0016900000000000005
247	A	I	0.0016900000000000005
(HA2)203	L	W	0.0016900000000000005
(HA2)85	D	W	0.0016900000000000005
241	D	W	0.0016900000000000005
32	K	A	0.0016900000000000005
84	W	A	0.0016900000000000005
84	W	I	0.0016900000000000005
84	W	H	0.0016900000000000005
84	W	E	0.0016900000000000005
16	G	N	0.0016900000000000005
110	E	Y	0.0016900000000000005
84	W	D	0.0016900000000000005
16	G	M	0.0016900000000000005
110	E	W	0.0016900000000000005
110	E	T	0.0016900000000000005
84	W	L	0.0016900000000000005
16	G	L	0.0016900000000000005
16	G	I	0.0016900000000000005
16	G	H	0.0016900000000000005
110	E	S	0.0016900000000000005
16	G	F	0.0016900000000000005
16	G	C	0.0016900000000000005
16	G	A	0.0016900000000000005
159	D	W	0.0016900000000000005
84	W	K	0.0016900000000000005
84	W	M	0.0016900000000000005
85	S	V	0.0016900000000000005
16	G	W	0.0016900000000000005
85	S	M	0.0016900000000000005
85	S	L	0.0016900000000000005
85	S	K	0.0016900000000000005
85	S	I	0.0016900000000000005
85	S	H	0.0016900000000000005
85	S	E	0.0016900000000000005
85	S	D	0.0016900000000000005
16	G	Y	0.0016900000000000005
16	G	T	0.0016900000000000005
16	G	P	0.0016900000000000005
16	G	R	0.0016900000000000005
85	S	C	0.0016900000000000005
84	W	V	0.0016900000000000005
84	W	T	0.0016900000000000005
84	W	Q	0.0016900000000000005
84	W	P	0.0016900000000000005
84	W	N	0.0016900000000000005
16	G	Q	0.0016900000000000005
159	D	R	0.0016900000000000005
159	D	K	0.0016900000000000005
159	D	F	0.0016900000000000005
(HA2)141	Y	G	0.0016900000000000005
(HA2)141	Y	Q	0.0016900000000000005
(HA2)141	Y	P	0.0016900000000000005
110	E	C	0.0016900000000000005
11	D	W	0.0016900000000000005
55	K	C	0.0016900000000000005
(HA2)141	Y	K	0.0016900000000000005
(HA2)141	Y	I	0.0016900000000000005
55	K	I	0.0016900000000000005
(HA2)141	Y	E	0.0016900000000000005
159	D	C	0.0016900000000000005
55	K	P	0.0016900000000000005
55	K	V	0.0016900000000000005
55	K	W	0.0016900000000000005
80	P	C	0.0016900000000000005
11	D	T	0.0016900000000000005
78A	L	Y	0.0016900000000000005
78A	L	W	0.0016900000000000005
11	D	S	0.0016900000000000005
(HA2)115	V	Y	0.0016900000000000005
(HA2)115	V	W	0.0016900000000000005
(HA2)115	V	T	0.0016900000000000005
(HA2)115	V	S	0.0016900000000000005
110	E	P	0.0016900000000000005
110	E	N	0.0016900000000000005
110	E	M	0.0016900000000000005
110	E	L	0.0016900000000000005
110	E	I	0.0016900000000000005
(HA2)115	V	C	0.0016900000000000005
(HA2)115	V	D	0.0016900000000000005
(HA2)115	V	F	0.0016900000000000005
110	E	H	0.0016900000000000005
(HA2)115	V	H	0.0016900000000000005
(HA2)115	V	K	0.0016900000000000005
110	E	F	0.0016900000000000005
(HA2)115	V	N	0.0016900000000000005
(HA2)115	V	P	0.0016900000000000005
(HA2)141	Y	V	0.0016900000000000005
(HA2)115	V	Q	0.0016900000000000005
(HA2)115	V	R	0.0016900000000000005
85	S	Q	0.0016900000000000005
85	S	W	0.0016900000000000005
164	L	D	0.0016900000000000005
48	N	P	0.0016900000000000005
48	N	F	0.0016900000000000005
(HA2)149	M	Y	0.0016900000000000005
(HA2)149	M	W	0.0016900000000000005
48	N	L	0.0016900000000000005
(HA2)149	M	S	0.0016900000000000005
48	N	M	0.0016900000000000005
(HA2)149	M	Q	0.0016900000000000005
(HA2)149	M	N	0.0016900000000000005
48	N	Q	0.0016900000000000005
48	N	C	0.0016900000000000005
(HA2)111	H	D	0.0016900000000000005
48	N	R	0.0016900000000000005
48	N	V	0.0016900000000000005
(HA2)149	M	G	0.0016900000000000005
(HA2)149	M	F	0.0016900000000000005
48	N	W	0.0016900000000000005
(HA2)111	H	E	0.0016900000000000005
(HA2)149	M	D	0.0016900000000000005
48	N	E	0.0016900000000000005
(HA2)15	T	F	0.0016900000000000005
86	Y	A	0.0016900000000000005
86	Y	Q	0.0016900000000000005
46	S	P	0.0016900000000000005
47	H	C	0.0016900000000000005
47	H	E	0.0016900000000000005
(HA2)15	T	W	0.0016900000000000005
86	Y	T	0.0016900000000000005
47	H	I	0.0016900000000000005
47	H	K	0.0016900000000000005
86	Y	R	0.0016900000000000005
86	Y	P	0.0016900000000000005
(HA2)15	T	G	0.0016900000000000005
47	H	L	0.0016900000000000005
(HA2)111	H	C	0.0016900000000000005
47	H	M	0.0016900000000000005
(HA2)15	T	M	0.0016900000000000005
47	H	V	0.0016900000000000005
(HA2)15	T	K	0.0016900000000000005
47	H	W	0.0016900000000000005
48	N	A	0.0016900000000000005
(HA2)149	M	C	0.0016900000000000005
(HA2)111	H	F	0.0016900000000000005
(HA2)149	M	A	0.0016900000000000005
86	Y	M	0.0016900000000000005
49	G	M	0.0016900000000000005
49	G	N	0.0016900000000000005
(HA2)147	E	Q	0.0016900000000000005
49	G	P	0.0016900000000000005
49	G	Q	0.0016900000000000005
49	G	V	0.0016900000000000005
(HA2)111	H	N	0.0016900000000000005
49	G	W	0.0016900000000000005
86	Y	L	0.0016900000000000005
49	G	C	0.0016900000000000005
(HA2)111	H	S	0.0016900000000000005
(HA2)111	H	T	0.0016900000000000005
(HA2)111	H	V	0.0016900000000000005
(HA2)111	H	W	0.0016900000000000005
86	Y	K	0.0016900000000000005
86	Y	F	0.0016900000000000005
86	Y	E	0.0016900000000000005
(HA2)147	E	C	0.0016900000000000005
49	G	L	0.0016900000000000005
49	G	K	0.0016900000000000005
(HA2)111	H	M	0.0016900000000000005
49	G	I	0.0016900000000000005
49	G	D	0.0016900000000000005
(HA2)148	C	T	0.0016900000000000005
49	G	F	0.0016900000000000005
(HA2)148	C	Q	0.0016900000000000005
(HA2)148	C	P	0.0016900000000000005
(HA2)148	C	N	0.0016900000000000005
(HA2)148	C	M	0.0016900000000000005
(HA2)111	H	G	0.0016900000000000005
(HA2)148	C	L	0.0016900000000000005
(HA2)148	C	K	0.0016900000000000005
(HA2)148	C	I	0.0016900000000000005
(HA2)148	C	H	0.0016900000000000005
(HA2)111	H	I	0.0016900000000000005
(HA2)111	H	K	0.0016900000000000005
(HA2)148	C	E	0.0016900000000000005
(HA2)148	C	D	0.0016900000000000005
(HA2)148	C	A	0.0016900000000000005
11	D	R	0.0016900000000000005
11	D	Q	0.0016900000000000005
11	D	P	0.0016900000000000005
66	I	Y	0.0016900000000000005
66	I	G	0.0016900000000000005
66	I	H	0.0016900000000000005
66	I	K	0.0016900000000000005
66	I	N	0.0016900000000000005
66	I	P	0.0016900000000000005
66	I	Q	0.0016900000000000005
66	I	R	0.0016900000000000005
66	I	W	0.0016900000000000005
143	G	W	0.0016900000000000005
66	I	D	0.0016900000000000005
143	G	V	0.0016900000000000005
143	G	P	0.0016900000000000005
143	G	I	0.0016900000000000005
143	G	C	0.0016900000000000005
103	I	P	0.0016900000000000005
103	I	W	0.0016900000000000005
(HA2)128	N	P	0.0016900000000000005
7	D	C	0.0016900000000000005
66	I	E	0.0016900000000000005
66	I	C	0.0016900000000000005
78A	L	S	0.0016900000000000005
(HA2)12	G	S	0.0016900000000000005
-9	M	Y	0.0016900000000000005
(HA2)12	G	K	0.0016900000000000005
76	C	L	0.0016900000000000005
(HA2)12	G	M	0.0016900000000000005
(HA2)12	G	N	0.0016900000000000005
(HA2)12	G	P	0.0016900000000000005
(HA2)12	G	Q	0.0016900000000000005
76	C	K	0.0016900000000000005
(HA2)12	G	T	0.0016900000000000005
66	I	A	0.0016900000000000005
(HA2)12	G	V	0.0016900000000000005
(HA2)12	G	W	0.0016900000000000005
(HA2)12	G	Y	0.0016900000000000005
76	C	I	0.0016900000000000005
76	C	H	0.0016900000000000005
76	C	E	0.0016900000000000005
76	C	D	0.0016900000000000005
76	C	A	0.0016900000000000005
7	D	F	0.0016900000000000005
7	D	I	0.0016900000000000005
(HA2)128	N	C	0.0016900000000000005
(HA2)126	L	E	0.0016900000000000005
(HA2)126	L	Q	0.0016900000000000005
70	L	M	0.0016900000000000005
(HA2)126	L	N	0.0016900000000000005
(HA2)126	L	M	0.0016900000000000005
(HA2)126	L	K	0.0016900000000000005
70	L	N	0.0016900000000000005
(HA2)126	L	G	0.0016900000000000005
70	L	Q	0.0016900000000000005
(HA2)126	L	D	0.0016900000000000005
7	D	K	0.0016900000000000005
70	L	S	0.0016900000000000005
(HA2)126	L	A	0.0016900000000000005
(HA2)125	Q	Y	0.0016900000000000005
(HA2)125	Q	W	0.0016900000000000005
70	L	T	0.0016900000000000005
70	L	W	0.0016900000000000005
70	L	Y	0.0016900000000000005
(HA2)125	Q	N	0.0016900000000000005
(HA2)126	L	R	0.0016900000000000005
(HA2)126	L	T	0.0016900000000000005
(HA2)126	L	W	0.0016900000000000005
(HA2)126	L	Y	0.0016900000000000005
7	D	L	0.0016900000000000005
7	D	M	0.0016900000000000005
7	D	N	0.0016900000000000005
7	D	P	0.0016900000000000005
7	D	Q	0.0016900000000000005
7	D	T	0.0016900000000000005
7	D	V	0.0016900000000000005
7	D	W	0.0016900000000000005
70	L	A	0.0016900000000000005
70	L	C	0.0016900000000000005
137	V	C	0.0016900000000000005
70	L	E	0.0016900000000000005
137	V	D	0.0016900000000000005
70	L	G	0.0016900000000000005
137	V	N	0.0016900000000000005
137	V	R	0.0016900000000000005
70	L	K	0.0016900000000000005
59	L	Y	0.0016900000000000005
-9	M	W	0.0016900000000000005
76	C	M	0.0016900000000000005
58	P	E	0.0016900000000000005
151	L	N	0.0016900000000000005
151	L	K	0.0016900000000000005
151	L	H	0.0016900000000000005
151	L	G	0.0016900000000000005
58	P	C	0.0016900000000000005
151	L	E	0.0016900000000000005
58	P	D	0.0016900000000000005
151	L	D	0.0016900000000000005
133	N	C	0.0016900000000000005
-7	A	M	0.0016900000000000005
58	P	F	0.0016900000000000005
151	L	C	0.0016900000000000005
58	P	G	0.0016900000000000005
58	P	H	0.0016900000000000005
58	P	I	0.0016900000000000005
151	L	A	0.0016900000000000005
58	P	K	0.0016900000000000005
-7	A	H	0.0016900000000000005
151	L	P	0.0016900000000000005
151	L	Q	0.0016900000000000005
151	L	R	0.0016900000000000005
151	L	Y	0.0016900000000000005
11	D	M	0.0016900000000000005
11	D	L	0.0016900000000000005
78A	L	N	0.0016900000000000005
11	D	K	0.0016900000000000005
78A	L	H	0.0016900000000000005
11	D	I	0.0016900000000000005
78A	L	G	0.0016900000000000005
78A	L	F	0.0016900000000000005
78A	L	E	0.0016900000000000005
78A	L	C	0.0016900000000000005
78A	L	A	0.0016900000000000005
-5	L	D	0.0016900000000000005
78	S	W	0.0016900000000000005
11	D	F	0.0016900000000000005
11	D	C	0.0016900000000000005
78	S	C	0.0016900000000000005
-5	L	N	0.0016900000000000005
-7	A	K	0.0016900000000000005
58	P	M	0.0016900000000000005
59	L	W	0.0016900000000000005
-9	M	P	0.0016900000000000005
-9	M	H	0.0016900000000000005
(HA2)12	G	C	0.0016900000000000005
59	L	E	0.0016900000000000005
(HA2)12	G	D	0.0016900000000000005
76	C	P	0.0016900000000000005
(HA2)12	G	F	0.0016900000000000005
76	C	N	0.0016900000000000005
-9	M	N	0.0016900000000000005
59	L	G	0.0016900000000000005
76	C	V	0.0016900000000000005
59	L	H	0.0016900000000000005
59	L	K	0.0016900000000000005
-9	M	Q	0.0016900000000000005
-9	M	S	0.0016900000000000005
59	L	M	0.0016900000000000005
59	L	N	0.0016900000000000005
59	L	S	0.0016900000000000005
59	L	T	0.0016900000000000005
-9	M	G	0.0016900000000000005
(HA2)12	G	A	0.0016900000000000005
-9	M	F	0.0016900000000000005
-9	M	E	0.0016900000000000005
58	P	N	0.0016900000000000005
-7	A	N	0.0016900000000000005
58	P	Q	0.0016900000000000005
58	P	R	0.0016900000000000005
58	P	T	0.0016900000000000005
-7	A	W	0.0016900000000000005
58	P	V	0.0016900000000000005
76	C	T	0.0016900000000000005
58	P	W	0.0016900000000000005
58	P	Y	0.0016900000000000005
59	L	A	0.0016900000000000005
59	L	C	0.0016900000000000005
-9	M	A	0.0016900000000000005
-9	M	C	0.0016900000000000005
76	C	Q	0.0016900000000000005
-9	M	D	0.0016900000000000005
59	L	D	0.0016900000000000005
86	Y	W	0.0016900000000000005
85	S	N	0.0016900000000000005
34	V	N	0.0016900000000000005
170	N	G	0.0016900000000000005
34	V	P	0.0016900000000000005
(HA2)93	T	D	0.0016900000000000005
(HA2)93	T	C	0.0016900000000000005
120	I	Q	0.0016900000000000005
174	K	P	0.0016900000000000005
34	V	Q	0.0016900000000000005
120	I	P	0.0016900000000000005
119A	R	L	0.0016900000000000005
174	K	M	0.0016900000000000005
34	V	R	0.0016900000000000005
119A	R	M	0.0016900000000000005
34	V	S	0.0016900000000000005
128	P	Y	0.0016900000000000005
128	P	W	0.0016900000000000005
128	P	N	0.0016900000000000005
120	I	D	0.0016900000000000005
(HA2)158	D	Q	0.0016900000000000005
120	I	E	0.0016900000000000005
119A	R	N	0.0016900000000000005
120	I	F	0.0016900000000000005
128	P	K	0.0016900000000000005
(HA2)93	T	G	0.0016900000000000005
(HA2)93	T	H	0.0016900000000000005
36	V	C	0.0016900000000000005
175	E	W	0.0016900000000000005
119A	R	E	0.0016900000000000005
120	I	H	0.0016900000000000005
170	N	P	0.0016900000000000005
119A	R	H	0.0016900000000000005
170	N	M	0.0016900000000000005
120	I	C	0.0016900000000000005
34	V	C	0.0016900000000000005
241	D	T	0.0016900000000000005
34	V	D	0.0016900000000000005
34	V	F	0.0016900000000000005
(HA2)93	T	L	0.0016900000000000005
(HA2)93	T	Y	0.0016900000000000005
175	E	C	0.0016900000000000005
34	V	H	0.0016900000000000005
(HA2)93	T	W	0.0016900000000000005
174	K	W	0.0016900000000000005
(HA2)93	T	V	0.0016900000000000005
(HA2)93	T	N	0.0016900000000000005
(HA2)167	K	P	0.0016900000000000005
34	V	K	0.0016900000000000005
36	V	D	0.0016900000000000005
(HA2)100	V	W	0.0016900000000000005
128	P	F	0.0016900000000000005
174	K	D	0.0016900000000000005
35	A	S	0.0016900000000000005
36	V	Q	0.0016900000000000005
170	N	E	0.0016900000000000005
(HA2)159	Y	T	0.0016900000000000005
119A	R	W	0.0016900000000000005
35	A	C	0.0016900000000000005
119A	R	Y	0.0016900000000000005
(HA2)100	V	Y	0.0016900000000000005
35	A	R	0.0016900000000000005
35	A	Q	0.0016900000000000005
119A	R	V	0.0016900000000000005
35	A	D	0.0016900000000000005
35	A	F	0.0016900000000000005
35	A	H	0.0016900000000000005
35	A	N	0.0016900000000000005
35	A	M	0.0016900000000000005
36	V	P	0.0016900000000000005
36	V	N	0.0016900000000000005
35	A	L	0.0016900000000000005
36	V	K	0.0016900000000000005
34	V	Y	0.0016900000000000005
36	V	R	0.0016900000000000005
170	N	A	0.0016900000000000005
36	V	W	0.0016900000000000005
170	N	C	0.0016900000000000005
128	P	C	0.0016900000000000005
120	I	G	0.0016900000000000005
119A	R	P	0.0016900000000000005
36	V	F	0.0016900000000000005
(HA2)100	V	E	0.0016900000000000005
36	V	Y	0.0016900000000000005
(HA2)100	V	C	0.0016900000000000005
(HA2)159	Y	K	0.0016900000000000005
(HA2)159	Y	M	0.0016900000000000005
120	I	N	0.0016900000000000005
170	N	F	0.0016900000000000005
36	V	T	0.0016900000000000005
34	V	T	0.0016900000000000005
119A	R	Q	0.0016900000000000005
36	V	H	0.0016900000000000005
34	V	W	0.0016900000000000005
36	V	S	0.0016900000000000005
(HA2)159	Y	Q	0.0016900000000000005
[truncated: 9,301 more rows]
