# Supplementary material for: How single mutations affect viral escape from broad and narrow antibodies to H1 influenza hemagglutinin
Source: Nat Commun. 2018 Apr 11;9:1386. doi: 10.1038/s41467-018-03665-3 (PMC5895760; doi:10.1038/s41467-018-03665-3)
Supplement: Supplementary file 7 — Supplementary Data 5(ZIP 626 kb) [file 41467_2018_3665_MOESM7_ESM.zip › medianfracsurvivefiles/antibody_H17L10_median_avgsite.csv]

site	avgfracsurvive	maxfracsurvive
(HA2)1	0.0015618259574591456	0.00169
(HA2)10	0.0014990009666710374	0.001697615750403112
(HA2)100	0.0016016647470507798	0.001881150028569232
(HA2)101	0.0015913838347672163	0.001987526342006463
(HA2)102	0.00161313296041061	0.002476704509313934
(HA2)103	0.001595390714174346	0.0016899999999999994
(HA2)104	0.0016656305776610368	0.002224355953183022
(HA2)105	0.0015960854752218392	0.001793321468879307
(HA2)106	0.0016840451440574527	0.002458781770499556
(HA2)107	0.0016560545152002344	0.00236191417571722
(HA2)108	0.0017184788792897706	0.002078050054830574
(HA2)109	0.0015001901949086949	0.00169
(HA2)11	0.0015793423833748042	0.0017879999999999999
(HA2)110	0.0016305153164771868	0.0018899999999999998
(HA2)111	0.0016455587432347356	0.0018704658244623948
(HA2)112	0.0014710020862285643	0.00169
(HA2)113	0.001376877692620317	0.0017687234777471565
(HA2)114	0.0015619593901797836	0.00169
(HA2)115	0.0015688805297927183	0.0017025516478598366
(HA2)116	0.001604840764408155	0.0018685396693409078
(HA2)117	0.001440989584152003	0.00169
(HA2)118	0.0016088956354407926	0.0019863993325950065
(HA2)119	0.0015869533449485978	0.00169
(HA2)12	0.0016049541741725414	0.0016900000000000005
(HA2)120	0.001509718210863642	0.00169
(HA2)121	0.0015489074495509214	0.00169
(HA2)122	0.0015996907369575924	0.001709836842787284
(HA2)123	0.0015250266944496016	0.0017991485377032747
(HA2)124	0.0015126722724560805	0.002225269505160797
(HA2)125	0.0011862048768286173	0.0016900000000000005
(HA2)126	0.001667410318105	0.0023371804555963114
(HA2)127	0.0014253485458433158	0.00169
(HA2)128	0.0014301823753564973	0.00210584064357036
(HA2)129	0.001645990295875842	0.00189
(HA2)13	0.0015933650512154405	0.0018899999999999998
(HA2)130	0.0015683747228349117	0.00169
(HA2)131	0.0010563618153909572	0.0016899999999999999
(HA2)132	0.0015124487129538453	0.00189
(HA2)133	0.0011942912604717422	0.0016899999999999994
(HA2)134	0.0014969628876764303	0.0016899999999999994
(HA2)135	0.001508396126523324	0.0016899999999999999
(HA2)136	0.001594843653371633	0.0016899999999999999
(HA2)137	0.0015991125059531457	0.0019490707853185233
(HA2)138	0.0015476697618825037	0.00169
(HA2)139	0.0012774164333726632	0.0016899999999999999
(HA2)14	0.0016157263339870505	0.0019393516425027168
(HA2)140	0.0015708213868157294	0.00169
(HA2)141	0.0014525111914716917	0.0016900000000000005
(HA2)142	0.0015619813765521836	0.0018899999999999998
(HA2)143	0.0012684250601438722	0.00169
(HA2)144	0.001650816743280824	0.0018421000721201442
(HA2)145	0.001482794413447887	0.0017956752886986126
(HA2)146	0.0015889101356766026	0.0017922975313120265
(HA2)147	0.0011603004280984536	0.0016900000000000005
(HA2)148	0.0016649453824217337	0.001904810381465313
(HA2)149	0.0015088564039095155	0.0016900000000000005
(HA2)15	0.0012295782341322516	0.0016900000000000005
(HA2)150	0.0011944421584052297	0.00169
(HA2)151	0.0013990047950145665	0.0016900000000000005
(HA2)152	0.0015941628485060717	0.0017920227988253358
(HA2)153	0.0015414927928192124	0.0016900000000000005
(HA2)154	0.0007448152920041701	0.0016899999999999994
(HA2)155	0.001512409561042648	0.00189
(HA2)156	0.0009989231458733356	0.00169
(HA2)157	0.0016403558371399446	0.0019281540282107192
(HA2)158	0.0013427331499977877	0.0018900000000000004
(HA2)159	0.001374797939825826	0.0017958630640455204
(HA2)16	0.0015650824873746842	0.00169
(HA2)160	0.0013482476021777542	0.0018273800364867587
(HA2)161	0.0012626198177138508	0.0017958287091809364
(HA2)162	0.0016082515210314868	0.00169
(HA2)163	0.0014797072492703706	0.003500994859279829
(HA2)164	0.001229910602701568	0.0016899999999999999
(HA2)165	0.0012818673795387198	0.00169
(HA2)166	0.0013719254496533744	0.0018899999999999998
(HA2)167	0.0012112272762440897	0.0016900000000000005
(HA2)168	0.0014084641672662216	0.0016900000000000005
(HA2)169	0.0012260170445296198	0.00169
(HA2)17	0.0015646107032088277	0.00189
(HA2)170	0.0013796852507006602	0.0024767340507104553
(HA2)171	0.0014719464414468687	0.002264448501937945
(HA2)172	0.0011970875379917188	0.0021240802495131766
(HA2)173	0.0017732123509472738	0.003429723396716786
(HA2)174	0.0010074095800745827	0.0016900000000000005
(HA2)175	0.0009938838734086975	0.0016900000000000005
(HA2)176	0.001489490535208478	0.00169
(HA2)177	0.001238846852460131	0.00169
(HA2)178	0.0014640862814157144	0.0016900000000000005
(HA2)179	0.0014073349311796823	0.0017828191962470175
(HA2)18	0.0014577934206047114	0.0039982372016085215
(HA2)180	0.002894592693610488	0.030518539754167844
(HA2)181	0.0011194718700966977	0.0015498205343551091
(HA2)182	0.0019054381804528985	0.009073035415142684
(HA2)183	0.0012081698695615227	0.00169
(HA2)184	0.0013516964880619475	0.0016899999999999994
(HA2)185	0.001393790809452029	0.00189
(HA2)186	0.001441141852550353	0.0018944727829778465
(HA2)187	0.0016208752545641932	0.0020546266270966233
(HA2)188	0.0015562223223482467	0.0016899999999999999
(HA2)189	0.0016181729651816169	0.00169
(HA2)19	0.001645088906400126	0.002366
(HA2)190	0.0015890839317629739	0.001788
(HA2)191	0.001629707130218756	0.0017779013203989675
(HA2)192	0.001522146562828334	0.00169
(HA2)193	0.0015125951104152868	0.0017019355369908376
(HA2)194	0.0016357108658838005	0.0017449106189157476
(HA2)195	0.001543562502935234	0.0021754141127128448
(HA2)196	0.0016304593638564592	0.0018899999999999998
(HA2)197	0.001328362322250398	0.0016899999999999999
(HA2)198	0.0014194568041335912	0.0017366243419859515
(HA2)199	0.0013502121728396147	0.00169
(HA2)2	0.0015168946884172845	0.0018850088261977496
(HA2)20	0.0016584443501563178	0.002130117043401972
(HA2)200	0.0013673941221284517	0.0016900000000000005
(HA2)201	0.0015881436574949927	0.0018791294322588765
(HA2)202	0.0014800718450986826	0.00169
(HA2)203	0.001625391394133016	0.00189
(HA2)204	0.0016256412272996686	0.0016900000000000005
(HA2)205	0.001573334418487848	0.0017086082695388686
(HA2)206	0.0015462938504212428	0.00169
(HA2)207	0.001361717318312527	0.00169
(HA2)208	0.001379391823822918	0.0016899999999999999
(HA2)209	0.0015724320094793853	0.002259322320082157
(HA2)21	0.0016835115979250287	0.0020822061900149878
(HA2)210	0.0014283498324122752	0.0016899999999999994
(HA2)211	0.0013900494573024233	0.0017702401913655126
(HA2)212	0.0013016237547071752	0.0016234678390526858
(HA2)213	0.0014711312131285566	0.00272251632984061
(HA2)214	0.001538487895010528	0.0016899999999999999
(HA2)215	0.0014072397644254067	0.00169
(HA2)216	0.0016346589265235532	0.0018159523622577965
(HA2)217	0.0015729851067861624	0.0018899999999999998
(HA2)218	0.0015562949718174162	0.002527027318553991
(HA2)219	0.0013500345426281494	0.00189
(HA2)22	0.0015827906803548295	0.00169
(HA2)220	0.0016074690059670535	0.001788
(HA2)221	0.0016207176481106995	0.001782855295711061
(HA2)222	0.001565068418661153	0.0017083447542571091
(HA2)23	0.00161393950937499	0.00169
(HA2)24	0.001616036289476932	0.001880226343199341
(HA2)25	0.001354372468765673	0.00169
(HA2)26	0.0013601901275427622	0.0018089128873868946
(HA2)27	0.0011630926662502237	0.00169
(HA2)28	0.00163425661459353	0.00189
(HA2)29	0.0014430889776244663	0.00169
(HA2)3	0.0015959901916456094	0.0019417838883909366
(HA2)30	0.0014213881358641296	0.0017103185067639296
(HA2)31	0.001564570199307085	0.0016900000000000005
(HA2)32	0.0014028300486541546	0.0016899999999999994
(HA2)33	0.0014637840347385294	0.00169
(HA2)34	0.0015958471057204503	0.0018295690697991687
(HA2)35	0.0014100784148487497	0.00169
(HA2)36	0.0016279203640363062	0.002608157826062818
(HA2)37	0.0016256621138491575	0.0024497650127989342
(HA2)38	0.001298691513101353	0.002976592162276911
(HA2)39	0.0011305139104216223	0.0019067304396657727
(HA2)4	0.0014163157514236074	0.00169
(HA2)40	0.0015565714277331268	0.0018691794984664267
(HA2)41	0.0015775588802996714	0.00189
(HA2)42	0.0015055079593191104	0.0019067033368742206
(HA2)43	0.00108269687974963	0.00189
(HA2)44	0.0016203655177900284	0.0018387172326008007
(HA2)45	0.0014825153012672477	0.00169
(HA2)46	0.0013188952193301227	0.001906609077102116
(HA2)47	0.0019459496163565333	0.00612868250042125
(HA2)48	0.001563364173111898	0.0016900000000000005
(HA2)49	0.0013949655664768316	0.0018595948945058247
(HA2)5	0.0017053741269648067	0.0031802801271060715
(HA2)50	0.0014630089522481968	0.0016899999999999994
(HA2)51	0.0017003442522497282	0.002419080629030577
(HA2)52	0.0015429342977167316	0.0016900000000000005
(HA2)53	0.0016012021382202988	0.0020280000000000003
(HA2)54	0.0014988007432664003	0.0016899999999999999
(HA2)55	0.0015327791341420707	0.00169
(HA2)56	0.0015404484815324923	0.0016900000000000005
(HA2)57	0.001414037788685027	0.00169
(HA2)58	0.001439586162896829	0.0016900000000000005
(HA2)59	0.0014742618877840387	0.0016900000000000005
(HA2)6	0.00150432014644593	0.00169
(HA2)60	0.001407204037138784	0.00169
(HA2)61	0.001232174061373259	0.002826520390937501
(HA2)62	0.0013316450900913246	0.0017698903294985165
(HA2)63	0.0013926987567379233	0.00169
(HA2)64	0.0013989938955968565	0.00189
(HA2)65	0.0012182569675119998	0.0016634804569761162
(HA2)66	0.001387364327407136	0.0016899999999999999
(HA2)67	0.0014633703080270096	0.00169
(HA2)68	0.0014243500001834746	0.0016900000000000005
(HA2)69	0.0010641216762080857	0.00169
(HA2)7	0.0015670996727311158	0.0022926770977052
(HA2)70	0.0015977271448871413	0.0021962011467710108
(HA2)71	0.0014805649414732635	0.0022244455618288675
(HA2)72	0.000997200356972508	0.0017556981773053776
(HA2)73	0.0015690533066807946	0.0016899999999999994
(HA2)74	0.0016582687887301572	0.0017697783656569301
(HA2)75	0.0016450571106748518	0.002998545541701897
(HA2)76	0.001805599052379827	0.004759597659540292
(HA2)77	0.0015924584641081594	0.001767949849115023
(HA2)78	0.001591113420984525	0.0019445564714403874
(HA2)79	0.001598372576390151	0.001702788770104637
(HA2)8	0.001546430051924407	0.001912349238289031
(HA2)80	0.0016278027309804145	0.0017099304087114249
(HA2)81	0.0016100031779010197	0.0017689905654794781
(HA2)82	0.0015618256878404634	0.0025386526663836824
(HA2)83	0.001591006279573971	0.00169
(HA2)84	0.0015983795248484354	0.001984072185152411
(HA2)85	0.0016119361633775231	0.002086
(HA2)86	0.0015873556261831831	0.0020841536135833326
(HA2)87	0.0016385675347324697	0.0019289137040145964
(HA2)88	0.0016414598179309056	0.0018899999999999998
(HA2)89	0.0014511871938094612	0.00169
(HA2)9	0.0015880027099686215	0.00169
(HA2)90	0.0015252315746072712	0.00169
(HA2)91	0.00156931627702931	0.0017834001867107136
(HA2)92	0.0016515926562882585	0.0018900000000000004
(HA2)93	0.0016077756491714838	0.002300642912272503
(HA2)94	0.0016106990258538381	0.0021598460921200143
(HA2)95	0.0014608380296647263	0.00169
(HA2)96	0.0015527272646283109	0.0017340097286348435
(HA2)97	0.0016408470235809228	0.0017688965105744573
(HA2)98	0.001593809765467653	0.0016899999999999994
(HA2)99	0.0015524187284079948	0.00169
-1	0.001562040579776436	0.0017491620122786886
-2	0.0015403352871737914	0.001789585959922129
-3	0.0013944322250283403	0.00169
-4	0.0014640825125347482	0.0016899999999999999
-5	0.0013217509195060707	0.0016900000000000005
-6	0.0012052287112504251	0.0016899999999999999
-7	0.0014088451496107506	0.0016900000000000005
-8	0.0011595055792401447	0.00261859955464634
-9	0.0015622051129679717	0.0016900000000000005
1	0.001497299194660931	0.0031044514649374235
10	0.0017111774712684912	0.0026659189828438412
100	0.0015722583422476415	0.00169
101	0.0013453539241166078	0.0017657685466210867
102	0.0015140713512558034	0.001823572737963645
103	0.0010837395899652238	0.0016900000000000005
104	0.0014250506066767305	0.00169
105	0.0012171332681490219	0.00169
106	0.0014627673012600545	0.0018900000000000004
107	0.0016164161715431181	0.00169
108	0.0015579348065169075	0.00169
109	0.0014484841222240008	0.0018900000000000004
11	0.001713746862143614	0.0025144704915661532
110	0.0015862412436200013	0.0018903648269301785
111	0.0015507466764935831	0.00169
112	0.0016193406980974192	0.0021578230501890397
113	0.0012889030714182954	0.00169
114	0.0013509717358368017	0.002140029627902689
115	0.0014575705734513986	0.00169
116	0.0013511195971332448	0.002084739973443391
117	0.0017930496579989616	0.008263870026647274
118	0.0015264514807205925	0.00189
119	0.0014970350465042849	0.00169
119A	0.001615085990842777	0.0018461598455076426
119B	0.0016148125837615885	0.00169
119C	0.0015979586609681088	0.0018180372180906766
12	0.0013651938898741663	0.0018999493897377282
120	0.001560723760576481	0.0016900000000000005
121	0.0016412984951151464	0.0020920053079928366
122	0.00138449062032557	0.0016997175816180876
123	0.0009733670647026093	0.00169
124	0.0020117113366463243	0.015364603211904616
125	0.0010357400783662242	0.0020280000000000003
126	0.0012357568000016762	0.0018899999999999995
127	0.0016716183872658094	0.002302383537180516
128	0.0013815461157377013	0.00189
129	0.0016040258403795906	0.0020859999999999997
13	0.001653870597990426	0.0020952612809591567
130	0.001330191256947413	0.0017187640119525065
131	0.0015266114247152304	0.0017915550333190363
132	0.0011241775745752518	0.00169
133	0.000800263694759073	0.001960343390156582
134	0.001494913388322657	0.00169
135	0.0011888580545052288	0.00169
136	0.0014845289493997042	0.00169
137	0.0010943028791702608	0.0016900000000000005
138	0.001522678623798877	0.00169
139	0.0016074357315518184	0.001831205383891832
14	0.0016671588287207899	0.002703224869229466
140	0.0007317902040379924	0.0015973692834122108
141	0.0008673556902650233	0.0016922339152876578
142	0.001237445899067851	0.004967544617515753
143	0.0013157483835255555	0.002032918663209705
144	0.00092947860278742	0.0016899999999999994
145	0.0011017947218064342	0.00169
146	0.0012862350018864805	0.0018091589563099192
147	0.0016674864861200749	0.00189
148	0.0015522252099308097	0.00169
149	0.0015284165102219256	0.0024995782782028107
15	0.0016270643384555898	0.0018156167997460245
150	0.001582345846743816	0.0016899999999999994
151	0.0017033232978786721	0.003236066633479532
152	0.0015239824992718874	0.001788
153	0.001650716934789241	0.0017754641645189699
154	0.0014662692270087626	0.00189
155	0.0016078670033020932	0.0042584447131997225
156	0.0011036830831289755	0.00169
157	0.0008341656381417066	0.001577437186630128
158	0.0010989338018739532	0.00169
159	0.0013228886910052941	0.0025612462659442108
16	0.001657985379598039	0.0016900000000000005
160	0.000885771608495791	0.0016899999999999999
161	0.0016028783525058072	0.0018444438703684512
162	0.0005826480534757416	0.0014563929614341564
163	0.0007304100796345215	0.0015320609289710813
164	0.0013019535756204593	0.0017340241193915782
165	0.0012475350632140604	0.0017193554188549734
166	0.0012026063715378365	0.00169
167	0.0011066489814458868	0.00169
168	0.0016446224245730526	0.0020548413417475282
169	0.05794839457248488	0.31550906832657777
17	0.001595485904715215	0.00184037513025356
170	0.001622699382333818	0.0018009119122656399
171	0.006094050953456474	0.06659407291740492
172	0.0013432137461802604	0.00169
173	0.06037463514860642	0.3322712917978828
174	0.0013693370969473345	0.0017869428676173707
175	0.001185214428803728	0.0016900000000000005
176	0.0016625521047541262	0.003357194429902811
177	0.0016084867936041927	0.0017987995672816876
178	0.0015133244231674973	0.0017114574308680665
179	0.0015851404272819785	0.00200400327453629
18	0.001497563496923219	0.0016950616477225296
180	0.001624066478088667	0.0016900000000000005
181	0.0015044571973858987	0.0016900000000000005
182	0.0015859333659773848	0.0018899999999999998
183	0.001614674417318131	0.0021105839988245388
184	0.0012507407378852266	0.0016900000000000005
185	0.0015516912824610055	0.00169
186	0.0015210390310200902	0.0016899999999999999
187	0.0015729907320682472	0.0022177491074648315
188	0.001417251662189389	0.0025427313933937628
189	0.0014044185797702038	0.0018899999999999998
19	0.0014736346742639215	0.0016899999999999999
190	0.001580533230248114	0.0016899999999999994
191	0.0015560432463542122	0.00189
192	0.0013194288158900863	0.0021385860170186795
193	0.0013107165196355687	0.0016899999999999994
194	0.0014982841242600394	0.00169
195	0.0016984045684841332	0.002115009651565887
196	0.0011282998703546349	0.0016900000000000005
197	0.0008400241520586674	0.00169
198	0.0011050656186918097	0.00169
199	0.0010885802404207957	0.0016899999999999994
2	0.0012266337136483322	0.0016900000000000005
20	0.0015904817536094916	0.0020859999999999997
200	0.0011481801999879203	0.00169
201	0.0014572045786956209	0.0016900000000000005
202	0.0015961665188539257	0.0017778976661746067
203	0.0011990537542146003	0.002194617964956295
204	0.0016617617260139684	0.001777281369889882
205	0.001232201718106865	0.00169
206	0.0013964065367417294	0.0016900000000000005
207	0.021466675808388205	0.1945997171224208
208	0.001275218238518596	0.003009638410559492
209	0.00143907593876401	0.0018864106194752344
21	0.001581237359745977	0.00169
210	0.0036221851060158714	0.050221743166133634
211	0.0012362883230729454	0.0016899999999999999
212	0.001413133614283447	0.0017880000000000003
213	0.0012581075095968648	0.00178867453941648
214	0.0012252930696381604	0.001788
215	0.0012956767676569482	0.0017771976072572645
216	0.000947280330376554	0.001671096769598156
217	0.0011839467127945024	0.0022165394136530367
218	0.0009345024297768996	0.00169
219	0.0005035448946929113	0.0008097191924867022
22	0.0015462847549537317	0.0016899999999999999
220	0.0017046323270176148	0.0027100403453798484
221	0.019898612148053323	0.22016424323714626
222	0.0012075917684784912	0.004103944397872146
223	0.001786685133066816	0.011210845462548032
224	0.0011324912460933848	0.0024615156789172827
225	0.0016275587565025048	0.0022694441532393906
226	0.0014422345365173123	0.002086587946093624
227	0.0010278966337189395	0.00169
228	0.0016192706935199343	0.0017076280779944216
229	0.0016233867323594874	0.0017889269446101671
23	0.001592261991296447	0.002174951515404177
230	0.0015641339603612056	0.001911148978745103
231	0.0010660795567355272	0.00169
232	0.0015988970740246737	0.00189
233	0.0015069787353539246	0.0017741219177327214
234	0.0016654420832490212	0.0017879999999999999
235	0.0013003558671853875	0.0016899999999999999
236	0.001577101639108142	0.00241568808876475
237	0.0017002237437029406	0.0026317352708358434
238	0.0021064707436550777	0.011800263139137216
239	0.005038960067523623	0.06943400000000001
24	0.0015055335063768748	0.0017158861485086887
240	0.08214578794726482	0.30820987441682435
241	0.03451607800444395	0.3339231347406328
242	0.0013053953788471977	0.004564051606929386
243	0.001495232451487037	0.00169
244	0.0010444110095919315	0.0016899999999999999
245	0.0015243757422745518	0.0017189284581165829
246	0.001600617964318675	0.002236430559701756
247	0.0015738053117822614	0.001971675413104621
248	0.0014444489282579623	0.00169
249	0.0015496092123095735	0.0018754154803222694
25	0.0015393298706726912	0.0018157625669476551
250	0.0016466390488169232	0.002086869185855516
251	0.0015882023017756534	0.001887628600183664
252	0.00147111796343988	0.0016900000000000005
253	0.0016345929365557043	0.0018899999999999998
254	0.001560658244761785	0.00169
255	0.0013192216601932284	0.00169
256	0.0015563203001859116	0.002391997678852323
257	0.0015267562677033376	0.0020747295891873603
258	0.0015310943676509821	0.0017413775244226144
259	0.0012187392499501707	0.0016899999999999999
26	0.001564894879936836	0.00169
260	0.0014830402590852102	0.0016899999999999994
261	0.0009621479176009341	0.00169
262	0.001401804008672392	0.0016899999999999999
263	0.001133130261480187	0.0017778924453170184
263A	0.0015067499079307177	0.00880464646119147
264	0.0008786025332027207	0.0016899999999999994
265	0.0013543345610773137	0.002210168601975534
266	0.0014501288254332664	0.0016900000000000005
267	0.001511844628040568	0.00169
268	0.0015134412225960134	0.0016899999999999994
269	0.0009194257528870859	0.0016784884443966435
27	0.001601659993685354	0.0016899999999999994
270	0.0015244046450330429	0.0016899999999999999
271	0.0009934758404586779	0.00169
272	0.0011006456236140588	0.00169
273	0.0012780893670017077	0.0016900000000000005
274	0.0012284868027122881	0.00169
275	0.0011656233650548724	0.0017035438638209554
276	0.0012286218354800136	0.0016899999999999994
277	0.0015983135755750953	0.0019481564247876108
278	0.0013636798638522092	0.001734723269313248
279	0.0015036424349509573	0.00169
28	0.0016261078441104084	0.0016900000000000005
280	0.0008845794070248713	0.00169
281	0.0016120775188658578	0.002638973974767003
282	0.0017662087204425932	0.004397996259999656
283	0.0015445233322771122	0.00169
284	0.0015071521012795608	0.00169
285	0.0012366401739495672	0.007695646461107757
286	0.0015575090972992658	0.00169
287	0.0015048801732011387	0.0019218790941674282
288	0.0014758561329286162	0.00169
289	0.0009961747029355566	0.0016030659568735015
29	0.0016728274284485765	0.0028212571348124626
290	0.0015001640449141512	0.0016899999999999999
291	0.001356269458808488	0.0016899999999999999
292	0.0013633329135176067	0.0019649970807901237
293	0.0016207260751695126	0.001705464432265323
294	0.0015456086149643338	0.0017873789327149856
295	0.00157173093082796	0.0017881215480455067
296	0.0016021343492376374	0.0018214573404459207
297	0.0016495139180421731	0.0021849746237283195
298	0.001331124387797555	0.001870766499277772
299	0.001440204800192889	0.0017345758437944466
3	0.0014363167582530012	0.0017472034370601198
30	0.001313964653840966	0.0016899999999999999
300	0.0011229630141770775	0.0016900000000000005
301	0.0011262614768181344	0.00169
302	0.001494682487007847	0.0016900000000000005
303	0.0015978823428997857	0.00169
304	0.001520549539190288	0.009108385851951315
305	0.0016506358904005228	0.002038700200604257
306	0.0015954132303215244	0.0016900000000000005
307	0.0012793959340321485	0.00169
308	0.0015891088802435854	0.0018093042864146239
309	0.0015912957846137303	0.002146898487030029
31	0.0015377723214479453	0.00189
310	0.0013952487457478539	0.00169
311	0.0014973116070919467	0.00169
312	0.0011471283880509977	0.00169
313	0.0015585213118896359	0.002288517581823305
314	0.0016168680976163042	0.00169
315	0.0016075938043668395	0.0023304324109442594
316	0.0015576281623382268	0.0017278270587273278
317	0.0015805185676953269	0.0016900000000000005
318	0.001675196461619275	0.002469626345544711
319	0.001725071794434632	0.003116639634494791
32	0.001605245845906967	0.0018803488163395925
320	0.0015045028954834793	0.00169
321	0.0016113538785553579	0.0017061119791985616
322	0.001561909634880389	0.0016899999999999994
323	0.0012556647270650933	0.005136945348500465
324	0.0014960784081295576	0.0017792818761721036
325	0.0011637237757669942	0.00169
326	0.0014304210518688153	0.002170623270331881
327	0.0015590498962832174	0.0018899999999999998
327A	0.0016264044993778081	0.002554964122259561
328	0.0015733083318921327	0.0018072701682873406
33	0.0016243791185365545	0.0018155414450188013
34	0.0016342349228806766	0.0016900000000000005
35	0.001619931678066464	0.002109649625621339
36	0.0016670041041783295	0.002069232984661936
37	0.0016519434362487057	0.001745955935922206
38	0.0016248719491210382	0.0020960517507105977
39	0.0016303777203030552	0.0019742553972801552
4	0.0014248947085378396	0.0016899999999999994
40	0.0014930362136888538	0.0018801816219828878
41	0.00153486591197074	0.00189
42	0.0016844032356406206	0.0018913133627839528
43	0.0015849091342109666	0.0018900000000000008
44	0.0013791408337377208	0.0019178579199656853
45	0.0013307334406503545	0.00169
46	0.0011524811750104893	0.0016900000000000005
47	0.001575418596779288	0.0033197214125204443
48	0.0016422837425175295	0.0018899999999999998
49	0.0016184264403937922	0.0016900000000000005
5	0.001497414233151103	0.00169
50	0.001465491046021524	0.0018899999999999998
51	0.0016001340612249216	0.0018305882806597554
52	0.001637398248551608	0.0018817694577693321
53	0.0011786875916090032	0.0020546975963382807
54	0.0015503899845994505	0.0024865925015185
55	0.0013432330464059178	0.0016900000000000005
56	0.0015947278805852761	0.00169
56A	0.0013784173100678282	0.00169
57	0.001369092796859197	0.0018819835973860727
58	0.0016875171712985241	0.001860325805845119
59	0.0016364820144640663	0.0023545629455697433
6	0.0015652488159358146	0.0016899999999999999
60	0.001170750124034492	0.0015923257466115596
61	0.0016972346794672667	0.0018900000000000004
62	0.0013573513050381433	0.0018150542833674829
63	0.0013393166289343463	0.0018899999999999998
64	0.0016046859509676866	0.0018812004834305122
65	0.0013927758182033414	0.0018154270960124078
66	0.001546163043334608	0.0016900000000000005
67	0.0012929084378065232	0.00169
68	0.0016438564208588417	0.0019267734629586945
69	0.0016487742477499694	0.0017625583378727773
7	0.001604355952245714	0.0022070314509661858
70	0.0015896848270186112	0.00193664374696882
71	0.0016383928218664811	0.001916794675808863
72	0.001587850243637478	0.00169
73	0.0016084161910181573	0.002406717864583909
74	0.0015893417633476045	0.002020005815960034
75	0.0013164611646231117	0.0016899999999999999
76	0.0015965768220615446	0.0016900000000000005
77	0.0014508453950929062	0.00169
78	0.0014085382950605805	0.00455985316443856
78A	0.0015015137933445783	0.0018346882818170425
79	0.0013565715186729822	0.0016899999999999994
80	0.000992239220659494	0.0016900000000000005
81	0.0009543980670242267	0.0016899999999999999
82	0.0014131500787475386	0.004429876884874529
83	0.0013228317381278702	0.00169
84	0.00160114298236594	0.0016900000000000005
85	0.0015395956339398738	0.0016900000000000005
86	0.0016683388937010068	0.002754147511853905
87	0.0016077858718047367	0.00189
88	0.001618158795325402	0.0024401941660765485
89	0.0015728411023221	0.00169
90	0.0011048727450432346	0.00169
91	0.0012093971029147387	0.001719809436479163
92	0.001297723698923876	0.001818674732047793
93	0.0012883835665187416	0.001693801563909767
93A	0.0013111040455172876	0.00169
94	0.0011075087696932706	0.00169
95	0.0015103552263790912	0.00169
96	0.0020533894834425144	0.013087511899177937
97	0.0015658217503436713	0.00169
98	0.0016045311788361772	0.0017644727455314825
99	0.0016079303940482394	0.00171984971520158
