# Supplementary material for: How single mutations affect viral escape from broad and narrow antibodies to H1 influenza hemagglutinin
Source: Nat Commun. 2018 Apr 11;9:1386. doi: 10.1038/s41467-018-03665-3 (PMC5895760; doi:10.1038/s41467-018-03665-3)
Supplement: Supplementary file 7 — Supplementary Data 5(ZIP 626 kb) [file 41467_2018_3665_MOESM7_ESM.zip › medianfracsurvivefiles/antibody_H17L19_median.csv]

site	wildtype	mutation	mutfracsurvive
145	S	P	0.45374344090425817
144	K	S	0.4100731566805866
144	K	I	0.40981160838478636
140	S	L	0.4005771046993499
140	S	I	0.3984215320091846
144	K	D	0.37265115813341165
140	S	P	0.3673057654315775
144	K	Q	0.3669765357835191
144	K	T	0.3637595157879903
144	K	L	0.3553237753691943
140	S	K	0.34422183788664285
143	G	S	0.3313103625706423
140	S	F	0.31643135598957506
141	H	D	0.315356346659703
144	K	E	0.31337050754278445
141	H	E	0.3101687532671001
143	G	N	0.3040814010664291
144	K	V	0.3035737081671522
144	K	G	0.29978950675577176
140	S	Q	0.296048438266995
140	S	R	0.2911472576342869
133	N	D	0.27230203483588855
144	K	F	0.2670018257349641
140	S	V	0.2637084375381663
145	S	L	0.2571970806885814
140	S	G	0.25402269446722975
135	V	S	0.25063145231172024
135	V	T	0.24967303596527343
144	K	H	0.246493565740191
143	G	A	0.24503895053994848
140	S	Y	0.2396353200407797
145	S	H	0.23916007797482466
145	S	A	0.2244609378853146
144	K	N	0.21940927220968226
143	G	D	0.19872877083868912
144	K	M	0.19806417112499608
143	G	Q	0.1930937339971266
146	S	D	0.18416902639462604
144	K	R	0.1805583110869631
144	K	Y	0.17332844343804743
140	S	W	0.1619306886707665
225	D	E	0.15509357153467157
143	G	H	0.1515307031327111
143	G	E	0.13652432317286933
140	S	H	0.13110749872951988
140	S	A	0.12235422586783021
143	G	T	0.11646499955621128
145	S	N	0.10747331562129248
123	K	D	0.10377156910456778
140	S	M	0.0996121815832994
145	S	T	0.09943596362942407
123	K	W	0.09925618745233197
144	K	A	0.09667411069754984
140	S	T	0.09158492103816712
123	K	A	0.08778679856789026
175	E	Q	0.08219028693395902
146	S	E	0.08218315660688387
123	K	V	0.07769478372418631
275	H	T	0.06903172187604728
123	K	L	0.067855001762346
(HA2)183	V	L	0.06565238199641762
(HA2)164	E	D	0.06513648391714835
123	K	F	0.06372021939671633
158	G	R	0.06305682591318446
208	N	Y	0.062034504159112006
123	K	P	0.061651778281480815
143	G	R	0.05877604414897742
123	K	T	0.05663064733429428
140	S	N	0.0561645213379524
123	K	N	0.052550167274748136
(HA2)38	Q	K	0.05208636812528175
137	V	W	0.0509725
40	V	I	0.05047476156943467
145	S	I	0.04939181220818778
78	S	H	0.049292316784634575
(HA2)18	I	K	0.04913931628039894
(HA2)143	K	E	0.04907780833991805
140	S	C	0.048270205935658096
145	S	M	0.04676314853508975
141	H	L	0.04665768534610597
152	L	V	0.045846795591115624
263A	F	H	0.04569381096393689
137	V	Y	0.04468862298729935
130	H	L	0.0442275547774512
123	K	E	0.044075338975528025
135	V	I	0.0417081159654559
(HA2)71	N	S	0.04120890574118688
(HA2)218	C	F	0.04109131684918113
142	R	G	0.03947576546329753
272	A	K	0.0389031484994377
123	K	G	0.03865076388937316
142	R	D	0.03845770647391824
123	K	M	0.03613942243601052
(HA2)156	T	F	0.03605894598050245
(HA2)18	I	W	0.03602803887536401
143	G	L	0.035877141595347814
123	K	S	0.033459624815466715
123	K	Y	0.032442163618002756
(HA2)175	G	A	0.03214784315230975
141	H	T	0.03176038942727582
142	R	L	0.03166760391685629
96	A	T	0.03163063410147166
211	R	A	0.031186926039557316
123	K	Q	0.030550493002389
255	W	H	0.029842330881486044
145	S	R	0.029839609730912608
123	K	H	0.02751994666767994
145	S	Q	0.026445858501199564
145	S	G	0.02518919214763149
105	Y	F	0.02513133541658688
160	S	H	0.02511067489882232
231	N	F	0.024811113245152026
145	S	F	0.023356629092734706
(HA2)150	E	A	0.023086344103015674
(HA2)217	Q	S	0.022829728101112293
56A	I	V	0.022630287107005216
149	R	N	0.02225625219665854
196	S	R	0.02183354572269255
(HA2)155	G	V	0.021288935691787473
122	P	H	0.02122129874630095
(HA2)16	G	V	0.021022713976298266
123	K	C	0.020888107336622802
272	A	V	0.020816623747354823
143	G	M	0.020121136975486217
160	S	R	0.019763116681112518
(HA2)35	A	T	0.019401721247448912
149	R	S	0.019218429808729415
54	L	F	0.01910513032037628
146	S	T	0.019059148004868368
(HA2)72	N	A	0.018998775249151702
145	S	Y	0.018519360990518666
288	I	L	0.018452149873917
135	V	D	0.01829966336799075
143	G	K	0.017852354587802436
226	Q	M	0.01770600598104955
(HA2)183	V	S	0.01759884427694112
142	R	Q	0.017555577773477105
165	T	R	0.01752247833706148
141	H	F	0.017273790105172764
210	N	S	0.016753562738275024
(HA2)156	T	A	0.016605634431609614
(HA2)69	E	V	0.016238329106029178
(HA2)89	L	Y	0.016160833047076377
(HA2)14	W	C	0.016066399597635072
(HA2)3	F	S	0.015801903336123562
131	T	I	0.01573843779800994
141	H	S	0.01554363860398919
-8	K	R	0.015331233246823455
23	T	I	0.015161620558637685
137	V	R	0.015026
(HA2)207	S	I	0.015025149255461303
141	H	Q	0.01498954646834231
323	I	K	0.014951566934520023
189	D	T	0.014933674077034482
167	S	V	0.014816244087609304
318	T	I	0.014538166262652188
142	R	M	0.014528968632602822
(HA2)34	Y	H	0.014445894851862331
295	Q	H	0.014271480057210236
(HA2)105	E	K	0.014223542711278564
(HA2)205	A	S	0.014194842456239863
(HA2)13	G	V	0.014193283270565588
142	R	A	0.014189518021581388
(HA2)175	G	F	0.01412200117015404
93A	E	Q	0.014104851490371672
56	G	V	0.014078894232720305
132	F	G	0.014056043209853111
(HA2)130	A	T	0.013999851709999922
(HA2)86	D	Y	0.013930314711902585
119	E	K	0.01392070698120998
227	H	R	0.013861650241982725
45	D	Y	0.013854115780930178
109	R	G	0.013783727839041712
95	G	V	0.013782110653242327
(HA2)27	Q	L	0.013781107974479762
67	T	V	0.013761473359138226
225	D	N	0.01374540530314641
142	R	S	0.013734968412406899
-6	K	Y	0.013560941530553044
(HA2)132	E	K	0.013555181864196145
(HA2)72	N	C	0.013411613871474272
(HA2)205	A	P	0.013386533161067962
264	E	D	0.013373330670916403
85	S	A	0.013370564333251482
(HA2)111	H	R	0.013365920939141254
115	V	T	0.013353113821001576
5	A	S	0.013341560632304782
28	T	I	0.013314786447904427
(HA2)39	K	Q	0.013288989857602055
94	N	H	0.013279000011357272
152	L	F	0.013254612228722158
127	W	C	0.013238200257429302
246	E	D	0.013206367830316845
137	V	E	0.013195398547354721
155	T	M	0.013192159558914677
135	V	L	0.013062176135678968
188	S	R	0.013003719287967128
164	L	H	0.012960554089632504
(HA2)177	K	H	0.012904195566118855
(HA2)127	K	Q	0.012888843371218952
(HA2)198	V	L	0.012851333717976376
112	L	F	0.012822395507530733
328	R	I	0.012815240930517694
266	G	C	0.012804200542530519
290	S	I	0.012794429361538429
(HA2)79	N	S	0.012707410440094843
93A	E	S	0.012657315490286383
141	H	C	0.0126369246637358
(HA2)21	W	C	0.012631328173281593
(HA2)161	K	N	0.012610890948634636
(HA2)142	H	L	0.012584747800783218
(HA2)20	G	V	0.012570032276618456
17	Y	H	0.012549878241769247
(HA2)49	T	Y	0.012534054731110767
10	A	T	0.012533391831600602
123	K	I	0.012508657480487042
(HA2)180	S	L	0.012484786374214702
2	A	I	0.012441253351998664
(HA2)142	H	Y	0.012419157195944627
160	S	L	0.012404522595215765
(HA2)193	V	A	0.012383177232581609
137	V	Q	0.012368625293726655
225	D	S	0.012330949477345265
225	D	V	0.012296036865147237
231	N	R	0.012290572684043785
(HA2)101	L	P	0.012282477956171331
167	S	K	0.01228219494830725
322	N	H	0.012279926839994276
142	R	K	0.012250824570988484
(HA2)4	G	V	0.012183464094388132
265	S	F	0.012179928626163058
137	V	F	0.012179499932047082
298	H	Y	0.012177630269837286
(HA2)33	G	V	0.012167738497603428
60	Q	T	0.01212419863883934
(HA2)44	A	S	0.012101222582943527
(HA2)96	A	S	0.012095046625385662
(HA2)109	D	Y	0.012081443851483416
305	C	F	0.012070428741099258
135	V	K	0.012048269210247422
(HA2)209	W	R	0.012040741102809081
192	Q	R	0.01200044957228493
(HA2)39	K	P	0.01199230005882846
280	K	T	0.011986746575955724
67	T	I	0.011983572059732361
142	R	E	0.011957982153811492
136	T	A	0.011940850526877989
101	D	E	0.01190843754990373
225	D	A	0.011892
(HA2)124	S	L	0.011879150532255776
(HA2)47	G	F	0.011866782270825757
(HA2)89	L	Q	0.011820530722209684
(HA2)217	Q	H	0.011792554451825643
(HA2)181	M	A	0.011785980625929336
126	S	K	0.01177896639443585
(HA2)126	L	V	0.011776924952475827
96	A	S	0.011699555910358076
68	G	V	0.011687434618335593
145	S	D	0.011686070379828016
149	R	G	0.011655001457993032
327A	Y	C	0.011653807699813896
319	G	V	0.011637405359998054
291	N	D	0.011626407425677472
16	G	V	0.011619219732915848
114	S	G	0.011590057656245526
(HA2)10	I	T	0.011580327164823302
125	S	R	0.011575035838168274
(HA2)218	C	L	0.011565838919025965
(HA2)199	L	A	0.011562099549361883
141	H	M	0.011546716165329747
135	V	E	0.01154278287788658
266	G	V	0.011538251206029807
198	G	P	0.011522259962742877
183	H	R	0.011522218159624105
163	K	N	0.01148747441761228
126	S	T	0.011462581646293286
(HA2)122	V	L	0.011456288960128838
129	N	D	0.011454258169251002
282	Q	R	0.011431828776088455
(HA2)44	A	V	0.011427271105537044
77	D	Y	0.011341688398295408
207	S	P	0.01131769793558372
119C	E	S	0.01129433314523995
(HA2)168	L	F	0.011251083845367712
16	G	C	0.0112199735139605
142	R	F	0.011188891037737788
(HA2)19	D	Y	0.01116717760966537
187	S	I	0.011151573811164193
(HA2)67	G	V	0.011138495384554324
300	V	H	0.011135366549885572
(HA2)45	I	F	0.011118213694646413
237	L	P	0.011079655309449427
325	S	G	0.011075708851587701
(HA2)78	E	K	0.011070376201278454
262	R	I	0.011061905579420397
188	S	F	0.011057662758802203
174	K	A	0.01102621542868664
145	S	E	0.01099575699214491
100	G	V	0.010994582879632201
177	L	F	0.010993021258505735
(HA2)8	G	V	0.010983965477981248
240	G	V	0.010980563286161326
210	N	W	0.010967500000000002
262	R	N	0.0109675
(HA2)164	E	M	0.0109675
237	L	C	0.0109675
68	G	T	0.0109675
-7	A	W	0.0109675
(HA2)164	E	P	0.010956869812966398
108	L	P	0.010950084552995183
38	H	Y	0.010938387350448149
289	N	S	0.010927463380630257
(HA2)72	N	G	0.010923811337125621
159	D	Y	0.010915734112706386
266	G	D	0.01090031219355062
(HA2)201	V	F	0.010895923186859634
31	E	D	0.01087044255427684
152	L	Q	0.010867099377549806
178	V	T	0.010866999999999998
(HA2)26	H	R	0.010864727012078974
(HA2)188	A	N	0.010848216486926701
212	R	I	0.010847731407840608
(HA2)153	R	I	0.010843068986916652
(HA2)61	T	D	0.010839460893816454
44	E	G	0.0108367326919973
(HA2)47	G	T	0.010833625326233642
4	V	L	0.010826747533239863
(HA2)145	D	G	0.010821924887651397
277	C	F	0.010807826658967396
93	S	M	0.010807500000000001
11	D	Y	0.01080565520182835
279	T	R	0.010801906463161934
(HA2)93	T	I	0.01079326327049507
328	R	S	0.010789226679546583
(HA2)1	G	C	0.01078242946279105
284	P	S	0.010780711589291041
-3	V	F	0.010776736559372753
(HA2)186	I	S	0.010758522183861995
(HA2)65	A	Y	0.010749494087678571
305	C	R	0.01074351069037351
(HA2)174	D	G	0.01072243937400472
184	H	Y	0.010722426045242914
158	G	K	0.010714924890089607
40	V	F	0.010686590422776334
(HA2)32	S	Y	0.010684832787730868
76	C	F	0.010683506036898585
(HA2)112	D	Y	0.010671841140400786
27	D	Y	0.010671435690703737
(HA2)174	D	N	0.010669003443577543
250	N	I	0.010668430760421769
(HA2)65	A	S	0.010660956932968532
143	G	V	0.010659135022954768
141	H	K	0.010636410674827785
(HA2)163	S	D	0.010633865916243095
-2	L	P	0.010630652880921153
311	S	I	0.010629389401158448
134	G	N	0.010612784448198824
92	N	W	0.010612644470572433
47	H	Y	0.010600997723884788
256	Y	F	0.010598321887774008
(HA2)62	Q	T	0.010598135599536013
(HA2)104	N	T	0.010597434815365164
(HA2)18	I	V	0.010597240937262976
132	F	W	0.010564430132445278
146	S	I	0.010556477812722728
(HA2)129	N	S	0.01055035667277281
285	Q	L	0.01053051188943704
(HA2)7	A	S	0.010527430674688837
225	D	L	0.010507061822036881
(HA2)141	Y	H	0.010490290735796314
229	R	S	0.010490280435900742
(HA2)192	T	L	0.010480209438107737
(HA2)3	F	C	0.010475110772162097
308	Y	H	0.010470868048649693
(HA2)48	I	S	0.010469652141418762
-8	K	I	0.01045783823683363
(HA2)102	L	Q	0.010457477157377063
(HA2)26	H	L	0.010437365229440415
(HA2)76	R	G	0.010433705254169527
134	G	V	0.010421799626716894
151	L	F	0.010413084587059331
(HA2)119	Y	S	0.010412817849854818
67	T	H	0.010393009410319225
310	R	S	0.010391353674454182
145	S	W	0.0103875
69	W	C	0.010387180177595764
(HA2)203	L	P	0.010374107507936674
(HA2)37	D	Y	0.010370103012275818
327A	Y	F	0.010368979394327018
(HA2)23	G	V	0.01036587976549178
315	R	S	0.010364757857303885
324	P	Q	0.010355782083722538
255	W	C	0.010351623959590437
198	G	K	0.010344476708409657
(HA2)112	D	L	0.010338379826210359
257	A	V	0.010337837364447253
-6	K	P	0.010318490942988867
(HA2)195	S	T	0.01031721432015791
(HA2)212	S	M	0.010309803670607813
15	I	M	0.010307202021831703
90	T	D	0.010297837261473266
(HA2)143	K	N	0.01027517634422977
(HA2)42	Q	T	0.010268812775983833
(HA2)190	Y	L	0.010264992407342736
161	Y	H	0.010260810419262823
(HA2)163	S	K	0.01025047977327737
130	H	Q	0.010241426290652455
7	D	G	0.010235789842964185
(HA2)32	S	L	0.010205060601102118
(HA2)120	E	D	0.010199477511021373
211	R	S	0.010197556740074045
(HA2)148	C	F	0.010182753696451287
74	P	S	0.010175844417400833
249	G	V	0.010172632498454388
92	N	Y	0.010167391084891331
110	E	D	0.010166826207244331
(HA2)110	F	S	0.010157082702137367
317	V	F	0.01015018624438108
244	I	D	0.010149707924991844
(HA2)24	Y	F	0.010139204022399192
234	W	R	0.010137367858684816
225	D	Y	0.010128491908520939
194	L	P	0.010121239577619574
(HA2)217	Q	P	0.010111424405865595
124	E	N	0.010100741773396473
98	Y	C	0.010089688838114234
(HA2)33	G	C	0.010082465743881665
195	Y	H	0.010077588044045557
93A	E	D	0.010073854731086787
220	R	S	0.01006998546911062
78A	L	P	0.010061435502030744
3	F	S	0.010058977250893423
(HA2)211	C	F	0.010051012765261677
(HA2)24	Y	H	0.010045109307393002
(HA2)112	D	A	0.010039225205405356
309	V	F	0.010029369998199334
(HA2)191	S	P	0.010028243296675371
(HA2)193	V	L	0.010027441112551463
(HA2)67	G	M	0.01002427873661266
(HA2)49	T	K	0.010020885541118386
264	E	F	0.010014985431786316
258	F	L	0.010004998774270349
(HA2)189	I	N	0.010002773487285701
213	F	L	0.009994178297445762
259	A	S	0.009975988823608194
220	R	M	0.009970698680454007
27	D	N	0.009969872483146406
311	S	G	0.009951217096171625
26	V	F	0.00994844489876352
(HA2)195	S	I	0.009941700827850942
328	R	G	0.009940359215168827
230	M	L	0.009935387099742383
(HA2)91	I	F	0.009926088319058557
(HA2)137	C	F	0.009924580262328219
(HA2)26	H	C	0.009919938537266765
(HA2)100	V	F	0.009916449171584085
227	H	Y	0.009896309687392423
209	Y	S	0.009880003775893289
316	M	I	0.009878297292759249
249	G	C	0.009871491229201909
93	S	C	0.009867616929610067
(HA2)19	D	G	0.009860288354544581
32	K	N	0.009849165522888904
115	V	L	0.009846270089718594
98	Y	D	0.009816648805465534
56A	I	L	0.009815951944610445
(HA2)144	C	F	0.009806159779455058
283	T	I	0.009792447773633695
(HA2)111	H	N	0.009783440906122858
(HA2)187	L	P	0.009771381226094137
42	L	M	0.009769023993487497
96	A	G	0.009766134765172628
201	Y	D	0.009764151557594126
(HA2)68	K	N	0.009762491110707781
148	Y	H	0.00976248461118764
(HA2)205	A	E	0.009758480915652214
119A	R	I	0.009754349645196747
142	R	W	0.0097504584705782
(HA2)6	I	S	0.00974995605724453
(HA2)98	L	M	0.009738358132113479
38	H	D	0.009724494579396514
261	S	I	0.00971919873287293
(HA2)37	D	H	0.009716953149971997
-3	V	T	0.009715554979766356
(HA2)211	C	Y	0.009712513326989924
(HA2)92	W	C	0.009708963642465752
189	D	V	0.00970750788272778
159	D	H	0.009706233510302267
153	W	C	0.00969511270551759
(HA2)88	F	Y	0.009694320110259096
(HA2)154	N	Y	0.009693081394678593
125	S	I	0.009685782203250714
-3	V	D	0.009675000000000001
(HA2)50	N	G	0.009675000000000001
(HA2)79	N	T	0.009663208886190442
213	F	W	0.00966117029552036
302	I	L	0.009657731334997924
147	F	S	0.009650404318846227
181	G	V	0.009644569264179864
(HA2)119	Y	F	0.009638974404959273
254	P	A	0.009638075683020612
14	C	F	0.009632744177853233
105	Y	R	0.009629939719374325
253	A	S	0.009622239584265408
212	R	G	0.009621219695948785
136	T	I	0.009617465348343516
(HA2)194	A	T	0.009611394616604985
(HA2)120	E	P	0.009575
(HA2)52	V	Q	0.009574999999999998
129	N	Y	0.009574938906492919
203	S	P	0.009571227061373862
115	V	C	0.009562199437360305
42	L	P	0.009556961067851765
100	G	R	0.00955529911297016
130	H	P	0.009547293782920447
273	S	K	0.009539710762838445
(HA2)186	I	M	0.009531630694114782
70	L	F	0.009530440656112499
-1	L	I	0.009525684688401656
270	S	L	0.00952289182925765
145	S	K	0.009517
(HA2)9	F	L	0.00951658366522428
(HA2)36	A	S	0.009503220075075768
(HA2)1	G	V	0.00949963308023168
48	N	D	0.009498989709789098
246	E	A	0.00949422844939716
(HA2)37	D	N	0.00949302271099762
(HA2)39	K	E	0.009481794052943865
(HA2)11	E	D	0.009478916482197636
113	S	K	0.009470336094427493
(HA2)69	E	D	0.009468620715272144
(HA2)124	S	C	0.009466366398193949
89	E	G	0.009460970958337037
312	T	K	0.009460270709597974
245	F	S	0.009459470131610302
(HA2)173	I	T	0.009458000422091942
56A	I	K	0.009435777596298843
(HA2)184	Y	E	0.009431265432535776
75	E	Y	0.009426538861276642
(HA2)184	Y	T	0.009424259070787278
164	L	Q	0.0094210775455816
272	A	I	0.009416622634190413
22	S	P	0.009415201548182883
132	F	M	0.009408110644055131
71	L	S	0.009404343312474283
155	T	V	0.009400183385662743
(HA2)211	C	S	0.009398164874628192
149	R	T	0.00939589866984209
278	N	H	0.009388980240059623
52	C	F	0.009376880480354741
(HA2)192	T	I	0.009366342415188278
(HA2)221	C	F	0.009363747927296596
(HA2)90	D	S	0.009361929145495145
(HA2)220	I	K	0.009361051638323958
69	W	S	0.009357554683607322
36	V	L	0.009356841485158605
-2	L	C	0.009356233893749252
212	R	T	0.009352797336193116
127	W	R	0.009351964332438529
280	K	N	0.009349455349626582
237	L	V	0.00934619589118639
124	E	D	0.009344425092362165
143	G	Y	0.009343491014963118
(HA2)156	T	N	0.009342436966027243
102	L	P	0.009334205223261161
220	R	G	0.00931604159240812
202	V	F	0.00931438621940182
255	W	E	0.009308146148783955
119B	F	S	0.009305045134655687
(HA2)16	G	R	0.009303576119920803
(HA2)36	A	V	0.009302676011795873
34	V	A	0.009299822364676476
24	D	V	0.009297347264994786
105	Y	D	0.009291129542990493
120	I	T	0.009289155754683108
282	Q	H	0.009288794955754676
(HA2)208	F	I	0.009283741810283493
293	P	S	0.0092811301173633
(HA2)27	Q	Y	0.009276747037257432
18	H	R	0.009275362631069256
255	W	V	0.00927137541611679
(HA2)151	S	I	0.009265854518250946
(HA2)141	Y	C	0.009263153698906174
80	P	A	0.009262276272738039
204	V	A	0.009261399212624834
(HA2)87	G	W	0.009252926811848436
12	T	K	0.009247450946930557
43	L	H	0.009247
324	P	S	0.009245551630078078
37	T	R	0.009238620439425265
(HA2)114	N	D	0.009235351939898072
84	W	C	0.009225385863615786
230	M	I	0.00922510035488449
(HA2)15	T	A	0.00922403108507998
314	L	F	0.009221103459895599
(HA2)39	K	N	0.009217978406566772
(HA2)90	D	Y	0.009214066239893395
-7	A	S	0.009211912221838852
133	N	I	0.009210798767469674
98	Y	N	0.0092105
(HA2)35	A	L	0.009204492777687614
72	G	A	0.00920338501541657
(HA2)111	H	Y	0.009197397192597288
97	C	R	0.009189875520664593
(HA2)53	N	Y	0.009182474890791454
190	E	Q	0.009182145555625354
44	E	D	0.00917519984456894
234	W	C	0.009174745703749283
125	S	V	0.009164506424967777
(HA2)216	L	V	0.009161896583833887
(HA2)107	T	A	0.00915725619616085
119B	F	V	0.009157190673107815
180	W	R	0.0091511807928066
165	T	P	0.009143406297145289
(HA2)161	K	Q	0.00913943772413863
75	E	K	0.009138128547705987
(HA2)63	F	I	0.009136894923080596
(HA2)51	K	R	0.009136362625909826
58	P	S	0.00913603081041494
91	P	Y	0.009135599952461425
273	S	P	0.009131850604763972
251	L	Q	0.009123001630595654
109	R	K	0.009122130710246302
(HA2)122	V	I	0.00911531647928295
204	V	L	0.009114635365364372
124	E	H	0.00911132282053075
(HA2)218	C	I	0.009110579503056649
317	V	G	0.009109611209922736
128	P	A	0.009108655915396734
66	I	F	0.009108006988710587
(HA2)173	I	M	0.009101756193371766
276	E	Q	0.0090996353728349
110	E	Q	0.00909627987598139
72	G	V	0.009094675878185382
(HA2)205	A	T	0.009091500154689569
137	V	T	0.009089648523201281
(HA2)51	K	E	0.00908796747745244
41	N	H	0.009085579981717926
(HA2)157	Y	N	0.009084977550034356
(HA2)118	L	P	0.009083776002375255
142	R	Y	0.009082698025858859
43	L	E	0.009082499999999999
304	E	K	0.009076006028812778
212	R	H	0.00907308931098474
(HA2)209	W	C	0.00906914177624532
(HA2)165	E	D	0.009066129536510968
33	N	I	0.009064988708688316
(HA2)152	V	L	0.009063069782763014
135	V	M	0.009060897433060152
23	T	A	0.009054012998606541
(HA2)7	A	T	0.009053200681729486
(HA2)181	M	P	0.009051813777842633
10	A	G	0.009040494525252645
112	L	M	0.009036931837910859
(HA2)134	G	V	0.009035433651426165
52	C	R	0.009034857703436396
(HA2)107	T	I	0.009034120965932042
312	T	R	0.009026821323113653
63	K	L	0.009022668534260017
(HA2)153	R	G	0.009021154948578936
167	S	R	0.009017224485647818
(HA2)95	N	D	0.009015980946014945
149	R	I	0.009015743963004004
193	S	M	0.009015156767940895
269	T	I	0.009013084873463414
(HA2)43	N	T	0.009000771795789531
(HA2)60	N	V	0.008998957132185438
(HA2)150	E	T	0.008997636758476962
(HA2)40	S	I	0.008996674917949827
47	H	D	0.008996572717144068
65	N	I	0.008995820794623707
327	Q	K	0.008991616875832312
58	P	L	0.008988909225870019
(HA2)136	G	E	0.008986685569332664
177	L	P	0.008985198294240264
(HA2)167	K	I	0.008980633099544612
(HA2)74	E	K	0.00898059333330101
164	L	P	0.008972825782180838
296	N	Y	0.008972538359205105
166	N	V	0.008965210157888544
(HA2)141	Y	W	0.008962284388921075
(HA2)192	T	P	0.008959616935816076
126	S	L	0.008957690223862624
(HA2)122	V	E	0.008954872362118189
(HA2)96	A	G	0.008948960354633535
249	G	D	0.008947747575361526
(HA2)79	N	H	0.008942882785117918
225	D	R	0.00894185127522945
16	G	I	0.008934999999999998
309	V	A	0.008934585932321274
240	G	F	0.008934307782302977
324	P	R	0.00893348841773333
(HA2)181	M	V	0.008931540230243288
236	L	F	0.008926821013653304
37	T	S	0.008925017389638955
(HA2)49	T	R	0.00891515190545731
(HA2)81	N	S	0.008914266909352075
15	I	T	0.008912907748348362
(HA2)218	C	G	0.008910161455431283
104	D	N	0.008907929302995308
(HA2)123	K	E	0.00890598245003842
161	Y	F	0.008905121916985127
(HA2)54	S	P	0.00889979004741224
284	P	R	0.008898243917741648
128	P	Q	0.008895873656924298
50	K	H	0.008892876670930338
216	E	C	0.008882515187386659
(HA2)159	Y	H	0.008881802547105435
306	P	G	0.008881048565651138
111	Q	H	0.008875185530311878
(HA2)170	R	I	0.008875156199584368
112	L	S	0.008872114561340813
(HA2)125	Q	D	0.008868581337208461
(HA2)2	L	S	0.008858830701900008
30	L	D	0.008854770047954244
(HA2)50	N	D	0.00884820707794545
198	G	V	0.00884781186077932
(HA2)92	W	S	0.008847522447895642
283	T	A	0.008845986152732811
(HA2)189	I	T	0.008843895791151126
(HA2)76	R	W	0.008837785305235277
287	A	V	0.008833920435732114
(HA2)200	L	F	0.008829994935419163
(HA2)27	Q	H	0.008828665856151906
297	I	T	0.008824832160352103
131	T	E	0.008820268115393794
255	W	Q	0.00882006843989025
161	Y	S	0.00881956719750368
94	N	E	0.00881608350330439
31	E	V	0.008815594724995173
(HA2)9	F	C	0.008810310430662577
(HA2)203	L	Q	0.008809639799310789
237	L	Q	0.008807996502915555
7	D	V	0.008802314729161851
139	C	W	0.008798360618488906
(HA2)192	T	S	0.00879296738988563
43	L	V	0.008790134710523641
24	D	A	0.008789817651843525
(HA2)108	L	S	0.008786208147452004
(HA2)165	E	K	0.008786065688734124
(HA2)184	Y	D	0.008780915181119169
29	I	K	0.00878013554691653
80	P	E	0.008777835286854926
(HA2)98	L	W	0.008773373266682215
141	H	G	0.008769900124221295
180	W	G	0.008766806307421581
(HA2)5	A	V	0.008766267377386417
(HA2)189	I	R	0.008764417010338279
(HA2)26	H	D	0.008759984111189162
(HA2)76	R	T	0.008753499999999999
50	K	I	0.008753499999999999
(HA2)166	S	T	0.00875031578132975
(HA2)13	G	E	0.00874899794054089
31	E	G	0.008744736736921818
84	W	L	0.008744576480234585
51	L	V	0.008743764303387937
53	K	R	0.008742631512079217
49	G	H	0.008736988928124639
289	N	R	0.008735665913355138
-6	K	R	0.008734861357308065
(HA2)62	Q	L	0.008730666909406826
(HA2)83	K	I	0.008728307187868387
41	N	I	0.008727830110913609
136	T	R	0.008723910523458797
143	G	P	0.00872190144099612
310	R	M	0.008721283851274141
(HA2)10	I	F	0.008720304079949547
(HA2)17	M	R	0.00872018400708131
(HA2)102	L	V	0.008714699736426083
16	G	R	0.0087125
(HA2)61	T	K	0.008711059659162607
60	Q	Y	0.008707530288667456
55	K	Q	0.008705770945501443
(HA2)218	C	Y	0.008705210974325268
313	K	V	0.008704433884591668
10	A	S	0.00869292600255353
(HA2)58	K	L	0.008687260689916335
83	S	P	0.008686985580610904
328	R	T	0.008681338017040267
98	Y	S	0.008680126582873723
(HA2)220	I	R	0.008676654767967036
(HA2)52	V	M	0.008674746911576953
42	L	C	0.008674450147159833
121	F	I	0.008673098335361581
(HA2)129	N	K	0.008672870703209224
141	H	V	0.00867227085817259
131	T	S	0.008671744377721363
217	I	M	0.008670865384056863
94	N	R	0.008663963314027691
41	N	Y	0.008662516448386016
85	S	F	0.008657752307475584
175	E	Y	0.008655682531500002
(HA2)208	F	E	0.008651732052513399
236	L	S	0.00864201927684053
180	W	C	0.008631314928105566
(HA2)147	E	Q	0.00863128834852136
195	Y	S	0.008631160664270719
272	A	P	0.008631068073297193
229	R	V	0.008629
49	G	E	0.008627472732853485
-1	L	F	0.008625831265955673
37	T	A	0.008622203504483464
72	G	R	0.008616699143147211
(HA2)131	K	W	0.008603505938895936
218	A	E	0.008603177978083774
(HA2)124	S	I	0.00859954487006205
253	A	G	0.008595198504829288
(HA2)130	A	P	0.008591048998569774
241	D	Y	0.008585503447689396
(HA2)210	M	I	0.008583744996942906
(HA2)71	N	I	0.008574689634180708
86	Y	N	0.008574489171963438
148	Y	D	0.00857246873510287
292	L	F	0.00856647643896854
220	R	T	0.008565
(HA2)79	N	E	0.008565
77	D	K	0.008565
243	I	N	0.008565
236	L	W	0.008565
(HA2)175	G	D	0.008565
(HA2)36	A	L	0.008565
(HA2)68	K	F	0.008565
309	V	M	0.008565
(HA2)50	N	W	0.008565
117	S	W	0.008565
(HA2)206	I	T	0.008563641916833998
124	E	K	0.008563222217540975
(HA2)89	L	P	0.00856121832058074
172	K	T	0.008558900707475506
(HA2)29	E	F	0.00855857373711239
(HA2)144	C	S	0.008558287519361963
257	A	P	0.008556690680218897
323	I	V	0.008556205220538494
37	T	I	0.008551946317488745
27	D	H	0.008551437718912931
300	V	P	0.00855
322	N	Q	0.00855
149	R	C	0.00855
(HA2)8	G	C	0.00855
54	L	W	0.008549999999999999
(HA2)196	S	P	0.008548649825252658
(HA2)85	D	E	0.00854797805904954
(HA2)17	M	I	0.008547722353194218
(HA2)208	F	T	0.008547016006755859
93	S	F	0.008546888723380077
326	I	M	0.008545808111276006
(HA2)31	G	A	0.008541631023023933
(HA2)92	W	R	0.008540509831109768
274	M	N	0.008540279909970604
(HA2)152	V	E	0.00853970066016098
65	N	Y	0.008533502804107952
322	N	S	0.00853219881928102
58	P	R	0.0085310374637421
(HA2)101	L	V	0.00852419659021328
283	T	P	0.008524130963205666
64	C	F	0.008523539567459326
(HA2)26	H	P	0.008517729979096493
(HA2)1	G	R	0.00851720624346043
(HA2)123	K	I	0.008517106486836934
(HA2)30	Q	G	0.00851679450135099
260	L	P	0.008514842213821006
274	M	W	0.008514806088776623
250	N	T	0.008512100770925509
145	S	C	0.008510427252773685
122	P	L	0.00850724427001249
201	Y	N	0.008505740416986434
287	A	T	0.00850261768810553
(HA2)112	D	M	0.008500940468631025
314	L	V	0.008499044989640377
(HA2)210	M	V	0.008497174588003704
192	Q	P	0.008493985224752369
302	I	T	0.00849343617674459
195	Y	F	0.008490000000000001
137	V	K	0.008490000000000001
100	G	W	0.00849
(HA2)29	E	V	0.008487631273315572
(HA2)157	Y	H	0.008482749626769471
32	K	M	0.008482584738931154
(HA2)31	G	V	0.00848012112870176
313	K	H	0.00847756786013176
11	D	V	0.008476131807569696
198	G	H	0.00847388364280528
242	T	I	0.008472986137894
314	L	W	0.008472486995416424
(HA2)142	H	D	0.008472454124455436
218	A	G	0.008471932565789009
261	S	C	0.008468722533513431
(HA2)217	Q	E	0.008468343636863098
(HA2)213	N	D	0.0084633634551196
43	L	A	0.008461035688597658
321	R	S	0.008460202568898552
147	F	P	0.008457331284124093
296	N	I	0.00845678072893375
94	N	D	0.008451921855022526
-4	L	P	0.00845048824374036
11	D	G	0.008449323900051906
43	L	F	0.008448630343000144
(HA2)188	A	W	0.008448569266649537
303	G	V	0.008448111434139483
150	N	K	0.008445255278826402
326	I	Q	0.008444827118535834
183	H	L	0.008444312537607438
139	C	F	0.008442434495347203
(HA2)86	D	H	0.008442428271061361
(HA2)107	T	P	0.00844240622050727
185	P	S	0.008441762089438015
130	H	D	0.008441606831134008
279	T	M	0.008441536769636257
275	H	K	0.00843998916174454
(HA2)50	N	Y	0.008438336133065584
(HA2)160	P	V	0.008437360488312872
(HA2)173	I	K	0.008436298591245232
(HA2)162	Y	N	0.008435999836866971
(HA2)211	C	R	0.008435857506922469
(HA2)105	E	Q	0.00843417982616197
97	C	Y	0.008434119483694505
206	S	P	0.00843386474746411
48	N	I	0.008433813289555971
(HA2)87	G	R	0.008433457421087087
181	G	C	0.008433250638509936
(HA2)91	I	N	0.00843207020039358
(HA2)19	D	A	0.008431150484432881
153	W	G	0.00842627672630179
128	P	E	0.008425301858679173
(HA2)177	K	N	0.008420402038802535
57	A	S	0.008419737126316643
135	V	H	0.008418259116721009
(HA2)67	G	N	0.008414023050530477
(HA2)186	I	N	0.008412471375023198
(HA2)199	L	R	0.008407471322449171
(HA2)51	K	N	0.008406127733026469
282	Q	E	0.008405553869474907
(HA2)63	F	C	0.0084030661687724
36	V	A	0.008397940279839923
328	R	Q	0.008395868835762429
(HA2)105	E	A	0.008390318050425803
106	E	D	0.008383099592333984
74	P	L	0.008382475570765855
(HA2)215	S	F	0.008382112852237254
35	A	P	0.00838131574621435
(HA2)183	V	A	0.0083812067980808
99	P	L	0.008380686836526968
86	Y	C	0.008377929623681257
(HA2)136	G	W	0.00837772137818774
248	T	K	0.008376236661574929
(HA2)85	D	Y	0.008375097657324216
40	V	L	0.008374817935573937
(HA2)41	T	A	0.008373682575287693
142	R	T	0.008373647243831057
39	S	A	0.008373033791401436
(HA2)159	Y	D	0.00837135343933331
-9	M	I	0.008370899777363475
(HA2)191	S	A	0.00836386194328116
(HA2)92	W	G	0.008361155088269656
61	L	M	0.008359923638824941
(HA2)216	L	W	0.008353959802376982
78A	L	R	0.008353020267227267
66	I	V	0.008351245738041873
57	A	P	0.008347465271296501
109	R	S	0.008347002939191078
(HA2)34	Y	S	0.00834578749730192
21	N	E	0.008342500000000001
11	D	Q	0.008342500000000001
42	L	H	0.008342500000000001
190	E	M	0.008342500000000001
62	G	C	0.008342500000000001
225	D	K	0.008342500000000001
(HA2)205	A	K	0.008342500000000001
23	T	L	0.0083425
245	F	P	0.0083425
275	H	P	0.00834141816277723
39	S	L	0.008340740933307911
(HA2)45	I	S	0.008339894920126052
(HA2)22	Y	N	0.008338612559820617
327A	Y	N	0.0083381666318692
16	G	A	0.00833758950601584
325	S	V	0.008331762925959324
259	A	P	0.008331481426590345
(HA2)70	F	C	0.008328528451073847
179	L	Q	0.008327971592921818
108	L	Q	0.008327029475048044
(HA2)125	Q	P	0.008326288065362416
170	N	H	0.008325993922181736
52	C	W	0.008322444855475696
(HA2)167	K	R	0.008321147742709084
91	P	E	0.008319447943580057
97	C	F	0.00831770855845547
233	Y	L	0.008316206489690354
12	T	W	0.008315
137	V	C	0.008313652782194893
119A	R	T	0.008309995962558684
(HA2)70	F	Y	0.008308629156893487
95	G	R	0.008308323463846795
287	A	N	0.008306188983418802
16	G	D	0.008305798723785346
75	E	D	0.00830273879208948
129	N	A	0.008302499999999999
88	V	G	0.00830110213020616
155	T	P	0.008300088386492942
50	K	R	0.008299324736399213
(HA2)121	K	N	0.008296823307041052
(HA2)53	N	H	0.008296096991486469
126	S	F	0.008295648475603577
104	D	F	0.008295
(HA2)23	G	C	0.008294999999999999
32	K	G	0.008294999999999999
(HA2)33	G	M	0.008294999999999999
(HA2)4	G	T	0.008294999999999999
73	N	Y	0.008294999999999999
(HA2)205	A	L	0.008294999999999999
182	V	D	0.008294999999999999
(HA2)139	E	H	0.008294999999999999
112	L	P	0.008294999999999999
76	C	W	0.008294110632913639
106	E	V	0.0082909830168256
284	P	L	0.008289284829086179
19	A	G	0.008287019209165546
(HA2)56	I	M	0.008286169950268416
253	A	V	0.00828477836732424
(HA2)16	G	K	0.008283
(HA2)203	L	A	0.008283
(HA2)29	E	Y	0.008283
324	P	T	0.008282999999999999
178	V	H	0.008282999999999999
167	S	H	0.008282241815246321
(HA2)2	L	P	0.008280140913477372
20	N	T	0.008278234743042123
184	H	I	0.008275739610101314
235	T	V	0.008274939360994727
(HA2)141	Y	N	0.008274815814557754
217	I	V	0.008273294938239447
(HA2)83	K	S	0.008270107856332247
(HA2)71	N	Y	0.008269040549025863
(HA2)125	Q	H	0.008268531846044298
66	I	S	0.008268344134860477
107	E	G	0.008268250732354624
(HA2)28	N	D	0.008266227824455198
187	S	K	0.008265999999999999
257	A	E	0.008265999999999999
199	N	T	0.008265507692326033
53	K	A	0.008264353516233983
(HA2)108	L	M	0.008263234544175648
1	Y	N	0.00826237363559479
(HA2)65	A	T	0.008261980370159528
(HA2)51	K	M	0.008258173161712417
21	N	H	0.008256577888063377
84	W	S	0.008256513024810069
(HA2)27	Q	M	0.008255798163787267
150	N	Y	0.008255501026623206
77	D	A	0.008255294255743822
(HA2)64	T	K	0.008254997440284583
119	E	G	0.008254433024161718
69	W	L	0.008253401869028912
240	G	D	0.008252747979626582
93A	E	N	0.008251509001453819
135	V	N	0.00824983875232392
(HA2)23	G	A	0.008249077808557919
234	W	L	0.008247217577076318
33	N	T	0.008246288319617955
129	N	S	0.00824549380692215
211	R	Y	0.008237616142737108
202	V	A	0.008237298746500619
(HA2)103	E	D	0.008236754326440344
162	P	P	0.008235301821519143
(HA2)4	G	C	0.008234842150526299
(HA2)140	F	Y	0.008233527302197025
178	V	E	0.008233222854884006
(HA2)186	I	C	0.008232460505600166
(HA2)185	Q	T	0.008229756494767721
(HA2)54	S	K	0.008229299642464608
42	L	V	0.008228024912509752
(HA2)130	A	F	0.008227573641600299
(HA2)131	K	K	0.00822694441669147
(HA2)207	S	T	0.008224843502595527
286	G	R	0.008223313704905508
219	A	A	0.008221174836220677
157	K	K	0.008220264689585054
168	Y	C	0.008219246858147546
222	K	K	0.008217474613778352
163	K	K	0.008216548971307289
114	S	P	0.008215007554197034
(HA2)47	G	G	0.00821465154095673
218	A	A	0.008213346377815164
210	N	N	0.008213141343285631
79	L	P	0.00821312439676155
197	N	N	0.00821297136631672
74	P	R	0.008212946661147767
308	Y	N	0.008212896675504372
317	V	L	0.008212786780895954
251	L	V	0.008210740471605627
(HA2)81	N	I	0.008210739252158933
281	C	R	0.008209705110136764
224	R	R	0.00820918380653632
269	T	T	0.008208509547289472
188	S	G	0.00820782522526068
(HA2)8	G	A	0.008207458903834258
233	Y	N	0.00820718007022515
102	L	F	0.008206764623284447
75	E	W	0.008206609505062128
193	S	Q	0.008206108008616762
227	H	H	0.008205887040418485
244	I	I	0.008204984279788777
87	I	F	0.008204709326672423
(HA2)154	N	N	0.008204486268197805
(HA2)82	K	K	0.008203950586443624
271	N	N	0.008203784313777593
132	F	F	0.008203458332015958
82	R	R	0.008203315309462032
(HA2)43	N	N	0.008203120208707303
215	P	P	0.008202933944192975
200	A	A	0.008202700453556214
199	N	N	0.008202694807923345
-2	L	M	0.008202500000000001
70	L	Q	0.008202500000000001
(HA2)190	Y	Q	0.0082025
91	P	P	0.008202038787345566
81	A	A	0.00820202192326858
207	S	S	0.008201937566298074
214	T	T	0.008201837051171642
(HA2)165	E	E	0.008201782456873884
103	I	I	0.008201702503376014
(HA2)212	S	S	0.008201476131300211
243	I	T	0.00820143890505352
137	V	V	0.008201210852299077
(HA2)169	N	N	0.008201184211801691
(HA2)147	E	E	0.00820087412041021
(HA2)112	D	D	0.008200532823081454
(HA2)197	L	L	0.008200498894727242
263	G	G	0.008200466860118102
(HA2)133	I	I	0.008200441773129107
205	A	A	0.008200435728167378
242	T	T	0.008200414856743344
301	T	T	0.00820040597185973
(HA2)82	K	E	0.008200349268306645
(HA2)72	N	N	0.008200238186800624
298	H	H	0.008200235323387782
171	N	N	0.00820010836626116
(HA2)15	T	T	0.008200100545093993
300	V	V	0.008199995165082104
(HA2)161	K	K	0.008199973493428167
156	K	K	0.008199924444608576
62	G	G	0.008199843539345478
164	L	L	0.008199785155729021
241	D	D	0.008199784149211051
(HA2)208	F	F	0.008199716357427056
(HA2)172	K	K	0.008199606864906237
216	E	E	0.008199495080614213
323	I	I	0.008199494726512092
167	S	S	0.008199340828175514
274	M	M	0.008199251858570998
(HA2)174	D	D	0.008199229655613363
169	V	V	0.008199191218259353
184	H	H	0.008199184209456777
278	N	N	0.008199175225466647
-6	K	K	0.008199167825831638
126	S	S	0.008199162586810988
(HA2)219	R	R	0.008199021935772743
259	A	A	0.008198997591422005
(HA2)202	S	S	0.008198922983119035
19	A	A	0.008198853246269618
92	N	N	0.008198727305819671
(HA2)180	S	S	0.008198710272843416
192	Q	Q	0.00819865371040211
55	K	K	0.008198630420029523
276	E	E	0.008198572496631112
63	K	K	0.008198560283976078
(HA2)141	Y	Y	0.008198539895664962
(HA2)57	E	E	0.008198464819831768
(HA2)170	R	R	0.00819840989811667
46	S	S	0.00819835859704364
312	T	T	0.008198356888280122
(HA2)62	Q	Q	0.008198319193104927
(HA2)75	K	A	0.008198292943200283
113	S	S	0.008198250040880794
130	H	H	0.008198233051233966
(HA2)163	S	S	0.008198189965325427
80	P	P	0.008198183762147234
83	S	S	0.008198085557043683
(HA2)46	N	N	0.008198085493990917
198	G	G	0.008198070621446544
(HA2)171	E	E	0.00819801341170971
(HA2)139	E	E	0.008197993775579983
122	P	P	0.008197931516543976
1	Y	Y	0.008197906428503734
243	I	I	0.008197858504008549
154	L	L	0.008197856855574556
248	T	T	0.008197842013670246
173	G	G	0.008197809070867722
136	T	T	0.008197800096948388
(HA2)166	S	S	0.008197778996964394
(HA2)184	Y	Y	0.008197757869304009
252	I	I	0.008197726514947422
221	P	P	0.008197722635151653
(HA2)65	A	A	0.008197687460697175
57	A	A	0.008197572156674788
261	S	S	0.008197571139196658
(HA2)66	V	V	0.008197563926734344
203	S	S	0.008197538407881733
(HA2)178	L	L	0.008197517496912056
59	L	L	0.008197500335564935
(HA2)50	N	N	0.00819745334470469
(HA2)215	S	S	0.008197411217720416
(HA2)29	E	E	0.00819738212123337
294	F	F	0.008197355531275496
247	A	A	0.008197343484709583
239	P	P	0.008197333396909257
(HA2)25	H	H	0.008197302468110434
299	P	P	0.008197272242683684
(HA2)185	Q	Q	0.008197268742322475
280	K	K	0.008197260091298897
(HA2)213	N	N	0.008197250988678488
74	P	P	0.008197249516427066
285	Q	Q	0.008197241727728826
53	K	K	0.008197234185541932
217	I	I	0.008197225082518854
3	F	F	0.008197220283034424
(HA2)63	F	F	0.008197219159459486
102	L	L	0.0081971777151587
-5	L	L	0.008197161786251832
(HA2)181	M	M	0.008197129974967741
194	L	L	0.008197095966802553
67	T	T	0.008197081837436598
41	N	N	0.008197073364814365
260	L	L	0.00819700131601024
(HA2)200	L	L	0.008196993708910767
(HA2)35	A	A	0.00819695432923992
(HA2)160	P	P	0.008196939677242894
235	T	T	0.008196920422285366
(HA2)90	D	D	0.008196916424901647
(HA2)151	S	S	0.008196902411425316
(HA2)102	L	L	0.008196891268827609
182	V	V	0.008196890646426605
(HA2)206	I	I	0.008196860366917715
117	S	S	0.008196831176998336
179	L	L	0.008196828079724527
(HA2)177	K	K	0.008196806366391526
(HA2)17	M	M	0.00819680479995349
93	S	S	0.00819679541133041
(HA2)58	K	K	0.008196787375455861
(HA2)150	E	E	0.00819672631722176
310	R	R	0.008196707088411807
22	S	S	0.00819670600062954
-1	L	L	0.008196686390376615
279	T	T	0.008196672678747977
(HA2)222	I	I	0.008196643465420065
309	V	V	0.008196637360050604
(HA2)187	L	L	0.008196607834939746
(HA2)27	Q	Q	0.008196598905273005
320	L	L	0.00819659212604033
209	Y	Y	0.008196581599819302
213	F	F	0.008196572065517488
24	D	D	0.00819656653121415
-4	L	L	0.008196555564044342
(HA2)123	K	K	0.00819648842868039
6	T	T	0.008196488366482907
49	G	G	0.008196476085607293
251	L	L	0.008196437160560776
(HA2)190	Y	Y	0.00819643421121757
116	S	S	0.008196433597975799
313	K	K	0.008196427658905384
245	F	F	0.008196423644519092
(HA2)214	G	G	0.008196419061905456
(HA2)168	L	L	0.008196401004933834
(HA2)45	I	I	0.008196395070156846
188	S	S	0.008196370675877529
(HA2)6	I	I	0.008196359720040772
289	N	N	0.008196350586116709
138	S	S	0.008196344251272686
211	R	R	0.008196331971575346
237	L	L	0.008196321338853278
20	N	N	0.00819630141958984
-3	V	V	0.008196291371106432
230	M	M	0.008196289093037937
(HA2)138	F	F	0.008196278881361312
(HA2)199	L	L	0.008196252832832613
291	N	N	0.008196250473265991
206	S	S	0.008196244343806976
25	T	T	0.008196232686524215
32	K	K	0.008196225182994754
(HA2)73	L	L	0.00819620912114555
54	L	L	0.008196192425063663
308	Y	Y	0.00819618833459918
183	H	H	0.008196176620494117
(HA2)56	I	I	0.008196174792564122
(HA2)128	N	N	0.008196172097571204
78A	L	L	0.008196166925738107
50	K	K	0.008196164646195174
-7	A	A	0.008196156148734481
(HA2)132	E	E	0.008196151883412503
115	V	V	0.008196151603934956
(HA2)135	N	N	0.00819614013960825
(HA2)113	L	L	0.008196138165256873
(HA2)121	K	K	0.008196099706757732
(HA2)26	H	H	0.008196090092951342
(HA2)109	D	D	0.008196089271345233
254	P	P	0.00819607961351815
(HA2)107	T	T	0.008196079237227264
(HA2)40	S	S	0.008196075318181353
88	V	V	0.008196073220937485
(HA2)98	L	L	0.008196070031712844
39	S	S	0.008196066145448336
(HA2)188	A	A	0.008196057072397494
(HA2)136	G	G	0.008196046235817753
268	I	I	0.008196036931100574
185	P	P	0.008196027469488729
267	I	I	0.008196023764348014
(HA2)145	D	D	0.008196021916131939
297	I	I	0.00819601420949673
155	T	T	0.008196013240720432
75	E	E	0.00819601122117661
(HA2)220	I	I	0.008196002018196018
233	Y	Y	0.008195988493469758
13	I	I	0.008195982179368353
(HA2)10	I	I	0.008195976008886715
153	W	W	0.008195963384439663
(HA2)159	Y	Y	0.008195921599233782
191	Q	Q	0.008195920914206425
77	D	D	0.008195918902829015
87	I	I	0.00819590513092588
189	D	D	0.008195893900410266
305	C	C	0.008195873566961146
(HA2)2	L	L	0.008195873502474133
(HA2)7	A	A	0.008195861224554808
45	D	D	0.00819585033717758
(HA2)30	Q	Q	0.008195840991384611
(HA2)78	E	E	0.008195836187772965
(HA2)60	N	N	0.00819583417736748
86	Y	Y	0.008195832969528236
226	Q	Q	0.00819583170395246
(HA2)119	Y	Y	0.00819582760754117
232	Y	Y	0.00819582491442957
(HA2)191	S	S	0.008195823297839482
306	P	P	0.008195820915287418
93A	E	K	0.008195820368588486
(HA2)93	T	T	0.008195816844537464
(HA2)196	S	S	0.008195808065097463
(HA2)52	V	V	0.008195795205663974
2	A	A	0.008195789623632889
31	E	E	0.008195789342237757
(HA2)186	I	I	0.008195779398983886
265	S	S	0.00819577715121393
(HA2)88	F	F	0.008195752416137063
35	A	A	0.008195738469848892
(HA2)53	N	N	0.008195729828406287
(HA2)104	N	N	0.008195724160015122
134	G	G	0.008195718739092122
47	H	H	0.008195715931811808
257	A	A	0.008195706453380693
326	I	I	0.008195699993063655
(HA2)75	K	K	0.008195695738959077
(HA2)118	L	L	0.008195695684546731
(HA2)99	L	L	0.008195684479355031
202	V	V	0.008195683633658007
(HA2)5	A	A	0.008195671748719742
(HA2)127	K	K	0.008195669014571602
262	R	R	0.008195666432822992
38	H	H	0.0081956435798808
(HA2)198	V	V	0.008195642848902677
(HA2)86	D	D	0.008195641224038423
(HA2)140	F	F	0.00819563104192915
118	L	L	0.008195629743669048
324	P	P	0.008195621503356267
290	S	S	0.008195612868222334
151	L	L	0.008195594632099727
(HA2)55	V	V	0.008195590782884536
315	R	R	0.008195577731804026
327	Q	Q	0.008195576964246555
(HA2)34	Y	Y	0.00819556931785365
302	I	I	0.008195565081437269
328	R	R	0.008195561517856744
(HA2)91	I	I	0.008195559222310946
(HA2)153	R	R	0.00819555733389386
253	A	A	0.00819555425548816
(HA2)49	T	T	0.00819555158798298
(HA2)28	N	N	0.008195531560996228
(HA2)84	V	V	0.008195523647757993
148	Y	Y	0.008195514833610109
15	I	I	0.008195512350522828
105	Y	Y	0.008195505158942459
(HA2)216	L	L	0.008195482852671278
303	G	G	0.00819546854387573
33	N	N	0.008195462080223908
190	E	E	0.008195456794700347
287	A	A	0.008195451766064343
(HA2)22	Y	Y	0.008195447365463392
114	S	S	0.00819544207285486
321	R	R	0.008195440285026317
21	N	N	0.00819543646303937
(HA2)87	G	G	0.008195434114407442
111	Q	Q	0.008195423065837884
281	C	C	0.008195412807533255
(HA2)194	A	A	0.008195399792367535
246	E	E	0.008195390203963792
(HA2)1	G	G	0.00819538651605438
(HA2)114	N	N	0.008195381720973527
277	C	C	0.00819537941939576
273	S	S	0.008195372930830879
109	R	R	0.008195371167000315
266	G	G	0.008195368960643089
121	F	F	0.008195357711351329
14	C	C	0.008195357140158132
(HA2)130	A	A	0.008195355785564436
(HA2)41	T	T	0.0081953424384874
(HA2)16	G	G	0.008195335874719822
73	N	N	0.00819533392861082
98	Y	Y	0.008195332472944511
(HA2)134	G	G	0.008195329214558025
228	G	G	0.008195314509651185
(HA2)4	G	G	0.008195314085911697
(HA2)80	L	L	0.008195311085366273
(HA2)103	E	E	0.008195290719153456
18	H	H	0.008195287911414401
186	S	S	0.008195284744753997
12	T	T	0.008195284122955364
(HA2)3	F	F	0.0081952795936114
(HA2)203	L	L	0.008195272557683209
(HA2)70	F	F	0.008195271614738028
293	P	P	0.008195263907657672
96	A	A	0.008195263419260836
256	Y	Y	0.00819525525457957
(HA2)21	W	W	0.008195248363095512
48	N	N	0.008195248329024499
95	G	G	0.008195247393095226
(HA2)33	G	G	0.008195243330256055
(HA2)110	F	F	0.008195231186545634
150	N	N	0.008195228568872797
(HA2)44	A	A	0.008195221976429343
(HA2)97	E	E	0.008195219261281642
316	M	M	0.008195216061249332
93A	E	E	0.008195216000203988
168	Y	Y	0.008195193081248461
(HA2)204	G	G	0.008195143020493354
107	E	E	0.008195142882901045
(HA2)9	F	F	0.00819513714213541
(HA2)148	C	C	0.00819512779457628
52	C	C	0.00819512768465993
131	T	T	0.008195124534797225
(HA2)48	I	I	0.008195118581097777
100	G	G	0.00819511359367469
-9	M	M	0.008195113350007121
(HA2)69	E	E	0.008195106133700267
250	N	N	0.008195105451897998
165	T	T	0.008195104732930194
(HA2)74	E	E	0.008195079654164881
69	W	W	0.008195072406720759
264	E	E	0.008195062493654776
(HA2)137	C	C	0.008195058968120002
(HA2)209	W	W	0.008195053539574497
26	V	V	0.008195040555534806
(HA2)201	V	V	0.008195038143063445
99	P	P	0.008195037120533948
51	L	L	0.008195032190700828
174	K	K	0.008195018754463027
70	L	L	0.008195017186381957
311	S	S	0.008195009162774042
97	C	C	0.00819500641019794
196	S	S	0.008195000850451627
(HA2)202	S	W	0.008195000000000001
(HA2)95	N	G	0.008195000000000001
206	S	I	0.008195000000000001
215	P	F	0.008195000000000001
116	S	C	0.008195000000000001
213	F	R	0.008195000000000001
(HA2)218	C	N	0.008195000000000001
206	S	E	0.008195000000000001
215	P	D	0.008195000000000001
213	F	P	0.008195000000000001
(HA2)203	L	H	0.008195000000000001
(HA2)203	L	C	0.008195000000000001
(HA2)203	L	I	0.008195000000000001
119	E	C	0.008195000000000001
(HA2)203	L	D	0.008195000000000001
(HA2)201	V	E	0.008195000000000001
(HA2)203	L	E	0.008195000000000001
119	E	F	0.008195000000000001
21	N	G	0.008195000000000001
215	P	H	0.008195000000000001
(HA2)203	L	K	0.008195000000000001
(HA2)218	C	E	0.008195000000000001
119	E	P	0.008195000000000001
117	S	C	0.008195000000000001
(HA2)203	L	T	0.008195000000000001
191	Q	Y	0.008195000000000001
215	P	Q	0.008195000000000001
(HA2)218	C	H	0.008195000000000001
215	P	K	0.008195000000000001
21	N	C	0.008195000000000001
21	N	A	0.008195000000000001
119	E	M	0.008195000000000001
(HA2)218	C	K	0.008195000000000001
(HA2)108	L	E	0.008195000000000001
(HA2)95	N	M	0.008195000000000001
(HA2)108	L	G	0.008195000000000001
(HA2)203	L	S	0.008195000000000001
21	N	F	0.008195000000000001
(HA2)203	L	N	0.008195000000000001
21	N	L	0.008195000000000001
208	N	C	0.008195000000000001
(HA2)203	L	M	0.008195000000000001
213	F	K	0.008195000000000001
194	L	N	0.008195000000000001
213	F	G	0.008195000000000001
194	L	G	0.008195000000000001
194	L	C	0.008195000000000001
194	L	W	0.008195000000000001
206	S	M	0.008195000000000001
194	L	T	0.008195000000000001
21	N	V	0.008195000000000001
206	S	N	0.008195000000000001
(HA2)201	V	M	0.008195000000000001
(HA2)201	V	Y	0.008195000000000001
212	R	C	0.008195000000000001
194	L	D	0.008195000000000001
194	L	E	0.008195000000000001
(HA2)201	V	W	0.008195000000000001
194	L	S	0.008195000000000001
(HA2)201	V	T	0.008195000000000001
88	V	S	0.008195000000000001
(HA2)7	A	Y	0.008195000000000001
(HA2)7	A	W	0.008195000000000001
206	S	R	0.008195000000000001
(HA2)219	R	M	0.008195000000000001
(HA2)201	V	R	0.008195000000000001
194	L	Q	0.008195000000000001
(HA2)201	V	Q	0.008195000000000001
(HA2)219	R	P	0.008195000000000001
(HA2)108	L	K	0.008195000000000001
(HA2)201	V	P	0.008195000000000001
(HA2)108	L	I	0.008195000000000001
(HA2)108	L	H	0.008195000000000001
210	N	P	0.008195000000000001
119A	R	Q	0.008195000000000001
195	Y	A	0.008195000000000001
(HA2)201	V	K	0.008195000000000001
195	Y	E	0.008195000000000001
(HA2)218	C	P	0.008195000000000001
195	Y	R	0.008195000000000001
195	Y	Q	0.008195000000000001
206	S	V	0.008195000000000001
119A	R	V	0.008195000000000001
212	R	W	0.008195000000000001
195	Y	P	0.008195000000000001
(HA2)218	C	T	0.008195000000000001
212	R	P	0.008195000000000001
195	Y	M	0.008195000000000001
114	S	W	0.008195000000000001
195	Y	L	0.008195000000000001
(HA2)202	S	N	0.008195000000000001
(HA2)202	S	M	0.008195000000000001
(HA2)202	S	K	0.008195000000000001
(HA2)95	N	W	0.008195000000000001
195	Y	K	0.008195000000000001
212	R	E	0.008195000000000001
212	R	D	0.008195000000000001
195	Y	I	0.008195000000000001
(HA2)201	V	H	0.008195000000000001
(HA2)202	S	G	0.008195000000000001
(HA2)202	S	E	0.008195000000000001
21	N	Q	0.008195000000000001
195	Y	G	0.008195000000000001
21	N	R	0.008195000000000001
(HA2)202	S	D	0.008195000000000001
117	S	M	0.008195000000000001
(HA2)108	L	Q	0.008195000000000001
(HA2)218	C	D	0.008195000000000001
202	V	M	0.008195000000000001
202	V	S	0.008195000000000001
202	V	R	0.008195000000000001
202	V	Q	0.008195000000000001
88	V	Y	0.008195000000000001
221	P	D	0.008195000000000001
202	V	N	0.008195000000000001
(HA2)206	I	D	0.008195000000000001
119A	R	F	0.008195000000000001
(HA2)206	I	E	0.008195000000000001
(HA2)216	L	E	0.008195000000000001
(HA2)216	L	D	0.008195000000000001
(HA2)69	E	P	0.008195000000000001
(HA2)216	L	A	0.008195000000000001
119A	R	H	0.008195000000000001
(HA2)207	S	W	0.008195000000000001
(HA2)216	L	G	0.008195000000000001
(HA2)205	A	Y	0.008195000000000001
202	V	T	0.008195000000000001
(HA2)216	L	H	0.008195000000000001
119A	R	L	0.008195000000000001
(HA2)205	A	W	0.008195000000000001
(HA2)216	L	K	0.008195000000000001
(HA2)108	L	Y	0.008195000000000001
(HA2)205	A	R	0.008195000000000001
(HA2)208	F	D	0.008195000000000001
202	V	W	0.008195000000000001
(HA2)108	L	C	0.008195000000000001
(HA2)216	L	N	0.008195000000000001
(HA2)216	L	P	0.008195000000000001
(HA2)216	L	Q	0.008195000000000001
(HA2)208	F	H	0.008195000000000001
202	V	K	0.008195000000000001
221	P	E	0.008195000000000001
(HA2)205	A	N	0.008195000000000001
(HA2)207	S	K	0.008195000000000001
201	Y	E	0.008195000000000001
(HA2)108	L	D	0.008195000000000001
225	D	M	0.008195000000000001
224	R	P	0.008195000000000001
119A	R	C	0.008195000000000001
(HA2)215	S	D	0.008195000000000001
119A	R	A	0.008195000000000001
225	D	W	0.008195000000000001
(HA2)215	S	K	0.008195000000000001
(HA2)108	L	P	0.008195000000000001
(HA2)108	L	R	0.008195000000000001
(HA2)207	S	H	0.008195000000000001
200	A	E	0.008195000000000001
200	A	W	0.008195000000000001
119A	R	D	0.008195000000000001
223	V	P	0.008195000000000001
225	D	P	0.008195000000000001
225	D	Q	0.008195000000000001
(HA2)206	I	R	0.008195000000000001
(HA2)206	I	Q	0.008195000000000001
(HA2)215	S	R	0.008195000000000001
201	Y	P	0.008195000000000001
202	V	E	0.008195000000000001
(HA2)108	L	T	0.008195000000000001
(HA2)96	A	C	0.008195000000000001
(HA2)207	S	P	0.008195000000000001
119A	R	E	0.008195000000000001
(HA2)206	I	K	0.008195000000000001
221	P	G	0.008195000000000001
202	V	H	0.008195000000000001
(HA2)206	I	H	0.008195000000000001
202	V	Y	0.008195000000000001
(HA2)216	L	R	0.008195000000000001
195	Y	T	0.008195000000000001
(HA2)209	W	P	0.008195000000000001
(HA2)204	G	F	0.008195000000000001
(HA2)209	W	V	0.008195000000000001
22	S	D	0.008195000000000001
(HA2)204	G	H	0.008195000000000001
(HA2)108	L	N	0.008195000000000001
(HA2)209	W	Q	0.008195000000000001
(HA2)204	G	I	0.008195000000000001
(HA2)107	T	Y	0.008195000000000001
22	S	F	0.008195000000000001
(HA2)204	G	K	0.008195000000000001
(HA2)7	A	F	0.008195000000000001
(HA2)7	A	E	0.008195000000000001
(HA2)209	W	M	0.008195000000000001
22	S	I	0.008195000000000001
225	D	C	0.008195000000000001
(HA2)204	G	D	0.008195000000000001
(HA2)204	G	C	0.008195000000000001
119	E	R	0.008195000000000001
119A	R	N	0.008195000000000001
(HA2)7	A	H	0.008195000000000001
(HA2)203	L	Y	0.008195000000000001
197	N	C	0.008195000000000001
(HA2)107	T	W	0.008195000000000001
119A	R	P	0.008195000000000001
(HA2)7	A	I	0.008195000000000001
(HA2)107	T	V	0.008195000000000001
195	Y	W	0.008195000000000001
215	P	Y	0.008195000000000001
195	Y	V	0.008195000000000001
119	E	Q	0.008195000000000001
215	P	W	0.008195000000000001
(HA2)209	W	K	0.008195000000000001
(HA2)95	N	R	0.008195000000000001
(HA2)205	A	M	0.008195000000000001
(HA2)205	A	F	0.008195000000000001
(HA2)208	F	W	0.008195000000000001
22	S	W	0.008195000000000001
(HA2)205	A	C	0.008195000000000001
(HA2)205	A	D	0.008195000000000001
203	S	E	0.008195000000000001
(HA2)208	F	P	0.008195000000000001
(HA2)216	L	T	0.008195000000000001
(HA2)209	W	H	0.008195000000000001
(HA2)208	F	N	0.008195000000000001
119A	R	M	0.008195000000000001
(HA2)109	D	C	0.008195000000000001
(HA2)205	A	H	0.008195000000000001
(HA2)205	A	I	0.008195000000000001
(HA2)208	F	K	0.008195000000000001
22	S	V	0.008195000000000001
(HA2)204	G	Y	0.008195000000000001
(HA2)7	A	C	0.008195000000000001
(HA2)204	G	W	0.008195000000000001
(HA2)216	L	Y	0.008195000000000001
(HA2)209	W	D	0.008195000000000001
(HA2)204	G	V	0.008195000000000001
119	E	W	0.008195000000000001
(HA2)209	W	E	0.008195000000000001
22	S	R	0.008195000000000001
(HA2)204	G	Q	0.008195000000000001
199	N	C	0.008195000000000001
(HA2)204	G	P	0.008195000000000001
(HA2)204	G	N	0.008195000000000001
(HA2)204	G	M	0.008195000000000001
(HA2)204	G	L	0.008195000000000001
22	S	Q	0.008195000000000001
(HA2)206	I	P	0.008195000000000001
(HA2)96	A	N	0.008195000000000001
191	Q	W	0.008195000000000001
(HA2)101	L	T	0.008195000000000001
(HA2)102	L	H	0.008195000000000001
96	A	W	0.008195000000000001
144	K	C	0.008195000000000001
(HA2)102	L	E	0.008195000000000001
(HA2)102	L	C	0.008195000000000001
(HA2)101	L	W	0.008195000000000001
(HA2)101	L	S	0.008195000000000001
96	A	K	0.008195000000000001
(HA2)64	T	F	0.008195000000000001
(HA2)101	L	N	0.008195000000000001
(HA2)101	L	K	0.008195000000000001
(HA2)101	L	H	0.008195000000000001
(HA2)101	L	F	0.008195000000000001
(HA2)101	L	E	0.008195000000000001
96	A	R	0.008195000000000001
(HA2)102	L	N	0.008195000000000001
(HA2)101	L	D	0.008195000000000001
(HA2)103	E	H	0.008195000000000001
(HA2)103	E	N	0.008195000000000001
(HA2)103	E	M	0.008195000000000001
(HA2)103	E	L	0.008195000000000001
95	G	Q	0.008195000000000001
(HA2)47	G	D	0.008195000000000001
(HA2)103	E	I	0.008195000000000001
(HA2)103	E	F	0.008195000000000001
96	A	D	0.008195000000000001
(HA2)47	G	N	0.008195000000000001
(HA2)47	G	P	0.008195000000000001
(HA2)103	E	C	0.008195000000000001
95	G	T	0.008195000000000001
95	G	W	0.008195000000000001
(HA2)102	L	T	0.008195000000000001
(HA2)5	A	C	0.008195000000000001
(HA2)5	A	E	0.008195000000000001
95	G	P	0.008195000000000001
(HA2)51	K	H	0.008195000000000001
(HA2)100	V	H	0.008195000000000001
(HA2)100	V	E	0.008195000000000001
(HA2)51	K	A	0.008195000000000001
(HA2)51	K	C	0.008195000000000001
(HA2)51	K	D	0.008195000000000001
(HA2)100	V	C	0.008195000000000001
(HA2)51	K	I	0.008195000000000001
(HA2)100	V	M	0.008195000000000001
(HA2)51	K	P	0.008195000000000001
98	Y	G	0.008195000000000001
98	Y	I	0.008195000000000001
98	Y	M	0.008195000000000001
(HA2)51	K	W	0.008195000000000001
(HA2)51	K	Y	0.008195000000000001
(HA2)100	V	K	0.008195000000000001
(HA2)100	V	N	0.008195000000000001
(HA2)5	A	F	0.008195000000000001
(HA2)100	V	W	0.008195000000000001
(HA2)101	L	C	0.008195000000000001
(HA2)5	A	H	0.008195000000000001
(HA2)5	A	I	0.008195000000000001
(HA2)5	A	K	0.008195000000000001
(HA2)100	V	Y	0.008195000000000001
(HA2)5	A	N	0.008195000000000001
(HA2)5	A	Q	0.008195000000000001
(HA2)100	V	Q	0.008195000000000001
(HA2)5	A	R	0.008195000000000001
142	R	C	0.008195000000000001
(HA2)5	A	W	0.008195000000000001
(HA2)5	A	Y	0.008195000000000001
(HA2)100	V	S	0.008195000000000001
(HA2)100	V	R	0.008195000000000001
(HA2)103	E	P	0.008195000000000001
(HA2)103	E	R	0.008195000000000001
(HA2)52	V	D	0.008195000000000001
(HA2)43	N	P	0.008195000000000001
15	I	E	0.008195000000000001
15	I	D	0.008195000000000001
15	I	C	0.008195000000000001
15	I	A	0.008195000000000001
95	G	D	0.008195000000000001
(HA2)104	N	R	0.008195000000000001
(HA2)104	N	Q	0.008195000000000001
15	I	H	0.008195000000000001
(HA2)104	N	P	0.008195000000000001
(HA2)104	N	M	0.008195000000000001
(HA2)104	N	L	0.008195000000000001
(HA2)64	T	M	0.008195000000000001
148	Y	W	0.008195000000000001
148	Y	V	0.008195000000000001
15	I	F	0.008195000000000001
(HA2)42	Q	Y	0.008195000000000001
148	Y	Q	0.008195000000000001
150	N	C	0.008195000000000001
150	N	L	0.008195000000000001
150	N	G	0.008195000000000001
(HA2)42	Q	F	0.008195000000000001
150	N	F	0.008195000000000001
150	N	E	0.008195000000000001
(HA2)42	Q	I	0.008195000000000001
150	N	A	0.008195000000000001
(HA2)42	Q	W	0.008195000000000001
15	I	Y	0.008195000000000001
15	I	W	0.008195000000000001
15	I	S	0.008195000000000001
15	I	Q	0.008195000000000001
15	I	P	0.008195000000000001
15	I	N	0.008195000000000001
148	Y	R	0.008195000000000001
148	Y	P	0.008195000000000001
(HA2)103	E	S	0.008195000000000001
(HA2)104	N	E	0.008195000000000001
147	F	K	0.008195000000000001
147	F	G	0.008195000000000001
147	F	E	0.008195000000000001
147	F	D	0.008195000000000001
147	F	A	0.008195000000000001
(HA2)104	N	F	0.008195000000000001
95	G	M	0.008195000000000001
(HA2)45	I	P	0.008195000000000001
(HA2)104	N	C	0.008195000000000001
(HA2)104	N	A	0.008195000000000001
(HA2)103	E	Y	0.008195000000000001
(HA2)103	E	W	0.008195000000000001
95	G	N	0.008195000000000001
(HA2)103	E	T	0.008195000000000001
147	F	N	0.008195000000000001
147	F	Q	0.008195000000000001
148	Y	M	0.008195000000000001
148	Y	A	0.008195000000000001
148	Y	L	0.008195000000000001
148	Y	K	0.008195000000000001
148	Y	I	0.008195000000000001
95	G	I	0.008195000000000001
95	G	K	0.008195000000000001
148	Y	E	0.008195000000000001
(HA2)45	I	C	0.008195000000000001
147	F	R	0.008195000000000001
(HA2)45	I	D	0.008195000000000001
147	F	W	0.008195000000000001
(HA2)104	N	G	0.008195000000000001
147	F	T	0.008195000000000001
(HA2)45	I	H	0.008195000000000001
(HA2)45	I	K	0.008195000000000001
(HA2)52	V	C	0.008195000000000001
98	Y	V	0.008195000000000001
(HA2)41	T	Y	0.008195000000000001
131	T	L	0.008195000000000001
(HA2)59	M	N	0.008195000000000001
(HA2)59	M	P	0.008195000000000001
(HA2)59	M	Q	0.008195000000000001
131	T	Q	0.008195000000000001
131	T	N	0.008195000000000001
131	T	M	0.008195000000000001
131	T	H	0.008195000000000001
131	T	W	0.008195000000000001
131	T	F	0.008195000000000001
(HA2)6	I	C	0.008195000000000001
(HA2)6	I	D	0.008195000000000001
(HA2)6	I	E	0.008195000000000001
(HA2)6	I	G	0.008195000000000001
(HA2)6	I	H	0.008195000000000001
131	T	V	0.008195000000000001
(HA2)59	M	H	0.008195000000000001
131	T	D	0.008195000000000001
135	V	C	0.008195000000000001
135	V	W	0.008195000000000001
(HA2)57	E	W	0.008195000000000001
(HA2)1	G	Y	0.008195000000000001
(HA2)1	G	W	0.008195000000000001
(HA2)1	G	T	0.008195000000000001
(HA2)1	G	Q	0.008195000000000001
134	G	Y	0.008195000000000001
(HA2)1	G	M	0.008195000000000001
(HA2)1	G	P	0.008195000000000001
134	G	M	0.008195000000000001
134	G	I	0.008195000000000001
(HA2)1	G	N	0.008195000000000001
(HA2)59	M	D	0.008195000000000001
(HA2)59	M	E	0.008195000000000001
(HA2)6	I	K	0.008195000000000001
131	T	C	0.008195000000000001
124	E	R	0.008195000000000001
129	N	P	0.008195000000000001
13	I	D	0.008195000000000001
13	I	C	0.008195000000000001
13	I	A	0.008195000000000001
129	N	W	0.008195000000000001
129	N	V	0.008195000000000001
129	N	R	0.008195000000000001
129	N	G	0.008195000000000001
13	I	F	0.008195000000000001
129	N	F	0.008195000000000001
(HA2)1	G	F	0.008195000000000001
129	N	C	0.008195000000000001
(HA2)62	Q	D	0.008195000000000001
(HA2)62	Q	F	0.008195000000000001
(HA2)62	Q	S	0.008195000000000001
13	I	E	0.008195000000000001
13	I	G	0.008195000000000001
(HA2)6	I	P	0.008195000000000001
(HA2)60	N	E	0.008195000000000001
(HA2)6	I	Q	0.008195000000000001
(HA2)6	I	R	0.008195000000000001
(HA2)6	I	W	0.008195000000000001
(HA2)6	I	Y	0.008195000000000001
(HA2)1	G	K	0.008195000000000001
(HA2)1	G	I	0.008195000000000001
(HA2)1	G	H	0.008195000000000001
13	I	H	0.008195000000000001
13	I	W	0.008195000000000001
13	I	S	0.008195000000000001
13	I	Q	0.008195000000000001
(HA2)60	N	P	0.008195000000000001
13	I	P	0.008195000000000001
13	I	N	0.008195000000000001
124	E	Y	0.008195000000000001
(HA2)57	E	M	0.008195000000000001
(HA2)52	V	H	0.008195000000000001
14	C	A	0.008195000000000001
(HA2)53	N	P	0.008195000000000001
(HA2)53	N	Q	0.008195000000000001
14	C	H	0.008195000000000001
14	C	E	0.008195000000000001
(HA2)53	N	V	0.008195000000000001
(HA2)53	N	W	0.008195000000000001
(HA2)54	S	D	0.008195000000000001
14	C	I	0.008195000000000001
(HA2)54	S	E	0.008195000000000001
139	C	V	0.008195000000000001
139	C	Q	0.008195000000000001
139	C	N	0.008195000000000001
139	C	M	0.008195000000000001
(HA2)54	S	M	0.008195000000000001
(HA2)53	N	M	0.008195000000000001
14	C	K	0.008195000000000001
139	C	K	0.008195000000000001
(HA2)52	V	W	0.008195000000000001
(HA2)52	V	K	0.008195000000000001
(HA2)52	V	N	0.008195000000000001
(HA2)52	V	P	0.008195000000000001
(HA2)52	V	R	0.008195000000000001
14	C	V	0.008195000000000001
14	C	T	0.008195000000000001
14	C	Q	0.008195000000000001
14	C	L	0.008195000000000001
14	C	P	0.008195000000000001
(HA2)53	N	C	0.008195000000000001
14	C	N	0.008195000000000001
(HA2)53	N	E	0.008195000000000001
(HA2)53	N	F	0.008195000000000001
14	C	M	0.008195000000000001
139	C	L	0.008195000000000001
139	C	H	0.008195000000000001
(HA2)57	E	I	0.008195000000000001
(HA2)56	I	Q	0.008195000000000001
(HA2)55	V	T	0.008195000000000001
(HA2)56	I	D	0.008195000000000001
(HA2)56	I	E	0.008195000000000001
(HA2)56	I	G	0.008195000000000001
(HA2)56	I	H	0.008195000000000001
(HA2)56	I	K	0.008195000000000001
137	V	D	0.008195000000000001
(HA2)55	V	R	0.008195000000000001
(HA2)64	T	D	0.008195000000000001
(HA2)56	I	W	0.008195000000000001
(HA2)56	I	Y	0.008195000000000001
(HA2)57	E	C	0.008195000000000001
124	E	C	0.008195000000000001
(HA2)57	E	F	0.008195000000000001
(HA2)55	V	S	0.008195000000000001
(HA2)55	V	Q	0.008195000000000001
139	C	D	0.008195000000000001
138	S	N	0.008195000000000001
139	C	A	0.008195000000000001
(HA2)54	S	W	0.008195000000000001
138	S	Y	0.008195000000000001
138	S	R	0.008195000000000001
138	S	Q	0.008195000000000001
(HA2)55	V	E	0.008195000000000001
138	S	H	0.008195000000000001
(HA2)55	V	P	0.008195000000000001
(HA2)55	V	H	0.008195000000000001
138	S	E	0.008195000000000001
(HA2)55	V	K	0.008195000000000001
138	S	C	0.008195000000000001
(HA2)55	V	M	0.008195000000000001
(HA2)55	V	N	0.008195000000000001
150	N	M	0.008195000000000001
(HA2)41	T	W	0.008195000000000001
191	Q	V	0.008195000000000001
120	I	D	0.008195000000000001
182	V	N	0.008195000000000001
182	V	K	0.008195000000000001
182	V	E	0.008195000000000001
(HA2)107	T	F	0.008195000000000001
(HA2)67	G	F	0.008195000000000001
[truncated: 9,301 more rows]
