# Supplementary material for: How single mutations affect viral escape from broad and narrow antibodies to H1 influenza hemagglutinin
Source: Nat Commun. 2018 Apr 11;9:1386. doi: 10.1038/s41467-018-03665-3 (PMC5895760; doi:10.1038/s41467-018-03665-3)
Supplement: Supplementary file 7 — Supplementary Data 5(ZIP 626 kb) [file 41467_2018_3665_MOESM7_ESM.zip › medianfracsurvivefiles/antibody_H17L19_median_avgsite.csv]

site	avgfracsurvive	maxfracsurvive
(HA2)1	0.00803210624457164	0.01078242946279105
(HA2)10	0.007708453984468809	0.011580327164823302
(HA2)100	0.007832007143132539	0.009916449171584085
(HA2)101	0.007996437825506365	0.012282477956171331
(HA2)102	0.00769009889778121	0.010457477157377063
(HA2)103	0.007953480428453794	0.008236754326440344
(HA2)104	0.007895562058283947	0.010597434815365164
(HA2)105	0.008191979622129758	0.014223542711278564
(HA2)106	0.007852962645779496	0.008195
(HA2)107	0.007934152816530444	0.00915725619616085
(HA2)108	0.008105647229504225	0.008786208147452004
(HA2)109	0.007672590175402502	0.012081443851483416
(HA2)11	0.007911517110610822	0.009478916482197636
(HA2)110	0.007920789662790513	0.010157082702137367
(HA2)111	0.00839155063492547	0.013365920939141254
(HA2)112	0.007773379387878002	0.010671841140400786
(HA2)113	0.0061970223390359815	0.007936199221760625
(HA2)114	0.007746505172236187	0.009235351939898072
(HA2)115	0.007790919630782007	0.008195
(HA2)116	0.007788628351403998	0.008195
(HA2)117	0.006900088746719255	0.008195
(HA2)118	0.00786452724091695	0.009083776002375255
(HA2)119	0.007773298583882114	0.010412817849854818
(HA2)12	0.007811850831468076	0.008195
(HA2)120	0.007304754649892607	0.010199477511021373
(HA2)121	0.007485436562715647	0.008296823307041052
(HA2)122	0.00807267250316401	0.011456288960128838
(HA2)123	0.0071502000251184	0.00890598245003842
(HA2)124	0.006930784142843367	0.011879150532255776
(HA2)125	0.006128294093904476	0.008868581337208461
(HA2)126	0.007859152457044919	0.011776924952475827
(HA2)127	0.006586101064121853	0.012888843371218952
(HA2)128	0.006462279807706829	0.008195000000000001
(HA2)129	0.00791328803514579	0.01055035667277281
(HA2)13	0.008259353623363207	0.014193283270565588
(HA2)130	0.007994346818934196	0.013999851709999922
(HA2)131	0.005425000514328057	0.008603505938895936
(HA2)132	0.007295124200463794	0.013555181864196145
(HA2)133	0.00578121090886001	0.008195
(HA2)134	0.007523321109373479	0.009035433651426165
(HA2)135	0.007301135501490408	0.008195
(HA2)136	0.007811899518636858	0.008986685569332664
(HA2)137	0.00806220768850421	0.009924580262328219
(HA2)138	0.007442217466526336	0.008195000000000001
(HA2)139	0.006623265222355997	0.008294999999999999
(HA2)14	0.008426744007516114	0.016066399597635072
(HA2)140	0.007697716860867044	0.008233527302197025
(HA2)141	0.007371198100256107	0.010490290735796314
(HA2)142	0.008239389703340766	0.012584747800783218
(HA2)143	0.008420525817838566	0.04907780833991805
(HA2)144	0.008048415207490577	0.009806159779455058
(HA2)145	0.007534540515272863	0.010821924887651397
(HA2)146	0.007530013740461703	0.008195
(HA2)147	0.005885059863142304	0.00863128834852136
(HA2)148	0.008141813927697203	0.010182753696451287
(HA2)149	0.007779861449218832	0.008195
(HA2)15	0.006266329505667609	0.00922403108507998
(HA2)150	0.0072518223314233755	0.023086344103015674
(HA2)151	0.006963549157941372	0.009265854518250946
(HA2)152	0.007996555157392398	0.009063069782763014
(HA2)153	0.008034900939771165	0.010843068986916652
(HA2)154	0.004673312950324635	0.009693081394678593
(HA2)155	0.008339874391428307	0.021288935691787473
(HA2)156	0.007525001131565963	0.03605894598050245
(HA2)157	0.007774080432640133	0.009084977550034356
(HA2)158	0.006145654181506656	0.007662632503254798
(HA2)159	0.007128317718199719	0.008881802547105435
(HA2)16	0.008403748025322181	0.021022713976298266
(HA2)160	0.006715670575415434	0.008437360488312872
(HA2)161	0.006525541941860906	0.012610890948634636
(HA2)162	0.007885466707281243	0.008435999836866971
(HA2)163	0.006571261628800308	0.010633865916243095
(HA2)164	0.009526237686635486	0.06513648391714835
(HA2)165	0.006393396544875344	0.009066129536510968
(HA2)166	0.006632352592933048	0.00875031578132975
(HA2)167	0.006587944308943112	0.008980633099544612
(HA2)168	0.006830310016708867	0.011251083845367712
(HA2)169	0.005705083282914255	0.008195000000000001
(HA2)17	0.007795643686229628	0.00872018400708131
(HA2)170	0.006598354998994608	0.008875156199584368
(HA2)171	0.006669456010245199	0.008195
(HA2)172	0.005365970997337838	0.008195000000000001
(HA2)173	0.008141231298596733	0.009458000422091942
(HA2)174	0.0056524599193334205	0.01072243937400472
(HA2)175	0.007627569360801924	0.03214784315230975
(HA2)176	0.007366434405907767	0.008195000000000001
(HA2)177	0.006687926258994298	0.012904195566118855
(HA2)178	0.006857663762053167	0.008195
(HA2)179	0.006799183737615351	0.008195000000000001
(HA2)18	0.010685568442401334	0.04913931628039894
(HA2)180	0.006901799696172608	0.012484786374214702
(HA2)181	0.006463551491442862	0.011785980625929336
(HA2)182	0.007331555648152147	0.008195
(HA2)183	0.01003782233896775	0.06565238199641762
(HA2)184	0.0068823653751644825	0.009431265432535776
(HA2)185	0.006789344366984466	0.008229756494767721
(HA2)186	0.007130668732195777	0.010758522183861995
(HA2)187	0.007795360136617733	0.009771381226094137
(HA2)188	0.007937502680681411	0.010848216486926701
(HA2)189	0.007972331799592945	0.010002773487285701
(HA2)19	0.008240819692496404	0.01116717760966537
(HA2)190	0.00789917125954946	0.010264992407342736
(HA2)191	0.008206836169275193	0.010028243296675371
(HA2)192	0.00811550851682989	0.010480209438107737
(HA2)193	0.008092293458670553	0.012383177232581609
(HA2)194	0.007776239665777782	0.009611394616604985
(HA2)195	0.007351202016651275	0.01031721432015791
(HA2)196	0.007797174145066944	0.008548649825252658
(HA2)197	0.006152513363492533	0.008195000000000001
(HA2)198	0.007026739229523648	0.012851333717976376
(HA2)199	0.007279785104070034	0.011562099549361883
(HA2)2	0.007539998419909542	0.008858830701900008
(HA2)20	0.008272437153137769	0.012570032276618456
(HA2)200	0.006814014613454916	0.008829994935419163
(HA2)201	0.007922884385915251	0.010895923186859634
(HA2)202	0.007320769457122245	0.008195000000000001
(HA2)203	0.008051775970182416	0.010374107507936674
(HA2)204	0.008017759074017888	0.008195000000000001
(HA2)205	0.008793055828631994	0.014194842456239863
(HA2)206	0.007338152312319354	0.008563641916833998
(HA2)207	0.0074277864272446785	0.015025149255461303
(HA2)208	0.007104215554915237	0.009283741810283493
(HA2)209	0.007764587301813182	0.012040741102809081
(HA2)21	0.008123649794654712	0.012631328173281593
(HA2)210	0.007281819527784678	0.008583744996942906
(HA2)211	0.00737939861099076	0.010051012765261677
(HA2)212	0.006345431017559313	0.010309803670607813
(HA2)213	0.007050098563885996	0.0084633634551196
(HA2)214	0.007588387203448976	0.008195
(HA2)215	0.006998045025267431	0.008382112852237254
(HA2)216	0.00813877884024023	0.009161896583833887
(HA2)217	0.008819361706026051	0.022829728101112293
(HA2)218	0.00975178376847054	0.04109131684918113
(HA2)219	0.0061757449966377345	0.008195000000000001
(HA2)22	0.007909687307951713	0.008338612559820617
(HA2)220	0.007943638342874008	0.009361051638323958
(HA2)221	0.00787953629938907	0.009363747927296596
(HA2)222	0.007433354243114203	0.008195000000000001
(HA2)23	0.007935569043235302	0.01036587976549178
(HA2)24	0.008172034730654157	0.010139204022399192
(HA2)25	0.00680026676245851	0.008195
(HA2)26	0.007516805017181496	0.010864727012078974
(HA2)27	0.006791920367116801	0.013781107974479762
(HA2)28	0.007963076802687227	0.008266227824455198
(HA2)29	0.006996871909848966	0.00855857373711239
(HA2)3	0.008252800360625546	0.015801903336123562
(HA2)30	0.007324196513577431	0.00851679450135099
(HA2)31	0.008025668471410057	0.008541631023023933
(HA2)32	0.006832601127669687	0.010684832787730868
(HA2)33	0.007644724513444073	0.012167738497603428
(HA2)34	0.007980112243287566	0.014445894851862331
(HA2)35	0.00811454755226994	0.019401721247448912
(HA2)36	0.008006140517397226	0.009503220075075768
(HA2)37	0.008301172288178093	0.010370103012275818
(HA2)38	0.008100026859042903	0.05208636812528175
(HA2)39	0.006722061655057324	0.013288989857602055
(HA2)4	0.0076249348896910004	0.012183464094388132
(HA2)40	0.007458880631250933	0.008996674917949827
(HA2)41	0.007816594175242362	0.008373682575287693
(HA2)42	0.007462404861431761	0.010268812775983833
(HA2)43	0.005369088730331274	0.009000771795789531
(HA2)44	0.00835236923618109	0.012101222582943527
(HA2)45	0.007458836700347695	0.011118213694646413
(HA2)46	0.0061961571668681745	0.008195
(HA2)47	0.0061680616433256764	0.011866782270825757
(HA2)48	0.007830027188430774	0.010469652141418762
(HA2)49	0.007627643523280086	0.012534054731110767
(HA2)5	0.007949904803299263	0.008766267377386417
(HA2)50	0.007318995617295141	0.009675000000000001
(HA2)51	0.008106280148687079	0.009136362625909826
(HA2)52	0.007710112746870558	0.009574999999999998
(HA2)53	0.007634500452287094	0.009182474890791454
(HA2)54	0.007063275656970061	0.00889979004741224
(HA2)55	0.007640275092248991	0.008195000000000001
(HA2)56	0.007412227803697149	0.008286169950268416
(HA2)57	0.006574812573716778	0.008195000000000001
(HA2)58	0.0068406551323740164	0.008687260689916335
(HA2)59	0.007256307791243927	0.008195000000000001
(HA2)6	0.0074925729443968995	0.00974995605724453
(HA2)60	0.007169602682613993	0.008998957132185438
(HA2)61	0.005930742312226314	0.010839460893816454
(HA2)62	0.006663867477841032	0.010598135599536013
(HA2)63	0.006814056656123205	0.009136894923080596
(HA2)64	0.006581208395207303	0.008254997440284583
(HA2)65	0.006838558993939016	0.010749494087678571
(HA2)66	0.006345275980789927	0.008195
(HA2)67	0.007270150558213124	0.011138495384554324
(HA2)68	0.0065048737761174025	0.009762491110707781
(HA2)69	0.0059100986601047165	0.016238329106029178
(HA2)7	0.008043594348747267	0.010527430674688837
(HA2)70	0.007400402771545183	0.008328528451073847
(HA2)71	0.009166959949998924	0.04120890574118688
(HA2)72	0.006353754273294344	0.018998775249151702
(HA2)73	0.007394675836781798	0.008195
(HA2)74	0.00800841409586465	0.00898059333330101
(HA2)75	0.0075053571088589425	0.008198292943200283
(HA2)76	0.008292011893587548	0.010433705254169527
(HA2)77	0.007709324004999943	0.008195000000000001
(HA2)78	0.007610879001814555	0.011070376201278454
(HA2)79	0.008256433908185232	0.012707410440094843
(HA2)8	0.00813924405248076	0.010983965477981248
(HA2)80	0.007858005915568638	0.008195000000000001
(HA2)81	0.007761312619937534	0.008914266909352075
(HA2)82	0.007115694557777238	0.008200349268306645
(HA2)83	0.007866950727264618	0.008728307187868387
(HA2)84	0.007603790924636758	0.008195000000000001
(HA2)85	0.007735666910041869	0.00854797805904954
(HA2)86	0.007879737787121454	0.013930314711902585
(HA2)87	0.007956193122884198	0.009252926811848436
(HA2)88	0.007753705236690759	0.009694320110259096
(HA2)89	0.007724909843609297	0.016160833047076377
(HA2)9	0.007942458907299022	0.00951658366522428
(HA2)90	0.0072088218723238865	0.009361929145495145
(HA2)91	0.007752136854387238	0.009926088319058557
(HA2)92	0.008193762240462518	0.009708963642465752
(HA2)93	0.007762767509219704	0.01079326327049507
(HA2)94	0.0075514485164180105	0.008195
(HA2)95	0.007162721406299537	0.009015980946014945
(HA2)96	0.00794474017395138	0.012095046625385662
(HA2)97	0.007844892873101	0.008195000000000001
(HA2)98	0.007712924197143849	0.009738358132113479
(HA2)99	0.007532586442438212	0.008195000000000001
-1	0.007512146665328047	0.009525684688401656
-2	0.007600388011412013	0.010630652880921153
-3	0.007259621478839374	0.010776736559372753
-4	0.007130898391657665	0.00845048824374036
-5	0.006514764146766928	0.008195
-6	0.006830526002592868	0.013560941530553044
-7	0.006564660897325238	0.0109675
-8	0.0065430622340114765	0.015331233246823455
-9	0.007799578833048766	0.008370899777363475
1	0.0068395256318305835	0.00826237363559479
10	0.0082977292680465	0.012533391831600602
100	0.008270818133044243	0.010994582879632201
101	0.007103103879017435	0.01190843754990373
102	0.007763670473505935	0.009334205223261161
103	0.005157618403354103	0.008195000000000001
104	0.00736269044332546	0.008907929302995308
105	0.007471159150755508	0.02513133541658688
106	0.007393458601499536	0.008383099592333984
107	0.007919059068995895	0.008268250732354624
108	0.008055523811627167	0.010950084552995183
109	0.007982776283528711	0.013783727839041712
11	0.00826739418299001	0.01080565520182835
110	0.008026718538966762	0.010166826207244331
111	0.007602250014916408	0.008875185530311878
112	0.008389772954360927	0.012822395507530733
113	0.006566773664878653	0.009470336094427493
114	0.006527869484122639	0.011590057656245526
115	0.008081330802047381	0.013353113821001576
116	0.006107551040890347	0.008195000000000001
117	0.006485223417526383	0.008565
118	0.007025742974802112	0.008195
119	0.007674715055195622	0.01392070698120998
119A	0.008197280765358876	0.009754349645196747
119B	0.008011196822404944	0.009305045134655687
119C	0.008099596580015618	0.01129433314523995
12	0.006740773402054113	0.009247450946930557
120	0.007883753874395258	0.009289155754683108
121	0.007835202591779562	0.008673098335361581
122	0.007618640223883556	0.02122129874630095
123	0.05016121025677532	0.10377156910456778
124	0.006548363817566259	0.010100741773396473
125	0.006063384197854468	0.011575035838168274
126	0.006940908567975732	0.01177896639443585
127	0.008371344630181257	0.013238200257429302
128	0.0071616816676069025	0.009108655915396734
129	0.008020024823556427	0.011454258169251002
13	0.007721253328311521	0.008195000000000001
130	0.008628782159927307	0.0442275547774512
131	0.008136578986916615	0.01573843779800994
132	0.006072904458535827	0.014056043209853111
133	0.018459058447017868	0.27230203483588855
134	0.007519609737793867	0.010612784448198824
135	0.036077463865432924	0.25063145231172024
136	0.007892153476493625	0.011940850526877989
137	0.011902881281376784	0.0509725
138	0.007322410828983214	0.008195000000000001
139	0.007973397647455844	0.008798360618488906
14	0.007982788065912877	0.009632744177853233
140	0.20484735718218536	0.4005771046993499
141	0.0442189962380359	0.315356346659703
142	0.014062843893761197	0.03947576546329753
143	0.09843149385014781	0.3313103625706423
144	0.2421548919491346	0.4100731566805866
145	0.08734584117153427	0.45374344090425817
146	0.02056694634839776	0.18416902639462604
147	0.008088935661198744	0.009650404318846227
148	0.007909986058302069	0.00976248461118764
149	0.009377524333407926	0.02225625219665854
15	0.008171184507416947	0.010307202021831703
150	0.007876995970086531	0.008445255278826402
151	0.007747393310293957	0.010413084587059331
152	0.009986245801397455	0.045846795591115624
153	0.008162678383176615	0.00969511270551759
154	0.0073009053730114645	0.008195000000000001
155	0.007398661788935531	0.013192159558914677
156	0.00530803760612305	0.008195000000000001
157	0.003989346624515052	0.007390174756125285
158	0.008655471065860672	0.06305682591318446
159	0.007013702254909668	0.010915734112706386
16	0.008511775197720207	0.011619219732915848
160	0.007334885768659679	0.02511067489882232
161	0.008105692104715978	0.010260810419262823
162	0.0023882326857751876	0.006677256111680746
163	0.0036681713121182423	0.01148747441761228
164	0.007046773687662672	0.012960554089632504
165	0.007040501854568469	0.01752247833706148
166	0.006538071264486088	0.008965210157888544
167	0.006390711698657682	0.014816244087609304
168	0.007778994216209134	0.008219246858147546
169	0.005241040607137354	0.008195000000000001
17	0.0080188009054663	0.012549878241769247
170	0.00782042345171421	0.008325993922181736
171	0.0060391306703429974	0.008195000000000001
172	0.006400031377746875	0.008558900707475506
173	0.006783430440525994	0.008195
174	0.006892327338678441	0.01102621542868664
175	0.010227690238198864	0.08219028693395902
176	0.007761961608022061	0.008195000000000001
177	0.00808872370251098	0.010993021258505735
178	0.007975633111675193	0.010866999999999998
179	0.007506818640625948	0.008327971592921818
18	0.007588116574495739	0.009275362631069256
180	0.00814643093153532	0.0091511807928066
181	0.008027883828521818	0.009644569264179864
182	0.007666717857333997	0.008294999999999999
183	0.00794001964415518	0.011522218159624105
184	0.006501534143118	0.010722426045242914
185	0.007927284451415065	0.008441762089438015
186	0.00737266371640761	0.008195
187	0.007698239441948367	0.011151573811164193
188	0.006907503085075262	0.013003719287967128
189	0.007498000318364243	0.014933674077034482
19	0.007584228036892268	0.008287019209165546
190	0.007752074281803571	0.009182145555625354
191	0.007675885375368198	0.008195000000000001
192	0.006569750600551996	0.01200044957228493
193	0.006389898612350335	0.009015156767940895
194	0.007630707500570582	0.010121239577619574
195	0.008246609956871735	0.010077588044045557
196	0.006736165576458854	0.02183354572269255
197	0.0043390690062914666	0.008195000000000001
198	0.0065676956843215865	0.011522259962742877
199	0.005484594845890425	0.008265507692326033
2	0.0066741141719575126	0.012441253351998664
20	0.007866408982728052	0.008278234743042123
200	0.005653288545477428	0.008195000000000001
201	0.006916028913550463	0.009764151557594126
202	0.007906693694770489	0.00931438621940182
203	0.006062194390364459	0.009571227061373862
204	0.008034836666561492	0.009261399212624834
205	0.00626638221699799	0.008195
206	0.007265973718504795	0.00843386474746411
207	0.0052295948030670935	0.01131769793558372
208	0.009150907198726457	0.062034504159112006
209	0.007317730531853636	0.009880003775893289
21	0.007711570099563425	0.008342500000000001
210	0.005477470044210099	0.016753562738275024
211	0.007855765213429173	0.031186926039557316
212	0.007982421390141499	0.010847731407840608
213	0.006469672062951119	0.009994178297445762
214	0.005925162946463516	0.008043100054253214
215	0.006311442471591743	0.008195000000000001
216	0.005066032916853025	0.008882515187386659
217	0.006404317024388195	0.008670865384056863
218	0.004825375464108305	0.008603177978083774
219	0.00368506272334565	0.006994900116551809
22	0.007658918475432315	0.009415201548182883
220	0.007973490569261875	0.01006998546911062
221	0.006164820647902252	0.008195000000000001
222	0.003979148551290027	0.007849297472218653
223	0.005133186719712707	0.008195000000000001
224	0.005034900546302949	0.008195000000000001
225	0.016781833744104233	0.15509357153467157
226	0.007469591430334518	0.01770600598104955
227	0.005669476150292811	0.013861650241982725
228	0.007924314396053242	0.008195
229	0.007983131931132401	0.010490280435900742
23	0.008371585169345488	0.015161620558637685
230	0.007796032069488259	0.009935387099742383
231	0.007307508294516955	0.024811113245152026
232	0.007670544281959955	0.008195000000000001
233	0.007237720762401741	0.008316206489690354
234	0.008256955110238755	0.010137367858684816
235	0.006860682229262702	0.008274939360994727
236	0.007535134660387556	0.008926821013653304
237	0.008325732259788183	0.011079655309449427
238	0.005477516276347016	0.0076668991991080924
239	0.0069916435213787246	0.008195
24	0.007603327333300464	0.009297347264994786
240	0.006877207706901303	0.010980563286161326
241	0.0066559512888380214	0.008585503447689396
242	0.005258047573653179	0.008472986137894
243	0.0074951800757211435	0.008565
244	0.004945626112194027	0.010149707924991844
245	0.007618289548628028	0.009459470131610302
246	0.007995474003645048	0.013206367830316845
247	0.007674116341784216	0.008195000000000001
248	0.00713016060209645	0.008376236661574929
249	0.008337466251029893	0.010172632498454388
25	0.00738451330883657	0.008195000000000001
250	0.008097955284962613	0.010668430760421769
251	0.007472737492947331	0.009123001630595654
252	0.007109881045402872	0.008195
253	0.008055519501462206	0.009622239584265408
254	0.007930666783378119	0.009638075683020612
255	0.00850402401350938	0.029842330881486044
256	0.007618804941738995	0.010598321887774008
257	0.007902695086316183	0.010337837364447253
258	0.007746031685465848	0.010004998774270349
259	0.006692244302336712	0.009975988823608194
26	0.00798877064862511	0.00994844489876352
260	0.007233023243191715	0.008514842213821006
261	0.005893848359999132	0.00971919873287293
262	0.0077392551077466835	0.011061905579420397
263	0.005905544934982042	0.008195
263A	0.007162472967832422	0.04569381096393689
264	0.005649390033536926	0.013373330670916403
265	0.007143633141828159	0.012179928626163058
266	0.00827544703495361	0.012804200542530519
267	0.007486545569785556	0.008195
268	0.007313509162451653	0.008195000000000001
269	0.0054857164985857056	0.009013084873463414
27	0.008047057280117523	0.010671435690703737
270	0.007662224011099151	0.00952289182925765
271	0.005431950118148255	0.008195
272	0.009186086237134032	0.0389031484994377
273	0.007109631143184976	0.009539710762838445
274	0.006179095156111145	0.008540279909970604
275	0.009521473154675688	0.06903172187604728
276	0.006410072404605986	0.0090996353728349
277	0.007676500700003336	0.010807826658967396
278	0.006963268893864923	0.009388980240059623
279	0.007603951979840344	0.010801906463161934
28	0.00831222750348286	0.013314786447904427
280	0.0057490025935131635	0.011986746575955724
281	0.007876661677074117	0.008209705110136764
282	0.00806987916870007	0.011431828776088455
283	0.00796922358728593	0.009792447773633695
284	0.007922563003630059	0.010780711589291041
285	0.005301071630754849	0.01053051188943704
286	0.007971893231792163	0.008223313704905508
287	0.007843008646551066	0.008833920435732114
288	0.008053206461653577	0.018452149873917
289	0.005771988762633101	0.010927463380630257
29	0.007661509864015601	0.00878013554691653
290	0.007802437933868576	0.012794429361538429
291	0.006644355114070607	0.011626407425677472
292	0.007046640201376039	0.00856647643896854
293	0.007864288804063972	0.0092811301173633
294	0.007332885896744504	0.008195000000000001
295	0.008235543063434669	0.014271480057210236
296	0.007750544421779355	0.008972538359205105
297	0.007828145721600482	0.008824832160352103
298	0.006860796193339974	0.012177630269837286
299	0.006949875629957354	0.008195000000000001
3	0.007265903790551052	0.010058977250893423
30	0.0068431440733804786	0.008854770047954244
300	0.00583677032248095	0.011135366549885572
301	0.006236357367105086	0.008195000000000001
302	0.007720183787670154	0.009657731334997924
303	0.007720635309634935	0.008448111434139483
304	0.006253437141221181	0.009076006028812778
305	0.008257091514153474	0.012070428741099258
306	0.007696734384057901	0.008881048565651138
307	0.0061468851612240675	0.008195000000000001
308	0.007655638705494166	0.010470868048649693
309	0.007827458231698198	0.010029369998199334
31	0.007890031640895148	0.01087044255427684
310	0.00735855991789217	0.010391353674454182
311	0.007859996596086263	0.010629389401158448
312	0.0062004396682302405	0.009460270709597974
313	0.007294656871479559	0.008704433884591668
314	0.00809189033939535	0.009221103459895599
315	0.007837843587982535	0.010364757857303885
316	0.007883030650793078	0.009878297292759249
317	0.00804022098283271	0.01015018624438108
318	0.00821320803080936	0.014538166262652188
319	0.008266282412223389	0.011637405359998054
32	0.007964735082873832	0.009849165522888904
320	0.007406768693476438	0.008195000000000001
321	0.008031678217080167	0.008460202568898552
322	0.008072372992043338	0.012279926839994276
323	0.006359487221755776	0.014951566934520023
324	0.007649410070476569	0.010355782083722538
325	0.006817160605619495	0.011075708851587701
326	0.0071301127738092815	0.008545808111276006
327	0.007606815166916851	0.008991616875832312
327A	0.007990465165258101	0.011653807699813896
328	0.00835397109979116	0.012815240930517694
33	0.007772215383557509	0.009064988708688316
34	0.008101974365412922	0.009299822364676476
35	0.007570699128777496	0.00838131574621435
36	0.00806130248986406	0.009356841485158605
37	0.00830353778237135	0.009238620439425265
38	0.007920382862515356	0.010938387350448149
39	0.007851440879611874	0.008373033791401436
4	0.007316920463736523	0.010826747533239863
40	0.009942931470580767	0.05047476156943467
41	0.0077522565441280784	0.009085579981717926
42	0.008201419474306667	0.009769023993487497
43	0.00801107662540958	0.009247
44	0.007001717823816638	0.0108367326919973
45	0.007216722243366784	0.013854115780930178
46	0.006171295276071986	0.008195
47	0.007222623676275937	0.010600997723884788
48	0.00805742158234902	0.009498989709789098
49	0.0076523521570432875	0.008736988928124639
5	0.007818185081827286	0.013341560632304782
50	0.007386254365752815	0.008892876670930338
51	0.007925803776479024	0.008743764303387937
52	0.008114910502414802	0.009376880480354741
53	0.00621182639483229	0.008742631512079217
54	0.008019369331328508	0.01910513032037628
55	0.006287776640052304	0.008705770945501443
56	0.008275006995844518	0.014078894232720305
56A	0.008002454684110155	0.022630287107005216
57	0.006978723652534032	0.008419737126316643
58	0.008171431912908483	0.00913603081041494
59	0.007544037939826682	0.008195
6	0.007543264964599275	0.008195000000000001
60	0.0059949231112807365	0.01212419863883934
61	0.007992742663679641	0.008359923638824941
62	0.0061836715974774225	0.008342500000000001
63	0.006547868375419645	0.009022668534260017
64	0.007960906606894335	0.008523539567459326
65	0.007262966277925986	0.008995820794623707
66	0.007765240986816844	0.009108006988710587
67	0.007667181389308953	0.013761473359138226
68	0.008235616769474189	0.011687434618335593
69	0.008280989822914786	0.010387180177595764
7	0.007931221817448333	0.010235789842964185
70	0.007907283886203908	0.009530440656112499
71	0.007851115641179355	0.009404343312474283
72	0.008287934652404088	0.00920338501541657
73	0.007631412334757235	0.008294999999999999
74	0.008051634060030899	0.010175844417400833
75	0.006963326087845178	0.009426538861276642
76	0.008040385684185554	0.010683506036898585
77	0.007814629150207525	0.011341688398295408
78	0.008533400879774207	0.049292316784634575
78A	0.00793442570778266	0.010061435502030744
79	0.006622275326280947	0.00821312439676155
80	0.005681346178591723	0.009262276272738039
81	0.005661383463899224	0.008195000000000001
82	0.005506729934186669	0.008195
83	0.0067323161808439625	0.008686985580610904
84	0.008047293915498355	0.009225385863615786
85	0.008016058787895896	0.013370564333251482
86	0.007867455367801398	0.008574489171963438
87	0.007805657696415016	0.008204709326672423
88	0.007692734955362576	0.00830110213020616
89	0.0078106123358381	0.009460970958337037
90	0.005988152356192531	0.010297837261473266
91	0.005746207271430484	0.009135599952461425
92	0.006462664234333571	0.010612644470572433
93	0.006953524546217902	0.010807500000000001
93A	0.007574950198141908	0.014104851490371672
94	0.005973943794932025	0.013279000011357272
95	0.0080458346297441	0.013782110653242327
96	0.008890653543928912	0.03163063410147166
97	0.008108004397572558	0.009189875520664593
98	0.008073151927989958	0.010089688838114234
99	0.007936038348571348	0.008380686836526968
