# Supplementary material for: How single mutations affect viral escape from broad and narrow antibodies to H1 influenza hemagglutinin
Source: Nat Commun. 2018 Apr 11;9:1386. doi: 10.1038/s41467-018-03665-3 (PMC5895760; doi:10.1038/s41467-018-03665-3)
Supplement: Supplementary file 7 — Supplementary Data 5(ZIP 626 kb) [file 41467_2018_3665_MOESM7_ESM.zip › medianfracsurvivefiles/antibody_H17L7_median.csv]

site	wildtype	mutation	mutfracsurvive
82	R	T	0.5222133317627314
82	R	V	0.4211770009243528
82	R	S	0.3927537811945981
81	A	R	0.3827657139396297
81	A	D	0.3456527937552041
82	R	L	0.26730721527733964
80	P	D	0.23198849613853714
80	P	E	0.2308179147079932
81	A	H	0.19767758114072928
82	R	N	0.19220766958255656
83	S	P	0.18937870080732785
82	R	A	0.1861160000000001
81	A	F	0.1609260705155487
-8	K	Y	0.14587990868150386
82	R	Y	0.1428721536203422
82	R	D	0.14065800000000006
82	R	G	0.13291145862992235
82	R	Q	0.12678505844667026
82	R	I	0.12527747284355306
80	P	Y	0.12173534159445347
81	A	N	0.11731120825076298
82	R	F	0.10014410605719204
81	A	E	0.09969078025199103
83	S	N	0.09558021877861383
82	R	M	0.07396058689108734
80	P	I	0.06928095576611433
82	R	H	0.061070832021479934
81	A	Q	0.057356579508748035
80	P	L	0.05097387891852643
80	P	F	0.048184975377094534
81	A	K	0.043510610617373116
81	A	M	0.04178559781736412
81	A	Y	0.02853603312484388
81	A	P	0.02622236129749055
251	L	I	0.020231679470358102
207	S	R	0.016982068084091185
280	K	N	0.01620780046042777
82	R	P	0.013190708270707755
(HA2)65	A	T	0.006995838808414492
53	K	S	0.006162382508381104
80	P	V	0.006009747844939773
80	P	W	0.004145955989386259
275	H	L	0.0041015155139751385
80	P	N	0.0039723460801101475
(HA2)5	A	V	0.0034935834455147342
124	E	N	0.003287927096032905
282	Q	R	0.0029957312742230962
287	A	V	0.002958797738635791
(HA2)76	R	G	0.002910159602292153
(HA2)32	S	L	0.002873582725772339
81	A	L	0.0028213157549925685
260	L	P	0.002786415516918791
220	R	G	0.0026535864772648144
(HA2)127	K	R	0.0026258992293190235
328	R	G	0.002602221798575749
(HA2)163	S	P	0.002518070758598889
177	L	P	0.002451525342000923
308	Y	N	0.0023904486907202816
(HA2)173	I	M	0.0023889499643733807
148	Y	F	0.002333180945260009
82	R	K	0.002322309983356121
133	N	P	0.002317137467897069
(HA2)52	V	A	0.0022206185122176448
133	N	E	0.002214192859553512
(HA2)30	Q	R	0.002189089663620925
283	T	A	0.002150403378496759
137	V	I	0.0020977717094464326
161	Y	C	0.002078316224680554
(HA2)75	K	E	0.0020764372270950507
234	W	R	0.002075047679726049
125	S	T	0.00203275627194326
71	L	S	0.002010213518111792
(HA2)108	L	S	0.0020083377082286717
297	I	M	0.002006581691179166
177	L	H	0.0019905004455084358
-9	M	K	0.001984
146	S	N	0.0019797955470727113
196	S	N	0.0019723274710547176
15	I	L	0.001962829342489569
235	T	A	0.001959801512453519
-4	L	P	0.0019579082128719687
106	E	G	0.0019523093444746586
(HA2)96	A	E	0.0019197192798667355
2	A	F	0.0019018289245046926
43	L	F	0.001900976575069312
(HA2)192	T	I	0.0018966065470137046
36	V	A	0.0018820418194735648
149	R	G	0.0018814413105950648
13	I	M	0.0018734624129810441
199	N	K	0.001872347768165918
(HA2)86	D	Y	0.0018623012202384727
273	S	I	0.0018587710073670828
172	K	T	0.001853715171958432
(HA2)200	L	W	0.0018464385915728547
(HA2)92	W	R	0.0018392773823389878
230	M	V	0.0018346641835117427
265	S	F	0.0018287366651328636
98	Y	C	0.0018124554993286808
(HA2)141	Y	N	0.0018090229037488802
58	P	L	0.0018001425753175289
(HA2)131	K	T	0.0017957458442573859
249	G	C	0.0017916832443142067
143	G	K	0.0017775394882100773
38	H	Y	0.0017754801151373789
169	V	S	0.001772507390218581
119C	E	G	0.0017688296785873703
(HA2)165	E	L	0.0017649991646571386
295	Q	P	0.0017611492929115844
236	L	S	0.001738197268322684
(HA2)205	A	T	0.0017377427564393964
(HA2)94	Y	C	0.001714977249411728
32	K	T	0.0017147642525520929
(HA2)197	L	P	0.0017119218880057036
119A	R	G	0.0017102900118491778
112	L	W	0.0016938262438559119
170	N	T	0.0016936970140938132
280	K	L	0.0016878238522662994
198	G	V	0.0016858140006478426
70	L	P	0.0016813112873412788
129	N	S	0.0016746258709174648
18	H	R	0.001674189150746408
34	V	A	0.0016718301479904608
161	Y	F	0.0016685016424247132
173	G	F	0.0016660000000000006
14	C	G	0.0016660000000000002
(HA2)113	L	S	0.0016656217781863586
(HA2)51	K	Q	0.001664796873522635
236	L	F	0.0016644989874069836
210	N	T	0.0016559669547186562
119C	E	D	0.001647717055996003
(HA2)153	R	S	0.0016466153258897006
(HA2)144	C	R	0.001646080304716449
158	G	S	0.0016435785332286307
35	A	V	0.0016399199302357045
168	Y	H	0.001627037208868359
322	N	S	0.001626899213765416
151	L	F	0.001616620147734748
(HA2)42	Q	R	0.001612874413512757
101	D	N	0.0016087636790527132
314	L	M	0.0015923593231502707
325	S	F	0.0015911232022547512
164	L	V	0.0015902628529804758
318	T	I	0.0015874214100562733
108	L	Q	0.0015851247853144136
(HA2)59	M	T	0.001579292698775732
(HA2)71	N	D	0.0015776220909386575
(HA2)73	L	S	0.0015771710670397575
(HA2)28	N	I	0.0015749118176124472
(HA2)17	M	R	0.0015688225759313784
76	C	R	0.0015615117043906647
-3	V	W	0.0015583190201882435
(HA2)83	K	N	0.0015573725734616345
217	I	M	0.0015543231784500304
81	A	S	0.0015538948437516164
(HA2)110	F	S	0.0015516897033232536
253	A	S	0.0015468490948668892
(HA2)211	C	R	0.0015446654313465947
66	I	T	0.0015445275807579265
281	C	R	0.0015434790789476036
87	I	F	0.0015412840872410234
(HA2)74	E	V	0.0015393643899786881
101	D	A	0.0015393160932366172
44	E	G	0.0015323811555271395
315	R	G	0.001529596527890959
96	A	V	0.0015285322394154545
107	E	D	0.0015270300142289695
129	N	I	0.0015269004309429268
(HA2)81	N	D	0.0015241516034985422
52	C	G	0.001523454330794767
(HA2)210	M	V	0.0015187304351754448
219	A	N	0.0015167098678801145
69	W	V	0.0015100000000000005
196	S	Y	0.0015100000000000005
82	R	C	0.0015100000000000005
(HA2)112	D	Y	0.0015100000000000005
41	N	V	0.0015100000000000005
82	R	W	0.0015100000000000005
(HA2)106	R	G	0.0015100000000000005
95	G	D	0.0015100000000000005
(HA2)60	N	C	0.0015100000000000005
56A	I	D	0.0015100000000000005
(HA2)215	S	G	0.0015100000000000005
(HA2)175	G	Q	0.0015100000000000005
31	E	V	0.0015100000000000005
6	T	R	0.0015100000000000005
(HA2)67	G	Y	0.0015100000000000005
119A	R	T	0.0015100000000000005
305	C	R	0.00151
(HA2)44	A	V	0.00151
203	S	H	0.00151
43	L	H	0.00151
111	Q	Y	0.00151
250	N	K	0.00151
81	A	W	0.00151
(HA2)145	D	A	0.00151
132	F	H	0.00151
109	R	I	0.00151
(HA2)28	N	Y	0.00151
(HA2)44	A	G	0.00151
70	L	F	0.00151
155	T	M	0.00151
225	D	R	0.00151
77	D	A	0.00151
5	A	N	0.00151
246	E	R	0.00151
315	R	M	0.00151
131	T	R	0.00151
262	R	P	0.00151
(HA2)117	N	I	0.00151
(HA2)220	I	R	0.00151
267	I	G	0.00151
22	S	Y	0.00151
319	G	C	0.00151
(HA2)43	N	M	0.0015099999999999998
260	L	C	0.0015099999999999998
(HA2)189	I	S	0.0015099999999999998
(HA2)14	W	M	0.0015099999999999998
227	H	D	0.0015099999999999998
256	Y	R	0.0015099999999999998
242	T	C	0.0015099999999999998
(HA2)83	K	I	0.0015099999999999998
282	Q	H	0.0015099999999999998
266	G	C	0.0015099999999999998
166	N	M	0.0015099999999999998
154	L	R	0.0015099999999999994
(HA2)6	I	T	0.0015095802053010574
(HA2)138	F	S	0.0015092476218851495
51	L	P	0.0015090775992605467
(HA2)211	C	S	0.001508966918636909
(HA2)137	C	R	0.0015087217075024962
(HA2)11	E	A	0.001507840485985384
131	T	I	0.0015037213775506795
13	I	V	0.001495141505353815
125	S	R	0.0014916531832851144
(HA2)83	K	E	0.0014904806125876956
70	L	Q	0.0014880000000000006
(HA2)53	N	H	0.0014880000000000002
185	P	R	0.0014880000000000002
236	L	W	0.0014880000000000002
24	D	H	0.0014880000000000002
122	P	Q	0.0014880000000000002
244	I	N	0.0014880000000000002
(HA2)69	E	P	0.0014880000000000002
16	G	R	0.0014880000000000002
65	N	C	0.0014880000000000002
(HA2)144	C	S	0.0014880000000000002
153	W	G	0.0014880000000000002
195	Y	S	0.0014880000000000002
(HA2)91	I	M	0.0014880000000000002
180	W	C	0.0014880000000000002
(HA2)80	L	N	0.0014880000000000002
(HA2)29	E	R	0.0014880000000000002
179	L	Y	0.0014880000000000002
(HA2)217	Q	P	0.0014880000000000002
(HA2)64	T	E	0.0014879999999999993
155	T	P	0.0014879999999999993
237	L	P	0.0014824736462093866
(HA2)215	S	P	0.0014793624508134455
177	L	R	0.0014793219518235332
(HA2)221	C	Y	0.0014776243543726435
257	A	V	0.0014773952292318974
159	D	Y	0.0014750711013665208
155	T	A	0.0014745842221559244
4	V	L	0.0014729827653205685
5	A	P	0.0014727541426126642
(HA2)25	H	P	0.0014710434871008414
41	N	I	0.0014695133556283106
(HA2)188	A	V	0.0014689508099244588
279	T	M	0.0014673221787426989
(HA2)99	L	F	0.0014666808362446705
102	L	R	0.001465245489371291
(HA2)221	C	F	0.0014636239180021438
(HA2)70	F	I	0.0014631720797632693
(HA2)127	K	Y	0.0014631540351759018
225	D	Y	0.001454049524199031
232	Y	C	0.0014524299507043788
120	I	L	0.0014522900674094087
(HA2)190	Y	H	0.0014513595169934022
153	W	R	0.0014474909566008925
234	W	G	0.0014458737930228495
328	R	T	0.0014454906834290107
143	G	R	0.0014425364712886235
123	K	Q	0.0014421655396710386
104	D	Y	0.00143742209451824
28	T	I	0.0014353359619049145
(HA2)162	Y	F	0.0014305329233872562
11	D	Y	0.001428573063233795
12	T	P	0.0014280000000000009
(HA2)142	H	L	0.0014280000000000002
7	D	V	0.0014280000000000002
(HA2)142	H	D	0.0014280000000000002
33	N	I	0.0014280000000000002
313	K	I	0.0014280000000000002
138	S	R	0.0014280000000000002
(HA2)29	E	Q	0.0014280000000000002
232	Y	S	0.0014280000000000002
247	A	P	0.001428
37	T	R	0.001428
47	H	L	0.001428
(HA2)123	K	I	0.001428
(HA2)41	T	H	0.001428
(HA2)176	V	E	0.001428
165	T	P	0.001428
106	E	W	0.001428
(HA2)40	S	K	0.001428
20	N	T	0.0014279999999999998
87	I	M	0.0014279999999999998
220	R	S	0.0014279999999999998
228	G	A	0.0014279999999999998
(HA2)36	A	L	0.0014279999999999994
38	H	R	0.0014269739204250162
34	V	M	0.001419283679397202
217	I	K	0.0014191375127110641
107	E	A	0.0014173505796584859
119	E	V	0.001414184268052098
191	Q	H	0.0014136108534848204
186	S	C	0.0014129952255541509
(HA2)107	T	I	0.0014126097390639867
-9	M	T	0.0014122207024389304
106	E	D	0.0014116255293637036
96	A	F	0.0014114436458268688
166	N	V	0.001411304317591084
(HA2)3	F	C	0.0014082912265411585
(HA2)10	I	N	0.001407431639779782
(HA2)10	I	F	0.001407431639779782
(HA2)84	V	K	0.0014043831428167276
67	T	E	0.0014038927341362515
50	K	N	0.0014033129243760489
86	Y	F	0.0014022164390623607
22	S	L	0.0014021649560180696
18	H	D	0.0014020109531617958
305	C	G	0.0014016152409650606
(HA2)11	E	D	0.00140152520132098
(HA2)29	E	V	0.0014013832597326928
(HA2)4	G	Y	0.0014004743352914444
(HA2)9	F	C	0.0014001598477785134
184	H	R	0.0013972726454978862
174	K	N	0.0013962019398338257
(HA2)218	C	Y	0.0013951168859845625
270	S	P	0.001394876348819369
308	Y	H	0.0013922877861925376
314	L	F	0.00139147503628271
(HA2)89	L	P	0.0013889884907731858
(HA2)161	K	E	0.0013881222629208536
(HA2)58	K	N	0.0013874531813158526
(HA2)79	N	K	0.0013873819913604634
(HA2)125	Q	P	0.0013873634626899152
(HA2)124	S	I	0.001387298007906685
(HA2)38	Q	W	0.0013872949704204682
(HA2)127	K	W	0.001387285522823857
(HA2)75	K	N	0.0013872772572803846
(HA2)56	I	F	0.0013872393435721327
(HA2)129	N	S	0.001387161276488765
(HA2)69	E	H	0.0013871121875399794
(HA2)116	K	T	0.0013869763410876044
(HA2)91	I	N	0.0013869677719996751
(HA2)73	L	I	0.0013867828502405286
(HA2)81	N	H	0.0013867102492751927
(HA2)78	E	V	0.001386345178954909
108	L	P	0.0013860966711077812
17	Y	N	0.0013856678952271786
47	H	R	0.0013855091674760374
97	C	R	0.001384385139765918
291	N	Y	0.0013832497876956251
26	V	A	0.0013831852293453635
(HA2)37	D	V	0.0013831607897211349
52	C	S	0.001383091277286436
283	T	I	0.0013828244273619574
(HA2)128	N	K	0.0013809519743875295
193	S	C	0.0013804304774990938
191	Q	L	0.001380330057661575
196	S	Q	0.001380300518634012
255	W	H	0.0013802007513458198
195	Y	D	0.0013799888656300045
204	V	E	0.001379444267001765
234	W	C	0.001377751668658704
107	E	G	0.0013765191371796015
225	D	S	0.0013765188800169536
195	Y	H	0.001376356875989468
192	Q	R	0.0013760372101333214
230	M	T	0.001372873733179617
(HA2)212	S	E	0.0013724591781065748
(HA2)152	V	E	0.0013723057214175105
(HA2)149	M	R	0.001372244277907609
(HA2)173	I	K	0.0013719278314560054
(HA2)204	G	A	0.0013718222858422342
269	T	P	0.0013711572289271206
(HA2)190	Y	L	0.001371074854592219
(HA2)199	L	R	0.0013710241723899955
(HA2)186	I	G	0.0013710145249052918
(HA2)189	I	N	0.0013696166845961015
(HA2)212	S	P	0.001368772273401424
39	S	P	0.001368688250084364
327A	Y	S	0.001367806569214329
(HA2)19	D	G	0.001364515309564502
(HA2)31	G	E	0.0013638262524762676
189	D	A	0.0013612303956817484
166	N	S	0.0013600351341116587
(HA2)104	N	S	0.0013586552565990995
82	R	E	0.001357834891583913
(HA2)169	N	T	0.0013569772086250652
91	P	A	0.0013555755958618053
260	L	R	0.0013504541818377632
152	L	Q	0.001350345718729099
110	E	A	0.0013503083673200905
(HA2)7	A	P	0.0013500197524758193
(HA2)36	A	P	0.001349887278403158
(HA2)167	K	T	0.001349470802005256
34	V	G	0.0013494546355319644
(HA2)76	R	K	0.0013476156462483295
79	L	E	0.0013473920391711026
(HA2)1	G	R	0.001343652981712391
(HA2)85	D	L	0.0013431401298413465
(HA2)71	N	H	0.0013426328679036158
(HA2)71	N	I	0.0013426328679036158
(HA2)89	L	R	0.0013426027615568682
119	E	G	0.0013412217787494294
119A	R	I	0.0013401442205885669
(HA2)125	Q	H	0.0013386707104662786
180	W	G	0.00133850537383929
178	V	Y	0.0013384685056441633
(HA2)55	V	D	0.0013378864268248608
(HA2)54	S	P	0.0013367094692855565
(HA2)90	D	E	0.0013363088755239724
324	P	L	0.0013334492510806535
53	K	I	0.0013305384078732107
(HA2)209	W	R	0.0013303377960888492
151	L	S	0.0013293296924693386
(HA2)17	M	T	0.0013287664291109108
326	I	F	0.0013283232310590874
(HA2)49	T	A	0.001327801370441051
48	N	S	0.0013268534052602039
296	N	D	0.0013264606208179498
108	L	V	0.001326149665141895
164	L	R	0.0013252301917021552
98	Y	N	0.0013251499383905394
98	Y	D	0.0013251499383905394
99	P	R	0.001324923465932541
109	R	T	0.0013248830436538095
89	E	A	0.0013248446615806509
161	Y	S	0.0013248179772227132
138	S	T	0.0013246500129579992
136	T	R	0.0013245770668078047
132	F	C	0.0013245549167843714
130	H	Q	0.0013243010763516535
147	F	V	0.0013240840290561695
147	F	Y	0.0013240840290561695
152	L	S	0.0013238787682058376
(HA2)205	A	P	0.001322163850887501
(HA2)141	Y	C	0.0013211208672086721
(HA2)143	K	E	0.0013205442102644939
(HA2)222	I	T	0.0013200600118574786
126	S	P	0.0013195451714933266
(HA2)216	L	S	0.001317783412958398
267	I	T	0.0013162454689888106
321	R	E	0.0013135281134378813
(HA2)101	L	Q	0.0013127883036674053
282	Q	L	0.0013127104010179902
78A	L	P	0.0013124706725837186
11	D	V	0.001309190698692846
12	T	F	0.0013091733112317327
86	Y	N	0.0013089337822776062
-2	L	P	0.0013088709545729185
109	R	W	0.0013087094997699695
319	G	D	0.0013086822938991635
27	D	V	0.001308672184935662
38	H	P	0.001308468689611167
152	L	V	0.001308420834127705
(HA2)110	F	Y	0.0013083742128025494
56	G	A	0.0013083108660386304
(HA2)6	I	M	0.0013079532733025064
(HA2)6	I	S	0.0013079532733025064
(HA2)199	L	P	0.0013079376957585995
304	E	I	0.0013076605410805252
(HA2)34	Y	N	0.0013076289458759888
(HA2)35	A	P	0.001307628476782995
326	I	N	0.001307602996590656
308	Y	D	0.0013057983621581756
(HA2)26	H	R	0.0013054400852166171
172	K	E	0.0013047750485472435
(HA2)68	K	N	0.0013046467376418474
(HA2)93	T	A	0.0013035089796102136
247	A	V	0.0013028424150295773
277	C	S	0.001302679934773875
317	V	G	0.0013009680476899685
258	F	V	0.001298701287897259
250	N	I	0.0012986960111283738
190	E	V	0.0012986584721816467
187	S	C	0.0012986376919326287
(HA2)102	L	Q	0.0012979322246001017
(HA2)60	N	I	0.0012977988794190625
(HA2)109	D	V	0.0012977628926276706
(HA2)107	T	P	0.0012977365793492444
(HA2)118	L	Q	0.0012977155242611387
(HA2)79	N	G	0.0012976964489005895
(HA2)42	Q	P	0.0012976555767040534
(HA2)129	N	I	0.0012976306268726527
(HA2)179	E	I	0.0012954185459126658
51	L	N	0.0012952075811739536
36	V	E	0.001294707199517508
59	L	R	0.0012946754316881595
66	I	S	0.0012946644125319824
71	L	F	0.0012945758728817715
37	T	S	0.0012944722418832607
65	N	Y	0.0012944420101156048
(HA2)145	D	H	0.0012943520397778062
(HA2)213	N	Y	0.0012943375714371435
(HA2)157	Y	F	0.0012943151313651539
18	H	S	0.001294262856702881
47	H	D	0.0012941839689923147
309	V	D	0.001291902139109916
(HA2)157	Y	N	0.0012911252869527061
21	N	S	0.0012889326323692538
(HA2)13	G	V	0.0012883320154110905
(HA2)41	T	A	0.0012856387665028896
(HA2)189	I	M	0.0012851127574824185
(HA2)59	M	R	0.0012833592841893528
(HA2)51	K	T	0.001283094766972454
(HA2)50	N	S	0.00128306985586556
(HA2)38	Q	M	0.0012830335960160432
(HA2)53	N	R	0.0012830110301613315
(HA2)56	I	M	0.0012829384395975994
(HA2)94	Y	D	0.0012827805209431648
(HA2)120	E	V	0.0012827335137319245
261	S	C	0.0012825963023479832
(HA2)93	T	S	0.0012825260536661696
(HA2)91	I	T	0.0012824739768204337
72	G	R	0.0012824522839851786
39	S	T	0.0012820373493640591
(HA2)127	K	M	0.0012802597807789141
(HA2)42	Q	H	0.0012802205658858235
170	N	D	0.0012795106324139044
(HA2)80	L	K	0.0012775561205208765
(HA2)68	K	R	0.0012767697135981392
251	L	P	0.0012751694998176545
238	E	G	0.001274553998113029
122	P	A	0.0012736323147169329
(HA2)11	E	G	0.0012728864635695733
-1	L	A	0.0012717482334998293
(HA2)141	Y	H	0.001271599987882155
76	C	F	0.0012714754317418582
258	F	C	0.0012714287911564106
257	A	P	0.0012714038301645204
204	V	L	0.0012711739271534304
256	Y	S	0.0012708154963564154
195	Y	N	0.0012705908779709505
254	P	R	0.0012705152288944649
201	Y	D	0.0012702994044415212
251	L	V	0.0012701048165175215
230	M	K	0.0012700273224472535
(HA2)218	C	F	0.0012699782401508512
244	I	K	0.0012694448812015698
221	P	Y	0.0012691734306730508
(HA2)139	E	K	0.001267662514591231
163	K	E	0.0012653307932142285
177	L	F	0.0012651232646192685
(HA2)205	A	E	0.001263525241868019
109	R	G	0.0012624104655054164
208	N	Q	0.0012621097785868885
(HA2)101	L	P	0.0012590990983112349
(HA2)222	I	N	0.0012578293824903474
(HA2)215	S	C	0.0012575219970041766
(HA2)153	R	T	0.0012574129731293526
(HA2)156	T	Y	0.0012573149025609347
(HA2)221	C	R	0.001257314094808126
(HA2)159	Y	T	0.0012572253072432715
(HA2)216	L	W	0.0012571098979868936
(HA2)206	I	F	0.0012568967389301154
(HA2)183	V	E	0.0012567805090829929
(HA2)158	D	H	0.0012567744313107052
(HA2)189	I	T	0.0012567072957668855
(HA2)194	A	G	0.0012561000905655893
(HA2)123	K	Q	0.001255677945212929
(HA2)90	D	Y	0.001254201831719501
(HA2)94	Y	H	0.0012541229166530324
58	P	R	0.0012536900708182749
(HA2)218	C	S	0.0012518465620584276
(HA2)129	N	D	0.001251670697581451
(HA2)107	T	A	0.001250396279270059
(HA2)111	H	Y	0.0012500285987791144
99	P	A	0.001249361969271436
107	E	V	0.0012491404608056481
109	R	S	0.0012483621803292266
176	V	G	0.0012481678964965132
153	W	S	0.0012479608584202305
88	V	G	0.0012479465022142175
120	I	K	0.0012477999591010086
64	C	R	0.001247422019505023
(HA2)222	I	F	0.0012471493767978222
(HA2)197	L	Q	0.0012471049109127553
(HA2)194	A	P	0.0012469272859744992
292	L	H	0.0012466535716658454
162	P	P	0.0012463467908338818
(HA2)24	Y	C	0.001245958819284357
(HA2)131	K	K	0.0012457554093458234
219	A	A	0.001245517975945752
(HA2)80	L	F	0.0012454803152063887
(HA2)24	Y	H	0.0012454633477508245
140	S	S	0.001245428399354703
168	Y	N	0.0012450608008353673
(HA2)154	N	N	0.0012446828128938835
222	K	K	0.0012443293666194902
141	H	H	0.0012442476970371287
(HA2)187	L	P	0.001243916307530024
163	K	K	0.0012438909903826026
269	T	T	0.0012437548696822482
(HA2)205	A	A	0.0012436263285794738
197	N	N	0.0012435424985918404
218	A	A	0.001243531929273608
181	G	G	0.0012434097080465801
135	V	V	0.001243367310829516
137	V	V	0.0012433387765694009
210	N	N	0.001243171537578127
216	E	E	0.0012431329072677554
145	S	S	0.0012431318990098776
(HA2)175	G	G	0.0012428373491617946
(HA2)18	I	I	0.0012425068483839766
-8	K	K	0.0012424483938297207
142	R	R	0.0012423983736565122
(HA2)112	D	D	0.001242383229740212
133	N	N	0.001242044007807576
184	H	H	0.0012420308187060776
(HA2)61	T	T	0.0012420040714388016
(HA2)156	T	T	0.0012418974599489154
(HA2)82	K	K	0.001241809256103365
(HA2)174	D	D	0.001241792796380331
132	F	F	0.0012417780486915213
200	A	A	0.0012416984748395104
(HA2)72	N	N	0.00124169765568416
156	K	K	0.0012416764219593374
19	A	A	0.0012416726029016922
304	E	E	0.0012416721593463801
53	K	K	0.0012416491179126738
214	T	T	0.0012416306830831773
126	S	S	0.0012416160608003128
300	V	V	0.0012416126712500141
223	V	V	0.0012416080477190914
285	Q	Q	0.0012415757658236894
271	N	N	0.0012415699971915445
(HA2)172	K	K	0.0012415691655401073
244	I	I	0.0012415019884461805
263	G	G	0.0012414899942926152
1	Y	Y	0.001241459042615518
123	K	K	0.001241423903322387
144	K	K	0.001241421754725506
215	P	P	0.0012414129318212563
31	E	G	0.0012413790184576698
199	N	N	0.0012413570217882572
(HA2)152	V	L	0.0012413247803976426
323	I	I	0.0012413070031743216
193	S	S	0.0012413054181869248
198	G	G	0.001241289368237985
(HA2)102	L	L	0.0012412854268928036
169	V	V	0.0012412742442193786
(HA2)169	N	N	0.0012412571471502505
(HA2)38	Q	Q	0.001241248243335483
287	A	A	0.001241229957391833
312	T	T	0.0012412299561835878
94	N	N	0.0012412283750172475
272	A	A	0.0012412245219257615
91	P	P	0.0012412070327993447
2	A	A	0.0012411894908684494
130	H	H	0.0012411664046166858
146	S	S	0.0012411661183087796
(HA2)150	E	E	0.0012411504745705065
(HA2)71	N	N	0.0012411498004099106
309	V	V	0.0012411284970794286
242	T	T	0.0012411246327718554
(HA2)17	M	M	0.0012411157937925875
154	L	L	0.0012411157105593706
298	H	H	0.0012411144180809505
167	S	S	0.001241111093242311
259	A	A	0.001241101796180194
78A	L	L	0.001241091839645033
(HA2)158	D	D	0.0012410904143072418
289	N	N	0.001241083973995879
326	I	I	0.0012410585326705728
203	S	S	0.0012410580294207401
(HA2)183	V	V	0.0012410507566611648
(HA2)47	G	G	0.001241012503631859
67	T	T	0.0012410113697873234
(HA2)207	S	S	0.001240999611791784
274	M	M	0.001240998708886626
30	L	L	0.0012409717980350296
213	F	F	0.001240970236821526
325	S	S	0.0012409643382109096
240	G	G	0.001240962036807632
(HA2)39	K	K	0.001240954808397793
(HA2)163	S	S	0.0012409522090627526
(HA2)62	Q	Q	0.0012409484812783485
(HA2)208	F	F	0.0012409261772669856
171	N	N	0.0012409251817155494
45	D	D	0.0012409204774432151
(HA2)124	S	S	0.001240915387874436
192	Q	Q	0.0012409112034992447
115	V	V	0.001240905977288966
(HA2)199	L	L	0.001240897618706515
(HA2)164	E	E	0.0012408904004125331
113	S	S	0.001240889041503442
(HA2)65	A	A	0.00124088900410074
205	A	A	0.0012408847108298401
(HA2)67	G	G	0.0012408809801621485
(HA2)14	W	W	0.001240876273861054
-6	K	K	0.0012408704480056998
275	H	H	0.0012408642307165385
301	T	T	0.001240861301446678
57	A	A	0.0012408563403932026
12	T	T	0.0012408561236948268
(HA2)170	R	R	0.001240844279091277
188	S	S	0.0012408391012161911
60	Q	Q	0.0012408382768678665
(HA2)15	T	T	0.0012408353995486563
307	K	K	0.0012408337474132827
231	N	N	0.0012408335945053373
105	Y	Y	0.0012408324739071935
278	N	N	0.0012408249664943812
276	E	E	0.0012408229159086995
165	T	T	0.0012407987351018368
(HA2)143	K	K	0.0012407901128709807
(HA2)27	Q	Q	0.0012407878755474353
128	P	P	0.0012407747856140413
175	E	E	0.0012407617613443738
(HA2)141	Y	Y	0.001240759770750929
-3	V	V	0.0012407578504488662
(HA2)35	A	A	0.0012407481957644635
(HA2)167	K	K	0.0012407461740174884
194	L	L	0.0012407412637750756
143	G	G	0.0012407321086855428
211	R	R	0.0012407316284277225
124	E	E	0.0012407301017719784
92	N	N	0.0012407245932091221
41	N	N	0.0012407214093444446
255	W	W	0.0012407178190131042
(HA2)161	K	K	0.001240712734867137
241	D	D	0.0012407067673165574
(HA2)66	V	V	0.0012407022045037672
(HA2)23	G	G	0.0012406984081183626
(HA2)177	K	K	0.0012406981770832265
(HA2)160	P	P	0.0012406926524110456
63	K	K	0.001240691805219395
136	T	T	0.0012406903174079936
55	K	K	0.001240679253320228
40	V	V	0.001240673690753188
(HA2)184	Y	Y	0.0012406703890057275
117	S	S	0.0012406647479999053
166	N	N	0.0012406589457692788
44	E	E	0.0012406578454159357
(HA2)57	E	E	0.0012406574553543073
-5	L	L	0.0012406552119194852
(HA2)219	R	R	0.0012406371218334493
189	D	D	0.0012406361758707189
217	I	I	0.0012406349370335948
3	F	F	0.0012406273175322696
102	L	L	0.0012406172109260705
(HA2)155	G	G	0.0012406134951153946
235	T	T	0.0012406114222371402
101	D	D	0.0012406060943386116
310	R	R	0.0012406029335354707
294	F	F	0.0012405993820461243
(HA2)159	Y	Y	0.0012405991042821994
75	E	E	0.0012405987754142082
243	I	I	0.0012405965362719401
221	P	P	0.0012405921484356527
291	N	N	0.0012405862834538742
(HA2)180	S	S	0.0012405842468057886
176	V	V	0.0012405839172592616
172	K	K	0.0012405765309077294
187	S	S	0.0012405707949306713
(HA2)45	I	I	0.0012405682049144624
(HA2)212	S	S	0.0012405583821976345
(HA2)46	N	N	0.0012405522203344755
(HA2)151	S	S	0.0012405501017999213
(HA2)139	E	E	0.0012405487659387481
(HA2)179	E	E	0.0012405480776887725
(HA2)198	V	V	0.0012405354194478695
174	K	K	0.0012405327975415306
-4	L	L	0.0012405186660195144
(HA2)171	E	E	0.001240516267798877
-7	A	A	0.001240503678740479
116	S	S	0.0012405024030750186
(HA2)200	L	L	0.0012405024013264073
247	A	A	0.001240502372970869
129	N	N	0.0012404837936868462
59	L	L	0.0012404774959451116
74	P	P	0.0012404764624510006
237	L	L	0.0012404731046268488
(HA2)40	S	S	0.0012404725298352612
114	S	S	0.0012404712548026867
(HA2)206	I	I	0.0012404681472115864
47	H	H	0.0012404609997179955
(HA2)185	Q	Q	0.0012404569605241641
6	T	T	0.0012404543961650652
76	C	C	0.0012404539495440186
212	R	R	0.0012404533382064258
(HA2)140	F	F	0.0012404526161169445
305	C	C	0.001240449824075562
(HA2)109	D	D	0.0012404481016809053
24	D	D	0.0012404389695609675
265	S	S	0.0012404275773489804
31	E	E	0.001240424003677713
279	T	T	0.0012404239495587474
(HA2)63	F	F	0.0012404213972935527
(HA2)176	V	V	0.001240421100465564
256	Y	Y	0.0012404204959256566
(HA2)218	C	C	0.0012404194367998645
288	I	I	0.0012404162942579935
106	E	E	0.0012404161945334196
248	T	T	0.0012404158179975398
185	P	P	0.0012404157230987893
182	V	V	0.0012404152435522107
96	A	A	0.0012404140023102555
249	G	G	0.0012404138558140595
149	R	R	0.0012404098533425364
266	G	G	0.0012404089476079536
(HA2)30	Q	Q	0.0012404080895437337
(HA2)215	S	S	0.00124040690639792
(HA2)101	L	L	0.001240406077330058
(HA2)10	I	I	0.0012404055734844804
(HA2)32	S	S	0.001240405458995176
239	P	P	0.0012404046434051482
(HA2)59	M	M	0.0012404041015310428
(HA2)16	G	G	0.0012404027846900474
299	P	P	0.0012403999100717912
178	V	V	0.0012403973954412714
(HA2)165	E	E	0.0012403971665300821
(HA2)7	A	A	0.001240395896360846
93A	E	E	0.001240394753009798
(HA2)191	S	S	0.0012403838670296454
(HA2)88	F	F	0.0012403837365376855
(HA2)193	V	V	0.0012403834961674286
206	S	S	0.0012403799743193704
20	N	N	0.0012403778499905998
284	P	P	0.0012403771333051072
290	S	S	0.0012403758188853267
302	I	I	0.0012403744746792185
320	L	L	0.0012403733232722429
225	D	D	0.0012403648655134071
(HA2)58	K	K	0.0012403629819322428
(HA2)182	G	G	0.0012403618526219827
(HA2)217	Q	Q	0.001240356378938541
(HA2)49	T	T	0.0012403556250851818
(HA2)54	S	S	0.0012403536333092243
(HA2)48	I	I	0.0012403534143264222
(HA2)25	H	H	0.001240349905469603
122	P	P	0.00124034841167318
54	L	L	0.0012403475900193445
262	R	R	0.0012403456814566035
(HA2)128	N	N	0.001240344377453626
268	I	I	0.0012403442463265533
(HA2)50	N	N	0.0012403439071777113
(HA2)192	T	T	0.0012403429886031964
(HA2)190	Y	Y	0.0012403424656690222
(HA2)26	H	H	0.0012403401396481116
(HA2)145	D	D	0.001240339895938383
39	S	S	0.0012403369914146373
(HA2)2	L	L	0.0012403369654633905
(HA2)117	N	N	0.0012403354316966454
230	M	M	0.001240333813662167
179	L	L	0.0012403312040302596
69	W	W	0.0012403274770687762
(HA2)125	Q	Q	0.0012403252815473016
93	S	S	0.0012403203453248733
25	T	T	0.0012403147823702412
313	K	K	0.0012403119720357893
(HA2)29	E	E	0.0012403094105963306
292	L	L	0.0012403079933819884
257	A	A	0.0012403076203406664
(HA2)33	G	G	0.0012403054433001786
104	D	D	0.0012403035123659026
134	G	G	0.0012403034236807716
267	I	I	0.001240302449057681
(HA2)127	K	K	0.001240299541739302
233	Y	Y	0.0012402986732301168
186	S	S	0.0012402973287508673
(HA2)146	N	N	0.0012402966252178214
(HA2)186	I	I	0.0012402943626390207
(HA2)152	V	V	0.0012402935665343413
253	A	A	0.0012402918385986627
(HA2)130	A	A	0.0012402845379322464
258	F	F	0.0012402844180619851
109	R	R	0.0012402841429526225
(HA2)64	T	T	0.001240283145006692
(HA2)196	S	S	0.0012402828130472351
(HA2)70	F	F	0.0012402821418565962
170	N	N	0.0012402815312266716
(HA2)55	V	V	0.001240281315790257
(HA2)148	C	C	0.0012402805053834474
(HA2)134	G	G	0.0012402793145982766
(HA2)107	T	T	0.001240278349703491
49	G	G	0.0012402780824400388
127	W	W	0.0012402742738544842
(HA2)89	L	L	0.0012402738492385775
311	S	S	0.0012402726572026616
-1	L	L	0.0012402708269275472
(HA2)202	S	S	0.0012402693265992975
191	Q	Q	0.0012402650036506795
183	H	H	0.0012402643940856188
(HA2)178	L	L	0.0012402642407421348
32	K	K	0.0012402630095418171
22	S	S	0.0012402616813483715
66	I	I	0.0012402590007994526
(HA2)60	N	N	0.0012402578098821616
18	H	H	0.0012402570917814525
119	E	E	0.0012402553172343182
(HA2)73	L	L	0.0012402517258776015
(HA2)133	I	I	0.0012402506311587913
(HA2)36	A	A	0.001240250296358441
281	C	C	0.001240249345212754
79	L	L	0.0012402483822131429
(HA2)153	R	R	0.0012402474380955155
50	K	K	0.0012402462987253216
(HA2)52	V	V	0.0012402460474794294
227	H	H	0.0012402431724117867
319	G	G	0.0012402416477757952
173	G	G	0.0012402415096831804
(HA2)92	W	W	0.0012402390641273818
(HA2)132	E	E	0.001240238701800745
(HA2)1	G	G	0.001240237246772876
(HA2)77	M	M	0.001240237192451359
84	W	W	0.0012402353040049075
306	P	P	0.0012402348180038686
245	F	F	0.0012402327575322726
(HA2)56	I	I	0.001240232424562285
286	G	G	0.0012402313832874199
(HA2)115	V	V	0.0012402310960163573
(HA2)95	N	N	0.0012402304069170204
56	G	G	0.001240227762475515
(HA2)168	L	L	0.0012402257303581116
(HA2)41	T	T	0.0012402255683897187
(HA2)149	M	M	0.0012402244622248748
27	D	D	0.0012402241151115224
(HA2)119	Y	Y	0.001240222944304955
(HA2)188	A	A	0.0012402208778897821
250	N	N	0.0012402204249363912
38	H	H	0.0012402177809137994
(HA2)86	D	D	0.0012402168860601009
(HA2)135	N	N	0.001240215672423723
5	A	A	0.0012402155098192092
131	T	T	0.0012402148191702881
246	E	E	0.0012402136514190689
110	E	E	0.0012402131325082485
155	T	T	0.0012402119493645507
118	L	L	0.0012402082803472613
254	P	P	0.001240208019199814
(HA2)105	E	E	0.0012402060581850045
252	I	I	0.0012402054545816582
(HA2)98	L	L	0.0012402044254683706
161	Y	Y	0.0012401985665642088
321	R	R	0.0012401985350711851
108	L	L	0.0012401980555379966
228	G	G	0.0012401962241428929
23	T	T	0.0012401961864426786
229	R	R	0.001240196020310352
316	M	M	0.0012401939664782498
(HA2)116	K	K	0.0012401939035448755
15	I	I	0.0012401925955035894
(HA2)78	E	E	0.0012401919498594973
33	N	N	0.0012401905839556624
(HA2)13	G	G	0.0012401898689403266
(HA2)144	C	C	0.0012401866228681634
85	S	S	0.0012401863141027268
(HA2)187	L	L	0.0012401833779234425
(HA2)22	Y	Y	0.0012401816891883235
201	Y	Y	0.0012401814376411704
(HA2)6	I	I	0.0012401806130920149
232	Y	Y	0.0012401794736517475
296	N	N	0.0012401783876601616
68	G	G	0.0012401778195052155
(HA2)87	G	G	0.0012401757261296872
70	L	L	0.0012401741831667985
(HA2)194	A	A	0.0012401731536116575
(HA2)195	S	S	0.001240172939998332
277	C	C	0.001240172886425665
(HA2)24	Y	Y	0.001240169246972784
97	C	C	0.0012401686252859017
(HA2)90	D	D	0.0012401682873600815
119A	R	R	0.0012401681581379867
64	C	C	0.0012401673587983028
327A	Y	Y	0.0012401661275126552
(HA2)91	I	I	0.0012401654331855945
(HA2)222	I	I	0.0012401646304187404
(HA2)197	L	L	0.0012401617793385972
(HA2)11	E	E	0.0012401614489618686
(HA2)20	G	G	0.0012401613962582058
(HA2)137	C	C	0.0012401595367547565
(HA2)104	N	N	0.0012401570082819374
87	I	I	0.0012401549993091715
202	V	V	0.001240154998876253
77	D	D	0.001240154824000289
317	V	V	0.0012401547797706233
(HA2)28	N	N	0.0012401545055382552
7	D	D	0.0012401515097227526
90	T	T	0.00124015109091465
16	G	G	0.0012401493614265
111	Q	Q	0.0012401489233303154
(HA2)93	T	T	0.0012401480899234373
17	Y	Y	0.001240142448331333
(HA2)97	E	E	0.0012401402073790198
315	R	R	0.0012401397737090065
(HA2)118	L	L	0.0012401372114751773
-9	M	M	0.0012401347530179758
51	L	L	0.0012401329242326849
(HA2)100	V	V	0.001240132637894973
150	N	N	0.0012401289311112528
(HA2)221	C	C	0.0012401271706305606
168	Y	Y	0.001240125488533651
(HA2)142	H	H	0.0012401237811049887
(HA2)106	R	R	0.001240123488142609
293	P	P	0.0012401219041987435
10	A	A	0.0012401198607410525
270	S	S	0.0012401198357145913
14	C	C	0.0012401197314735259
(HA2)214	G	G	0.001240119365246396
190	E	E	0.00124011876342585
89	E	E	0.001240117533305681
327	Q	Q	0.0012401166685875936
(HA2)122	V	V	0.0012401138047451795
28	T	T	0.0012401125316199224
56A	I	I	0.0012401122329987403
72	G	G	0.0012401103313173134
26	V	V	0.0012401092135283956
-2	L	L	0.0012401081631572034
295	Q	Q	0.0012401079416742926
(HA2)34	Y	Y	0.0012401068917768279
(HA2)75	K	K	0.001240106515985648
138	S	S	0.0012401035716460348
(HA2)114	N	N	0.0012401027279616956
220	R	R	0.0012401024263042652
29	I	I	0.0012401016493129966
139	C	C	0.0012400992206943154
121	F	F	0.0012400990941997432
(HA2)103	E	E	0.0012400981941873947
120	I	I	0.0012400979261043105
(HA2)111	H	H	0.0012400970533818193
(HA2)9	F	F	0.0012400903792922366
35	A	A	0.0012400895340887285
(HA2)189	I	I	0.0012400888264681635
(HA2)216	L	L	0.0012400872914118198
98	Y	Y	0.0012400872436160975
(HA2)19	D	D	0.0012400867306893244
88	V	V	0.001240086518435849
(HA2)157	Y	Y	0.0012400831993230096
71	L	L	0.0012400828996848062
180	W	W	0.0012400820905281325
(HA2)126	L	L	0.0012400789561287688
(HA2)96	A	A	0.0012400760793778618
(HA2)85	D	D	0.0012400757242254392
42	L	L	0.001240074186732601
152	L	L	0.0012400736004313422
119B	F	F	0.0012400731812407936
99	P	P	0.0012400714668293106
(HA2)42	Q	Q	0.0012400698098579508
303	G	G	0.0012400696809798533
73	N	N	0.0012400651712828508
(HA2)203	L	L	0.0012400630628239485
(HA2)74	E	E	0.0012400622745756696
37	T	T	0.0012400604350960324
(HA2)37	D	D	0.001240058536329921
(HA2)79	N	N	0.0012400577594739975
(HA2)110	F	F	0.001240056261426254
52	C	C	0.0012400543390009345
(HA2)12	G	G	0.0012400531088137554
119C	E	E	0.0012400518387653606
(HA2)44	A	A	0.0012400509809816762
112	L	L	0.0012400503407055887
(HA2)80	L	L	0.0012400502800535426
226	Q	Q	0.0012400501789874088
(HA2)138	F	F	0.0012400494421356985
297	I	I	0.0012400484593123881
61	L	L	0.001240046912361687
(HA2)204	G	G	0.0012400468258678989
314	L	L	0.0012400455345336935
(HA2)94	Y	Y	0.0012400430393248564
234	W	W	0.001240042307276835
(HA2)129	N	N	0.0012400365406903492
151	L	L	0.001240036283847308
204	V	V	0.001240036227085844
(HA2)83	K	K	0.0012400309674513788
328	R	R	0.0012400227788602375
318	T	T	0.0012400217467016072
209	Y	Y	0.0012400161223232757
(HA2)5	A	A	0.0012400149717955856
86	Y	Y	0.0012400146014551329
(HA2)8	G	G	0.001240012017175082
48	N	N	0.0012400101717860205
324	P	P	0.0012400079931603454
11	D	D	0.0012400014812222685
(HA2)176	V	W	0.0012400000000000009
(HA2)164	E	M	0.0012400000000000009
(HA2)176	V	Y	0.0012400000000000009
(HA2)176	V	D	0.0012400000000000009
(HA2)176	V	Q	0.0012400000000000009
(HA2)176	V	C	0.0012400000000000009
(HA2)176	V	S	0.0012400000000000009
(HA2)176	V	K	0.0012400000000000009
(HA2)176	V	N	0.0012400000000000009
(HA2)164	E	F	0.0012400000000000009
(HA2)164	E	C	0.0012400000000000009
(HA2)176	V	H	0.0012400000000000009
(HA2)207	S	H	0.0012400000000000002
270	S	Y	0.0012400000000000002
(HA2)41	T	M	0.0012400000000000002
(HA2)171	E	H	0.0012400000000000002
(HA2)41	T	N	0.0012400000000000002
(HA2)217	Q	A	0.0012400000000000002
173	G	L	0.0012400000000000002
264	E	C	0.0012400000000000002
173	G	K	0.0012400000000000002
173	G	W	0.0012400000000000002
173	G	C	0.0012400000000000002
173	G	I	0.0012400000000000002
(HA2)207	S	E	0.0012400000000000002
(HA2)207	S	D	0.0012400000000000002
(HA2)205	A	Y	0.0012400000000000002
(HA2)41	T	L	0.0012400000000000002
(HA2)207	S	M	0.0012400000000000002
(HA2)207	S	K	0.0012400000000000002
(HA2)171	E	C	0.0012400000000000002
173	G	M	0.0012400000000000002
(HA2)207	S	P	0.0012400000000000002
(HA2)41	T	C	0.0012400000000000002
(HA2)205	A	W	0.0012400000000000002
260	L	H	0.0012400000000000002
(HA2)205	A	D	0.0012400000000000002
(HA2)205	A	C	0.0012400000000000002
(HA2)217	Q	G	0.0012400000000000002
276	E	C	0.0012400000000000002
(HA2)217	Q	N	0.0012400000000000002
276	E	H	0.0012400000000000002
260	L	N	0.0012400000000000002
152	L	Y	0.0012400000000000002
260	L	K	0.0012400000000000002
152	L	W	0.0012400000000000002
(HA2)41	T	G	0.0012400000000000002
276	E	R	0.0012400000000000002
152	L	T	0.0012400000000000002
(HA2)217	Q	I	0.0012400000000000002
260	L	G	0.0012400000000000002
276	E	W	0.0012400000000000002
277	C	A	0.0012400000000000002
152	L	M	0.0012400000000000002
260	L	E	0.0012400000000000002
277	C	D	0.0012400000000000002
260	L	S	0.0012400000000000002
260	L	W	0.0012400000000000002
(HA2)205	A	F	0.0012400000000000002
260	L	Y	0.0012400000000000002
(HA2)43	N	P	0.0012400000000000002
(HA2)171	E	N	0.0012400000000000002
(HA2)41	T	F	0.0012400000000000002
(HA2)41	T	E	0.0012400000000000002
(HA2)205	A	R	0.0012400000000000002
(HA2)41	T	D	0.0012400000000000002
270	S	W	0.0012400000000000002
(HA2)205	A	Q	0.0012400000000000002
(HA2)205	A	N	0.0012400000000000002
(HA2)205	A	M	0.0012400000000000002
(HA2)217	Q	C	0.0012400000000000002
(HA2)171	E	W	0.0012400000000000002
(HA2)205	A	L	0.0012400000000000002
(HA2)217	Q	D	0.0012400000000000002
(HA2)205	A	K	0.0012400000000000002
(HA2)217	Q	F	0.0012400000000000002
(HA2)171	E	Y	0.0012400000000000002
(HA2)205	A	I	0.0012400000000000002
(HA2)205	A	H	0.0012400000000000002
173	G	Y	0.0012400000000000002
17	Y	H	0.0012400000000000002
265	S	D	0.0012400000000000002
265	S	E	0.0012400000000000002
270	S	D	0.0012400000000000002
270	S	E	0.0012400000000000002
270	S	F	0.0012400000000000002
270	S	G	0.0012400000000000002
(HA2)210	M	H	0.0012400000000000002
(HA2)210	M	F	0.0012400000000000002
(HA2)210	M	E	0.0012400000000000002
(HA2)210	M	D	0.0012400000000000002
(HA2)17	M	A	0.0012400000000000002
(HA2)218	C	T	0.0012400000000000002
(HA2)218	C	P	0.0012400000000000002
270	S	H	0.0012400000000000002
(HA2)17	M	C	0.0012400000000000002
(HA2)17	M	D	0.0012400000000000002
(HA2)17	M	E	0.0012400000000000002
(HA2)17	M	F	0.0012400000000000002
(HA2)17	M	G	0.0012400000000000002
(HA2)41	T	Y	0.0012400000000000002
(HA2)210	M	C	0.0012400000000000002
(HA2)210	M	N	0.0012400000000000002
270	S	C	0.0012400000000000002
(HA2)210	M	W	0.0012400000000000002
(HA2)219	R	W	0.0012400000000000002
(HA2)219	R	M	0.0012400000000000002
17	Y	E	0.0012400000000000002
12	T	D	0.0012400000000000002
(HA2)219	R	P	0.0012400000000000002
12	T	C	0.0012400000000000002
17	Y	A	0.0012400000000000002
269	T	G	0.0012400000000000002
269	T	D	0.0012400000000000002
(HA2)43	N	C	0.0012400000000000002
(HA2)210	M	Y	0.0012400000000000002
17	Y	I	0.0012400000000000002
17	Y	K	0.0012400000000000002
12	T	G	0.0012400000000000002
17	Y	L	0.0012400000000000002
17	Y	P	0.0012400000000000002
17	Y	Q	0.0012400000000000002
(HA2)219	R	C	0.0012400000000000002
17	Y	W	0.0012400000000000002
(HA2)218	C	N	0.0012400000000000002
182	V	C	0.0012400000000000002
270	S	I	0.0012400000000000002
(HA2)218	C	D	0.0012400000000000002
182	V	T	0.0012400000000000002
182	V	W	0.0012400000000000002
182	V	Y	0.0012400000000000002
(HA2)218	C	E	0.0012400000000000002
270	S	Q	0.0012400000000000002
265	S	W	0.0012400000000000002
(HA2)207	S	Y	0.0012400000000000002
265	S	V	0.0012400000000000002
(HA2)217	Q	Y	0.0012400000000000002
182	V	S	0.0012400000000000002
(HA2)207	S	W	0.0012400000000000002
17	Y	G	0.0012400000000000002
265	S	M	0.0012400000000000002
265	S	G	0.0012400000000000002
270	S	R	0.0012400000000000002
(HA2)217	Q	W	0.0012400000000000002
(HA2)207	S	Q	0.0012400000000000002
270	S	V	0.0012400000000000002
(HA2)41	T	Q	0.0012400000000000002
(HA2)41	T	R	0.0012400000000000002
182	V	D	0.0012400000000000002
182	V	N	0.0012400000000000002
182	V	E	0.0012400000000000002
(HA2)17	M	N	0.0012400000000000002
(HA2)17	M	P	0.0012400000000000002
(HA2)17	M	Q	0.0012400000000000002
182	V	H	0.0012400000000000002
(HA2)17	M	S	0.0012400000000000002
182	V	K	0.0012400000000000002
(HA2)41	T	W	0.0012400000000000002
182	V	P	0.0012400000000000002
270	S	N	0.0012400000000000002
(HA2)17	M	W	0.0012400000000000002
(HA2)17	M	Y	0.0012400000000000002
(HA2)41	T	V	0.0012400000000000002
182	V	Q	0.0012400000000000002
270	S	M	0.0012400000000000002
(HA2)218	C	K	0.0012400000000000002
182	V	R	0.0012400000000000002
(HA2)218	C	H	0.0012400000000000002
131	T	L	0.0012400000000000002
20	N	L	0.0012400000000000002
152	L	K	0.0012400000000000002
260	L	D	0.0012400000000000002
248	T	K	0.0012400000000000002
248	T	H	0.0012400000000000002
248	T	F	0.0012400000000000002
(HA2)190	Y	Q	0.0012400000000000002
(HA2)190	Y	P	0.0012400000000000002
(HA2)31	G	Q	0.0012400000000000002
248	T	D	0.0012400000000000002
248	T	C	0.0012400000000000002
(HA2)190	Y	M	0.0012400000000000002
(HA2)190	Y	K	0.0012400000000000002
(HA2)190	Y	I	0.0012400000000000002
(HA2)190	Y	G	0.0012400000000000002
(HA2)190	Y	F	0.0012400000000000002
(HA2)190	Y	E	0.0012400000000000002
(HA2)36	A	Y	0.0012400000000000002
(HA2)190	Y	A	0.0012400000000000002
(HA2)31	G	S	0.0012400000000000002
(HA2)36	A	W	0.0012400000000000002
(HA2)36	A	R	0.0012400000000000002
(HA2)36	A	Q	0.0012400000000000002
(HA2)31	G	T	0.0012400000000000002
(HA2)31	G	W	0.0012400000000000002
(HA2)36	A	N	0.0012400000000000002
(HA2)36	A	M	0.0012400000000000002
(HA2)31	G	Y	0.0012400000000000002
248	T	M	0.0012400000000000002
(HA2)190	Y	R	0.0012400000000000002
248	T	R	0.0012400000000000002
(HA2)31	G	D	0.0012400000000000002
(HA2)3	F	N	0.0012400000000000002
(HA2)3	F	P	0.0012400000000000002
(HA2)3	F	Q	0.0012400000000000002
(HA2)178	L	Y	0.0012400000000000002
(HA2)3	F	T	0.0012400000000000002
(HA2)3	F	W	0.0012400000000000002
(HA2)31	G	C	0.0012400000000000002
222	K	C	0.0012400000000000002
222	K	D	0.0012400000000000002
222	K	H	0.0012400000000000002
222	K	M	0.0012400000000000002
(HA2)31	G	F	0.0012400000000000002
(HA2)31	G	P	0.0012400000000000002
(HA2)31	G	H	0.0012400000000000002
(HA2)31	G	I	0.0012400000000000002
(HA2)31	G	K	0.0012400000000000002
277	C	H	0.0012400000000000002
(HA2)31	G	M	0.0012400000000000002
(HA2)31	G	N	0.0012400000000000002
(HA2)190	Y	W	0.0012400000000000002
(HA2)190	Y	V	0.0012400000000000002
(HA2)190	Y	T	0.0012400000000000002
248	T	Y	0.0012400000000000002
248	T	W	0.0012400000000000002
(HA2)36	A	K	0.0012400000000000002
(HA2)36	A	I	0.0012400000000000002
(HA2)36	A	H	0.0012400000000000002
241	D	P	0.0012400000000000002
131	T	F	0.0012400000000000002
131	T	H	0.0012400000000000002
(HA2)186	I	D	0.0012400000000000002
(HA2)185	Q	Y	0.0012400000000000002
(HA2)185	Q	W	0.0012400000000000002
(HA2)185	Q	V	0.0012400000000000002
(HA2)185	Q	M	0.0012400000000000002
241	D	W	0.0012400000000000002
241	D	T	0.0012400000000000002
132	F	K	0.0012400000000000002
241	D	R	0.0012400000000000002
241	D	L	0.0012400000000000002
(HA2)182	G	W	0.0012400000000000002
(HA2)185	Q	C	0.0012400000000000002
(HA2)185	Q	A	0.0012400000000000002
131	T	Y	0.0012400000000000002
241	D	K	0.0012400000000000002
241	D	I	0.0012400000000000002
241	D	F	0.0012400000000000002
131	T	W	0.0012400000000000002
131	T	V	0.0012400000000000002
241	D	C	0.0012400000000000002
131	T	Q	0.0012400000000000002
131	T	N	0.0012400000000000002
(HA2)182	G	Y	0.0012400000000000002
232	Y	W	0.0012400000000000002
(HA2)36	A	F	0.0012400000000000002
232	Y	Q	0.0012400000000000002
(HA2)36	A	D	0.0012400000000000002
(HA2)36	A	C	0.0012400000000000002
232	Y	A	0.0012400000000000002
232	Y	E	0.0012400000000000002
(HA2)182	G	C	0.0012400000000000002
232	Y	G	0.0012400000000000002
232	Y	I	0.0012400000000000002
232	Y	K	0.0012400000000000002
232	Y	L	0.0012400000000000002
232	Y	P	0.0012400000000000002
(HA2)182	G	F	0.0012400000000000002
(HA2)182	G	H	0.0012400000000000002
131	T	E	0.0012400000000000002
232	Y	R	0.0012400000000000002
(HA2)182	G	I	0.0012400000000000002
(HA2)182	G	K	0.0012400000000000002
232	Y	T	0.0012400000000000002
(HA2)182	G	M	0.0012400000000000002
(HA2)186	I	P	0.0012400000000000002
(HA2)182	G	N	0.0012400000000000002
232	Y	V	0.0012400000000000002
(HA2)182	G	P	0.0012400000000000002
131	T	C	0.0012400000000000002
131	T	D	0.0012400000000000002
(HA2)178	L	N	0.0012400000000000002
(HA2)194	A	C	0.0012400000000000002
(HA2)178	L	K	0.0012400000000000002
20	N	M	0.0012400000000000002
20	N	F	0.0012400000000000002
20	N	G	0.0012400000000000002
121	F	G	0.0012400000000000002
(HA2)173	I	W	0.0012400000000000002
(HA2)173	I	Y	0.0012400000000000002
20	N	H	0.0012400000000000002
121	F	H	0.0012400000000000002
131	T	M	0.0012400000000000002
121	F	K	0.0012400000000000002
121	F	M	0.0012400000000000002
121	F	N	0.0012400000000000002
20	N	P	0.0012400000000000002
(HA2)173	I	S	0.0012400000000000002
121	F	P	0.0012400000000000002
20	N	Q	0.0012400000000000002
20	N	R	0.0012400000000000002
20	N	V	0.0012400000000000002
20	N	W	0.0012400000000000002
200	A	E	0.0012400000000000002
121	F	Q	0.0012400000000000002
121	F	R	0.0012400000000000002
121	F	T	0.0012400000000000002
200	A	F	0.0012400000000000002
121	F	Y	0.0012400000000000002
20	N	E	0.0012400000000000002
20	N	C	0.0012400000000000002
200	A	Q	0.0012400000000000002
(HA2)25	H	G	0.0012400000000000002
152	L	F	0.0012400000000000002
152	L	D	0.0012400000000000002
(HA2)173	I	A	0.0012400000000000002
(HA2)173	I	C	0.0012400000000000002
(HA2)25	H	D	0.0012400000000000002
(HA2)173	I	D	0.0012400000000000002
(HA2)173	I	E	0.0012400000000000002
(HA2)25	H	E	0.0012400000000000002
(HA2)173	I	F	0.0012400000000000002
(HA2)173	I	G	0.0012400000000000002
(HA2)173	I	H	0.0012400000000000002
121	F	A	0.0012400000000000002
20	N	A	0.0012400000000000002
196	S	K	0.0012400000000000002
196	S	W	0.0012400000000000002
(HA2)25	H	I	0.0012400000000000002
121	F	D	0.0012400000000000002
(HA2)25	H	K	0.0012400000000000002
199	N	C	0.0012400000000000002
(HA2)173	I	N	0.0012400000000000002
199	N	W	0.0012400000000000002
(HA2)173	I	P	0.0012400000000000002
(HA2)173	I	Q	0.0012400000000000002
121	F	E	0.0012400000000000002
200	A	H	0.0012400000000000002
200	A	W	0.0012400000000000002
(HA2)3	F	M	0.0012400000000000002
(HA2)194	A	Y	0.0012400000000000002
124	E	W	0.0012400000000000002
(HA2)3	F	E	0.0012400000000000002
124	E	Y	0.0012400000000000002
(HA2)195	S	Q	0.0012400000000000002
(HA2)3	F	G	0.0012400000000000002
(HA2)195	S	M	0.0012400000000000002
(HA2)195	S	K	0.0012400000000000002
(HA2)195	S	H	0.0012400000000000002
(HA2)195	S	F	0.0012400000000000002
(HA2)195	S	E	0.0012400000000000002
(HA2)195	S	D	0.0012400000000000002
(HA2)194	A	W	0.0012400000000000002
124	E	R	0.0012400000000000002
(HA2)3	F	K	0.0012400000000000002
(HA2)194	A	R	0.0012400000000000002
(HA2)194	A	Q	0.0012400000000000002
(HA2)194	A	N	0.0012400000000000002
(HA2)178	L	C	0.0012400000000000002
(HA2)178	L	D	0.0012400000000000002
(HA2)194	A	M	0.0012400000000000002
(HA2)194	A	K	0.0012400000000000002
(HA2)194	A	H	0.0012400000000000002
(HA2)194	A	F	0.0012400000000000002
(HA2)194	A	E	0.0012400000000000002
(HA2)195	S	W	0.0012400000000000002
(HA2)195	S	Y	0.0012400000000000002
200	A	Y	0.0012400000000000002
124	E	C	0.0012400000000000002
(HA2)25	H	S	0.0012400000000000002
(HA2)25	H	T	0.0012400000000000002
(HA2)25	H	W	0.0012400000000000002
203	S	E	0.0012400000000000002
203	S	K	0.0012400000000000002
203	S	N	0.0012400000000000002
209	Y	A	0.0012400000000000002
209	Y	E	0.0012400000000000002
209	Y	G	0.0012400000000000002
209	Y	M	0.0012400000000000002
209	Y	P	0.0012400000000000002
209	Y	Q	0.0012400000000000002
(HA2)3	F	D	0.0012400000000000002
(HA2)29	E	C	0.0012400000000000002
(HA2)29	E	F	0.0012400000000000002
(HA2)29	E	H	0.0012400000000000002
(HA2)29	E	I	0.0012400000000000002
(HA2)29	E	L	0.0012400000000000002
(HA2)29	E	M	0.0012400000000000002
(HA2)29	E	P	0.0012400000000000002
(HA2)29	E	W	0.0012400000000000002
(HA2)29	E	Y	0.0012400000000000002
124	E	F	0.0012400000000000002
(HA2)3	F	A	0.0012400000000000002
277	C	E	0.0012400000000000002
99	P	Y	0.0012400000000000002
277	C	K	0.0012400000000000002
324	P	F	0.0012400000000000002
(HA2)140	F	D	0.0012400000000000002
(HA2)140	F	A	0.0012400000000000002
70	L	D	0.0012400000000000002
70	L	C	0.0012400000000000002
70	L	A	0.0012400000000000002
324	P	D	0.0012400000000000002
324	P	I	0.0012400000000000002
(HA2)108	L	R	0.0012400000000000002
324	P	M	0.0012400000000000002
324	P	Q	0.0012400000000000002
324	P	T	0.0012400000000000002
324	P	V	0.0012400000000000002
324	P	W	0.0012400000000000002
324	P	Y	0.0012400000000000002
(HA2)140	F	E	0.0012400000000000002
(HA2)140	F	G	0.0012400000000000002
(HA2)140	F	H	0.0012400000000000002
70	L	E	0.0012400000000000002
(HA2)140	F	K	0.0012400000000000002
70	L	G	0.0012400000000000002
70	L	K	0.0012400000000000002
(HA2)140	F	N	0.0012400000000000002
(HA2)140	F	P	0.0012400000000000002
(HA2)140	F	Q	0.0012400000000000002
(HA2)140	F	R	0.0012400000000000002
(HA2)140	F	T	0.0012400000000000002
(HA2)140	F	V	0.0012400000000000002
(HA2)140	F	W	0.0012400000000000002
(HA2)140	F	Y	0.0012400000000000002
70	L	N	0.0012400000000000002
70	L	S	0.0012400000000000002
(HA2)81	N	A	0.0012400000000000002
(HA2)81	N	C	0.0012400000000000002
(HA2)81	N	E	0.0012400000000000002
(HA2)137	C	L	0.0012400000000000002
(HA2)136	G	T	0.0012400000000000002
68	G	N	0.0012400000000000002
(HA2)136	G	V	0.0012400000000000002
68	G	P	0.0012400000000000002
(HA2)136	G	W	0.0012400000000000002
(HA2)136	G	Y	0.0012400000000000002
(HA2)137	C	A	0.0012400000000000002
(HA2)137	C	D	0.0012400000000000002
(HA2)137	C	E	0.0012400000000000002
(HA2)97	E	R	0.0012400000000000002
(HA2)97	E	S	0.0012400000000000002
(HA2)137	C	H	0.0012400000000000002
(HA2)137	C	I	0.0012400000000000002
(HA2)137	C	K	0.0012400000000000002
(HA2)137	C	M	0.0012400000000000002
(HA2)81	N	F	0.0012400000000000002
(HA2)137	C	N	0.0012400000000000002
(HA2)137	C	P	0.0012400000000000002
(HA2)137	C	Q	0.0012400000000000002
(HA2)97	E	T	0.0012400000000000002
(HA2)137	C	T	0.0012400000000000002
68	G	Q	0.0012400000000000002
(HA2)137	C	V	0.0012400000000000002
(HA2)97	E	V	0.0012400000000000002
68	G	S	0.0012400000000000002
(HA2)97	E	W	0.0012400000000000002
(HA2)97	E	Y	0.0012400000000000002
68	G	T	0.0012400000000000002
68	G	W	0.0012400000000000002
68	G	Y	0.0012400000000000002
70	L	T	0.0012400000000000002
70	L	W	0.0012400000000000002
70	L	Y	0.0012400000000000002
72	G	S	0.0012400000000000002
(HA2)57	E	R	0.0012400000000000002
72	G	H	0.0012400000000000002
72	G	I	0.0012400000000000002
(HA2)57	E	M	0.0012400000000000002
(HA2)57	E	L	0.0012400000000000002
(HA2)57	E	I	0.0012400000000000002
72	G	K	0.0012400000000000002
72	G	L	0.0012400000000000002
72	G	M	0.0012400000000000002
72	G	N	0.0012400000000000002
72	G	P	0.0012400000000000002
(HA2)57	E	F	0.0012400000000000002
(HA2)57	E	C	0.0012400000000000002
72	G	Q	0.0012400000000000002
72	G	T	0.0012400000000000002
72	G	D	0.0012400000000000002
72	G	W	0.0012400000000000002
72	G	Y	0.0012400000000000002
(HA2)147	E	C	0.0012400000000000002
75	E	P	0.0012400000000000002
75	E	R	0.0012400000000000002
75	E	W	0.0012400000000000002
84	W	A	0.0012400000000000002
84	W	D	0.0012400000000000002
84	W	E	0.0012400000000000002
84	W	F	0.0012400000000000002
84	W	H	0.0012400000000000002
(HA2)108	L	Y	0.0012400000000000002
84	W	I	0.0012400000000000002
84	W	K	0.0012400000000000002
72	G	F	0.0012400000000000002
(HA2)57	E	W	0.0012400000000000002
71	L	A	0.0012400000000000002
32	K	I	0.0012400000000000002
71	L	C	0.0012400000000000002
71	L	D	0.0012400000000000002
71	L	E	0.0012400000000000002
71	L	G	0.0012400000000000002
71	L	H	0.0012400000000000002
-6	K	D	0.0012400000000000002
-6	K	H	0.0012400000000000002
32	K	Y	0.0012400000000000002
32	K	W	0.0012400000000000002
32	K	V	0.0012400000000000002
32	K	S	0.0012400000000000002
32	K	Q	0.0012400000000000002
32	K	P	0.0012400000000000002
32	K	L	0.0012400000000000002
32	K	H	0.0012400000000000002
(HA2)57	E	Y	0.0012400000000000002
32	K	G	0.0012400000000000002
32	K	F	0.0012400000000000002
32	K	D	0.0012400000000000002
32	K	C	0.0012400000000000002
32	K	A	0.0012400000000000002
-6	K	W	0.0012400000000000002
-6	K	Y	0.0012400000000000002
71	L	K	0.0012400000000000002
71	L	N	0.0012400000000000002
71	L	Q	0.0012400000000000002
71	L	R	0.0012400000000000002
71	L	T	0.0012400000000000002
71	L	W	0.0012400000000000002
72	G	C	0.0012400000000000002
(HA2)136	G	S	0.0012400000000000002
(HA2)97	E	P	0.0012400000000000002
(HA2)136	G	P	0.0012400000000000002
(HA2)89	L	K	0.0012400000000000002
55	K	I	0.0012400000000000002
55	K	P	0.0012400000000000002
(HA2)89	L	A	0.0012400000000000002
47	H	W	0.0012400000000000002
47	H	M	0.0012400000000000002
47	H	K	0.0012400000000000002
47	H	I	0.0012400000000000002
47	H	G	0.0012400000000000002
47	H	E	0.0012400000000000002
47	H	C	0.0012400000000000002
(HA2)89	L	D	0.0012400000000000002
(HA2)89	L	E	0.0012400000000000002
(HA2)89	L	G	0.0012400000000000002
(HA2)89	L	H	0.0012400000000000002
(HA2)89	L	Y	0.0012400000000000002
54	L	W	0.0012400000000000002
55	K	V	0.0012400000000000002
55	K	W	0.0012400000000000002
42	L	Y	0.0012400000000000002
57	A	C	0.0012400000000000002
42	L	W	0.0012400000000000002
42	L	T	0.0012400000000000002
57	A	F	0.0012400000000000002
42	L	S	0.0012400000000000002
42	L	N	0.0012400000000000002
42	L	K	0.0012400000000000002
57	A	H	0.0012400000000000002
42	L	H	0.0012400000000000002
57	A	I	0.0012400000000000002
42	L	G	0.0012400000000000002
55	K	C	0.0012400000000000002
54	L	T	0.0012400000000000002
42	L	E	0.0012400000000000002
54	L	G	0.0012400000000000002
(HA2)86	D	A	0.0012400000000000002
(HA2)86	D	C	0.0012400000000000002
(HA2)86	D	F	0.0012400000000000002
(HA2)86	D	H	0.0012400000000000002
(HA2)86	D	I	0.0012400000000000002
(HA2)86	D	K	0.0012400000000000002
(HA2)86	D	L	0.0012400000000000002
(HA2)86	D	S	0.0012400000000000002
(HA2)86	D	T	0.0012400000000000002
(HA2)86	D	W	0.0012400000000000002
54	L	A	0.0012400000000000002
54	L	C	0.0012400000000000002
54	L	D	0.0012400000000000002
54	L	E	0.0012400000000000002
5	A	Y	0.0012400000000000002
54	L	R	0.0012400000000000002
5	A	W	0.0012400000000000002
5	A	M	0.0012400000000000002
5	A	K	0.0012400000000000002
5	A	I	0.0012400000000000002
5	A	H	0.0012400000000000002
5	A	G	0.0012400000000000002
5	A	F	0.0012400000000000002
5	A	E	0.0012400000000000002
5	A	C	0.0012400000000000002
54	L	H	0.0012400000000000002
54	L	K	0.0012400000000000002
54	L	N	0.0012400000000000002
54	L	P	0.0012400000000000002
54	L	Q	0.0012400000000000002
42	L	F	0.0012400000000000002
42	L	D	0.0012400000000000002
(HA2)136	G	N	0.0012400000000000002
(HA2)81	N	M	0.0012400000000000002
(HA2)97	E	H	0.0012400000000000002
(HA2)97	E	I	0.0012400000000000002
(HA2)97	E	L	0.0012400000000000002
(HA2)97	E	M	0.0012400000000000002
(HA2)136	G	A	0.0012400000000000002
(HA2)136	G	C	0.0012400000000000002
(HA2)136	G	D	0.0012400000000000002
(HA2)81	N	W	0.0012400000000000002
(HA2)97	E	N	0.0012400000000000002
(HA2)136	G	F	0.0012400000000000002
(HA2)81	N	R	0.0012400000000000002
(HA2)61	T	E	0.0012400000000000002
(HA2)81	N	Q	0.0012400000000000002
(HA2)81	N	P	0.0012400000000000002
(HA2)81	N	L	0.0012400000000000002
(HA2)61	T	M	0.0012400000000000002
(HA2)81	N	K	0.0012400000000000002
(HA2)136	G	H	0.0012400000000000002
(HA2)136	G	I	0.0012400000000000002
(HA2)81	N	G	0.0012400000000000002
68	G	C	0.0012400000000000002
68	G	F	0.0012400000000000002
(HA2)136	G	K	0.0012400000000000002
68	G	H	0.0012400000000000002
68	G	I	0.0012400000000000002
(HA2)61	T	D	0.0012400000000000002
68	G	K	0.0012400000000000002
68	G	L	0.0012400000000000002
68	G	M	0.0012400000000000002
(HA2)136	G	M	0.0012400000000000002
(HA2)97	E	F	0.0012400000000000002
(HA2)97	E	C	0.0012400000000000002
42	L	A	0.0012400000000000002
(HA2)94	Y	K	0.0012400000000000002
277	C	L	0.0012400000000000002
6	T	D	0.0012400000000000002
6	T	E	0.0012400000000000002
6	T	F	0.0012400000000000002
6	T	G	0.0012400000000000002
6	T	H	0.0012400000000000002
6	T	L	0.0012400000000000002
6	T	M	0.0012400000000000002
6	T	N	0.0012400000000000002
6	T	P	0.0012400000000000002
6	T	Q	0.0012400000000000002
6	T	W	0.0012400000000000002
(HA2)94	Y	E	0.0012400000000000002
(HA2)94	Y	G	0.0012400000000000002
(HA2)94	Y	M	0.0012400000000000002
(HA2)97	E	A	0.0012400000000000002
(HA2)94	Y	N	0.0012400000000000002
(HA2)94	Y	P	0.0012400000000000002
(HA2)94	Y	Q	0.0012400000000000002
(HA2)94	Y	R	0.0012400000000000002
(HA2)94	Y	S	0.0012400000000000002
(HA2)94	Y	V	0.0012400000000000002
6	T	Y	0.0012400000000000002
60	Q	C	0.0012400000000000002
60	Q	M	0.0012400000000000002
60	Q	W	0.0012400000000000002
62	G	C	0.0012400000000000002
62	G	P	0.0012400000000000002
62	G	V	0.0012400000000000002
62	G	W	0.0012400000000000002
(HA2)108	L	T	0.0012400000000000002
(HA2)57	E	P	0.0012400000000000002
92	N	W	0.0012400000000000002
109	R	Q	0.0012400000000000002
87	I	R	0.0012400000000000002
87	I	W	0.0012400000000000002
87	I	Y	0.0012400000000000002
119	E	P	0.0012400000000000002
119	E	N	0.0012400000000000002
119	E	M	0.0012400000000000002
119	E	L	0.0012400000000000002
(HA2)74	E	A	0.0012400000000000002
119	E	F	0.0012400000000000002
109	R	A	0.0012400000000000002
109	R	D	0.0012400000000000002
109	R	E	0.0012400000000000002
109	R	L	0.0012400000000000002
109	R	M	0.0012400000000000002
109	R	N	0.0012400000000000002
109	R	P	0.0012400000000000002
300	V	P	0.0012400000000000002
300	V	C	0.0012400000000000002
30	L	W	0.0012400000000000002
30	L	E	0.0012400000000000002
(HA2)161	K	P	0.0012400000000000002
30	L	D	0.0012400000000000002
30	L	C	0.0012400000000000002
(HA2)74	E	C	0.0012400000000000002
119	E	C	0.0012400000000000002
87	I	Q	0.0012400000000000002
87	I	P	0.0012400000000000002
119	E	Q	0.0012400000000000002
305	C	N	0.0012400000000000002
(HA2)151	S	Y	0.0012400000000000002
87	I	A	0.0012400000000000002
305	C	V	0.0012400000000000002
87	I	C	0.0012400000000000002
305	C	T	0.0012400000000000002
87	I	D	0.0012400000000000002
87	I	E	0.0012400000000000002
305	C	Q	0.0012400000000000002
87	I	G	0.0012400000000000002
(HA2)100	V	H	0.0012400000000000002
305	C	P	0.0012400000000000002
305	C	M	0.0012400000000000002
119	E	R	0.0012400000000000002
305	C	L	0.0012400000000000002
305	C	K	0.0012400000000000002
305	C	I	0.0012400000000000002
305	C	H	0.0012400000000000002
305	C	E	0.0012400000000000002
305	C	D	0.0012400000000000002
87	I	H	0.0012400000000000002
87	I	K	0.0012400000000000002
(HA2)100	V	K	0.0012400000000000002
119	E	Y	0.0012400000000000002
119	E	W	0.0012400000000000002
30	L	A	0.0012400000000000002
109	R	V	0.0012400000000000002
(HA2)151	S	V	0.0012400000000000002
(HA2)74	E	F	0.0012400000000000002
111	Q	S	0.0012400000000000002
111	Q	T	0.0012400000000000002
111	Q	V	0.0012400000000000002
111	Q	W	0.0012400000000000002
289	N	C	0.0012400000000000002
(HA2)75	K	C	0.0012400000000000002
(HA2)75	K	D	0.0012400000000000002
(HA2)75	K	F	0.0012400000000000002
(HA2)100	V	N	0.0012400000000000002
(HA2)75	K	G	0.0012400000000000002
(HA2)75	K	H	0.0012400000000000002
94	N	G	0.0012400000000000002
94	N	P	0.0012400000000000002
(HA2)100	V	P	0.0012400000000000002
(HA2)100	V	Q	0.0012400000000000002
(HA2)75	K	M	0.0012400000000000002
(HA2)100	V	R	0.0012400000000000002
(HA2)100	V	S	0.0012400000000000002
(HA2)100	V	T	0.0012400000000000002
(HA2)100	V	W	0.0012400000000000002
(HA2)100	V	Y	0.0012400000000000002
(HA2)75	K	S	0.0012400000000000002
(HA2)75	K	V	0.0012400000000000002
(HA2)75	K	W	0.0012400000000000002
(HA2)75	K	Y	0.0012400000000000002
111	Q	N	0.0012400000000000002
111	Q	M	0.0012400000000000002
111	Q	I	0.0012400000000000002
(HA2)74	E	W	0.0012400000000000002
(HA2)74	E	H	0.0012400000000000002
(HA2)74	E	I	0.0012400000000000002
(HA2)161	K	D	0.0012400000000000002
(HA2)74	E	L	0.0012400000000000002
(HA2)100	V	M	0.0012400000000000002
(HA2)74	E	M	0.0012400000000000002
(HA2)74	E	N	0.0012400000000000002
(HA2)74	E	P	0.0012400000000000002
(HA2)74	E	R	0.0012400000000000002
(HA2)74	E	S	0.0012400000000000002
(HA2)74	E	T	0.0012400000000000002
91	P	C	0.0012400000000000002
111	Q	G	0.0012400000000000002
91	P	I	0.0012400000000000002
92	N	C	0.0012400000000000002
92	N	M	0.0012400000000000002
92	N	P	0.0012400000000000002
92	N	V	0.0012400000000000002
(HA2)74	E	Y	0.0012400000000000002
(HA2)75	K	A	0.0012400000000000002
111	Q	A	0.0012400000000000002
111	Q	C	0.0012400000000000002
111	Q	D	0.0012400000000000002
111	Q	F	0.0012400000000000002
(HA2)151	S	W	0.0012400000000000002
305	C	A	0.0012400000000000002
(HA2)10	I	P	0.0012400000000000002
(HA2)108	L	E	0.0012400000000000002
(HA2)108	L	H	0.0012400000000000002
279	T	I	0.0012400000000000002
84	W	L	0.0012400000000000002
277	C	V	0.0012400000000000002
(HA2)108	L	G	0.0012400000000000002
(HA2)10	I	K	0.0012400000000000002
99	P	H	0.0012400000000000002
(HA2)108	L	F	0.0012400000000000002
(HA2)108	L	D	0.0012400000000000002
(HA2)108	L	I	0.0012400000000000002
(HA2)108	L	C	0.0012400000000000002
(HA2)10	I	Q	0.0012400000000000002
279	T	H	0.0012400000000000002
84	W	M	0.0012400000000000002
279	T	F	0.0012400000000000002
84	W	N	0.0012400000000000002
84	W	P	0.0012400000000000002
84	W	Q	0.0012400000000000002
99	P	G	0.0012400000000000002
99	P	F	0.0012400000000000002
84	W	T	0.0012400000000000002
(HA2)10	I	C	0.0012400000000000002
279	T	W	0.0012400000000000002
99	P	D	0.0012400000000000002
99	P	C	0.0012400000000000002
99	P	M	0.0012400000000000002
99	P	N	0.0012400000000000002
(HA2)108	L	M	0.0012400000000000002
(HA2)108	L	N	0.0012400000000000002
(HA2)10	I	A	0.0012400000000000002
279	T	Q	0.0012400000000000002
99	P	W	0.0012400000000000002
(HA2)10	I	D	0.0012400000000000002
(HA2)10	I	E	0.0012400000000000002
(HA2)10	I	G	0.0012400000000000002
(HA2)10	I	H	0.0012400000000000002
99	P	Q	0.0012400000000000002
279	T	N	0.0012400000000000002
99	P	V	0.0012400000000000002
(HA2)108	L	K	0.0012400000000000002
279	T	Y	0.0012400000000000002
277	C	T	0.0012400000000000002
277	C	Q	0.0012400000000000002
85	S	T	0.0012400000000000002
277	C	P	0.0012400000000000002
85	S	Q	0.0012400000000000002
(HA2)151	S	D	0.0012400000000000002
(HA2)151	S	F	0.0012400000000000002
(HA2)10	I	Y	0.0012400000000000002
85	S	R	0.0012400000000000002
(HA2)151	S	H	0.0012400000000000002
(HA2)151	S	K	0.0012400000000000002
(HA2)108	L	Q	0.0012400000000000002
(HA2)100	V	C	0.0012400000000000002
(HA2)100	V	E	0.0012400000000000002
(HA2)151	S	L	0.0012400000000000002
85	S	V	0.0012400000000000002
99	P	L	0.0012400000000000002
85	S	W	0.0012400000000000002
(HA2)151	S	P	0.0012400000000000002
85	S	M	0.0012400000000000002
85	S	N	0.0012400000000000002
85	S	E	0.0012400000000000002
279	T	D	0.0012400000000000002
84	W	V	0.0012400000000000002
277	C	M	0.0012400000000000002
84	W	Y	0.0012400000000000002
279	T	E	0.0012400000000000002
85	S	C	0.0012400000000000002
85	S	D	0.0012400000000000002
85	S	L	0.0012400000000000002
85	S	H	0.0012400000000000002
99	P	E	0.0012400000000000002
99	P	I	0.0012400000000000002
85	S	I	0.0012400000000000002
(HA2)10	I	W	0.0012400000000000002
85	S	K	0.0012400000000000002
99	P	K	0.0012400000000000002
(HA2)108	L	P	0.0012400000000000002
(HA2)84	V	R	0.00124
(HA2)84	V	Q	0.00124
144	K	W	0.00124
145	S	K	0.00124
(HA2)84	V	P	0.00124
(HA2)84	V	T	0.00124
145	S	C	0.00124
147	F	M	0.00124
144	K	P	0.00124
(HA2)85	D	P	0.00124
(HA2)78	E	C	0.00124
(HA2)77	M	Y	0.00124
(HA2)85	D	R	0.00124
(HA2)85	D	Q	0.00124
(HA2)77	M	W	0.00124
170	N	C	0.00124
151	L	E	0.00124
151	L	D	0.00124
151	L	C	0.00124
151	L	A	0.00124
170	N	E	0.00124
170	N	F	0.00124
148	Y	L	0.00124
148	Y	W	0.00124
148	Y	V	0.00124
148	Y	T	0.00124
148	Y	R	0.00124
148	Y	Q	0.00124
170	N	G	0.00124
148	Y	P	0.00124
170	N	H	0.00124
148	Y	M	0.00124
146	S	K	0.00124
(HA2)84	V	W	0.00124
147	F	D	0.00124
147	F	W	0.00124
(HA2)85	D	M	0.00124
147	F	T	0.00124
(HA2)77	M	D	0.00124
147	F	R	0.00124
147	F	Q	0.00124
147	F	P	0.00124
147	F	N	0.00124
(HA2)77	M	E	0.00124
(HA2)77	M	G	0.00124
(HA2)77	M	H	0.00124
147	F	G	0.00124
170	N	M	0.00124
(HA2)77	M	Q	0.00124
[truncated: 9,301 more rows]
