# Supplementary material for: How single mutations affect viral escape from broad and narrow antibodies to H1 influenza hemagglutinin
Source: Nat Commun. 2018 Apr 11;9:1386. doi: 10.1038/s41467-018-03665-3 (PMC5895760; doi:10.1038/s41467-018-03665-3)
Supplement: Supplementary file 7 — Supplementary Data 5(ZIP 626 kb) [file 41467_2018_3665_MOESM7_ESM.zip › medianfracsurvivefiles/antibody_H17L7_median_avgsite.csv]

site	avgfracsurvive	maxfracsurvive
(HA2)1	0.0011620653063834391	0.001343652981712391
(HA2)10	0.0011273132939212166	0.001407431639779782
(HA2)100	0.001177078410750153	0.0012400000000000002
(HA2)101	0.0011831803374748474	0.0013127883036674053
(HA2)102	0.001138034597189934	0.0012979322246001017
(HA2)103	0.0011888887407613374	0.00124
(HA2)104	0.0012062535566010918	0.0013586552565990995
(HA2)105	0.0011821003451348156	0.00124
(HA2)106	0.001198479107536488	0.0015100000000000005
(HA2)107	0.0011919556639481334	0.0014126097390639867
(HA2)108	0.0012663155839743813	0.0020083377082286717
(HA2)109	0.0011141211803266185	0.0012977628926276706
(HA2)11	0.001203529990998435	0.001507840485985384
(HA2)110	0.0012055971535721466	0.0015516897033232536
(HA2)111	0.001200319936874325	0.0012500285987791144
(HA2)112	0.0010833705001395907	0.0015100000000000005
(HA2)113	0.000963835417632766	0.0016656217781863586
(HA2)114	0.0011350218635522583	0.0012399999999999998
(HA2)115	0.0011253061408553733	0.00124
(HA2)116	0.0011703574828133983	0.0013869763410876044
(HA2)117	0.001059553166515779	0.00151
(HA2)118	0.0011823246864832604	0.0012977155242611387
(HA2)119	0.001165399948647925	0.00124
(HA2)12	0.0011889531285784942	0.00124
(HA2)120	0.0010914380224285533	0.0012827335137319245
(HA2)121	0.001130099364032941	0.00124
(HA2)122	0.001177827846969061	0.00124
(HA2)123	0.0010656686016791356	0.001428
(HA2)124	0.0010526739323759749	0.001387298007906685
(HA2)125	0.0008757699776906651	0.0013873634626899152
(HA2)126	0.0011866549762112426	0.00124
(HA2)127	0.0011292200635077963	0.0026258992293190235
(HA2)128	0.0009786020830035269	0.0013809519743875295
(HA2)129	0.0012149749639033215	0.001387161276488765
(HA2)13	0.001151438451651986	0.0012883320154110905
(HA2)130	0.0011140093600540653	0.00124
(HA2)131	0.0007271518834412216	0.0017957458442573859
(HA2)132	0.001088473480167842	0.0012399999999999998
(HA2)133	0.0008465235261580362	0.00124
(HA2)134	0.001132435389904337	0.00124
(HA2)135	0.0011439348347171375	0.00124
(HA2)136	0.0011622748503114244	0.0012400000000000002
(HA2)137	0.001171928787972202	0.0015087217075024962
(HA2)138	0.0012023103384582808	0.0015092476218851495
(HA2)139	0.0009948645448092145	0.001267662514591231
(HA2)14	0.0012084525924138695	0.0015099999999999998
(HA2)140	0.001145768652747818	0.0012400000000000002
(HA2)141	0.0011344500851613727	0.0018090229037488802
(HA2)142	0.0011964325432550838	0.0014280000000000002
(HA2)143	0.0008929899361215249	0.0013205442102644939
(HA2)144	0.0012243197130283288	0.001646080304716449
(HA2)145	0.0010937783866395664	0.00151
(HA2)146	0.001178517330640701	0.0012399999999999991
(HA2)147	0.0008079476351118643	0.0012400000000000002
(HA2)148	0.0011679196395365209	0.0012399999999999998
(HA2)149	0.0011227977888756	0.001372244277907609
(HA2)15	0.0009084914701061849	0.00124
(HA2)150	0.0008333262186129001	0.00124
(HA2)151	0.0010156528537866641	0.0012400000000000002
(HA2)152	0.0011479849801052655	0.0013723057214175105
(HA2)153	0.0011918400180801437	0.0016466153258897006
(HA2)154	0.0005593706329519483	0.00124
(HA2)155	0.0010624677498301427	0.00124
(HA2)156	0.0007431853978607311	0.0012573149025609347
(HA2)157	0.0012176385019188826	0.0012943151313651539
(HA2)158	0.0008637952769423449	0.0012567744313107052
(HA2)159	0.0010410703536439477	0.0012572253072432715
(HA2)16	0.0011342054247399276	0.00124
(HA2)160	0.0009336010524646099	0.00124
(HA2)161	0.0008801961744206973	0.0013881222629208536
(HA2)162	0.0011971765263389098	0.0014305329233872562
(HA2)163	0.0009610860257734242	0.002518070758598889
(HA2)164	0.000908272976113686	0.0012400000000000009
(HA2)165	0.0009446353275766968	0.0017649991646571386
(HA2)166	0.0009873192247615403	0.00124
(HA2)167	0.0008510118312810771	0.001349470802005256
(HA2)168	0.0010900937209788043	0.0012399999999999998
(HA2)169	0.0008788659956441025	0.0013569772086250652
(HA2)17	0.0011345660998988614	0.0015688225759313784
(HA2)170	0.0009233320609124641	0.00124
(HA2)171	0.0010193559614355614	0.0012400000000000002
(HA2)172	0.0008614459765779362	0.0012399999999999998
(HA2)173	0.001233947402359871	0.0023889499643733807
(HA2)174	0.0007027217044134629	0.00124
(HA2)175	0.0007362090365364304	0.0015100000000000005
(HA2)176	0.001085256968982903	0.001428
(HA2)177	0.0008576185513033143	0.0012399999999999998
(HA2)178	0.0010128082770191965	0.0012400000000000002
(HA2)179	0.0010437128582075367	0.0012954185459126658
(HA2)18	0.000919902263716685	0.00124
(HA2)180	0.0009186951463076112	0.00124
(HA2)181	0.0007945358659470044	0.00124
(HA2)182	0.0010725180821604089	0.0012400000000000002
(HA2)183	0.0009198741999628892	0.0012567805090829929
(HA2)184	0.0009496994767945584	0.0012399999999999998
(HA2)185	0.0009451876016550347	0.0012400000000000002
(HA2)186	0.0010509094996274367	0.0013710145249052918
(HA2)187	0.0011498850477699297	0.001243916307530024
(HA2)188	0.0011621790119023632	0.0014689508099244588
(HA2)189	0.0011967758079941772	0.0015099999999999998
(HA2)19	0.001176106392462078	0.001364515309564502
(HA2)190	0.0012135078879818996	0.0014513595169934022
(HA2)191	0.001206976117320056	0.00124
(HA2)192	0.001182425525868523	0.0018966065470137046
(HA2)193	0.0010931804853992137	0.0012399999999999998
(HA2)194	0.0011246105578583286	0.0012561000905655893
(HA2)195	0.0010638775166100657	0.0012400000000000002
(HA2)196	0.0011645309947343329	0.0012399999999999998
(HA2)197	0.001035631777975952	0.0017119218880057036
(HA2)198	0.0010366452555373524	0.00124
(HA2)199	0.0009629894292240204	0.0013710241723899955
(HA2)2	0.001078840605421312	0.0012399999999999998
(HA2)20	0.0011469257706111572	0.00124
(HA2)200	0.0010899095847561736	0.0018464385915728547
(HA2)201	0.0011426097200375243	0.0012399999999999998
(HA2)202	0.0011164222436394647	0.00124
(HA2)203	0.0012028287548163797	0.00124
(HA2)204	0.00121323637594719	0.0013718222858422342
(HA2)205	0.0011958705256977585	0.0017377427564393964
(HA2)206	0.001096473115409892	0.0012568967389301154
(HA2)207	0.000969718721628065	0.0012400000000000002
(HA2)208	0.0010548615956309532	0.00124
(HA2)209	0.0011573728828926629	0.0013303377960888492
(HA2)21	0.0011863101327355989	0.00124
(HA2)210	0.0010554702142618257	0.0015187304351754448
(HA2)211	0.00105362314738478	0.0015446654313465947
(HA2)212	0.0009180830776113493	0.0013724591781065748
(HA2)213	0.0010315920475594135	0.0012943375714371435
(HA2)214	0.0011456236781366017	0.00124
(HA2)215	0.0010539741858617677	0.0015100000000000005
(HA2)216	0.0012033167668653688	0.001317783412958398
(HA2)217	0.0011438977556732792	0.0014880000000000002
(HA2)218	0.0010957054470227456	0.0013951168859845625
(HA2)219	0.0009159589288729427	0.0012400000000000002
(HA2)22	0.001185303645419656	0.0012399999999999998
(HA2)220	0.0012077473384952617	0.00151
(HA2)221	0.0012185762251801491	0.0014776243543726435
(HA2)222	0.0011793889254733323	0.0013200600118574786
(HA2)23	0.0011186073132954586	0.0012399999999999998
(HA2)24	0.0012042334847168518	0.001245958819284357
(HA2)25	0.0010368152239160315	0.0014710434871008414
(HA2)26	0.000999578859193571	0.0013054400852166171
(HA2)27	0.0008616839715809397	0.0012399999999999998
(HA2)28	0.001204378103938417	0.0015749118176124472
(HA2)29	0.0011128611475023718	0.0014880000000000002
(HA2)3	0.0011750245792722734	0.0014082912265411585
(HA2)30	0.0011034841859540914	0.002189089663620925
(HA2)31	0.0011709524964783665	0.0013638262524762676
(HA2)32	0.0011573352827462175	0.002873582725772339
(HA2)33	0.0011410717672114797	0.00124
(HA2)34	0.0011704282171522474	0.0013076289458759888
(HA2)35	0.001051885623166382	0.001307628476782995
(HA2)36	0.0011296699771506013	0.0014279999999999994
(HA2)37	0.0011821486285432446	0.0013831607897211349
(HA2)38	0.0008963145158787468	0.0013872949704204682
(HA2)39	0.0007618074474561004	0.00119
(HA2)4	0.0010363788736375056	0.0014004743352914444
(HA2)40	0.0010824248972799942	0.001428
(HA2)41	0.0011776298768713083	0.001428
(HA2)42	0.001173699859135504	0.001612874413512757
(HA2)43	0.0007609131602750414	0.0015099999999999998
(HA2)44	0.0012450348663361381	0.00151
(HA2)45	0.001066343319937466	0.00124
(HA2)46	0.0009421745473962906	0.0012399999999999998
(HA2)47	0.0006525687913285187	0.00124
(HA2)48	0.0011205049120424967	0.00124
(HA2)49	0.0010061582775693688	0.001327801370441051
(HA2)5	0.0012908946715611627	0.0034935834455147342
(HA2)50	0.001064251058044728	0.00128306985586556
(HA2)51	0.0012238972256582315	0.001664796873522635
(HA2)52	0.0011695804490934898	0.0022206185122176448
(HA2)53	0.001137138617760325	0.0014880000000000002
(HA2)54	0.0010882161757420558	0.0013367094692855565
(HA2)55	0.0011058089942002486	0.0013378864268248608
(HA2)56	0.0011514986624740363	0.0013872393435721327
(HA2)57	0.001041898291901865	0.0012400000000000002
(HA2)58	0.0010521595716495376	0.0013874531813158526
(HA2)59	0.0010876332707169991	0.001579292698775732
(HA2)6	0.0011668218163518461	0.0015095802053010574
(HA2)60	0.0010847393948668405	0.0015100000000000005
(HA2)61	0.0007432542337040843	0.0012400000000000002
(HA2)62	0.0009596991920994496	0.00124
(HA2)63	0.0010054717436856011	0.0012399999999999998
(HA2)64	0.0010415245136433376	0.0014879999999999993
(HA2)65	0.0012049219021883007	0.006995838808414492
(HA2)66	0.0009482113288754292	0.00124
(HA2)67	0.0010359405775673838	0.0015100000000000005
(HA2)68	0.0009821122305386956	0.0013046467376418474
(HA2)69	0.0007531071473598303	0.0014880000000000002
(HA2)7	0.001131832761697951	0.0013500197524758193
(HA2)70	0.0011478673457778464	0.0014631720797632693
(HA2)71	0.0010714930178667799	0.0015776220909386575
(HA2)72	0.0006131013436434535	0.0011285164839868105
(HA2)73	0.0011815844307378471	0.0015771710670397575
(HA2)74	0.001217300896575076	0.0015393643899786881
(HA2)75	0.0012063142801833622	0.0020764372270950507
(HA2)76	0.0013137070096917835	0.002910159602292153
(HA2)77	0.0011346090421457057	0.00124
(HA2)78	0.0011551490014796936	0.001386345178954909
(HA2)79	0.0011806271195604944	0.0013873819913604634
(HA2)8	0.001152706703572886	0.00124
(HA2)80	0.0012076982049715424	0.0014880000000000002
(HA2)81	0.0012077046536383813	0.0015241516034985422
(HA2)82	0.0011404459019599233	0.00124
(HA2)83	0.0012341178217556003	0.0015573725734616345
(HA2)84	0.0011563149187106929	0.0014043831428167276
(HA2)85	0.0011466281234230634	0.0013431401298413465
(HA2)86	0.0011640730958652537	0.0018623012202384727
(HA2)87	0.0011614285939528025	0.00124
(HA2)88	0.0011239377013451792	0.00124
(HA2)89	0.0011115098892760867	0.0013889884907731858
(HA2)9	0.0012193404731162226	0.0014001598477785134
(HA2)90	0.001169182389839265	0.0013363088755239724
(HA2)91	0.001168617296266429	0.0014880000000000002
(HA2)92	0.0012470709055993898	0.0018392773823389878
(HA2)93	0.0011940020816836705	0.0013035089796102136
(HA2)94	0.0012275870169816793	0.001714977249411728
(HA2)95	0.0011180554600116062	0.00124
(HA2)96	0.0011870151824281588	0.0019197192798667355
(HA2)97	0.0011584275061790304	0.0012400000000000002
(HA2)98	0.001143226383067805	0.0012399999999999998
(HA2)99	0.001173252128074306	0.0014666808362446705
-1	0.0011629817146861646	0.0012717482334998293
-2	0.0011404123934228574	0.0013088709545729185
-3	0.001044825022390676	0.0015583190201882435
-4	0.0011057320405942342	0.0019579082128719687
-5	0.0009734405621994292	0.00124
-6	0.0008472128807037129	0.0012400000000000002
-7	0.0009822552598497086	0.0012399999999999998
-8	0.00834833535302172	0.14587990868150386
-9	0.0012249964184091935	0.001984
1	0.0009736304370340942	0.00124
10	0.001176157059015759	0.00124
100	0.0011933882980101366	0.00124
101	0.0010367336479994754	0.0016087636790527132
102	0.0010974318036760678	0.001465245489371291
103	0.0007640651681928239	0.00124
104	0.0010780875102050335	0.00143742209451824
105	0.000875852758793055	0.00124
106	0.0011781274912429276	0.0019523093444746586
107	0.0012319707962558455	0.0015270300142289695
108	0.0012135050986540289	0.0015851247853144136
109	0.0011306850886523912	0.00151
11	0.0011983349434580939	0.001428573063233795
110	0.0011798146201786946	0.0013503083673200905
111	0.001147248711733076	0.00151
112	0.001203209290171638	0.0016938262438559119
113	0.0009562410529791582	0.00124
114	0.0009865370105920923	0.0012399999999999998
115	0.0010623801732520541	0.00124
116	0.0008811863977430289	0.00124
117	0.0009899199574680822	0.0012399999999999998
118	0.0010556437138956	0.0012399999999999998
119	0.001133036795424599	0.001414184268052098
119A	0.00123376588882689	0.0017102900118491778
119B	0.0011674549027067365	0.00124
119C	0.0012066680824007019	0.0017688296785873703
12	0.0009296051891809741	0.0014280000000000009
120	0.0012136443546014216	0.0014522900674094087
121	0.0011907586302755187	0.0012400000000000002
122	0.0010395854867175458	0.0014880000000000002
123	0.0007444445803536627	0.0014421655396710386
124	0.0010593785646656883	0.003287927096032905
125	0.0008657915427232153	0.00203275627194326
126	0.0009158649099133128	0.0013195451714933266
127	0.0011681220068367759	0.00124
128	0.0009467832789177188	0.00124
129	0.0011912838531474299	0.0016746258709174648
13	0.001219989836671053	0.0018734624129810441
130	0.0009608515962745362	0.0013243010763516535
131	0.001173108177284966	0.00151
132	0.000870452254007539	0.00151
133	0.0007476099051148976	0.002317137467897069
134	0.0011048808603946513	0.0012399999999999998
135	0.0008523314100890921	0.00124
136	0.0011194911154168417	0.0013245770668078047
137	0.0008668430616442086	0.0020977717094464326
138	0.0011719611525346308	0.0014280000000000002
139	0.001193148236791871	0.00124
14	0.0011889304516379596	0.0016660000000000002
140	0.0004648558239776178	0.0011260595926712875
141	0.0005861197558008105	0.00124
142	0.000733081739207506	0.00124
143	0.0009954103881549467	0.0017775394882100773
144	0.0006986007084585015	0.00124
145	0.0007709221145457337	0.00124
146	0.0009884939268338462	0.0019797955470727113
147	0.00120942262761034	0.0013240840290561695
148	0.0012393094622650798	0.002333180945260009
149	0.001118481983946446	0.0018814413105950648
15	0.001191888810989861	0.001962829342489569
150	0.0011473997449200205	0.0012399999999999998
151	0.0011997741814061865	0.001616620147734748
152	0.0011323517407906668	0.001350345718729099
153	0.0012477081550264894	0.0014880000000000002
154	0.0010608582198981318	0.0015099999999999994
155	0.0011482179356862318	0.00151
156	0.0007714949898876921	0.0012399999999999998
157	0.0006221366951728674	0.0011801054961637885
158	0.0008307123467551639	0.0016435785332286307
159	0.0009732793674678931	0.0014750711013665208
16	0.001210000817075485	0.0014880000000000002
160	0.0006309622489306617	0.00124
161	0.001260691919140267	0.002078316224680554
162	0.0004027696253597981	0.0010652091410096427
163	0.0005250101430131211	0.0012653307932142285
164	0.0010123397006409217	0.0015902628529804758
165	0.0009620616522060602	0.001428
166	0.0009577845933977847	0.0015099999999999998
167	0.0007896085173242202	0.00124
168	0.0012139159986994234	0.001627037208868359
169	0.0008042045159678213	0.001772507390218581
17	0.0011943074696604246	0.0013856678952271786
170	0.0012000062803782963	0.0016936970140938132
171	0.0008386359210249668	0.00124
172	0.0009815543549249526	0.001853715171958432
173	0.0010780630537871165	0.0016660000000000006
174	0.0010401159017180187	0.0013962019398338257
175	0.0009085493867244345	0.00124
176	0.0011161166079273089	0.0012481678964965132
177	0.0013208569754099117	0.002451525342000923
178	0.0010879775663691182	0.0013384685056441633
179	0.0011424073507387178	0.0014880000000000002
18	0.0011116037590768082	0.001674189150746408
180	0.0012206524785021273	0.0014880000000000002
181	0.0011156194457779196	0.00124
182	0.0011227848876512471	0.0012400000000000002
183	0.0011564310920957638	0.00124
184	0.0009314681710300643	0.0013972726454978862
185	0.0011804142544683304	0.0014880000000000002
186	0.0011234023073458822	0.0014129952255541509
187	0.0011163053808093111	0.0012986376919326287
188	0.001009248778945733	0.0012399999999999998
189	0.0009967781419081832	0.0013612303956817484
19	0.0010492505903336325	0.0012399999999999998
190	0.0011688906143442885	0.0012986584721816467
191	0.0011515371217306993	0.0014136108534848204
192	0.0008436793566510378	0.0013760372101333214
193	0.000896893850796668	0.0013804304774990938
194	0.0011184658011063043	0.0012399999999999998
195	0.0012509946696412345	0.0014880000000000002
196	0.000947863096018169	0.0019723274710547176
197	0.0005892192037659321	0.00124
198	0.0009073957737422521	0.0016858140006478426
199	0.0007986653274198083	0.001872347768165918
2	0.000932216878290849	0.0019018289245046926
20	0.0011564598761451353	0.0014279999999999998
200	0.0008704723852422194	0.0012400000000000002
201	0.0011212320883194893	0.0012702994044415212
202	0.001153776082749763	0.00124
203	0.0009149606546620771	0.00151
204	0.0011969153142471114	0.001379444267001765
205	0.0009074441776859136	0.00124
206	0.0010364625992565673	0.00124
207	0.0016288550208981387	0.016982068084091185
208	0.0008880835907046057	0.0012621097785868885
209	0.0010512683050626734	0.0012400000000000002
21	0.0011786176908489736	0.0012889326323692538
210	0.0007096046479699571	0.0016559669547186562
211	0.0009169295220213419	0.00124
212	0.0010700811315043836	0.0012399999999999998
213	0.0008932436022715142	0.0012399999999999998
214	0.0009099085957759582	0.00124
215	0.0009635072455482075	0.00124
216	0.0006021648854052221	0.0011900000000000005
217	0.0008714736071841299	0.0015543231784500304
218	0.0006794219167428658	0.00119
219	0.00044261689032242847	0.0015167098678801145
22	0.0011574919641014285	0.00151
220	0.0012847144266714666	0.0026535864772648144
221	0.0009816810952757995	0.0012691734306730508
222	0.0006786456426335023	0.0012400000000000002
223	0.0007636160260938192	0.00124
224	0.0006989589115267467	0.00124
225	0.0011595210891231216	0.00151
226	0.0010394246967847652	0.00124
227	0.0008319299925482115	0.0015099999999999998
228	0.0011868710797809376	0.0014279999999999998
229	0.0011719666253542968	0.00124
23	0.0011637209791347295	0.00124
230	0.0011872953188617778	0.0018346641835117427
231	0.0007692535743916571	0.00124
232	0.001221527395497439	0.0014524299507043788
233	0.0010843095731934965	0.00124
234	0.0012884717890482764	0.002075047679726049
235	0.0010507312547431145	0.001959801512453519
236	0.0011869322843071745	0.001738197268322684
237	0.0011650753527499755	0.0014824736462093866
238	0.0007503429350149319	0.001274553998113029
239	0.001013467721611945	0.0012399999999999998
24	0.0010965110959807417	0.0014880000000000002
240	0.0009680650367560262	0.0012399999999999998
241	0.0009696995424998791	0.0012400000000000002
242	0.0008477969647301193	0.0015099999999999998
243	0.0010862433503113827	0.00124
244	0.0007510943581507485	0.0014880000000000002
245	0.0011366614746064275	0.00124
246	0.0011171000494185675	0.00151
247	0.0011066491712781136	0.001428
248	0.0010641008292301734	0.0012400000000000002
249	0.0011635471600775957	0.0017916832443142067
25	0.001094521635118037	0.00124
250	0.001194009153130019	0.00151
251	0.0021992786128850824	0.020231679470358102
252	0.0010991207677418637	0.0012399999999999998
253	0.0011813814883967406	0.0015468490948668892
254	0.0011508113278348563	0.0012705152288944649
255	0.000980421093065454	0.0013802007513458198
256	0.0011003568388309106	0.0015099999999999998
257	0.0011581224111536024	0.0014773952292318974
258	0.0011470400652983013	0.001298701287897259
259	0.0008534891937847882	0.0012399999999999998
26	0.0012004474174198844	0.0013831852293453635
260	0.0011795587932537412	0.002786415516918791
261	0.0007511525088048833	0.0012825963023479832
262	0.0010913636570690016	0.00151
263	0.0007985245579662048	0.00124
263A	0.000526307730359827	0.0010822027623020574
264	0.0006401192573912853	0.0012400000000000002
265	0.0010149748978022584	0.0018287366651328636
266	0.0011378157976251388	0.0015099999999999998
267	0.0011398129487598474	0.00151
268	0.0010856063809543922	0.0012399999999999998
269	0.0006430287626163888	0.0013711572289271206
27	0.0011798077898849816	0.001308672184935662
270	0.0011744427193787939	0.001394876348819369
271	0.0006666017740176627	0.0012399999999999998
272	0.0007554578518588061	0.00124
273	0.001041898432996111	0.0018587710073670828
274	0.0008901209570401692	0.00124
275	0.0010017323503437553	0.0041015155139751385
276	0.0008601109502200732	0.0012400000000000002
277	0.0011013910731850543	0.001302679934773875
278	0.0010015216134827928	0.00124
279	0.0010827141740128352	0.0014673221787426989
28	0.0011672967454685844	0.0014353359619049145
280	0.0015475699911609137	0.01620780046042777
281	0.0011893015705018953	0.0015434790789476036
282	0.0012945085832031665	0.0029957312742230962
283	0.001241860541401703	0.002150403378496759
284	0.0010951733730395256	0.00124
285	0.000606919544967033	0.0011526923480990276
286	0.0011676383942420075	0.00124
287	0.001175441632111123	0.002958797738635791
288	0.0010677131404426877	0.00124
289	0.0007570047176866678	0.0012400000000000002
29	0.0011213975224325544	0.00124
290	0.001091326262569632	0.0012399999999999998
291	0.0010037808760279413	0.0013832497876956251
292	0.000989237316247975	0.0012466535716658454
293	0.0011929420681149217	0.00124
294	0.0011117887843987535	0.00124
295	0.0011944621017939082	0.0017611492929115844
296	0.0011696026462556153	0.0013264606208179498
297	0.001192720657336449	0.002006581691179166
298	0.0009391989748227477	0.0012399999999999998
299	0.0010541664610107847	0.00124
3	0.001065462993607788	0.0012399999999999998
30	0.0009611172204606176	0.0012400000000000002
300	0.0007246225040651794	0.0012400000000000002
301	0.0008052691062919904	0.00124
302	0.0010793796383388057	0.00124
303	0.0011974877837756801	0.00124
304	0.000711158862691211	0.0013076605410805252
305	0.001201851714359312	0.00151
306	0.001130457729200777	0.00124
307	0.0009171255609651711	0.00124
308	0.0011941522771884993	0.0023904486907202816
309	0.0011195603262405772	0.001291902139109916
31	0.0010943869109201227	0.0015100000000000005
310	0.0010389510925194123	0.00124
311	0.0010862205276010654	0.00124
312	0.0008467264674969565	0.00124
313	0.0011247722736982659	0.0014280000000000002
314	0.001221427583796357	0.0015923593231502707
315	0.0011755651663607107	0.001529596527890959
316	0.0011206142008440376	0.00124
317	0.0011710298458565804	0.0013009680476899685
318	0.00116273730491533	0.0015874214100562733
319	0.0012083415295091363	0.00151
32	0.0012021604974463973	0.0017147642525520929
320	0.001127775776382979	0.00124
321	0.0011614752653116471	0.0013135281134378813
322	0.001178213737016882	0.001626899213765416
323	0.00079507750755354	0.00124
324	0.001123799576170957	0.0013334492510806535
325	0.0008554685317051468	0.0015911232022547512
326	0.0010014070664682042	0.0013283232310590874
327	0.001116834493961773	0.00124
327A	0.0011776452064008183	0.001367806569214329
328	0.00124524425270624	0.002602221798575749
33	0.001175206093654273	0.0014280000000000002
34	0.0012734086922818232	0.0016718301479904608
35	0.0011804012267169512	0.0016399199302357045
36	0.0012530063449220426	0.0018820418194735648
37	0.001209487000867805	0.001428
38	0.0012152826014806312	0.0017754801151373789
39	0.0011772443377466586	0.001368688250084364
4	0.0010780463522918836	0.0014729827653205685
40	0.0010313757337792803	0.00124
41	0.0011149379147385563	0.0015100000000000005
42	0.0011806164235541072	0.0012400000000000002
43	0.0012322573746326735	0.001900976575069312
44	0.0009996370182233495	0.0015323811555271395
45	0.0008983023378033695	0.00124
46	0.0008324924582161223	0.00124
47	0.0010907054025504135	0.001428
48	0.0012109965983468452	0.0013268534052602039
49	0.0011352016262644474	0.00124
5	0.0011293394849962734	0.00151
50	0.0010215295333492983	0.0014033129243760489
51	0.0011805107321478387	0.0015090775992605467
52	0.0012115167804452555	0.001523454330794767
53	0.0011256361779585168	0.006162382508381104
54	0.0010813823768513456	0.0012400000000000002
55	0.0009584696141375692	0.0012400000000000002
56	0.0011759306335472474	0.0013083108660386304
56A	0.0009801360609206832	0.0015100000000000005
57	0.0009214656903764714	0.0012400000000000002
58	0.0012324838562398062	0.0018001425753175289
59	0.0011567074850593248	0.0012946754316881595
6	0.00115255126844855	0.0015100000000000005
60	0.0007789784204740631	0.0012400000000000002
61	0.0012125835284394048	0.00124
62	0.0009383933451104015	0.0012400000000000002
63	0.0009814821143456995	0.00124
64	0.001174253291330878	0.001247422019505023
65	0.0010569887778470405	0.0014880000000000002
66	0.001162700409786273	0.0015445275807579265
67	0.000950967507798935	0.0014038927341362515
68	0.0011297250811767468	0.0012400000000000002
69	0.0012308061405235556	0.0015100000000000005
7	0.001157613695880208	0.0014280000000000002
70	0.0011974732268969462	0.0016813112873412788
71	0.0012362531965662384	0.002010213518111792
72	0.0011593367101330368	0.0012824522839851786
73	0.001129320716822059	0.0012399999999999998
74	0.001148876728092499	0.00124
75	0.0009055676762964945	0.0012400000000000002
76	0.0012035477553614395	0.0015615117043906647
77	0.0010927552000871022	0.00151
78	0.0007815581590962179	0.0012399999999999998
78A	0.0011151289738387533	0.0013124706725837186
79	0.0010141601414233336	0.0013473920391711026
80	0.04072097664612706	0.23198849613853714
81	0.07948875714785024	0.3827657139396297
82	0.15291292212618282	0.5222133317627314
83	0.015828195423206595	0.18937870080732785
84	0.0011716679557296397	0.0012400000000000002
85	0.0011157637681452192	0.0012400000000000002
86	0.0012119131657476077	0.0014022164390623607
87	0.0011820883783262841	0.0015412840872410234
88	0.0011540703821179392	0.0012479465022142175
89	0.0011407304567571572	0.0013248446615806509
90	0.0007974206467153058	0.00124
91	0.0008859524868046377	0.0013555755958618053
92	0.0009250033741608071	0.0012400000000000002
93	0.0009369578674002566	0.00124
93A	0.0009441049466436068	0.00124
94	0.0007868435303966077	0.0012400000000000002
95	0.0011356742788746622	0.0015100000000000005
96	0.0010801745355237021	0.0015285322394154545
97	0.0011606445100124667	0.001384385139765918
98	0.001242265821801089	0.0018124554993286808
99	0.0011870872125618883	0.001324923465932541
