# Supplementary material for: How single mutations affect viral escape from broad and narrow antibodies to H1 influenza hemagglutinin
Source: Nat Commun. 2018 Apr 11;9:1386. doi: 10.1038/s41467-018-03665-3 (PMC5895760; doi:10.1038/s41467-018-03665-3)
Supplement: Supplementary file 7 — Supplementary Data 5(ZIP 626 kb) [file 41467_2018_3665_MOESM7_ESM.zip › medianfracsurvivefiles/antibody_S139_median.csv]

site	wildtype	mutation	mutfracsurvive
158	G	N	0.6008132741904536
193	S	E	0.5552375244117612
158	G	D	0.4388272260940997
158	G	E	0.4328949584512154
158	G	F	0.3963824791924605
158	G	S	0.2724560744697721
156	K	T	0.2635076110016933
156	K	V	0.25860897937467897
156	K	A	0.24708465130855195
158	G	H	0.21310063889956146
156	K	S	0.21199750907605944
158	G	Q	0.2076496346691163
193	S	D	0.20086661179176804
156	K	N	0.19154254472931068
193	S	L	0.18634128491802726
158	G	L	0.16855107161550667
156	K	Q	0.1555388605574951
193	S	I	0.15439681186376633
156	K	G	0.1412173743221358
193	S	V	0.1332323325043269
193	S	Q	0.12501682784009446
158	G	Y	0.10623086658724963
193	S	F	0.10324939275685983
156	K	M	0.09976163882314598
156	K	C	0.09324
156	K	E	0.09223964399520768
193	S	G	0.07523180397872913
193	S	Y	0.07457786690210849
193	S	M	0.07252
156	K	L	0.07056973738231037
(HA2)170	R	G	0.06098498469008753
158	G	R	0.05750527625331931
156	K	H	0.05425585917261785
226	Q	R	0.05335282057304887
131	T	A	0.05203154674291472
193	S	H	0.0518
(HA2)81	N	H	0.04952991421510995
158	G	T	0.04918798856151793
160	S	T	0.049003304112575766
111	Q	R	0.048563226396085166
198	G	P	0.047909087811369
(HA2)141	Y	C	0.0474417775603796
214	T	Y	0.04688593887894413
(HA2)175	G	N	0.04684463033984161
(HA2)172	K	R	0.04679683713823962
(HA2)199	L	P	0.046276941469323714
135	V	S	0.04573785882422626
82	R	Y	0.04464583288227137
55	K	N	0.04430479721857318
88	V	A	0.04378551873652303
231	N	S	0.04318863846076895
61	L	S	0.04316173543554054
275	H	R	0.04264686345129004
(HA2)27	Q	R	0.04155480912557344
274	M	L	0.04109036334288682
175	E	S	0.04060917211597441
(HA2)156	T	Q	0.0406
158	G	I	0.0406
158	G	K	0.0406
40	V	K	0.0406
158	G	V	0.0406
129	N	L	0.04059999999999999
(HA2)170	R	Y	0.04059999999999999
(HA2)61	T	G	0.0400212431427982
225	D	N	0.03996349892508574
(HA2)169	N	G	0.039605055205057
202	V	A	0.03938341410340654
(HA2)173	I	T	0.03902108896999893
57	A	E	0.03864251297579505
166	N	D	0.038419183320753884
234	W	R	0.03834376790376422
(HA2)159	Y	H	0.03819083786331137
45	D	H	0.03789611369631602
(HA2)200	L	W	0.0378715709532657
120	I	R	0.03784
128	P	L	0.03775203058311233
20	N	D	0.037738313352813656
(HA2)38	Q	A	0.03762646084912194
(HA2)133	I	L	0.03761437095211487
192	Q	R	0.03756011535401655
102	L	F	0.037549154781904175
128	P	I	0.037500000000000006
(HA2)215	S	Q	0.0375
(HA2)150	E	C	0.0375
63	K	Y	0.0375
2	A	M	0.0375
169	V	K	0.03739115894459293
161	Y	C	0.037361095816911806
188	S	F	0.0372512058587735
267	I	M	0.03703995239898756
93A	E	F	0.0369343675732095
13	I	T	0.03682642813004746
173	G	R	0.03668521336437107
259	A	L	0.0366130690893273
(HA2)209	W	R	0.03649644320331442
(HA2)76	R	K	0.036202968493446966
83	S	W	0.03607564105690167
(HA2)92	W	R	0.0359689323542023
164	L	V	0.035816821087483075
299	P	W	0.035802251278519145
285	Q	K	0.03578765884026669
174	K	N	0.03566292647194921
238	E	G	0.03554962770972764
(HA2)5	A	V	0.035360911615262614
269	T	S	0.03534612362511552
(HA2)150	E	F	0.03517081630627093
2	A	C	0.03514840593335518
53	K	H	0.03512526892489247
104	D	R	0.035039999999999995
(HA2)168	L	S	0.034995936353278155
291	N	G	0.034978646391987
175	E	Q	0.03483699350253307
(HA2)212	S	R	0.03469374949354405
255	W	G	0.03467918941364538
141	H	S	0.03457817773851754
304	E	M	0.034402892709002625
(HA2)113	L	I	0.034381283381673566
(HA2)143	K	E	0.034222206389197936
(HA2)79	N	K	0.034167425032217126
75	E	L	0.0341499967221693
172	K	Q	0.03403098108792768
37	T	A	0.0339495466173352
156	K	P	0.03389827566455345
172	K	M	0.033860261832906025
315	R	G	0.03370515525725633
156	K	I	0.033420892149241835
90	T	Y	0.033417523224318416
(HA2)71	N	D	0.03337186138386088
267	I	V	0.0332069045819284
52	C	R	0.03311766856753252
175	E	K	0.03305054468524418
(HA2)47	G	R	0.032952499213815205
82	R	E	0.03291561913250508
(HA2)17	M	V	0.0328894113290643
(HA2)197	L	V	0.03288173990412136
(HA2)65	A	V	0.032870455012081766
(HA2)195	S	A	0.032843352895558627
(HA2)212	S	A	0.03283780124087115
(HA2)198	V	T	0.03279183389347313
192	Q	T	0.03271489260450588
(HA2)151	S	A	0.03267770605705378
127	W	R	0.03246418244839392
86	Y	H	0.032437380238145366
325	S	I	0.03240532162786152
(HA2)187	L	P	0.03235423389430843
125	S	Q	0.03233519243945365
263A	F	K	0.03230212560775371
(HA2)141	Y	H	0.03224195540693918
(HA2)213	N	D	0.03219526986663551
270	S	P	0.03215990729991166
272	A	R	0.032037464900335336
(HA2)46	N	D	0.032003787248302384
279	T	S	0.03197640324919032
291	N	V	0.031958545181562464
(HA2)175	G	Y	0.031902630752041264
(HA2)170	R	I	0.0318845749190576
(HA2)18	I	T	0.03187750954170748
(HA2)153	R	G	0.031867001224825504
(HA2)162	Y	C	0.031862362164593976
96	A	V	0.03175273889200112
154	L	P	0.031751329496850444
39	S	P	0.03168488190533182
192	Q	N	0.031655980682903734
230	M	T	0.03163342191287926
182	V	A	0.03162240744331955
93A	E	A	0.031577960357798224
94	N	C	0.03157528720034185
193	S	A	0.03155764586254811
292	L	P	0.03151527304578273
123	K	E	0.031411877785709766
(HA2)49	T	S	0.03137826337548925
114	S	F	0.03135630907525413
-5	L	A	0.031352948605945063
(HA2)216	L	S	0.031351114345931415
303	G	E	0.031347944332210824
(HA2)98	L	S	0.031339463078700544
116	S	P	0.031317933750212794
207	S	T	0.031307613050089014
297	I	M	0.031284816526269896
(HA2)99	L	S	0.031255368337281784
217	I	Y	0.0312551928802988
220	R	G	0.031225958637977856
35	A	V	0.031169601771689093
17	Y	C	0.031156097171599745
(HA2)95	N	D	0.031080258372657862
298	H	R	0.0310147741703606
56A	I	H	0.031004273903492495
4	V	H	0.03097660201230886
(HA2)174	D	M	0.03096
(HA2)206	I	V	0.03095966862236275
(HA2)219	R	T	0.030905672768981488
(HA2)183	V	T	0.03089932313917646
(HA2)99	L	I	0.030893684096293363
166	N	V	0.0308207916353796
-1	L	F	0.030797856585393992
149	R	G	0.030785127133741864
(HA2)12	G	R	0.030745583569298424
17	Y	F	0.030740836923573205
148	Y	H	0.030684406658575095
(HA2)212	S	T	0.030660000000000003
212	R	A	0.030659999999999993
(HA2)84	V	I	0.03062977739499067
122	P	A	0.03062623675540188
(HA2)132	E	K	0.030558140057468975
(HA2)181	M	K	0.03053869283808807
(HA2)145	D	G	0.030531166422409543
(HA2)95	N	H	0.030494590837861917
(HA2)172	K	S	0.030431455711049143
128	P	S	0.030387732610351582
261	S	L	0.03035525944788685
273	S	T	0.030350451468822832
120	I	T	0.030281219362457944
117	S	P	0.030240048454974775
280	K	H	0.03023208147297005
167	S	N	0.03013064516263713
141	H	F	0.030116009558233164
280	K	Y	0.030074648873911845
(HA2)62	Q	G	0.030026478406767938
62	G	D	0.03001946520014691
46	S	E	0.030018727699149667
(HA2)178	L	S	0.029952541159641237
196	S	Q	0.029936009010653943
(HA2)22	Y	C	0.029926430173069687
(HA2)159	Y	E	0.029890075175025118
54	L	I	0.029880111814328394
309	V	S	0.02988
1	Y	A	0.02988
108	L	Q	0.02988
(HA2)193	V	D	0.02988
(HA2)193	V	F	0.02988
(HA2)27	Q	M	0.029824693308595406
(HA2)65	A	T	0.029705271946728968
235	T	I	0.02967523884777128
119	E	S	0.02966427604742798
(HA2)77	M	D	0.029623704533760373
(HA2)168	L	A	0.029620831241025675
325	S	F	0.02961924220576637
119C	E	G	0.02960639663296953
83	S	G	0.0295873592007317
240	G	D	0.02958368490397831
(HA2)161	K	E	0.029578262167863325
280	K	E	0.029536848472716426
17	Y	H	0.029534091473466462
(HA2)201	V	A	0.029531491212708205
65	N	D	0.029497939465969493
199	N	D	0.02946374411032368
(HA2)143	K	S	0.029429473214042524
263A	F	Q	0.02941958711756157
(HA2)182	G	A	0.02941032384734254
(HA2)210	M	L	0.029400000000000006
(HA2)191	S	P	0.029365873421796126
260	L	P	0.02936182056310505
(HA2)43	N	K	0.029311219095100243
(HA2)111	H	R	0.029304426302822317
(HA2)169	N	A	0.029287540589720544
137	V	H	0.02927074013541513
(HA2)196	S	P	0.029244432795230726
(HA2)84	V	A	0.0292241142814832
(HA2)151	S	C	0.02922374268782978
(HA2)64	T	R	0.02914933985274995
(HA2)125	Q	S	0.02911735193630253
(HA2)184	Y	Q	0.029050958337727462
158	G	W	0.02900120203735145
(HA2)220	I	V	0.02894938740419542
165	T	A	0.02893324931830558
285	Q	P	0.02892957967703593
(HA2)136	G	L	0.028909624275447826
326	I	R	0.028891217331543432
(HA2)62	Q	C	0.028879928294344607
204	V	A	0.028850945856479505
160	S	Q	0.02882570257184797
(HA2)65	A	Y	0.028809578222052563
93A	E	Q	0.02880913303737248
255	W	T	0.02880119682691705
(HA2)186	I	V	0.028774138663931283
(HA2)185	Q	R	0.028733267364311667
243	I	M	0.028731442880219494
240	G	K	0.028727620591379305
(HA2)41	T	I	0.028714941762052908
(HA2)82	K	E	0.02868607836131952
90	T	L	0.02868031168693832
304	E	K	0.02867370079342835
(HA2)131	K	W	0.028644427634785675
26	V	A	0.028613735663545563
104	D	Y	0.028609702941318944
128	P	V	0.02860528905593984
(HA2)209	W	Q	0.02857019823068945
113	S	N	0.028524107358467325
(HA2)160	P	I	0.028497655159402925
273	S	P	0.028451734222297003
327	Q	S	0.028448262204580577
(HA2)210	M	I	0.028440696178241007
(HA2)177	K	L	0.02843484447636121
131	T	S	0.028429365648001036
(HA2)170	R	F	0.02840234170262069
161	Y	F	0.028394575238293026
(HA2)165	E	I	0.028360783908104214
209	Y	H	0.028308811587774162
48	N	D	0.02827763058870293
83	S	L	0.02822303194330665
19	A	V	0.02821863760217983
(HA2)143	K	Q	0.028192759953337414
(HA2)221	C	R	0.02815165544018058
103	I	T	0.028149846130527782
160	S	Y	0.028124612024905415
121	F	L	0.02805105248786903
75	E	M	0.0280209968034631
278	N	T	0.028017939641981262
(HA2)149	M	V	0.02800111935220284
151	L	S	0.02799127074548697
164	L	A	0.02797539575322709
63	K	E	0.027945813439621645
201	Y	Q	0.02794441930073279
-1	L	I	0.027921315475611337
18	H	R	0.02786880001268716
(HA2)147	E	T	0.027853948852247453
29	I	V	0.02782849532364934
133	N	D	0.027826584649219943
272	A	N	0.027817923347457942
302	I	L	0.027805625930719842
50	K	A	0.02779878043710324
(HA2)107	T	A	0.027791170542930455
(HA2)15	T	Y	0.02778836292533253
296	N	T	0.027766988570904736
(HA2)59	M	L	0.027740001280706368
(HA2)59	M	I	0.027667415950743474
(HA2)44	A	T	0.027648261404073195
30	L	P	0.02758638845281394
217	I	A	0.027552342221951187
(HA2)49	T	Q	0.02754820611994811
(HA2)149	M	K	0.027520000000000003
67	T	D	0.02752
150	N	D	0.02749858485666805
(HA2)47	G	S	0.027426301317756217
246	E	G	0.027420889543890128
51	L	P	0.02740193960163939
106	E	A	0.027393790087190128
(HA2)154	N	D	0.027325413726747915
(HA2)104	N	S	0.0273232926948592
(HA2)15	T	V	0.02722914543485406
148	Y	F	0.027178102704877083
215	P	I	0.027124140010387186
167	S	P	0.02711996707397732
256	Y	C	0.027092351470296108
45	D	T	0.02707659944967053
(HA2)89	L	T	0.027054624669345658
40	V	Y	0.027018639802736104
(HA2)7	A	S	0.02701145382922051
271	N	I	0.026989837581278882
(HA2)55	V	F	0.026982046582911545
44	E	C	0.026941390422545085
301	T	P	0.026883413698977808
(HA2)174	D	A	0.02685078592114015
190	E	A	0.0268429562715258
141	H	W	0.02680240896139697
75	E	T	0.02679996485161609
316	M	V	0.026786808717767542
(HA2)49	T	N	0.02678571428571428
272	A	I	0.026741019357731054
198	G	I	0.02672769870278369
222	K	E	0.026716364879839742
134	G	E	0.026712510842355392
217	I	M	0.026703447233828767
95	G	R	0.026702881092860883
(HA2)128	N	E	0.026678719159796988
118	L	S	0.02667849586345037
(HA2)48	I	S	0.02667555028239724
261	S	M	0.026671534008503497
-5	L	F	0.026666155240510327
305	C	R	0.026627320562308696
304	E	R	0.026610808408879
285	Q	E	0.026587816819739343
245	F	S	0.026587653069213343
126	S	I	0.02654567550713101
(HA2)197	L	F	0.02653505723299629
206	S	T	0.02652761832935744
(HA2)49	T	I	0.02651730119114093
(HA2)54	S	N	0.026483230369186858
138	S	T	0.026481242876971768
125	S	A	0.026478522868498826
123	K	R	0.026477311823111617
(HA2)174	D	F	0.026473681250355586
283	T	E	0.02646
121	F	S	0.02645444076475717
235	T	A	0.026441886527102363
103	I	N	0.026426002095169026
111	Q	H	0.026419865748381517
(HA2)180	S	P	0.02640802281775404
90	T	G	0.026336962392156132
289	N	M	0.02633454296614029
126	S	K	0.02628
61	L	W	0.02628
258	F	V	0.02628
193	S	R	0.02628
175	E	H	0.026257747441288386
(HA2)192	T	I	0.02625276354902004
15	I	V	0.026209621387086653
237	L	V	0.02619808992112609
(HA2)215	S	L	0.02615992036841376
(HA2)140	F	S	0.0261597584335334
243	I	T	0.02615378986783739
(HA2)211	C	A	0.026145355532594918
22	S	N	0.026140020163203152
181	G	A	0.02612667807538205
71	L	S	0.026123528590549328
(HA2)60	N	Y	0.0261188330126782
(HA2)50	N	Y	0.02611748927061977
271	N	G	0.026113993398999225
(HA2)104	N	H	0.0261116463474296
227	H	Y	0.026107339856336738
(HA2)125	Q	R	0.026107125693452672
192	Q	L	0.02608585329852236
246	E	V	0.026081596663109902
189	D	S	0.02607625812050628
(HA2)95	N	I	0.026075614626262168
196	S	E	0.02605117889419275
323	I	N	0.026047904589109192
(HA2)156	T	R	0.026045827409174712
83	S	V	0.026029104210519016
91	P	S	0.026024058801482883
153	W	R	0.02596668327813784
298	H	Y	0.025962779441715586
197	N	F	0.02596216310357073
325	S	K	0.025940238290773826
227	H	R	0.02593105164537638
87	I	T	0.025909003383434968
183	H	R	0.02590475124517938
(HA2)45	I	M	0.025903687953513263
(HA2)137	C	W	0.025898661622064008
117	S	K	0.02589312982242351
135	V	T	0.02588906335101629
(HA2)102	L	P	0.02588064538697837
312	T	L	0.025853941839665686
(HA2)78	E	G	0.02584978372503224
78A	L	I	0.0258453104459046
(HA2)159	Y	S	0.025823040890716728
120	I	M	0.02580485993322
112	L	S	0.025788679914540025
(HA2)33	G	S	0.02578505997990588
190	E	D	0.02577268466923549
60	Q	H	0.025759088388966525
78	S	T	0.02575587948023465
231	N	D	0.025753222809950186
(HA2)215	S	T	0.02575285930617133
(HA2)67	G	Q	0.0257465534616894
(HA2)67	G	R	0.0257465534616894
211	R	G	0.02572173093707116
126	S	N	0.02571677657921636
141	H	A	0.025706152825509768
87	I	V	0.02570468969649929
83	S	Y	0.02564615870859295
(HA2)209	W	F	0.02563283891033649
(HA2)160	P	Y	0.025620000000000004
(HA2)7	A	T	0.02560304727175398
203	S	A	0.025580039382748502
(HA2)182	G	Y	0.02553434148076269
201	Y	F	0.02550962602994878
(HA2)128	N	L	0.025502585283813814
67	T	S	0.025496229311707645
(HA2)163	S	F	0.025493993933114474
(HA2)123	K	E	0.025482547868325427
4	V	L	0.025457913291196718
(HA2)188	A	L	0.025454228306738658
(HA2)163	S	P	0.025453130589885884
(HA2)122	V	A	0.025446296185478858
(HA2)211	C	I	0.025438837163707376
301	T	G	0.025434697272601302
(HA2)170	R	W	0.025425630793543503
81	A	P	0.02540817026302676
115	V	Y	0.0254
(HA2)157	Y	H	0.025395169257036304
(HA2)47	G	C	0.025375
(HA2)96	A	V	0.025339721105013768
(HA2)135	N	K	0.02529953187937729
(HA2)151	S	Q	0.02522151676491265
(HA2)130	A	V	0.02521224639487047
(HA2)181	M	N	0.025202496749695564
83	S	P	0.02519847118268825
129	N	D	0.02515955719210849
78	S	F	0.02515753204321776
33	N	S	0.02515177250829006
274	M	V	0.02512116536310219
(HA2)203	L	P	0.02511428307779551
310	R	L	0.025111045738600783
(HA2)4	G	R	0.025102553617873592
143	G	H	0.02509869419463448
96	A	L	0.025097452421087917
(HA2)163	S	E	0.02505172631443672
125	S	V	0.02504928190679409
-8	K	F	0.025048104957088105
287	A	V	0.025033130071314944
263	G	D	0.025025626789183446
328	R	G	0.025011302656041245
232	Y	H	0.024997083440165758
(HA2)162	Y	S	0.0249720411655506
38	H	Q	0.02496367458440334
240	G	L	0.02494435724982361
(HA2)147	E	H	0.024934748691910275
293	P	T	0.0249
(HA2)57	E	C	0.0249
217	I	E	0.0249
96	A	F	0.0249
(HA2)127	K	Y	0.0249
117	S	I	0.0249
56A	I	G	0.0249
(HA2)67	G	N	0.0249
(HA2)48	I	R	0.0249
62	G	I	0.0249
214	T	W	0.0249
232	Y	S	0.0249
(HA2)185	Q	Y	0.0249
302	I	F	0.0249
(HA2)191	S	A	0.0249
93A	E	C	0.0249
(HA2)59	M	F	0.0249
214	T	K	0.0249
(HA2)66	V	C	0.0249
(HA2)190	Y	L	0.0249
78	S	W	0.0249
(HA2)109	D	M	0.0249
(HA2)125	Q	F	0.0249
(HA2)113	L	K	0.0249
(HA2)134	G	S	0.0249
20	N	R	0.0249
(HA2)113	L	N	0.0249
(HA2)181	M	Q	0.0249
(HA2)179	E	H	0.0249
(HA2)60	N	H	0.0249
(HA2)64	T	V	0.0249
(HA2)127	K	C	0.0249
305	C	I	0.0249
(HA2)65	A	P	0.0249
(HA2)124	S	E	0.0249
53	K	W	0.0249
(HA2)135	N	Y	0.0249
(HA2)133	I	C	0.0249
(HA2)58	K	Q	0.0249
(HA2)180	S	K	0.0249
(HA2)4	G	C	0.0249
83	S	M	0.0249
(HA2)208	F	M	0.0249
(HA2)115	V	I	0.0249
142	R	F	0.0249
(HA2)77	M	Y	0.0249
60	Q	C	0.0249
(HA2)165	E	Q	0.0249
(HA2)198	V	A	0.0249
(HA2)215	S	W	0.0249
120	I	F	0.0249
98	Y	D	0.0249
118	L	T	0.0249
(HA2)163	S	Q	0.0249
(HA2)16	G	I	0.0249
87	I	H	0.0249
(HA2)104	N	R	0.0249
(HA2)147	E	W	0.0249
(HA2)139	E	Y	0.0249
(HA2)74	E	T	0.0249
263	G	W	0.0249
71	L	D	0.0249
182	V	T	0.0249
192	Q	I	0.0249
(HA2)84	V	E	0.0249
132	F	N	0.0249
(HA2)141	Y	S	0.0249
199	N	E	0.0249
326	I	Q	0.0249
(HA2)154	N	C	0.0249
177	L	S	0.0249
302	I	A	0.0249
(HA2)171	E	D	0.0249
320	L	R	0.0249
-2	L	V	0.0249
(HA2)142	H	N	0.0249
321	R	D	0.0249
(HA2)170	R	V	0.0249
(HA2)194	A	C	0.0249
31	E	N	0.02489999999999999
(HA2)87	G	Y	0.02489999999999999
(HA2)151	S	K	0.02489999999999999
314	L	I	0.02489999999999999
(HA2)46	N	H	0.02489902974391513
77	D	G	0.024898621094089645
198	G	S	0.024897642873431373
(HA2)125	Q	H	0.024878734107936583
265	S	Q	0.02487409121698857
271	N	E	0.024872058733070856
80	P	I	0.0248717595003235
(HA2)61	T	L	0.02485576911481869
(HA2)160	P	V	0.02485122048197106
(HA2)222	I	T	0.024850824857752727
217	I	T	0.02484464768682
(HA2)189	I	V	0.02483076731561867
62	G	L	0.02481735242409794
(HA2)68	K	Y	0.02480540883451924
(HA2)108	L	W	0.02480046151718511
-6	K	L	0.0247972551478614
64	C	R	0.02478425374846204
(HA2)40	S	A	0.024782846891378087
(HA2)47	G	L	0.024779524025779414
(HA2)60	N	Q	0.02477548574749272
(HA2)105	E	V	0.024762934459246242
(HA2)177	K	R	0.024761367749203983
259	A	V	0.024754876842925343
(HA2)212	S	G	0.02473571548148475
166	N	K	0.024735449115342648
(HA2)40	S	E	0.024731753713044684
103	I	E	0.024713125631885
238	E	M	0.02470772424734784
186	S	F	0.024701907066434086
-4	L	P	0.0246926276160509
(HA2)164	E	P	0.024686866756168185
271	N	Q	0.02467745159884681
192	Q	F	0.02466108325605143
(HA2)210	M	G	0.02462460949885742
210	N	D	0.024618539245348226
(HA2)127	K	R	0.02461231361889501
295	Q	R	0.024578327896675908
237	L	P	0.024564953354853654
60	Q	G	0.024559258397736188
192	Q	Y	0.02455550578959504
208	N	A	0.024553218587645226
(HA2)189	I	T	0.024507973170910486
172	K	Y	0.024481813916408274
302	I	M	0.024474802976901383
191	Q	R	0.024474040611715358
90	T	H	0.024472933499001332
(HA2)133	I	M	0.02443356249318661
37	T	I	0.024432373681299968
(HA2)73	L	S	0.024426088738958646
5	A	L	0.02442126478843159
-7	A	R	0.0244150067229937
(HA2)149	M	T	0.024406531707541142
(HA2)47	G	F	0.024369030904004448
(HA2)17	M	L	0.024366107876289084
261	S	Q	0.02436586935046068
194	L	P	0.024364997052753457
-3	V	C	0.024360298371679502
94	N	Q	0.02435506709235878
(HA2)160	P	S	0.024348852706177173
(HA2)85	D	V	0.02434532190648543
291	N	F	0.0243445929533922
(HA2)179	E	N	0.02431719484346472
47	H	A	0.024316099652422884
(HA2)72	N	T	0.02431269405622171
327A	Y	H	0.02431253482885044
285	Q	D	0.02430823136621892
(HA2)121	K	R	0.02430326606847018
(HA2)65	A	R	0.024302525563610063
(HA2)178	L	W	0.024301641192299814
313	K	E	0.02427437268017129
(HA2)95	N	Q	0.02426433558467101
208	N	I	0.024254081014716183
193	S	N	0.02425335869427261
172	K	L	0.024243243089087884
86	Y	C	0.024222443694484227
127	W	G	0.024203760594814737
(HA2)178	L	V	0.024176435247307646
124	E	A	0.024169628325053885
(HA2)125	Q	C	0.024156537927162908
271	N	T	0.02414656639760001
(HA2)57	E	R	0.024138322154257968
80	P	G	0.024120951861553348
325	S	G	0.024107635251583333
238	E	K	0.02409124454064746
171	N	F	0.02408
106	E	C	0.02408
156	K	Y	0.02408
4	V	Q	0.02408
(HA2)134	G	M	0.02408
52	C	G	0.02408
41	N	V	0.02408
(HA2)197	L	Q	0.02408
27	D	V	0.02408
(HA2)182	G	M	0.02408
50	K	N	0.024074301564036848
(HA2)180	S	Y	0.02407027808827241
291	N	R	0.024066896037449992
(HA2)175	G	P	0.024059439858144484
-9	M	T	0.024018883556909763
-8	K	H	0.024015799003542667
198	G	D	0.02401093164368188
(HA2)39	K	V	0.023993112783744386
55	K	R	0.02398406972988947
164	L	I	0.023983073695485902
60	Q	T	0.023969515415618387
126	S	H	0.02396718331709599
144	K	R	0.023963637709721552
165	T	G	0.023953445787318586
183	H	Y	0.023952822240113383
169	V	T	0.02393043737261862
323	I	R	0.02392497361938794
81	A	K	0.023920154401718532
84	W	R	0.02391879074515229
(HA2)177	K	D	0.023914608021555653
(HA2)184	Y	A	0.023912
132	F	Q	0.02390896024812439
78	S	I	0.023903497155152675
(HA2)184	Y	C	0.023886774908718784
105	Y	H	0.02387144182226824
123	K	W	0.02384725662645431
119C	E	K	0.02384329573599113
(HA2)199	L	M	0.02384278420958543
(HA2)15	T	I	0.02383744458336133
160	S	V	0.023821520606353244
(HA2)134	G	E	0.02381490865075058
(HA2)186	I	S	0.023812817684996282
(HA2)72	N	A	0.02380248382383636
252	I	T	0.023800127346937105
(HA2)38	Q	H	0.02379248905075461
104	D	A	0.023791089919495467
280	K	T	0.023780659663944336
(HA2)123	K	T	0.023779101005849467
152	L	S	0.023777907347192626
140	S	A	0.023758511306299232
124	E	T	0.02375782158003886
(HA2)169	N	Y	0.02374142250095927
94	N	L	0.023718988485403325
180	W	R	0.023698652299376573
(HA2)164	E	R	0.023698446359807186
12	T	V	0.023695029022580263
-8	K	S	0.02366473837943184
310	R	P	0.02365726919500531
235	T	M	0.023649734476731656
46	S	L	0.02364958736567433
240	G	T	0.02364919604359796
(HA2)39	K	E	0.023635909257570958
164	L	W	0.023615765867890024
300	V	M	0.02361126501485156
83	S	I	0.02360637682134499
261	S	E	0.02357992222461252
(HA2)208	F	T	0.02357706871949793
292	L	R	0.02357532143397954
229	R	K	0.023566358906323127
(HA2)213	N	T	0.02356207375211048
285	Q	N	0.02355999542297065
216	E	S	0.023553724780573555
(HA2)81	N	D	0.023553301437943645
281	C	R	0.023550269192406045
310	R	G	0.02354493158181273
(HA2)197	L	A	0.023540715845247858
123	K	V	0.023539136579239308
18	H	Y	0.0235379144549626
(HA2)179	E	M	0.02352
(HA2)195	S	R	0.02352
(HA2)168	L	M	0.02352
221	P	Q	0.02352
(HA2)163	S	D	0.02352
216	E	Q	0.02351604447452183
278	N	E	0.023515775412772805
(HA2)90	D	G	0.023512787725290675
(HA2)29	E	G	0.02351035802380981
15	I	M	0.023495457853300976
10	A	S	0.02345954163459552
212	R	G	0.02344900348561733
208	N	L	0.02344297949397835
254	P	S	0.023442727561453262
276	E	G	0.023436264122879462
(HA2)183	V	E	0.023430346594689646
42	L	P	0.02341627017338153
119	E	I	0.02340713604284221
151	L	M	0.02340640628679729
192	Q	A	0.023382791509789443
323	I	H	0.023376531230150384
94	N	A	0.023358124125314454
94	N	D	0.02335372425154201
(HA2)36	A	T	0.02335052137562496
(HA2)120	E	K	0.023340305424463442
-6	K	R	0.02333332628745064
(HA2)47	G	V	0.023315641027859515
108	L	P	0.023290921140797883
(HA2)166	S	A	0.02328547190942189
203	S	P	0.023274435296396747
(HA2)181	M	G	0.023266584502441758
38	H	R	0.02324940280085105
(HA2)65	A	S	0.023239815320358927
(HA2)61	T	Q	0.023233645032275527
323	I	Q	0.02322539747287554
(HA2)177	K	N	0.02322528861513485
268	I	L	0.023224547208922683
(HA2)161	K	T	0.023222770778759158
213	F	S	0.02321190293843944
(HA2)121	K	N	0.023206027988623232
198	G	A	0.0232055063694172
(HA2)143	K	V	0.023203639392542143
243	I	K	0.023178710240861208
(HA2)174	D	T	0.023173073941435626
315	R	K	0.02317070991084625
(HA2)219	R	H	0.023167001665280882
(HA2)217	Q	V	0.02316255065172908
(HA2)80	L	S	0.0231602204182622
(HA2)92	W	E	0.023155567368537786
(HA2)41	T	A	0.023151782064954458
251	L	P	0.023126524604415943
7	D	G	0.023125539514998544
(HA2)93	T	I	0.02309182952036229
97	C	F	0.02308765764281141
124	E	I	0.02308562016767762
117	S	G	0.02307503611047465
273	S	L	0.023071142279052843
(HA2)71	N	S	0.023042912802487683
4	V	A	0.0230406567798844
299	P	S	0.023035902264768662
(HA2)199	L	T	0.02303149561150834
276	E	H	0.023031256098030167
298	H	E	0.023031042445354675
274	M	Q	0.023030553120546686
279	T	L	0.023030497335345585
(HA2)150	E	Q	0.023016092223312228
60	Q	V	0.023001221224616737
186	S	P	0.022995250035663845
57	A	Q	0.02298515998865224
(HA2)52	V	M	0.022980839397544042
(HA2)163	S	C	0.022965689390066296
103	I	V	0.022964251325113042
40	V	A	0.022958720555244883
236	L	S	0.02295441022905196
299	P	K	0.022951783711593003
285	Q	W	0.02294446767335309
80	P	W	0.022925554316757874
(HA2)165	E	A	0.022916284102044767
(HA2)144	C	F	0.022907664070086167
(HA2)119	Y	H	0.022902692952382345
289	N	D	0.02290115161757565
204	V	L	0.022900789328893747
(HA2)161	K	H	0.022895585742446642
60	Q	I	0.022886805987610098
164	L	H	0.022878811258456484
273	S	Y	0.022876916062153373
304	E	V	0.02287555979887069
261	S	C	0.022864092645327315
(HA2)18	I	D	0.02286
-3	V	R	0.02286
141	H	I	0.02286
257	A	T	0.022857678373587414
255	W	R	0.02284462994332844
300	V	S	0.02282486828761746
46	S	N	0.022813262318305747
179	L	P	0.022797821990135195
(HA2)131	K	Y	0.022797182944844736
298	H	S	0.02277649376132489
40	V	R	0.02277491587770988
(HA2)117	N	T	0.022765803699967682
126	S	Y	0.02275977247852789
93	S	N	0.02275324632027528
218	A	N	0.022743163059949053
(HA2)199	L	F	0.022741114912357942
(HA2)104	N	F	0.022741010741327696
304	E	L	0.02272988319768916
107	E	V	0.022727962909342904
14	C	R	0.02272125074239161
236	L	V	0.02271709682136092
66	I	V	0.02271494963040041
-2	L	R	0.02271275873322328
173	G	E	0.022690465184302108
(HA2)128	N	G	0.022690091657379254
211	R	H	0.022672365954707518
73	N	D	0.02267230119007896
155	T	M	0.0226678569292332
150	N	I	0.02265418928535821
(HA2)180	S	D	0.022648995895542624
256	Y	M	0.02264868924257113
290	S	N	0.02263801692000277
93A	E	K	0.022636070843231267
(HA2)45	I	L	0.02263339687078741
304	E	A	0.022604271672445057
47	H	V	0.02259995927848769
(HA2)32	S	E	0.022594544250098242
43	L	H	0.022580971529381755
228	G	K	0.02257583183108569
274	M	P	0.022572795599097188
25	T	S	0.022570938248912518
12	T	F	0.02256461415499973
1	Y	L	0.02256156410514285
82	R	F	0.022561100885128173
-4	L	D	0.022560732093855958
83	S	T	0.02256057595505612
57	A	K	0.022559465672115368
275	H	Y	0.02255893371597496
196	S	Y	0.02255883886974934
62	G	V	0.02255872804157977
(HA2)47	G	H	0.022555555555555558
66	I	F	0.02255437249476856
210	N	R	0.02255294126969252
(HA2)27	Q	V	0.02254655135038654
253	A	P	0.022538697857089528
(HA2)38	Q	E	0.02253741060987421
179	L	F	0.022537143674582337
236	L	R	0.022530219135539684
196	S	C	0.0225227943966582
304	E	S	0.022518491122565324
122	P	S	0.022511185561525097
(HA2)117	N	K	0.022510804713625987
(HA2)178	L	F	0.022507252462106213
-6	K	M	0.022501303370599742
(HA2)219	R	Y	0.02249975371476543
(HA2)150	E	M	0.0224992331279399
289	N	T	0.02249309811835945
186	S	T	0.0224839772249323
(HA2)34	Y	H	0.02247534201802882
(HA2)63	F	S	0.02247344900349597
(HA2)61	T	A	0.0224719064476564
(HA2)184	Y	I	0.02244846019659016
(HA2)100	V	F	0.02244743061803695
71	L	W	0.022446767368381814
165	T	H	0.02244568194324844
-5	L	Q	0.02244360501458596
116	S	R	0.022441567300353668
(HA2)219	R	L	0.022428175628622583
231	N	T	0.02242653342342564
116	S	L	0.022426309498596027
126	S	P	0.022423113496951745
(HA2)171	E	L	0.022422460485586312
124	E	N	0.02241934055493156
(HA2)70	F	P	0.022415946025180475
-8	K	M	0.022414146238691486
130	H	L	0.02241411188914304
152	L	P	0.02240007868687728
170	N	D	0.0223830883358428
210	N	M	0.022372689634490347
105	Y	S	0.02237019366111989
(HA2)167	K	Y	0.022364513353596627
256	Y	H	0.02236097172478881
(HA2)60	N	S	0.02234662841086331
(HA2)131	K	E	0.022332663221162827
103	I	C	0.022330568520993244
(HA2)60	N	I	0.022329157402168183
124	E	H	0.02232298546188424
201	Y	C	0.022317792868846067
(HA2)211	C	R	0.022313870129137943
(HA2)75	K	N	0.022310276526643587
160	S	A	0.022304049349061137
(HA2)181	M	P	0.02230260287959487
(HA2)81	N	I	0.022291524429059385
60	Q	L	0.022286478077732583
(HA2)126	L	S	0.02228512488711797
99	P	S	0.02227711269314047
(HA2)99	L	T	0.022276610501184537
(HA2)46	N	L	0.022271534277079258
(HA2)53	N	Y	0.0222693730605058
(HA2)38	Q	W	0.022268149312681524
15	I	T	0.02225761931040366
278	N	D	0.022256479850554345
(HA2)49	T	G	0.02225285496531949
(HA2)152	V	E	0.02225076818469033
(HA2)129	N	P	0.022250513021744744
(HA2)123	K	W	0.0222467007125873
(HA2)123	K	N	0.0222467007125873
(HA2)161	K	A	0.022239785227161628
(HA2)146	N	S	0.022237855993004443
217	I	R	0.0222347112595156
323	I	A	0.022234574780521408
(HA2)145	D	V	0.022232840437589232
(HA2)150	E	R	0.022228355056458017
106	E	P	0.02222767642371303
(HA2)212	S	K	0.0222165397903358
(HA2)220	I	L	0.022213520219903003
(HA2)221	C	G	0.02221342557589495
188	S	T	0.02220763441239133
(HA2)168	L	H	0.022203999999999998
314	L	S	0.022202075125342585
(HA2)125	Q	M	0.02219013037479864
285	Q	M	0.022183300673384768
119	E	D	0.022182747745927867
131	T	I	0.02217135804145172
285	Q	H	0.02217112879960147
193	S	T	0.02216848900099949
271	N	A	0.022159197276485583
16	G	V	0.022150708104335615
222	K	N	0.02214848417964195
238	E	L	0.022145403798934083
289	N	L	0.022136469536167484
(HA2)69	E	G	0.0221360636378938
(HA2)169	N	V	0.022108796823135133
(HA2)144	C	R	0.02208891180377945
208	N	R	0.022083589762646138
(HA2)72	N	M	0.02206519005256773
325	S	L	0.02206441423225024
115	V	A	0.022064287880527986
160	S	D	0.022058783126051758
119	E	T	0.022051884246401383
119C	E	V	0.02203478865740181
109	R	V	0.022032276653498103
(HA2)101	L	P	0.022032150889574883
116	S	T	0.0220253411050375
104	D	L	0.02202383636196888
164	L	C	0.02202338957022955
105	Y	R	0.022021189849502056
164	L	Y	0.0220209200329834
172	K	T	0.022018892237830108
166	N	R	0.022017813753359428
152	L	E	0.022017470357868708
152	L	Q	0.022017470357868708
167	S	M	0.022016790024080857
169	V	N	0.0220162522138736
166	N	A	0.022011530526890505
(HA2)113	L	S	0.022007008996784292
165	T	R	0.02200532614346378
(HA2)121	K	Q	0.02200401865908216
105	Y	G	0.02200385846526343
(HA2)165	E	D	0.02200307630460065
270	S	T	0.021993868315704098
(HA2)6	I	V	0.02199130761053093
(HA2)181	M	R	0.02198941381544216
(HA2)114	N	S	0.021974365167248485
154	L	Q	0.021967839273818672
18	H	Q	0.021967095337689625
(HA2)130	A	T	0.02196671931014851
46	S	Q	0.02196613525386856
264	E	F	0.02195421989284459
324	P	G	0.02193597360704377
324	P	A	0.02193364425257669
(HA2)212	S	W	0.02193132632199562
216	E	A	0.021918029823837115
312	T	R	0.021915545555254948
(HA2)190	Y	C	0.021915465850602747
232	Y	C	0.02190689532010087
(HA2)177	K	Q	0.02190316890932137
(HA2)178	L	G	0.021900000000000003
220	R	Y	0.021900000000000003
239	P	Q	0.021900000000000003
(HA2)138	F	Y	0.021900000000000003
(HA2)169	N	E	0.021900000000000003
171	N	E	0.021900000000000003
256	Y	Q	0.021900000000000003
246	E	D	0.021900000000000003
198	G	K	0.021900000000000003
(HA2)158	D	T	0.0219
(HA2)102	L	I	0.0219
182	V	G	0.0219
169	V	D	0.0219
182	V	M	0.0219
3	F	T	0.0219
(HA2)215	S	M	0.0219
28	T	P	0.0219
(HA2)218	C	M	0.0219
109	R	N	0.0219
185	P	L	0.0219
(HA2)214	G	S	0.0219
(HA2)211	C	M	0.0219
(HA2)27	Q	F	0.0219
(HA2)124	S	C	0.0219
125	S	M	0.0219
(HA2)66	V	I	0.0219
(HA2)172	K	F	0.0219
269	T	W	0.0219
47	H	D	0.0219
167	S	C	0.0219
289	N	F	0.0219
(HA2)139	E	A	0.0219
(HA2)167	K	I	0.0219
(HA2)86	D	Y	0.0219
(HA2)171	E	Q	0.0219
166	N	Q	0.0219
173	G	V	0.02189999999999999
91	P	V	0.0218995026069379
171	N	Q	0.021896102364389845
168	Y	C	0.02189207228301668
93	S	Q	0.021889545341999512
115	V	S	0.02188172519737591
(HA2)200	L	A	0.02186840130605084
192	Q	V	0.02186111777726972
123	K	D	0.02186101115725018
75	E	K	0.02186018955327315
88	V	L	0.021832566594602577
229	R	G	0.021826323377128105
(HA2)172	K	Q	0.02182411834997664
54	L	S	0.02180737937990317
308	Y	F	0.021801033032579072
278	N	H	0.021790839779754528
312	T	A	0.02178872507571896
221	P	H	0.021776748472562384
(HA2)71	N	K	0.02176712557255742
258	F	S	0.021766643072911443
12	T	R	0.021765571344769426
323	I	C	0.02176119569953459
(HA2)194	A	T	0.02175731577886529
(HA2)148	C	R	0.021755507227671767
253	A	V	0.021749795925285254
125	S	H	0.02173822497611641
169	V	L	0.02173257377423937
(HA2)139	E	G	0.02172666653034874
145	S	I	0.021721703209941087
62	G	N	0.021721387318065086
85	S	G	0.021711414228983032
(HA2)7	A	V	0.021706680972625826
125	S	G	0.021703308139946392
(HA2)73	L	R	0.021700682341384232
217	I	L	0.02169988771850841
(HA2)61	T	K	0.021695777208136664
211	R	A	0.021692621842636737
305	C	F	0.02168786017406316
201	Y	H	0.02168231062899973
(HA2)175	G	K	0.021677733299197564
(HA2)34	Y	C	0.021676194817168967
(HA2)109	D	N	0.02167589079315772
266	G	A	0.021669185651015898
(HA2)185	Q	S	0.021641466587748053
215	P	L	0.021640474881313057
124	E	L	0.021640430036056
11	D	G	0.021637192424624568
268	I	T	0.021608335810437248
34	V	A	0.021605535145508892
220	R	W	0.021597525427648985
76	C	R	0.021558671952698272
247	A	V	0.021555108934847723
53	K	S	0.0215417601758748
320	L	Q	0.021530693765386508
220	R	K	0.021523939351373943
(HA2)182	G	S	0.021521592408911643
307	K	I	0.02151698249564576
273	S	V	0.021502463033334626
(HA2)66	V	S	0.021488658296523886
46	S	V	0.021486724334749026
245	F	L	0.021483079462760558
160	S	H	0.021470721276400474
100	G	R	0.02145182801813252
22	S	P	0.02145176289364341
118	L	V	0.021448522529971755
23	T	A	0.021439572854894225
285	Q	Y	0.021428397132957147
(HA2)149	M	I	0.02142757619125964
285	Q	C	0.021424416232659074
276	E	F	0.02142342871750327
276	E	I	0.02142342871750327
52	C	Y	0.02141349620957144
(HA2)77	M	K	0.02140939288509248
219	A	M	0.021382420853246015
(HA2)25	H	Q	0.02136870364440069
182	V	L	0.02136701637101004
67	T	A	0.02136131875363236
(HA2)58	K	E	0.021356713502997886
43	L	A	0.02135008044160458
5	A	V	0.021346390440120367
-5	L	K	0.021332924192408263
(HA2)218	C	R	0.02132972353106093
7	D	H	0.02132381693587764
(HA2)72	N	R	0.02131686324157221
(HA2)113	L	R	0.02131372278604889
264	E	Q	0.0212923331014284
(HA2)212	S	Q	0.02129017829006416
41	N	S	0.021279759840737426
269	T	P	0.02127942584373171
261	S	H	0.021277629058881246
312	T	P	0.02127355737990448
323	I	K	0.02127304380893333
242	T	V	0.0212671386354384
143	G	A	0.02126547012848377
(HA2)171	E	V	0.02126261061571274
(HA2)52	V	G	0.02126011407828657
(HA2)206	I	C	0.021256012562422173
263A	F	H	0.02125389303135075
177	L	P	0.0212394262865802
214	T	F	0.02123574051614114
(HA2)106	R	K	0.021230891165882847
71	L	V	0.021229651263217884
-2	L	P	0.0212268701277268
(HA2)24	Y	H	0.021210443500979902
109	R	G	0.021179291999841383
(HA2)76	R	G	0.02117648994659584
(HA2)175	G	A	0.021174633624622703
(HA2)167	K	G	0.02116234382836669
280	K	M	0.021158884841318032
-8	K	Y	0.02115718072633825
(HA2)73	L	Y	0.021151315004308363
(HA2)146	N	D	0.021147607804038532
2	A	R	0.021144609345033902
(HA2)183	V	Q	0.021138236694439767
(HA2)174	D	H	0.0211338587275068
261	S	G	0.02113230758268121
323	I	L	0.02112955442093917
117	S	L	0.0211263038660218
50	K	L	0.021118647415901
300	V	H	0.021117093509988163
(HA2)184	Y	G	0.021110665194684318
263A	F	D	0.0211097945733476
(HA2)185	Q	D	0.02109568219055968
(HA2)2	L	P	0.02109278883891061
301	T	A	0.021090509768495826
(HA2)172	K	I	0.02108585148247248
(HA2)102	L	V	0.021079432248334768
263	G	Y	0.021069873337145745
291	N	A	0.021069303373970092
(HA2)180	S	G	0.02106764921629868
(HA2)167	K	A	0.02106086160236825
(HA2)32	S	L	0.02105052038872901
214	T	M	0.021047981269749303
(HA2)129	N	D	0.02104485583167036
67	T	E	0.021035324675803192
90	T	E	0.021029473439982592
56	G	S	0.021027976365405487
(HA2)179	E	Q	0.021026084420542525
71	L	M	0.02102358841200569
(HA2)170	R	T	0.02102263511140668
(HA2)147	E	F	0.021018436819328933
(HA2)151	S	T	0.02101793063742721
(HA2)217	Q	T	0.021017388620974138
(HA2)134	G	F	0.021017368496972187
(HA2)206	I	Y	0.021016856100018383
(HA2)219	R	I	0.02101682644821048
56	G	E	0.02101430003759869
78	S	M	0.021013709420801392
-9	M	V	0.021013166615813463
201	Y	L	0.02101104729673156
(HA2)190	Y	N	0.02101061766475961
(HA2)91	I	L	0.021010058618894427
(HA2)212	S	D	0.02100895671668859
211	R	L	0.021006225780388462
(HA2)35	A	T	0.02100314954988197
129	N	S	0.021000749720635425
116	S	N	0.02096896228995696
264	E	P	0.02095306527110275
233	Y	F	0.020951059967675587
(HA2)85	D	N	0.02093792724273702
(HA2)170	R	C	0.02091514899230164
47	H	R	0.02091252327356179
66	I	M	0.020906183292097737
(HA2)57	E	N	0.020906095599891983
(HA2)42	Q	E	0.020900658323267682
(HA2)129	N	S	0.020900120326969744
(HA2)38	Q	I	0.020892904388512483
(HA2)176	V	I	0.020881339265714737
207	S	K	0.020880258094740714
218	A	F	0.02087877264751422
(HA2)46	N	S	0.020871201328897124
174	K	I	0.020868590684152588
63	K	F	0.020847949283877648
101	D	V	0.02084771595577865
(HA2)125	Q	I	0.02083333333333334
(HA2)64	T	S	0.020833333333333332
179	L	V	0.020826427033284297
90	T	S	0.020825969555677653
(HA2)43	N	R	0.0208235412449553
57	A	G	0.020822201831846004
(HA2)35	A	L	0.02082084346222049
239	P	S	0.02081643922454877
(HA2)97	E	G	0.02080776215316384
264	E	H	0.02080243654913548
46	S	F	0.020798253508317054
(HA2)40	S	R	0.020798109014323312
(HA2)173	I	M	0.020790381436563456
231	N	I	0.020786466240224444
263A	F	W	0.020778875694411548
(HA2)195	S	N	0.020777815654586525
(HA2)220	I	T	0.020772246784618142
(HA2)190	Y	A	0.02076909091287501
(HA2)196	S	L	0.02076864452216116
269	T	R	0.020768205693961463
205	A	Q	0.0207654207658506
(HA2)106	R	H	0.020765012634266267
(HA2)184	Y	H	0.02076211389017492
263A	F	E	0.020760576514744312
56A	I	T	0.020759600982378053
82	R	N	0.020753550599580662
195	Y	N	0.02075332158169747
(HA2)96	A	I	0.02075
(HA2)60	N	T	0.02074478008604356
(HA2)200	L	S	0.020735115720314647
265	S	L	0.020728409347490484
269	T	H	0.020728338271833548
(HA2)27	Q	K	0.0207266763576896
(HA2)161	K	Y	0.02071320846563446
-8	K	Q	0.020711885356567573
46	S	Y	0.020711216932345518
268	I	F	0.020707415102642446
289	N	A	0.020707250822219258
105	Y	A	0.02070596387888541
(HA2)197	L	T	0.020694310723367738
231	N	V	0.02068983576892856
(HA2)175	G	R	0.02067955314268356
(HA2)147	E	V	0.020672916215300152
(HA2)83	K	Q	0.020662368144350164
(HA2)1	G	S	0.020659980759466654
(HA2)174	D	V	0.02065756197834749
(HA2)145	D	S	0.020655544421088586
(HA2)26	H	R	0.020647831935500124
171	N	S	0.0206410823552042
7	D	A	0.020640000000000002
185	P	C	0.020640000000000002
169	V	Y	0.020640000000000002
196	S	F	0.020640000000000002
(HA2)171	E	T	0.020640000000000002
104	D	Q	0.020640000000000002
129	N	Y	0.020640000000000002
240	G	H	0.020640000000000002
42	L	A	0.020640000000000002
29	I	G	0.020640000000000002
36	V	G	0.020640000000000002
119B	F	C	0.020640000000000002
(HA2)198	V	E	0.020640000000000002
(HA2)4	G	H	0.020640000000000002
36	V	E	0.020640000000000002
100	G	A	0.020640000000000002
(HA2)211	C	T	0.020640000000000002
(HA2)222	I	M	0.020640000000000002
119B	F	Y	0.020640000000000002
41	N	I	0.02064
265	S	I	0.02064
85	S	C	0.02064
261	S	P	0.02064
233	Y	S	0.02064
189	D	T	0.02064
170	N	T	0.02064
(HA2)139	E	P	0.02064
(HA2)217	Q	L	0.02064
250	N	T	0.02064
(HA2)165	E	H	0.02064
(HA2)187	L	C	0.02064
22	S	L	0.02064
41	N	E	0.02064
(HA2)2	L	F	0.02064
307	K	W	0.02064
121	F	V	0.02064
127	W	M	0.02064
-1	L	N	0.02064
119	E	A	0.02064
147	F	P	0.02064
(HA2)180	S	F	0.02064
124	E	Q	0.02064
152	L	V	0.02064
(HA2)144	C	G	0.02064
191	Q	P	0.020639999999999995
130	H	I	0.020639999999999995
(HA2)208	F	E	0.020629935129560687
(HA2)133	I	F	0.02062482059462377
(HA2)138	F	V	0.02062432817579126
(HA2)115	V	M	0.020623855724077808
271	N	R	0.0206236040856764
1	Y	M	0.02062302217999695
75	E	C	0.020621805209838074
(HA2)205	A	T	0.020621593576229
327	Q	R	0.02061588455458122
(HA2)43	N	L	0.02061195607108104
202	V	I	0.020610532603535785
60	Q	A	0.020607100003358917
103	I	G	0.020606224376515558
(HA2)132	E	G	0.020595025910926226
189	D	L	0.020590910582013625
1	Y	G	0.020580000000000005
48	N	Q	0.02058
(HA2)203	L	S	0.02058
281	C	W	0.02058
110	E	A	0.02058
29	I	R	0.02058
(HA2)171	E	R	0.02058
93A	E	M	0.02058
(HA2)25	H	S	0.02058
29	I	K	0.02058
78	S	R	0.02058
(HA2)30	Q	F	0.02058
(HA2)32	S	G	0.02058
61	L	P	0.02058
77	D	A	0.02058
16	G	S	0.02057511428195828
273	S	A	0.020574547323230368
(HA2)94	Y	L	0.020574011887461063
128	P	M	0.02056497014809848
271	N	P	0.02056454299903901
(HA2)136	G	R	0.02056300305131951
(HA2)35	A	C	0.020562813437167208
198	G	T	0.02056182368284564
323	I	S	0.020555710320538864
141	H	R	0.020555082876085
(HA2)117	N	S	0.020552678999892268
74	P	S	0.020544963195446058
(HA2)61	T	D	0.020539685122715253
(HA2)78	E	D	0.02053671407769011
(HA2)127	K	H	0.02053506693818619
190	E	G	0.02053229607421468
275	H	S	0.02053223783137221
(HA2)86	D	N	0.02052048298764368
6	T	V	0.020512968439960828
(HA2)62	Q	V	0.02051099986623533
(HA2)113	L	F	0.020509067673863287
101	D	N	0.020507294188255826
(HA2)55	V	L	0.020505691166057768
(HA2)155	G	E	0.02050383692393216
(HA2)67	G	C	0.02049766454710266
232	Y	D	0.020496000000000004
71	L	Y	0.020496
(HA2)77	M	T	0.020489194861524836
(HA2)1	G	A	0.020487283701095583
(HA2)15	T	L	0.02047823961704613
(HA2)99	L	F	0.020459110785947924
24	D	G	0.020455996249492226
(HA2)2	L	I	0.020454023585433103
67	T	Y	0.02043701906368301
121	F	I	0.020434720449058384
94	N	K	0.02043322932867
(HA2)39	K	Q	0.020429715866318858
313	K	N	0.02042492738062775
139	C	R	0.020424034667331368
(HA2)167	K	W	0.020421402095462424
53	K	A	0.020415747926054918
(HA2)169	N	D	0.020411748190123355
194	L	M	0.02040164567601776
171	N	D	0.02040145405561749
324	P	S	0.020399204026641967
308	Y	N	0.0203972412337714
319	G	E	0.02039153732263187
18	H	V	0.02039151054441047
120	I	K	0.020390086711303285
(HA2)2	L	Q	0.020384093283609392
(HA2)156	T	M	0.02038374232816979
174	K	A	0.020383705249983702
286	G	A	0.02037743534737965
293	P	Y	0.02037434741000264
291	N	L	0.02037424683220552
276	E	P	0.02037252766864804
(HA2)206	I	T	0.02037059633212149
170	N	S	0.02036968626922431
127	W	Y	0.02035114336927232
(HA2)30	Q	P	0.02034861241114928
41	N	T	0.02034424692311885
318	T	K	0.020343631311406568
242	T	R	0.020343232587458186
(HA2)94	Y	H	0.020339757763965963
(HA2)162	Y	H	0.02033942143930476
(HA2)147	E	P	0.020334672795820373
101	D	E	0.02033339879715899
(HA2)195	S	T	0.020320443489826458
38	H	A	0.020320000000000005
210	N	T	0.020319999999999998
116	S	M	0.02030709984189786
142	R	W	0.020295337923557567
(HA2)161	K	W	0.020293474415291127
(HA2)177	K	H	0.020292506567856337
-2	L	C	0.0202883880118449
80	P	M	0.02028299667066883
(HA2)167	K	V	0.020278279532711496
-1	L	S	0.020274044383171173
214	T	S	0.02026467156348831
(HA2)215	S	P	0.0202636019964854
(HA2)175	G	M	0.02025949625524413
309	V	D	0.02025498988780339
(HA2)57	E	D	0.02025415679900936
195	Y	C	0.02025194963158398
(HA2)43	N	Q	0.020242089907093547
312	T	V	0.020236509157938856
(HA2)141	Y	L	0.02023618438383093
119	E	G	0.02023109977625093
(HA2)193	V	I	0.020230845075209173
50	K	V	0.02022742609193573
166	N	P	0.020222487372732842
235	T	Q	0.02021749783022606
123	K	P	0.020210146074753903
106	E	G	0.02020933773123727
14	C	F	0.020196667326570328
46	S	H	0.020194909713316386
53	K	M	0.020189266979275054
268	I	V	0.020184336750574718
(HA2)92	W	G	0.02017778368426889
216	E	T	0.0201736042311988
-7	A	I	0.020169298587399475
76	C	F	0.02016852109672336
(HA2)36	A	V	0.020168207548617232
(HA2)179	E	G	0.02016057261802171
310	R	K	0.02015278442814709
114	S	G	0.02014848091629756
(HA2)37	D	G	0.02014356152568362
269	T	M	0.02014343380989574
160	S	L	0.02013746975969672
122	P	K	0.0201355043440623
(HA2)125	Q	L	0.02013326652292875
325	S	Q	0.020130688118827258
264	E	S	0.020124701568440883
(HA2)169	N	R	0.020124240298566732
(HA2)51	K	R	0.02011804027368792
(HA2)218	C	F	0.02011400553932882
278	N	F	0.02011180619064881
(HA2)14	W	L	0.02011122063579183
272	A	M	0.02011117050209981
(HA2)201	V	G	0.02010989203073144
29	I	M	0.020107797505787627
248	T	D	0.02009725374862794
(HA2)164	E	C	0.020094359123420464
(HA2)185	Q	N	0.020091128992070655
109	R	F	0.0200886064454654
216	E	N	0.02008754468826661
(HA2)190	Y	H	0.020078481550662164
(HA2)131	K	R	0.020066905909082392
300	V	L	0.02006191960028931
(HA2)176	V	E	0.020061726790839483
137	V	G	0.020057879365564368
238	E	N	0.02004911429984038
(HA2)208	F	I	0.020047181804580646
83	S	Q	0.020043583700532608
211	R	N	0.02003545431322261
(HA2)77	M	W	0.020030423820703663
301	T	F	0.02002648987796481
5	A	R	0.020026141192425788
60	Q	M	0.020025302329976763
289	N	S	0.02002441779849083
-5	L	Y	0.02001748369353259
-8	K	D	0.020015871153453785
82	R	K	0.020012817948079027
248	T	I	0.020012204354837963
177	L	R	0.020012146763627614
(HA2)30	Q	L	0.020010864513764944
188	S	G	0.020004709643047413
257	A	V	0.019998713171739586
23	T	I	0.01998875012981868
(HA2)69	E	S	0.019982392699714843
307	K	E	0.019980543376007246
311	S	T	0.019975642047982568
103	I	R	0.01997187174273376
(HA2)184	Y	T	0.01996632896637222
144	K	Y	0.01996581915279315
167	S	K	0.019962283977443623
171	N	I	0.01995908365739356
(HA2)89	L	N	0.01995802754244083
(HA2)113	L	T	0.01995600971825993
(HA2)73	L	C	0.01995149505512669
217	I	H	0.019948498203655938
308	Y	C	0.01994807139507164
30	L	Q	0.019946751011880624
(HA2)16	G	E	0.01993558123953774
(HA2)78	E	K	0.01993412413627536
(HA2)174	D	G	0.019927994076552748
(HA2)35	A	V	0.01992750712641788
218	A	C	0.019926757069364903
(HA2)213	N	S	0.019922925571562226
269	T	A	0.019922515683995792
316	M	T	0.019918452188336717
62	G	K	0.01991006197337942
(HA2)84	V	D	0.019904948802848887
(HA2)84	V	N	0.019904948802848887
(HA2)64	T	I	0.019899077217241518
208	N	F	0.0198982652063259
274	M	H	0.01989549904244081
126	S	R	0.019891770515375967
192	Q	P	0.019889362373387943
30	L	T	0.019885056372687608
(HA2)64	T	A	0.0198848888511798
323	I	M	0.019882795523478314
(HA2)88	F	S	0.019881901340256827
204	V	G	0.01988093763706372
(HA2)172	K	Y	0.01987950769385856
191	Q	E	0.019871488835438
208	N	S	0.019870630939737347
186	S	G	0.01986891301157426
240	G	W	0.019868042422575883
67	T	I	0.01986582488349507
256	Y	V	0.019864530347428088
295	Q	L	0.0198644986236572
295	Q	P	0.0198644986236572
262	R	F	0.019863052355470454
291	N	K	0.01986275553335697
(HA2)195	S	G	0.01986262901590875
283	T	L	0.019859089884785915
(HA2)17	M	T	0.019857006677710298
273	S	R	0.01985680642607477
280	K	F	0.01985486584484137
123	K	H	0.019846228239861343
(HA2)154	N	S	0.0198390611289108
326	I	K	0.019831970847574768
(HA2)90	D	V	0.01983137316246432
(HA2)39	K	I	0.019828543145511662
263A	F	R	0.019822813040987056
119C	E	P	0.019820632488511864
(HA2)3	F	I	0.01981701000182812
(HA2)39	K	L	0.01980882334820761
(HA2)86	D	H	0.01980546213003832
(HA2)95	N	V	0.01979415116151179
118	L	F	0.019792899948181168
(HA2)102	L	Q	0.01979214922818926
(HA2)102	L	R	0.01979214922818926
289	N	E	0.019792135319426092
199	N	H	0.01979186724209497
(HA2)63	F	R	0.019783578689588084
(HA2)63	F	N	0.019783578689588084
(HA2)89	L	W	0.0197807256133896
(HA2)55	V	A	0.01977997977030056
(HA2)63	F	I	0.01977586439426723
(HA2)54	S	H	0.0197730821663956
(HA2)100	V	D	0.01977064887829787
(HA2)184	Y	E	0.01976949668094699
(HA2)68	K	H	0.019764858118001192
126	S	T	0.019763538719992098
-1	L	Y	0.01976119070752976
118	L	I	0.01975838406818984
-9	M	L	0.01975515637728203
275	H	P	0.019745971494418958
(HA2)81	N	F	0.01974576221452969
116	S	V	0.01974573281311847
(HA2)114	N	T	0.019745431074999632
(HA2)58	K	M	0.0197398797808394
(HA2)70	F	S	0.01973706575025783
(HA2)46	N	Y	0.019735767138539632
(HA2)41	T	H	0.01973541581515604
92	N	V	0.01973393434807477
(HA2)83	K	N	0.01973161392440673
(HA2)132	E	R	0.019730175883029603
(HA2)128	N	H	0.01972946510953523
(HA2)128	N	R	0.01972946510953523
(HA2)117	N	H	0.01972923722065927
173	G	H	0.019727838540208795
(HA2)103	E	Q	0.01972697317658461
(HA2)115	V	E	0.01972597036898125
(HA2)129	N	K	0.01972525651087237
(HA2)107	T	S	0.01972493130594422
(HA2)47	G	T	0.019724338906916074
(HA2)105	E	D	0.019720978153082082
21	N	S	0.019715223788584025
(HA2)40	S	F	0.0197105845710149
(HA2)40	S	D	0.0197105845710149
326	I	V	0.01970967236495984
200	A	C	0.019708302767222824
219	A	T	0.01970513953434525
65	N	S	0.019704816387473224
40	V	D	0.01970352508719777
192	Q	S	0.0197033639496873
(HA2)39	K	A	0.01970138785588909
(HA2)66	V	A	0.0197011831943262
(HA2)176	V	A	0.01969360635020097
92	N	D	0.019692635833583667
(HA2)188	A	V	0.019691839235719318
12	T	A	0.01969042877153661
239	P	K	0.019690416496038882
264	E	G	0.01969034680567276
126	S	F	0.019690232617610774
255	W	Y	0.019686565024535942
(HA2)51	K	N	0.019684828407240142
188	S	Y	0.019682995629015567
3	F	C	0.01967917089174581
263A	F	M	0.01967475401406332
(HA2)175	G	E	0.019673536160651053
50	K	H	0.01967232808523436
172	K	E	0.019668731735878155
214	T	V	0.01966858563270559
132	F	W	0.01964810077145176
(HA2)11	E	A	0.019647957749009976
(HA2)28	N	D	0.019647867934270792
(HA2)6	I	N	0.019646526439286008
199	N	Q	0.019635773405223718
(HA2)168	L	T	0.019629269347679917
(HA2)42	Q	H	0.019612184330514947
(HA2)4	G	L	0.0196114432488968
284	P	A	0.019610775964110882
213	F	I	0.019607003803354776
216	E	V	0.01960352262692769
235	T	V	0.01958906907760077
(HA2)32	S	H	0.01958896803216537
223	V	F	0.01957695939980631
45	D	V	0.01957109799593746
(HA2)15	T	P	0.019561374599738758
171	N	T	0.01955533283774018
259	A	G	0.019549121557224044
(HA2)139	E	V	0.019547287752785043
(HA2)67	G	S	0.01954230740997712
49	G	E	0.019533620999323827
30	L	N	0.019532511636553337
(HA2)50	N	K	0.01952550664026873
(HA2)46	N	R	0.019525142674574964
(HA2)127	K	M	0.019522333528938705
125	S	L	0.01952014544230118
12	T	Y	0.019519356386876248
(HA2)182	G	L	0.019516951020678738
263	G	T	0.01951628520697872
160	S	N	0.01951567358280781
64	C	G	0.019512872489030057
217	I	K	0.019510855415428748
114	S	E	0.01951063941830809
(HA2)113	L	H	0.01950983541425958
(HA2)168	L	F	0.019509405796967114
260	L	I	0.01950663168607212
251	L	I	0.01949593493855984
(HA2)66	V	T	0.01949333744153776
141	H	Y	0.01949266106283416
119	E	V	0.019487171007719174
119	E	H	0.019487171007719174
30	L	F	0.01948444112659165
46	S	G	0.019483630155165552
121	F	C	0.01948158248491379
283	T	I	0.01948109534963792
(HA2)169	N	F	0.01947494587350364
(HA2)191	S	T	0.019474880061321576
(HA2)163	S	T	0.019471332561398817
(HA2)210	M	A	0.019470807253765616
106	E	V	0.01945275414368792
(HA2)186	I	T	0.019438441133561097
(HA2)70	F	L	0.0194346536539776
(HA2)140	F	V	0.01943327455274636
(HA2)159	Y	W	0.01943096433898792
(HA2)161	K	I	0.019428397562993558
(HA2)43	N	A	0.01942335147198336
104	D	M	0.0194231335148313
202	V	F	0.01942139255017577
(HA2)197	L	P	0.01942095119584913
7	D	E	0.019418204371994967
102	L	M	0.01941716675080855
(HA2)141	Y	W	0.01941568409615738
94	N	I	0.01941156786223649
(HA2)199	L	H	0.019409782124251124
(HA2)219	R	A	0.019409380676005724
172	K	F	0.019403683589008118
175	E	I	0.01940111408305628
125	S	F	0.0193923261373032
145	S	N	0.01939070770290681
89	E	G	0.019389634510614942
282	Q	R	0.019386735757938988
174	K	T	0.01937747842185696
283	T	P	0.019370503889183297
(HA2)25	H	F	0.019368549503676048
(HA2)32	S	P	0.019366752214369915
(HA2)27	Q	E	0.01936657045089052
207	S	N	0.01936096521068169
(HA2)31	G	E	0.019359380893796803
212	R	S	0.0193564098485378
108	L	V	0.019355209048373654
301	T	I	0.019327556732062417
(HA2)47	G	K	0.019322246477757144
289	N	Y	0.019312482307461225
102	L	R	0.019301958086081275
13	I	M	0.019296144792643168
(HA2)207	S	L	0.019296070307949987
105	Y	N	0.019292401178033373
87	I	N	0.019286182216816085
177	L	H	0.019284048921209204
41	N	Y	0.01927992983970244
(HA2)159	Y	C	0.019277760634246497
(HA2)89	L	P	0.01927141260122417
(HA2)212	S	L	0.01927139809324726
(HA2)165	E	T	0.019263280078370568
(HA2)139	E	Q	0.01926057856799021
(HA2)137	C	R	0.019253940699396583
18	H	A	0.01924624091411019
14	C	S	0.019244392625608862
263A	F	N	0.01924354880714213
59	L	F	0.019242024556339967
(HA2)184	Y	D	0.01924153731136299
76	C	S	0.01924152279391966
(HA2)170	R	H	0.019240879723663708
58	P	L	0.019239825356702663
3	F	N	0.0192383933889022
3	F	P	0.0192383933889022
210	N	S	0.0192383612555577
-7	A	G	0.01923775959933069
17	Y	S	0.0192370620228415
-4	L	I	0.019236474526528703
228	G	E	0.01923618920380436
74	P	A	0.019236043292358656
78A	L	R	0.019235259469816902
65	N	I	0.01923481123173738
(HA2)198	V	M	0.019234012178822226
(HA2)164	E	D	0.019232509479348386
232	Y	N	0.019232072319034642
(HA2)196	S	T	0.019221651481457862
(HA2)171	E	I	0.01921925184478827
(HA2)171	E	Y	0.01921925184478827
263	G	H	0.019214953149904408
(HA2)222	I	V	0.01921287246871747
90	T	N	0.01921263006488467
113	S	C	0.019212150486090387
36	V	L	0.019209942834842657
214	T	H	0.019209062807356368
(HA2)185	Q	F	0.01920880829909299
12	T	H	0.019206371313192708
(HA2)169	N	S	0.01920480403944386
97	C	R	0.01920268441346996
240	G	E	0.01920256445643011
208	N	D	0.019194418216549644
(HA2)46	N	I	0.019190821177540576
(HA2)221	C	F	0.01918999289520627
(HA2)33	G	D	0.019189237026704217
324	P	R	0.0191817968562792
35	A	E	0.0191688934642092
113	S	L	0.019167825778139285
(HA2)164	E	I	0.019167106916385908
32	K	R	0.01916328609522637
106	E	Q	0.01916132775665812
(HA2)183	V	D	0.019152642026851442
-8	K	N	0.01915038611222789
92	N	G	0.01914630526069127
248	T	Y	0.019143393809523384
(HA2)179	E	T	0.019141948104838248
65	N	Q	0.019140589275303488
317	V	I	0.01913320799957056
272	A	H	0.01913084537109197
79	L	Q	0.019130827090201
227	H	M	0.01913027764410374
182	V	D	0.01912641428225444
206	S	A	0.01912370524477816
276	E	M	0.019117108594047458
(HA2)181	M	W	0.01911651675393846
(HA2)189	I	F	0.019114684931956363
289	N	G	0.019110299559025292
123	K	F	0.019109387710622282
211	R	Q	0.019102431197077482
(HA2)183	V	P	0.019096201026148108
34	V	G	0.019089784271998908
101	D	S	0.019087227503785487
26	V	F	0.019083158492286992
(HA2)137	C	S	0.01907466628773499
297	I	K	0.01907416810427449
124	E	G	0.01907405631204764
84	W	F	0.019068610031308282
(HA2)153	R	S	0.019067139820778786
(HA2)140	F	I	0.01906425876460681
(HA2)165	E	L	0.019061609633193272
214	T	Q	0.01906013965928152
-6	K	N	0.01905854629370058
(HA2)157	Y	N	0.019050333065748545
(HA2)105	E	K	0.01904749343221873
(HA2)207	S	T	0.01904600627227857
(HA2)210	M	R	0.019043460518983816
(HA2)199	L	G	0.01904294198004936
(HA2)135	N	H	0.019041461492094403
(HA2)203	L	V	0.01904011089942673
215	P	G	0.019027725311458115
(HA2)39	K	M	0.019027298095047118
93	S	A	0.01902208730265629
113	S	G	0.019021054767776508
209	Y	F	0.0190205447421425
(HA2)155	G	A	0.01901161843030699
13	I	K	0.01900869803161201
161	Y	H	0.019008535636007275
269	T	F	0.019007043132561897
280	K	R	0.01900175622685804
12	T	E	0.019000481230237492
293	P	L	0.01899691705725191
19	A	N	0.01899624257284438
-7	A	Y	0.01899421430592637
63	K	S	0.018993664219803124
-4	L	V	0.018992225737679537
247	A	S	0.01898858401348719
(HA2)209	W	C	0.01898278084713613
78	S	K	0.01897551740548557
301	T	S	0.01897054080291057
(HA2)173	I	V	0.018961285529769292
-3	V	A	0.018957941564484444
276	E	K	0.018957233654428408
27	D	N	0.01894988863614636
(HA2)174	D	L	0.01894305170078333
(HA2)198	V	W	0.018939796931921958
132	F	R	0.018939265820629443
29	I	T	0.01893750195908621
119A	R	K	0.01893169288676961
246	E	A	0.01892079833155495
322	N	T	0.01891738489157099
171	N	K	0.018905565853205904
(HA2)15	T	S	0.018903344452514112
(HA2)25	H	A	0.018902775411073155
(HA2)177	K	E	0.018901663313796457
273	S	K	0.01890055369988741
(HA2)27	Q	A	0.018880974046939152
177	L	M	0.0188668940134874
57	A	V	0.01886074915638093
139	C	Y	0.01884902622462906
(HA2)167	K	M	0.01884628847338744
49	G	A	0.01884113905955807
(HA2)186	I	F	0.018838590385337032
301	T	R	0.018836006244045616
(HA2)2	L	M	0.01883273441819612
(HA2)147	E	L	0.01883153879735157
(HA2)219	R	G	0.01882585668689436
(HA2)50	N	R	0.018824393182611768
274	M	G	0.01881472901086436
(HA2)17	M	R	0.018814598590290468
(HA2)14	W	G	0.018814544560231503
(HA2)21	W	R	0.01881427641195272
(HA2)91	I	V	0.01880287187324844
(HA2)117	N	D	0.01880053765557239
(HA2)136	G	F	0.018788000000000003
106	E	L	0.018788000000000003
160	S	M	0.018788000000000003
41	N	P	0.018788
194	L	Y	0.018788
(HA2)65	A	M	0.018782433857942208
(HA2)147	E	S	0.018781600672046518
198	G	Y	0.018779728735370847
198	G	L	0.018779344807565657
39	S	T	0.018775780861006282
272	A	L	0.01877293250811364
1	Y	H	0.01875652868400116
224	R	D	0.018756225109357302
238	E	R	0.018753969499789518
(HA2)90	D	N	0.018750197591155163
13	I	L	0.018744659642550832
78	S	H	0.01874444053025847
75	E	S	0.018739207464901764
238	E	T	0.018738332992353186
(HA2)150	E	K	0.018733510867046013
68	G	R	0.01873347201450376
250	N	S	0.01873082805846352
327A	Y	C	0.018728887397391585
(HA2)61	T	E	0.018724537009123014
(HA2)56	I	T	0.01872184379354376
267	I	S	0.018721414036557874
2	A	Y	0.01871627668398012
296	N	D	0.01871506238584135
(HA2)74	E	D	0.018704381789197158
(HA2)68	K	Q	0.018702289267811933
33	N	T	0.01870199081411162
(HA2)175	G	V	0.018698089068048058
131	T	P	0.018696386482386
(HA2)169	N	I	0.01869623692399989
217	I	F	0.018695769684211456
(HA2)75	K	L	0.018691495337602518
(HA2)96	A	S	0.018689110178144223
(HA2)9	F	L	0.018680168210853373
307	K	S	0.018679601942874262
285	Q	A	0.018679354189342755
(HA2)18	I	R	0.018675738784822475
272	A	G	0.01867566976587354
(HA2)29	E	S	0.018674369819046088
225	D	E	0.018671035066216084
(HA2)42	Q	K	0.018668194362684017
86	Y	N	0.018665821074120903
3	F	R	0.01866536635703876
(HA2)127	K	G	0.018665052297276708
11	D	H	0.018664591986885595
310	R	S	0.01866082417714136
167	S	Q	0.01865996812804666
(HA2)62	Q	R	0.018656984819298263
116	S	G	0.01865177010660013
(HA2)97	E	D	0.018649619213220336
274	M	T	0.018648065972208264
-7	A	D	0.018644119978069668
154	L	I	0.01864309820576705
62	G	S	0.018639988482631143
228	G	A	0.018638752661532167
195	Y	F	0.018620993782400345
251	L	Q	0.018619088639653936
(HA2)60	N	A	0.018607631168473488
(HA2)131	K	H	0.018603618850286056
(HA2)47	G	M	0.01860230189461065
72	G	R	0.01859648722112936
10	A	T	0.0185936092733641
(HA2)86	D	G	0.018587480645335
(HA2)50	N	S	0.01858441601879741
241	D	N	0.0185809478882306
126	S	L	0.018578331216730068
(HA2)64	T	C	0.018576013925738655
241	D	A	0.018574159820074442
219	A	R	0.018574099272835067
(HA2)202	S	A	0.018571597615007082
53	K	R	0.018570482910236892
(HA2)214	G	E	0.018555222545629118
(HA2)118	L	P	0.018548850920154496
(HA2)120	E	S	0.01854733060765764
233	Y	M	0.01853980529416767
3	F	V	0.01853961131819482
72	G	E	0.01853944615062688
285	Q	R	0.018538075920340662
208	N	K	0.01853707190166777
98	Y	F	0.01852982739076881
-8	K	L	0.018529347350135658
(HA2)27	Q	H	0.018522314689334282
(HA2)45	I	V	0.018518684974107656
276	E	A	0.018517790446797827
120	I	L	0.018516944968604548
205	A	C	0.018516143095778072
207	S	Q	0.018512342465244462
130	H	P	0.0185078508577205
273	S	D	0.018507420139970195
155	T	R	0.01850641351944816
285	Q	V	0.01849790046738696
(HA2)106	R	W	0.0184951345613078
33	N	D	0.01849127838075901
139	C	G	0.01848564131650944
63	K	I	0.01848478372630033
184	H	W	0.01848116066492553
245	F	Y	0.01847943281744252
275	H	D	0.018473163499901742
260	L	Q	0.018470947282556098
(HA2)4	G	E	0.01846145225153228
(HA2)158	D	N	0.01846075484729972
130	H	R	0.01845974388213219
187	S	G	0.018459713987923242
(HA2)19	D	G	0.01845866246300989
(HA2)14	W	R	0.018456298883718646
273	S	H	0.018456153263717908
56A	I	S	0.01844774831851771
325	S	A	0.01844256028738941
321	R	G	0.01844114920566968
(HA2)160	P	L	0.018439266368182456
36	V	A	0.01842972759545536
298	H	T	0.018425434066359082
272	A	K	0.01842171779901014
(HA2)147	E	M	0.018415082813513558
(HA2)180	S	T	0.01840774398432269
164	L	P	0.018402488725041258
206	S	F	0.01839531678686618
265	S	G	0.018394746405341986
194	L	F	0.018391333820642668
128	P	E	0.01838815390674513
263	G	E	0.018387168462826512
189	D	V	0.018386443350313808
33	N	G	0.018369530354041944
255	W	A	0.018367214221874626
219	A	P	0.01836660824091178
113	S	K	0.01835487445338989
(HA2)42	Q	T	0.01835364055085825
46	S	C	0.01835154771206864
(HA2)202	S	P	0.018347809244560653
269	T	Y	0.01834411133931768
(HA2)126	L	P	0.01834321841447275
-3	V	M	0.01834168444358153
[truncated: 9,301 more rows]
