# Supplementary material for: How single mutations affect viral escape from broad and narrow antibodies to H1 influenza hemagglutinin
Source: Nat Commun. 2018 Apr 11;9:1386. doi: 10.1038/s41467-018-03665-3 (PMC5895760; doi:10.1038/s41467-018-03665-3)
Supplement: Supplementary file 7 — Supplementary Data 5(ZIP 626 kb) [file 41467_2018_3665_MOESM7_ESM.zip › medianfracsurvivefiles/antibody_S139_median_avgsite.csv]

site	avgfracsurvive	maxfracsurvive
(HA2)1	0.017465612913287163	0.020659980759466654
(HA2)10	0.016903973894374213	0.01779723722953877
(HA2)100	0.017197907185920853	0.02244743061803695
(HA2)101	0.01638944735541398	0.022032150889574883
(HA2)102	0.017475384559201543	0.02588064538697837
(HA2)103	0.01711678122823891	0.01972697317658461
(HA2)104	0.018662565141978883	0.0273232926948592
(HA2)105	0.01765343090899867	0.024762934459246242
(HA2)106	0.01756959186436316	0.021230891165882847
(HA2)107	0.017271068684229535	0.027791170542930455
(HA2)108	0.017547607339608376	0.02480046151718511
(HA2)109	0.016904630680496135	0.0249
(HA2)11	0.016921121817015917	0.019647957749009976
(HA2)110	0.016325799841835027	0.0172
(HA2)111	0.017340805187384983	0.029304426302822317
(HA2)112	0.015711038801060062	0.01768166685187867
(HA2)113	0.018737926334944775	0.034381283381673566
(HA2)114	0.017471666406612255	0.021974365167248485
(HA2)115	0.017700996427364772	0.0249
(HA2)116	0.01659230112518657	0.017335301746573824
(HA2)117	0.017308314347628688	0.022765803699967682
(HA2)118	0.016272919905030592	0.018548850920154496
(HA2)119	0.017000684316218005	0.022902692952382345
(HA2)12	0.01790573748378611	0.030745583569298424
(HA2)120	0.017364807793043266	0.023340305424463442
(HA2)121	0.01742681729988371	0.02430326606847018
(HA2)122	0.017309313898805676	0.025446296185478858
(HA2)123	0.01768629966655689	0.025482547868325427
(HA2)124	0.01594627371498324	0.0249
(HA2)125	0.018687045854678327	0.02911735193630253
(HA2)126	0.016577858455981805	0.02228512488711797
(HA2)127	0.017822314755132157	0.0249
(HA2)128	0.017291479454092012	0.026678719159796988
(HA2)129	0.017864249773224063	0.022250513021744744
(HA2)13	0.01707158164809422	0.01792169040100374
(HA2)130	0.017415180174174375	0.02521224639487047
(HA2)131	0.017793810334203203	0.028644427634785675
(HA2)132	0.017049436617909225	0.030558140057468975
(HA2)133	0.01762833452903559	0.03761437095211487
(HA2)134	0.017647390633653528	0.0249
(HA2)135	0.017486808598191274	0.02529953187937729
(HA2)136	0.017968987863678777	0.028909624275447826
(HA2)137	0.01751446493713701	0.025898661622064008
(HA2)138	0.01704539598745798	0.021900000000000003
(HA2)139	0.016734588116514723	0.0249
(HA2)14	0.016897634183280337	0.02011122063579183
(HA2)140	0.01692069711485378	0.0261597584335334
(HA2)141	0.019748144699969862	0.0474417775603796
(HA2)142	0.01703181359502973	0.0249
(HA2)143	0.018447506284494535	0.034222206389197936
(HA2)144	0.017445425778867853	0.022907664070086167
(HA2)145	0.017257255488319908	0.030531166422409543
(HA2)146	0.017166330908059066	0.022237855993004443
(HA2)147	0.017732569117876063	0.027853948852247453
(HA2)148	0.016759634644502204	0.021755507227671767
(HA2)149	0.01882144389620506	0.02800111935220284
(HA2)15	0.018460112220769504	0.02778836292533253
(HA2)150	0.018843238195944672	0.0375
(HA2)151	0.018177695220538373	0.03267770605705378
(HA2)152	0.016357756241741486	0.02225076818469033
(HA2)153	0.017803521444671722	0.031867001224825504
(HA2)154	0.015310689226767841	0.027325413726747915
(HA2)155	0.016026713582134387	0.02050383692393216
(HA2)156	0.016805006303014815	0.0406
(HA2)157	0.017516699996852115	0.025395169257036304
(HA2)158	0.015691431129704007	0.0219
(HA2)159	0.01892350050849595	0.03819083786331137
(HA2)16	0.01746550947520951	0.0249
(HA2)160	0.018407850345084784	0.028497655159402925
(HA2)161	0.01750990519216196	0.029578262167863325
(HA2)162	0.01808372931785636	0.031862362164593976
(HA2)163	0.018012059054267636	0.025493993933114474
(HA2)164	0.01703145379982301	0.024686866756168185
(HA2)165	0.017848754144543028	0.028360783908104214
(HA2)166	0.016606367367379974	0.02328547190942189
(HA2)167	0.017039777742082696	0.022364513353596627
(HA2)168	0.018665607105146965	0.034995936353278155
(HA2)169	0.0196730500893451	0.039605055205057
(HA2)17	0.0186388624154484	0.0328894113290643
(HA2)170	0.022428689540418142	0.06098498469008753
(HA2)171	0.01844780349800556	0.0249
(HA2)172	0.019058995650264178	0.04679683713823962
(HA2)173	0.018490624578045206	0.03902108896999893
(HA2)174	0.018333808535109103	0.03096
(HA2)175	0.019991610484761124	0.04684463033984161
(HA2)176	0.01704583982662369	0.020881339265714737
(HA2)177	0.018317763225452397	0.02843484447636121
(HA2)178	0.01868881043685914	0.029952541159641237
(HA2)179	0.018321091773017713	0.0249
(HA2)18	0.017791584071312014	0.03187750954170748
(HA2)180	0.018085658094595246	0.02640802281775404
(HA2)181	0.01867928060066892	0.03053869283808807
(HA2)182	0.018245932855164314	0.02941032384734254
(HA2)183	0.016725524503813517	0.03089932313917646
(HA2)184	0.019276099068324854	0.029050958337727462
(HA2)185	0.01784755610901828	0.028733267364311667
(HA2)186	0.017702950185373028	0.028774138663931283
(HA2)187	0.017644496906043236	0.03235423389430843
(HA2)188	0.017428899287349853	0.025454228306738658
(HA2)189	0.018020122606760478	0.02483076731561867
(HA2)19	0.017038764818694565	0.01845866246300989
(HA2)190	0.01819996965398696	0.0249
(HA2)191	0.01829679127480688	0.029365873421796126
(HA2)192	0.016933353476788485	0.02625276354902004
(HA2)193	0.018387572770372104	0.02988
(HA2)194	0.017043690098610013	0.0249
(HA2)195	0.018424658466796907	0.032843352895558627
(HA2)196	0.018059402249138094	0.029244432795230726
(HA2)197	0.018198847354055372	0.03288173990412136
(HA2)198	0.017584386283779164	0.03279183389347313
(HA2)199	0.018638359332299737	0.046276941469323714
(HA2)2	0.017787699550147147	0.02109278883891061
(HA2)20	0.017002305980141134	0.0172
(HA2)200	0.017416161764827683	0.0378715709532657
(HA2)201	0.017174958235666882	0.029531491212708205
(HA2)202	0.015941563283270545	0.018571597615007082
(HA2)203	0.017687917227435873	0.02511428307779551
(HA2)204	0.0168339597493652	0.017684255358172106
(HA2)205	0.015666554594178272	0.020621593576229
(HA2)206	0.018342072860694232	0.03095966862236275
(HA2)207	0.01607832420192724	0.019296070307949987
(HA2)208	0.016797812594259446	0.0249
(HA2)209	0.019000271581867918	0.03649644320331442
(HA2)21	0.017204542086746072	0.01881427641195272
(HA2)210	0.018681429352256692	0.029400000000000006
(HA2)211	0.01797837996343959	0.026145355532594918
(HA2)212	0.019922762063389995	0.03469374949354405
(HA2)213	0.01761412564135732	0.03219526986663551
(HA2)214	0.017098952916235328	0.0219
(HA2)215	0.018934407204659928	0.0375
(HA2)216	0.017428027165285888	0.031351114345931415
(HA2)217	0.01714340631701743	0.02316255065172908
(HA2)218	0.016905313364635622	0.0219
(HA2)219	0.018247183376136678	0.030905672768981488
(HA2)22	0.01777716933056353	0.029926430173069687
(HA2)220	0.01793074429331635	0.02894938740419542
(HA2)221	0.01765521096217625	0.02815165544018058
(HA2)222	0.017537460441220575	0.024850824857752727
(HA2)23	0.016694103923351144	0.017638367796199785
(HA2)24	0.017322986544460118	0.021210443500979902
(HA2)25	0.017520343616395668	0.02136870364440069
(HA2)26	0.01661868897510947	0.020647831935500124
(HA2)27	0.01955484875762118	0.04155480912557344
(HA2)28	0.01722331073488644	0.019647867934270792
(HA2)29	0.01725999547605336	0.02351035802380981
(HA2)3	0.01717371459805808	0.01981701000182812
(HA2)30	0.017354770306741	0.02058
(HA2)31	0.017285256799906012	0.019359380893796803
(HA2)32	0.017776515917267866	0.022594544250098242
(HA2)33	0.017491861516460806	0.02578505997990588
(HA2)34	0.017567027621022642	0.02247534201802882
(HA2)35	0.017518219039667396	0.02100314954988197
(HA2)36	0.017484965320871047	0.02335052137562496
(HA2)37	0.01728126111019972	0.02014356152568362
(HA2)38	0.018843331804248863	0.03762646084912194
(HA2)39	0.017313718017525934	0.023993112783744386
(HA2)4	0.018222972756456193	0.025102553617873592
(HA2)40	0.01758653456276694	0.024782846891378087
(HA2)41	0.017678466630369784	0.028714941762052908
(HA2)42	0.0172251140053561	0.020900658323267682
(HA2)43	0.016013600919953432	0.029311219095100243
(HA2)44	0.01727035021567185	0.027648261404073195
(HA2)45	0.017502916686896214	0.025903687953513263
(HA2)46	0.018299181520879212	0.032003787248302384
(HA2)47	0.020480468897870377	0.032952499213815205
(HA2)48	0.017826501858450437	0.02667555028239724
(HA2)49	0.018425187558073517	0.03137826337548925
(HA2)5	0.017919497560129862	0.035360911615262614
(HA2)50	0.017304545471677736	0.02611748927061977
(HA2)51	0.01702039009105977	0.02011804027368792
(HA2)52	0.01748241372453115	0.022980839397544042
(HA2)53	0.01676228013573313	0.0222693730605058
(HA2)54	0.016787715074924617	0.026483230369186858
(HA2)55	0.017892433850716854	0.026982046582911545
(HA2)56	0.01642515426264076	0.01872184379354376
(HA2)57	0.016535847016111393	0.0249
(HA2)58	0.017028126993595048	0.0249
(HA2)59	0.01851371234547172	0.027740001280706368
(HA2)6	0.017313753575259026	0.02199130761053093
(HA2)60	0.01845577342354872	0.0261188330126782
(HA2)61	0.01874088598567408	0.0400212431427982
(HA2)62	0.017752062312077797	0.030026478406767938
(HA2)63	0.017203455743654773	0.02247344900349597
(HA2)64	0.018065951707385997	0.02914933985274995
(HA2)65	0.01918176107516628	0.032870455012081766
(HA2)66	0.01742004866582482	0.0249
(HA2)67	0.017689576961380876	0.0257465534616894
(HA2)68	0.016668046041153736	0.02480540883451924
(HA2)69	0.015351449150223564	0.0221360636378938
(HA2)7	0.018080450337153314	0.02701145382922051
(HA2)70	0.017245024115485334	0.022415946025180475
(HA2)71	0.017943298786094287	0.03337186138386088
(HA2)72	0.016263110799302198	0.02431269405622171
(HA2)73	0.017712576800320522	0.024426088738958646
(HA2)74	0.01750854573517561	0.0249
(HA2)75	0.017208058717741316	0.022310276526643587
(HA2)76	0.0180999835247698	0.036202968493446966
(HA2)77	0.01851470655731862	0.029623704533760373
(HA2)78	0.017278278347666542	0.02584978372503224
(HA2)79	0.017708760987146986	0.034167425032217126
(HA2)8	0.01701504344660391	0.017512150415835214
(HA2)80	0.017224073961044	0.0231602204182622
(HA2)81	0.01907689570672623	0.04952991421510995
(HA2)82	0.016591636596553386	0.02868607836131952
(HA2)83	0.016888229866151513	0.020662368144350164
(HA2)84	0.018544804699061664	0.03062977739499067
(HA2)85	0.01688096476781628	0.02434532190648543
(HA2)86	0.017213853628632526	0.0219
(HA2)87	0.01732450671601568	0.02489999999999999
(HA2)88	0.017108887533528717	0.019881901340256827
(HA2)89	0.016584701662969582	0.027054624669345658
(HA2)9	0.017087967576704405	0.018680168210853373
(HA2)90	0.017618595988201653	0.023512787725290675
(HA2)91	0.016924677802209003	0.021010058618894427
(HA2)92	0.0182408560863315	0.0359689323542023
(HA2)93	0.016556074861325428	0.02309182952036229
(HA2)94	0.017374802762221458	0.020574011887461063
(HA2)95	0.01907164250976214	0.031080258372657862
(HA2)96	0.017622372866261955	0.025339721105013768
(HA2)97	0.01723398626098218	0.02080776215316384
(HA2)98	0.01738669803654082	0.031339463078700544
(HA2)99	0.01902247065379575	0.031255368337281784
-1	0.01865672577694329	0.030797856585393992
-2	0.017334502935797618	0.0249
-3	0.01629801798961225	0.024360298371679502
-4	0.016878719732585323	0.0246926276160509
-5	0.0179295684174995	0.031352948605945063
-6	0.016972617248948354	0.0247972551478614
-7	0.015377544152186177	0.0244150067229937
-8	0.017799460106854518	0.025048104957088105
-9	0.01757659240772706	0.024018883556909763
1	0.017360548501152307	0.02988
10	0.016980586472476283	0.02345954163459552
100	0.017239185439566013	0.02145182801813252
101	0.016624438448617256	0.02084771595577865
102	0.01738966502703997	0.037549154781904175
103	0.01779123402497891	0.028149846130527782
104	0.018682425417729517	0.035039999999999995
105	0.017276024390110934	0.02387144182226824
106	0.0183404869018874	0.027393790087190128
107	0.016993705387341795	0.022727962909342904
108	0.017222226346405616	0.02988
109	0.01652819263502436	0.022032276653498103
11	0.017112595971846216	0.021637192424624568
110	0.017201134856094636	0.02058
111	0.018242999861497	0.048563226396085166
112	0.01747860260142496	0.025788679914540025
113	0.01630224231566689	0.028524107358467325
114	0.017082179693678194	0.03135630907525413
115	0.017595168007071553	0.0254
116	0.01839933731157103	0.031317933750212794
117	0.01815272968394614	0.030240048454974775
118	0.018456110583390004	0.02667849586345037
119	0.01898902760250162	0.02966427604742798
119A	0.017042196106826817	0.01893169288676961
119B	0.01704233000296069	0.020640000000000002
119C	0.01815545249952605	0.02960639663296953
12	0.017019137799952386	0.023695029022580263
120	0.019897483501156943	0.03784
121	0.018459409258096436	0.02805105248786903
122	0.017114026345623583	0.03062623675540188
123	0.018269877351632543	0.031411877785709766
124	0.0182645013020494	0.024169628325053885
125	0.01822820313371955	0.03233519243945365
126	0.019389359067903112	0.02654567550713101
127	0.018629338343961493	0.03246418244839392
128	0.019853897811478973	0.03775203058311233
129	0.0183709841380716	0.04059999999999999
13	0.01806874952753641	0.03682642813004746
130	0.01581695216293116	0.02241411188914304
131	0.01938382696206001	0.05203154674291472
132	0.015955700199383055	0.0249
133	0.013097018718993936	0.027826584649219943
134	0.01698479991975346	0.026712510842355392
135	0.01695169746635634	0.04573785882422626
136	0.015300501025759075	0.0172
137	0.013911804019982885	0.02927074013541513
138	0.016483425137184173	0.026481242876971768
139	0.016934773467929383	0.020424034667331368
14	0.017122781463004118	0.02272125074239161
140	0.01291095943228002	0.023758511306299232
141	0.01715612782054048	0.03457817773851754
142	0.014564391770359718	0.0249
143	0.016031938627241477	0.02509869419463448
144	0.013994141229279751	0.023963637709721552
145	0.013980027216684995	0.021721703209941087
146	0.014344218706662491	0.01764
147	0.016776279833640443	0.02064
148	0.01798825694911773	0.030684406658575095
149	0.016640415163054912	0.030785127133741864
15	0.018081857557875804	0.026209621387086653
150	0.017444451734124317	0.02749858485666805
151	0.017156703287617564	0.02799127074548697
152	0.01790700763381624	0.023777907347192626
153	0.01731513511101438	0.02596668327813784
154	0.017168294019282562	0.031751329496850444
155	0.016021990726245928	0.0226678569292332
156	0.10730235330007651	0.2635076110016933
157	0.010537135568821738	0.0172
158	0.16641958598104095	0.6008132741904536
159	0.013542050991673693	0.0172
16	0.017202393535803596	0.022150708104335615
160	0.02100480560484359	0.049003304112575766
161	0.01858488931674492	0.037361095816911806
162	0.008967848684904108	0.0147
163	0.011398176512034616	0.01826440330085092
164	0.019174899858093064	0.035816821087483075
165	0.01628307168444781	0.02893324931830558
166	0.01978176033698588	0.038419183320753884
167	0.016226503814438426	0.03013064516263713
168	0.016585083335119793	0.02189207228301668
169	0.017626674618102973	0.03739115894459293
17	0.01908318370688919	0.031156097171599745
170	0.01730507655306631	0.0223830883358428
171	0.017981390736983967	0.02408
172	0.018973613114742105	0.03403098108792768
173	0.01748303077168537	0.03668521336437107
174	0.017384133369829344	0.03566292647194921
175	0.0196410097343275	0.04060917211597441
176	0.01640333657271704	0.0172
177	0.018062422854199876	0.0249
178	0.015959122683372434	0.0172
179	0.017547111635248688	0.022797821990135195
18	0.01808509772654023	0.02786880001268716
180	0.017411600702215205	0.023698652299376573
181	0.016599277078094124	0.02612667807538205
182	0.01899287196321968	0.03162240744331955
183	0.017461033807359052	0.02590475124517938
184	0.014536178996974628	0.01848116066492553
185	0.016933194431446443	0.0219
186	0.01742576396460525	0.024701907066434086
187	0.01654005189330775	0.018459713987923242
188	0.01769010441135361	0.0372512058587735
189	0.016917434170900997	0.02607625812050628
19	0.01635394070535232	0.02821863760217983
190	0.017978741523893293	0.0268429562715258
191	0.0168271144722968	0.024474040611715358
192	0.02163814330575731	0.03756011535401655
193	0.10019467412749206	0.5552375244117612
194	0.017081596474143448	0.024364997052753457
195	0.01752268702340749	0.02075332158169747
196	0.0174331516142798	0.029936009010653943
197	0.012492681665872016	0.02596216310357073
198	0.020385220117150136	0.047909087811369
199	0.01550287853663839	0.02946374411032368
2	0.01668526730721691	0.0375
20	0.01737279453430092	0.037738313352813656
200	0.014235586982984348	0.019708302767222824
201	0.017592552856128964	0.02794441930073279
202	0.018502144744141587	0.03938341410340654
203	0.015084150980097372	0.025580039382748502
204	0.017992936263574264	0.028850945856479505
205	0.015045826947307162	0.0207654207658506
206	0.017083212136034948	0.02652761832935744
207	0.016323110426416952	0.031307613050089014
208	0.018119779331706637	0.024553218587645226
209	0.01571612087261523	0.028308811587774162
21	0.016520191518624418	0.019715223788584025
210	0.015438164981068711	0.024618539245348226
211	0.01761420064146212	0.02572173093707116
212	0.017286503543905346	0.030659999999999993
213	0.016212271979428594	0.02321190293843944
214	0.019636231561486025	0.04688593887894413
215	0.016716432220796305	0.027124140010387186
216	0.016855783956209545	0.023553724780573555
217	0.019560299151522208	0.0312551928802988
218	0.014484027061234084	0.022743163059949053
219	0.012412776810824222	0.021382420853246015
22	0.017658437427546265	0.026140020163203152
220	0.018531075439224002	0.031225958637977856
221	0.015876628557612776	0.02352
222	0.014148781599284468	0.026716364879839742
223	0.014594714261977516	0.01957695939980631
224	0.013143877495874787	0.018756225109357302
225	0.018120866485867325	0.03996349892508574
226	0.017223818800886265	0.05335282057304887
227	0.01455960158571943	0.026107339856336738
228	0.0174163748253116	0.02257583183108569
229	0.0176323048053435	0.023566358906323127
23	0.016487513247706722	0.021439572854894225
230	0.016893281308636827	0.03163342191287926
231	0.0178756540084906	0.04318863846076895
232	0.018296597354833247	0.024997083440165758
233	0.01682905994100008	0.020951059967675587
234	0.01824862026683626	0.03834376790376422
235	0.018119598744263922	0.02967523884777128
236	0.017654479018188195	0.02295441022905196
237	0.017550503759537515	0.02619808992112609
238	0.01794609991590672	0.03554962770972764
239	0.016669631410346355	0.021900000000000003
24	0.016040000601883486	0.020455996249492226
240	0.018833832264299733	0.02958368490397831
241	0.016114312320969288	0.0185809478882306
242	0.015062563567118997	0.0212671386354384
243	0.018300581784820903	0.028731442880219494
244	0.01378739425542697	0.01773962066874888
245	0.017795686133323066	0.026587653069213343
246	0.018174524974794427	0.027420889543890128
247	0.017041509780620842	0.021555108934847723
248	0.016435836780674923	0.02009725374862794
249	0.01639518877066879	0.0172
25	0.01608963734449776	0.022570938248912518
250	0.016984490580543476	0.02064
251	0.017403820408387467	0.023126524604415943
252	0.016200702815633274	0.023800127346937105
253	0.017496059948452217	0.022538697857089528
254	0.016701066338131666	0.023442727561453262
255	0.017808916831909122	0.03467918941364538
256	0.01807414858754091	0.027092351470296108
257	0.017200222960699806	0.022857678373587414
258	0.017535093893491265	0.02628
259	0.017275214350486148	0.0366130690893273
26	0.01746233248735572	0.028613735663545563
260	0.01708665487222898	0.02936182056310505
261	0.019096867334260987	0.03035525944788685
262	0.01633247401329493	0.019863052355470454
263	0.01674641414329766	0.025025626789183446
263A	0.018117797112497083	0.03230212560775371
264	0.016346597657089835	0.02195421989284459
265	0.016356929757253502	0.02487409121698857
266	0.01679626403882621	0.021669185651015898
267	0.018578909998953348	0.03703995239898756
268	0.017863899005068476	0.023224547208922683
269	0.01739949766637506	0.03534612362511552
27	0.01666882362533134	0.02408
270	0.017805516840704593	0.03215990729991166
271	0.018869917175145166	0.026989837581278882
272	0.018915301750742075	0.032037464900335336
273	0.019572155471348197	0.030350451468822832
274	0.0189120349095727	0.04109036334288682
275	0.01797868400439172	0.04264686345129004
276	0.01831305251043466	0.023436264122879462
277	0.01677391064381061	0.0172
278	0.01844372090699863	0.028017939641981262
279	0.01782814445516036	0.03197640324919032
28	0.016739640182641152	0.0219
280	0.019171170780708305	0.03023208147297005
281	0.017334223046855564	0.023550269192406045
282	0.017079851998012974	0.019386735757938988
283	0.017840354823583635	0.02646
284	0.01679125500543099	0.019610775964110882
285	0.021070191047793684	0.03578765884026669
286	0.017217619574495607	0.02037743534737965
287	0.016972704652587357	0.025033130071314944
288	0.01666194525564434	0.01722462851959346
289	0.019069656049343926	0.02633454296614029
29	0.018535115820240016	0.02782849532364934
290	0.01709113808744281	0.02263801692000277
291	0.019691470493380218	0.034978646391987
292	0.017701042150654305	0.03151527304578273
293	0.01766907355096999	0.0249
294	0.01667123813634561	0.017674266314643226
295	0.017562217720205685	0.024578327896675908
296	0.01761750484455337	0.027766988570904736
297	0.017817586902200096	0.031284816526269896
298	0.018446741891874216	0.0310147741703606
299	0.018565220382650804	0.035802251278519145
3	0.016930084786982852	0.0219
30	0.01753615907606236	0.02758638845281394
300	0.01739535536436307	0.02361126501485156
301	0.018272316705764985	0.026883413698977808
302	0.018880523774391592	0.027805625930719842
303	0.017933609262367946	0.031347944332210824
304	0.019653302399494022	0.034402892709002625
305	0.018182329049406164	0.026627320562308696
306	0.01715037359243661	0.018236189921939483
307	0.017338968223397443	0.02151698249564576
308	0.017691081074029433	0.021801033032579072
309	0.01792674252265587	0.02988
31	0.016732882880925583	0.02489999999999999
310	0.018317010573463664	0.025111045738600783
311	0.01715995729845005	0.019975642047982568
312	0.01776126222133624	0.025853941839665686
313	0.017487835705572927	0.02427437268017129
314	0.01780468217077265	0.02489999999999999
315	0.018289974403528964	0.03370515525725633
316	0.017909076322744306	0.026786808717767542
317	0.01719674919413693	0.01913320799957056
318	0.017282575747365657	0.020343631311406568
319	0.017391593897421977	0.02039153732263187
32	0.016864388247171545	0.01916328609522637
320	0.017400711187251207	0.0249
321	0.017521580415873615	0.0249
322	0.017201155509204497	0.01891738489157099
323	0.01956902783669081	0.026047904589109192
324	0.017765982318408133	0.02193597360704377
325	0.019491134124942303	0.03240532162786152
326	0.01827296948972732	0.028891217331543432
327	0.01782990965442176	0.028448262204580577
327A	0.017408601981426478	0.02431253482885044
328	0.017599704505825264	0.025011302656041245
33	0.017183115214865655	0.02515177250829006
34	0.017290999592059667	0.021605535145508892
35	0.017666931185238478	0.031169601771689093
36	0.0177448989775979	0.020640000000000002
37	0.018370769411267352	0.0339495466173352
38	0.017559296172228626	0.02496367458440334
39	0.016893665626753252	0.03168488190533182
4	0.018469464073824014	0.03097660201230886
40	0.018909360962102106	0.0406
41	0.017225199276348142	0.02408
42	0.017486595901409625	0.02341627017338153
43	0.01696213843273688	0.022580971529381755
44	0.016201144716709442	0.026941390422545085
45	0.01681580509123092	0.03789611369631602
46	0.018424285628124	0.030018727699149667
47	0.01680737397884705	0.024316099652422884
48	0.017301199052972012	0.02827763058870293
49	0.01648938090165218	0.019533620999323827
5	0.016788878557436115	0.02442126478843159
50	0.017462569526566923	0.02779878043710324
51	0.016840070121454834	0.02740193960163939
52	0.01800438594114398	0.03311766856753252
53	0.017580298885459884	0.03512526892489247
54	0.018100817769543524	0.029880111814328394
55	0.017097216777564803	0.04430479721857318
56	0.01692651195003485	0.021027976365405487
56A	0.017550901918709283	0.031004273903492495
57	0.01783372586739933	0.03864251297579505
58	0.017288824703597383	0.019239825356702663
59	0.016427254706806955	0.019242024556339967
6	0.016295535921007978	0.020512968439960828
60	0.018399517200368153	0.025759088388966525
61	0.019047138384070343	0.04316173543554054
62	0.018081169655888785	0.03001946520014691
63	0.017828656698216497	0.0375
64	0.01687379667879046	0.02478425374846204
65	0.016957571776430303	0.029497939465969493
66	0.01720038325754851	0.02271494963040041
67	0.01722701094045129	0.02752
68	0.016657578967254765	0.01873347201450376
69	0.016145429580504963	0.0172
7	0.01730911956510952	0.023125539514998544
70	0.016135602898916673	0.0172
71	0.01833433037153047	0.026123528590549328
72	0.01699192802335391	0.01859648722112936
73	0.01703308018199746	0.02267230119007896
74	0.016362696210214814	0.020544963195446058
75	0.01837568367526209	0.0341499967221693
76	0.01715700509246699	0.021558671952698272
77	0.01598995489440459	0.024898621094089645
78	0.01812691429390562	0.02575587948023465
78A	0.016319257557461588	0.0258453104459046
79	0.014782956042437529	0.019130827090201
80	0.016447961278884937	0.0248717595003235
81	0.015010102571656381	0.02540817026302676
82	0.018067913243582336	0.04464583288227137
83	0.021025010668063244	0.03607564105690167
84	0.01747677187891893	0.02391879074515229
85	0.016969555401314552	0.021711414228983032
86	0.01814013269471328	0.032437380238145366
87	0.01826077666572065	0.025909003383434968
88	0.018676492991277743	0.04378551873652303
89	0.016581209512347515	0.019389634510614942
90	0.01834229916630935	0.033417523224318416
91	0.016521118376376275	0.026024058801482883
92	0.015842576456577048	0.01973393434807477
93	0.016556904163023405	0.02275324632027528
93A	0.019085411848400256	0.0369343675732095
94	0.01721589958257716	0.03157528720034185
95	0.016641427848243934	0.026702881092860883
96	0.017394718605083518	0.03175273889200112
97	0.01718226713610724	0.02308765764281141
98	0.017354786963859503	0.0249
99	0.016916719298523897	0.02227711269314047
